# Supplementary material for: Differential methylation of enhancer at IGF2 is associated with abnormal dopamine synthesis in major psychosis
Source: Nat Commun. 2019 May 3;10:2046. doi: 10.1038/s41467-019-09786-7 (PMC6499808; doi:10.1038/s41467-019-09786-7)
Supplement: Supplementary file 3 — Supplementary Data 1 [file 41467_2019_9786_MOESM3_ESM.xlsx]

## Sheet: Data S1
Supplementary Data 1. Patient information
TissueBank ID	Internal ID	AGE	SEX	RACE	DIST.DX	Source	PMI	DX2	BrainWt	Cause of Death	Smoker status	Years of antipsychotic use	medications	TissueBank	Parsed antipsychotics	mood stabilizer: lithium	mood stabilizer: valproate	Brain region
4843	1	40	Male	White	Bipolar	Sepulveda	12.3	Bipolar	1600	multiple drug intoxication (accidental)	N/A	NA	9/17/2006: soma, vicodin, ativan;8/26/2006: vicodin q4-5h prn;7/9/2006: zithromax;4/8/2006: vicodin q4h prn, flexeril 10 mg tid;1/19/2006: morphine injection, phenergan injection, soma 350 mg qid prn, norco 10/325 mg q4-6h prn, naprosyn 500 mg bid, ibuprofen 400 mg tid;;12/2/2005: ibuprofen, soma, lortab;9/25/2004: vicodin 1-2 q4-6h prn, soma 350 mg qid, morphine injection, pheneran injection;8/2…	Sepulveda	none			BA46
4746	2	77	Female	White	Bipolar	Sepulveda	22.3	Bipolar	920	chronic renal failure	Yes	NA	1/30/2008: ativan 0.5 mg q4h prn;;12/14/2007: restoril q hs, vistaril 25 mg q4-6h prn;11/26/2007: doxepin 50 mg q hs, luvox 100 mg 1 hs, clonazepam 1 mg hs prn;11/1/2007: klonopin 1 mg q hs, levothyroxine 0.15 mg qd, metoprolol 50 mg qd, miralax, fluvoxamine 100 mg q hs, prevacid 15 mg qd, senna s prn, sinequan 50 mg q pm;10/18/2007: klonapin 1 mg q hs, miacalcin qd, lactolose bid, calcium 600 mg…	Sepulveda	none	yes	yes	BA46
4185	3	73	Male	White	Bipolar	Sepulveda	11.7	Bipolar	1030	Cardial Polmunary Arrest	Yes	NA	5/21/2005 - 5/27/2005: multivitamins, promethazine 12.5 mg, ambien 5 mg, vicodin 5/500, legaquen, atovent, magnesium oxide, kcl 20 meq, rocephin, ceftriaxone 1 gram, telenol 650 mg, pletal 100 mg, divalproex 250 mg, maalox 30 ml, milk of magnesia 30 ml, morphine sulfate 2 mg, vepesid, metoclopramide 30 mg, zofran 20 mg,;5/20/2005: depakkote 250 mg, vicodin , maalox, milk of magnesia, morphine sul…	Sepulveda	olanzapine;moban	yes	yes	BA46
4791	4	52	Female	White	Bipolar	Sepulveda	21.3	Bipolar	1100	methamphetamine intoxication (accidental)	Yes	NA	9/14/2007: vytorin 10/40 mg qd, spiriva, adair 52/15 mg bid, elavil 75 mgqd, depakote 15mg q hs, risperdal 2 mg qd, sigulair 10 mg qd, sepra 500 mg, vicodin prn, imitrex, motrin 800 mg prn;;5/16/1992: lithium;;;;;;;;;;;;;;	Sepulveda	risperdal	yes	yes	BA46
4862	5	35	Female	White	Bipolar	Sepulveda	12	Bipolar	1230	death certificate pending (possible accidental overdose)	Yes	NA	11/14/208: celebrex 200 mg bid, sinequan 25 mg tid, fentanyl patch 50 mcg, neurontin 600 mg tid 900 mg q hs, ativan 0.5 mg tid, zestril 30 mg q hs, desyrel 300 mg q6d for 72 hours;11/9/2008: neurontin 300 mg tid, seroquel 800 mg q hs, trazodone 300 mg q hs, restoril 30 mg q hs, lopressor 100 mg q hs, ativan, ambien;10/23/2008: lopressor 100 mg qd, temazepam 30 mg q hs, neurontin 600 mg bid, ativa…	Sepulveda	seroquel		yes	BA46
4825	6	58	Male	White	Bipolar	Sepulveda	11.1	Bipolar	1240	drug and alcohol overdose (death certificate pending)	No	NA	8/6/2008: chlordiazepoxide 25 mg q6h prn, famotidine 40 mg bid, metoclopramide 10 mg q6h prn;;12/26/2007: hydrochlorothiazide, proair, lisinopril, metformin, lithium, trazodone, atenolol, buspar, omeprazole, multivitamins, thiamine, magnesium, valium;11/9/2007: lithium carbonate 300 mg, metformin 500 mg, glucose;8/20/2007: wellbutrin qd, antabuse 250 mg bid q hs;3/4/2007: prilosec, gemfibrozil, m…	Sepulveda	none	yes		BA46
4860	7	45	Female	White	Bipolar	Sepulveda	16	Bipolar	1270	unknown (d.c pending) (possible pain medication overdose)	N/A	NA	taken from san diego county medical examiner investigative narrative (click for full message);the decedent s current medications were:;celexa;oxycontin;protonix;xanax;norco;phenergan with codeine;depakote;prednisone;robitussin;doxycycline;phenergan;lopressor;reglan;albuterol;xopenex hfa;;*no medical records on file;--cmp 5/22/2015	Sepulveda	none		yes	BA46
4835	8	56	Male	White	Bipolar	Sepulveda	19.3	Bipolar	1480	cardiac arrest	Yes	NA	8/26/2008: cymbalta 90 mg qd, seroquel 100 mg q hs, abilify 30 mg qd, vistaril 50 mg q hs;6/12/2008: cymbalta 90 mg qd, seroquel 100 mg q hs, abilify 30 mg qd, vistaril 50 mg q hs;5/15/2008: risperdal 2 mg q hs, cymbalta 90 mg qd, seroquel 100 mg q hs, abilify 30 mg qd, vistaril 50 mg q hs, ativan 1 mg qid;4/15/2008: risperdal 2 mg q hs, lammictal 50 mg q am, cymbalta 90 mg qd, seroquel 100 mg q …	Sepulveda	abilify;risperdal;seroquel;zyprexa;zyprexa zydis			BA46
4827	9	55	Male	White	Schizophrenia	Sepulveda	11.4	Schizophrenia	1550	Sudden death associated with myocardial fibrosis	N/A	NA	carbudopa/levo 25/110/4xd;;namenda 10/2xd;;donepezil 10/1xd;;citalopram 1xd;;aspirin 81 mg/1xd;;;;;;	Sepulveda	none			BA46
4431	10	68	Female	White	Control	Sepulveda	23.7	Normal	1450	death certificate pending (heart attack)	Yes	NA	8/25/2006: effexor 150 mg;7/27/2006: tramadol 50 mg;7/20/2006: vitamin d 50 mu, fosamax 70 mg, effexor 37.5 mg;7/8/2006: effexor 150 mg;6/22/2006: tramadol 50 mg;6/9/2006: effexor 150 mg;5/19/2006: tramadol 50 mg;4/28/2006: effexor 150 mg;4/14/2006: tramadol 50 mg;3/31/2006: effexor 150 mg;3/3/2006: effexor 150 mg;2/10/2006: tramadol 50 mg;2/2/2006: effexor 150 mg;1/22/2006: effexor 150 mg;1/6/20…	Sepulveda	none			BA46
4504	11	55	Male	White	Schizophrenia	Sepulveda	10.7	Schizophrenia	1530	Suicide, Acute Thioridazine Intoxication	Yes	NA	10/19/2006: lorazepam 0.5 mg;9/19/2006: temazepam 15 mg;8/23/2006: depakote 500 mg, asa 81 m g, prozac 20 mg, lipitor 10 mg, risperdal 2 mg, trihexyphen 5 mg, thioridazine 100 mg, propranolol 10 mg, amitriptylin 100 mg, buspirone 10 mg;8/9/2006: masanti, tylenol 325 mg, artane 5 mg, aspirin 81 mg, ativan 0.5 mg, buspar 10 mg, depakote 500 mg, dss 100 mg, elavil 100 mg, inderal 10 mg, lipitor 10 m…	Sepulveda	thioridazine;risperdal		yes	BA46
4804	12	61	Male	White	Schizophrenia	Sepulveda	28	Schizophrenia	1350	respiratory failure	Yes	NA	6/20/2008: loratadine 10 mg, aspirin 81 mg qd, colace 250 mg qd, prilosec 20 mg qd, lorazepam 0.5 mg bid, fluoxetine 60 mg q am, thioridazine 50 mg qd, trazodone 200 mg q hs, topamax 100 mg bid, diphenhydramine 50 mg qd, benztropine 2 mg bid, atrovent 13 gram bid, priloxin 25 mg q week, seroquel 200 mg q hs;6/11/2008: trazodone 200 mg q hs, fluoxetine 20 mg q am, topamax 100 mg bid, benztropine 2…	Sepulveda	thioridazine;invega;risperdal;seroquel			BA46
4892	13	66	Female	White	Bipolar	Sepulveda	15.8	Bipolar	1350	Suicide; Ingested Excess of Carisoprodol (d.c pending)	Yes	NA	1/27/2009: carisoprodol 350 mg tid;1/26/2009: lyrica 600 mg qd, vicodin prn, soma;1/24/2009: nifedipine xl 30 mg qd, hctz 37.5/25 mg qd;1/15/2009: sotalol 60 mg bid, diovan 80 mg q am, nifedipine 30 mg q am, triamterene 37.5 mg q am, synthroid 50 mcg qd, lovastatin 40 mg q pm, medroxyprogesterone 5 mg q am, effexor 75 mg q am, bydeprion 150 mg q am, klonopin 1.5 mg q hs, omeprazole 20 mg q am, mi…	Sepulveda	none			BA46
4189	14	45	Female	White	Bipolar	Sepulveda	18.3	Normal	1050	Aplastic anemia; Renal Failure	Yes	NA	4/18/2005: seroquel 50/50/200 mg, protonix 40 mg, neurontin 300 mg;4/7/2005: trazodone 100 mg, seroquel 100 mg, neurontin 600 mg, lithium 750 mg;3/24/2005: phenergan 25 mg;2/25/2005: decadron 4 mg, protonix 40 mg, desyrel 150 mg, lithium 300 mg;2/5/2005: lasix, inderal, lithium, 450mg, omeprazole 20 mg, lomotil, folate 1 mg, b-12, soma, lomustine 10 mg;2/6/2005: trazodone 100 two qhs, lithium 300…	Sepulveda	seroquel	yes		BA46
4828	15	55	Female	White	Bipolar	Sepulveda	13.7	Bipolar	1270	Arteriosclerotic Cardiovascular Disease; Acute Ethanol Toxicity (Accidental)	Yes	NA	7/21/2008: abilify 15 mg bid, clonazepam 2 mg qid, effexor 150 mg bid, lunesta 3 mg q hs, pexeva 20 mg qd, trazodone 100 mg q hs, zolpidem 5 mg q hs;2/11/2008: abilify 15 mg bid, clonazepam 2 mg qid, effexor xr 150 mg bid, pexeva 20 mg qd, seroquel 25 mg q hs, trazodone 100 mg q hs;2/6/2008: clonazepam 2 mg qid, effexor xr 150 mg bid, pexeva 20 mg qd, seroquel 50 mg q hs, trazodone 100 mg q hs, a…	Sepulveda	haloperidol;abilify;seroquel			BA46
4328	16	67	Female	White	Bipolar	Sepulveda	18.3	Bipolar	1270	unknown (possible complications from copd)	Yes	NA	10/19/2005: ocycontin 20 mg, empric 1 mg, senna 2 mg;8/23/2005: wellbutrin, inderal premarin, home o2, lorazepam, ocycodone, depakote, claritin, risperdal;6/30/2005: loratadine 10 mg,;6/24/2005: ocycontin 10 mg;6/21/2005: atropine sulfate 1% drops, dulcolax 10 mg, lorazepam 1 mg, phenergan 20 mg, tylenol 650 mg;6/20/2005: ocycodone hcl 5 mg;6/17/2005: calcium 500 mg, duoneb 2.5-0.5/3 solution, fo…	Sepulveda	haldol;risperdal;zyprexa		yes	BA46
4361	17	77	Female	White	Schizophrenia	Sepulveda	14.7	Schizophrenia	1100	heart failure	Yes	NA	5/10/2006: amiodaron, digoxin 0.125 mg, fluphenazine 5 mg, sodium chloride 1 gram, dilantin 200 mg, risperdal p.r.n., ativan, aspirin, lasix 20 mg, potassium 20 meq, toprol 25 mg, lisinopril 10 mg;5/3/2006: digoxin 0.125 mg, fluphenazine 5 mg, sodium chloride 1 gram, dilantin 200 mg, risperdal p.r.n., ativan, aspirin, lasix 20 mg, potassium 20 meq, toprol 25 mg, lisinopril 10 mg;4/27/2006: digoxi…	Sepulveda	chlorpromazine;fluphenazine;olanzapine;risperidone;haldol;risperdal;risperdal consta;seroquel;thorazine;zyprexa		yes	BA46
4448	18	46	Male	White	Schizophrenia	Sepulveda	21.7	Schizophrenia	1410	Deep Leg Vein Thrombosis	Yes	NA	2/26/2006 - 2-27/2006: albuterol sulfate 2.5 mg q8h, clonoazepam 1 mg qd, doxycycline 100 mg iv, pepcid 20 mg qd, romazicon 0.2 mg ov, folic acid 1 mg qd, heparin sodium 7500 units q12j, atrovent 0.5 mg q8h, levaquin 500 mg qd, ativan 2 mg iv q2h, multivitamins qd, solumedrol 125 mg, narcan 2 mg qd, nicoderm 14 mg qd, vitamn b-1 qd, zosyn 2.25 mg q6h, hydrocodone/acetaminophen q4h prn;2/24/2006: …	Sepulveda	seroquel			BA46
4604	19	63	Male	White	Schizophrenia	Sepulveda	14.7	Schizophrenia	1350	Metastatic Severe Cell Lung Cancer	Yes	NA	5/14/2007: morphine 15 mg, lorazepam 1-2mg, clozapin 100-200 mg, paroxetine 40 mg, ibuprofen 600 mg;4/20/2007: clozaril 400 mg, paroxetine 30 mg, lorazepam 1 mg, vicodin 5-500 mg, percocet 5-325 mg;4/16/2007: clozaril 400 mg q 10:00 pm, paxil 30 mg q am, ativan 1 mg q am 1 mg q 10:00 pm;4/12/2007: clozaril 100 mg q am + 400 mg q 10:00 pm, paxil 30 q am, ativan 1 mg q am 1 mg q 10:00 pm,;4/1/2007 …	Sepulveda	clozaril	yes		BA46
4680	20	46	Male	White	Schizophrenia	Sepulveda	11.6	Schizophrenia	1550	Suicide (hanging)	N/A	NA	10/30/2007: seroquel 100 mg bid, atenolol 50 mg qd, protonix 40 mg qd, ambien 10 mg q hs;10/27/2007 - 10/31/2007: pantoprazole 40 mg qd;10/26/2007 - 10/31/2007: atenolol 25 mg qd, keflex 250 mg qid, protonix 40 mg qd, cephalexin 250 mg qid, chlordiazepoxide 25 mg qd;10/26/2007: acetaminophen 325 mg q4h prn, chlordiazepoxide 25 mg qd, milk of magnesia 30 ml prn, mylnata 15 ml prn;10/25/2007 -11/24…	Sepulveda	risperdal;seroquel			BA46
3276	21	54	Male	White	Control	Sepulveda	19	NA	1280	NA	Yes	NA	synthroid, lanoxin, monopril, imdur, amiodarone, phoslo, vit. e, nephrovite, aspirin, folic acid;5/30/01 albuterol; ipratropium; amiodarone; vancomycin; epoietin alfa; suscralfate; famotidine; cefepime; cipro; mitoclopramide; levofloxacin; insulin; midazolam;5/9/2001 - coreg; coumadin; imdur; amiodarone;;;;;;;;;;;;;;;;;;;;;;;;;;;;;	Sepulveda	none			BA46
4494	22	67	Male	White	Control	Sepulveda	12.3	Normal	1300	prostate cancer	N/A	NA	7/15/2006: taxotere 60 mg, prednisone 5 mg, aranesp 300 mg, zometa;7/7/2006: prozac 60 mg, norvasc 5 mg, protonix 40 mg, hydrocortisone 20 mg, desyrel 150 mg, nizoral 200 mg, pyridium 200 mg, trazodone 100 mg, ambie 10 mg;7/5/2006: anzemet 160 mg, decadron 5 mg, benadryl 50 mg;6/27/2006: fluoxetine, ditropan, norvasc, ambien, trazodone, hydrocortisone, ketoconazole, protonix, lortab, multivitamin…	Sepulveda	none			BA46
3602	23	66	Male	White	Control	Sepulveda	13.15	Normal	1340	Squamous cell carcinoma of the larynx	Yes	NA	12/18/2002: insuling 100 ml q am, oxycontin 10 mg q12h, hycodan 5-1.5 mg q4h prn, oxycodone 20 mg q1-2h prn;12/10/2002: prochlorperazine maleate 5 mg q4-6h prn;12/9/2002: oxygen 2-4 lpm, ativan 0.5 mg q4h prn, humulin n 100 units q am prn, guaifenesin 100 mg tid;12/5/2002: restoril 15 mg qid prn, lortab elixir 10 cc q3h prn, morphine sulfate 2-3 mg q2h prn;12/4/20002: humulin n 13 units q am 4 un…	Sepulveda	prochlorperazine			BA46
3589	24	53	Male	White	Control	Sepulveda	15	Normal	1300	Metastatic Melanoma	N/A	NA	12/13/2002: msir 20 mg q2h;12/9/2002: coumadin 3 m qod;12/5/2002: ms contin 60 mg q12h, msir 20 mg q1h prn;12/4/2002: coumadin 6 mg qd;12/2/2002: ms contin 30 mg tid;11/26/2002: ms contin 30 mg bid, msir 15 mg prn, protonix 40 mg qd, celexa 20 mg q hs, ativan 1 mg prn, megace suspension 20 cc qd, dexamethasone 4 mg tid, os-cal 500 mg qid, magnesium oxide 400 mg qid;11/22/2002: ativan 1 mg q4-6h p…	Sepulveda	none			BA46
AN19277	25	46	Male	White	Schizophrenia	Harvard HBTRC	17.67	s	1400	myocardial infarction		NA		HBTRC	none			Frontal cortex, unspecified
AN10963	26	46	Male	White	Schizophrenia	Harvard HBTRC	29.06	s	1320	cancer	No	1	haldol 0.5 mg bid	HBTRC	haldol			BA46
AN17224	27	42	Male	White	Schizophrenia	Harvard HBTRC	27.1	s	1390	cancer	Yes	NA	stelazine unk dosage or frequency	HBTRC	stelazine			BA46
AN09353	28	47	Male	White	Schizophrenia	Harvard HBTRC	17.75	s	1360	cancer	No	4	trilafon 32 mg once daily, zoloft 100 mg in a.m., zyprexa 5 mg in a.m and perphenazine 24 mg daily	HBTRC	perphenazine;zyprexa;trilafon			BA46
AN02314	29	44	Male	White	Schizophrenia	Harvard HBTRC	8.5	s	1540	heart attack/disease	Yes	2	wellbutrin 500 mg once daily, risperdal 1 mg in a.m. and 2 mg in p.m, lithium 600 mg bid, zyprexa 10 mg every four hours, and haldol 5 mg every four hours as needed	HBTRC	haldol;risperdal;zyprexa	yes		BA46
AN14240	30	42	Male	White	Schizophrenia	Harvard HBTRC	14.2	s	1290	cancer	Unknown	15	moban 10 mg once daily, stelazine 10 mg in a.m and 20 mg in p.m., haldo and trilafon- unk dosage or frequency	HBTRC	moban;stelazine;trilafon			BA46
AN10477	31	46	Male	White	Control	Harvard HBTRC	28.83	c	1450	heart attack/disease	No	NA	none	HBTRC	none			BA46
AN13495	32	36	Male	White	Control	Harvard HBTRC	24.5	c	1470	myocardial infarction	Unknown	NA	none noted	HBTRC	none			BA46
AN19786	33	40	Male	White	Control	Harvard HBTRC	28	c	1660	ski accident	No	0	none	HBTRC	none			BA46
AN08747	34	37	Male	White	Control	Harvard HBTRC	18.75	c	1460	accidental	Yes	0	none	HBTRC	none			BA10
AN16903	35	48	Male	White	Schizophrenia	Harvard HBTRC	32.5	s	1480	suicide	Yes	5	lithium 1800 mg , risperdal 6 mg, navane 20 mg-bid and mellaril 100 mg in a.m and 200 mg in p.m.	HBTRC	navane;risperdal	yes		BA46
AN12413	36	48	Male	White	Schizophrenia	Harvard HBTRC	21.83	s	1390	cancer	Yes	4	lithium-unk dosage or frequency, geoden 80 mg bid, zyprexa 10 mg once daily, seroquel 300 mg once daily and navae 10 mg once daily	HBTRC	seroquel;zyprexa	yes		BA46
AN15733	37	49	Male	White	Schizophrenia	Harvard HBTRC	24.5	s	1460	myocardial infarction	Yes	16	haldol 200 mg im once a month	HBTRC	haldol			BA46
AN04190	38	38	Male	White	Bipolar	Harvard HBTRC	22	bd	1290	co poisoning	Yes	1	nefazodone 150 mg bid, and depakote 500-3 tablets daily.	HBTRC	none		yes	BA46
AN05435	39	29	Female	White	Bipolar	Harvard HBTRC	10.7	bd	1420	suicide	Yes	NA	lithium and olanzapine no dosage or frequency listed	HBTRC	olanzapine	yes		BA46
AN02449	40	29	Male	White	Bipolar	Harvard HBTRC	19.83	bd	1530	suicide	Yes	3	risperdal unk dosage or frequency, lithium 300 mg once daily	HBTRC	risperdal	yes		BA46
AN19464	41	36	Male	White	Bipolar	Harvard HBTRC	9	bd	1350	other	Unknown	12	risperdal 3 mg-1/2 tablet once daily, prozac, stellazine and lithium-unk dosages and frequencies	HBTRC	risperdal	yes		BA46
AN15441	42	40	Female	White	Bipolar	Harvard HBTRC	21.92	bd	1340	unknown	No	10	lithium-unk dosage, risperdol 2 mg once daily, seroquel 100 mg 2 tablets at night and perphenazine 8 mg once daily	HBTRC	perphenazine;seroquel	yes		BA46
AN07349	43	47	Female	White	Bipolar	Harvard HBTRC	16.25	bd	1000	unknown	No	20	lithium 600 mg bid and trilafon 4 mg once daily	HBTRC	trilafon	yes		Frontal cortex, unspecified
AN18981	44	40	Male	White	Bipolar	Harvard HBTRC	30.75	bd	1385	suicide	Yes	2	risperdal 1.5-2.0 mg-once daily	HBTRC	risperdal			BA46
13017	54	62	Male	White	Schizophrenia	U Pittsburgh	25.3	Schizophrenia, undifferentiated type. Continuous with prominent negative symptoms; Nicotine Dependence with physiological dependence; Mild Mental Retardation. Special education school (EMR program).	1400	RUPTURED ABDOMINAL AORTIC ANEURYSM	Yes	16.2	based on those sources of information, hu13017 was on abilify and trilafon at time of death (atod). we estimate a lifetime usage of 1.3 years for abilify and no more than 16.2 years for trilafon. we cannot speak to whether this individual took these medications consistently, or as directed. we do not have prescribed dosage information for either medication.	UPitt	abilify;trilafon			BA46
HGR	55	49	Female	White	Schizophrenia	UM Brain Endowment Bank	21	Schizophrenia	1340		unknown	NA	haldol, thorazine, cogentin, dilaudid, ativan, dalmane, megace	UMBEB	haldol;thorazine			BA46
HCTTA	56	31	Male	Black	Control	UM Brain Endowment Bank	18	Control	NA		non smoker	NA	lisinopril, coreg, lipitor, slowmag, potassium chloride, lasix, reglan, prilosec, carafate, dopamine, zantac, ns, bactrim, epinephrine, lidocaine, insulin, sodium bicarb	UMBEB	none			BA46
HTA	57	49	Male	Black	Schizophrenia	UM Brain Endowment Bank	16	Schizophrenia	1499	Hypertensive Cardiomegaly	non smoker	NA	zyprexa, respirdal, haldol, celexa, cogentin	UMBEB	haldol;zyprexa			BA46
HXN	58	49	Male	White	Schizophrenia	UM Brain Endowment Bank	19.5	Schizophrenia	1420		smoker	NA	information not available	UMBEB	none			BA46
HTO	59	44	Male	Hispanic	Schizophrenia	UM Brain Endowment Bank	23	Schizophrenia	1500		previous smoker, none at tod	NA	toxicology positive for valproid acid, benzotropine, quetiapine, ethanol, notes in chart on medications stated clonazepam 1 mg, depakote 250 mg/500mg, benzotropine mesylate 2 mg., haldol, ativan, cogentin,	UMBEB	quetiapine;haldol		yes	BA46
HCTVB	66	51	Male	White	Control	UM Brain Endowment Bank	11	Control	1493		previous smoker, none at tod	NA	lisinopril, vitamins, toxicology negative for alcohol and other drugs at tod	UMBEB	none			BA46
HIJ	67	32	Male	White	Schizophrenia	UM Brain Endowment Bank	30	Schizophrenia	1200	Suicide	smoker	NA	toxicology negative for alcohol and other drugs at time of death	UMBEB	none			BA46
HHG	68	58	Male	White	Bipolar	UM Brain Endowment Bank	4	Bipolar Disorder	1240		smoker	NA	restoril, compazine, ativan, xanax	UMBEB	none			BA46
HCTDM	69	39	Male	White	Control	UM Brain Endowment Bank	26.3	Control	1550		unknown	NA	none	UMBEB	none			BA46
HQQ	70	45	Male	White	Bipolar	UM Brain Endowment Bank	11	Bipolar Disorder	1310	Suicide	smoker	NA	lithium, respirdal, haldol, thorazine, depakote, zoloft, tegretol, often non compliant	UMBEB	haldol;thorazine	yes	yes	BA46
HCTYV	71	39	Male	White	Control	UM Brain Endowment Bank	27.55	Unaffected Control, Normal Brain	1620		non smoker	NA	tod meds benicar,hct, omega 3, atropine, adenosine, sodium bicarb, epinephrine, narcan, amiodarone, vasopressin, past history of toradol, motrin, flexeril	UMBEB	none			BA46
HCCKT	72	40	Male	White	Bipolar	UM Brain Endowment Bank	18.5	Alcohol Dependence/Bipolar Disorder/Depression/Heroin Abuse	1520	Sucide	smoker	NA	paxil	UMBEB	none			BA46
HCTCR	73	35	Female	White	Control	UM Brain Endowment Bank	15.5	Control	1190	Congenital Bicuspid Aortic Valve	unknown	NA	toxicology at the time of death was negative for volatiles, and other drugs	UMBEB	none			BA46
HCTWI	74	42	Female	White	Control	UM Brain Endowment Bank	16.5	Control	1249		smoker	NA	coumadin	UMBEB	none			BA46
HCCFH	75	35	Male	White	Control	UM Brain Endowment Bank	12	Control	1370		nonsmoker	NA	none, toxicology at tod negative for volatiles and drugs	UMBEB	none			BA46
HYF	76	58	Male	White	Bipolar	UM Brain Endowment Bank	17	Bipolar Disorder	1320	Obesity	smoker	NA	trazadone, venlafaxin, quetiapine, diazepam, nicotine, clonazepam, in toxicology at time of death, also noted in records lithium given in va	UMBEB	quetiapine	yes		BA46
HSQ	77	29	Female	White	Schizophrenia	UM Brain Endowment Bank	29	Schizophrenia	1250	Suicide	unknown	NA	lithium, zyprexa, topamax, benztropine, ziprasidone, quetiapine, fumarategeodon, seroquel, yet no drugs in toxicology at time of death	UMBEB	quetiapine;ziprasidone;geodon;seroquel;zyprexa	yes		BA46
HCTQX	79	51	Male	White	Control	UM Brain Endowment Bank	9.5	Control	1620		nonsmoker	NA	no physician known, no medications at home noted, toxicology at the time of death was negative for volatiles, and other drugs, epinephrine, atropine and sodium bicarb given in er at tod	UMBEB	none			BA46
HCTRP	80	43	Male	White	Control	UM Brain Endowment Bank	18	Control	1340		smoker	NA	unknown, no medical records available	UMBEB	none			BA46
HCTLI	81	51	Male	Black	Control	UM Brain Endowment Bank	15	Control	1370		non smoker	NA	none, toxicology at tod negative for volatiles and drugs, only atropine was detected	UMBEB	none			BA46
HCCPL	82	49	Male	White	Control	UM Brain Endowment Bank	24	Control	1320	Atherosclerosis	non smoker	NA	acyclovir, toxicology negative at tod for etoh and other drugs	UMBEB	none			BA46
HCCAD	83	33	Female	Black	Schizophrenia	UM Brain Endowment Bank	6.25	Schizophrenia	1310	Chlorpromazine Toxicity	smoker	NA	no medical records available, toxicology at time of death positive for ethnol and cocaine, negative for other drugs	UMBEB	none			BA46
HEJ	84	39	Female	White	Schizophrenia	UM Brain Endowment Bank	21	Schizophrenia	1513	Cardiac Arrhythmia, Bronchitis	smoker	NA	prozac listed as only medication by family. toxicology at tod negative for volaties, basic drugs, common drugs of abuse	UMBEB	none			BA46
HBCR	85	60	Female	White	Bipolar	UM Brain Endowment Bank	21	Schizophrenia; Bipolar Disorder	1100		unknown	NA	tod meds haldol, metformin, depakene, kdur, lopressor, effexor, risperdal, lasix, seroquel, other rx hx benedryl, depakote, klonopin, latuda, zantac, januvia, clonodine, zoloft, cogentin, hydrocodone, lisinopril, coreg, trazedone, betadine, meltonin, gaba, alpha lipoic acid, chromium gtf, nutri calm, 5 htp, norcohydrocodone	UMBEB	haldol;risperdal;seroquel;latuda		yes	BA46
HCTWL	86	46	Male	White	Control	UM Brain Endowment Bank	13.5	Control	1400		smoker	NA	hypertensive medication, name unknown, toxicology at the time of death was negative for volatiles, and other drugs	UMBEB	none			BA46
HBDL	87	42	Female	White	Bipolar	UM Brain Endowment Bank	16	Bipolar Disorder, Normal Brain Pathology	1125		non smoker	NA	tod valium, propofol, amiodarone, lamictal, raxena, nitrostat, celexa, acai, other medication history clonezepam, abilify, lemarginine, diltiazem, imdur, phentermine, isorbide mononitrate, topamax, taztia, navane, topomax, nitroglycerin, clonazepam, lamotrigine, cardizem, dlonapin, abilify	UMBEB	abilify;navane			BA46
HCTKN	88	50	Male	White	Control	UM Brain Endowment Bank	11	Control	1340		non smoker	NA	none, toxicology at tod detected lidocaine and midazolam only, no alcohol, common drugs of abuse or antipsychotics or common psychiatric drugs	UMBEB	none			BA46
HCTPF	89	50	Male	White	Control	UM Brain Endowment Bank	13.8	Control	1200	Atherosclerotic Coronary Disease	smoker	NA	none	UMBEB	none			BA46
HCTQC	91	50	Male	White	Control	UM Brain Endowment Bank	14.5	Control	1300		smoker	NA	none	UMBEB	none			BA46
HCTYZ	92	48	Male	White	Control	UM Brain Endowment Bank	26	NA	NA	NA	non smoker	NA	tod meds sodium bicarb, epinephrine, amlodarone, lidocaine, calcium. no other medication known	UMBEB	none			BA46
AN11287	98	49	Male	?	Schizophrenia	Harvard HBTRC	8.17	s	1280	cancer	Yes	9	risperdal unk dosage and lithium 600 mg bid	HBTRC	risperdal	yes		BA10
AN10924	99	44	Male	?	Schizophrenia	Harvard HBTRC	19	s	1210	pneumonia/resp. infection	Yes	20	clozaril 700 mg once daily, risperidone 2 mg tid and olanzapine 20 mg once daily	HBTRC	olanzapine;risperidone;clozaril			BA9
HCTYT	95	49	Male	White	Control	UM Brain Endowment Bank	23	Unaffected Control, Normal Brain	1290		previous smoker, none at tod	NA	tod percoset od, norvasc, potassium, amlodacone, potassium, metoprolol,, epinephrine, atropine, sodium bicarb, magnesium, narcan, calcium chloride. other rx history included adenosine, percoset, clonidine	UMBEB	none			BA46
AN17717	100	55	Male	?	Schizophrenia	Harvard HBTRC	17.08	NA	1265	NA	Unknown	NA	unknown	HBTRC	none			BA9
AN06666	97	23	Female	White	Bipolar	Harvard HBTRC	24.17	bd	1340	drug overdose	Yes	2	mellaril, stellazine, zyprexa, wellbutrin and lithium unk dosage or freq, cogentin 1 mg once daily, depakote 500 mg bid, risperdal 5 mg once daily, neurontonin 900 mg tid and haldol 5-10 mg once daily	HBTRC	haldol;risperdal;zyprexa	yes	yes	BA49/9
HBGR	93	42	Male	Hispanic	Schizophrenia	UM Brain Endowment Bank	17	NA	NA	NA	smoker	NA	tod listed as none, tox positive for seroquel and clonazepam, agonal state form blank, mother's registry report for donor said depakote, seroquel, prolixin, cogentin, clonazepam, and prilosec. additional medication history haldol since age 15, lorazepam, restoril, latuda, benedryl	UMBEB	haldol;seroquel;latuda		yes	Frontal cortex, unspecified
HBDB	94	63	Male	White	Bipolar	UM Brain Endowment Bank	39	NA	NA	NA	smoker	NA	tod meds bipolar meds, name unknown, propofol, fentanyl, vasopressin, morphine, calcium chloride, ascorbic acid, dopamine other meds unknown, no medical records available	UMBEB	none			BA46
HCTYF	96	52	Male	White	Control	UM Brain Endowment Bank	17.2	NA	1300	Cardiorespiratory arrest;Ascending aortic aneurysm and dissection	previous smoker, none at tod	NA	er meds midazolam and aspirin, cialis taken just prior to event, no pcp known, no other medical records available	UMBEB	none			BA46
