# Supplementary material for: Differential methylation of enhancer at IGF2 is associated with abnormal dopamine synthesis in major psychosis
Source: Nat Commun. 2019 May 3;10:2046. doi: 10.1038/s41467-019-09786-7 (PMC6499808; doi:10.1038/s41467-019-09786-7)
Supplement: Supplementary file 4 — Supplementary Data 2 [file 41467_2019_9786_MOESM4_ESM.xlsx]

## Sheet: Data S2
Supplementary Data 2a. Comb-p results for DMR calls in EPIC array: all samples, including age, sex, genetic principal component 1 and 2 as covariates.
seqnames	start	end	min_p	n_probes	z_p	z_sidak_p	gene	Frontal cortex chromatin state	SCZ Credible SNP	fetal_brain_meQTL
chr19	29218262	29218774	1.052e-05	5	2.316e-15	1.85e-12	ENSG00000283403.1_3 AC005394.2;ENSG00000283269.1_3 AC005524.1	14_TssBiv		cg14983838;cg03161606;cg12756686
chr11	2154255	2154432	4.173e-06	3	4.926e-11	1.131e-07	ENSG00000167244.18_4 IGF2;ENSG00000240801.1_4 AC132217.1;ENSG00000129965.14_4 INS-IGF2
chr10	135340583	135340871	5.546e-05	6	8.273e-09	1.167e-05	ENSG00000130649.9_3 CYP2E1;ENSG00000278518.1_3 AL161645.1
chr16	86331509	86331661	5.497e-05	3	3.125e-08	8.353e-05
chr6	2959621	2959636	0.0001557	2	4.598e-09	0.0001246	ENSG00000124570.17_2 SERPINB6	10_EnhA2
chr11	60776124	60776172	0.0004257	2	1.782e-08	0.0001508	ENSG00000013725.14_2 CD6	14_TssBiv		cg10158843
chr6	32407570	32407838	0.001203	5	1.766e-07	0.0002678	ENSG00000204287.13_2 HLA-DRA	2_TssFlnk;18_Quies
chr16	1143566	1143703	0.001676	2	1.114e-07	0.0003304	ENSG00000184471.7_2 C1QTNF8
chr11	2154934	2154952	0.000429	2	2.006e-08	0.0004527	ENSG00000167244.18_4 IGF2;ENSG00000240801.1_4 AC132217.1;ENSG00000129965.14_4 INS-IGF2
chr19	15582687	15582853	0.002989	3	2.208e-07	0.0005402	ENSG00000161031.12_3 PGLYRP2			cg25994622
chr16	88052956	88053104	0.006941	3	6.833e-07	0.001874	ENSG00000172530.20_4 BANP	6_TxWk
chr6	10398698	10398754	0.004617	2	3.751e-07	0.002718	ENSG00000137203.10_2 TFAP2A
chr11	32421514	32421635	0.007694	3	9.052e-07	0.003035	ENSG00000184937.13_3 WT1
chr7	55607571	55607729	0.003076	4	1.386e-06	0.003559	ENSG00000154978.12_2 VOPP1	6_TxWk
chr6	32552350	32552453	0.007694	3	9.275e-07	0.003652	ENSG00000196126.11_2 HLA-DRB1	18_Quies
chr10	128165040	128165159	0.009105	2	1.21e-06	0.004122	ENSG00000154493.17_4 C10orf90
chr10	13259230	13259274	0.005383	2	4.902e-07	0.004517	ENSG00000272055.1 KNOWN	18_Quies
chr8	65489863	65489937	0.007662	4	8.296e-07	0.004545	ENSG00000254102.1_3 AC090136.3;ENSG00000180828.2_2 BHLHE22	14_TssBiv
Supplementary Data 2b. Comb-p results for DMR calls in EPIC array: CEU samples, including age, sex, genetic principal component 1 and 2 as covariates
seqnames	start	end	min_p	n_probes	z_p	z_sidak_p	gene	Frontal cortex chromatin state	SCZ Credible SNP	fetal_brain_meQTL
chr11	2154255	2154386	0.002275	2	7.514e-08	0.0002331	ENSG00000167244.18_4 IGF2;ENSG00000240801.1_4 AC132217.1;ENSG00000129965.14_4 INS-IGF2
chr16	86331509	86331661	0.002275	3	2.019e-07	0.0005395
chr2	218621486	218621497	0.005753	3	1.453e-06	0.05226	ENSG00000231672.6_2 DIRC3	2_TssFlnk
chr2	240884729	240884729	0.005753	1	0.0001282	1	ENSG00000130414.11_2 NDUFA10;ENSG00000264279.1 KNOWN	6_TxWk
