# Supplementary material for: Differential methylation of enhancer at IGF2 is associated with abnormal dopamine synthesis in major psychosis
Source: Nat Commun. 2019 May 3;10:2046. doi: 10.1038/s41467-019-09786-7 (PMC6499808; doi:10.1038/s41467-019-09786-7)
Supplement: Supplementary file 5 — Supplementary Data 3 [file 41467_2019_9786_MOESM5_ESM.xlsx]

## Sheet: Data S3
Supplementary Data 3. Pathway analysis of EPIC array probes
Pathway	n_fg	n_bg	Hypergeom_p	Binom_p	Hypergeom_Q	Binom_Q	genes_fg
CYP2E1_REACTIONS	24	89	2.47433e-07	4.5832e-08	0.00147079	0.000314316	CYP2D6;CYP2E1
EXTRACELLULAR_MATRIX_ASSEMBLY	59	391	4.28927e-07	1.31738e-07	0.00147079	0.000451731	ATP7A;FBLN5;GPM6B;HAS1;HAS2;MFAP4;MYH11;RAMP2;TGFB1;TNXB
OLFACTORY_SIGNALING_PATHWAY	121	1059	1.14958e-06	4.643e-07	0.00175321	0.000724227	GNAL;GNB1;OR10A2;OR10AG1;OR10H1;OR10H3;OR10H5;OR11G2;OR11H4;OR11H6;OR13F1;OR14C36;OR14I1;OR1A2;OR1B1;OR1J2;OR1K1;OR1L3;OR2A25;OR2A5;OR2B6;OR2C1;OR2C3;OR2G6;OR2L13;OR2L2;OR2L3;OR2L8;OR2M2;OR2M3;OR2T1;OR2T11;OR2T2;OR2T27;OR2T3;OR2T33;OR2T35;OR2T4;OR2T6;OR2T7;OR2V1;OR2Z1;OR3A1;OR3A2;OR4A15;OR4A16;OR4B1;OR4C13;OR4C15;OR4D2;OR4K1;OR4K14;OR4K2;OR4L1;OR4N2;OR4N5;OR4Q3;OR4S1;OR4X1;OR51B2;OR51E2;OR51F2;OR…
TRANSLOCATION_OF_ZAP-70_TO_IMMUNOLOGICAL_SYNAPSE	38	213	1.27886e-06	3.64927e-07	0.00175321	0.000724227	CD3E;HLA-DPA1;HLA-DPB1;HLA-DQB1;HLA-DQB2;HLA-DRA;HLA-DRB1;HLA-DRB5;ZAP70
PROTEIN-PROTEIN_INTERACTIONS_AT_SYNAPSES	354	3855	1.53386e-06	5.72905e-07	0.00175321	0.000724227	APBA1;APBA2;APBA3;BEGAIN;CASK;DBNL;DLG1;DLG2;DLG3;DLGAP1;DLGAP2;DLGAP3;DLGAP4;EPB41;EPB41L1;EPB41L2;EPB41L3;FLOT1;GRIA3;GRIA4;GRIN2A;GRIN2B;GRIN2C;GRIN2D;GRM1;GRM5;HOMER1;HOMER2;HOMER3;IL1RAPL1;IL1RAPL2;LIN7A;LRFN1;LRFN2;LRFN4;LRRC4B;NLGN1;NLGN2;NLGN3;NLGN4X;NLGN4Y;NRXN1;NRXN2;NRXN3;NTRK3;PDLIM5;PPFIA1;PPFIA2;PPFIA4;PPFIBP1;PPFIBP2;PTPRD;PTPRF;PTPRS;RTN3;SHANK1;SHANK2;SHARPIN;SIPA1L1;SLITRK5;SLIT…
NEGATIVE_REGULATION_OF_CYTOSKELETON_ORGANIZATION	81	1937	1.24754e-06	6.58125e-07	0.00175321	0.000724227	ADD1;ADD2;ARAP1;ARHGAP6;ARHGEF2;CAPZB;CLASP1;CLASP2;DLC1;EPS8;FGF13;GSN;HIP1R;KANK1;KATNB1;KIF25;LIMA1;MAPRE1;MET;MID1IP1;NAV3;NEK2;PHLDB2;PLEKHH2;PPFIA1;RBM14;SCIN;SHANK1;SLIT2;STMN2;TBCD;TMEFF2;TMEM67;TRIM54;TWF1;TWF2;WAS
NEUREXINS_AND_NEUROLIGINS	279	2938	2.12671e-06	7.39222e-07	0.00208357	0.000724227	APBA1;APBA2;APBA3;BEGAIN;CASK;DBNL;DLG2;DLG3;DLGAP1;DLGAP2;DLGAP3;DLGAP4;EPB41;EPB41L1;EPB41L2;EPB41L3;GRIN2A;GRIN2B;GRIN2C;GRIN2D;GRM1;GRM5;HOMER1;HOMER2;HOMER3;LIN7A;NLGN1;NLGN2;NLGN3;NLGN4X;NLGN4Y;NRXN1;NRXN2;NRXN3;PDLIM5;SHANK1;SHANK2;SHARPIN;SIPA1L1;STXBP1;SYT1;SYT12;SYT2;SYT7;SYT9
PHOSPHORYLATION_OF_CD3_AND_TCR_ZETA_CHAINS	50	328	2.95163e-06	8.92707e-07	0.00253029	0.000765273	CD3E;CSK;HLA-DPA1;HLA-DPB1;HLA-DQB1;HLA-DQB2;HLA-DRA;HLA-DRB1;HLA-DRB5;PAG1;PTPRC;PTPRJ
NEURONAL_SYSTEM	899	10964	3.48669e-06	1.54966e-06	0.00265686	0.00106276	ABAT;ABCC8;ACHE;ACTN2;ADCY1;ADCY2;ADCY6;ADCY7;ADCY9;AKAP5;AKAP9;ALDH2;AP2A1;APBA1;APBA2;APBA3;ARHGEF9;BEGAIN;BRAF;CACNA1A;CACNA1B;CACNA1E;CACNA2D2;CACNA2D3;CACNB1;CACNB2;CACNB4;CACNG2;CACNG3;CACNG4;CACNG8;CAMK2B;CAMK2D;CAMK2G;CAMK4;CAMKK1;CASK;CHRNA1;CHRNA2;CHRNA4;CHRNB2;CHRNB4;CHRNE;COMT;CPLX1;DBNL;DLG1;DLG2;DLG3;DLGAP1;DLGAP2;DLGAP3;DLGAP4;DNAJC5;EPB41;EPB41L1;EPB41L2;EPB41L3;FLOT1;GABBR1;GABBR…
GENERATION_OF_SECOND_MESSENGER_MOLECULES	70	533	4.42669e-06	1.46789e-06	0.00303582	0.00106276	CD101;CD3E;ENAH;EVL;GRAP2;HLA-DPA1;HLA-DPB1;HLA-DQB1;HLA-DQB2;HLA-DRA;HLA-DRB1;HLA-DRB5;ITK;LCP2;PAK1;PAK3;PLCG1;VASP;WAS;ZAP70
INSULIN_IGF_PATHWAY-MITOGEN_ACTIVATED_PROTEIN_KINASE_KINASE_MAP_KINASE_CASCADE	98	854	9.77691e-06	4.88789e-06	0.00558751	0.00232986	ELK1;FOS;IGF1;IGF1R;IGF2;IGF2R;INS;INSR;IRS1;IRS2;MAP2K1;MAPK1;MAPK3;RPS6KA2;RPS6KA4;RPS6KA5;RPS6KA6;RPS6KB1;SOS1;SOS2
BENZENE-CONTAINING_COMPOUND_METABOLIC_PROCESS	27	138	9.49275e-06	3.24796e-06	0.00558751	0.00202496	AFMID;CYP2E1;GSTM3;IDO2;KMO
REGULATION_OF_VASCULAR_PERMEABILITY	59	441	1.15542e-05	5.02638e-06	0.0059088	0.00232986	ANGPT1;CTNNBIP1;DDAH1;MYLK3;NPR1;PDE2A;PDE3A;PTPRJ;RAMP2;SLIT2;SRC;TEK;TGFB1;TRPV4;YES1
REGULATION_OF_PROTEIN_IMPORT_INTO_NUCLEUS,_TRANSLOCATION	38	236	1.20623e-05	5.09593e-06	0.0059088	0.00232986	IGF1;OGG1;PARP10;PDE2A;PSEN1;TMEM173;UBR5
PD-1_SIGNALING	40	256	1.49106e-05	4.72996e-06	0.00681713	0.00232986	CD3E;CSK;HLA-DPA1;HLA-DPB1;HLA-DQB1;HLA-DQB2;HLA-DRA;HLA-DRB1;HLA-DRB5;PDCD1;PTPN11;PTPN6
NEGATIVE_REGULATION_OF_SUPRAMOLECULAR_FIBER_ORGANIZATION	82	1858	1.72974e-05	1.0143e-05	0.00741408	0.00386449	ADD1;ADD2;ARAP1;ARHGAP6;ARHGEF2;CAPZB;CLASP1;CLASP2;CLU;DLC1;EPS8;FGF13;GSN;HIP1R;HSPA8;KANK1;KATNB1;LDLR;LIMA1;MAPRE1;MET;MID1IP1;NAV3;PHLDB2;PLEKHH2;PPFIA1;SCIN;SHANK1;SLIT2;STMN2;TBCD;TMEFF2;TRIM54;TWF1;TWF2;WAS
PEPTIDE_CROSS-LINKING	40	261	1.94849e-05	9.11466e-06	0.00786045	0.00370784	ABCA7;COL3A1;EVPL;F13A1;FN1;LCE1B;LCE1D;LCE1F;LCE2A;LCE3C;LCE3D;LCE3E;LELP1;NDNF;PI3;SPRR1A;SPRR2D;SPRR3;TGM1;TGM3;THBS1
PID_SMAD2_3PATHWAY	54	397	2.10824e-05	9.19121e-06	0.0080324	0.00370784	CTDSP2;CTDSPL;KPNB1;MAP3K1;MAPK1;MAPK3;NUP214;PIAS4;SMAD3;TGFBRAP1;UBE2I
BIOCARTA_TH1TH2_PATHWAY	31	187	4.54768e-05	1.8611e-05	0.0148527	0.00607784	CD28;CD40LG;HLA-DRA;HLA-DRB1;IFNGR2;IL12A;IL12B;IL12RB1;IL12RB2;IL18;IL18R1;IL2RA;IL4R
POSITIVE_REGULATION_OF_CATION_CHANNEL_ACTIVITY	98	883	4.11566e-05	1.73175e-05	0.0148527	0.00593817	ACTN2;ADRB2;AKAP6;ALG10B;ANK2;ANK3;CACNA2D1;CACNB2;CRACR2A;EPHB2;GAL;GALR2;GSTO1;HTT;LRRC52;NLGN3;NOS1AP;PKD2;RELN;RNF207;STIM1;STIM2;TMEM110
DRUG_METABOLIC_PROCESS	42	289	4.54806e-05	1.68503e-05	0.0148527	0.00593817	CYP2D6;CYP2D7;CYP2E1;DPEP1;FMO2;NOS1;NR1I2;UGT1A1;UGT1A7;VKORC1
FUCOSE_METABOLIC_PROCESS	0	153	5.34605e-05	4.2727e-05	0.0166651	0.0122092
REGULATION_OF_SEQUENCE-SPECIFIC_DNA_BINDING_TRANSCRIPTION_FACTOR_ACTIVITY	381	6714	5.64303e-05	3.00927e-05	0.016826	0.00927507	ABRA;ADAM8;ADGRG3;AGER;AKT1;ALK;ANXA4;APP;AR;ARHGEF2;ARID5B;ARRB1;ATF2;BRMS1;BTK;BTRC;C14orf39;CACTIN;CAMK1D;CARD11;CARD14;CARD16;CARD8;CD36;CD40LG;CDK5RAP3;CDKN2A;CFLAR;CHP1;CHUK;CLOCK;CLU;CMKLR1;CRTC1;CRTC3;CTNNB1;CTNNBIP1;CYP1B1;DAB2IP;DAP;DDR2;DHX9;DVL2;EDA;EIF2AK4;ERC1;ESR1;ESR2;FANK1;FER;FOS;FOXA1;FOXP3;FZD1;FZD6;HAND1;HAVCR2;HDAC2;HDAC4;HDAC5;HEYL;HIPK2;HMOX1;ID1;ID2;IKBKB;IKBKG;IL10;IL1B;…
REGULATION_OF_HOMOTYPIC_CELL-CELL_ADHESION	74	632	6.66803e-05	3.11062e-05	0.0190539	0.00927507	ADAMTS18;ALOX12;ANK3;C1QTNF1;DMTN;LYN;PRKCA;PRKG1;RDX;SERPINE2;TNFSF11;ZNF703
ANIMAL_ORGAN_MORPHOGENESIS	606	10190	8.51824e-05	5.17299e-05	0.0233672	0.0141905	ABLIM1;ACTA2;ACVR1;ACVRL1;AGTPBP1;AHI1;ALDH1A3;ANKRD11;APLP1;AQP5;AQP6;ATP6V1B1;AXIN1;BBS2;BBS4;BBS5;BBS7;BCOR;BMP1;BMP2;BMP4;BMPR1A;BRAF;CAV1;CDSN;CDX1;CDX2;CDX4;CEP290;CHD7;CITED1;COL13A1;COL18A1;COL5A1;COMP;CPE;CRB2;CRIP1;CSF1R;CTNNA2;CTNNB1;CTNNBIP1;CYP26B1;DCHS1;DCN;DGCR2;DLC1;DLL1;DLL4;DNAAF1;DSCAM;DSCAML1;DVL2;EDA;EFNA1;EGF;ELF3;ELN;EPHA2;EPHB2;ETV7;EVL;FBN1;FBN2;FGD1;FGF1;FGF8;FGFR1;FGFR2…
NEUROTRANSMITTER_RELEASE_CYCLE	48	1157	0.0001763	0.000114492	0.0401266	0.0226293	ABAT;APBA1;CASK;CPLX1;DNAJC5;GLS;GLS2;HSPA8;LIN7A;MAOA;PPFIA1;PPFIA2;PPFIA4;RIMS1;SLC17A7;SLC18A2;SLC1A2;SLC1A3;SLC1A6;SLC1A7;SLC22A2;SLC5A7;SLC6A1;SLC6A12;SLC6A13;SNAP25;SYN3;SYT1;UNC13B;VAMP2
ION_TRANSPORT_BY_P-TYPE_ATPASES	73	1602	0.000193085	0.000119328	0.0401266	0.0226293	ATP10A;ATP10B;ATP10D;ATP11A;ATP11C;ATP13A2;ATP1A3;ATP1B1;ATP1B2;ATP2A1;ATP2A3;ATP2B1;ATP2B2;ATP2B3;ATP2B4;ATP2C2;ATP4A;ATP7A;ATP7B;ATP8A1;ATP8A2;ATP8B2;ATP8B3;ATP8B4;ATP9A;ATP9B;CAMK2B;CAMK2D;CAMK2G;CUTC;FXYD1;FXYD2;FXYD6;PDZD11;SLN
SENSORY_PERCEPTION_OF_SMELL	66	564	0.000183548	8.48168e-05	0.0401266	0.0215435	BBS4;BEST2;DRD2;GFY;GNAL;OR10A2;OR10AG1;OR2A5;OR2B6;OR2C1;OR2C3;OR2G6;OR2L13;OR2L2;OR2L3;OR2L8;OR2M2;OR2M3;OR2T1;OR2T11;OR2T2;OR2T27;OR2T3;OR2T33;OR2T35;OR2T4;OR2T6;OR2T7;OR2V1;OR2Z1;OR7A10;OR7C1;OR7D4;OR8B8;SLC24A4;UBR3
ACTION_POTENTIAL	248	2753	0.000175359	0.000104426	0.0401266	0.0226293	AKAP6;ANK2;ANK3;ATP1B1;CACNA1A;CACNA1B;CACNA1C;CACNA1D;CACNA1E;CACNA1F;CACNA1G;CACNA1H;CACNA1I;CACNA1S;CACNA2D1;CACNB2;CATSPER1;CATSPER2;CATSPER4;CHRNA1;CHRNA4;CLN3;DMD;FGF12;GNA11;GNAQ;GPD1L;GPER1;HCN2;HCN4;KCNA2;KCNA5;KCNB1;KCND2;KCND3;KCNE1;KCNH2;KCNIP2;KCNJ2;KCNJ5;KCNMB2;KCNMB3;KCNN2;KCNQ1;MYH14;NALCN;NEDD4L;PKP2;RYR2;SCN10A;SCN11A;SCN1A;SCN3A;SCN4B;SCN5A;SCN7A;SCN8A;SCN9A;SLC8A1;TPCN1;TPCN2;…
ANIMAL_ORGAN_FORMATION	7	337	0.000177603	0.000119348	0.0401266	0.0226293	BMP4;FGFR2;MEF2C;SOX17
PATTERN_SPECIFICATION_PROCESS	218	4029	0.000156045	9.64651e-05	0.0401266	0.0226293	ACVR2B;AHI1;ARL13B;ATP6AP2;AXIN1;BASP1;BBS4;BBS5;BBS7;BCOR;BMP2;BMP4;CDX1;CDX2;CDX4;CELSR2;COBL;CRB2;CTNNBIP1;CYP26B1;CYP26C1;DLL1;DLL4;DNAAF1;DNAH11;DNAI2;DSCAML1;DVL2;EGF;ERBB4;FGFR2;FOXB1;FOXN4;FZD5;GATA4;GLI2;GREM1;HAND1;HOXD3;KDM2B;KIF3B;LEF1;LFNG;LHX1;LMX1B;LRP4;LRP5;MEF2C;MEGF8;MESP2;MICAL2;MID1;MMP21;NBL1;NDRG4;NKX2-5;NOTCH1;NPHP3;NPHP3-ACAD11;OSR1;OTX2;PCSK5;PITX2;PKD1L1;PKD2;PLD6;PTCH1;…
NEGATIVE_REGULATION_OF_CELLULAR_COMPONENT_ORGANIZATION	568	9533	0.000174765	0.000110089	0.0401266	0.0226293	ACTN4;ACVRL1;ADCY6;ADD1;ADD2;AKT1;APOA1;APOC3;APP;AR;ARAP1;ARHGAP6;ARHGEF2;ASF1A;ATAD2B;ATXN2;BAG4;BAG5;BCAS3;BCL2L1;BCOR;BMP4;BUB1B;CAPZB;CAV1;CBFA2T2;CDC42;CDKL3;CENPF;CERS2;CFLAR;CHEK1;CLASP1;CLASP2;CLEC16A;CLU;CORO1C;CRMP1;CTBP1;DACT1;DCC;DENND5A;DLC1;DMRT1;DMTN;DNAJA4;DNAJB1;DNAJB6;DNAJB8;DNM2;DNMT1;DPP4;EFNA1;EFNA5;EFNB2;EFNB3;EPHA4;EPS8;ERCC1;ERCC4;EVI5L;EVL;FAP;FBLN1;FBXO5;FEZ1;FEZ2;FGF13…
LYMPHOCYTE_COSTIMULATION	116	1138	0.000188737	0.000100756	0.0401266	0.0226293	AKT1;BTLA;CARD11;CAV1;CD28;CD320;CD3E;CD40LG;CDC42;CSK;DPP4;FYN;GRAP2;GRB2;HHLA2;HLA-DPA1;HLA-DPB1;HLA-DQB1;HLA-DQB2;HLA-DRA;HLA-DRB1;HLA-DRB5;LYN;MAP3K14;MAP3K8;MAPKAP1;MTOR;NPHS1;PAK1;PAK3;PDCD1;PDPK1;PIK3CA;PRR5;PTPN11;PTPN6;RAC1;SRC;VAV1;YES1
NEGATIVE_REGULATION_OF_HOMOTYPIC_CELL-CELL_ADHESION	37	259	0.00020748	7.79031e-05	0.0406542	0.0205485	ADAMTS18;ALOX12;C1QTNF1;PRKG1;RDX;SERPINE2;ZNF703
DNA_DEALKYLATION_INVOLVED_IN_DNA_REPAIR	35	242	0.000203914	0.000120041	0.0406542	0.0226293	ALKBH2;ALKBH3;ALKBH5;ASCC1;ASCC2;ASCC3;FTO;MGMT
TISSUE_MORPHOGENESIS	344	6020	0.000228296	0.000137374	0.0423149	0.0241567	ACTA2;ACVR1;ACVRL1;AHI1;AIRE;ARHGAP12;ARHGAP35;ATP7A;AXIN1;BBS4;BBS5;BBS7;BMP2;BMP4;BMPR1A;CCM2;CD44;CDC42;CELSR1;CEP290;CITED1;COBL;COL4A1;COL5A1;CRB2;CSF1R;CSNK2B;CTNNB1;CTNNBIP1;DCHS1;DDR1;DEAF1;DLC1;DLL1;DLL4;DNAAF1;DVL1;DVL2;DVL3;EOMES;EPHA2;FGF1;FGF8;FGFR2;FOXE1;FOXF1;FOXN4;FUZ;GATA3;GATA4;GDNF;GLI2;GRHL2;HAND1;HEYL;HMGA2;IFT122;ITGA2;ITGA3;ITGA5;ITGA8;ITGB3;KDM2B;KDM6B;KLF4;LEF1;LHX1;MEF2C…
T_CELL_COSTIMULATION	115	1132	0.00022747	0.000122089	0.0423149	0.0226293	AKT1;BTLA;CARD11;CAV1;CD28;CD3E;CD40LG;CDC42;CSK;DPP4;FYN;GRAP2;GRB2;HHLA2;HLA-DPA1;HLA-DPB1;HLA-DQB1;HLA-DQB2;HLA-DRA;HLA-DRB1;HLA-DRB5;LYN;MAP3K14;MAP3K8;MAPKAP1;MTOR;NPHS1;PAK1;PAK3;PDCD1;PDPK1;PIK3CA;PRR5;PTPN11;PTPN6;RAC1;SRC;VAV1;YES1
BIOCARTA_NUCLEARRS_PATHWAY	39	283	0.000245852	0.000103818	0.0443698	0.0226293	ABCB1;ABCB11;ABCC3;CYP2E1;NR1H3;PPARA;PPARD;PPARG;RARA
REGULATION_OF_OXIDATIVE_STRESS-INDUCED_NEURON_DEATH	1	169	0.000255391	0.000197118	0.0449095	0.0293878	FBXW7
BIOCARTA_ASBCELL_PATHWAY	18	93	0.000304872	0.000147196	0.0463784	0.0252368	CD28;CD40LG;FAS;FASLG;HLA-DRA;HLA-DRB1;IL10
HALLMARK_E2F_TARGETS	130	2553	0.000301477	0.00019385	0.0463784	0.0293878	AK2;ASF1A;BARD1;BIRC5;BRCA2;BUB1B;CBX5;CCNB2;CDC20;CDC25A;CDC25B;CDCA3;CDK1;CDK4;CDKN1A;CDKN2A;CDKN2C;CHEK1;CHEK2;CTCF;DIAPH3;DNMT1;DUT;EED;EIF2S1;EXOSC8;GINS3;GSPT1;H2AFZ;HMGA1;HMGB3;HUS1;ILF3;KIF18B;KIF22;KIF2C;KIF4A;LIG1;LMNB1;MCM2;MCM4;MCM6;MCM7;MMS22L;NAP1L1;NBN;NCAPD2;NOLC1;NUP205;PA2G4;PLK1;PMS2;POLA2;POLD2;POLD3;POLE;PPP1R8;PRIM2;PRKDC;PRPS1;PSIP1;RACGAP1;RAD1;RAD21;RANBP1;RBBP7;RFC2;RFC3…
AMYLOID_FIBER_FORMATION	33	863	0.000310025	0.00017462	0.0463784	0.0288253	APOA1;APP;BACE1;FURIN;GGA2;GSN;H2AFZ;H3F3A;HIST1H2BD;HIST1H2BE;HIST1H2BL;HIST1H3E;HIST1H3H;HIST1H4I;HIST1H4J;INS;ITM2B;RPS27A;SAA1;SIAH1;SNCAIP;SORL1
DISSOLUTION_OF_FIBRIN_CLOT	26	162	0.000288225	0.000136228	0.0463784	0.0241567	ANXA2;PLAT;PLAU;PLG;SERPINB6;SERPINB8;SERPINE2
REGULATION_OF_PLATELET_AGGREGATION	57	479	0.000307496	0.000176533	0.0463784	0.0288253	ADAMTS18;ALOX12;C1QTNF1;DMTN;LYN;PRKCA;PRKG1;SERPINE2
REGULATION_OF_MICROTUBULE-BASED_PROCESS	148	2849	0.000311083	0.000183602	0.0463784	0.0292824	ABL1;ANKRD53;ARHGEF2;ATF5;BBS2;BBS4;C21orf59;CAMSAP3;CCDC65;CEP120;CEP131;CEP76;CEP85;CFAP20;CHEK1;CHMP1B;CHMP3;CLASP1;CLASP2;CLIP1;CLTC;CTNNB1;DCTN1;DNAAF1;DNAH11;DYNC1H1;EFNA5;FBXW5;FES;FGF13;GNAI1;GPSM2;HDAC6;IGBP1;KATNB1;KIF11;KIF25;KLHL42;LAMP1;MACF1;MAPRE1;MAPT;MECP2;MEMO1;MET;MID1IP1;NAV3;NEK2;NUMA1;NUP62;PAK1;PHLDB2;PKHD1;PLK1;RAC1;RANBP1;RANBP3;RBM14;RGPD4;RNF4;SENP6;SKA2;SKA3;SMC1A;SMC3…
BONE_REMODELING	39	289	0.000298422	0.000189698	0.0463784	0.0293878	EFNA2;EPHA2;GPR55;LGR4;P3H4;PTH;PTK2B;SRC;TGFB1;TGFB3;TPP1;ZNF675
PROTEIN_STABILIZATION	126	2480	0.000334604	0.000212043	0.0483534	0.0307228	AAK1;ANK2;APOA1;ATP1B1;ATP1B2;BAG6;CCNH;CCT2;CCT3;CCT5;CCT8;CDC37;CDC37L1;CDK7;CDKN1A;CHEK2;CHP1;CLU;COG3;COG7;CRTAP;DNLZ;DSG1;DVL1;DVL3;EFNA1;EPHA4;FBXW7;FKBPL;FLOT1;GNAQ;GOLGA7;GPIHBP1;GTPBP4;HCFC1;HIP1;HIP1R;HPS4;HSP90AA1;HSP90AB1;HSPD1;IGF1;LAMP1;MDM4;MORC3;MSX1;NAA15;NAA16;NLK;OTUD3;P3H1;PER3;PEX6;PHB;PIN1;PPARGC1A;PTEN;RPS7;RTN4;SMAD7;SOX17;STK3;STK4;TAF1;TELO2;TESC;TMEM88;TNIP2;TRIM44;TSC1…
EPITHELIAL_TUBE_MORPHOGENESIS	205	3774	0.000338432	0.000225676	0.0483534	0.0315854	ACVR1;ACVRL1;AHI1;BBS4;BBS5;BBS7;BMP2;BMP4;CCM2;CELSR1;CEP290;CITED1;COBL;COL4A1;CSF1R;CSNK2B;CTNNB1;CTNNBIP1;DEAF1;DLC1;DLL1;DLL4;DNAAF1;DVL1;DVL2;DVL3;EPHA2;FGF1;FGFR2;FOXF1;FOXN4;FUZ;GATA3;GATA4;GDNF;GLI2;GRHL2;HAND1;IFT122;KDM2B;LEF1;LHX1;MEF2C;MEGF8;MET;MICAL2;MTHFD1;MTHFD1L;MTSS1;NDRG4;NKX2-1;NKX2-5;NOTCH1;NOTCH4;NPHP3;NPHP3-ACAD11;NRARP;NRP1;OSR1;PAK1;PHACTR4;PKD1;PKD2;PLXNB2;PODXL;PRICKLE…
PID_RHOA_PATHWAY	52	1202	0.000370239	0.000240338	0.050782	0.0323184	ATF2;CDC42;FOS;JUN;LIMK2;MAP2K4;MAP2K6;MAPK12;MAPK8;MKL1;MSN;PIP5K1B;PIP5K1C;PPP1R12A;PRKCZ;PTEN;RDX;RHOA;ROCK2;SCAI;SLC9A3;TLN1;VCL
RHOA_SIGNALING_PATHWAY	52	1202	0.000370239	0.000240338	0.050782	0.0323184	ATF2;CDC42;FOS;JUN;LIMK2;MAP2K4;MAP2K6;MAPK12;MAPK8;MKL1;MSN;PIP5K1B;PIP5K1C;PPP1R12A;PRKCZ;PTEN;RDX;RHOA;ROCK2;SCAI;SLC9A3;TLN1;VCL
LYSOSOME_VESICLE_BIOGENESIS	21	618	0.000396468	0.000314824	0.0533133	0.0378852	AP1B1;AP1G2;AP1M1;AP1S1;AP1S2;AP1S3;AP4S1;APP;ARRB1;BLOC1S1;CLTA;CLTB;CLTC;DNM2;GNS;HSPA8;VAMP2
MRNA_TRANSCRIPTION_FROM_RNA_POLYMERASE_II_PROMOTER	2	196	0.000411428	0.000215033	0.0542611	0.0307228	LMO2;SOX17
ACTIVATION_OF_NMDA_RECEPTOR_AND_POSTSYNAPTIC_EVENTS	122	1238	0.000509374	0.000292322	0.0616682	0.0364499	ACTN2;ADCY1;AKAP9;BRAF;CAMK2B;CAMK2D;CAMK2G;CAMK4;CAMKK1;GRIA3;GRIA4;GRIN2A;GRIN2B;GRIN2C;GRIN2D;HRAS;MAPK1;PDPK1;PRKACA;PRKACB;PRKACG;RASGRF1;RASGRF2;RPS6KA2;RPS6KA6
DNA_DEALKYLATION	49	397	0.000488571	0.000262599	0.0616682	0.0346328	ALKBH2;ALKBH3;ALKBH5;APOBEC2;APOBEC3F;ASCC1;ASCC2;ASCC3;FTO;MGMT;TET1;TET2;TET3
CELL_SURFACE_RECEPTOR_SIGNALING_PATHWAY_INVOLVED_IN_CELL-CELL_SIGNALING	267	4741	0.000490871	0.000320405	0.0616682	0.0378852	AGO1;AGO2;AKT1;AP2A1;AP2A2;AP2B1;AP2M1;ARHGEF19;AXIN1;BMP2;BMP4;BTRC;CAV1;CDC42;CELSR1;CELSR2;CELSR3;CHRNA4;CLTC;CPE;CSNK1A1;CSNK1E;CSNK1G2;CTNNB1;CUL1;DAAM1;DRD2;DVL1;DVL2;DVL3;EGF;FERMT2;FRAT1;FZD1;FZD3;FZD5;FZD6;FZD7;FZD8;GATA3;GLRA1;GNAO1;GNAT2;GNB1;GNG2;GRID2;GSK3A;HOXB9;LEF1;LRP4;LRP5;LRRK2;MAGI2;MAP3K7;MEF2C;NFATC1;NLGN3;NLK;NR4A2;PDE6B;PLCB1;PLCG2;PPP1CA;PPP3CA;PPP3CB;PPP3R1;PRICKLE1;PRIC…
MRNA_TRANSCRIPTION	5	268	0.000512553	0.00043508	0.0616682	0.044534	HIPK3;LMO2;SOX17
SPROUTING_ANGIOGENESIS	102	1005	0.000500367	0.000318437	0.0616682	0.0378852	ACVRL1;ADGRA2;ANGPT1;BMP4;BMPER;CCBE1;CDH13;DLL1;E2F7;EFNB2;EGR3;ESM1;FLT4;GREM1;ITGB1BP1;JMJD6;KDR;LEF1;LOXL2;NRARP;NRP1;PTK2B;RAMP2;RNF213;ROBO1;SEMA3E;SEMA5A;SLIT2;TDGF1;TEK;THBS1
REGULATION_OF_MICROTUBULE_CYTOSKELETON_ORGANIZATION	121	2373	0.000535005	0.00033013	0.0626164	0.0380763	ABL1;ANKRD53;ARHGEF2;ATF5;CAMSAP3;CEP120;CEP131;CEP76;CEP85;CHEK1;CHMP1B;CHMP3;CLASP1;CLASP2;CLIP1;CLTC;CTNNB1;DCTN1;DYNC1H1;EFNA5;FBXW5;FES;FGF13;GNAI1;GPSM2;KATNB1;KIF11;KIF25;MAPRE1;MAPT;MECP2;MET;MID1IP1;NAV3;NEK2;NUMA1;NUP62;PAK1;PHLDB2;PKHD1;PLK1;RAC1;RANBP1;RANBP3;RBM14;RGPD4;RNF4;SENP6;SKA2;SKA3;SMC1A;SMC3;STAG2;STIL;STMN2;TBCD;TMEM67;TRAF3IP1;TRIM54;TRPV4;XRCC3
ER-NUCLEUS_SIGNALING_PATHWAY	60	523	0.000538694	0.000333126	0.0626164	0.0380763	ATF6;ATF6B;ATG10;EIF2S1;ERLIN1;ERLIN2;HERPUD1;HSP90B1;MBTPS1;NFE2L2;SCAP;WFS1
POSITIVE_REGULATION_OF_CALCIUM_ION_TRANSMEMBRANE_TRANSPORTER_ACTIVITY	68	609	0.000564135	0.000282715	0.0644807	0.0364499	AKAP6;ANK2;ATP1B1;CACNA2D1;CACNB2;CRACR2A;GSTO1;HTT;PKD2;RYR2;STIM1;STIM2;TMEM110
CCR1	58	503	0.000580268	0.000353265	0.0652374	0.0397162	CCL14;CCL16;CCL26;CCL8;GNA14;JAK1;MAPK1;MAPK3;MAPK8;NFKB1;PTK2;PTK2B;PXN;RELA;SRC;STAT1;ZAP70
SYNAPSE_ASSEMBLY	181	1975	0.000636285	0.000385486	0.0703813	0.0419629	ACHE;ADGRL3;DBNL;DNER;DNM3;DRD2;DSCAM;DVL1;FARP1;FZD1;FZD5;GPM6A;GRID2;IL1RAPL1;KIRREL3;LRP4;NLGN1;NLGN2;NLGN3;NLGN4X;NLGN4Y;NRCAM;NRXN1;NRXN2;PCDHB11;PCDHB14;PCDHB15;PCDHB16;PCDHB2;PCDHB4;PCDHB5;PCDHB6;PLXND1;PTEN;PTPRD;SDK1;SDK2;SHANK2;SLITRK6;SPOCK2;WNT3A;WNT5A;WNT7A
OXIDATIVE_DEMETHYLATION	20	116	0.000650114	0.000290537	0.0707696	0.0364499	ALKBH2;ALKBH3;ALKBH5;CYP2D6;FTO
POST_NMDA_RECEPTOR_ACTIVATION_EVENTS	112	1130	0.000660974	0.000369529	0.0708275	0.0408746	ACTN2;ADCY1;AKAP9;BRAF;CAMK2B;CAMK2D;CAMK2G;CAMK4;CAMKK1;GRIN2A;GRIN2B;GRIN2C;GRIN2D;HRAS;MAPK1;PDPK1;PRKACA;PRKACB;PRKACG;RASGRF1;RASGRF2;RPS6KA2;RPS6KA6
WNT_SIGNALING_PATHWAY	245	4363	0.00069503	0.000483633	0.07222	0.0469327	AGO1;AGO2;AP2A1;AP2A2;AP2B1;AP2M1;ARHGEF19;AXIN1;BTRC;CAV1;CDC42;CELSR1;CELSR2;CELSR3;CLTC;CPE;CSNK1A1;CSNK1E;CSNK1G2;CTNNB1;CUL1;DAAM1;DVL1;DVL2;DVL3;EGF;FERMT2;FRAT1;FZD1;FZD3;FZD5;FZD6;FZD7;FZD8;GATA3;GNAO1;GNAT2;GNB1;GNG2;HOXB9;LEF1;LRP4;LRP5;LRRK2;MAGI2;MAP3K7;NFATC1;NLK;NR4A2;PDE6B;PLCB1;PLCG2;PPP1CA;PPP3CA;PPP3CB;PPP3R1;PRICKLE1;PRICKLE2;PSEN1;PSMA1;PSMA2;PSMA4;PSMA8;PSMB10;PSMB5;PSMB7;PSM…
CELL-CELL_SIGNALING_BY_WNT	245	4363	0.00069503	0.000483633	0.07222	0.0469327	AGO1;AGO2;AP2A1;AP2A2;AP2B1;AP2M1;ARHGEF19;AXIN1;BTRC;CAV1;CDC42;CELSR1;CELSR2;CELSR3;CLTC;CPE;CSNK1A1;CSNK1E;CSNK1G2;CTNNB1;CUL1;DAAM1;DVL1;DVL2;DVL3;EGF;FERMT2;FRAT1;FZD1;FZD3;FZD5;FZD6;FZD7;FZD8;GATA3;GNAO1;GNAT2;GNB1;GNG2;HOXB9;LEF1;LRP4;LRP5;LRRK2;MAGI2;MAP3K7;NFATC1;NLK;NR4A2;PDE6B;PLCB1;PLCG2;PPP1CA;PPP3CA;PPP3CB;PPP3R1;PRICKLE1;PRICKLE2;PSEN1;PSMA1;PSMA2;PSMA4;PSMA8;PSMB10;PSMB5;PSMB7;PSM…
ANTIGEN_PRESENTATION:_FOLDING,_ASSEMBLY_AND_PEPTIDE_LOADING_OF_CLASS_I_MHC	15	483	0.000719419	0.00052012	0.0725556	0.0482024	ERAP2;HLA-B;HLA-F;SAR1B;SEC23A;SEC24B;SEC24D;SEC31A;TAP1;TAP2;TAPBP
NEGATIVE_REGULATION_OF_NF-KAPPAB_IMPORT_INTO_NUCLEUS	3	208	0.000718878	0.000558052	0.0725556	0.0510283	CCDC22;FAF1;IL10
NEUROTRANSMITTER_RECEPTORS_AND_POSTSYNAPTIC_SIGNAL_TRANSMISSION	350	4143	0.000740452	0.000431729	0.0729374	0.044534	ACTN2;ADCY1;ADCY2;ADCY6;ADCY7;ADCY9;AKAP5;AKAP9;AP2A1;ARHGEF9;BRAF;CACNG2;CACNG3;CACNG4;CACNG8;CAMK2B;CAMK2D;CAMK2G;CAMK4;CAMKK1;CHRNA1;CHRNA2;CHRNA4;CHRNB2;CHRNB4;CHRNE;DLG1;DLG3;EPB41L1;GABBR1;GABBR2;GABRB2;GABRB3;GABRG3;GABRR3;GLRA1;GLRA4;GLRB;GNAI1;GNAI3;GNAL;GNB1;GNB2;GNB4;GNB5;GNG12;GNG13;GNG2;GNG3;GNG4;GNG5;GNG7;GRIA3;GRIA4;GRIK3;GRIK4;GRIK5;GRIN2A;GRIN2B;GRIN2C;GRIN2D;GRIP1;HRAS;HTR3A;HTR…
NEGATIVE_REGULATION_OF_ORGANELLE_ORGANIZATION	284	4980	0.000744477	0.000492732	0.0729374	0.0469327	ADD1;ADD2;AKT1;ARAP1;ARHGAP6;ARHGEF2;ASF1A;ATAD2B;BAG4;BCL2L1;BCOR;BMP4;BUB1B;CAPZB;CENPF;CHEK1;CLASP1;CLASP2;CLU;CTBP1;DLC1;DMRT1;DNMT1;EPS8;ERCC1;ERCC4;EVI5L;FBXO5;FEZ1;FEZ2;FGF13;FLCN;FOXP3;FXN;GSN;HIP1R;HMGA1;HNRNPA1;IGF1;JARID2;KANK1;KATNB1;KIF25;KLHL22;LIMA1;LRRK2;MAD1L1;MAD2L2;MAP4;MAPRE1;MAPT;MET;MID1IP1;NAA10;NAT10;NAV3;NBN;NEK2;NOC2L;OPA1;OTUB1;PAPD5;PARP1;PHF1;PHF2;PHF23;PHLDB2;PLEKHH2…
MEMBRANE_DEPOLARIZATION	161	1734	0.000770735	0.000444147	0.0744465	0.0447935	ABL1;ANK2;ATPIF1;BEST2;CACNA1A;CACNA1B;CACNA1C;CACNA1D;CACNA1E;CACNA1F;CACNA1G;CACNA1H;CACNA1I;CACNA1S;CACNA2D1;CACNB2;CACNB4;CACNG2;CACNG4;CATSPER1;CATSPER2;CATSPER4;CAV1;CHRNA4;CHRNB2;HCN2;HCN4;KCNH2;KCNJ2;NALCN;P2RX4;P2RX7;SCN10A;SCN11A;SCN1A;SCN3A;SCN4B;SCN5A;SCN7A;SCN8A;SCN9A;SLC8A1;TPCN1;TPCN2;TRPM4;YWHAH
NEGATIVE_REGULATION_OF_NERVOUS_SYSTEM_DEVELOPMENT	169	3131	0.000867623	0.000594151	0.0825483	0.0530312	ADCY6;ADGRG1;BAG5;CBFA2T2;CDKL3;CERS2;CNTN4;COL3A1;CRMP1;DCC;DENND5A;DICER1;DLL1;DRD3;DTX1;EDNRB;EFNA1;EFNB2;EFNB3;EIF2AK4;EPHA4;FGF13;GAK;GDI1;GORASP1;HDAC2;HOOK3;ID2;ITM2C;KANK1;KIAA0319;LDLR;LINGO1;LRP4;NF1;NGEF;NLGN1;NOTCH1;PAX6;PTEN;PTPRO;PTPRS;RAPGEF2;RFX4;RHOA;RNF10;ROBO2;RTN4;RTN4RL1;RTN4RL2;SEMA3A;SEMA5A;SIRT2;SKI;SLIT1;SLIT2;SORL1;SOX11;SOX9;SPOCK1;STMN2;STX1B;TNFRSF8;TRPV4;WNT3A;WNT5A;…
CELLULAR_RESPONSE_TO_GLUCOCORTICOID_STIMULUS	4	235	0.000878686	0.000706838	0.0825483	0.059188	NR3C1;SSTR4;SSTR5
PNAT	110	1115	0.000921979	0.000514559	0.0854451	0.0482024	ADCY2;ADCY7;CLIC6;COMT;DBH;DRD2;DRD5;EPB41;EPB41L1;EPB41L2;EPB41L3;GNAI1;GNAI3;GNB1;GNB2;GNB4;GNG3;GNG4;KCNK3;KCNK9;MAOA;MAOB;PPP1CA;PPP1CC;PPP1R1B;PRKACA;PRKACB;PRKACG;PRKAR2A;PRKAR2B;PRKX;SLC18A2;SLC6A3;SNAP23;SNAP25;SNAP29;STX3;TH;VAMP1;VAMP2;VAMP3
NEGATIVE_REGULATION_OF_CELL_PROJECTION_ORGANIZATION	116	2255	0.00096961	0.000667387	0.0886611	0.057936	ADCY6;BAG5;CAPZB;CBFA2T2;CDKL3;CERS2;CRMP1;DCC;DENND5A;EFNA1;EFNB2;EFNB3;EPHA4;EVI5L;EVL;FGF13;GAK;GDI1;GORASP1;HDAC2;ITM2C;KANK1;KIAA0319;LINGO1;LRP4;MAP4;NGEF;NLGN1;PLXNB3;PTEN;PTPRO;PTPRS;RAP1GAP;RAPGEF2;RHOA;RTN4;RTN4RL1;RTN4RL2;SEMA3A;SEMA5A;SLIT2;SPOCK1;STMN2;STX1B;TBC1D7;TCHP;TNFRSF8;TRPV4;WNT3A;YWHAH;ZNF365
BIOCARTA_TOB1_PATHWAY	37	288	0.0010067	0.00069366	0.08936	0.059188	CD28;CD3E;IL2RA;SMAD3;TGFB1;TGFB3;TGFBR2;TGFBR3
REGULATION_OF_CYTOPLASMIC_AND_NUCLEAR_SMAD2_3_SIGNALING	50	424	0.00102258	0.000595422	0.08936	0.0530312	CALM2;CTDSP2;CTDSPL;KPNB1;MAP3K1;MAPK1;MAPK3;NUP214;PIAS4;SMAD3;UBE2I
DEGRADATION_OF_THE_EXTRACELLULAR_MATRIX	105	2067	0.00106762	0.000711312	0.08936	0.059188	ADAM8;ADAM9;ADAMTS1;ADAMTS16;ADAMTS18;ADAMTS4;ADAMTS5;ADAMTS9;BMP1;CAPN1;CAPN10;CAPN11;CAPN15;CAPN2;CAPN5;CAPN9;CAST;CD44;COL12A1;COL13A1;COL14A1;COL15A1;COL16A1;COL18A1;COL19A1;COL23A1;COL25A1;COL26A1;COL9A3;CTSD;DCN;ELANE;FURIN;HTRA1;KLK7;LAMA3;LAMA5;LAMB1;LAMC1;LAMC2;MMP11;MMP15;MMP16;MMP17;MMP24;MMP3;MMP9;PHYKPL;PLG;PSEN1;SCUBE1;TIMP2;TLL2;TMPRSS6
AMINO_ACID_AND_DERIVATIVE_METABOLISM	256	4508	0.0010487	0.000733593	0.08936	0.059188	AANAT;ACADSB;ACAT1;ACMSD;AFMID;AGXT;AHCY;ALDH4A1;ALDH7A1;ALDH9A1;AMD1;APIP;ARG2;ASL;ASPG;ASRGL1;ASS1;AUH;AZIN1;AZIN2;BCKDHB;CARNS1;CKM;CPS1;CRYM;CSAD;DAO;DARS;DBH;DIO1;DIO2;DIO3;DMGDH;DUOX1;EEFSEC;ETHE1;FAH;FOLH1;FTCD;GATM;GCAT;GLS;GLS2;GNMT;GOT1;GOT2;GPT;GSTZ1;HAAO;HDC;HIBADH;HNMT;HPD;IARS;IDO2;IL4I1;INMT;IVD;KMO;LARS;LIAS;MARS;MCCC1;MTR;MTRR;NAT8L;NMRAL1;NNMT;NQO1;OAZ3;OCA2;ODC1;OGDH;OTC;PAOX;P…
SELENOAMINO_ACID_METABOLISM	64	1370	0.00106227	0.000841744	0.08936	0.0641409	AHCY;DARS;EEFSEC;GNMT;HNMT;IARS;INMT;LARS;MARS;NNMT;RPL10;RPL13;RPL13A;RPL17;RPL18;RPL21;RPL22;RPL27A;RPL3;RPL31;RPL36;RPL36A;RPL3L;RPL4;RPL8;RPL9;RPLP1;RPS12;RPS14;RPS18;RPS23;RPS26;RPS27A;RPS28;RPS29;RPS5;RPS6;RPS7;RPS8;RPS9;SCLY;TXNRD1
CELLULAR_RESPONSE_TO_GLUCOSE_STARVATION	12	414	0.00108115	0.000729122	0.08936	0.059188	ATG14;C12orf66;CPEB4;HNRNPA1;IFI16;ITFG2;KPTN;MYBBP1A;NUAK2;TBL2
EPOXYGENASE_P450_PATHWAY	27	184	0.00108149	0.000408542	0.08936	0.0437778	CYP1B1;CYP2E1;CYP2W1
DNA_DEMETHYLATION	32	233	0.00102193	0.00043231	0.08936	0.044534	ALKBH2;ALKBH3;APOBEC2;APOBEC3F;FTO;TET1;TET2;TET3
REGULATION_OF_PROTEIN_POLYMERIZATION	142	2677	0.00112571	0.000723376	0.0919064	0.059188	ABI2;ABL1;ACTR3;ADD1;ADD2;ALOX15;ANKRD53;ARFIP2;ARPC2;ARPC3;BAIAP2;BAIAP2L2;BRK1;C15orf62;CAPZB;CCL26;CDC42EP2;CDC42EP4;CDC42EP5;CLASP1;CLIP1;CSF3;CTTN;CYFIP1;DCTN1;EPS8;FCHSD1;FCHSD2;FER;FES;GSN;HAX1;HIP1R;IQGAP2;KANK1;LATS1;LMOD1;LMOD3;MAPRE1;MAPT;MECP2;MET;NAV3;NCK2;NCKAP1L;NUMA1;PAK1;PAK3;PRKCE;PTK2B;RAC1;SCIN;SLIT2;STMN2;TBCD;TENM1;TPPP;TRIM27;TWF1;TWF2;VASP;WHAMM
BIOCARTA_IL5_PATHWAY	18	103	0.00116463	0.000485948	0.0939653	0.0469327	CCR3;HLA-DRA;HLA-DRB1;IL1B;IL5;IL5RA
ARACHIDONIC_ACID_METABOLIC_PROCESS	68	630	0.00119881	0.000648337	0.0955978	0.0570038	AKR1C3;ALOX12;ALOX15;ALOX15B;ALOXE3;AWAT1;CYP1B1;CYP2D6;CYP2D7;CYP2E1;CYP2W1;DAGLA;FAAH;MGLL;PLA2G4A;PLA2G4C;PTGES2;PTGS1;TBXAS1
7-METHYLGUANOSINE_MRNA_CAPPING	51	443	0.00132275	0.000800633	0.100793	0.063112	CCNH;CDK7;CMTR1;ERCC2;GTF2F1;GTF2F2;GTF2H3;GTF2H4;GTF2H5;MNAT1;NCBP1;POLR2A;POLR2B;POLR2C;POLR2D;POLR2E;POLR2F;POLR2H;POLR2L;RNGTT;SUPT5H
GLIOGENESIS	100	1974	0.00130617	0.000853272	0.100793	0.0643048	ADGRG1;ADGRG6;APP;ARHGEF10;CDK6;CLU;CNTF;DAB2IP;DICER1;DLL1;EIF2B1;EIF2B3;EIF2B4;GPC1;LAMB1;LEF1;LRP1;MAPT;MBOAT7;MMP24;MXRA8;MYRF;NCMAP;NF1;NF2;NFIB;PAFAH1B1;PARD3;PRDM8;PSEN1;PTEN;RELN;RTN4;SIRT2;SKI;SLC8A3;SOX10;SOX11;SOX8;TENM4;ZNF488
POSITIVE_REGULATION_OF_CYTOKINE_PRODUCTION	290	5025	0.00130121	0.000941078	0.100793	0.0686587	ADAM8;AFAP1L2;AGER;AGPAT1;ALOX15B;ANKRD17;ARFGEF2;ARHGEF2;ATP6AP2;C5;CARD11;CARD8;CCBE1;CCDC88B;CCR2;CD14;CD2;CD244;CD276;CD28;CD40LG;CD58;CD6;CHIA;CHUK;CLU;CREBBP;CRTAM;CSF1R;CTNNB1;CXCL17;CYBA;CYP1B1;DDX41;DDX60;DHX9;DRD2;EBI3;ELANE;F2R;FADD;FAM49B;FFAR2;FGR;FLOT1;FLT4;FZD5;GATA3;GATA4;GPRC5B;GSDMD;HAVCR2;HHLA2;HLA-DPA1;HLA-DPB1;HMGB1;HMOX1;HSPD1;IFI16;IFIH1;IL10;IL12A;IL12B;IL12RB1;IL12RB2;IL1…
7-METHYLGUANOSINE_RNA_CAPPING	51	443	0.00132275	0.000800633	0.100793	0.063112	CCNH;CDK7;CMTR1;ERCC2;GTF2F1;GTF2F2;GTF2H3;GTF2H4;GTF2H5;MNAT1;NCBP1;POLR2A;POLR2B;POLR2C;POLR2D;POLR2E;POLR2F;POLR2H;POLR2L;RNGTT;SUPT5H
CLASS_A_1__RHODOPSIN-LIKE_RECEPTORS_	183	3326	0.00139554	0.000969123	0.101947	0.0692317	ACKR1;ACKR3;ACKR4;ADORA1;ADRA1A;ADRA2C;ADRB2;ADRB3;APP;AVPR1B;AVPR2;BDKRB1;C5;CCK;CCL16;CCL25;CCL27;CCL28;CCR2;CCR3;CCR6;CCR8;CCR9;CHRM3;CHRM4;CHRM5;CMKLR1;CNR1;CX3CL1;CXCL12;CXCL13;CXCR2;CXCR4;CXCR5;CXCR6;DRD2;DRD3;DRD5;ECE1;ECE2;EDN2;EDN3;EDNRA;EDNRB;F2R;FFAR1;FFAR2;FFAR4;FPR1;GAL;GALR1;GALR2;GPBAR1;GPER1;GPR132;GPR183;GPR37;GPR39;GPR4;GPR55;GRP;HCRT;HCRTR2;HEBP1;HRH1;HRH2;HTR1A;HTR1B;HTR1D;HTR…
MORPHOGENESIS_OF_AN_EPITHELIUM	273	4751	0.00141544	0.00100337	0.101947	0.0702152	ACVR1;ACVRL1;AHI1;AIRE;ARHGAP12;ARHGAP35;ATP7A;BBS4;BBS5;BBS7;BMP2;BMP4;CCM2;CD44;CDC42;CELSR1;CEP290;CITED1;COBL;COL4A1;COL5A1;CSF1R;CSNK2B;CTNNB1;CTNNBIP1;DDR1;DEAF1;DLC1;DLL1;DLL4;DNAAF1;DVL1;DVL2;DVL3;EPHA2;FGF1;FGFR2;FOXE1;FOXF1;FOXN4;FUZ;GATA3;GATA4;GDNF;GLI2;GRHL2;HAND1;IFT122;ITGA5;KDM2B;LEF1;LHX1;MEF2C;MEGF8;MET;MICAL2;MPP5;MSN;MTHFD1;MTHFD1L;MTSS1;MYO9A;NDRG4;NKX2-1;NKX2-5;NOTCH1;NOTCH4…
SENSORY_PERCEPTION_OF_CHEMICAL_STIMULUS	122	1279	0.00136037	0.000980091	0.101947	0.0692935	ASIC1;ASIC2;BBS4;BEST2;CD36;DRD2;GFY;GNAL;GNAS;GNAT1;GNAT2;LPO;OR10A2;OR10AG1;OR1B1;OR1K1;OR2A25;OR2A5;OR2B6;OR2C1;OR2C3;OR2G6;OR2L13;OR2L2;OR2L3;OR2L8;OR2M2;OR2M3;OR2T1;OR2T11;OR2T2;OR2T27;OR2T3;OR2T33;OR2T35;OR2T4;OR2T6;OR2T7;OR2V1;OR2Z1;OR3A2;OR4A15;OR4A16;OR4B1;OR4C13;OR4C15;OR4D2;OR4K1;OR4K14;OR4K2;OR4L1;OR4N2;OR4N5;OR4Q3;OR4S1;OR4X1;OR7A10;OR7C1;OR7D4;OR8B8;PKD2L1;RTP1;RTP5;SLC24A4;TAS2R14;…
MESENCHYMAL_CELL_DIFFERENTIATION	98	1937	0.00137548	0.00102812	0.101947	0.0712209	ACVRL1;BMP2;BMP4;CORO1C;CTNNB1;CUL7;CYP26C1;DLG5;EFNA1;EOMES;ERBB4;FGF8;FGFR2;FOXC1;FOXF2;GDNF;HAS2;HEYL;HMGA2;JAG1;LEF1;LIMS1;LOXL2;MEF2C;NOLC1;NOTCH1;NRG1;NRP1;NRTN;OLFM1;OSR1;PDCD6;PHACTR4;PITX2;RBPJ;S100A4;SEMA3A;SIX2;SOX11;SOX8;SOX9;SPRY1;STAT1;TBX1;TCF21;TCOF1;TGFB1;TGFBR3;WNT5A;WNT8A
STEM_CELL_DIFFERENTIATION	92	1839	0.00140745	0.000891417	0.101947	0.0664493	CORO1C;CYP26C1;ECE2;ELL3;EPCAM;ERBB4;FGFR2;FOXO4;FZD1;GDNF;GPM6A;GREM1;HMGA2;JAG1;JARID2;KIT;LEF1;MEF2C;MYOCD;NOLC1;NOTCH1;NRG1;NRP1;NRTN;OSR1;PDCD6;PHACTR4;PITX2;POU6F2;PTPRC;PUM1;RBPJ;SEMA3A;SFRP1;SOX11;SOX21;SOX8;SOX9;SP7;T;TBX1;TBX2;TCOF1;WNT7A;WNT8A
REGULATION_OF_EPIDERMIS_DEVELOPMENT	32	793	0.00142709	0.000940001	0.101947	0.0686587	BMP4;CDSN;DLL1;FOXC1;GAL;GRHL2;NME2;NUMA1;PRKCH;ROCK2;RUNX1;VDR
ST_ERK1_ERK2_MAPK_PATHWAY	87	862	0.00154143	0.000967011	0.102632	0.0692317	BRAF;CREB5;DUSP4;DUSP9;EEF2K;EIF4E;GRB2;MAP2K1;MAP3K8;MAPK1;MAPK3;MKNK1;NFKB1;RAP1A;RPS6KA2;SHC1;SOS1;SOS2;TRAF3
POSITIVE_REGULATION_OF_BRANCHING_INVOLVED_IN_URETERIC_BUD_MORPHOGENESIS	6	275	0.00145614	0.000841726	0.102632	0.0641409	GDNF;LHX1;SIX1;SOX8;SOX9
REGULATION_OF_SUPRAMOLECULAR_FIBER_ORGANIZATION	288	4984	0.00150866	0.00108642	0.102632	0.0723366	ABI2;ABL1;ACTN2;ACTR3;ADD1;ADD2;AKAP13;ALOX15;ANKRD53;APOA1;APP;ARAP1;ARFIP2;ARHGAP35;ARHGAP6;ARHGEF10;ARHGEF2;ARPC2;ARPC3;BAIAP2;BAIAP2L2;BRK1;C15orf62;CAPZB;CCL26;CDC42;CDC42EP2;CDC42EP4;CDC42EP5;CFL2;CLASP1;CLASP2;CLIP1;CLU;COLGALT1;CSF3;CTGF;CTTN;CXCL12;CYFIP1;DCTN1;DLC1;EPS8;EVL;FCHSD1;FCHSD2;FER;FES;FGF13;FHOD1;GSN;HAX1;HIP1R;HSPA8;IQGAP2;ITGB1BP1;KANK1;KATNB1;LATS1;LDLR;LIMA1;LMOD1;LMOD3;M…
EMBRYONIC_MORPHOGENESIS	361	6125	0.00153036	0.00108269	0.102632	0.0723366	ACVR1;AFF3;AHI1;ALDH1A3;ATP6V1B1;AXIN1;BBS4;BBS5;BBS7;BMP4;CACNA1C;CELSR1;CEP290;CHD7;COBL;COL12A1;COL4A2;COL6A1;COL7A1;CRB2;CREBBP;CTNNB1;CTR9;CYP26B1;DACT1;DEAF1;DLC1;DLL1;DLL4;DNAAF1;DSCAML1;DUSP2;DUSP4;DVL1;DVL2;DVL3;ECE1;EGF;EOMES;EPHB2;FBN1;FBN2;FBXW4;FGF8;FGFR2;FLT1;FN1;FOXE1;FOXF1;FOXN4;FUZ;GATA3;GATA4;GLI2;GLI3;GRHL2;HAND1;HDAC2;HMGA2;HOXA1;HOXD3;ID2;IFT122;IGF2;INHBA;IRX5;ITGA2;ITGA3;IT…
NEGATIVE_REGULATION_OF_AXONOGENESIS	29	733	0.00152674	0.0012211	0.102632	0.0761299	CDKL3;DCC;EFNB3;FGF13;GDI1;LINGO1;LRP4;PTEN;PTPRO;PTPRS;RHOA;RTN4;SEMA5A;SLIT2
GLUTAMATE_RECEPTOR_SIGNALING_PATHWAY	113	1173	0.00150662	0.00105493	0.102632	0.0716307	APP;CDK5R1;CLN3;CPEB4;FMR1;GNAQ;GRIA3;GRIA4;GRID2;GRIK3;GRIK4;GRIN2A;GRIN2B;GRIN2C;GRIN3B;GRM1;GRM3;GRM4;GRM5;GRM6;GRM7;GRM8;HOMER1;HOMER2;HOMER3;KCNB1;PLCB1;PTK2B;TRPM1
POSITIVE_REGULATION_OF_AXON_EXTENSION	27	695	0.00148017	0.00116284	0.102632	0.0745306	CDKL5;DSCAM;L1CAM;MACF1;MAPT;MEGF8;NRP1;NTN1;SEMA5A;TWF2
PPARA_ACTIVATES_GENE_EXPRESSION	137	2575	0.00155704	0.00111289	0.102675	0.073064	ABCA1;ACSL1;AHR;AHRR;APOA1;ARNT2;ARNTL;CARM1;CD36;CDK19;CHD9;CLOCK;CPT1A;CREBBP;CTGF;FADS1;FDFT1;FHL2;G0S2;GLIPR1;GRHL1;HELZ2;HMGCS1;HMGCS2;ME1;MED13;MED13L;MED14;MED15;MED16;MED17;MED24;MED27;MED29;MED6;MED9;NCOA1;NCOA2;NCOA6;NFYC;NPAS2;NRF1;PPARA;PPARG;PPARGC1A;RGL1;RORA;RXRA;SLC27A1;SP1;SREBF2;TBL1X;TEAD1;TEAD2;TEAD3;TEAD4;TGS1;THRAP3;TIAM2;TXNRD1;UGT1A9
ARTERY_MORPHOGENESIS	35	841	0.00157995	0.00130644	0.103193	0.0779094	ACVRL1;BMP4;BMPR1A;DLL4;FOXF1;HOXA1;JAG1;LRP1;MYLK;NF1;NOTCH1;NRP1;PKD2;PROX1;RBPJ;SMAD7;STRA6;TBX1;TBX2;TFAP2B
POSITIVE_REGULATION_OF_TRANSCRIPTION_FROM_RNA_POLYMERASE_II_PROMOTER_IN_RESPONSE_TO_ENDOPLASMIC_RETICULUM_STRESS	35	274	0.00164893	0.000840147	0.106683	0.0641409	ATF6;ATF6B;CREB3L1
RNA_CAPPING	52	461	0.00167328	0.00104555	0.107246	0.0716307	CCNH;CDK7;CMTR1;ERCC2;GTF2F1;GTF2F2;GTF2H3;GTF2H4;GTF2H5;MNAT1;NCBP1;POLR2A;POLR2B;POLR2C;POLR2D;POLR2E;POLR2F;POLR2H;POLR2L;RNGTT;SUPT5H;TGS1
REGULATION_OF_PROTEIN_ACTIVATION_CASCADE	20	557	0.001723	0.00126765	0.108407	0.0768581	C1R;C1S;C2;C5;C7;C8G;C9;CD55;CD81;CFB;CFHR1;CLU;CPN1;PHB
REGULATION_OF_COMPLEMENT_ACTIVATION	20	557	0.001723	0.00126765	0.108407	0.0768581	C1R;C1S;C2;C5;C7;C8G;C9;CD55;CD81;CFB;CFHR1;CLU;CPN1;PHB
POSITIVE_REGULATION_OF_CALCIUM-MEDIATED_SIGNALING	55	494	0.00174765	0.00111865	0.108958	0.073064	AKAP6;CDH13;GSTO1;HTT;IGF1;LMCD1;P2RX3;P2RX4;P2RX5;PKD2;SPPL3
COGNITION	293	3462	0.00179244	0.00121913	0.109625	0.0761299	ABCA7;APP;BBS4;BHLHB9;CAMK4;CHD7;CHRNA4;CHRNB2;CLN3;CNTNAP2;CPEB3;CTNS;CUX2;CYFIP1;DGCR2;DOPEY2;DRD2;DRD3;DRD5;EGFR;EIF2AK4;EIF4EBP2;EPHB2;FGF13;FOXB1;FYN;GALR2;GATM;GNAS;GPR155;GRIN2A;GRIN2B;GRM5;GTF2A1L;HLA-DRA;HOXA1;HTT;INS;INSR;JAKMIP1;LCE1D;LDLR;LRRN4;MAPK1;MAPT;MEF2C;MUSK;NETO1;NF1;NIPBL;NLGN3;NLGN4X;NLGN4Y;NRXN1;NRXN2;NRXN3;NTRK2;PAFAH1B1;PLCB1;PPP3CB;PSEN1;PTCHD1;PTEN;RASGRF1;SGK1;SHANK1;…
NEGATIVE_REGULATION_OF_NEURON_DIFFERENTIATION	115	2207	0.00179012	0.00121013	0.109625	0.0761299	ADCY6;BAG5;CBFA2T2;CDKL3;CERS2;CNTN4;CRMP1;DCC;DENND5A;DLL1;DTX1;EDNRB;EFNA1;EFNB2;EFNB3;EIF2AK4;EPHA4;FGF13;GAK;GDI1;GORASP1;HDAC2;ID2;ITM2C;KANK1;KIAA0319;LINGO1;LRP4;NGEF;NLGN1;PTEN;PTPRO;PTPRS;RAPGEF2;RHOA;RTN4;RTN4RL1;RTN4RL2;SEMA3A;SEMA5A;SLIT2;SOX9;SPOCK1;STMN2;STX1B;TNFRSF8;TRPV4;WNT3A;YWHAH;ZNF365
MESENCHYME_DEVELOPMENT	134	2518	0.0018063	0.00127761	0.109625	0.0768581	ACTA2;ACVR1;ACVRL1;BASP1;BMP2;BMP4;BMPR1A;CORO1C;CTNNB1;CUL7;CYP26C1;DCHS1;DLG5;EFNA1;EOMES;ERBB4;FGF8;FGFR2;FOXC1;FOXF1;FOXF2;GATA4;GDNF;HAS2;HEYL;HMGA2;JAG1;LEF1;LIMS1;LOXL2;MEF2C;NOLC1;NOTCH1;NRG1;NRP1;NRTN;OLFM1;OSR1;PDCD6;PHACTR4;PITX2;PKD2;RBPJ;S100A4;SEMA3A;SIX1;SIX2;SOX11;SOX8;SOX9;SPRY1;STAT1;TBX1;TBX2;TCF21;TCOF1;TGFB1;TGFBR2;TGFBR3;WNT11;WNT5A;WNT8A;WT1
CARDIAC_ATRIUM_MORPHOGENESIS	15	455	0.00194035	0.00174878	0.116728	0.0888379	ACVR1;DLL4;GATA4;MYH6;NKX2-5;NOTCH1;PROX1;ZFPM1
REGULATION_OF_BETA-CELL_DEVELOPMENT	26	665	0.00199672	0.00153315	0.119074	0.0859346	AKT1;AKT2;AKT3;FOXA3;FOXO1;GCK;HNF4G;INS;NKX6-1;NOTCH1;ONECUT3;PAX6;PDX1;RBPJ;RFX6
BIOCARTA_BLYMPHOCYTE_PATHWAY	21	140	0.00216251	0.00181238	0.119473	0.0901678	HLA-DRA;HLA-DRB1;ICAM1;ITGAL;ITGB2;PTPRC
CITRIC_ACID_CYCLE__TCA_CYCLE_	36	289	0.00216705	0.00114055	0.119473	0.0737916	ACO2;CS;IDH2;IDH3A;IDH3G;MDH2;NNT;OGDH;SDHB;SDHC;SDHD;SUCLG2
ERK_MAPK_TARGETS	64	600	0.00205973	0.0014284	0.119473	0.0827751	DUSP4;ELK1;MAPK1;MAPK11;MAPK3;MEF2A;MEF2C;PPP2CB;PPP2R1A;PPP2R5D;RPS6KA2;RPS6KA5;VRK3
ARTERY_DEVELOPMENT	36	851	0.00211534	0.00142142	0.119473	0.0827751	ACVR2B;ACVRL1;BMP4;BMPR1A;DLL4;FOXF1;HOXA1;JAG1;LRP1;MYLK;NF1;NOTCH1;NRP1;PKD2;PROX1;RBPJ;SMAD7;STRA6;TBX1;TBX2;TFAP2B
EMBRYO_DEVELOPMENT	566	9248	0.00205574	0.00143631	0.119473	0.0827751	ACVR1;AFF3;AHI1;ALDH1A2;ALDH1A3;ARL13B;ARNT2;ATP5A1;ATP6AP2;ATP6V1B1;AXIN1;BAG6;BASP1;BBS4;BBS5;BBS7;BMP2;BMP4;BMPR1A;CACNA1C;CELF1;CELF4;CELSR1;CEP290;CHD7;COBL;COL12A1;COL4A2;COL6A1;COL7A1;CRB2;CREBBP;CTNNB1;CTR9;CUL3;CYP26B1;DACT1;DEAF1;DLC1;DLL1;DLL4;DNAAF1;DSCAML1;DUSP2;DUSP4;DVL1;DVL2;DVL3;E2F7;ECE1;EGF;EGFL8;EHMT1;EOMES;EPHB2;ERBB4;ESRRB;FBN1;FBN2;FBXW4;FGF8;FGFR1;FGFR2;FLCN;FLT1;FLT3LG;FN…
POSITIVE_REGULATION_OF_ERBB_SIGNALING_PATHWAY	23	613	0.00213932	0.00161	0.119473	0.0872586	ADRA2C;AFAP1L2;AGR2;AKT1;ARAP1;CBL;EGF;EPGN;FBXW7;GPER1;HIP1;HIP1R;MMP9;NUP62;RBPJ;RPS27A;RTN4
PEPTIDYL-GLUTAMIC_ACID_MODIFICATION	59	546	0.00221247	0.00148223	0.119473	0.0840096	AGBL1;AGBL4;AGBL5;AGTPBP1;BGLAP;CEP41;CFAP20;F10;F7;FOLH1;NAA10;PROC;PROZ;TTLL10;TTLL11;TTLL3;TTLL4;TTLL5;TTLL8;VKORC1
CARDIAC_VENTRICLE_DEVELOPMENT	74	1510	0.00218473	0.00174479	0.119473	0.0888379	ACVR1;BMP4;BMPR1A;CPE;DLL4;FGFR2;FOXF1;GATA3;GATA4;GSK3A;HAND1;HEYL;JAG1;MEF2C;MYH6;MYL3;NKX2-5;NOTCH1;NRG1;PKP2;PROX1;RBPJ;RYR2;SCN5A;SMAD7;SOX11;STRA6;TBX5;TGFB1;TGFBR2;TGFBR3;TMEM65;TNNI3;TPM1;ZFPM1;ZFPM2
PEPTIDYL-GLUTAMIC_ACID_CARBOXYLATION	18	112	0.0021725	0.00163658	0.119473	0.0872586	BGLAP;F10;F7;PROC;PROZ;VKORC1
TUBE_MORPHOGENESIS	241	4219	0.00206536	0.00154126	0.119473	0.0859346	ACVR1;ACVRL1;AGR2;AHI1;BBS4;BBS5;BBS7;BCAS3;BMP2;BMP4;CCM2;CELSR1;CEP290;CITED1;COBL;COL4A1;CSF1R;CSNK2B;CTNNB1;CTNNBIP1;DAB2IP;DACT1;DEAF1;DLC1;DLL1;DLL4;DNAAF1;DVL1;DVL2;DVL3;EPHA2;EPHB3;FGF1;FGFR2;FOXF1;FOXN4;FUZ;GATA3;GATA4;GDNF;GLI2;GRHL2;HAND1;HOXA1;ID2;IFT122;ITGB1BP1;KDM2B;LEF1;LHX1;MEF2C;MEGF8;MET;MICAL2;MTHFD1;MTHFD1L;MTSS1;NDRG4;NIPBL;NKX2-1;NKX2-5;NOTCH1;NOTCH4;NPHP3;NPHP3-ACAD11;NRAR…
NEGATIVE_REGULATION_OF_NEUROGENESIS	153	2815	0.00219654	0.00142932	0.119473	0.0827751	ADCY6;ADGRG1;BAG5;CBFA2T2;CDKL3;CERS2;CNTN4;COL3A1;CRMP1;DCC;DENND5A;DICER1;DLL1;DRD3;DTX1;EDNRB;EFNA1;EFNB2;EFNB3;EIF2AK4;EPHA4;FGF13;GAK;GDI1;GORASP1;HDAC2;HOOK3;ID2;ITM2C;KANK1;KIAA0319;LDLR;LINGO1;LRP4;NF1;NGEF;NLGN1;NOTCH1;PAX6;PTEN;PTPRO;PTPRS;RAPGEF2;RHOA;RNF10;RTN4;RTN4RL1;RTN4RL2;SEMA3A;SEMA5A;SIRT2;SKI;SLIT2;SORL1;SOX11;SOX9;SPOCK1;STMN2;STX1B;TNFRSF8;TRPV4;WNT3A;WNT7A;YWHAH;ZNF365
PROTEIN_CARBOXYLATION	18	112	0.0021725	0.00163658	0.119473	0.0872586	BGLAP;F10;F7;PROC;PROZ;VKORC1
HALLMARK_MTORC1_SIGNALING	155	2838	0.0023055	0.00168698	0.123339	0.0883151	ABCF2;ACACA;ACSL3;ACTR3;BTG2;CACYBP;CDC25A;CDKN1A;CXCR4;CYB5B;DAPP1;DHCR24;EGLN3;ETF1;FADS1;FADS2;FAM129A;FDXR;FGL2;GBE1;GCLC;GGA2;GLRX;GOT1;GPI;HMGCR;HMGCS1;HPRT1;HSP90B1;HSPD1;HSPE1;IDI1;IFRD1;ITGB2;LDHA;LDLR;LGMN;MCM2;MCM4;ME1;MTHFD2L;NFIL3;NFYC;NMT1;NUP205;P4HA1;PFKL;PGK1;PIK3R3;PITPNB;PLK1;PNO1;PNP;PPP1R15A;PSMA4;PSMB5;PSMC2;PSMC6;PSMD12;PSMD13;PSMD14;PSPH;QDPR;RDH11;RIT1;RPA1;RPN1;RRM2;SC5D…
ACTIVATION_OF_MATRIX_METALLOPROTEINASES	16	471	0.00232002	0.00161709	0.123339	0.0872586	COL18A1;ELANE;FURIN;MMP11;MMP15;MMP16;MMP17;MMP24;MMP3;MMP9;PLG;TIMP2
POSITIVE_REGULATION_OF_PROTEIN_KINASE_B_SIGNALING	113	1190	0.00236823	0.00168368	0.124933	0.0883151	ADAM8;AKR1C3;ANGPT1;CPNE1;CSF3;EGFR;F10;F7;FAM110C;GATA3;GCNT2;HAX1;HIP1;IGF2;IL18;IL26;INS;INSR;ITGB1BP1;LEP;MST1R;MYDGF;OSBPL8;PDGFA;PIK3CG;PIK3R5;PTK2;PTPRJ;RAMP3;RASD2;RTN4;SEMA5A;SRC;TCF7L2;TEK;TGFB1;THBS1;TNFAIP8L3
GENE_SILENCING_BY_RNA	114	1199	0.00244153	0.00145906	0.127817	0.0833854	ADAR;AGO1;AGO2;CELF1;CLP1;CNOT1;CNOT6;CNOT7;CNOT8;DGCR8;DHX9;DICER1;DROSHA;EIF6;EXD1;FKBP6;LIMD1;MAEL;NCBP1;NRDE2;PIWIL1;PIWIL2;PUM1;RBM4;SMAD1;SMAD3;SNIP1;SRRT;TARBP2;TERT;TNRC6A;TNRC6B;TNRC6C;TRIM71;TSN;WTIP;ZC3H7A;ZCCHC11
REGULATION_OF_CYTOSKELETON_ORGANIZATION	438	7264	0.00246537	0.00182832	0.128087	0.0901678	ABI2;ABL1;ABL2;ACTN2;ACTR3;ADD1;ADD2;AKAP13;ALOX15;ANKRD53;APOA1;ARAP1;ARFIP2;ARHGAP35;ARHGAP6;ARHGDIB;ARHGEF10;ARHGEF19;ARHGEF2;ARPC2;ARPC3;ATF5;BAIAP2;BAIAP2L2;BCAS3;BRK1;BST1;C15orf62;CAMSAP3;CAPN2;CAPZB;CCDC88A;CCL26;CDC42;CDC42EP2;CDC42EP4;CDC42EP5;CEP120;CEP131;CEP76;CEP85;CFL2;CHEK1;CHMP1B;CHMP3;CLASP1;CLASP2;CLIP1;CLTC;CRK;CSF1R;CSF3;CTGF;CTNNB1;CTTN;CXCL12;CYFIP1;DAPK3;DCTN1;DLC1;DMTN;DY…
PROTEIN_POLYMERIZATION	65	1353	0.00249918	0.00164135	0.128867	0.0872586	AKAP9;ANG;ARHGAP6;CHMP3;CKAP5;CLASP1;CLASP2;COBL;COBLL1;CORO7;CSNK1D;DNM1;DNM1L;DNM2;DNM3;FGF13;GOLGA2;GPX4;GSN;MAP7D3;MID1IP1;MSRB1;NDE1;NDEL1;NIN;OPA1;PREX1;RAC1;TPPP;TRPV4;TTC17;TUBGCP2;TUBGCP4;TUBGCP6;WASF3
LIPOXYGENASE_PATHWAY	25	180	0.002579	0.00158519	0.130718	0.0872586	ALOX12;ALOX15;ALOX15B;ALOX5;ALOX5AP;ALOXE3;GPX4;LTC4S;PON1
NEGATIVE_REGULATION_OF_PROTEIN_POLYMERIZATION	34	807	0.00256574	0.00206809	0.130718	0.0973223	ADD1;ADD2;CAPZB;EPS8;GSN;HIP1R;KANK1;MAPRE1;SCIN;SLIT2;STMN2;TBCD;TWF1;TWF2
CELLULAR_RESPONSE_TO_CORTICOSTEROID_STIMULUS	7	279	0.00259224	0.00206137	0.130718	0.0973223	AKR1C3;GPER1;NR3C1;SSTR4;SSTR5
BETA_DEFENSINS	19	119	0.00261277	0.00123842	0.130754	0.0765141	CCR2;CCR6;DEFB110;DEFB115;DEFB118;DEFB119;DEFB123;DEFB124;DEFB126;DEFB129;DEFB132;DEFB136;TLR1
NEGATIVE_REGULATION_OF_CELL_DEVELOPMENT	183	3282	0.0026311	0.00180563	0.130754	0.0901678	ACTN4;ADCY6;ADGRG1;BAG5;CBFA2T2;CDKL3;CERS2;CNTN4;COL3A1;CORO1C;CRMP1;DCC;DENND5A;DICER1;DLL1;DMTN;DRD3;DTX1;EDNRB;EFNA1;EFNA5;EFNB2;EFNB3;EIF2AK4;EPHA4;FBLN1;FBN1;FGF13;GAK;GAL;GDI1;GORASP1;GSK3A;HDAC2;HOOK3;ID2;IGF1;ITGB1BP1;ITM2C;KANK1;KIAA0319;LDLR;LILRB1;LINGO1;LRP4;NF1;NGEF;NLGN1;NOTCH1;NPPC;PAX6;PTEN;PTPRO;PTPRS;RAPGEF2;RCC2;RHOA;RNF10;RTN4;RTN4RL1;RTN4RL2;S1PR3;SEMA3A;SEMA5A;SIRT2;SKI;SLI…
POSITIVE_REGULATION_OF_AXONOGENESIS	58	1229	0.00267074	0.00200051	0.130828	0.0959407	CDKL5;DSCAM;L1CAM;MACF1;MAPT;MEGF8;NGF;NRP1;NTN1;NTRK2;PLXNB1;PLXNB2;PLXNB3;PLXNC1;PLXND1;RHOA;ROBO1;ROBO2;SEMA5A;SLIT2;TWF2
GENE_SILENCING_BY_MIRNA	87	880	0.00265624	0.00208609	0.130828	0.0973223	ADAR;AGO1;AGO2;CNOT1;CNOT6;CNOT7;CNOT8;DGCR8;DICER1;DROSHA;EIF6;LIMD1;NCBP1;PUM1;RBM4;SMAD1;SMAD3;SNIP1;SRRT;TARBP2;TNRC6A;TNRC6C;TRIM71;WTIP;ZC3H7A;ZCCHC11
REGULATION_OF_MORPHOGENESIS_OF_A_BRANCHING_STRUCTURE	20	547	0.00274214	0.00197723	0.133373	0.0954918	BMP4;FGFR2;GDNF;LHX1;LRRK2;PDGFA;RTN4;SIX1;SIX2;SOX8;SOX9;SULF1;TNF
TCR_SIGNALING	158	1760	0.00298484	0.00207334	0.142153	0.0973223	BTRC;CARD11;CD101;CD3E;CDC34;CHUK;CSK;CUL1;ENAH;EVL;FBXW11;GRAP2;HLA-DPA1;HLA-DPB1;HLA-DQB1;HLA-DQB2;HLA-DRA;HLA-DRB1;HLA-DRB5;IKBKB;IKBKG;INPP5D;ITK;LCP2;MAP3K7;NFKB1;PAG1;PAK1;PAK3;PDPK1;PIK3CA;PIK3R2;PLCG1;PSMA1;PSMA2;PSMA4;PSMA8;PSMB10;PSMB5;PSMB7;PSMB8;PSMB9;PSMC2;PSMC5;PSMC6;PSMD12;PSMD13;PSMD14;PSMD5;PSMD6;PSMD7;PSMD9;PSME4;PSMF1;PTEN;PTPRC;PTPRJ;RELA;RIPK2;RPS27A;TAB2;VASP;WAS;ZAP70
ETHER_METABOLIC_PROCESS	22	152	0.00296705	0.0017314	0.142153	0.0888379	AGMO;AGPS;ALOX12;CYP2W1;EPHX3;PEX7;PLA2G16
TRNA_AMINOACYLATION_FOR_PROTEIN_TRANSLATION	73	715	0.00296326	0.00220971	0.142153	0.100359	AARS;CARS;CARS2;DARS;DARS2;EARS2;FARS2;FARSB;FDXACB1;GARS;IARS;IARS2;LARS;LARS2;LRRC47;MARS;MARS2;NARS;NARS2;PPA2;RARS2;TARS;TARSL2;VARS;VARS2;WARS;YARS
PID_ERA_GENOMIC_PATHWAY	91	1776	0.00305789	0.00251453	0.143637	0.108385	ABCA3;ANP32A;AP1B1;APBB1;CCND1;CD82;CHUK;COL18A1;CTSD;DDX54;DSCAM;EBAG9;ESR1;ESR2;GREB1;HDAC4;HSF2;JUN;MTA1;NCOA1;NCOA2;NCOA7;NCOR2;NEDD8;NRIP1;PDIA2;PRDM15;SAFB;STAT5A;TRIM59
VALIDATED_NUCLEAR_ESTROGEN_RECEPTOR_ALPHA_NETWORK	91	1776	0.00305789	0.00251453	0.143637	0.108385	ABCA3;ANP32A;AP1B1;APBB1;CCND1;CD82;CHUK;COL18A1;CTSD;DDX54;DSCAM;EBAG9;ESR1;ESR2;GREB1;HDAC4;HSF2;JUN;MTA1;NCOA1;NCOA2;NCOA7;NCOR2;NEDD8;NRIP1;PDIA2;PRDM15;SAFB;STAT5A;TRIM59
BETA2_ADRENERGIC_RECEPTOR_SIGNALING_PATHWAY	65	620	0.00310735	0.00174387	0.144967	0.0888379	ADCY2;ADCY7;ADRB2;GNAL;GNB1;GNB2;GNB4;GNB5;GNG12;GNG2;GNG3;GNG4;GNG5;GNG7;PRKACA;PRKACB;PRKACG;PRKAR2A;PRKAR2B;PRKX
CELLULAR_RESPONSE_TO_NITROGEN_LEVELS	29	225	0.0032148	0.00216379	0.147967	0.0989284	ATG5;ATG7;GABARAP;GABARAPL1;GABARAPL2;MAP1LC3A;MAP1LC3B;MAP1LC3B2;MAP1LC3C;NPRL2
CELLULAR_RESPONSE_TO_NITROGEN_STARVATION	29	225	0.0032148	0.00216379	0.147967	0.0989284	ATG5;ATG7;GABARAP;GABARAPL1;GABARAPL2;MAP1LC3A;MAP1LC3B;MAP1LC3B2;MAP1LC3C;NPRL2
UNSATURATED_FATTY_ACID_METABOLIC_PROCESS	111	1180	0.00330078	0.00235404	0.150912	0.104155	ABCD1;ABHD16A;ACAA1;ACSL1;AKR1C3;ALOX12;ALOX15;ALOX15B;ALOX5;ALOX5AP;ALOXE3;AWAT1;CES2;CYP1B1;CYP2D6;CYP2D7;CYP2E1;CYP2W1;DAGLA;DECR2;DEGS1;EDN2;FAAH;FADS1;FADS2;FADS3;FAM213B;GLYATL2;GSTP1;HSD17B4;LTC4S;MGLL;PLA2G4A;PLA2G4C;PTGES2;PTGR2;PTGS1;SCD5;SCP2;TBXAS1
CGMP_EFFECTS	68	662	0.00335566	0.00242827	0.151002	0.106751	ITPR1;KCNMA1;KCNMB2;KCNMB3;MRVI1;PDE10A;PDE1A;PDE1B;PDE2A;PDE3A;PDE3B;PDE9A;PRKG2
CREB_PHOSPHORYLATION_THROUGH_THE_ACTIVATION_OF_RAS	91	936	0.00352293	0.00234001	0.151002	0.104155	ACTN2;AKAP9;BRAF;CAMK2B;CAMK2D;CAMK2G;GRIN2A;GRIN2B;GRIN2C;GRIN2D;HRAS;MAPK1;PDPK1;RASGRF1;RASGRF2;RPS6KA2;RPS6KA6
ALCOHOL_BIOSYNTHETIC_PROCESS	29	705	0.00342328	0.00263635	0.151002	0.110747	ACAT2;ACER1;ACER2;APOA1;ARV1;CES1;DBH;DHCR24;DHDDS;FDFT1;FDPS;GOT1;HMGCR;HMGCS1;IDI1;IDI2;IPPK;MVD;MVK;SC5D;SPHK2;TM7SF2
ACTOMYOSIN_STRUCTURE_ORGANIZATION	176	1996	0.00348559	0.00252588	0.151002	0.108385	ACTN2;ARRB1;CDC42BPA;CDC42BPB;CFLAR;CUL3;EPB41;EPB41L1;EPB41L2;EPB41L3;EPB41L4A;EPB41L4B;FRMD3;FRMD5;FRMD6;IGSF22;ITGB5;KCTD13;KRT19;LMOD1;LMOD3;MEF2A;MYBPC1;MYBPC2;MYBPHL;MYH10;MYH11;MYH14;MYH3;MYH6;MYH9;MYLIP;MYLK3;MYO18A;MYOM1;MYOM2;MYOM3;MYPN;NEBL;OBSCN;PDGFRA;PHACTR1;PROX1;RACGAP1;RHOA;SORBS1;SRC;TMOD1;TMOD2;TMOD3;TNFAIP1;TPM1;TTN;WDR1;ZYX
MUSCLE_ORGAN_MORPHOGENESIS	52	1111	0.00351234	0.00254447	0.151002	0.108385	BMP2;BMP4;BMPR1A;DLL4;FGFR2;HAND1;MYH6;MYL3;MYLK;NKX2-5;NOTCH1;NRG1;PKP2;PROX1;RBPJ;RYR2;S1PR1;SMAD7;TBX1;TGFB1;TGFBR3;TNNI3;TPM1;TTN;ZFPM1;ZFPM2
POSITIVE_REGULATION_OF_PRI-MIRNA_TRANSCRIPTION_FROM_RNA_POLYMERASE_II_PROMOTER	45	395	0.00350597	0.00211392	0.151002	0.0979546	FOS;JUN;RELA;SMAD3;SMARCA4;SPI1;TEAD1;TERT;TGFB1
POSITIVE_REGULATION_OF_EPITHELIAL_CELL_DIFFERENTIATION	31	744	0.00345772	0.00270586	0.151002	0.112465	ADD1;AHI1;BMP4;CDH5;FOXC1;FOXN1;IL13;LHX1;NKX6-1;NME2;NUMA1;PRKCH;PROC;PROM1;RFX3;SOX9;VDR
PROTEIN_DESTABILIZATION	55	508	0.00349298	0.00232931	0.151002	0.104155	BTRC;CCDC88C;CREBBP;DERL1;FBXL3;FBXW11;GSN;HTT;MDM2;NCLN;PLK1;RNF139;SENP2;SOX17
MUSCLE_TISSUE_MORPHOGENESIS	52	1111	0.00351234	0.00254447	0.151002	0.108385	BMP2;BMP4;BMPR1A;DLL4;FGFR2;HAND1;MYH6;MYL3;MYLK;NKX2-5;NOTCH1;NRG1;PKP2;PROX1;RBPJ;RYR2;S1PR1;SMAD7;TBX1;TGFB1;TGFBR3;TNNI3;TPM1;TTN;ZFPM1;ZFPM2
REGULATION_OF_MITOCHONDRIAL_MEMBRANE_PERMEABILITY_INVOLVED_IN_APOPTOTIC_PROCESS	7	276	0.00350914	0.00276074	0.151002	0.114055	ATF2;BCL2L11;BLOC1S2;BNIP3L;RHOT1;RHOT2;STPG1
MIRNA_MEDIATED_INHIBITION_OF_TRANSLATION	34	275	0.00359123	0.00185384	0.151096	0.0901678	AGO1;AGO2;EIF6;RBM4;TNRC6A;TNRC6C;TRIM71
REGULATION_OF_TRANSLATION,_NCRNA-MEDIATED	34	275	0.00359123	0.00185384	0.151096	0.0901678	AGO1;AGO2;EIF6;RBM4;TNRC6A;TNRC6C;TRIM71
NEGATIVE_REGULATION_OF_TRANSLATION,_NCRNA-MEDIATED	34	275	0.00359123	0.00185384	0.151096	0.0901678	AGO1;AGO2;EIF6;RBM4;TNRC6A;TNRC6C;TRIM71
POSTTRANSCRIPTIONAL_GENE_SILENCING_BY_RNA	102	1074	0.00371676	0.00258675	0.154482	0.109506	ADAR;AGO1;AGO2;CELF1;CLP1;CNOT1;CNOT6;CNOT7;CNOT8;DGCR8;DHX9;DICER1;DROSHA;EIF6;LIMD1;NCBP1;NRDE2;PUM1;RBM4;SMAD1;SMAD3;SNIP1;SRRT;TARBP2;TERT;TNRC6A;TNRC6B;TNRC6C;TRIM71;TSN;WTIP;ZC3H7A;ZCCHC11
DETERMINATION_OF_LEFT_RIGHT_SYMMETRY	61	1265	0.00370577	0.00277762	0.154482	0.114065	AHI1;AXIN1;BBS4;BBS5;BBS7;DLL1;DNAAF1;DNAH11;DNAI2;FOXN4;GATA4;HAND1;KIF3B;MEF2C;MEGF8;MICAL2;MMP21;NDRG4;NKX2-5;NOTCH1;NPHP3;NPHP3-ACAD11;PITX2;PKD1L1;PKD2;RFX3;SOX17;STIL;TBX1;TBX2;TGFBR2;ZIC3
ALZHEIMER_DISEASE-PRESENILIN_PATHWAY	124	2308	0.00389859	0.00299878	0.159146	0.120267	ACTA2;ACTB;ACTG1;APBB2;APP;BACE1;BACE2;CD44;CTNNB1;DVL1;DVL2;DVL3;ERBB4;ERN1;FSTL1;FURIN;FZD1;FZD3;FZD5;FZD6;FZD7;FZD8;KAT7;LEF1;LRP1;LRP1B;LRP3;LRP4;LRP5;MMP15;MMP16;MMP17;MMP21;MMP24;MMP9;NOTCH1;NOTCH4;PCSK4;PCSK6;PCSK7;PSEN1;PSEN2;RBPJ;RBPJL;TCF7L1;TCF7L2;TRIM2;TRPC1;TRPC4;TRPC6;TRPC7;WNT11;WNT16;WNT2;WNT2B;WNT3A;WNT5A;WNT5B;WNT6;WNT7A;WNT7B;WNT8A;WNT9B
L13A-MEDIATED_TRANSLATIONAL_SILENCING_OF_CERULOPLASMIN_EXPRESSION	59	1230	0.00388249	0.00288378	0.159146	0.11772	EIF2S1;EIF3H;EIF3K;EIF3L;EIF4E;EIF4G1;RPL10;RPL13;RPL13A;RPL17;RPL18;RPL21;RPL22;RPL27A;RPL3;RPL31;RPL36;RPL36A;RPL3L;RPL4;RPL8;RPL9;RPLP1;RPS12;RPS14;RPS18;RPS23;RPS26;RPS27A;RPS28;RPS29;RPS5;RPS6;RPS7;RPS8;RPS9
SIRT1_NEGATIVELY_REGULATES_RRNA_EXPRESSION	12	379	0.00385777	0.00326505	0.159146	0.123031	H2AFZ;H3F3A;HIST1H2BD;HIST1H2BE;HIST1H2BL;HIST1H3E;HIST1H3H;HIST1H4I;HIST1H4J;TAF1B;TAF1C;TAF1D
PHOSPHATIDYLINOSITOL_METABOLIC_PROCESS	146	2659	0.00398431	0.00317682	0.161683	0.121713	ARF3;BMX;CDS1;CSF1R;DRD2;EFR3A;EFR3B;FAM126A;FIG4;INPP4A;INPP4B;INPP5D;INPP5E;IP6K1;IP6K2;MBOAT7;MPPE1;MTMR1;MTMR12;MTMR2;MTMR4;MTMR6;MTMR7;MTMR8;MTMR9;OCRL;PGAP2;PI4K2A;PIGG;PIGM;PIGO;PIGP;PIGQ;PIGT;PIGU;PIGW;PIGX;PIK3C2B;PIK3C2G;PIK3CA;PIK3CD;PIK3CG;PIK3R2;PIK3R3;PIK3R5;PIK3R6;PIKFYVE;PIP4K2A;PIP5K1B;PIP5K1C;PITPNM2;PITPNM3;PLA2G12A;PLA2G16;PLA2G1B;PLA2G2D;PLA2G2F;PLA2G4A;PLA2G4C;PLA2G4F;PLA2G5…
BIOCARTA_TGFB_PATHWAY	48	436	0.00411862	0.00264836	0.162146	0.110747	CREBBP;MAP2K1;MAP3K7;MAPK3;SKIL;SMAD3;SMAD7;TAB1;TGFB1;TGFB3;TGFBR2;ZFYVE9
HALLMARK_PANCREAS_BETA_CELLS	31	732	0.00415674	0.00321448	0.162146	0.122472	ABCC8;AKT3;CHGA;DPP4;FOXO1;GCK;INS;LMO2;NKX6-1;PAK3;PAX6;PDX1;PKLR;SCGN;STXBP1;SYT13;VDR
REGULATION_OF_TELOMERASE	131	1436	0.00406317	0.00308764	0.162146	0.120724	ABL1;AKT1;BLM;CCND1;DKC1;EGF;EGFR;ESR1;FOS;HDAC2;HSP90AA1;HUS1;JUN;MAPK1;MAPK3;MAX;MTOR;MXD1;NBN;NCL;NFKB1;NR2F2;POT1;RAD1;RAD9A;RBBP4;RBBP7;RPS6KB1;SIN3A;SMAD3;SMG5;SMG6;SP1;SP3;TERF1;TERF2;TERF2IP;TERT;TGFB1;TINF2;TNKS;UBE3A;WT1;XRCC5;XRCC6;YWHAE;ZNFX1
NONHOMOLOGOUS_END-JOINING__NHEJ_	27	663	0.00416122	0.00313787	0.162146	0.120896	BARD1;BRCC3;HERC2;HIST1H2BD;HIST1H2BE;HIST1H2BL;HIST1H4I;HIST1H4J;MDC1;NBN;NHEJ1;PIAS4;POLL;PRKDC;RIF1;RNF8;TDP1;TDP2;UIMC1;XRCC5;XRCC6
GTP_HYDROLYSIS_AND_JOINING_OF_THE_60S_RIBOSOMAL_SUBUNIT	60	1246	0.0041165	0.0030642	0.162146	0.120724	EIF2S1;EIF3H;EIF3K;EIF3L;EIF4E;EIF4G1;EIF5;RPL10;RPL13;RPL13A;RPL17;RPL18;RPL21;RPL22;RPL27A;RPL3;RPL31;RPL36;RPL36A;RPL3L;RPL4;RPL8;RPL9;RPLP1;RPS12;RPS14;RPS18;RPS23;RPS26;RPS27A;RPS28;RPS29;RPS5;RPS6;RPS7;RPS8;RPS9
DOWNREGULATION_OF_TGF-BETA_RECEPTOR_SIGNALING	59	558	0.00410068	0.00224668	0.162146	0.101367	MTMR4;NEDD4L;PMEPA1;PPP1CA;PPP1CB;PPP1CC;PPP1R15A;RPS27A;SMAD3;SMAD7;SMURF1;SMURF2;STUB1;TGFB1;TGFBR2;UCHL5;USP15
ENDOTHELIUM_DEVELOPMENT	88	1711	0.00406342	0.00328328	0.162146	0.123042	ACVR1;ACVR2B;ACVRL1;BMP4;CCM2;CSNK2B;CTNNB1;DLL1;GSTM3;ICAM1;JAG1;KDM6B;KDR;LAMA5;MET;MSN;NOTCH1;NR2F2;NRG1;NRP1;PDE2A;PDE4D;PPP1R16B;PRKD2;PROX1;PROX2;RAP1A;RAP2C;RAPGEF1;RAPGEF2;RAPGEF3;RBPJ;RDX;RHOA;SCUBE1;SOX17;STARD13;TJP1;WNT7B
POSITIVE_REGULATION_OF_NITRIC_OXIDE_METABOLIC_PROCESS	59	561	0.00420966	0.0029274	0.16219	0.118095	AKT1;ASS1;CD36;CLU;DDAH1;DDAH2;EGFR;HSP90AA1;HSP90AB1;IL1B;INS;INSR;KLF4;NOS1AP;P2RX4;PKD2;SMAD3;TNF
POSITIVE_REGULATION_OF_NITRIC_OXIDE_BIOSYNTHETIC_PROCESS	59	561	0.00420966	0.0029274	0.16219	0.118095	AKT1;ASS1;CD36;CLU;DDAH1;DDAH2;EGFR;HSP90AA1;HSP90AB1;IL1B;INS;INSR;KLF4;NOS1AP;P2RX4;PKD2;SMAD3;TNF
CARDIAC_MUSCLE_TISSUE_MORPHOGENESIS	45	979	0.00431123	0.00356094	0.162453	0.125202	BMP2;BMPR1A;DLL4;FGFR2;HAND1;MYH6;MYL3;NKX2-5;NOTCH1;NRG1;PKP2;PROX1;RBPJ;RYR2;S1PR1;SMAD7;TGFB1;TGFBR3;TNNI3;TPM1;TTN;ZFPM1;ZFPM2
ESTABLISHMENT_OF_ENDOTHELIAL_INTESTINAL_BARRIER	4	202	0.00428472	0.00311191	0.162453	0.120724	RAP2C;RAPGEF2;TJP1
POSITIVE_REGULATION_OF_NEURAL_PRECURSOR_CELL_PROLIFERATION	10	336	0.00429561	0.00352098	0.162453	0.125202	CTNNB1;DISC1;DLL4;DRD2;FZD3;LHX1;PROX1;ZNF335
TUBE_FORMATION	93	1792	0.00430729	0.00352149	0.162453	0.125202	BBS4;BCAS3;BMP4;CELSR1;CEP290;COBL;DAB2IP;DEAF1;DLC1;DVL1;DVL2;DVL3;FGFR2;FUZ;GATA3;GRHL2;HOXA1;IFT122;ITGB1BP1;KDM2B;MTHFD1;MTHFD1L;NOTCH1;OSR1;PHACTR4;PLXNB2;PODXL;PRICKLE1;PROX1;SDCCAG8;SEMA4C;SIX1;SKI;SOX11;SOX8;SOX9;STIL;TGFB1;TSC2
REGULATION_OF_ACUTE_INFLAMMATORY_RESPONSE	36	824	0.00446254	0.00355665	0.167235	0.125202	ADAM8;C1R;C1S;C2;C5;C7;C8G;C9;CD55;CD81;CFB;CFHR1;CLU;CPN1;FFAR2;GSTP1;IL1B;INS;OSMR;PHB;PTGER3;TNF;TNFRSF11A;TNFSF11;ZP3
POSITIVE_REGULATION_OF_BEHAVIOR	5	223	0.00449403	0.00335269	0.167422	0.123348	CFAP20;MEF2C;NLGN1;STRA6
PHOSPHOLIPID_DEPHOSPHORYLATION	5	224	0.00451634	0.00335893	0.167422	0.123348	MTMR1;MTMR2;PTEN;SACM1L
PID_TELOMERASE_PATHWAY	131	1438	0.00476249	0.0031158	0.169326	0.120724	ABL1;AKT1;BLM;CCND1;DKC1;EGF;EGFR;ESR1;FOS;HDAC2;HSP90AA1;HUS1;JUN;MAPK1;MAPK3;MAX;MTOR;MXD1;NBN;NCL;NFKB1;NR2F2;POT1;RAD1;RAD9A;RBBP4;RBBP7;RPS6KB1;SIN3A;SMAD3;SMG5;SMG6;SP1;SP3;TERF1;TERF2;TERF2IP;TERT;TGFB1;TINF2;TNKS;UBE3A;WT1;XRCC5;XRCC6;YWHAE;ZNFX1
GPCR_LIGAND_BINDING	335	5614	0.004658	0.00370603	0.169326	0.125202	ACKR1;ACKR3;ACKR4;ADGRE1;ADGRE3;ADGRE5;ADM2;ADORA1;ADRA1A;ADRA2C;ADRB2;ADRB3;APP;AVPR1B;AVPR2;BDKRB1;C5;CALCB;CALCRL;CASR;CCK;CCL16;CCL25;CCL27;CCL28;CCR2;CCR3;CCR6;CCR8;CCR9;CD55;CHRM3;CHRM4;CHRM5;CMKLR1;CNR1;CRHR1;CX3CL1;CXCL12;CXCL13;CXCR2;CXCR4;CXCR5;CXCR6;DRD2;DRD3;DRD5;ECE1;ECE2;EDN2;EDN3;EDNRA;EDNRB;F2R;FFAR1;FFAR2;FFAR4;FPR1;FZD1;FZD3;FZD5;FZD6;FZD7;FZD8;GABBR1;GABBR2;GAL;GALR1;GALR2;GHRH…
SELENOCYSTEINE_SYNTHESIS	47	1009	0.00492735	0.00408751	0.169326	0.130382	EEFSEC;RPL10;RPL13;RPL13A;RPL17;RPL18;RPL21;RPL22;RPL27A;RPL3;RPL31;RPL36;RPL36A;RPL3L;RPL4;RPL8;RPL9;RPLP1;RPS12;RPS14;RPS18;RPS23;RPS26;RPS27A;RPS28;RPS29;RPS5;RPS6;RPS7;RPS8;RPS9
PI_METABOLISM	96	1836	0.00480091	0.00393921	0.169326	0.128034	ARF3;BMX;ENPP6;FIG4;GDE1;GDPD5;INPP4A;INPP4B;INPP5D;INPP5E;MTMR1;MTMR10;MTMR12;MTMR2;MTMR4;MTMR6;MTMR7;MTMR8;MTMR9;OCRL;PI4K2A;PIK3C2B;PIK3C2G;PIK3CA;PIK3CD;PIK3CG;PIK3R2;PIK3R3;PIK3R5;PIK3R6;PIKFYVE;PIP4K2A;PIP5K1B;PIP5K1C;PITPNB;PLEKHA1;PLEKHA4;PLEKHA5;PLEKHA6;PLEKHA8;PNPLA6;PNPLA7;PTEN;RAB14;RAB4A;RAB5A;RUFY1;SACM1L;SBF1;SBF2;SYNJ2;TNFAIP8;TNFAIP8L1;TNFAIP8L2;TNFAIP8L3;VAC14
TRNA_AMINOACYLATION	75	757	0.00487007	0.00369774	0.169326	0.125202	AARS;CARS;CARS2;DARS;DARS2;EARS2;FARS2;FARSB;FDXACB1;GARS;GATB;IARS;IARS2;LARS;LARS2;LRRC47;MARS;MARS2;NARS;NARS2;PPA2;RARS2;TARS;TARSL2;VARS;VARS2;WARS;YARS
EUKARYOTIC_TRANSLATION_ELONGATION	49	1049	0.0047714	0.0033741	0.169326	0.123348	EEF1B2;EEF1D;RPL10;RPL13;RPL13A;RPL17;RPL18;RPL21;RPL22;RPL27A;RPL3;RPL31;RPL36;RPL36A;RPL3L;RPL4;RPL8;RPL9;RPLP1;RPS12;RPS14;RPS18;RPS23;RPS26;RPS27A;RPS28;RPS29;RPS5;RPS6;RPS7;RPS8;RPS9
AMINO_ACID_ACTIVATION	75	757	0.00487007	0.00369774	0.169326	0.125202	AARS;CARS;CARS2;DARS;DARS2;EARS2;FARS2;FARSB;FDXACB1;GARS;GATB;IARS;IARS2;LARS;LARS2;LRRC47;MARS;MARS2;NARS;NARS2;PPA2;RARS2;TARS;TARSL2;VARS;VARS2;WARS;YARS
POSITIVE_REGULATION_OF_EPIDERMIS_DEVELOPMENT	13	396	0.00471228	0.00303256	0.169326	0.120724	BMP4;FOXC1;GAL;NME2;NUMA1;PRKCH;VDR
ENDOPLASMIC_RETICULUM_UNFOLDED_PROTEIN_RESPONSE	149	1668	0.00490212	0.00338136	0.169326	0.123348	ACADVL;ADD1;AMFR;ARFGAP1;ATF6;ATF6B;ATP6V0D1;CDK5RAP3;CREB3L1;CREBRF;CTDSP2;CUL7;CXXC1;DAB2IP;DCTN1;DERL1;DERL3;DNAJB11;DZIP3;EDEM2;EIF2S1;ERN1;EXTL1;EXTL2;EXTL3;FKBP14;GOSR2;GSK3A;HERPUD1;HSP90B1;HYOU1;KLHDC3;LMNA;MBTPS1;MYDGF;NFE2L2;PARP16;PDIA5;PDIA6;PREB;PTPN1;RNF121;SEC31A;SEC61A2;SEC62;SEC63;SERP2;SHC1;SSR1;TATDN2;TBL2;TLN1;TPP1;TSPYL2;UGGT1;WFS1;WIPI1;YIF1A;ZBTB17
NEGATIVE_REGULATION_OF_CELL_DIFFERENTIATION	532	8636	0.00475913	0.00344474	0.169326	0.124995	ABCA1;ABCG1;ACTN4;ADAMTS12;ADAMTS7;ADCY6;ADGRG1;ADGRV1;ANKRD2;ANKRD26;ANP32B;ARNTL;ASXL1;AXIN1;BAG5;BMP2;BMP4;CARTPT;CAV1;CBFA2T2;CDK6;CDKL3;CDSN;CERS2;CFLAR;CITED1;CNTN4;COL3A1;COL5A1;CORO1C;CRMP1;CTR9;DAB2IP;DCC;DENND5A;DICER1;DLL1;DMTN;DRD3;DTX1;EDNRB;EFNA1;EFNA5;EFNB2;EFNB3;EGFR;EIF2AK4;EPHA4;EPHB1;ESRRB;FBLN1;FBN1;FGF13;FOXA1;FOXO1;FOXO4;FOXP3;FUZ;FZD7;GAK;GAL;GATA2;GATA3;GDF10;GDI1;GLI3;GOR…
LUNG_DEVELOPMENT	46	998	0.00463541	0.00323365	0.169326	0.122521	ATP7A;BAG6;BMP4;DNAAF1;FGF7;FGFR2;FOXF1;GLI2;GRHL2;ITGA3;NFIB;NKX2-1;NPHP3;NPHP3-ACAD11;PDGFA;PKD1;PKDCC;PROX1;RBP4;SFTPD;SOX11;STRA6;TCF21;TGFB3;WNT11;WNT7B;ZIC3
HEART_MORPHOGENESIS	174	3096	0.00493805	0.00366318	0.169326	0.125202	ACVR1;ACVRL1;AHI1;BBS4;BBS5;BBS7;BMP2;BMP4;BMPR1A;CHD7;CPE;DCHS1;DLC1;DLL1;DLL4;DNAAF1;DVL2;EFNA1;FGF8;FGFR2;FLRT2;FOXF1;FOXN4;GATA3;GATA4;GATA6;GSK3A;HAND1;HAS2;HEYL;INSR;JAG1;MEF2C;MEGF8;MESP2;MICAL2;MYH6;MYL3;NDRG4;NIPBL;NKX2-5;NOTCH1;NPHP3;NPHP3-ACAD11;NRG1;NRP1;NRP2;OLFM1;PITX2;PKD2;PKP2;PROX1;PTK2;RBP4;RBPJ;RYR1;RYR2;S1PR1;SEMA3C;SMAD6;SMAD7;SOX11;SOX17;SOX9;SPRY1;STIL;T;TBX1;TBX2;TBX5;TEK;…
CATECHOL-CONTAINING_COMPOUND_BIOSYNTHETIC_PROCESS	7	271	0.00473179	0.00366067	0.169326	0.125202	DAO;DBH;GATA3;TH
CATECHOLAMINE_BIOSYNTHETIC_PROCESS	7	271	0.00473179	0.00366067	0.169326	0.125202	DAO;DBH;GATA3;TH
PEPTIDYL-TYROSINE_AUTOPHOSPHORYLATION	119	1289	0.00484373	0.00305252	0.169326	0.120724	ABL1;ABL2;BLK;BMX;BTK;CSK;DDR1;EGFR;FER;FES;FGR;FRK;FYN;GRAP2;GRB2;IGF1R;ITK;JAK1;JAK3;KDR;LYN;MAPK3;MATK;NTRK1;PTK2;PTK2B;SLA;SRC;TEC;TNK2;TYK2;YES1;ZAP70
NOTCH-MEDIATED_HES_HEY_NETWORK	67	1350	0.00502425	0.0038108	0.170469	0.126866	AR;BGLAP;CAMK2D;CREBBP;CTBP1;GATA4;GATA6;GHR;HES6;KDR;MAML2;MYB;NCOA1;NCOR2;NOTCH1;PARP1;RB1;RBBP8;RBPJ;RCAN1;RUNX2;SPEN;TCF3;TLE1;TWIST1
B-WICH_COMPLEX_POSITIVELY_REGULATES_RRNA_EXPRESSION	33	765	0.00499695	0.0038915	0.170469	0.127085	ACTB;BAZ1B;H2AFZ;H3F3A;HIST1H2BD;HIST1H2BE;HIST1H2BL;HIST1H3E;HIST1H3H;HIST1H4I;HIST1H4J;MYBBP1A;POLR1A;POLR1B;POLR1C;POLR1D;POLR2E;POLR2F;POLR2H;POLR2L;SF3B1;TAF1B;TAF1C;TAF1D;ZNRD1
CARDIAC_VENTRICLE_MORPHOGENESIS	64	1303	0.00505193	0.00379241	0.170469	0.126866	BMP4;BMPR1A;CPE;DLL4;FGFR2;FOXF1;GATA3;GATA4;GSK3A;HAND1;HEYL;JAG1;MEF2C;MYH6;MYL3;NKX2-5;NOTCH1;NRG1;PKP2;PROX1;RBPJ;RYR2;SMAD7;SOX11;TBX5;TGFB1;TGFBR2;TGFBR3;TNNI3;TPM1;ZFPM2
REGULATION_OF_CELL_ACTIVATION	483	6056	0.00507082	0.00352216	0.170469	0.125202	ABL1;ADAM8;ADAMTS18;AGER;AHR;AKT1;ALOX12;BCL2;BMP4;BPI;BST1;BTK;BTLA;BTN2A2;C1QTNF1;CAMK4;CARD11;CAV1;CCDC88B;CCR2;CD1D;CD2;CD226;CD27;CD276;CD28;CD320;CD38;CD3E;CD40LG;CD47;CD55;CD6;CD81;CD84;CDC42;CHRNB2;CLCF1;CLPTM1;CSK;DLG5;DMTN;DOCK8;DPP4;DUSP10;EBI3;FADD;FAM49B;FER;FES;FGR;FOXP3;FYN;GAB2;GATA3;GLI2;GLI3;GPER1;GPNMB;GPR183;GRAP2;GRB2;GSN;HAVCR2;HFE;HHLA2;HLA-DPA1;HLA-DPB1;HLA-DQB1;HLA-DQB2;H…
PEPTIDE_CHAIN_ELONGATION	45	977	0.00513661	0.00355236	0.171838	0.125202	RPL10;RPL13;RPL13A;RPL17;RPL18;RPL21;RPL22;RPL27A;RPL3;RPL31;RPL36;RPL36A;RPL3L;RPL4;RPL8;RPL9;RPLP1;RPS12;RPS14;RPS18;RPS23;RPS26;RPS27A;RPS28;RPS29;RPS5;RPS6;RPS7;RPS8;RPS9
PID_TCR_JNK_PATHWAY	35	299	0.00541899	0.00407536	0.173661	0.130382	CRK;CRKL;DBNL;GRAP2;JUN;LCP2;MAP2K4;MAP3K1;MAP3K7;MAP3K8;MAP4K1;MAPK8;PRKCB
JNK_SIGNALING_IN_THE_CD4+_TCR_PATHWAY	35	299	0.00541899	0.00407536	0.173661	0.130382	CRK;CRKL;DBNL;GRAP2;JUN;LCP2;MAP2K4;MAP3K1;MAP3K7;MAP3K8;MAP4K1;MAPK8;PRKCB
PHASE_2_-_PLATEAU_PHASE	101	1075	0.00536951	0.00377831	0.173661	0.126866	AKAP9;CACNA1C;CACNA1D;CACNA1F;CACNA1S;CACNA2D1;CACNA2D2;CACNA2D3;CACNA2D4;CACNB1;CACNB2;CACNB4;CACNG2;CACNG3;CACNG4;CACNG5;CACNG6;CACNG7;CACNG8;KCNE1;KCNE4;KCNQ1
EPITHELIAL_TO_MESENCHYMAL_TRANSITION	51	1074	0.00536703	0.00449978	0.173661	0.135132	ACVRL1;BMP2;BMP4;CTNNB1;CUL7;DLG5;EFNA1;EOMES;FGF8;FOXF2;HAS2;HEYL;HMGA2;LEF1;LIMS1;LOXL2;NOLC1;NOTCH1;OLFM1;PDCD6;RBPJ;S100A4;SOX9;SPRY1;TCOF1;TGFB1;TGFBR3;WNT5A;WNT8A
SNRNA_TRANSCRIPTION_FROM_RNA_POLYMERASE_II_PROMOTER	94	987	0.00539463	0.00369067	0.173661	0.125202	CCNK;CCNT1;CDK7;CDK9;ELL;ELL2;ELL3;GTF2A1;GTF2E2;GTF2F1;GTF2F2;INTS1;INTS10;INTS12;INTS2;INTS3;INTS6;INTS9;NABP2;NCBP1;PHAX;POLR2A;POLR2B;POLR2C;POLR2D;POLR2E;POLR2F;POLR2H;POLR2L;POU2F1;POU2F2;RPRD2;SNAPC1;SNAPC2;SNAPC3;SP1;SRRT;ZC3H8
SNRNA_TRANSCRIPTION	94	987	0.00539463	0.00369067	0.173661	0.125202	CCNK;CCNT1;CDK7;CDK9;ELL;ELL2;ELL3;GTF2A1;GTF2E2;GTF2F1;GTF2F2;INTS1;INTS10;INTS12;INTS2;INTS3;INTS6;INTS9;NABP2;NCBP1;PHAX;POLR2A;POLR2B;POLR2C;POLR2D;POLR2E;POLR2F;POLR2H;POLR2L;POU2F1;POU2F2;RPRD2;SNAPC1;SNAPC2;SNAPC3;SP1;SRRT;ZC3H8
REGULATION_OF_PLATELET_ACTIVATION	67	661	0.00526571	0.00388923	0.173661	0.127085	ADAMTS18;ALOX12;C1QTNF1;DMTN;LYN;NOS3;PDGFA;PDGFRA;PRKCA;PRKG1;SELP;SERPINE2;TEC
REGULATION_OF_EXTENT_OF_CELL_GROWTH	78	1531	0.00535514	0.00418592	0.173661	0.132903	ABL1;CDKL3;CDKL5;CTTN;DCC;DNM2;DSCAM;FGF13;L1CAM;MACF1;MAPT;MEGF8;NRCAM;NRP1;NTN1;OLFM1;PLXNA1;PLXNA2;PLXNA3;PLXNA4;PTPRS;RTN4;SEMA3A;SEMA5A;TWF2
POSITIVE_REGULATION_OF_BMP_SIGNALING_PATHWAY	22	558	0.00540911	0.00481637	0.173661	0.135332	ACVRL1;BMP4;CRB2;GATA6;NOTCH1;NUMA1;RBPJ;RNF165;SOX11;SULF1;UBE2O;ZNF423
NEGATIVE_REGULATION_OF_NEURON_PROJECTION_DEVELOPMENT	93	1779	0.00558566	0.00453231	0.17817	0.135142	ADCY6;BAG5;CBFA2T2;CDKL3;CERS2;CRMP1;DCC;DENND5A;EFNA1;EFNB2;EFNB3;EPHA4;FGF13;GAK;GDI1;GORASP1;HDAC2;ITM2C;KANK1;KIAA0319;LINGO1;LRP4;NGEF;NLGN1;PTEN;PTPRO;PTPRS;RAPGEF2;RHOA;RTN4;RTN4RL1;RTN4RL2;SEMA3A;SEMA5A;SLIT2;SPOCK1;STMN2;STX1B;TNFRSF8;TRPV4;WNT3A;YWHAH;ZNF365
PID_HES_HEY_PATHWAY	68	1359	0.00609062	0.00461045	0.181033	0.135332	AR;BGLAP;CAMK2D;CREBBP;CTBP1;GATA4;GATA6;GHR;HES6;ID1;KDR;MAML2;MYB;NCOA1;NCOR2;NOTCH1;PARP1;RB1;RBBP8;RBPJ;RCAN1;RUNX2;SPEN;TCF3;TLE1;TWIST1
PID_CDC42_REG_PATHWAY	64	1297	0.00586985	0.00438569	0.181033	0.135132	ARHGAP1;ARHGAP17;ARHGEF25;ARHGEF7;ARHGEF9;BCAR3;CDC42;DNMBP;DOCK10;DOCK11;DOCK6;DOCK9;FARP2;FGD1;GIT1;ITSN1;ITSN2;MCF2L;NGEF;PLCG1;RACGAP1;RALBP1;SPATA13;VAV2
REGULATION_OF_CDC42_ACTIVITY	64	1297	0.00586985	0.00438569	0.181033	0.135132	ARHGAP1;ARHGAP17;ARHGEF25;ARHGEF7;ARHGEF9;BCAR3;CDC42;DNMBP;DOCK10;DOCK11;DOCK6;DOCK9;FARP2;FGD1;GIT1;ITSN1;ITSN2;MCF2L;NGEF;PLCG1;RACGAP1;RALBP1;SPATA13;VAV2
CANONICAL_WNT_SIGNALING_PATHWAY	70	1395	0.0057782	0.00440729	0.181033	0.135132	AXIN1;CAV1;CSNK1A1;CTNNB1;DVL1;DVL2;DVL3;EGF;FRAT1;FZD1;FZD3;FZD5;FZD7;FZD8;GATA3;HOXB9;LEF1;LRP5;LRRK2;NR4A2;PPP1CA;PSEN1;PTEN;PTK7;PTPRU;RAB5A;RARG;SFRP1;TBL1X;TCF7;TCF7L1;TCF7L2;TMEM64;UBE2B;WNT2;WNT3A;WNT7A;WNT7B;WNT8A;WNT9B
BETA1_ADRENERGIC_RECEPTOR_SIGNALING_PATHWAY	72	725	0.00617679	0.00384214	0.181033	0.127085	ADCY2;ADCY7;GNAL;GNB1;GNB2;GNB4;GNB5;GNG12;GNG2;GNG3;GNG4;GNG5;GNG7;PRKACA;PRKACB;PRKACG;PRKAR2A;PRKAR2B;PRKX;SNAP23;SNAP25;SNAP29;STX3;VAMP1;VAMP2;VAMP3
HISTAMINE_H2_RECEPTOR_MEDIATED_SIGNALING_PATHWAY	66	656	0.00642648	0.00475446	0.181033	0.135332	ADCY2;ADCY7;GNAL;GNB1;GNB2;GNB4;GNB5;GNG12;GNG2;GNG3;GNG4;GNG5;GNG7;HRH2;PRKACA;PRKACB;PRKACG;PRKAR2A;PRKAR2B;PRKX
EUKARYOTIC_TRANSLATION_INITIATION	65	1306	0.00611582	0.00532375	0.181033	0.138822	EIF2B1;EIF2B3;EIF2B4;EIF2S1;EIF3H;EIF3K;EIF3L;EIF4E;EIF4EBP1;EIF4G1;EIF5;RPL10;RPL13;RPL13A;RPL17;RPL18;RPL21;RPL22;RPL27A;RPL3;RPL31;RPL36;RPL36A;RPL3L;RPL4;RPL8;RPL9;RPLP1;RPS12;RPS14;RPS18;RPS23;RPS26;RPS27A;RPS28;RPS29;RPS5;RPS6;RPS7;RPS8;RPS9
CAP-DEPENDENT_TRANSLATION_INITIATION	65	1306	0.00611582	0.00532375	0.181033	0.138822	EIF2B1;EIF2B3;EIF2B4;EIF2S1;EIF3H;EIF3K;EIF3L;EIF4E;EIF4EBP1;EIF4G1;EIF5;RPL10;RPL13;RPL13A;RPL17;RPL18;RPL21;RPL22;RPL27A;RPL3;RPL31;RPL36;RPL36A;RPL3L;RPL4;RPL8;RPL9;RPLP1;RPS12;RPS14;RPS18;RPS23;RPS26;RPS27A;RPS28;RPS29;RPS5;RPS6;RPS7;RPS8;RPS9
XENOBIOTICS	30	243	0.00638771	0.00330321	0.181033	0.123116	AHR;ARNT2;CYP2D6;CYP2E1;CYP2W1
P38MAPK_EVENTS	6	243	0.00637693	0.00473543	0.181033	0.135332	HRAS;MAPK11;MAPK12;RALGDS
REGULATION_OF_LIPID_METABOLISM_BY_PEROXISOME_PROLIFERATOR-ACTIVATED_RECEPTOR_ALPHA__PPARALPHA_	157	2810	0.00573749	0.00459817	0.181033	0.135332	ABCA1;ACSL1;AHR;AHRR;APOA1;ARNT2;ARNTL;CARM1;CD36;CDK19;CHD9;CLOCK;CPT1A;CREBBP;CTGF;FADS1;FDFT1;FHL2;G0S2;GLIPR1;GRHL1;HELZ2;HMGCS1;HMGCS2;ME1;MED13;MED13L;MED14;MED15;MED16;MED17;MED24;MED27;MED29;MED6;MED9;NCOA1;NCOA2;NCOA6;NCOR2;NFYC;NPAS2;NRF1;PPARA;PPARG;PPARGC1A;RGL1;RORA;RXRA;SIN3A;SLC27A1;SP1;SREBF2;TBL1X;TEAD1;TEAD2;TEAD3;TEAD4;TGS1;THRAP3;TIAM2;TXNRD1;UGT1A9
PEPTIDE_LIGAND-BINDING_RECEPTORS	100	1887	0.00623321	0.00511199	0.181033	0.136416	ACKR1;ACKR3;ACKR4;APP;AVPR1B;AVPR2;BDKRB1;C5;CCK;CCL16;CCL25;CCL27;CCL28;CCR2;CCR3;CCR6;CCR8;CCR9;CX3CL1;CXCL12;CXCL13;CXCR2;CXCR4;CXCR5;CXCR6;ECE1;ECE2;EDN2;EDN3;EDNRA;EDNRB;F2R;FPR1;GAL;GALR1;GALR2;GPER1;GPR37;GRP;HCRT;HCRTR2;HEBP1;INSL3;KISS1R;MC3R;MCHR1;MLN;NLN;NMBR;NMUR1;NPB;NPFFR2;NPSR1;NPW;NPY;NTSR1;OPRL1;OPRM1;OXT;PDYN;PENK;POMC;PPY;PROK2;PROKR1;PYY;RXFP1;RXFP4;SAA1;SSTR4;SSTR5;TAC3;TACR2…
REGULATION_OF_GENE_EXPRESSION_BY_HYPOXIA-INDUCIBLE_FACTOR	5	217	0.00608629	0.00447536	0.181033	0.135132	CREBBP;EPAS1;EPO;HIGD1A
NEGATIVE_REGULATION_OF_PROTEIN_SERINE_THREONINE_KINASE_ACTIVITY	100	1888	0.00623856	0.00450399	0.181033	0.135132	ABL1;BMP4;CAV1;CDK5RAP3;CDKN2A;DAB2IP;DNAJA1;DUSP10;DUSP16;DUSP19;DUSP2;DUSP22;DUSP4;DUSP8;GPS1;GSTP1;HEXIM1;HEXIM2;HIPK3;IL1B;INCA1;LATS1;LAX1;LRP5;LYN;MEN1;MYOCD;NF1;NR2F2;PKIG;PLK1;PPP2R1A;PRKAR1B;PRKAR2A;PRKAR2B;PTEN;PTPN1;PTPRJ;RGS3;SMPD1;SORL1;SPRED1;SPRED2;TFAP4;TP73;ZNF675
NEGATIVE_REGULATION_OF_PEPTIDASE_ACTIVITY	88	1695	0.00607147	0.00424025	0.181033	0.134008	AKT1;BIRC2;BIRC5;BIRC7;CARD16;CARD18;CARD8;CAST;CD44;CDKN2D;CRB2;CST6;DHCR24;DNAJB6;DPEP1;FNIP1;IFI16;IGBP1;KLF4;LAMTOR5;LEF1;MAP2K5;MMP9;NGF;NLRC4;RECK;SERPINB6;SERPINB8;SH3RF1;SORL1;SPINK13;SPOCK1;SPOCK2;SRC;TFAP2B;THBS1;TIMP2;TNFRSF1B;TNFRSF6B;TRIAP1;UBXN1;USP47;XIAP;YWHAE
NEGATIVE_REGULATION_OF_PROTEIN_MODIFICATION_PROCESS	619	9912	0.00657293	0.00493337	0.181033	0.135332	ABL1;ACER2;ADAR;ADARB1;ADGRB1;AKT1;AMBP;ANAPC11;ANAPC2;ANAPC5;ANAPC7;ARRB1;ASPN;ATG14;ATP2B4;BAG5;BCOR;BEX4;BGN;BMP4;BUB1B;CACTIN;CAV1;CBL;CBLB;CDC16;CDC20;CDC27;CDK1;CDK2;CDK5RAP3;CDKN1A;CDKN2A;CEP85;CHAD;CHMP6;CHP1;CNKSR3;CORO1C;CRTAP;CRY2;CTBP1;CTNNB1;DAB2IP;DACT1;DCN;DEPTOR;DGKQ;DLG1;DMD;DMTN;DNAJA1;DNMT1;DUSP10;DUSP16;DUSP19;DUSP2;DUSP22;DUSP26;DUSP4;DUSP8;DVL1;EIF4G1;ENSA;EPHB2;FAM129A;FBLN…
NEGATIVE_REGULATION_OF_CELL_MOTILITY	256	4359	0.00637078	0.00513868	0.181033	0.136593	ACVRL1;ADARB1;ADGRB1;ADGRG1;ALOX15B;ANGPT2;ARHGAP4;ARHGDIB;ARID2;BMPR1A;C5;CCL25;CCL28;CERS2;CLASP1;CLASP2;COL3A1;CORO1C;CRK;CSNK2B;CX3CL1;CXCL12;CXCL13;CYP1B1;DAB2IP;DCN;DLC1;DLG5;DLL4;DPEP1;DRD2;DUSP10;EVL;FBLN1;FLCN;FRMD5;FUZ;GATA3;GREM1;GTPBP4;HAS1;HDAC5;HMGB1;HMOX1;IGFBP3;ITGB1BP1;KANK1;KLF4;LDLRAD4;LRCH1;LRP1;MAGI2;MAP2K5;MCC;MCTP1;MIA3;MMRN2;NAV3;NBL1;NDRG4;NF1;NF2;NKX2-1;NOTCH1;NR2F2;PADI…
LIPOSACCHARIDE_METABOLIC_PROCESS	83	1609	0.00657044	0.00451021	0.181033	0.135132	ARSB;ARSF;ARSG;ARSK;B3GALNT1;B3GNT5;B4GALT3;B4GALT6;CERK;CLN3;CPTP;CTSA;ESYT1;ESYT2;ESYT3;GALC;GLB1;GM2A;HEXA;MPPE1;NAGA;NEU1;NEU2;NEU4;PGAP2;PIGG;PIGM;PIGO;PIGP;PIGQ;PIGT;PIGU;PIGW;PIGX;PYURF;SMPD1;SMPD3;SMPD4;ST3GAL2;ST3GAL4;ST3GAL5;ST3GAL6;ST6GALNAC3;ST6GALNAC4;ST6GALNAC6;ST8SIA1;ST8SIA2;ST8SIA4;ST8SIA5;SUMF1;UGCG;ZNF593
RESPONSE_TO_THYROID_HORMONE	2	145	0.00654972	0.00432888	0.181033	0.135132	LMO2;RDX
REGULATION_OF_LIPID_METABOLIC_PROCESS	346	5757	0.00610757	0.00486359	0.181033	0.135332	ABCA1;ABCG1;ABHD5;ACACA;ACACB;ACADVL;ACSL1;ACSL3;AKR1C3;AKT1;AKT2;AMBRA1;APOA1;APOC3;ARV1;ATG14;BBS4;BMP2;BSCL2;CARM1;CAV1;CD36;CD81;CHD9;CPT1A;CREBBP;CTDNEP1;CTGF;DAB2IP;DGKQ;DKK3;EIF6;EPHA8;ERLIN1;ERLIN2;FABP3;FADS1;FASN;FBXW7;FDFT1;FDPS;FGF1;FGF19;FGFR3;FGR;FHL2;FITM2;FLT1;G0S2;GLIPR1;GPER1;GRHL1;HELZ2;HMGCR;HMGCS1;HMGCS2;HNF4A;ID2;IDI1;IL1B;INS;IRS1;IRS2;KIT;KPNB1;LAMTOR1;LDLR;LDLRAP1;LONP2;M…
GLYCOLIPID_METABOLIC_PROCESS	83	1609	0.00657044	0.00451021	0.181033	0.135132	ARSB;ARSF;ARSG;ARSK;B3GALNT1;B3GNT5;B4GALT3;B4GALT6;CERK;CLN3;CPTP;CTSA;ESYT1;ESYT2;ESYT3;GALC;GLB1;GM2A;HEXA;MPPE1;NAGA;NEU1;NEU2;NEU4;PGAP2;PIGG;PIGM;PIGO;PIGP;PIGQ;PIGT;PIGU;PIGW;PIGX;PYURF;SMPD1;SMPD3;SMPD4;ST3GAL2;ST3GAL4;ST3GAL5;ST3GAL6;ST6GALNAC3;ST6GALNAC4;ST6GALNAC6;ST8SIA1;ST8SIA2;ST8SIA4;ST8SIA5;SUMF1;UGCG;ZNF593
PHOSPHOLIPASE_C-ACTIVATING_G-PROTEIN_COUPLED_RECEPTOR_SIGNALING_PATHWAY	63	1274	0.00645985	0.0047988	0.181033	0.135332	ACTN2;ADRA1A;ANO1;CHRM3;CHRM4;CHRM5;CXCR2;DRD2;DRD5;ESR1;F2R;FPR1;GALR1;GALR2;GNA11;GNA14;GNA15;GNAQ;GPR20;GPR4;GPR55;GRM1;GRM5;HOMER1;HRH1;KISS1R;LTB4R2;MC3R;NMBR;NMUR1;OPRM1;OR13F1;P2RY6;PLCE1;PTGER3;PTH1R;RXFP4
POSITIVE_REGULATION_OF_CYTOSOLIC_CALCIUM_ION_CONCENTRATION_INVOLVED_IN_PHOSPHOLIPASE_C-ACTIVATING_G-PROTEIN_COUPLED_SIGNALING_PATHWAY	8	286	0.00608175	0.00472544	0.181033	0.135332	F2R;GPR20;GPR4;GPR55;GRM1
REGULATION_OF_MYOTUBE_DIFFERENTIATION	46	982	0.00643843	0.00527949	0.181033	0.138723	ADGRB1;CFLAR;EHD2;FAM129B;FLOT1;HDAC4;HDAC5;HDAC9;LMOD3;MYF6;NKX2-5;NOTCH1;TBX1
PEPTIDYL-CYSTEINE_MODIFICATION	6	238	0.00614548	0.00631016	0.181033	0.151842	GOLGA7;NOS1;S100A9;ZDHHC7;ZDHHC9
REGULATION_OF_POSITIVE_CHEMOTAXIS	39	342	0.00653052	0.0038664	0.181033	0.127085	ANGPT2;CDH13;CXCL12;F7;KDR;NTF3;NTRK3;VEGFB
MULTICELLULAR_ORGANISMAL_SIGNALING	262	3144	0.00653743	0.00486471	0.181033	0.135332	AKAP9;ANK2;ANK3;ATP1A3;ATP1B1;ATP1B2;CACNA1C;CACNA1D;CACNA1F;CACNA1G;CACNA1H;CACNA1I;CACNA1S;CACNA2D1;CACNA2D2;CACNA2D3;CACNA2D4;CACNB1;CACNB2;CACNB4;CACNG2;CACNG3;CACNG4;CACNG5;CACNG6;CACNG7;CACNG8;CAMK2D;CATSPER2;CAV1;CHRNA1;CNTNAP2;CTNNA3;CXADR;DSC2;GPER1;HCN4;KCNA2;KCNA5;KCND2;KCND3;KCNE1;KCNH2;KCNIP1;KCNIP2;KCNIP3;KCNIP4;KCNJ12;KCNJ14;KCNJ2;KCNJ5;KCNK1;KCNK15;KCNK3;KCNMB2;KCNMB3;KCNN2;KCNQ1;…
RESPONSE_TO_TYPE_I_INTERFERON	38	845	0.0062186	0.004933	0.181033	0.135332	ADAR;C19orf66;HLA-B;HLA-F;IFITM2;IFITM3;IP6K2;IRAK1;IRF2;IRF4;IRF7;IRF8;ISG15;JAK1;MYD88;OAS1;PSMB8;RSAD2;SP100;STAT1;TRIM56;TYK2
POSITIVE_REGULATION_OF_SEQUENCE-SPECIFIC_DNA_BINDING_TRANSCRIPTION_FACTOR_ACTIVITY	256	4372	0.0058639	0.00434931	0.181033	0.135132	ABRA;ADAM8;AGER;AKT1;ALK;APP;AR;ARHGEF2;ARID5B;ATF2;BTK;CAMK1D;CARD11;CARD14;CARD16;CD36;CD40LG;CFLAR;CHUK;CLOCK;CLU;CRTC1;CRTC3;CTNNB1;DDR2;DHX9;DVL2;EDA;ERC1;ESR1;ESR2;FANK1;FER;FOXA1;FZD1;HDAC4;HDAC5;HIPK2;IKBKB;IKBKG;IL10;IL1B;INS;IRAK1;IRAK2;IRAK4;KIT;LRP8;MAP3K13;MAP3K7;MID2;MYD88;MYOCD;NEUROG2;NFKB1;NHLH2;NKX6-1;NLRC4;NOD1;NOD2;NTRK1;PLA2G1B;PPARG;PPARGC1A;PPRC1;PRKCB;PRKCH;PRKCI;PRKCZ;PRK…
POSITIVE_REGULATION_OF_LYMPHOCYTE_PROLIFERATION	113	1227	0.00650767	0.00407646	0.181033	0.130382	AGER;BCL2;BST1;CCDC88B;CCR2;CD1D;CD276;CD28;CD320;CD38;CD3E;CD40LG;CD55;CD6;CD81;CHRNB2;CLCF1;EBI3;FADD;GPR183;HHLA2;HLA-DPA1;HLA-DPB1;HMGB1;IGF1;IGF2;IL12A;IL12B;IL12RB1;IL18;IL1B;IRS2;JAK3;LEP;MEF2C;NCK2;NCKAP1L;NFATC2;PNP;PTPRC;RASAL3;TGFBR2;TLR9;TNFSF13B;TNFSF4;TNFSF9;VCAM1;ZNF335;ZP3
NEGATIVE_REGULATION_OF_CELL_MIGRATION	240	4114	0.00603051	0.00480171	0.181033	0.135332	ACVRL1;ADARB1;ADGRB1;ADGRG1;ALOX15B;ANGPT2;ARHGAP4;ARHGDIB;ARID2;BMPR1A;C5;CCL25;CCL28;CERS2;CLASP1;CLASP2;COL3A1;CORO1C;CSNK2B;CX3CL1;CXCL12;CXCL13;CYP1B1;DAB2IP;DCN;DLC1;DLG5;DLL4;DPEP1;DRD2;DUSP10;EVL;FLCN;FUZ;GREM1;GTPBP4;HAS1;HDAC5;HMGB1;HMOX1;IGFBP3;ITGB1BP1;KANK1;KLF4;LDLRAD4;LRCH1;LRP1;MAGI2;MAP2K5;MCC;MCTP1;MIA3;MMRN2;NAV3;NBL1;NDRG4;NF1;NF2;NKX2-1;NOTCH1;NR2F2;PADI2;PBLD;PHLDB2;PKP2;PLC…
DETERMINATION_OF_BILATERAL_SYMMETRY	66	1323	0.00641752	0.00482049	0.181033	0.135332	AHI1;AXIN1;BBS4;BBS5;BBS7;DLL1;DNAAF1;DNAH11;DNAI2;FOXN4;GATA4;GREM1;HAND1;KIF3B;MEF2C;MEGF8;MICAL2;MMP21;NBL1;NDRG4;NKX2-5;NOTCH1;NPHP3;NPHP3-ACAD11;PITX2;PKD1L1;PKD2;RFX3;SOX17;STIL;TBX1;TBX2;TGFBR2;ZIC3
POSITIVE_REGULATION_OF_CELL_ADHESION	429	5355	0.00622533	0.00451227	0.181033	0.135132	ABL1;ADAM8;ADAM9;ADGRG1;AGER;AGR2;AKT1;ALOX12;ALOX15;ANK3;APOA1;ARHGEF7;BTLA;CARD11;CAV1;CCDC88B;CCL25;CCL28;CCR2;CD1D;CD276;CD28;CD36;CD3E;CD40LG;CD44;CD47;CD55;CD6;CDC42;CDH13;CDK6;COL16A1;CRK;CRKL;CSK;CX3CL1;CXCL12;CXCL13;DMTN;DOCK1;DOCK5;DOCK8;DPP4;DUSP10;DUSP26;EBI3;EMP2;EPB41L4B;ETS1;FADD;FAM49B;FLCN;FLOT1;FN1;FOXA1;FOXC2;FOXP3;FRMD5;FYN;GATA3;GCNT2;GLI2;GLI3;GRAP2;GRB2;HAS2;HHLA2;HLA-DPA1;…
EPITHELIAL_TUBE_FORMATION	75	1477	0.00625204	0.00483138	0.181033	0.135332	BBS4;BMP4;CELSR1;CEP290;COBL;DEAF1;DLC1;DVL1;DVL2;DVL3;FGFR2;FUZ;GATA3;GRHL2;IFT122;KDM2B;MTHFD1;MTHFD1L;OSR1;PHACTR4;PLXNB2;PODXL;PRICKLE1;PROX1;SEMA4C;SIX1;SKI;SOX11;SOX8;SOX9;STIL;TGFB1;TSC2
REGULATION_OF_CELL-CELL_ADHESION	459	5766	0.00662287	0.00490596	0.181679	0.135332	ABL1;ADAM8;ADAMTS18;AGER;AKT1;ALOX12;ANK3;APOA1;ASS1;BMP2;BMP4;BTLA;BTN2A2;C1QTNF1;CAMK4;CARD11;CAV1;CCDC88B;CCL25;CCL28;CCR2;CD1D;CD2;CD276;CD28;CD3E;CD40LG;CD44;CD47;CD55;CD6;CDC42;CDSN;CELSR2;CLPTM1;CSK;CX3CL1;CXCL12;CXCL13;DLG5;DMTN;DOCK8;DPP4;DUSP10;EBI3;EFNA5;EPCAM;EPHB3;ETS1;FADD;FAM49B;FERMT3;FLOT1;FOXA1;FOXP3;FXYD5;FYN;GATA3;GCNT2;GLI2;GLI3;GPNMB;GRAP2;GRB2;GSN;GTPBP4;HAS2;HAVCR2;HFE;HHL…
INTERLEUKIN_SIGNALING_PATHWAY	140	1570	0.00686391	0.00468081	0.182621	0.135332	AKT1;AKT2;AKT3;BRAF;CDKN1A;CHUK;CXCR2;ELK1;ELK3;ELK4;FOS;FOXO3;IKBKB;IL10;IL11RA;IL12RB1;IL12RB2;IL13;IL13RA1;IL13RA2;IL15;IL15RA;IL18;IL2RA;IL2RB;IL4R;IL5;IL5RA;IL6R;IRS1;IRS2;JAK3;MAPK1;MAPK3;MAPK6;MKNK1;MTOR;NOS3;PDPK1;PIK3CA;RPS6KA2;RPS6KA6;SHC1;SOS1;SOS2;SPI1;STAT1;STAT4;STAT5A;STAT5B;STAT6
GABA_SYNTHESIS,_RELEASE,_REUPTAKE_AND_DEGRADATION	17	459	0.0068397	0.00585822	0.182621	0.146626	ABAT;CPLX1;DNAJC5;HSPA8;RIMS1;SLC6A1;SLC6A12;SLC6A13;SNAP25;SYT1;VAMP2
INTERFERON_ALPHA_BETA_SIGNALING	37	822	0.00687024	0.00539999	0.182621	0.139039	ADAR;HLA-B;HLA-F;IFITM2;IFITM3;IP6K2;IRF2;IRF4;IRF7;IRF8;ISG15;JAK1;OAS1;PSMB8;PTPN1;PTPN11;PTPN6;RSAD2;TYK2
SPECIFICATION_OF_SYMMETRY	67	1339	0.00673132	0.00506359	0.182621	0.136416	AHI1;AXIN1;BBS4;BBS5;BBS7;BMP4;DLL1;DNAAF1;DNAH11;DNAI2;FOXN4;GATA4;GREM1;HAND1;KIF3B;MEF2C;MEGF8;MICAL2;MMP21;NBL1;NDRG4;NKX2-5;NOTCH1;NPHP3;NPHP3-ACAD11;PITX2;PKD1L1;PKD2;RFX3;SOX17;STIL;TBX1;TBX2;TGFBR2;ZIC3
REGULATION_OF_CATION_CHANNEL_ACTIVITY	245	2926	0.0067523	0.00492625	0.182621	0.135332	ACTN2;ADRB2;AHNAK;AKAP6;ALG10B;ANK2;ANK3;APP;CACNA2D1;CACNB1;CACNB2;CACNB4;CACNG2;CACNG3;CACNG4;CACNG5;CACNG7;CACNG8;CAMK2D;CAV1;CNIH2;CNIH3;CRACR2A;CRHR1;DAPK1;DLG1;DMD;DRD2;EPHB2;EPO;FGF12;FMR1;GAL;GALR2;GNB5;GSTO1;HOMER1;HPCA;HTT;JPH3;JSRP1;KCNAB1;KCNE1;KCNG1;KCNIP2;KCNS1;KCNS2;LRRC52;MEF2C;MINK1;MMP9;NETO1;NLGN1;NLGN2;NLGN3;NOS1;NOS1AP;OPRM1;OR13F1;PDE4B;PDE4D;PKD2;PRKACA;PTK2B;RELN;RNF207;SH…
POSTTRANSCRIPTIONAL_GENE_SILENCING	102	1094	0.00685375	0.00487002	0.182621	0.135332	ADAR;AGO1;AGO2;CELF1;CLP1;CNOT1;CNOT6;CNOT7;CNOT8;DGCR8;DHX9;DICER1;DROSHA;EIF6;LIMD1;NCBP1;NRDE2;PUM1;RBM4;SMAD1;SMAD3;SNIP1;SRRT;TARBP2;TERT;TNRC6A;TNRC6B;TNRC6C;TRIM71;TSN;WTIP;ZC3H7A;ZCCHC11
VENTRICULAR_SEPTUM_DEVELOPMENT	37	822	0.00687024	0.00539999	0.182621	0.139039	ACVR1;BMP4;FGFR2;GATA3;GATA4;HEYL;NKX2-5;NOTCH1;PROX1;SMAD7;SOX11;STRA6;TBX5;TGFBR2;TGFBR3;ZFPM1;ZFPM2
POSITIVE_REGULATION_OF_LEUKOCYTE_PROLIFERATION	118	1294	0.00684685	0.0051121	0.182621	0.136416	AGER;BCL2;BST1;CCDC88B;CCR2;CD1D;CD276;CD28;CD320;CD38;CD3E;CD40LG;CD55;CD6;CD81;CHRNB2;CLCF1;EBI3;FADD;GPR183;HHLA2;HLA-DPA1;HLA-DPB1;HMGB1;IGF1;IGF2;IL12A;IL12B;IL12RB1;IL18;IL1B;IRS2;JAK3;LEP;LYN;MEF2C;NCK2;NCKAP1L;NFATC2;PNP;PTPRC;RASAL3;TGFBR2;TLR9;TNFSF13B;TNFSF4;TNFSF9;VCAM1;ZNF335;ZP3
REGULATION_OF_CYTOKINE_PRODUCTION	496	8042	0.0069035	0.00520409	0.182796	0.137798	ACKR1;ADAM8;AFAP1L2;AGER;AGPAT1;ALOX15B;ANKRD17;ANXA4;APOA1;ARFGEF2;ARG2;ARHGEF2;ARRB1;ATP6AP2;BCL3;BIRC2;BPI;BTK;BTN2A2;C5;CACTIN;CARD11;CARD16;CARD18;CARD8;CCBE1;CCDC88B;CCR2;CD14;CD2;CD244;CD276;CD28;CD40LG;CD58;CD6;CD84;CHIA;CHID1;CHUK;CLU;CMKLR1;CREBBP;CRTAM;CSF1R;CSK;CTNNB1;CXCL17;CYBA;CYP1B1;DDX41;DDX60;DHX9;DLL1;DRD2;DTX4;EBI3;ELANE;F2R;FADD;FAM49B;FFAR2;FFAR4;FGR;FLOT1;FLT4;FN1;FOXP1;FOX…
NEGATIVE_REGULATION_OF_HISTONE_METHYLATION	14	402	0.00698467	0.00583235	0.184234	0.146514	BCOR;DNMT1;JARID2;PHF1;SMARCB1
NICOTINE_PHARMACODYNAMICS_PATHWAY	84	877	0.00719149	0.00481203	0.184716	0.135332	ADCY2;CACNA1C;CACNA1G;CHRNA4;CHRNB2;CHRNB4;CLIC6;DRD2;EPB41;EPB41L1;EPB41L2;GNAI1;GNB1;GNG2;KCNK3;KCNK9;PPP1CA;PPP1R1B;PRKACA;SLC18A2;TH
SYNTHESIS_OF_PE	30	249	0.00717579	0.0052649	0.184716	0.138723	CEPT1;CHKA;CHKB;ETNK1;ETNK2;LPIN1;LPIN2;LPIN3;PCYT2;PHOSPHO1;PISD
FORMATION_OF_A_POOL_OF_FREE_40S_SUBUNITS	53	1101	0.00708907	0.00505085	0.184716	0.136416	EIF3H;EIF3K;EIF3L;RPL10;RPL13;RPL13A;RPL17;RPL18;RPL21;RPL22;RPL27A;RPL3;RPL31;RPL36;RPL36A;RPL3L;RPL4;RPL8;RPL9;RPLP1;RPS12;RPS14;RPS18;RPS23;RPS26;RPS27A;RPS28;RPS29;RPS5;RPS6;RPS7;RPS8;RPS9
ACID_SECRETION	40	874	0.00717399	0.00571425	0.184716	0.144473	ABCB11;ABCC3;ABCC4;CPLX1;DRD2;DRD3;GLS;GLS2;HRH2;LEP;PLA2G1B;PPFIA1;PPFIA2;PPFIA4;RIMS1;SLC17A7;SLC1A2;SLC1A3;SLC1A6;SLC1A7;SLC22A16;SLC9A3R1;SNAP25;STXBP1;SYT1;UNC13B;VAMP2
REGULATION_OF_POTASSIUM_ION_TRANSMEMBRANE_TRANSPORT	155	1766	0.00717657	0.00509228	0.184716	0.136416	ACTN2;AKAP6;AKAP9;ALG10B;ANK2;ANK3;ANO6;ATP1B1;ATP1B2;CAB39;CACNA1D;CAV1;DLG1;DPP10;DPP6;FHL1;GAL;GALR2;KCNAB1;KCNAB2;KCNE1;KCNG1;KCNH2;KCNIP1;KCNIP2;KCNIP3;KCNIP4;KCNN2;KCNQ1;KCNS1;KCNS2;LRRC52;NEDD4;NEDD4L;NETO1;NOS1AP;RNF207;STK39;VAMP2;WWP2;YWHAE
REGULATION_OF_BRANCHING_INVOLVED_IN_URETERIC_BUD_MORPHOGENESIS	10	322	0.00718113	0.0057074	0.184716	0.144473	BMP4;GDNF;LHX1;SIX1;SIX2;SOX8;SOX9
MEMBRANE_DEPOLARIZATION_DURING_ACTION_POTENTIAL	127	1410	0.00704953	0.00538379	0.184716	0.139039	ANK2;CACNA1A;CACNA1B;CACNA1C;CACNA1D;CACNA1E;CACNA1F;CACNA1G;CACNA1H;CACNA1I;CACNA1S;CACNA2D1;CACNB2;CATSPER1;CATSPER2;CATSPER4;HCN2;HCN4;KCNH2;KCNJ2;NALCN;SCN10A;SCN11A;SCN1A;SCN3A;SCN4B;SCN5A;SCN7A;SCN8A;SCN9A;SLC8A1;TPCN1;TPCN2;TRPM4;YWHAH
NUCLEAR_EVENTS__KINASE_AND_TRANSCRIPTION_FACTOR_ACTIVATION_	64	639	0.00735759	0.00541316	0.188034	0.139039	DUSP4;ELK1;MAPK1;MAPK11;MAPK3;MEF2A;MEF2C;PPP2CB;PPP2R1A;PPP2R5D;RPS6KA2;RPS6KA5;VRK3
IRES-DEPENDENT_VIRAL_TRANSLATIONAL_INITIATION	3	165	0.00737548	0.00713343	0.188034	0.160925	PTBP1;SSB
ACTIVIN_RECEPTOR_SIGNALING_PATHWAY	35	301	0.00745645	0.00427912	0.188695	0.134616	ACVR1;ACVR2B;GDF6;GDF7;INHBA;INHBB;SMAD3
PROTEIN_HOMOTRIMERIZATION	16	436	0.00743338	0.0062666	0.188695	0.151685	ALOX5AP;ASIC1;BRK1;PKD2L1;PNPT1;SCARA5;SKI;SLC1A2
5HT1_TYPE_RECEPTOR_MEDIATED_SIGNALING_PATHWAY	85	887	0.00749231	0.0049809	0.188752	0.136092	ADCY2;ADCY7;GNAI1;GNAI3;GNAO1;GNB1;GNB2;GNB4;GNB5;GNG12;GNG2;GNG3;GNG4;GNG5;GNG7;HTR1A;HTR1B;HTR1D;HTR1E;KCNK3;KCNK9;PRKACA;PRKACB;PRKACG;PRKAR2A;PRKAR2B;PRKX;SNAP23;SNAP25;SNAP29;STX3;VAMP1;VAMP2;VAMP3
CYTOKINE_METABOLIC_PROCESS	11	62	0.00751375	0.00502045	0.188752	0.136416	CD28;IL12B;IL18;NOD1;PCSK5
REGULATION_OF_SMOOTH_MUSCLE_CELL_DIFFERENTIATION	9	300	0.00755683	0.00590217	0.189142	0.147189	FGFR2;FOXO4;GPER1;KIT;MYOCD
REGULATION_OF_POTASSIUM_ION_TRANSPORT	168	1932	0.00777491	0.0056544	0.193824	0.144156	ACTN2;AKAP6;AKAP9;ALG10B;ANK2;ANK3;ANO6;ATP1B1;ATP1B2;CAB39;CACNA1D;CAV1;DLG1;DPP10;DPP6;DRD2;FHL1;GAL;GALR2;KCNA5;KCNAB1;KCNAB2;KCNE1;KCNG1;KCNH2;KCNIP1;KCNIP2;KCNIP3;KCNIP4;KCNN2;KCNQ1;KCNS1;KCNS2;LRRC52;NEDD4;NEDD4L;NETO1;NOS1;NOS1AP;OR13F1;PTK2B;RNF207;STK39;VAMP2;WWP2;YWHAE
SUPEROXIDE_ANION_GENERATION	19	135	0.00780042	0.00474838	0.193824	0.135332	ALOX12;CYBA;DUOX1;NCF2;NOX4;NOX5
PRODUCTION_OF_MIRNAS_INVOLVED_IN_GENE_SILENCING_BY_MIRNA	59	579	0.00785014	0.00563685	0.194355	0.144156	ADAR;AGO1;AGO2;DGCR8;DICER1;DROSHA;NCBP1;PUM1;SMAD1;SMAD3;SNIP1;SRRT;TARBP2;TRIM71;ZC3H7A;ZCCHC11
REGULATION_OF_BMP_SIGNALING_PATHWAY	74	1450	0.00792364	0.00606184	0.195469	0.14954	ACVRL1;BMP4;BMPER;CRB2;FBN1;GATA6;GREM1;HIPK2;HTRA3;ITGA3;LEMD2;LEMD3;NBL1;NOTCH1;NUMA1;PCSK6;RBPJ;RNF165;SKI;SKIL;SKOR1;SKOR2;SMAD6;SMAD7;SMURF1;SMURF2;SOSTDC1;SOX11;SULF1;TFAP2B;TRIM33;UBE2O;VWC2;XIAP;ZNF423
REGULATION_OF_MITOTIC_SPINDLE_ORGANIZATION	20	509	0.00805318	0.00697034	0.197952	0.158812	ANKRD53;CHMP1B;CHMP3;CLTC;DCTN1;DYNC1H1;GNAI1;GPSM2;NUMA1;NUP62;PLK1;SMC1A;SMC3;STAG2
POSITIVE_REGULATION_OF_MONONUCLEAR_CELL_PROLIFERATION	113	1243	0.00815334	0.00603853	0.199105	0.149503	AGER;BCL2;BST1;CCDC88B;CCR2;CD1D;CD276;CD28;CD320;CD38;CD3E;CD40LG;CD55;CD6;CD81;CHRNB2;CLCF1;EBI3;FADD;GPR183;HHLA2;HLA-DPA1;HLA-DPB1;HMGB1;IGF1;IGF2;IL12A;IL12B;IL12RB1;IL18;IL1B;IRS2;JAK3;LEP;MEF2C;NCK2;NCKAP1L;NFATC2;PNP;PTPRC;RASAL3;TGFBR2;TLR9;TNFSF13B;TNFSF4;TNFSF9;VCAM1;ZNF335;ZP3
NEPHRON_EPITHELIUM_DEVELOPMENT	75	1459	0.00818715	0.00628149	0.199105	0.151685	AHI1;BASP1;BMP2;BMP4;CITED1;CTNNBIP1;FGF1;FOXC1;GATA3;GDNF;IQGAP1;JAG1;LHX1;MAGI2;MEF2C;MTSS1;MYO1E;NPHS1;NUP93;OSR1;PKD1;PKD2;PODXL;POU3F3;PROM1;PTPRO;SIX1;SIX2;SOX8;SOX9;TCF21;TFAP2B;WNK4;WNT11;WNT7B;WT1
REGULATION_OF_SPINDLE_CHECKPOINT	5	209	0.00817487	0.00807642	0.199105	0.168353	DYNC1LI1;NDRG1;USP44;XRCC3
BIOCARTA_AKAP13_PATHWAY	35	308	0.00842584	0.00654161	0.199452	0.154166	AKAP13;GNA12;LPAR3;PRKACB;PRKACG;PRKAG1;PRKAR2A;PRKAR2B;RHOA
RRNA_PROCESSING_IN_THE_NUCLEUS_AND_CYTOSOL	118	2163	0.00831911	0.00620581	0.199452	0.151457	BOP1;CSNK1D;CSNK1E;DCAF13;DDX47;DDX52;DIEXF;DIMT1;DIS3;DKC1;EBNA1BP2;ERI1;EXOSC1;EXOSC2;EXOSC7;EXOSC8;FBL;FTSJ3;IMP3;LTV1;MPHOSPH6;NAT10;NCL;NIP7;NOC4L;NOL12;NOL6;NOL9;NOP14;NOP58;PELP1;PES1;PNO1;RBM28;RPL10;RPL13;RPL13A;RPL17;RPL18;RPL21;RPL22;RPL27A;RPL3;RPL31;RPL36;RPL36A;RPL3L;RPL4;RPL8;RPL9;RPLP1;RPP14;RPP25;RPP38;RPS12;RPS14;RPS18;RPS23;RPS26;RPS27A;RPS28;RPS29;RPS5;RPS6;RPS7;RPS8;RPS9;SENP…
POSITIVE_REGULATION_OF_DEVELOPMENTAL_GROWTH	127	2307	0.0083608	0.00634094	0.199452	0.15205	ACTN3;AGR2;AGRN;AKAP6;BASP1;BMPR1A;CDKL5;CPNE5;CPNE6;CPNE9;DLL1;DSCAM;ERBB4;FGFR2;GHR;GHRHR;IGF1;INSR;ITSN2;L1CAM;LEP;MACF1;MAPT;MEF2C;MEGF8;NEDD4L;NOTCH1;NRP1;NTN1;PLCB1;PROX1;RASAL1;RBPJ;RIMS1;RIMS2;SEMA5A;SMURF1;SOX15;SYT1;SYT17;SYT2;SYT3;TBX2;TGFBR3;TWF2;UNC13A;WT1;ZP3
NCRNA_TRANSCRIPTION	114	1255	0.00840993	0.00624739	0.199452	0.151685	ANG;BRF1;CCNK;CCNT1;CDK7;CDK9;ELL;ELL2;ELL3;GTF2A1;GTF2E2;GTF2F1;GTF2F2;GTF3C1;GTF3C2;GTF3C5;INTS1;INTS10;INTS12;INTS2;INTS3;INTS6;INTS9;MARS;NABP2;NCBP1;PHAX;POLR2A;POLR2B;POLR2C;POLR2D;POLR2E;POLR2F;POLR2H;POLR2L;POU2F1;POU2F2;RPRD2;RRN3;SNAPC1;SNAPC2;SNAPC3;SP1;SPIN1;SRRT;TAF1B;ZC3H8
CELLULAR_RESPONSE_TO_TYPE_I_INTERFERON	35	779	0.0084265	0.00651608	0.199452	0.154094	ADAR;HLA-B;HLA-F;IFITM2;IFITM3;IP6K2;IRAK1;IRF2;IRF4;IRF7;IRF8;ISG15;JAK1;MYD88;OAS1;PSMB8;RSAD2;SP100;STAT1;TYK2
NEGATIVE_REGULATION_OF_LOCOMOTION	285	4784	0.0084632	0.00693691	0.199452	0.158812	ACVRL1;ADARB1;ADGRB1;ADGRG1;ALOX15B;ANGPT2;ARHGAP4;ARHGDIB;ARID2;BMPR1A;C5;CCL25;CCL28;CERS2;CHMP3;CLASP1;CLASP2;COL3A1;CORO1C;CRK;CSNK2B;CX3CL1;CXCL12;CXCL13;CYP1B1;DAB2IP;DCN;DLC1;DLG5;DLL4;DPEP1;DRD2;DUSP10;ELANE;EVL;FBLN1;FLCN;FRMD5;FUZ;GATA3;GREM1;GTPBP4;HAS1;HDAC5;HMGB1;HMOX1;IGFBP3;ITGB1BP1;KANK1;KLF4;LDLRAD4;LRCH1;LRP1;MAGI2;MAP2K5;MCC;MCTP1;MIA3;MID2;MMRN2;NAV3;NBL1;NDRG4;NF1;NF2;NKX2-1;…
EPITHELIAL_CELL_DEVELOPMENT	102	1899	0.00845733	0.00688094	0.199452	0.158812	ACTA2;BMP4;CDK6;CDSN;DLL1;EPHA2;GRHL2;GSTM3;ICAM1;IQGAP1;JAG1;LRTOMT;MAGI2;MET;MSN;MYO1E;NKX6-1;NPHS1;NUP93;PAX6;PDE2A;PDE4D;PODXL;PPP1R16B;PROX1;PROX2;RAB13;RAP1A;RAP2C;RAPGEF1;RAPGEF2;RAPGEF3;RDX;SIPA1L3;SLC4A7;SOX8;TJP1;WNT5B;WNT7A;WNT7B
TYPE_I_INTERFERON_SIGNALING_PATHWAY	35	779	0.0084265	0.00651608	0.199452	0.154094	ADAR;HLA-B;HLA-F;IFITM2;IFITM3;IP6K2;IRAK1;IRF2;IRF4;IRF7;IRF8;ISG15;JAK1;MYD88;OAS1;PSMB8;RSAD2;SP100;STAT1;TYK2
REGULATION_OF_SPINDLE_ORGANIZATION	24	582	0.00827794	0.00733922	0.199452	0.163058	ANKRD53;CHMP1B;CHMP3;CLTC;DCTN1;DYNC1H1;GNAI1;GPSM2;NUMA1;NUP62;PLK1;RNF4;SENP6;SMC1A;SMC3;STAG2
POSITIVE_REGULATION_OF_LYMPHOCYTE_ACTIVATION	291	3545	0.00855457	0.00600753	0.200915	0.149274	ADAM8;AGER;AKT1;BCL2;BST1;BTK;BTLA;CARD11;CAV1;CCDC88B;CCR2;CD1D;CD27;CD276;CD28;CD320;CD38;CD3E;CD40LG;CD47;CD55;CD6;CD81;CDC42;CHRNB2;CLCF1;CSK;DOCK8;DPP4;DUSP10;EBI3;FADD;FAM49B;FOXP3;FYN;GATA3;GLI2;GLI3;GPR183;GRAP2;GRB2;HHLA2;HLA-DPA1;HLA-DPB1;HLA-DQB1;HLA-DQB2;HLA-DRA;HLA-DRB1;HLA-DRB5;HMGB1;HSPD1;IGF1;IGF2;IGHV1-24;IGHV3-35;IGHV4-61;IL12A;IL12B;IL12RB1;IL18;IL1B;IRS2;JAK3;LAMP1;LEP;LILRB1;…
REGULATION_OF_ASTROCYTE_DIFFERENTIATION	29	239	0.00862661	0.00639798	0.201916	0.152352	BIN1;BMP2;CLCF1;EPHA4;LDLR;NOTCH1;SERPINE2
HALLMARK_GLYCOLYSIS	207	3568	0.00887716	0.00678955	0.205571	0.15784	AGRN;AKR1A1;ALDH7A1;ALDH9A1;ALDOB;ALG1;ANG;ANKZF1;ARTN;B3GALT6;B3GAT1;B4GALT1;B4GALT7;BPNT1;CACNA1H;CAPN5;CD44;CDK1;CHPF;CHST1;CHST6;COL5A1;CXCR4;DCN;DPYSL4;DSC2;EGFR;EGLN3;ELF3;ENO2;EXT1;GALK2;GAPDHS;GCLC;GLCE;GLRX;GMPPB;GOT1;GOT2;GPC1;GPC3;GPC4;GPR87;GYS2;HAX1;HDLBP;HOMER1;IDUA;IER3;IGFBP3;IL13RA1;IRS2;KIF2A;LDHA;LHPP;MDH2;ME1;ME2;MED24;MERTK;MET;MIOX;NDST3;NT5E;P4HA1;P4HA2;PAM;PC;PDK3;PFKFB1;P…
CELLULAR_RESPONSE_TO_DSRNA	80	837	0.00889373	0.00705403	0.205571	0.159658	ADAR;AGO1;AGO2;CAV1;COLEC12;DGCR8;DHX9;DICER1;DROSHA;FLOT1;IFIH1;NCBP1;PQBP1;PUM1;SMAD1;SMAD3;SNIP1;SRRT;TARBP2;TERT;TMEM173;TRIM71;TSN;ZC3H7A;ZCCHC11
KIDNEY_EPITHELIUM_DEVELOPMENT	88	1672	0.00890268	0.0070405	0.205571	0.159658	AHI1;BASP1;BMP2;BMP4;CITED1;CTNNBIP1;FGF1;FGFR2;FOXC1;GATA3;GDNF;GPC3;IQGAP1;JAG1;LHX1;MAGI2;MEF2C;MTSS1;MYO1E;NPHS1;NUP93;OSR1;PKD1;PKD2;PODXL;POU3F3;PROM1;PTPRO;ROBO2;SIX1;SIX2;SLIT2;SOX8;SOX9;TCF21;TFAP2B;WNK4;WNT11;WNT7B;WT1
VENTRICULAR_CARDIAC_MUSCLE_TISSUE_DEVELOPMENT	38	832	0.00882132	0.00691221	0.205571	0.158812	BMPR1A;DLL4;FGFR2;HAND1;MYH6;MYL3;NKX2-5;NOTCH1;NRG1;PKP2;PROX1;RBPJ;RYR2;SMAD7;TGFB1;TGFBR3;TNNI3;TPM1;ZFPM2
BEHAVIOR	359	4456	0.00898521	0.00673195	0.206781	0.157173	ABAT;ABCA7;ANKH;APP;ATP7A;BBS2;BBS4;BHLHB9;BTBD9;CAMK4;CARTPT;CASR;CCK;CHRNA4;CHRNB2;CLN3;CNTNAP2;CPEB3;CUX2;DNAJC9;DRD2;DRD3;DRD5;DYNLRB1;EGFR;EIF2AK4;EIF4EBP2;EPHB2;FGF13;FOXB1;FYN;GALR2;GATM;GDNF;GPR176;GPR52;GRID1;GRIN2A;GRIN2B;GRM5;GRM7;HCRTR2;HOXA1;HTR1A;HTT;ID2;INSR;LDLR;LEP;LRRK2;LRRN4;MAPK1;MAPT;MBD5;MCHR1;MECP2;MEF2C;MSS51;MTA1;MUSK;MYH14;NETO1;NF1;NLGN3;NLGN4X;NLGN4Y;NOVA1;NPHP1;NPHP4;…
AORTA_MORPHOGENESIS	21	526	0.00906967	0.00790624	0.208026	0.167478	ACVRL1;BMPR1A;DLL4;JAG1;LRP1;MYLK;PROX1;RBPJ;TBX1;TBX2;TFAP2B
LAMININ_INTERACTIONS	25	597	0.00914715	0.00812194	0.208113	0.16864	COL18A1;ITGA1;ITGA2;ITGA3;ITGA6;ITGA7;ITGAV;LAMA2;LAMA3;LAMA4;LAMA5;LAMB1;LAMC1;LAMC2;LAMC3;NID2
ESTABLISHMENT_OF_PROTEIN_LOCALIZATION_TO_MEMBRANE	160	2828	0.00919483	0.00731976	0.208113	0.163058	AGK;AMN;ANK3;ARFRP1;ATG4A;ATG4B;ATP1B1;BAG6;BBS2;BCL2L11;BID;BLZF1;BRAF;CHM;EGFR;EXOC4;FRMPD1;GET4;GOLGA7;GRIN3B;HSP90AA1;KIF13A;MACF1;NDUFA13;OPTN;PARD3;PEX16;PRKCI;RAB11A;RAB11B;RAB31;RAB34;RAB8B;RABGEF1;REEP1;RFTN1;RFTN2;RPL10;RPL13;RPL13A;RPL17;RPL18;RPL21;RPL22;RPL27A;RPL3;RPL31;RPL36;RPL36A;RPL4;RPL8;RPL9;RPLP1;RPS12;RPS14;RPS18;RPS23;RPS26;RPS27A;RPS28;RPS29;RPS5;RPS6;RPS7;RPS8;RPS9;RTP1;R…
PHOSPHATIDYLINOSITOL_BIOSYNTHETIC_PROCESS	109	2007	0.00919175	0.0075528	0.208113	0.164787	ARF3;BMX;CDS1;FIG4;INPP4A;INPP4B;INPP5D;INPP5E;MPPE1;MTMR1;MTMR12;MTMR2;MTMR4;MTMR6;MTMR7;MTMR8;MTMR9;OCRL;PGAP2;PI4K2A;PIGG;PIGM;PIGO;PIGP;PIGQ;PIGT;PIGU;PIGW;PIGX;PIK3C2B;PIK3C2G;PIK3CA;PIK3CD;PIK3CG;PIK3R2;PIK3R3;PIK3R5;PIK3R6;PIKFYVE;PIP4K2A;PIP5K1B;PIP5K1C;PITPNM2;PITPNM3;PLCG2;PLEKHA1;PLEKHA4;PLEKHA8;PTEN;PYURF;RAB14;RAB4A;RAB5A;RUFY1;SACM1L;SBF1;SLC27A1;SYNJ2;VAC14
REGULATION_OF_NITRIC_OXIDE_BIOSYNTHETIC_PROCESS	67	679	0.00915967	0.00691077	0.208113	0.158812	AKT1;ASS1;ATP2B4;CAV1;CD36;CLU;DDAH1;DDAH2;EGFR;HSP90AA1;HSP90AB1;IL1B;INS;INSR;KHSRP;KLF4;NOS1AP;P2RX4;PKD2;SMAD3;TNF
NEGATIVE_REGULATION_OF_MULTI-ORGANISM_PROCESS	109	2013	0.00922651	0.00673796	0.208143	0.157173	ANXA2;APOBEC3F;ARHGDIB;BTBD17;C19orf66;CACTIN;CARD16;CARD8;CCNK;CHMP3;EIF2AK4;FAM111A;FCN3;GSN;HMGA2;IFI16;IFIT5;IFITM2;IFITM3;IGF1;ILF3;ISG15;ITCH;ITGAV;JUN;LILRA2;MAPKBP1;MICB;MID2;NFKBIL1;NPLOC4;NPPC;OAS1;PARP10;PLSCR1;PML;POU2F3;PROX1;RSAD2;SEC14L1;SIRT2;SNX3;SPINK13;SRPK1;SRPK2;STAT1;TARBP2;TFAP4;TKFC;TNF;TNIP1;TRAF3IP1;TRIM14;TRIM15;TRIM26;TRIM27;TRIM31;TRIM35;TRIM5;TRIM62;VAPA;ZP2;ZP3
CELL-CELL_SIGNALING_INVOLVED_IN_CARDIAC_CONDUCTION	88	938	0.00936928	0.00761908	0.210062	0.164787	ANK2;CACNA1C;CACNA1D;CACNA1G;CACNA2D1;CACNB2;HCN4;KCNA5;KCNJ5;KCNN2;KCNQ1;PKP2;RNF207;RYR2;SCN10A;SCN4B;SCN5A;TRPM4
ENDOTHELIAL_CELL_DIFFERENTIATION	75	1453	0.00937284	0.0071667	0.210062	0.161145	ACVR1;ACVR2B;ACVRL1;DLL1;GSTM3;ICAM1;JAG1;KDM6B;LAMA5;MET;MSN;NOTCH1;NR2F2;NRG1;NRP1;PDE2A;PDE4D;PPP1R16B;PROX1;PROX2;RAP1A;RAP2C;RAPGEF1;RAPGEF2;RAPGEF3;RBPJ;RDX;SCUBE1;SOX17;TJP1;WNT7B
HISTONE_UBIQUITINATION	39	845	0.00941666	0.00739746	0.210357	0.163102	BCOR;CTR9;CUL4B;DDB1;DDB2;KDM2B;LEO1;PCGF1;PCGF2;PCGF3;RING1;RNF2;RNF20;RNF40;RNF8;RYBP;UBE2B;UBE2E1;UBE2U;UHRF1;USP22;WAC
POSITIVE_REGULATION_OF_CYTOKINE-MEDIATED_SIGNALING_PATHWAY	13	371	0.00949877	0.00771218	0.210817	0.165282	AGPAT1;CASP4;CPNE1;FADD;NLRC5;PARP9;TRIM44;WNT5A
REGULATION_OF_ANATOMICAL_STRUCTURE_SIZE	385	6313	0.00947264	0.0076571	0.210817	0.164787	ABI2;ABL1;ACTN2;ACTR3;ADCY6;ADD1;ADD2;ADRA1A;ADRB2;ADRB3;ALOX15;ALS2;ANO6;AP2M1;ARFIP2;ARHGAP35;ARPC2;ARPC3;ATP13A2;AVPR1B;AVPR2;BAIAP2;BAIAP2L2;BRK1;C15orf62;CAPZB;CAV1;CCL26;CDC42EP2;CDC42EP4;CDC42EP5;CDHR2;CDHR5;CDKL3;CDKL5;CFL2;CHGA;CHRM3;CLCN3;CPS1;CSF3;CTTN;CXCL12;CYFIP1;DCC;DEPTOR;DNM2;DOCK4;DOCK5;DSCAM;ECE1;EDN2;EDN3;EDNRA;EDNRB;EPS8;F2R;FCHSD1;FCHSD2;FER;FGF13;GCLC;GPER1;GSN;HAX1;HIP1R;H…
POSITIVE_REGULATION_OF_T_CELL_ACTIVATION	239	2868	0.00956483	0.00696642	0.211599	0.158812	ADAM8;AGER;AKT1;BTLA;CARD11;CAV1;CCDC88B;CCR2;CD1D;CD276;CD28;CD3E;CD40LG;CD47;CD55;CD6;CDC42;CSK;DOCK8;DPP4;DUSP10;EBI3;FADD;FAM49B;FOXP3;FYN;GATA3;GLI2;GLI3;GRAP2;GRB2;HHLA2;HLA-DPA1;HLA-DPB1;HLA-DQB1;HLA-DQB2;HLA-DRA;HLA-DRB1;HLA-DRB5;HMGB1;HSPD1;IGF1;IGF2;IL12A;IL12B;IL12RB1;IL18;IL1B;JAK3;LEP;LILRB1;LILRB4;LYN;MAP3K14;MAP3K7;MAP3K8;MAPKAP1;MTOR;MYB;NCK2;NCKAP1L;NKAP;NOD2;NPHS1;PAK1;PAK3;PDCD…
RUNX3_REGULATES_NOTCH_SIGNALING	18	468	0.00974349	0.00828196	0.214858	0.170929	CREBBP;JAG1;MAML2;MAML3;MAMLD1;NOTCH1;RBPJ;SNW1
SIG_INSULIN_RECEPTOR_PATHWAY_IN_CARDIAC_MYOCYTES	127	1425	0.0099121	0.00763768	0.215801	0.164787	AKT1;AKT2;AKT3;BRD4;CAP1;CBL;CDC42;CDKN2A;CYTH3;FLOT1;FOXO1;GRB2;GSK3A;IRS1;IRS2;LNPEP;MAPK1;MAPK3;PARD3;PIK3CA;PIK3CD;PTEN;PTPN1;RPS6KA2;RPS6KB1;SERPINB6;SHC1;SLC2A4;SORBS1;SOS1;SOS2;YWHAE;YWHAG;YWHAH;YWHAQ;YWHAZ
TRNA-CONTAINING_RIBONUCLEOPROTEIN_COMPLEX_EXPORT_FROM_NUCLEUS	39	352	0.00988749	0.00610789	0.215801	0.1496	AAAS;NDC1;NOL6;NUP133;NUP188;NUP205;NUP210;NUP214;NUP50;NUP54;NUP62;NUP88;NUP93;NUP98;NUPL2;SEH1L;SSB
SENSORY_PERCEPTION_OF_LIGHT_STIMULUS	99	1841	0.0098314	0.00792209	0.215801	0.167478	ABLIM1;ADGRV1;ATF6;ATXN7;BBS2;BEST1;CACNA1F;CACNA2D4;CDH23;CHRNB2;COL18A1;CRYGC;CYP1B1;DHRS3;EYA3;EYA4;EYS;FSCN2;GJA3;GNAT1;GNAT2;GPR179;GRM6;GRM8;GUCY2F;IMPG1;KIFC3;MYO9A;OPA1;OPA3;PAX6;PCDH15;POU4F3;POU6F2;PRR4;RABGGTA;RAX;RDH10;RDH12;RP2;SIX6;TH;TRPM1;TULP1;TYR;USH1C;WFS1
TRNA_EXPORT_FROM_NUCLEUS	39	352	0.00988749	0.00610789	0.215801	0.1496	AAAS;NDC1;NOL6;NUP133;NUP188;NUP205;NUP210;NUP214;NUP50;NUP54;NUP62;NUP88;NUP93;NUP98;NUPL2;SEH1L;SSB
GLUTAMATE_NEUROTRANSMITTER_RELEASE_CYCLE	24	575	0.0101023	0.0088687	0.215959	0.175278	CPLX1;GLS;GLS2;PPFIA1;PPFIA2;PPFIA4;RIMS1;SLC17A7;SLC1A2;SLC1A3;SLC1A6;SLC1A7;SNAP25;SYT1;UNC13B;VAMP2
UNSATURATED_FATTY_ACID_BIOSYNTHETIC_PROCESS	39	354	0.0101173	0.00636478	0.215959	0.152089	AKR1C3;ALOX12;ALOX15;ALOX15B;ALOXE3;DECR2;DEGS1;EDN2;FADS1;FADS3;FAM213B;PTGES2;PTGS1;SCD5;TBXAS1
RESPONSE_TO_PROGESTERONE	32	274	0.0101395	0.00573006	0.215959	0.144473	ABHD2;CATSPER1;CATSPER2;CATSPER4;CATSPERB;CAV1;NR1H3;SRC;TGFB1;TGFB3;THBS1
POSITIVE_REGULATION_OF_GLIAL_CELL_DIFFERENTIATION	34	299	0.0101398	0.00798562	0.215959	0.167478	BIN1;BMP2;CLCF1;CXCR4;DICER1;NOTCH1;SERPINE2;TENM4;ZNF365
HEART_LOOPING	40	863	0.0101364	0.00798233	0.215959	0.167478	AHI1;BBS4;BBS5;BBS7;DLL1;DNAAF1;FOXN4;GATA4;HAND1;MEF2C;MICAL2;NDRG4;NKX2-5;NOTCH1;NPHP3;NPHP3-ACAD11;PKD2;SOX17;STIL;TBX2;TGFBR2;ZIC3
ANTIMICROBIAL_HUMORAL_RESPONSE	28	652	0.0100362	0.00738128	0.215959	0.163102	ATOX1;ATP7A;BPI;BPIFB2;CHGA;CLU;DEFA5;DEFB118;DEFB126;ELANE;HIST1H2BE;IL36RN;PDZD11;PGLYRP2;PI3;PLA2G1B;PLA2G6;PRTN3;RARRES2;S100A9;SFTPD
GLUTAMATE_SECRETION	26	614	0.0100981	0.00734686	0.215959	0.163058	CPLX1;GLS;GLS2;PPFIA1;PPFIA2;PPFIA4;RIMS1;SLC17A7;SLC1A2;SLC1A3;SLC1A6;SLC1A7;SNAP25;STXBP1;SYT1;UNC13B;VAMP2
POSITIVE_REGULATION_OF_OSTEOCLAST_DIFFERENTIATION	3	159	0.0102093	0.00968068	0.21635	0.184532	IL12B;TNF;TNFSF11
POSITIVE_REGULATION_OF_CARDIAC_MUSCLE_CELL_PROLIFERATION	15	410	0.0102213	0.00845035	0.21635	0.171094	BMPR1A;ERBB4;FGFR2;MEF2C;NOTCH1;RBPJ;TBX2;TGFBR3
PRODUCTION_OF_SMALL_RNA_INVOLVED_IN_GENE_SILENCING_BY_RNA	62	623	0.010328	0.0076383	0.216603	0.164787	ADAR;AGO1;AGO2;DGCR8;DICER1;DROSHA;NCBP1;PUM1;SMAD1;SMAD3;SNIP1;SRRT;TARBP2;TERT;TRIM71;TSN;ZC3H7A;ZCCHC11
REGULATION_OF_HEART_RATE_BY_CARDIAC_CONDUCTION	102	1112	0.010279	0.00742023	0.216603	0.163102	AKAP9;ANK2;CACNA1C;CACNA1D;CACNA1G;CACNA2D1;CACNB2;CAMK2D;CAV1;CTNNA3;DSC2;HCN4;KCNA5;KCND3;KCNE1;KCNH2;KCNJ2;KCNJ5;KCNQ1;PKP2;SCN4B;SCN5A;TRPM4;YWHAE
DSRNA_FRAGMENTATION	62	623	0.010328	0.0076383	0.216603	0.164787	ADAR;AGO1;AGO2;DGCR8;DICER1;DROSHA;NCBP1;PUM1;SMAD1;SMAD3;SNIP1;SRRT;TARBP2;TERT;TRIM71;TSN;ZC3H7A;ZCCHC11
VIRAL_MRNA_TRANSLATION	46	960	0.0104494	0.00841945	0.217076	0.171094	GRSF1;RPL10;RPL13;RPL13A;RPL17;RPL18;RPL21;RPL22;RPL27A;RPL3;RPL31;RPL36;RPL36A;RPL3L;RPL4;RPL8;RPL9;RPLP1;RPS12;RPS14;RPS18;RPS23;RPS26;RPS27A;RPS28;RPS29;RPS5;RPS6;RPS7;RPS8;RPS9
NEGATIVE_REGULATION_OF_PROTEIN_PHOSPHORYLATION	423	6880	0.0105287	0.00865542	0.217076	0.172555	ABL1;ADAR;ADARB1;AKT1;AMBP;ASPN;ATG14;BGN;BMP4;CACTIN;CAV1;CBL;CBLB;CDK5RAP3;CDKN1A;CDKN2A;CEP85;CHAD;CHMP6;CHP1;CNKSR3;CORO1C;DAB2IP;DACT1;DCN;DEPTOR;DGKQ;DLG1;DMD;DMTN;DNAJA1;DUSP10;DUSP16;DUSP19;DUSP2;DUSP22;DUSP26;DUSP4;DUSP8;DVL1;EIF4G1;EPHB2;FAM129A;FBLN1;FKBP8;FLCN;FLRT1;FLRT2;FOXO1;GNAQ;GP1BA;GPD1L;GPER1;GPRC5A;GPS1;GREM1;GSTP1;HEXIM1;HEXIM2;HIPK3;IGBP1;IGF1R;IGFBP3;IL1B;INCA1;ITCH;ITGB1B…
VENTRICULAR_CARDIAC_MUSCLE_TISSUE_MORPHOGENESIS	38	824	0.0104436	0.00813938	0.217076	0.16864	BMPR1A;DLL4;FGFR2;HAND1;MYH6;MYL3;NKX2-5;NOTCH1;NRG1;PKP2;PROX1;RBPJ;RYR2;SMAD7;TGFB1;TGFBR3;TNNI3;TPM1;ZFPM2
POSITIVE_REGULATION_OF_GENE_EXPRESSION,_EPIGENETIC	55	1115	0.0106354	0.00885393	0.217076	0.175278	ACTB;ARID1A;ARID1B;ASF1A;ATAD2B;BAZ1B;CHEK1;H3F3A;HIST1H3E;HIST1H3H;HIST1H4I;HIST1H4J;HMGA1;KMT2B;MYBBP1A;PADI2;PHF2;POLR1A;POLR1B;POLR1C;POLR1D;POLR2E;POLR2F;POLR2H;POLR2L;SF3B1;SLC50A1;SMARCD1;TAF1B;TAF1C;TAF1D;TET1;ZNRD1
REGULATION_OF_CELL_SIZE	152	2687	0.0105796	0.00829973	0.217076	0.170929	ABL1;ANO6;CDKL3;CDKL5;CLCN3;CTTN;DCC;DEPTOR;DNM2;DSCAM;FGF13;KCNMA1;L1CAM;LAMTOR5;LARS;LRRC8A;MACF1;MAPT;MEGF8;MSN;MTOR;NRCAM;NRP1;NTN1;OLFM1;P2RX7;PLXNA1;PLXNA2;PLXNA3;PLXNA4;PRR16;PTEN;PTPRS;RAC1;RAP1GAP2;RARG;RDX;RHOA;RPTOR;RTN4;SEMA3A;SEMA5A;SLC12A4;SLC9A3R1;TMEM123;TRPV4;TWF2;VAV1;VAV2
POSITIVE_REGULATION_OF_MYOBLAST_FUSION	7	247	0.0106301	0.0106179	0.217076	0.193664	ADGRB1;EHD2;FLOT1;MYF6
REGULATION_OF_EPIDERMAL_CELL_DIFFERENTIATION	31	700	0.0106129	0.00966133	0.217076	0.184532	BMP4;CDSN;DLL1;FOXC1;GRHL2;NME2;NUMA1;PRKCH;ROCK2;RUNX1;VDR
CELL_FATE_COMMITMENT	172	3003	0.0104101	0.00837169	0.217076	0.171094	ACVR1;AXIN1;BMP2;CHD5;CTR9;CYP26B1;DLL1;DLL4;DOCK7;DSCAML1;EPAS1;FGF13;FGFR2;FOXN4;FOXP3;GATA2;GATA3;GLI2;ID2;IFRD1;IRF4;JAG1;JAG2;KLF4;LEO1;MEF2C;MYF6;MYT1L;NANOG;NOTCH4;NR2F2;NRP1;PAX6;POU3F2;POU6F2;PPARG;PPDPF;PROX1;RBPJ;RORA;SIX2;SOX17;SOX5;SOX8;SOX9;TAL1;TBX1;TBX2;TCF3;TCF7L2;TEAD3;TRIM15;WNT11;WNT16;WNT2;WNT2B;WNT3A;WNT5A;WNT5B;WNT6;WNT7A;WNT7B;WNT8A;WNT9B;WT1;ZFPM1
CELLULAR_RESPONSE_TO_UNFOLDED_PROTEIN	163	1888	0.0105325	0.00766506	0.217076	0.164787	ACADVL;ADD1;AMFR;ARFGAP1;ATF6;ATF6B;ATP6V0D1;CDK5RAP3;CREB3L1;CREBRF;CTDSP2;CUL7;CXXC1;DAB2IP;DAXX;DCTN1;DERL1;DERL3;DNAJB11;DZIP3;EDEM2;EIF2S1;ERN1;EXTL1;EXTL2;EXTL3;FKBP14;GOSR2;GSK3A;HERPUD1;HSP90B1;HYOU1;KLHDC3;LMNA;MBTPS1;MYDGF;NFE2L2;OPTN;PACRG;PARP16;PDIA5;PDIA6;PREB;PTPN1;RHBDD1;RNF121;SEC31A;SEC61A2;SEC62;SEC63;SERP2;SHC1;SSR1;TATDN2;TBL2;TLN1;TPP1;TSPYL2;UGGT1;WFS1;WIPI1;YIF1A;ZBTB17
POSITIVE_REGULATION_OF_T_CELL_PROLIFERATION	76	793	0.0107204	0.0084574	0.218162	0.171094	AGER;CCDC88B;CCR2;CD1D;CD276;CD28;CD3E;CD40LG;CD55;CD6;EBI3;FADD;HHLA2;HLA-DPA1;HLA-DPB1;HMGB1;IGF1;IGF2;IL12B;IL12RB1;IL18;IL1B;JAK3;LEP;NCK2;NCKAP1L;PNP;PTPRC;RASAL3;TGFBR2;TNFSF4;TNFSF9;VCAM1;ZP3
POSITIVE_REGULATION_OF_POSITIVE_CHEMOTAXIS	37	332	0.010778	0.00661078	0.218684	0.155263	CDH13;CXCL12;F7;KDR;NTF3;NTRK3;VEGFB
CHOLESTEROL_BIOSYNTHESIS_III__VIA_DESMOSTEROL_	5	202	0.0109944	0.0106058	0.219823	0.193664	DHCR24;FDFT1;SC5D;TM7SF2
CHOLESTEROL_BIOSYNTHESIS_I	5	202	0.0109944	0.0106058	0.219823	0.193664	DHCR24;FDFT1;SC5D;TM7SF2
CHOLESTEROL_BIOSYNTHESIS_II__VIA_24,25-DIHYDROLANOSTEROL_	5	202	0.0109944	0.0106058	0.219823	0.193664	DHCR24;FDFT1;SC5D;TM7SF2
EXTRACELLULAR_MATRIX_DISASSEMBLY	62	1230	0.0109792	0.00931099	0.219823	0.181597	ADAM8;ADAMTS4;ADAMTS5;BMP1;CAPN1;CAPN2;CD44;DCN;ELANE;ELN;FBN1;FBN2;FLOT1;FN1;FURIN;GSN;HTRA1;KLK7;LAMA3;LAMC1;LAMC2;MMP11;MMP15;MMP16;MMP3;MMP9;NOXO1;PLG;SCUBE1;SH3PXD2B;TIMP2;TLL2;TMPRSS6
NEGATIVE_REGULATION_OF_TORC1_SIGNALING	6	225	0.010912	0.0107515	0.219823	0.194158	C12orf66;DEPDC5;ITFG2;KPTN
REGULATION_OF_DENDRITIC_SPINE_MORPHOGENESIS	66	674	0.0110596	0.00836518	0.220485	0.171094	BHLHB9;CAMK2B;CDK5R1;CUX2;EFNA1;EPHA4;LRP8;LRRK2;NGEF;NLGN1;PDLIM5;PTEN;RELN;SIPA1L1
POSITIVE_REGULATION_OF_EPIDERMAL_GROWTH_FACTOR_RECEPTOR_SIGNALING_PATHWAY	21	519	0.0111438	0.00960959	0.22152	0.184532	ADRA2C;AFAP1L2;AGR2;AKT1;ARAP1;CBL;EGF;EPGN;FBXW7;GPER1;HIP1;HIP1R;MMP9;NUP62;RPS27A
DEFENSINS	20	149	0.0112497	0.0071952	0.22235	0.161257	CCR2;CCR6;DEFA5;DEFB110;DEFB115;DEFB118;DEFB119;DEFB123;DEFB124;DEFB126;DEFB129;DEFB132;DEFB136;TLR1
REGULATION_OF_INSULIN_SECRETION_INVOLVED_IN_CELLULAR_RESPONSE_TO_GLUCOSE_STIMULUS	23	557	0.0112504	0.00795749	0.22235	0.167478	ANO1;BRSK2;C2CD2L;CFTR;EFNA5;LRP5;PPP3CB;RFX6;STX4;TRPM4
PHOSPHATIDYLINOSITOL_DEPHOSPHORYLATION	5	207	0.0112839	0.00795762	0.222371	0.167478	MTMR1;MTMR2;PTEN;SACM1L
CARDIAC_MUSCLE_CELL_ACTION_POTENTIAL	136	1545	0.0114721	0.00789782	0.22515	0.167478	ANK2;ATP1B1;CACNA1C;CACNA1D;CACNA1G;CACNA2D1;CACNB2;DMD;FGF12;GPD1L;HCN2;HCN4;KCNA5;KCND3;KCNE1;KCNH2;KCNIP2;KCNJ2;KCNJ5;KCNN2;KCNQ1;NEDD4L;PKP2;RYR2;SCN10A;SCN1A;SCN4B;SCN5A;SLC8A1;TRPM4;YWHAE
REGULATION_OF_PRI-MIRNA_TRANSCRIPTION_FROM_RNA_POLYMERASE_II_PROMOTER	60	603	0.0114906	0.00845505	0.22515	0.171094	BMP4;FOS;JUN;LILRB4;NFATC3;NFATC4;NFIB;PPARA;PPARD;RELA;SMAD3;SMARCA4;SOX9;SPI1;TEAD1;TERT;TGFB1
NEGATIVE_REGULATION_OF_CELLULAR_COMPONENT_MOVEMENT	271	4544	0.0115556	0.00860363	0.225778	0.172452	ACTN1;ACVRL1;ADARB1;ADGRB1;ADGRG1;ALOX15B;ANGPT2;ARHGAP4;ARHGDIB;ARID2;BMPR1A;C5;CCL25;CCL28;CERS2;CLASP1;CLASP2;COL3A1;CORO1C;CRK;CSNK2B;CX3CL1;CXCL12;CXCL13;CYP1B1;DAB2IP;DCN;DLC1;DLG5;DLL4;DPEP1;DRD2;DUSP10;EVL;FBLN1;FLCN;FRMD5;FUZ;GATA3;GREM1;GTPBP4;HAS1;HDAC5;HMGB1;HMOX1;IGFBP3;ITGB1BP1;KANK1;KLF4;LDLRAD4;LRCH1;LRP1;MAGI2;MAP2K5;MCC;MCTP1;MIA3;MMRN2;NAV3;NBL1;NDRG4;NF1;NF2;NKX2-1;NOTCH1;NR2F…
BIOCARTA_TID_PATHWAY	37	337	0.0115931	0.00935927	0.225867	0.18183	DNAJA3;HSPA1A;IFNGR2;IKBKB;LIN7A;NFKB1;RB1;RELA;TNF;TNFRSF1A;TNFRSF1B;USH1C;WT1
S37_MUTANTS_OF_BETA-CATENIN_ARENT_PHOSPHORYLATED	10	305	0.0118158	0.0119557	0.225871	0.201455	AXIN1;CTNNB1;PPP2CB;PPP2R1A;PPP2R5A;PPP2R5C;PPP2R5D
S33_MUTANTS_OF_BETA-CATENIN_ARENT_PHOSPHORYLATED	10	305	0.0118158	0.0119557	0.225871	0.201455	AXIN1;CTNNB1;PPP2CB;PPP2R1A;PPP2R5A;PPP2R5C;PPP2R5D
T41_MUTANTS_OF_BETA-CATENIN_ARENT_PHOSPHORYLATED	10	305	0.0118158	0.0119557	0.225871	0.201455	AXIN1;CTNNB1;PPP2CB;PPP2R1A;PPP2R5A;PPP2R5C;PPP2R5D
S45_MUTANTS_OF_BETA-CATENIN_ARENT_PHOSPHORYLATED	10	305	0.0118158	0.0119557	0.225871	0.201455	AXIN1;CTNNB1;PPP2CB;PPP2R1A;PPP2R5A;PPP2R5C;PPP2R5D
POSITIVE_REGULATION_OF_LEUKOCYTE_ACTIVATION	314	3874	0.0118238	0.00854607	0.225871	0.172379	ADAM8;AGER;AKT1;BCL2;BST1;BTK;BTLA;CARD11;CAV1;CCDC88B;CCR2;CD1D;CD2;CD226;CD27;CD276;CD28;CD320;CD38;CD3E;CD40LG;CD47;CD55;CD6;CD81;CDC42;CHRNB2;CLCF1;CSK;DOCK8;DPP4;DUSP10;EBI3;FADD;FAM49B;FGR;FOXP3;FYN;GAB2;GATA3;GLI2;GLI3;GPR183;GRAP2;GRB2;HHLA2;HLA-DPA1;HLA-DPB1;HLA-DQB1;HLA-DQB2;HLA-DRA;HLA-DRB1;HLA-DRB5;HMGB1;HSPD1;IGF1;IGF2;IGHV1-24;IGHV3-35;IGHV4-61;IL12A;IL12B;IL12RB1;IL18;IL1B;IL33;IRS…
REGULATION_OF_CELLULAR_COMPONENT_SIZE	308	5112	0.0117264	0.00899133	0.225871	0.177191	ABI2;ABL1;ACTN2;ACTR3;ADD1;ADD2;ALOX15;ALS2;ANO6;AP2M1;ARFIP2;ARHGAP35;ARPC2;ARPC3;ATP13A2;BAIAP2;BAIAP2L2;BRK1;C15orf62;CAPZB;CCL26;CDC42EP2;CDC42EP4;CDC42EP5;CDHR2;CDHR5;CDKL3;CDKL5;CFL2;CLCN3;CSF3;CTTN;CXCL12;CYFIP1;DCC;DEPTOR;DNM2;DSCAM;EPS8;FCHSD1;FCHSD2;FER;FGF13;GSN;HAX1;HIP1R;HP1BP3;IQGAP2;KANK1;KCNMA1;L1CAM;LAMTOR5;LARS;LATS1;LIMA1;LMOD1;LMOD3;LRRC8A;MACF1;MAPT;MEGF8;MSN;MTOR;NCK2;NCKAP1…
NEGATIVE_REGULATION_OF_ENDOPEPTIDASE_ACTIVITY	85	1603	0.0117296	0.0103936	0.225871	0.193664	AKT1;BIRC2;BIRC5;BIRC7;CARD16;CARD18;CARD8;CAST;CD44;CDKN2D;CRB2;CST6;DHCR24;DNAJB6;DPEP1;FNIP1;IFI16;IGBP1;KLF4;LAMTOR5;LEF1;MAP2K5;MMP9;NGF;NLRC4;RECK;SERPINB6;SERPINB8;SH3RF1;SORL1;SPINK13;SPOCK1;SPOCK2;SRC;TFAP2B;THBS1;TNFRSF1B;TNFRSF6B;TRIAP1;USP47;XIAP;YWHAE
SIGNALING_BY_ACTIVIN	30	260	0.0120723	0.00918514	0.226526	0.180492	ACVR2B;DRAP1;INHBA;INHBB;SMAD3
RNA_POLYMERASE_II_TRANSCRIBES_SNRNA_GENES	97	1057	0.0120009	0.00859176	0.226526	0.172452	CCNK;CCNT1;CDK7;CDK9;ELL;ELL2;ELL3;GTF2A1;GTF2E2;GTF2F1;GTF2F2;INTS1;INTS10;INTS12;INTS2;INTS3;INTS6;INTS9;NABP2;NCBP1;PHAX;POLR2A;POLR2B;POLR2C;POLR2D;POLR2E;POLR2F;POLR2H;POLR2L;POU2F1;POU2F2;RPRD2;SNAPC1;SNAPC2;SNAPC3;SP1;SRRT;SSU72;SUPT5H;ZC3H8
LEARNING_OR_MEMORY	226	2714	0.0119667	0.00862511	0.226526	0.172452	ABCA7;APP;BHLHB9;CAMK4;CHRNB2;CLN3;CNTNAP2;CPEB3;CUX2;DRD2;DRD3;DRD5;EGFR;EIF2AK4;EIF4EBP2;EPHB2;FGF13;FOXB1;FYN;GALR2;GATM;GRIN2A;GRIN2B;GRM5;HTT;INSR;LDLR;LRRN4;MAPK1;MAPT;MEF2C;MUSK;NETO1;NF1;NLGN3;NLGN4X;NLGN4Y;NRXN1;NRXN2;NRXN3;NTRK2;PAFAH1B1;PLCB1;PPP3CB;PSEN1;PTEN;RASGRF1;SGK1;SHANK1;SHANK2;SLC8A2;SLC8A3;STRA6;TH;VLDLR
NEGATIVE_REGULATION_OF_LIPID_BIOSYNTHETIC_PROCESS	28	643	0.0120283	0.0107582	0.226526	0.194158	ACADVL;AKR1C3;APOC3;BMP2;DKK3;ERLIN1;ERLIN2;FBXW7;FGF19;GPER1;NFKB1;ORMDL3;PDGFA;PIBF1;PROX1;SCAP;SLC27A1
SNRNA_PROCESSING	35	314	0.0120698	0.0096867	0.226526	0.184532	EXOSC2;EXOSC7;EXOSC8;INTS1;INTS10;INTS12;INTS2;INTS3;INTS6;INTS9;TUT1
REGULATION_OF_PROTEIN_STABILITY	222	3781	0.0120724	0.0093208	0.226526	0.181597	AAK1;ANK2;APOA1;APTX;ATP1B1;ATP1B2;BAG6;BTRC;CCAR2;CCDC88C;CCNH;CCT2;CCT3;CCT5;CCT8;CD81;CDC37;CDC37L1;CDK7;CDKN1A;CHEK2;CHP1;CLU;COG3;COG7;CREBBP;CRTAP;CTSA;DACT1;DERL1;DNLZ;DPH6;DSG1;DVL1;DVL3;EFNA1;ELMOD1;EPHA4;FBXL3;FBXW11;FBXW7;FKBPL;FLOT1;GET4;GNAQ;GOLGA7;GPIHBP1;GPR26;GSN;GTPBP4;HCFC1;HDAC6;HDAC8;HIP1;HIP1R;HPS4;HSP90AA1;HSP90AB1;HSPA8;HSPD1;HTT;IGF1;LAMP1;LRRC46;MAPK1;MDM2;MDM4;MORC3;MSX1…
DETERMINATION_OF_HEART_LEFT_RIGHT_ASYMMETRY	43	901	0.0120893	0.0113218	0.226526	0.198943	AHI1;BBS4;BBS5;BBS7;DLL1;DNAAF1;FOXN4;GATA4;HAND1;MEF2C;MEGF8;MICAL2;MMP21;NDRG4;NKX2-5;NOTCH1;NPHP3;NPHP3-ACAD11;PKD2;SOX17;STIL;TBX2;TGFBR2;ZIC3
HALLMARK_UV_RESPONSE_UP	154	2713	0.0121806	0.00955232	0.227615	0.184532	ABCB1;ACAA1;AGO2;AMD1;APOM;ATP6V1F;BCL2L11;BID;BMP2;BTG2;CCK;CCND3;CDC34;CDC5L;CDK2;CDKN2B;CHKA;CLCN2;CLTB;CYB5B;CYB5R1;DGAT1;DNAJA1;DNAJB1;EIF5;ENO2;EPCAM;FMO1;FOS;FURIN;GAL;GLS;GPX3;GRINA;HLA-F;HMOX1;ICAM1;KCNH2;KLHDC3;LHX2;LYN;MAOA;MARK2;MGAT1;MRPL23;MSX1;NAT1;NKX2-5;NPTXR;NTRK3;NXF1;OLFM1;PLCL1;POLE3;POLR2H;PPIF;PPP1R2;PPT1;PRKACA;PTPRD;RAB27A;RASGRP1;RET;RPN1;RXRB;SHOX2;SLC25A4;SLC6A12;SOD2;…
NEPHRON_TUBULE_DEVELOPMENT	46	954	0.0122489	0.00982453	0.228269	0.186123	AHI1;BMP2;BMP4;CITED1;CTNNBIP1;FGF1;GATA3;GDNF;MEF2C;MTSS1;OSR1;PKD1;PKD2;POU3F3;SIX1;SOX8;SOX9;TCF21;TFAP2B;WNK4;WNT11;WNT7B;WT1
SYNTHESIS_OF_PIPS_AT_THE_PLASMA_MEMBRANE	65	1274	0.0124738	0.0106175	0.231203	0.193664	BMX;INPP4A;INPP4B;INPP5D;MTMR1;MTMR2;MTMR6;MTMR8;MTMR9;OCRL;PI4K2A;PIK3C2B;PIK3C2G;PIK3CA;PIK3CD;PIK3CG;PIK3R2;PIK3R3;PIK3R5;PIK3R6;PIP4K2A;PIP5K1B;PIP5K1C;PLEKHA1;PLEKHA4;PLEKHA5;PLEKHA6;PLEKHA8;PTEN;RAB14;RAB4A;RAB5A;RUFY1;SBF2;SYNJ2
CHLORIDE_TRANSMEMBRANE_TRANSPORT	24	573	0.012459	0.00882625	0.231203	0.175278	ANO1;ANO6;CFTR;CLCN1;CLCN2;CLCN3;CLCNKB;CLIC6;GABRB2;GABRB3;GLRA1;GLRB;SLC1A3;SLC26A1
GLIAL_CELL_DIFFERENTIATION	87	1635	0.0125272	0.00979554	0.231568	0.186088	ADGRG6;APP;ARHGEF10;CDK6;CLU;CNTF;DICER1;DLL1;EIF2B1;EIF2B3;EIF2B4;GPC1;LEF1;LRP1;MAPT;MMP24;MXRA8;MYRF;NCMAP;NF1;NFIB;PARD3;PRDM8;PSEN1;PTEN;RELN;SIRT2;SKI;SLC8A3;SOX10;SOX11;SOX8;TENM4;ZNF488
RESPONSE_TO_LIPOPOLYSACCHARIDE	126	2262	0.0125882	0.0105445	0.23207	0.193664	ADAM9;CACTIN;CARD16;CD14;CD27;CD6;CITED1;CPS1;CTR9;CXCL13;DAB2IP;F2R;FAS;FER;FOXP1;GSTP1;IL10;IL12A;IL18;IL1B;IRAK1;JUN;JUND;LIAS;LILRB1;LY96;LYN;MAPK8;MEF2C;NFKB1;NFKBIL1;NR1H3;NUGGC;OTUD5;PDE4B;PRKCE;RHOA;SBNO2;SCARB1;SELP;SHPK;TGFB1;TNF;TNFRSF11A;TNFRSF1A;TNFRSF1B;TNFRSF25;TNFRSF6B;TNFRSF8;TNFRSF9;TNFSF4;TNIP1;TNIP2;UPF1;WNT5A
P75_NTR_RECEPTOR-MEDIATED_SIGNALLING	190	3272	0.0127941	0.0104493	0.232738	0.193664	ABR;AKAP13;APH1A;ARHGEF10;ARHGEF10L;ARHGEF11;ARHGEF16;ARHGEF18;ARHGEF19;ARHGEF2;ARHGEF3;ARHGEF37;ARHGEF38;ARHGEF4;ARHGEF7;ARHGEF9;BCL2L11;CASP2;ECT2;FGD1;FGD2;FGD3;FGD4;HDAC2;IKBKB;IRAK1;ITSN1;KALRN;LINGO1;MAGED1;MAPK8;MCF2L;MYD88;NET1;NFKB1;NGEF;NGF;OBSCN;PLEKHG5;PREX1;PRKCI;PSEN1;PSEN2;RAC1;RASGRF2;RELA;RHOA;RIPK2;RPS27A;RTN4;SOS1;SOS2;SQSTM1;TIAM1;TIAM2;TRIO;VAV1;VAV2;YWHAE
CELLULAR_AMINO_ACID_CATABOLIC_PROCESS	76	1456	0.0127047	0.00965981	0.232738	0.184532	ABAT;ACADSB;ACAT1;ACMSD;AFMID;AGXT;ALDH4A1;ALDH7A1;ASPG;ASRGL1;AUH;BCKDHB;CARNS1;CRYM;DAO;DDAH1;FAH;FTCD;GCAT;GLS;GLS2;GOT1;GOT2;GSTZ1;HAAO;HDC;HIBADH;HNMT;HPD;IDO2;IL4I1;IVD;KMO;MCCC1;MTRR;NOS1;NOS3;OGDH;OTC;PCYOX1L;PHYKPL;PIPOX;QDPR;SARDH;SDS;SHMT1;SLC25A21;TAT;UROC1
RESPIRATORY_SYSTEM_DEVELOPMENT	76	1454	0.0126738	0.00965073	0.232738	0.184532	ATP7A;AXIN1;BAG6;BASP1;BMP4;CHD7;DNAAF1;FGF7;FGFR2;FOXF1;GLI2;GLI3;GRHL2;ITGA3;LEF1;NFIB;NKX2-1;NPHP3;NPHP3-ACAD11;PDGFA;PKD1;PKDCC;PROX1;RBP4;SFTPD;SKI;SMCHD1;SOX11;STRA6;TCF21;TGFB3;WNT11;WNT7B;WT1;ZIC3
RESPONSE_TO_LIPID	432	6995	0.0127923	0.0105173	0.232738	0.193664	ABCG1;ABHD2;ABL2;ACER2;ADAM9;ADCY1;ADCY2;ADCY6;AKR1C3;AR;ARID1A;ASXL1;ATP1A3;BGLAP;BMP4;CACTIN;CARD16;CATSPER1;CATSPER2;CATSPER4;CATSPERB;CAV1;CCDC62;CD14;CD27;CD36;CD6;CDK6;CDK7;CDKN2D;CFTR;CITED1;CPS1;CTNNB1;CTR9;CXCL13;CYP24A1;DAB2IP;DAXX;DDX54;DGAT2;EGFR;EGLN2;ESR1;ESR2;F2R;FAS;FER;FFAR1;FFAR2;FHL2;FOXA1;FOXP1;FZD7;GHRHR;GNAI1;GNB1;GNG2;GOT1;GPER1;GRIP1;GSTP1;H2AFZ;IL10;IL12A;IL18;IL1B;IRAK1;…
NEGATIVE_REGULATION_OF_PLATELET_ACTIVATION	38	348	0.0127378	0.00807641	0.232738	0.168353	ADAMTS18;ALOX12;C1QTNF1;NOS3;PDGFA;PDGFRA;PRKG1;SERPINE2
CORTICAL_ACTIN_CYTOSKELETON_ORGANIZATION	38	349	0.0128971	0.010672	0.23399	0.194034	DLG1;FMNL1;FMNL2;IKBKB;LLGL1;NCKAP1L;RAB13;RACGAP1;RHOQ;ROCK2;STRIP1;TNF
MAJOR_PATHWAY_OF_RRNA_PROCESSING_IN_THE_NUCLEOLUS_AND_CYTOSOL	114	2070	0.0131709	0.0108369	0.237552	0.195065	BOP1;CSNK1D;CSNK1E;DCAF13;DDX47;DDX52;DIEXF;DIS3;EBNA1BP2;ERI1;EXOSC1;EXOSC2;EXOSC7;EXOSC8;FBL;FTSJ3;IMP3;LTV1;MPHOSPH6;NCL;NIP7;NOC4L;NOL12;NOL6;NOL9;NOP14;NOP58;PELP1;PES1;PNO1;RBM28;RPL10;RPL13;RPL13A;RPL17;RPL18;RPL21;RPL22;RPL27A;RPL3;RPL31;RPL36;RPL36A;RPL3L;RPL4;RPL8;RPL9;RPLP1;RPP14;RPP25;RPP38;RPS12;RPS14;RPS18;RPS23;RPS26;RPS27A;RPS28;RPS29;RPS5;RPS6;RPS7;RPS8;RPS9;SENP3;SKIV2L2;TBL3;TS…
RESPONSE_TO_DSRNA	91	985	0.0131974	0.00927283	0.237552	0.181597	ADAR;AGO1;AGO2;CAV1;COLEC12;DGCR8;DHX9;DICER1;DROSHA;FLOT1;IFIH1;NCBP1;PQBP1;PUM1;RFTN1;SLC3A2;SMAD1;SMAD3;SNIP1;SRRT;TARBP2;TERT;TMEM173;TRIM71;TSN;ZC3H7A;ZCCHC11
MITOTIC_NUCLEAR_ENVELOPE_DISASSEMBLY	72	752	0.0131885	0.0103035	0.237552	0.193664	AAAS;CCNB2;CDK1;CTDNEP1;EMD;LMNA;LPIN1;NDC1;NEK6;NEK9;NUP133;NUP188;NUP205;NUP210;NUP214;NUP50;NUP54;NUP62;NUP88;NUP93;NUP98;NUPL2;PLK1;PRKCA;PRKCB;SEH1L
CELLULAR_RESPONSE_TO_GAMMA_RADIATION	8	263	0.0133474	0.0133304	0.239623	0.210646	HRAS;MDM2;XRCC5;XRCC6
DDX58_IFIH1-MEDIATED_INDUCTION_OF_INTERFERON-ALPHA_BETA	60	1188	0.0133904	0.0112228	0.239735	0.198641	AGER;APP;ATG12;ATG5;CASP10;CHUK;CREBBP;DHX9;FADD;HERC5;HMGB1;IFIH1;IKBKB;IKBKE;IKBKG;IRF2;IRF7;ISG15;ITCH;MAP3K1;MYD88;NFKB1;NKIRAS2;NLRC5;OTUD5;PIN1;RELA;RNF135;RNF216;RPS27A;SAA1;TBK1;TKFC;TRAF3;TRIM25
ACTIVATED_PKN1_STIMULATES_TRANSCRIPTION_OF_AR__ANDROGEN_RECEPTOR__REGULATED_GENES_KLK2_AND_KLK3	17	442	0.0134235	0.0111799	0.239735	0.198631	AR;H2AFZ;H3F3A;HIST1H2BD;HIST1H2BE;HIST1H2BL;HIST1H3E;HIST1H3H;HIST1H4I;HIST1H4J;KDM4C;NCOA2
REGULATION_OF_ACTIN_CYTOSKELETON_REORGANIZATION	76	801	0.0134628	0.0106948	0.239813	0.194034	ABL1;ABL2;ARHGDIB;BAIAP2;BAIAP2L2;BCAS3;CDC42;CSF1R;CSF3;DAPK3;FES;HAX1;HRAS;NRP1;NTF3;NTRK3;PDGFRA;PHPT1;PTK2B;RAPGEF3;SEMA3E;TEK;TRPM2
RESPIRATORY_TUBE_DEVELOPMENT	51	1032	0.0136317	0.0110854	0.242193	0.198264	ATP7A;BAG6;BMP4;DNAAF1;FGF7;FGFR2;FOXF1;GLI2;GRHL2;ITGA3;NFIB;NKX2-1;NPHP3;NPHP3-ACAD11;PCSK5;PDGFA;PKD1;PKDCC;PROX1;RBP4;SFTPD;SOX11;STRA6;TCF21;TGFB3;WNT11;WNT7B;ZIC3
COLLAGEN_FORMATION	126	2257	0.0140177	0.010515	0.247927	0.193664	ADAMTS2;BMP1;CD151;COL11A2;COL12A1;COL13A1;COL14A1;COL15A1;COL16A1;COL18A1;COL19A1;COL20A1;COL21A1;COL22A1;COL23A1;COL24A1;COL25A1;COL26A1;COL27A1;COL3A1;COL4A1;COL4A2;COL4A3;COL4A4;COL4A5;COL4A6;COL5A1;COL6A1;COL6A2;COL6A5;COL7A1;COL8A2;COL9A3;COLGALT1;CRTAP;ITGA6;LAMA3;LAMC2;LOXL1;LOXL2;MMP3;MMP9;P3H1;P3H2;P4HA1;P4HA2;P4HA3;P4HB;PCOLCE;PCOLCE2;PLEC;PXDN;TLL2
RORA_ACTIVATES_GENE_EXPRESSION	43	898	0.0142437	0.0112384	0.247927	0.198641	ARNTL;CARM1;CHD9;CLOCK;CPT1A;CREBBP;HELZ2;NCOA1;NCOA2;NCOA6;NPAS2;NRIP1;PPARA;PPARGC1A;RORA;RXRA;SREBF1;TBL1X;TGS1
POSITIVE_REGULATION_OF_PURINE_NUCLEOTIDE_METABOLIC_PROCESS	108	1970	0.0141931	0.011538	0.247927	0.200832	ABCA1;ACTN3;ADCY1;ADCY2;ADCY6;ADCY7;ADCY9;ADGRD1;ADRB2;ADRB3;AKAP12;AKAP5;AVPR2;CALCRL;CAP1;CAP2;CDK1;CHGA;CRHR1;DRD5;EDNRA;GAPDHS;GHRHR;GIPR;GNAL;GPER1;GSK3A;IGF1;INS;INSR;MC3R;NF1;NOS1;NOS3;P2RX7;PFKFB1;PFKFB3;PPARGC1A;PRKCA;PTH;RAMP1;RAMP2;RAMP3;RAPGEF3;TSHR;WNT5A
PHENOL-CONTAINING_COMPOUND_BIOSYNTHETIC_PROCESS	11	320	0.0140909	0.0141927	0.247927	0.214864	CITED1;DAO;DBH;GATA3;TH;TRPC1;TYR;TYRP1
POSITIVE_REGULATION_OF_NUCLEOTIDE_METABOLIC_PROCESS	108	1970	0.0141931	0.011538	0.247927	0.200832	ABCA1;ACTN3;ADCY1;ADCY2;ADCY6;ADCY7;ADCY9;ADGRD1;ADRB2;ADRB3;AKAP12;AKAP5;AVPR2;CALCRL;CAP1;CAP2;CDK1;CHGA;CRHR1;DRD5;EDNRA;GAPDHS;GHRHR;GIPR;GNAL;GPER1;GSK3A;IGF1;INS;INSR;MC3R;NF1;NOS1;NOS3;P2RX7;PFKFB1;PFKFB3;PPARGC1A;PRKCA;PTH;RAMP1;RAMP2;RAMP3;RAPGEF3;TSHR;WNT5A
REGULATION_OF_CYSTEINE-TYPE_ENDOPEPTIDASE_ACTIVITY_INVOLVED_IN_APOPTOTIC_SIGNALING_PATHWAY	11	324	0.0142431	0.0111058	0.247927	0.198264	FADD;FAS;FASLG;GSN;MMP9;ST18;TRADD
ANIMAL_ORGAN_MATURATION	7	244	0.0142183	0.0104034	0.247927	0.193664	BMP2;FGFR3;IGF1;PHOSPHO1;PLXNB1;RHOA;RYR1
MALE_MEIOSIS_I	3	154	0.0141833	0.0132643	0.247927	0.210085	ING2;MYBL1;TDRD9
REGULATION_OF_EARLY_ENDOSOME_TO_LATE_ENDOSOME_TRANSPORT	31	274	0.0142996	0.0111303	0.248269	0.198264	CHMP3;DAB2;MAP2K1;MAPK1;MAPK3;MSN;MTMR2;RAB21;RDX;SNX3;SRC
CD40_CD40L_SIGNALING	28	635	0.014448	0.0127722	0.248332	0.208212	AKT1;BCL2L1;BIRC2;CBLB;CD40LG;JAK3;JUN;MAP2K4;MAP3K1;MAP3K14;MAPK10;MAPK11;MAPK8;NFKB1;PIK3CA;PIK3CG;PIK3R6;RELA;STAT5A;TDP2;TRAF3
DICARBOXYLIC_ACID_TRANSPORT	46	951	0.014435	0.0115218	0.248332	0.200832	CPLX1;GLS;GLS2;PPFIA1;PPFIA2;PPFIA4;PRAF2;RIMS1;SLC17A6;SLC17A7;SLC19A1;SLC1A2;SLC1A3;SLC1A6;SLC1A7;SLC25A12;SLC25A13;SLC25A21;SLC25A22;SLC25A32;SLC26A1;SLC26A7;SLC26A8;SLC46A1;SNAP25;STXBP1;SYT1;UNC13B;VAMP2
NEGATIVE_REGULATION_OF_MICROTUBULE_POLYMERIZATION_OR_DEPOLYMERIZATION	28	633	0.0144283	0.0127002	0.248332	0.207871	ARHGEF2;CLASP1;CLASP2;FGF13;KATNB1;MAPRE1;MID1IP1;NAV3;STMN2;TBCD;TRIM54
REGULATION_OF_CELL-MATRIX_ADHESION	181	2140	0.0144109	0.0108914	0.248332	0.195531	ABL1;ACER2;ACVRL1;AJAP1;ARHGAP6;BCAS3;BST1;CASK;CCL25;CCL28;CD36;CDH13;CDK6;CDKN2A;CLASP1;CLASP2;COL16A1;CORO1C;DAPK3;DLC1;DMTN;EFNA5;EMP2;GPM6B;ITGB1BP1;KDR;LDB1;LIMS1;MACF1;MINK1;NF1;NF2;NRP1;PHLDB2;PLAU;PLET1;PPM1F;PTEN;PTK2;PTK2B;PTPRJ;RAC1;RCC2;RHOA;ROCK2;SEMA3E;SFRP1;SLK;SRC;TEK;THBS1;TSC1;UTRN
MULTI-ORGANISM_LOCALIZATION	81	866	0.0145426	0.0117701	0.248446	0.201296	AAAS;CAV1;CAV2;DDX39B;KPNA1;KPNA3;KPNA5;KPNB1;MVB12A;MVB12B;NDC1;NMT2;NUP133;NUP188;NUP205;NUP210;NUP214;NUP50;NUP54;NUP62;NUP88;NUP93;NUP98;NUPL2;RAB40B;RAB7A;RPS27A;SEH1L;THOC2;THOC3;THOC5;THOC6;VPS28;VPS37A;VPS37B
MULTI-ORGANISM_TRANSPORT	81	866	0.0145426	0.0117701	0.248446	0.201296	AAAS;CAV1;CAV2;DDX39B;KPNA1;KPNA3;KPNA5;KPNB1;MVB12A;MVB12B;NDC1;NMT2;NUP133;NUP188;NUP205;NUP210;NUP214;NUP50;NUP54;NUP62;NUP88;NUP93;NUP98;NUPL2;RAB40B;RAB7A;RPS27A;SEH1L;THOC2;THOC3;THOC5;THOC6;VPS28;VPS37A;VPS37B
POSITIVE_REGULATION_OF_KILLING_OF_CELLS_OF_OTHER_ORGANISM	0	72	0.0145633	0.0122202	0.248446	0.203413
HALLMARK_MYC_TARGETS_V2	33	720	0.0146987	0.0131951	0.248931	0.210085	CDK4;DUSP2;GRWD1;HSPD1;HSPE1;IPO4;MCM4;MYBBP1A;NIP7;NOC4L;NOLC1;PA2G4;PES1;PHB;PLK1;PPAN;PPRC1;PRMT3;RRP12;SLC19A1;SORD;SRM;TCOF1;UNG;WDR43;WDR74
REELIN_SIGNALING_PATHWAY	89	966	0.0147006	0.01035	0.248931	0.193664	AKT1;ARHGEF2;CBL;CDK5R1;CRKL;DAB1;FYN;GRIN2A;GRIN2B;ITGA3;LRP8;LRPAP1;MAP1B;MAP3K11;MAPK8;MAPT;NCK2;PAFAH1B1;PIK3CA;RAP1A;RAPGEF1;RELN;VLDLR
POSITIVE_REGULATION_OF_FATTY_ACID_BIOSYNTHETIC_PROCESS	4	174	0.0146598	0.0137469	0.248931	0.213726	APOA1;MID1IP1;NR1H3;SLC45A3
N-CADHERIN_SIGNALING_EVENTS	47	959	0.0150781	0.0141155	0.251429	0.214864	AXIN1;CALM2;CAMK2G;CDC42;CNR1;CTNNA1;CTNNB1;CTTN;DAGLA;DCTN1;FER;FGFR1;GSN;LRP5;MAPK8;MAPRE1;PIK3CA;PIP5K1C;PLCG1;PTPN1;PTPN11;RAC1;RHOA
CARDIAC_CONDUCTION	207	2486	0.0151977	0.0119058	0.251429	0.201455	AKAP9;ANK2;ATP1A3;ATP1B1;ATP1B2;CACNA1C;CACNA1D;CACNA1F;CACNA1G;CACNA1S;CACNA2D1;CACNA2D2;CACNA2D3;CACNA2D4;CACNB1;CACNB2;CACNB4;CACNG2;CACNG3;CACNG4;CACNG5;CACNG6;CACNG7;CACNG8;CAMK2D;CAV1;CTNNA3;CXADR;DSC2;HCN4;KCNA5;KCND2;KCND3;KCNE1;KCNH2;KCNIP1;KCNIP2;KCNIP3;KCNIP4;KCNJ12;KCNJ14;KCNJ2;KCNJ5;KCNK1;KCNK15;KCNK3;KCNN2;KCNQ1;MEF2A;PKP2;PRKACA;RNF207;RYR2;SCN10A;SCN4B;SCN5A;SLC8A1;SPTBN4;TNNI3K;T…
TGF-BETA_RECEPTOR_SIGNALING_ACTIVATES_SMADS	63	650	0.0149801	0.0113425	0.251429	0.198943	CBL;FURIN;MTMR4;NEDD4L;NEDD8;PMEPA1;PPP1CA;PPP1CB;PPP1CC;PPP1R15A;RPS27A;SMAD3;SMAD7;SMURF1;SMURF2;STUB1;TGFB1;TGFBR2;UCHL5;USP15
PURINE_RIBONUCLEOSIDE_BISPHOSPHATE_METABOLIC_PROCESS	10	301	0.0152514	0.0117345	0.251429	0.201296	BPNT1;IMPAD1;SLC26A1;SLC35B3;SULT1B1;TPST1;TPST2
ANATOMICAL_STRUCTURE_MATURATION	47	961	0.0150872	0.0120732	0.251429	0.202603	ACVRL1;AGRN;ANG;ANKS1A;APP;BMP2;CLN5;CNTN2;CNTNAP2;EPHA8;FARP2;FGFR3;IGF1;KCNIP2;LYL1;MTCH1;NKX6-1;NRCAM;PHOSPHO1;PLXNB1;RHOA;RYR1;S1PR1;SPTBN4
ADULT_BEHAVIOR	120	1360	0.0152005	0.0116656	0.251429	0.201296	ABAT;APP;BBS2;BBS4;BTBD9;CARTPT;CHRNA4;CHRNB2;CNTNAP2;DRD2;DRD3;GDNF;LEP;NLGN3;NLGN4X;NPY;NRXN1;NRXN2;NRXN3;OPRM1;OR13F1;PAFAH1B1;PUM1;SHANK1;SHANK2;SPTBN4;TSC1
NEGATIVE_REGULATION_OF_ACTIN_FILAMENT_POLYMERIZATION	22	528	0.0151467	0.01298	0.251429	0.208212	ADD1;ADD2;CAPZB;EPS8;GSN;HIP1R;KANK1;SCIN;SLIT2;TWF1;TWF2
NEGATIVE_REGULATION_OF_VIRAL_TRANSCRIPTION	13	357	0.0151835	0.0154506	0.251429	0.225888	HMGA2;IFITM3;JUN;MID2;POU2F3;TFAP4;TRIM14;TRIM27;TRIM31;TRIM62
ESTABLISHMENT_OF_PROTEIN_LOCALIZATION_TO_ENDOPLASMIC_RETICULUM	56	1112	0.0148901	0.0122629	0.251429	0.20363	PMM1;PMM2;RPL10;RPL13;RPL13A;RPL17;RPL18;RPL21;RPL22;RPL27A;RPL3;RPL31;RPL36;RPL36A;RPL4;RPL8;RPL9;RPLP1;RPS12;RPS14;RPS18;RPS23;RPS26;RPS27A;RPS28;RPS29;RPS5;RPS6;RPS7;RPS8;RPS9;RYR2;SEC62;SEC63;SPCS2;SRP68;SRP72
NEGATIVE_REGULATION_OF_LIPID_METABOLIC_PROCESS	47	962	0.0151022	0.0120829	0.251429	0.202603	ACADVL;AKR1C3;AKT1;APOC3;BMP2;BSCL2;DAB2IP;DKK3;ERLIN1;ERLIN2;FBXW7;FGF19;GPER1;IL1B;INS;NFKB1;ORMDL3;PDE3B;PDGFA;PIBF1;PIK3IP1;PLIN5;PPP2R5A;PROX1;SCAP;SLC27A1;TNF;UGT1A1;UGT1A8
3-PHOSPHOADENOSINE_5-PHOSPHOSULFATE_METABOLIC_PROCESS	10	301	0.0152514	0.0117345	0.251429	0.201296	BPNT1;IMPAD1;SLC26A1;SLC35B3;SULT1B1;TPST1;TPST2
SNRNA_METABOLIC_PROCESS	107	1191	0.0152893	0.0113323	0.251448	0.198943	CCNK;CCNT1;CDK7;CDK9;DKC1;ELL;ELL2;ELL3;EXOSC2;EXOSC7;EXOSC8;GTF2A1;GTF2E2;GTF2F1;GTF2F2;INTS1;INTS10;INTS12;INTS2;INTS3;INTS6;INTS9;MEPCE;METTL16;NABP2;NCBP1;PHAX;POLR2A;POLR2B;POLR2C;POLR2D;POLR2E;POLR2F;POLR2H;POLR2L;POU2F1;POU2F2;RPRD2;SNAPC1;SNAPC2;SNAPC3;SP1;SRRT;TUT1;ZC3H8
HALLMARK_P53_PATHWAY	228	3848	0.0153842	0.0129378	0.251451	0.208212	ABAT;ABHD4;AEN;ALOX15B;APP;BAIAP2;BLCAP;BMP2;BTG2;CCND2;CCND3;CCNK;CD81;CD82;CDH13;CDK5R1;CDKN1A;CDKN2A;CDKN2B;CGRRF1;CLCA2;CSRNP2;CTSD;CTSF;CYFIP2;DDB2;DGKA;DRAM1;EPHA2;EPS8L2;ERCC5;F2R;FAS;FBXW7;FDXR;FGF13;FOS;FOXO3;GLS2;GM2A;HEXIM1;HMOX1;HRAS;IER3;INHBB;IP6K2;IRAK1;ISCU;JAG2;JUN;KIF13B;KLF4;LRMP;MDM2;MXD1;MXD4;NDRG1;NHLH2;NOL8;NOTCH1;OSGIN1;PDGFA;PERP;PITPNC1;PLK3;PLXNB2;PMM1;PPP1R15A;PROCR;PT…
GLYOXYLATE_METABOLISM_AND_GLYCINE_DEGRADATION	13	361	0.0153539	0.0122139	0.251451	0.203413	AGXT;ALDH4A1;BCKDHB;DAO;GNMT;GOT2;LIAS;OGDH;PDHB;PDHX
POSITIVE_REGULATION_OF_CALCIUM_ION_TRANSMEMBRANE_TRANSPORT	82	881	0.0153995	0.0125136	0.251451	0.205307	AKAP6;ANK2;ATP1B1;CACNA2D1;CACNB2;CEMIP;CRACR2A;F2R;GPER1;GSTO1;HTT;NPSR1;PDPK1;PKD2;PLCG1;RAMP3;RYR2;STIM1;STIM2;TMEM110;TRPC1
PANCREAS_DEVELOPMENT	39	822	0.0155027	0.0141913	0.252536	0.214864	AKT1;BMP4;CDK6;DLL1;DNAAF1;FOXF1;FOXO1;IL6R;NKX6-1;NPHP3;NPHP3-ACAD11;PAX6;PDX1;PPDPF;PROX1;RFX3;RFX6;TCF7L2;ZIC3
A6B1_AND_A6B4_INTEGRIN_SIGNALING	57	1129	0.0155915	0.0128739	0.252556	0.208212	AKT1;EGF;EGFR;GRB2;HRAS;ITGA6;LAMA2;LAMA3;LAMA4;LAMA5;LAMB1;LAMC1;LAMC2;MET;MST1R;PIK3CA;PRKCA;RAC1;RPS6KB1;RXRA;RXRB;RXRG;SHC1;YWHAE;YWHAG;YWHAH;YWHAQ;YWHAZ
REGULATION_OF_HUMORAL_IMMUNE_RESPONSE	29	648	0.0156145	0.0137703	0.252556	0.213726	C1R;C1S;C2;C5;C7;C8G;C9;CD55;CD81;CFB;CFHR1;CLU;CPN1;CXCL13;KLK5;KLK7;PHB;ZP3
REGULATION_OF_ERYTHROCYTE_DIFFERENTIATION	29	648	0.0156145	0.0137703	0.252556	0.213726	ANKRD54;CDK6;ETS1;FOXO3;HOXA5;INHBA;LDB1;LYN;MAPK11;NCKAP1L;PRMT1;SPI1;STAT1;STAT5B;TAL1;ZFPM1
REGULATION_OF_PLASMINOGEN_ACTIVATION	21	164	0.0156613	0.0106028	0.252719	0.193664	CLEC3B;SERPINE2;THBS1
PREGNENOLONE_BIOSYNTHESIS	15	107	0.0158742	0.0146917	0.255552	0.219991	AKR1B1;FDXR;STAR;STARD3;STARD3NL;TSPO
COMMON_PATHWAY_OF_FIBRIN_CLOT_FORMATION	27	233	0.0163766	0.0123664	0.257004	0.204725	F10;F13A1;F2R;F8;PROC;PROCR;PRTN3;SERPINA5;SERPINE2
ION_CHANNEL_TRANSPORT	253	4230	0.0162655	0.0128512	0.257004	0.208212	ANO1;ANO10;ANO2;ANO4;ANO5;ANO6;ANO7;ASIC1;ASIC2;ASPH;ATP10A;ATP10B;ATP10D;ATP11A;ATP11C;ATP13A2;ATP1A3;ATP1B1;ATP1B2;ATP2A1;ATP2A3;ATP2B1;ATP2B2;ATP2B3;ATP2B4;ATP2C2;ATP4A;ATP6V0A1;ATP6V0A4;ATP6V0C;ATP6V0D1;ATP6V0D2;ATP6V1A;ATP6V1B1;ATP6V1E2;ATP6V1F;ATP6V1G1;ATP6V1G2;ATP6V1H;ATP7A;ATP7B;ATP8A1;ATP8A2;ATP8B2;ATP8B3;ATP8B4;ATP9A;ATP9B;BEST1;BEST2;BEST3;CAMK2B;CAMK2D;CAMK2G;CLCA2;CLCN1;CLCN2;CLCN3;C…
POSITIVE_REGULATION_OF_RESPONSE_TO_DNA_DAMAGE_STIMULUS	65	1258	0.016368	0.0137747	0.257004	0.213726	ANKLE1;BRCC3;CCAR2;DHX9;EGFR;EYA3;EYA4;FAM168A;FBXO18;FMR1;HIC1;HMGA2;HMGB1;MGMT;MSX1;NACC2;NPAS2;PARP9;PRKCG;RIF1;RNF8;SETMAR;SPIDR;SPRED1;SPRED2;TIGAR;TMEM161A;UIMC1;ZNF385A
EMBRYONIC_EPITHELIAL_TUBE_FORMATION	68	1311	0.0160712	0.0136605	0.257004	0.213726	BBS4;CELSR1;COBL;DEAF1;DLC1;DVL1;DVL2;DVL3;FUZ;GATA3;GRHL2;IFT122;KDM2B;MTHFD1;MTHFD1L;OSR1;PHACTR4;PLXNB2;PRICKLE1;SEMA4C;SIX1;SKI;SOX11;SOX8;SOX9;STIL;TGFB1;TSC2
REGULATION_OF_MICROTUBULE_POLYMERIZATION_OR_DEPOLYMERIZATION	58	1146	0.016345	0.0135329	0.257004	0.212864	ABL1;ANKRD53;ARHGEF2;CLASP1;CLASP2;CLIP1;DCTN1;FES;FGF13;KATNB1;MAPRE1;MAPT;MECP2;MET;MID1IP1;NAV3;NUMA1;PAK1;RAC1;SKA2;SKA3;STMN2;TBCD;TRIM54;TRPV4
REGULATION_OF_KERATINOCYTE_PROLIFERATION	9	277	0.0162641	0.016043	0.257004	0.227766	CASK;EPB41L4B;FGF7;PRKD1;PTPRK;TGM1;VDR
G2_DNA_DAMAGE_CHECKPOINT	25	577	0.0163392	0.0141497	0.257004	0.214864	BLM;BRCC3;BRSK1;CDC14B;CDK5RAP3;CHEK1;DTL;FOXN3;FZR1;HMGA2;NBN;PLK1;RBBP8;TAOK1;TAOK2;TOPBP1;UIMC1
VENTRICULAR_SEPTUM_MORPHOGENESIS	25	577	0.0163392	0.0141497	0.257004	0.214864	ACVR1;BMP4;FGFR2;HEYL;NKX2-5;NOTCH1;PROX1;SMAD7;SOX11;TGFBR2;TGFBR3;ZFPM1;ZFPM2
NEURONAL_STEM_CELL_POPULATION_MAINTENANCE	9	278	0.0162861	0.0161695	0.257004	0.227766	DLL1;JAG1;MMP24;NOTCH1;PROX1;SRRT
REGULATION_OF_KERATINOCYTE_DIFFERENTIATION	27	617	0.0161788	0.0116521	0.257004	0.201296	CDSN;FOXC1;GRHL2;NME2;NUMA1;PRKCH;ROCK2;RUNX1;VDR
CHROMATIN_SILENCING_AT_RDNA	9	277	0.0162641	0.016043	0.257004	0.227766	BEND3;H3F3A;HIST1H3E;HIST1H3H;HIST1H4I;HIST1H4J;SIRT2
CELL_DIVISION	156	2714	0.0168502	0.0144891	0.260228	0.218265	AHCTF1;ANK3;ANXA11;ARHGEF11;ARL3;BBS4;BCAR1;BCL2L1;BIN3;BRCA2;CEP55;CHMP1B;CHMP3;CHMP6;CLASP1;CNTROB;CUL3;CUL7;DIAPH2;DOCK7;ECT2;ESRRB;FGF13;FGFR2;FMN2;GNAI1;GNAI3;GOLGA2;ING2;IST1;KIF13A;KIF4A;KLHL22;LEF1;MAP4;MYH10;MYH9;NOX5;NUMB;PARD3;PLK1;PRC1;RAB11A;RAB11FIP3;RAB11FIP4;RAB35;RACGAP1;RHOA;ROCK2;SAPCD2;SEPT5;SEPT6;SEPT7;SKA2;SNX18;SNX33;SNX9;SOX5;SPIRE1;SPIRE2;SPTBN1;TEAD3;TTC19;TUBA1C;TUBB;VP…
CLATHRIN-MEDIATED_ENDOCYTOSIS	161	2794	0.0167009	0.0144457	0.260228	0.218213	AAK1;ACTR3;ADRB2;AGFG1;AMPH;AP2A1;AP2A2;AP2B1;AP2M1;ARFGAP1;ARPC2;ARPC3;ARRB1;AVPR2;BIN1;CBL;CFTR;CLTA;CLTB;CLTC;COPS2;COPS3;COPS4;COPS6;COPS8;CTTN;DAB2;DNM1;DNM2;DNM3;DVL2;EGF;EGFR;EPN1;EPS15L1;FCHO1;FCHO2;FNBP1;FNBP1L;GAK;GPS1;HIP1;HIP1R;HSPA8;IGF2R;ITSN1;ITSN2;KIAA0319;LDLR;LDLRAP1;NECAP1;NECAP2;NEDD8;OCRL;PACSIN1;PACSIN2;PIP5K1C;RAB5A;RAB5B;REPS1;REPS2;RPS27A;SH3GL1;SH3KBP1;SLC2A8;SNAP91;SNX1…
ATRIAL_CARDIAC_MUSCLE_CELL_TO_AV_NODE_CELL_SIGNALING	58	592	0.0167723	0.0124584	0.260228	0.204891	ANK2;CACNA1C;CACNB2;KCNA5;KCNJ5;KCNN2;KCNQ1;SCN5A
REGULATION_OF_TORC1_SIGNALING	19	469	0.0166766	0.0139294	0.260228	0.214371	C12orf66;CLEC16A;DEPDC5;DGKQ;DYRK3;ITFG2;KPTN;LARS;RRAGC;RRAGD;SEH1L;TELO2
ATRIAL_CARDIAC_MUSCLE_CELL_ACTION_POTENTIAL	58	592	0.0167723	0.0124584	0.260228	0.204891	ANK2;CACNA1C;CACNB2;KCNA5;KCNJ5;KCNN2;KCNQ1;SCN5A
GLUTAMINE_FAMILY_AMINO_ACID_CATABOLIC_PROCESS	12	341	0.0169053	0.0132198	0.260228	0.210085	ALDH4A1;ASPG;ASRGL1;DAO;DDAH1;GLS;GLS2;NOS1;NOS3
POSITIVE_REGULATION_OF_ION_TRANSMEMBRANE_TRANSPORTER_ACTIVITY	128	1468	0.0169291	0.0132406	0.260228	0.210085	ABCB1;ACTN2;ACTN4;ADRB2;AKAP6;AKAP9;ALG10B;ANK2;ANK3;ATP1B1;ATP1B2;CACNA2D1;CACNB2;CFTR;CHP1;COX17;CRACR2A;DMD;EPHB2;GAL;GALR2;GLRX;GSTO1;HTT;LRRC52;NLGN3;NOS1AP;PKD2;RELN;RNF207;RYR2;STIM1;STIM2;STK39;TESC;TMEM110;TRPC6;WNK2
POSITIVE_REGULATION_OF_LEUKOCYTE_CELL-CELL_ADHESION	246	3004	0.016826	0.0137534	0.260228	0.213726	ADAM8;AGER;AKT1;BTLA;CARD11;CAV1;CCDC88B;CCR2;CD1D;CD276;CD28;CD3E;CD40LG;CD44;CD47;CD55;CD6;CDC42;CSK;DOCK8;DPP4;DUSP10;EBI3;ETS1;FADD;FAM49B;FOXP3;FYN;GATA3;GLI2;GLI3;GRAP2;GRB2;HAS2;HHLA2;HLA-DPA1;HLA-DPB1;HLA-DQB1;HLA-DQB2;HLA-DRA;HLA-DRB1;HLA-DRB5;HMGB1;HSPD1;IGF1;IGF2;IL12A;IL12B;IL12RB1;IL18;IL1B;JAK3;LEP;LILRB1;LILRB4;LYN;MAP3K14;MAP3K7;MAP3K8;MAPKAP1;MTOR;MYB;NCK2;NCKAP1L;NKAP;NOD2;NPHS1…
CELLULAR_RESPONSE_TO_BMP_STIMULUS	77	1455	0.0169615	0.0128701	0.260228	0.208212	ACVR1;ACVR2B;ACVRL1;ADAMTS12;ADAMTS7;AMHR2;BMP15;BMP2;BMP4;BMP8A;BMP8B;BMPR1A;FSTL1;GDF10;GDF15;GDF6;GDF7;HFE;INHA;LEF1;MAPK3;MEGF8;RGMA;RGMB;RUNX2;SFRP1;SKI;SMAD1;SMAD6;SMAD7;SMAD9;SMURF1;SMURF2;SOX9;TGFB1;TGFB3;TGFBR3;USP15;VSTM2A;ZCCHC12;ZCCHC18
RESPONSE_TO_BMP	77	1455	0.0169615	0.0128701	0.260228	0.208212	ACVR1;ACVR2B;ACVRL1;ADAMTS12;ADAMTS7;AMHR2;BMP15;BMP2;BMP4;BMP8A;BMP8B;BMPR1A;FSTL1;GDF10;GDF15;GDF6;GDF7;HFE;INHA;LEF1;MAPK3;MEGF8;RGMA;RGMB;RUNX2;SFRP1;SKI;SMAD1;SMAD6;SMAD7;SMAD9;SMURF1;SMURF2;SOX9;TGFB1;TGFB3;TGFBR3;USP15;VSTM2A;ZCCHC12;ZCCHC18
POSITIVE_REGULATION_OF_CELL_JUNCTION_ASSEMBLY	49	482	0.0170559	0.011928	0.260539	0.201455	ABL1;CAV1;COL16A1;FLOT1;KDR;LIMS1;NPHP1;NPHP4;NRP1;PPM1F;PTPRJ;RAC1;SFRP1;TEK;TSC1
ACTIN_CYTOSKELETON_ORGANIZATION	659	8582	0.0170578	0.0139413	0.260539	0.214371	ABI1;ABI2;ABL1;ACTB;ACTN1;ACTN2;ACTR3;ADD1;ADD2;AMOT;ANG;ANTXR1;ARAP1;ARFIP2;ARHGAP12;ARHGAP25;ARHGAP26;ARHGAP35;ARHGAP6;ARHGEF11;ARHGEF18;ARHGEF2;ARPC2;ARPC3;ARRB1;AUTS2;BAIAP2;BAIAP2L2;BCAR1;BIN3;BRSK2;CAP1;CAP2;CAPN10;CD2AP;CDC42;CDC42BPA;CDC42BPB;CDC42EP2;CFL2;CFLAR;CGNL1;COBL;COBLL1;CORO1C;CORO2A;CORO2B;CORO6;CORO7;CTTN;CUL3;CXADR;DLC1;DLG1;DMTN;DOCK2;DTNBP1;ELMO1;EMP2;EPB41;EPB41L1;EPB41L2;…
RAC_PROTEIN_SIGNAL_TRANSDUCTION	52	520	0.0172336	0.0123886	0.26264	0.204725	ABI2;BRK1;CDH13;CYFIP1;DBNL;ELMO1;EPS8;FARP2;HACD3;RHOG;TIAM1
POSITIVE_REGULATION_OF_CELL_ACTIVATION	322	4019	0.0173406	0.0138122	0.263685	0.213823	ADAM8;AGER;AKT1;BCL2;BST1;BTK;BTLA;CARD11;CAV1;CCDC88B;CCR2;CD1D;CD2;CD226;CD27;CD276;CD28;CD320;CD38;CD3E;CD40LG;CD47;CD55;CD6;CD81;CDC42;CHRNB2;CLCF1;CSK;DMTN;DOCK8;DPP4;DUSP10;EBI3;FADD;FAM49B;FGR;FOXP3;FYN;GAB2;GATA3;GLI2;GLI3;GPR183;GRAP2;GRB2;HHLA2;HLA-DPA1;HLA-DPB1;HLA-DQB1;HLA-DQB2;HLA-DRA;HLA-DRB1;HLA-DRB5;HMGB1;HSPD1;IGF1;IGF2;IGHV1-24;IGHV3-35;IGHV4-61;IL12A;IL12B;IL12RB1;IL18;IL1B;IL3…
MRNA_CAPPING	43	415	0.0174443	0.0150315	0.264675	0.223684	CCNH;CDK7;ERCC2;GTF2F1;GTF2F2;GTF2H3;GTF2H4;GTF2H5;MNAT1;NCBP1;POLR2A;POLR2B;POLR2C;POLR2D;POLR2E;POLR2F;POLR2H;POLR2L;RNGTT;SUPT5H
DERMATAN_SULFATE_PROTEOGLYCAN_BIOSYNTHETIC_PROCESS	14	374	0.0175152	0.0140183	0.265163	0.214864	BGN;CSGALNACT1;CSGALNACT2;DCN;DSE;UST;VCAN
ANTIMICROBIAL_HUMORAL_IMMUNE_RESPONSE_MEDIATED_BY_ANTIMICROBIAL_PEPTIDE	8	259	0.0175726	0.0129943	0.265446	0.208212	DEFA5;DEFB118;DEFB126;ELANE;HIST1H2BE;PLA2G1B;S100A9
CORTICAL_CYTOSKELETON_ORGANIZATION	49	487	0.0177787	0.0157178	0.267382	0.227766	DLG1;EPB41L3;FMNL1;FMNL2;IKBKB;LLGL1;NCKAP1L;NLGN1;PPP2R3C;RAB13;RACGAP1;RHOQ;ROCK2;STRIP1;TNF;TRPV4
MALE_MEIOTIC_NUCLEAR_DIVISION	14	377	0.0177483	0.014172	0.267382	0.214864	CYP26B1;ING2;M1AP;MAEL;MEIOB;MYBL1;SPDYA;TAF1L;TDRD9;TDRKH
INTESTINAL_ABSORPTION	38	356	0.0181648	0.0117519	0.271996	0.201296	ABCG5;ABCG8;CD36;KCNQ1;LDLR;LEP;SLC2A5;SLC46A1;SLC5A1;SOAT2
CELLULAR_RESPONSE_TO_THYROID_HORMONE_STIMULUS	2	126	0.0181489	0.0163402	0.271996	0.227766	LMO2;RDX
RESPONSE_TO_GLUCOCORTICOID	18	446	0.0183672	0.0151667	0.274427	0.223684	ADAM9;GHRHR;GOT1;IL10;NR3C1;SLIT2;SLIT3;SSTR4;SSTR5;TNF
PID_REELIN_PATHWAY	90	987	0.0186169	0.0132293	0.275779	0.210085	AKT1;ARHGEF2;CBL;CDK5R1;CRKL;DAB1;FYN;GRIN2A;GRIN2B;ITGA3;LRP8;LRPAP1;MAP1B;MAP3K11;MAPK8;MAPK8IP1;MAPT;NCK2;PAFAH1B1;PIK3CA;RAP1A;RAPGEF1;RELN;VLDLR
TRANSCRIPTIONAL_REGULATION_OF_WHITE_ADIPOCYTE_DIFFERENTIATION	101	1840	0.0186457	0.0148556	0.275779	0.22196	CARM1;CCND3;CD36;CDK19;CDK4;CHD9;CREBBP;EBF1;EGR2;HELZ2;KLF4;KLF5;LEP;MED13;MED13L;MED14;MED15;MED16;MED17;MED24;MED27;MED29;MED6;MED9;NCOA1;NCOA2;NCOA6;NCOR2;NFKB1;NR2F2;PPARA;PPARG;PPARGC1A;RELA;RXRA;SLC2A4;SREBF2;TBL1X;TGFB1;TGS1;THRAP3;TNF;ZNF638
CELLULAR_RESPONSE_TO_RADIATION	115	2061	0.0186551	0.0152201	0.275779	0.22399	BLM;CARD16;CASP9;CDC25A;CDKN1A;CHEK1;CLOCK;CREBBP;CRIP1;CRY2;CUL4B;DDB1;DDB2;ECT2;EEF1D;EIF2AK4;EIF2S1;ERCC1;ERCC4;FMR1;GNAT1;GNB1;GRB2;HRAS;HUS1;HYAL1;HYAL3;IFI16;INO80;MDM2;MFAP4;MME;N4BP1;NEDD4;NET1;NIPBL;NOC2L;NUCKS1;PDE6B;PTPRK;RAD1;RAD51;RAD9A;RHBDD1;SAG;SPIDR;TAF1;TMEM161A;TNKS1BP1;TP63;TP73;TRIAP1;TRPM1;USP47;XPA;XPC;XRCC5;XRCC6
POSITIVE_REGULATION_OF_CELL-MATRIX_ADHESION	70	742	0.0186587	0.0146321	0.275779	0.219578	ABL1;CCL25;CCL28;CD36;CDH13;CDK6;COL16A1;EMP2;KDR;LIMS1;NRP1;PPM1F;PTK2B;PTPRJ;RAC1;SFRP1;TEK;TSC1;UTRN
CELLULAR_RESPONSE_TO_TOPOLOGICALLY_INCORRECT_PROTEIN	181	2158	0.0186363	0.0157953	0.275779	0.227766	ACADVL;ADD1;AMFR;ANKZF1;ARFGAP1;ATF6;ATF6B;ATP6V0D1;BAG6;CDK5RAP3;CREB3L1;CREBRF;CTDSP2;CUL3;CUL7;CXXC1;DAB2IP;DAXX;DCTN1;DERL1;DERL3;DNAJB11;DZIP3;EDEM2;EIF2S1;ERN1;EXTL1;EXTL2;EXTL3;FKBP14;GOSR2;GSK3A;HDAC6;HERPUD1;HSP90B1;HYOU1;KLHDC3;LMNA;MBTPS1;MYDGF;NFE2L2;OPTN;PACRG;PARP16;PDIA5;PDIA6;POMT2;PREB;PTPN1;RHBDD1;RNF121;RNF126;RNF185;RNF5;SEC31A;SEC61A2;SEC62;SEC63;SERP2;SHC1;SSR1;STUB1;TATDN2;…
RHO_GTPASE_CYCLE	304	5001	0.0187268	0.0152913	0.276191	0.224076	ABR;AKAP13;ARAP1;ARHGAP1;ARHGAP10;ARHGAP11B;ARHGAP12;ARHGAP15;ARHGAP17;ARHGAP21;ARHGAP22;ARHGAP24;ARHGAP25;ARHGAP26;ARHGAP27;ARHGAP29;ARHGAP31;ARHGAP32;ARHGAP33;ARHGAP35;ARHGAP36;ARHGAP39;ARHGAP4;ARHGAP40;ARHGAP42;ARHGAP44;ARHGAP6;ARHGAP8;ARHGAP9;ARHGDIB;ARHGEF10;ARHGEF10L;ARHGEF11;ARHGEF16;ARHGEF18;ARHGEF19;ARHGEF2;ARHGEF3;ARHGEF37;ARHGEF38;ARHGEF4;ARHGEF7;ARHGEF9;BCR;CDC42;CHN1;CHN2;DLC1;ECT2;F…
REGULATION_OF_PROTEIN_COMPLEX_ASSEMBLY	380	6160	0.0189019	0.0150482	0.278175	0.223684	ABI2;ABL1;ACTR3;ADD1;ADD2;ALOX15;ANKRD53;ARFIP2;ARPC2;ARPC3;ATF7IP;BAIAP2;BAIAP2L2;BCL2L11;BID;BRK1;C15orf62;CAPZB;CCL26;CD36;CDC42;CDC42EP2;CDC42EP4;CDC42EP5;CDH17;CLASP1;CLIP1;CLU;CSF3;CTNNB1;CTTN;CUL4A;CUL4B;CXCL13;CYFIP1;DAB2IP;DACT1;DCTN1;DDB1;DDB2;DNM1L;EIF4G1;EPS8;ERCC1;ERCC2;ERCC4;ERCC5;ESR1;FAF1;FARP2;FCHSD1;FCHSD2;FER;FES;FNIP1;FNIP2;GFAP;GSN;GTF2F2;GTF2H3;GTF2H4;GTF2H5;HAX1;HCFC1;HDAC6…
REGULATION_OF_LIPID_BIOSYNTHETIC_PROCESS	141	2475	0.0190067	0.0145128	0.279118	0.218265	ABCG1;ACACA;ACACB;ACADVL;ACSL3;AKR1C3;AKT1;APOA1;APOC3;BMP2;CTDNEP1;DGKQ;DKK3;EIF6;ERLIN1;ERLIN2;FABP3;FASN;FBXW7;FDFT1;FDPS;FGF1;FGF19;FITM2;GPER1;HMGCR;HMGCS1;IDI1;IL1B;INS;KPNB1;LDLR;MBTPS1;MID1IP1;MTOR;MVD;MVK;NFKB1;NFYC;NR1H3;NSMAF;ORMDL3;PDGFA;PIBF1;PLIN5;PRKAG2;PROX1;SAMD8;SC5D;SCAP;SCARB1;SEC14L2;SLC27A1;SLC45A3;SMPD3;SORBS1;SP1;SREBF1;SREBF2;STAR;TM7SF2;TNF;TNFRSF1A;VDR;ZP3
POU5F1__OCT4_,_SOX2,_NANOG_ACTIVATE_GENES_RELATED_TO_PROLIFERATION	6	211	0.0191349	0.018101	0.279951	0.242069	NANOG;SALL4;TDGF1;ZIC3
POLYOL_BIOSYNTHETIC_PROCESS	6	212	0.0191451	0.0182061	0.279951	0.242914	ACER1;ACER2;GOT1;IPPK;SPHK2
SIGNALING_BY_WNT	382	6191	0.0191912	0.0152875	0.280028	0.224076	AGO1;AGO2;AKT1;AKT2;AP2A1;AP2A2;AP2B1;AP2M1;ASH2L;AXIN1;BCL9;BCL9L;BTRC;CAV1;CCDC88C;CLTA;CLTB;CLTC;CREBBP;CSNK1A1;CSNK1E;CSNK1G2;CSNK2B;CTBP1;CTBP2;CTNNB1;CTNNBIP1;CUL1;CUL3;DAAM1;DACT1;DVL1;DVL2;DVL3;FRAT1;FZD1;FZD3;FZD5;FZD6;FZD7;FZD8;GNAO1;GNAT2;GNB1;GNB2;GNB4;GNB5;GNG12;GNG13;GNG2;GNG3;GNG4;GNG5;GNG7;H2AFZ;H3F3A;HECW1;HIST1H2BD;HIST1H2BE;HIST1H2BL;HIST1H3E;HIST1H3H;HIST1H4I;HIST1H4J;ITPR1;IT…
NEGATIVE_REGULATION_OF_INTRACELLULAR_SIGNAL_TRANSDUCTION	497	7927	0.0192844	0.0161352	0.280791	0.227766	ACKR3;ACTN3;ADGRG3;ADRA1A;AKT1;AMBP;ARHGAP12;ARHGAP25;ARHGEF2;ARNTL;ASPN;ATP2B4;BAG5;BCL2;BCL2L1;BCL2L2;BCL2L2-PABPN1;BCL3;BGN;BMP4;C12orf66;CARD8;CAV1;CCAR2;CCDC22;CD2AP;CD44;CDC34;CDK5RAP3;CDKN2D;CGNL1;CHAD;CHP1;CLU;CNKSR3;CPNE1;CREB3L1;CUL3;CXCL12;DAB2IP;DACT1;DCN;DEPDC5;DEPTOR;DLC1;DLG1;DLG5;DNAJA1;DRD2;DRD3;DUSP10;DUSP16;DUSP19;DUSP2;DUSP22;DUSP26;DUSP4;DUSP8;DYRK1A;EPHA2;EPHB2;EPO;ESR1;FAF1…
PID_A6B1_A6B4_INTEGRIN_PATHWAY	59	1152	0.0195333	0.0161118	0.283212	0.227766	AKT1;EGF;EGFR;GRB2;HRAS;ITGA6;LAMA2;LAMA3;LAMA4;LAMA5;LAMB1;LAMC1;LAMC2;LAMC3;MET;MST1;MST1R;PIK3CA;PRKCA;RAC1;RPS6KB1;RXRA;RXRB;RXRG;SHC1;YWHAE;YWHAG;YWHAH;YWHAQ;YWHAZ
REGULATION_OF_RESPONSE_TO_DNA_DAMAGE_STIMULUS	148	2578	0.0195147	0.0165836	0.283212	0.230224	ABL1;ACKR3;ANKLE1;ARMT1;BCL2L1;BRCC3;CASP9;CCAR2;CD44;CDK9;CDKN2D;CHEK1;CLU;CXCL12;DDX39B;DHX9;DYRK1A;EGFR;ERCC1;ERCC4;EYA3;EYA4;FAM168A;FBXO18;FIGN;FMR1;HIC1;HMGA2;HMGB1;IER3;ING2;MAPT;MDM2;MGMT;MSX1;NACC2;NPAS2;NUDT16L1;OGG1;OTUB1;PARP9;PARPBP;PML;PPP4R2;PRKCG;PTTG1IP;RAD51;RAD52;RFWD3;RIF1;RINT1;RNF169;RNF8;RPA2;RTEL1;SETMAR;SPIDR;SPRED1;SPRED2;TERF2;TERF2IP;THOC5;TIGAR;TMEM161A;TRIAP1;TRIP12;…
REGULATION_OF_ACTIN_FILAMENT_POLYMERIZATION	99	1798	0.0197657	0.017573	0.285977	0.240551	ABI2;ACTR3;ADD1;ADD2;ALOX15;ARFIP2;ARPC2;ARPC3;BAIAP2;BAIAP2L2;BRK1;C15orf62;CAPZB;CCL26;CDC42EP2;CDC42EP4;CDC42EP5;CSF3;CTTN;CYFIP1;EPS8;FCHSD1;FCHSD2;FER;GSN;HAX1;HIP1R;IQGAP2;KANK1;LATS1;LMOD1;LMOD3;NCK2;NCKAP1L;PAK3;PRKCE;PTK2B;SCIN;SLIT2;TENM1;TRIM27;TWF1;TWF2;VASP;WHAMM
SIGNALLING_TO_RAS	15	387	0.0198594	0.0201089	0.286727	0.252443	HRAS;MAPK11;MAPK12;NGF;NTRK1;RALGDS;SHC1;SHC2;SHC3;SOS1
REGULATION_OF_CYTOLYSIS	3	150	0.0199881	0.0129127	0.28798	0.208212	CFHR1;LILRB1;P2RX7
ST_G_ALPHA_S_PATHWAY	33	305	0.0202296	0.0163208	0.28865	0.227766	BRAF;CAMP;CFB;CREB5;GAST;MAPK1;RAPGEF3;RASGRF2;SRC;TERF2IP
ENDOSOMAL_VACUOLAR_PATHWAY	4	171	0.0201813	0.0188789	0.28865	0.245666	HLA-B;HLA-F;LNPEP
ZINC_INFLUX_INTO_CELLS_BY_THE_SLC39_GENE_FAMILY	5	194	0.0201763	0.013897	0.28865	0.214371	SLC39A10;SLC39A14;SLC39A3;SLC39A7
METABOLISM_OF_STEROID_HORMONES	31	278	0.0201685	0.012125	0.28865	0.202813	AKR1B1;CYP17A1;CYP19A1;FDXR;HSD11B1;HSD17B12;HSD17B14;HSD17B3;HSD3B2;POMC;STAR;STARD3;STARD3NL;TSPO
EUKARYOTIC_TRANSLATION_TERMINATION	50	1000	0.0203492	0.0163088	0.28865	0.227766	APEH;ETF1;GSPT1;GSPT2;RPL10;RPL13;RPL13A;RPL17;RPL18;RPL21;RPL22;RPL27A;RPL3;RPL31;RPL36;RPL36A;RPL3L;RPL4;RPL8;RPL9;RPLP1;RPS12;RPS14;RPS18;RPS23;RPS26;RPS27A;RPS28;RPS29;RPS5;RPS6;RPS7;RPS8;RPS9
TRNA_TRANSPORT	39	370	0.0204555	0.0133982	0.28865	0.21123	AAAS;NDC1;NOL6;NUP133;NUP188;NUP205;NUP210;NUP214;NUP50;NUP54;NUP62;NUP88;NUP93;NUP98;NUPL2;SEH1L;SSB
REGULATION_OF_FIBROBLAST_PROLIFERATION	47	947	0.0204302	0.0162249	0.28865	0.227766	B4GALT7;CDK4;CDK6;CDKN1A;CTNNB1;DAB2IP;DDR2;DHX9;EMD;FN1;FTH1;GSTP1;IGF1;MORC3;NF1;PARP10;PDGFA;PDGFC;PDGFRA;PLA2G1B;SFRP1;SKI;WNT2;WNT5A
REGULATION_OF_NEURON_DIFFERENTIATION	538	8544	0.0203321	0.0163083	0.28865	0.227766	ABL1;ABL2;ADCY6;ADGRB3;ADRA2C;AKT1;ARHGAP35;ARSB;BAG5;BHLHB9;BIN1;BMP2;CAMK1D;CAMK2B;CASZ1;CBFA2T2;CCDC88A;CDK5R1;CDK5RAP3;CDKL3;CDKL5;CERS2;CHN1;CHRNB2;CNTF;CNTN4;COBL;CPEB3;CPNE1;CPNE5;CPNE6;CPNE9;CRMP1;CSNK1D;CSNK1E;CTTN;CUL7;CUX1;CUX2;DAB2IP;DCC;DENND5A;DLG5;DLL1;DNM2;DSCAM;DTX1;ECT2;EDNRB;EFNA1;EFNB2;EFNB3;EIF2AK4;EPHA4;EPHB3;FBXW8;FES;FGF13;FGFR1;FMR1;FOXO6;GAK;GDI1;GORASP1;GPRC5B;HDAC2;HEY…
AORTA_DEVELOPMENT	23	537	0.0202664	0.0172646	0.28865	0.237752	ACVRL1;BMPR1A;DLL4;JAG1;LRP1;MYLK;PKD2;PROX1;RBPJ;TBX1;TBX2;TFAP2B
POSITIVE_REGULATION_OF_ATP_METABOLIC_PROCESS	19	459	0.020394	0.0208797	0.28865	0.258006	ACTN3;CDK1;GAPDHS;IGF1;INS;INSR;P2RX7;PFKFB1;PFKFB3;PPARGC1A
POSITIVE_REGULATION_OF_RESPONSE_TO_BIOTIC_STIMULUS	54	550	0.0205315	0.0150866	0.289127	0.223684	ANKRD17;CD180;CD226;CRTAM;CYBA;DDX60;HSPD1;IL12A;IL12B;KLK5;KLK7;LRSAM1;LY86;NCR3;OPTN;PRKCA;PUM1;PVR;SASH1;TRIM15;USP17L2
DOWNSTREAM_TCR_SIGNALING	110	1247	0.0205951	0.0156002	0.289143	0.227147	BTRC;CARD11;CD3E;CDC34;CHUK;CUL1;FBXW11;HLA-DPA1;HLA-DPB1;HLA-DQB1;HLA-DQB2;HLA-DRA;HLA-DRB1;HLA-DRB5;IKBKB;IKBKG;INPP5D;MAP3K7;NFKB1;PDPK1;PIK3CA;PIK3R2;PSMA1;PSMA2;PSMA4;PSMA8;PSMB10;PSMB5;PSMB7;PSMB8;PSMB9;PSMC2;PSMC5;PSMC6;PSMD12;PSMD13;PSMD14;PSMD5;PSMD6;PSMD7;PSMD9;PSME4;PSMF1;PTEN;RELA;RIPK2;RPS27A;TAB2
REGULATION_OF_DNA_METABOLIC_PROCESS	291	4795	0.0206169	0.0166683	0.289143	0.230467	ACVRL1;AKT1;ANKRD17;APLF;BLM;BMP4;BRCC3;CCDC88A;CCT2;CCT3;CCT5;CCT8;CDAN1;CDC6;CDC7;CDK9;CHEK1;CHEK2;CHTF18;CLCF1;DBF4B;DHX9;DKC1;DNMT1;E2F7;EGFR;EHMT2;EPO;ERCC1;ERCC4;ESCO1;ESCO2;EYA3;EYA4;FAM129B;FAM168A;FBXO18;FBXW7;FIGN;GLI2;GPER1;GREM1;GRHL2;GTPBP4;GZMA;H1FOO;HDAC8;HMBOX1;HMGA2;HMGB1;HNRNPA1;HRAS;HSP90AA1;HSP90AB1;IGF1;IGF1R;IL10;IL7R;INO80;INS;INSR;KITLG;KLF4;KPNA1;MAPK1;MAPK3;MEN1;MGMT;MPH…
MITOCHONDRIAL_TRNA_AMINOACYLATION	39	373	0.0210332	0.0178488	0.29152	0.241713	CARS2;DARS2;EARS2;FARS2;GARS;IARS2;LARS2;MARS2;NARS2;PPA2;RARS2;VARS2
ATRIAL_CARDIAC_MUSCLE_CELL_TO_AV_NODE_CELL_COMMUNICATION	58	596	0.0210745	0.0157134	0.29152	0.227766	ANK2;CACNA1C;CACNB2;KCNA5;KCNJ5;KCNN2;KCNQ1;SCN5A
GASTRULATION	84	1558	0.0210776	0.016175	0.29152	0.227766	AXIN1;BMP4;COL12A1;COL4A2;COL6A1;COL7A1;CRB2;CTR9;DUSP2;DUSP4;EOMES;FGF8;FN1;HMGA2;INHBA;ITGA2;ITGA3;ITGA4;ITGA5;ITGA7;ITGA8;ITGAV;ITGB2;ITGB3;ITGB5;KDM6B;KIF16B;KLF4;LAMA3;LAMB1;LEF1;LEO1;LHX1;MEGF8;MESP2;MMP15;MMP9;NANOG;NPHP3;NPHP3-ACAD11;OTX2;SIX2;SOX17;T;TRIM15
VOCALIZATION_BEHAVIOR	72	771	0.0209708	0.0166265	0.29152	0.230353	CNTNAP2;MYH14;NLGN3;NLGN4X;NLGN4Y;NRXN1;NRXN2;NRXN3;SHANK1;SHANK2
ENDOCARDIAL_CUSHION_FORMATION	9	273	0.021084	0.0158025	0.29152	0.227766	BMP4;BMPR1A;DCHS1;FGF8;HEYL;NOTCH1;RBPJ
NEGATIVE_REGULATION_OF_VIRAL_PROCESS	68	1292	0.0208461	0.0175198	0.29152	0.240335	APOBEC3F;BTBD17;C19orf66;CCNK;CHMP3;EIF2AK4;FAM111A;FCN3;GSN;HMGA2;IFI16;IFIT5;IFITM2;IFITM3;ILF3;ISG15;JUN;MID2;OAS1;PARP10;PLSCR1;PML;POU2F3;PROX1;RSAD2;SNX3;SRPK1;SRPK2;STAT1;TFAP4;TNF;TNIP1;TRIM14;TRIM15;TRIM26;TRIM27;TRIM31;TRIM35;TRIM5;TRIM62;VAPA
POSITIVE_REGULATION_OF_EPIDERMAL_CELL_DIFFERENTIATION	12	329	0.0208943	0.020765	0.29152	0.257791	BMP4;FOXC1;NME2;NUMA1;PRKCH;VDR
REGULATION_OF_MEMBRANE_DEPOLARIZATION	61	638	0.0212739	0.0162379	0.293555	0.227766	ANK3;BCL2;CAMK2D;DCN;FHL1;GPD1L;HCN4;KDR;LRRK2;NEDD4L;PTPN3;SCN10A;SCN5A;SLMAP;SMAD7;SRC;TRPM4
P38_MAPK_SIGNALING_PATHWAY	26	585	0.0213822	0.018412	0.294456	0.244709	CALM2;CAMK2B;CCM2;MAP2K6;MAP3K1;MAP3K3;MAP3K5;MAP3K7;MAPK11;RAC1;TAB1;TAB2;TAOK1;TAOK2
PID_RHOA_REG_PATHWAY	132	2323	0.0215853	0.0179825	0.295473	0.241812	ABR;AKAP13;ARAP1;ARHGAP35;ARHGAP4;ARHGAP6;ARHGAP8;ARHGAP9;ARHGDIB;ARHGEF10;ARHGEF10L;ARHGEF11;ARHGEF18;ARHGEF2;ARHGEF25;ARHGEF28;ARHGEF3;BCR;DLC1;ECT2;FARP1;MCF2L;MYO9B;NET1;NGEF;OBSCN;OPHN1;RHOA;SRGAP1;TRIO;VAV1;VAV2
REGULATION_OF_RHOA_ACTIVITY	132	2323	0.0215853	0.0179825	0.295473	0.241812	ABR;AKAP13;ARAP1;ARHGAP35;ARHGAP4;ARHGAP6;ARHGAP8;ARHGAP9;ARHGDIB;ARHGEF10;ARHGEF10L;ARHGEF11;ARHGEF18;ARHGEF2;ARHGEF25;ARHGEF28;ARHGEF3;BCR;DLC1;ECT2;FARP1;MCF2L;MYO9B;NET1;NGEF;OBSCN;OPHN1;RHOA;SRGAP1;TRIO;VAV1;VAV2
RIBOSOME_ASSEMBLY	26	588	0.0215429	0.0186123	0.295473	0.245666	ABT1;BOP1;DHX30;EIF6;MDN1;MRPL11;MRPS11;MTERF4;NLE1;PPAN;PPAN-P2RY11;RPF2;RPL10;RPL3;RPL3L;RPS14;RPS28;RPS5;RRS1;TSR1
MEMBRANE_REPOLARIZATION_DURING_ACTION_POTENTIAL	45	446	0.0218664	0.0190572	0.295779	0.245666	ATP1B1;KCNA5;KCND3;KCNE1;KCNH2;KCNIP2;KCNJ2;KCNJ5;KCNN2;KCNQ1;YWHAE
RESPONSE_TO_MOLECULE_OF_BACTERIAL_ORIGIN	138	2412	0.021814	0.018278	0.295779	0.243399	ADAM9;CACTIN;CARD16;CD14;CD27;CD36;CD6;CITED1;CPS1;CTR9;CXCL13;DAB2IP;F2R;FAS;FER;FOXP1;FZD5;GSTP1;IL10;IL12A;IL18;IL1B;IRAK1;JUN;JUND;LIAS;LILRB1;LY96;LYN;MAPK8;MEF2C;NFKB1;NFKBIL1;NOD2;NR1H3;NUGGC;OTUD5;PDE4B;PRKCE;RELA;RHOA;SBNO2;SCARB1;SELP;SHPK;SIRT2;SSC5D;TGFB1;TLR1;TLR9;TNF;TNFRSF11A;TNFRSF1A;TNFRSF1B;TNFRSF25;TNFRSF6B;TNFRSF8;TNFRSF9;TNFSF4;TNIP1;TNIP2;UPF1;WNT5A
NUCLEOTIDE-EXCISION_REPAIR,_DNA_INCISION,_3-TO_LESION	36	342	0.0217107	0.0178951	0.295779	0.241713	BIVM-ERCC5;CUL4A;DDB1;DDB2;ERCC1;ERCC2;ERCC4;ERCC5;GTF2H3;GTF2H4;GTF2H5;PARP1;RBX1;RPA1;RPA2;RPA3;XPA
MORPHOGENESIS_OF_AN_EPITHELIAL_SHEET	31	675	0.0216999	0.0159545	0.295779	0.227766	ACVRL1;ARHGAP12;ARHGAP35;CD44;COL5A1;DDR1;DLL4;ITGA5;MEGF8;MPP5;NOTCH1;PHACTR4;PLET1;RHOA;SOX11;TMEFF2;WNT7A
CARDIAC_MUSCLE_CELL_MEMBRANE_REPOLARIZATION	45	446	0.0218664	0.0190572	0.295779	0.245666	ATP1B1;KCNA5;KCND3;KCNE1;KCNH2;KCNIP2;KCNJ2;KCNJ5;KCNN2;KCNQ1;YWHAE
MEMBRANE_REPOLARIZATION_DURING_CARDIAC_MUSCLE_CELL_ACTION_POTENTIAL	45	446	0.0218664	0.0190572	0.295779	0.245666	ATP1B1;KCNA5;KCND3;KCNE1;KCNH2;KCNIP2;KCNJ2;KCNJ5;KCNN2;KCNQ1;YWHAE
AMINE_LIGAND-BINDING_RECEPTORS	24	552	0.0220953	0.0188648	0.295826	0.245666	ADRA1A;ADRA2C;ADRB2;ADRB3;CHRM3;CHRM4;CHRM5;DRD2;DRD3;DRD5;HRH1;HRH2;HTR1A;HTR1B;HTR1D;HTR1E;HTR6
COSTIMULATION_BY_THE_CD28_FAMILY	112	1276	0.022064	0.016826	0.295826	0.232178	AKT1;AKT2;AKT3;BTLA;CD28;CD3E;CDC42;CSK;FYN;GRAP2;HLA-DPA1;HLA-DPB1;HLA-DQB1;HLA-DQB2;HLA-DRA;HLA-DRB1;HLA-DRB5;LYN;MAP3K14;MAP3K8;MAPKAP1;MTOR;NPHS1;PAK1;PAK3;PDCD1;PDPK1;PIK3CA;PIK3R2;PIK3R3;PPP2CB;PPP2R1A;PPP2R5A;PPP2R5C;PPP2R5D;PRR5;PTPN11;PTPN6;RAC1;VAV1;YES1
NEGATIVE_EPIGENETIC_REGULATION_OF_RRNA_EXPRESSION	52	1027	0.0221888	0.0178705	0.295826	0.241713	ARID4B;CCNH;CDK7;DNMT1;ERCC2;GTF2H3;GTF2H4;GTF2H5;H2AFZ;H3F3A;HDAC2;HIST1H2BD;HIST1H2BE;HIST1H2BL;HIST1H3E;HIST1H3H;HIST1H4I;HIST1H4J;MNAT1;POLR1A;POLR1B;POLR1C;POLR1D;POLR2E;POLR2F;POLR2H;POLR2L;SAP30BP;SIN3A;TAF1B;TAF1C;TAF1D;UBTF;ZNRD1
POSITIVE_REGULATION_OF_INTERLEUKIN-12_PRODUCTION	14	370	0.0221517	0.0175222	0.295826	0.240335	AGER;CD40LG;HMGB1;HSPD1;IL12B;MAPK11;PLCB1;RIPK2;TLR9;TNFSF4
PROTEIN_COMPLEX_LOCALIZATION	98	1100	0.022215	0.0188618	0.295826	0.245666	BIRC5;CEP131;CEP72;CLUAP1;DLG1;DYNC2H1;DYNLL1;DYNLL2;DYNLRB1;EXOC1;EXOC3;EXOC3L1;EXOC3L2;EXOC3L4;GPN1;GPN3;ICK;IFT122;IFT140;IFT172;IFT27;IFT43;IFT81;KIF17;KIF3B;KIFAP3;KLHL21;NACC2;NDC1;NUP133;RABL2B;RCC2;SEH1L;SMAD7;SSX2IP;STXBP6;TNFAIP2;TNPO1;TRAF3IP1;TTC21A;WDR19;WDR60
SYNAPSE_ORGANIZATION	257	3173	0.0219155	0.0181075	0.295826	0.242069	ACHE;ACTB;ADGRL3;AGRN;ANK3;APP;CACNB1;CACNB2;CACNB4;CHRNA1;CNTN2;CTNND2;DBNL;DNAJA3;DNER;DNM3;DRD2;DSCAM;DVL1;ELFN1;F2R;FARP1;FZD1;FZD5;GPHN;GPM6A;GRID2;GRM5;IL1RAPL1;KIRREL3;L1CAM;LRP4;LRRK2;MAPT;MUSK;NLGN1;NLGN2;NLGN3;NLGN4X;NLGN4Y;NRCAM;NRXN1;NRXN2;PAK3;PCDHB11;PCDHB14;PCDHB15;PCDHB16;PCDHB2;PCDHB4;PCDHB5;PCDHB6;PDZRN3;PIN1;PLXND1;PSEN1;PTEN;PTPRD;RAB39B;SDK1;SDK2;SEMA3E;SHANK1;SHANK2;SLITRK6;…
LEUKOCYTE_PROLIFERATION	24	553	0.0221899	0.0154808	0.295826	0.225888	BCL2;CD40LG;CD79A;CLU;CRTAM;DOCK8;HSPD1;IL10;KIT;LEF1;LILRB1;MEF2C;MSN;NPR3;PIK3CG;PPP3CB;PTPRC;TNFSF14
REGULATION_OF_NEURONAL_SYNAPTIC_PLASTICITY	34	724	0.0221514	0.0197416	0.295826	0.249611	APP;CAMK2B;DRD2;EPHB2;MCTP1;NETO1;NEURL1;NSMF;SHISA6;SHISA7;SHISA9;SLC8A2;SYP
BIOCARTA_NDKDYNAMIN_PATHWAY	18	440	0.0226212	0.0185381	0.296418	0.245666	AMPH;AP2A1;AP2M1;BIN1;CALM2;DNM1;EPN1;NME1-NME2;PPP3CA;PPP3CB;SYNJ2
ST_PHOSPHOINOSITIDE_3_KINASE_PATHWAY	90	997	0.0226119	0.0162746	0.296418	0.227766	AKT1;AKT2;AKT3;BTK;CD55;CDKN2A;CYTH3;DAPP1;EXOSC1;FOXO1;GRB2;GSK3A;IARS;INPP5D;PIK3CA;PPP1R13B;PTEN;RPS6KA2;RPS6KB1;SHC1;SOS1;SOS2;YWHAE;YWHAG;YWHAH;YWHAQ;YWHAZ
RNA_POL_II_CTD_PHOSPHORYLATION_AND_INTERACTION_WITH_CE_DURING_HIV_INFECTION	40	384	0.0228627	0.0151593	0.296418	0.223684	CCNH;CDK7;ERCC2;GTF2F1;GTF2F2;GTF2H3;GTF2H4;GTF2H5;MNAT1;POLR2A;POLR2B;POLR2C;POLR2D;POLR2E;POLR2F;POLR2H;POLR2L;RNGTT;SUPT5H
RNA_POL_II_CTD_PHOSPHORYLATION_AND_INTERACTION_WITH_CE	40	384	0.0228627	0.0151593	0.296418	0.223684	CCNH;CDK7;ERCC2;GTF2F1;GTF2F2;GTF2H3;GTF2H4;GTF2H5;MNAT1;POLR2A;POLR2B;POLR2C;POLR2D;POLR2E;POLR2F;POLR2H;POLR2L;RNGTT;SUPT5H
PROCESSING_OF_DNA_DOUBLE-STRAND_BREAK_ENDS	56	1095	0.0228645	0.01861	0.296418	0.245666	BARD1;BLM;BRCC3;CDK2;CHEK1;EXO1;HERC2;HIST1H2BD;HIST1H2BE;HIST1H2BL;HIST1H4I;HIST1H4J;HUS1;MDC1;NBN;PIAS4;PPP4R2;RAD1;RAD9A;RBBP8;RFC2;RFC3;RMI2;RNF4;RNF8;RPA1;RPA2;RPA3;RPS27A;TIPIN;TOPBP1;UBE2I;UIMC1
DEPOSITION_OF_NEW_CENPA-CONTAINING_NUCLEOSOMES_AT_THE_CENTROMERE	22	515	0.0224529	0.0189157	0.296418	0.245666	CENPI;CENPK;CENPL;CENPP;H2AFZ;HIST1H2BD;HIST1H2BE;HIST1H2BL;HIST1H4I;HIST1H4J;MIS18BP1;RBBP4;RBBP7;RSF1;RUVBL1
NEGATIVE_REGULATION_OF_CYTOKINE_PRODUCTION	163	2804	0.0227715	0.0195987	0.296418	0.249611	AGER;ANXA4;APOA1;ARG2;ARRB1;BCL3;BPI;BTN2A2;CACTIN;CARD16;CARD18;CARD8;CD84;CHID1;CMKLR1;DLL1;ELANE;FFAR4;FN1;FOXP3;FURIN;GATA6;GPNMB;GSTP1;HAVCR2;HDAC7;HERC5;HFE;HMGB1;HSP90AB1;IFIH1;IKBKE;IL10;IL12A;IL12B;IL36RN;INHA;INHBA;INHBB;ISG15;ITCH;JAK3;KLF4;LAPTM4B;LEF1;LGR4;LILRA4;LILRB1;MAP2K5;MAPKBP1;NAV3;NCKAP1L;NFKBIL1;NLRC5;NLRP12;NPLOC4;OTUD5;OTUD7B;PIBF1;PIN1;POMC;PTPRS;PYDC1;RAC1;RARA;RNF135;R…
MONONUCLEAR_CELL_PROLIFERATION	20	476	0.0225506	0.0187361	0.296418	0.245666	BCL2;CD40LG;CD79A;CRTAM;DOCK8;HSPD1;IL10;LEF1;LILRB1;MEF2C;MSN;PIK3CG;PPP3CB;PTPRC;TNFSF14
VISUAL_PERCEPTION	87	1597	0.0228431	0.0198676	0.296418	0.250004	ABLIM1;ATF6;ATXN7;BBS2;BEST1;CACNA1F;CACNA2D4;CHRNB2;COL18A1;CRYGC;CYP1B1;DHRS3;EYA3;EYA4;EYS;FSCN2;GJA3;GNAT1;GNAT2;GPR179;GRM6;GRM8;GUCY2F;IMPG1;KIFC3;MYO9A;OPA1;OPA3;PAX6;POU4F3;POU6F2;PRR4;RABGGTA;RAX;RDH10;RDH12;RP2;SIX6;TH;TRPM1;TULP1;TYR;WFS1
REGULATION_OF_MEMBRANE_POTENTIAL	522	6747	0.0228228	0.0177425	0.296418	0.241424	ABCB5;ABL1;ACTN2;ADRA1A;AKAP6;AKAP9;AKT1;AKT2;ANK2;ANK3;APP;ATP1A3;ATP1B1;ATP1B2;ATPIF1;BCL2;BCL2L1;BCO2;BEST2;CACNA1A;CACNA1B;CACNA1C;CACNA1D;CACNA1E;CACNA1F;CACNA1G;CACNA1H;CACNA1I;CACNA1S;CACNA2D1;CACNB2;CACNB4;CACNG2;CACNG4;CAMK2D;CATSPER1;CATSPER2;CATSPER4;CAV1;CBLN1;CFTR;CHRNA1;CHRNA4;CHRNB2;CLN3;CNGA3;CNGB3;CTNNA3;CUX2;CXADR;DCN;DLG1;DMD;DSC2;EHD3;FGF12;FGF13;FHL1;FMR1;FXYD1;GLRA1;GLRX;GNA…
EMBRYONIC_HEART_TUBE_MORPHOGENESIS	49	977	0.0224578	0.0179047	0.296418	0.241713	ACVR1;AHI1;BBS4;BBS5;BBS7;DLL1;DNAAF1;FOXN4;GATA4;HAND1;MEF2C;MEGF8;MICAL2;NDRG4;NKX2-5;NOTCH1;NPHP3;NPHP3-ACAD11;PKD2;RYR2;SOX17;STIL;TBX2;TGFBR2;ZIC3
METANEPHRIC_NEPHRON_EPITHELIUM_DEVELOPMENT	8	249	0.0224634	0.0215925	0.296418	0.25991	OSR1;PKD1;PKD2;POU3F3;SOX8;SOX9;WNT7B
REGULATION_OF_MEGAKARYOCYTE_DIFFERENTIATION	63	1211	0.0227929	0.0189167	0.296418	0.245666	AGO1;ASH2L;DPY30;EIF6;GP1BA;H3F3A;HIST1H3E;HIST1H3H;HIST1H4I;HIST1H4J;KMT2A;KMT2B;KMT2C;KMT2D;L3MBTL1;MEF2C;PRMT1;PRMT6;RUNX1;SCIN;SETD1A;SIN3A;TESC;THBS1;TNRC6A;TNRC6B;TNRC6C;WDR5;ZFPM1
MEMBRANE_LIPID_BIOSYNTHETIC_PROCESS	87	1596	0.0228396	0.0198484	0.296418	0.250004	ACER1;ACER2;ALDH3A2;ALDH3B1;ALDH3B2;ALOXE3;B3GNT5;B4GALT3;B4GALT6;CERS2;CERS3;CERS4;CERS5;CERS6;CLN8;CSNK1G2;DEGS1;DEGS2;ELOVL7;HACD1;HACD2;HACD3;HACD4;KDSR;MPPE1;PGAP2;PIGG;PIGM;PIGO;PIGP;PIGQ;PIGT;PIGU;PIGW;PIGX;PPM1L;PRKD1;PRKD2;PRKD3;PYURF;SAMD8;SGPL1;SGPP1;SMPD1;SMPD4;SPHK2;SPTLC1;SPTLC3;ST3GAL2;ST3GAL4;ST3GAL5;ST6GALNAC6;ST8SIA1;ST8SIA2;ST8SIA4;ST8SIA5;UGCG;VAPA;ZNF593
REGULATION_OF_HOMEOSTATIC_PROCESS	418	6710	0.0229773	0.0197356	0.296758	0.249611	ADAM8;AKAP6;ANK2;ANK3;ANKRD54;ANO1;AP3D1;BCL2;BGLAP;BMP8A;BRSK2;C2CD2L;CACNA1C;CAMK2D;CARTPT;CAV1;CCT2;CCT3;CCT5;CCT8;CD36;CDK6;CEMIP;CFTR;CORIN;CSF1R;DCN;DCSTAMP;DEF8;DLL1;DMD;DRD2;EFNA5;EIF4G1;EPO;ERCC1;ERCC4;ETS1;F2R;FADD;FASLG;FHL1;FLCN;FOXO1;FOXO3;GPD1L;GPER1;GSTO1;HCN4;HDAC8;HMBOX1;HNF4A;HNRNPA1;HOXA5;HTT;IL1B;INHBA;ITGB3;ITPR1;ITPR2;JPH3;JSRP1;KDR;LDB1;LEPR;LETM1;LRP5;LRRK2;LYN;MAPK1;MAPK1…
NEGATIVE_REGULATION_OF_CELL_MORPHOGENESIS_INVOLVED_IN_DIFFERENTIATION	67	1273	0.022945	0.0192076	0.296758	0.24714	ACTN4;CDKL3;CORO1C;DCC;DMTN;EFNA1;EFNA5;EFNB3;FBLN1;FGF13;GDI1;GORASP1;ITGB1BP1;KANK1;LINGO1;LRP4;NGEF;NLGN1;PTEN;PTPRO;PTPRS;RAPGEF2;RCC2;RHOA;RTN4;SEMA5A;SLIT2;YWHAH
GLIAL_CELL_MIGRATION	11	312	0.0232038	0.0176883	0.299119	0.241424	ADGRG1;DAB2IP;LAMB1;MBOAT7;PAFAH1B1;RTN4
REGULATION_OF_RUNX1_EXPRESSION_AND_ACTIVITY	59	616	0.0233738	0.0177387	0.300601	0.241424	AGO1;AGO2;CCND1;CCND2;CCND3;CDK6;PML;PTPN11;RUNX1;SRC;TNRC6A;TNRC6B;TNRC6C
TUBE_DEVELOPMENT	339	5510	0.0234064	0.0194087	0.300601	0.248794	ACVR1;ACVRL1;AGR2;AHI1;ALDH1A2;ARL13B;ATP6AP2;ATP7A;BAG6;BBS4;BBS5;BBS7;BCAS3;BMP2;BMP4;CCM2;CDX2;CELSR1;CEP290;CITED1;CLMP;COBL;COL4A1;CSF1R;CSNK2B;CTNNB1;CTNNBIP1;DAB2IP;DACT1;DEAF1;DLC1;DLL1;DLL4;DNAAF1;DVL1;DVL2;DVL3;EDNRB;EPHA2;EPHB3;FGF1;FGF7;FGFR2;FOXB1;FOXC1;FOXE1;FOXF1;FOXL1;FOXN4;FUZ;GATA3;GATA4;GATA5;GATA6;GDNF;GLI2;GLI3;GPC3;GRHL2;HAND1;HOXA1;ID2;IFT122;ING2;ITGA3;ITGA6;ITGB1BP1;ITGB3…
MEMBRANE_DISASSEMBLY	74	802	0.023666	0.0189613	0.302801	0.245666	AAAS;AKAP8L;CCNB2;CDK1;CTDNEP1;DCTN1;EMD;LMNA;LPIN1;NDC1;NEK6;NEK9;NUP133;NUP188;NUP205;NUP210;NUP214;NUP50;NUP54;NUP62;NUP88;NUP93;NUP98;NUPL2;PLK1;PRKCA;PRKCB;SEH1L
NUCLEAR_ENVELOPE_DISASSEMBLY	74	802	0.023666	0.0189613	0.302801	0.245666	AAAS;AKAP8L;CCNB2;CDK1;CTDNEP1;DCTN1;EMD;LMNA;LPIN1;NDC1;NEK6;NEK9;NUP133;NUP188;NUP205;NUP210;NUP214;NUP50;NUP54;NUP62;NUP88;NUP93;NUP98;NUPL2;PLK1;PRKCA;PRKCB;SEH1L
MAPK_TARGETS__NUCLEAR_EVENTS_MEDIATED_BY_MAP_KINASES	71	760	0.0240365	0.0160295	0.306969	0.227766	ATF2;DUSP4;ELK1;FOS;JUN;MAPK1;MAPK10;MAPK11;MAPK3;MAPK8;MEF2A;MEF2C;PPP2CB;PPP2R1A;PPP2R5D;RPS6KA2;RPS6KA5;VRK3
NEGATIVE_REGULATION_OF_PROTEIN_COMPLEX_ASSEMBLY	103	1853	0.0243692	0.0193811	0.310639	0.248794	ADD1;ADD2;CAPZB;CDC42;CLU;DACT1;EPS8;GSN;HIP1R;HMGB1;INS;KANK1;LDLRAD4;MAPRE1;PEX14;PMEPA1;PRKCZ;PYDC1;SCIN;SLIT2;SMAD6;SORL1;SRC;STMN2;SVIP;TBCD;THRA;TMC8;TRAF3IP1;TWF1;TWF2;ULK1;ZNF451
POSITIVE_REGULATION_OF_MITOTIC_CELL_CYCLE_PHASE_TRANSITION	101	1143	0.0248112	0.0212425	0.315102	0.25991	ANAPC11;ANKRD17;BRD4;CCND1;CCND2;CDC6;CDC7;CDK1;CDK10;CDK4;CUL3;DBF4B;DTL;EIF4G1;HYAL1;LSM11;MECP2;NSMCE2;PLCB1;RAB11A;RAD51B;RB1;RCC2;RDX;RPTOR;STOX1;UBE2E2
REGULATION_OF_MYOBLAST_FUSION	10	285	0.0247828	0.0239808	0.315102	0.27319	ADGRB1;CFLAR;EHD2;FLOT1;MYF6
CELL_FATE_COMMITMENT_INVOLVED_IN_FORMATION_OF_PRIMARY_GERM_LAYER	10	288	0.0249367	0.0188462	0.316111	0.245666	CTR9;KLF4;LEO1;NANOG;SIX2;SOX17;TRIM15
REGULATION_OF_INTERLEUKIN-6_PRODUCTION	45	906	0.0250988	0.0196613	0.317579	0.249611	AFAP1L2;ARHGEF2;ARRB1;BPI;CYBA;DHX9;F2R;HMGB1;HSPD1;IFIH1;IL10;IL1B;IL6R;MBP;MYD88;NCKAP1L;NLRP12;NOD2;TLR1;TLR8;TLR9;TNF;TNFSF4;TWIST1;WNT5A
INTERLEUKIN-17_SIGNALING	121	1400	0.0252408	0.022338	0.317617	0.265962	ATF2;BTRC;CHUK;CUL1;DUSP4;ELK1;FBXW11;FOS;IKBKB;IKBKG;IL17C;IL17RA;IL17RC;IL17RE;IRAK1;IRAK2;JUN;MAP2K1;MAP2K4;MAP2K6;MAP3K7;MAP3K8;MAPK1;MAPK10;MAPK11;MAPK3;MAPK8;MEF2A;MEF2C;NFKB1;NOD1;NOD2;PPP2CB;PPP2R1A;PPP2R5D;RIPK2;RPS27A;RPS6KA2;RPS6KA5;TAB1;TAB2;TAB3;TNIP2;VRK3
MEMBRANE_LIPID_METABOLIC_PROCESS	152	2623	0.0252007	0.0213837	0.317617	0.25991	ACER1;ACER2;AGMO;ALDH3A2;ALDH3B1;ALDH3B2;ALOXE3;ARSB;ARSF;ARSG;ARSK;ARV1;B3GALNT1;B3GNT5;B4GALT3;B4GALT6;CERK;CERS2;CERS3;CERS4;CERS5;CERS6;CLN3;CLN8;CPTP;CSNK1G2;CTSA;CYP1B1;DEGS1;DEGS2;ELOVL7;ESYT1;ESYT2;ESYT3;GALC;GLB1;GM2A;HACD1;HACD2;HACD3;HACD4;HEXA;KDSR;MGST2;MPPE1;NAGA;NEU1;NEU2;NEU4;NSMAF;ORMDL3;PGAP2;PIGG;PIGM;PIGO;PIGP;PIGQ;PIGT;PIGU;PIGW;PIGX;PLA2G15;PPM1L;PPP2R1A;PPT1;PRKD1;PRKD2;PRK…
ENDOTHELIAL_CELL_PROLIFERATION	38	363	0.0251806	0.0164828	0.317617	0.229288	ACVRL1;BMP4;BMPER;DLG1;ERN1;HMOX1;ITGB1BP1;LOXL2;NOX5;NRARP;PRKX;SEMA5A;TEK
NITRIC_OXIDE_STIMULATES_GUANYLATE_CYCLASE	72	776	0.0255132	0.02035	0.320457	0.253746	GUCY1B3;ITPR1;KCNMA1;KCNMB2;KCNMB3;MRVI1;NOS1;NOS3;PDE10A;PDE1A;PDE1B;PDE2A;PDE3A;PDE3B;PDE9A;PRKG2
POSITIVE_REGULATION_OF_MYELOID_CELL_DIFFERENTIATION	59	1140	0.0257598	0.0210729	0.322963	0.258529	ACIN1;ANKRD54;CSF3;CTNNBIP1;DCSTAMP;ETS1;FADD;FES;FOXO3;HAX1;HOXA5;IL12B;IL34;INHBA;LEF1;MAPK11;NCKAP1L;PRKCA;PRMT1;RUNX1;SCIN;STAT1;STAT5B;TAL1;TESC;TNF;TNFSF11
PID_IL2_STAT5_PATHWAY	57	596	0.0260907	0.0197636	0.323831	0.249611	BCL2;BCL2L1;CCND2;CCND3;CDK6;ELF1;FASLG;FOXP3;GAB2;GRB2;IL2RA;IL2RB;IL2RG;JAK1;JAK3;LTA;PIK3CA;PTPN11;SHC1;SOS1;SP1;STAT5A;STAT5B
IL2_SIGNALING_EVENTS_MEDIATED_BY_STAT5	57	596	0.0260907	0.0197636	0.323831	0.249611	BCL2;BCL2L1;CCND2;CCND3;CDK6;ELF1;FASLG;FOXP3;GAB2;GRB2;IL2RA;IL2RB;IL2RG;JAK1;JAK3;LTA;PIK3CA;PTPN11;SHC1;SOS1;SP1;STAT5A;STAT5B
MISSPLICED_GSK3BETA_MUTANTS_STABILIZE_BETA-CATENIN	12	323	0.0263459	0.0259149	0.323831	0.283424	AXIN1;CSNK1A1;CTNNB1;PPP2CB;PPP2R1A;PPP2R5A;PPP2R5C;PPP2R5D
PHOSPHORYLATION_SITE_MUTANTS_OF_CTNNB1_ARE_NOT_TARGETED_TO_THE_PROTEASOME_BY_THE_DESTRUCTION_COMPLEX	12	323	0.0263459	0.0259149	0.323831	0.283424	AXIN1;CSNK1A1;CTNNB1;PPP2CB;PPP2R1A;PPP2R5A;PPP2R5C;PPP2R5D
NOTCH2_INTRACELLULAR_DOMAIN_REGULATES_TRANSCRIPTION	12	322	0.0263169	0.0257641	0.323831	0.283424	MAML2;MAML3;MAMLD1;RBPJ
PROTEIN_KINASE_C_SIGNALING	6	210	0.0258995	0.0180338	0.323831	0.242027	ADGRG1;DGKQ;FLOT1
REGULATION_OF_PHOSPHOPROTEIN_PHOSPHATASE_ACTIVITY	61	643	0.0263089	0.0201739	0.323831	0.252443	AKAP6;CRY2;HSP90AB1;HSP90B1;HTT;IKBKB;ITGA1;MAGI2;NCKAP1L;NUAK1;PPP1R12A;PPP1R15A;PPP1R1B;PPP1R2;PPP4R4;PPP6R3;ROCK2;TIPRL;TNF;TSC1
REGULATION_OF_RESPONSE_TO_TUMOR_CELL	13	92	0.0262323	0.0162124	0.323831	0.227766	CD226;CRTAM;HMGB1;HSPD1;IL12A;IL12B;NCR3;PVR
REGULATION_OF_CARDIAC_MUSCLE_CELL_PROLIFERATION	24	540	0.0263485	0.0222716	0.323831	0.265633	BMPR1A;ERBB4;FGFR2;MEF2C;NOTCH1;RBP4;RBPJ;TBX2;TBX5;TGFBR3;TP73
REGULATION_OF_IMMUNE_RESPONSE_TO_TUMOR_CELL	13	92	0.0262323	0.0162124	0.323831	0.227766	CD226;CRTAM;HMGB1;HSPD1;IL12A;IL12B;NCR3;PVR
MEMBRANE_LIPID_CATABOLIC_PROCESS	30	274	0.0261599	0.0210015	0.323831	0.258172	ACER1;CYP1B1;GALC;MGST2;NAGA;NEU1;NEU2;NEU4;PPT1;SGPL1;SMPD1;SMPD3;SMPD4;SMPDL3B
REGULATION_OF_CATION_TRANSMEMBRANE_TRANSPORT	431	5528	0.0264408	0.0210061	0.324385	0.258172	ACTN2;ACTN4;ADRB2;AHNAK;AKAP6;AKAP9;ALG10B;ANK2;ANK3;ANO6;APP;ATP1B1;ATP1B2;ATP2B4;CAB39;CACNA1C;CACNA1D;CACNA2D1;CACNB1;CACNB2;CACNB4;CACNG2;CACNG3;CACNG4;CACNG5;CACNG7;CACNG8;CAMK2D;CAV1;CEMIP;CHP1;CNIH2;CNIH3;COX17;CRACR2A;CRHR1;DAPK1;DLG1;DMD;DPP10;DPP6;DRD2;EPHB2;EPO;F2R;FGF12;FHL1;FMR1;FXYD1;FXYD2;FXYD5;FXYD6;GAL;GALR2;GLRX;GNB5;GPD1L;GPER1;GSTO1;HFE;HOMER1;HPCA;HTT;JPH3;JSRP1;KCNAB1;KCNAB2…
ENKEPHALIN_RELEASE	81	890	0.026606	0.0186691	0.325439	0.245666	ADCY2;ADCY7;CREM;GNAI1;GNAI3;GNAL;GNAO1;GNB1;GNB2;GNB4;GNB5;GNG12;GNG2;GNG3;GNG4;GNG5;GNG7;OPRM1;PDYN;PENK;PRKACA;PRKACB;PRKACG;PRKAR2A;PRKAR2B;PRKX
REGULATION_OF_ION_TRANSMEMBRANE_TRANSPORT	462	5952	0.0266441	0.0214875	0.325439	0.25991	ABCB1;ACTN2;ACTN4;ADRB2;AHCYL1;AHNAK;AKAP6;AKAP9;AKT1;AKT2;ALG10B;ANK2;ANK3;ANO6;APP;ATP1B1;ATP1B2;ATP2B4;CAB39;CACNA1C;CACNA1D;CACNA2D1;CACNB1;CACNB2;CACNB4;CACNG2;CACNG3;CACNG4;CACNG5;CACNG7;CACNG8;CAMK2D;CAV1;CEMIP;CFTR;CHP1;CNIH2;CNIH3;COX17;CRACR2A;CRHR1;DAPK1;DLG1;DMD;DPP10;DPP6;DRD2;EPHB2;EPO;F2R;FGF12;FHL1;FMR1;FXYD1;FXYD2;FXYD5;FXYD6;GAL;GALR2;GLRX;GNB5;GPD1L;GPER1;GRM5;GSTO1;HFE;HOMER1;…
REGULATION_OF_TRANSMEMBRANE_TRANSPORT	473	6097	0.0266691	0.0216023	0.325439	0.25991	ABCB1;ACTN2;ACTN4;ADRB2;AHCYL1;AHNAK;AKAP6;AKAP9;AKT1;AKT2;ALG10B;ANK2;ANK3;ANO6;APP;ATP1B1;ATP1B2;ATP2B4;AZIN1;AZIN2;BCL2;CAB39;CACNA1C;CACNA1D;CACNA2D1;CACNB1;CACNB2;CACNB4;CACNG2;CACNG3;CACNG4;CACNG5;CACNG7;CACNG8;CAMK2D;CAV1;CEMIP;CFTR;CHP1;CNIH2;CNIH3;COX17;CRACR2A;CRHR1;DAPK1;DLG1;DMD;DPP10;DPP6;DRD2;EPHB2;EPO;F2R;FGF12;FHL1;FMR1;FXYD1;FXYD2;FXYD5;FXYD6;GAL;GALR2;GLRX;GNB5;GPD1L;GPER1;GRM5;…
VASCULAR_PROCESS_IN_CIRCULATORY_SYSTEM	134	1569	0.0267816	0.0213934	0.326231	0.25991	ADCY6;ADRA1A;ADRB2;ADRB3;ANGPT1;AVPR1B;AVPR2;CAV1;CHGA;CHRM3;CPS1;CTNNBIP1;DDAH1;DOCK4;DOCK5;ECE1;EDN2;EDN3;EDNRA;EDNRB;F2R;GCLC;GPER1;HMOX1;HRH1;INS;ITGB1BP1;KCNMB2;MYLK3;NOS1;NOS3;NPR1;PDE2A;PDE3A;PER2;PTPRJ;RAMP2;SCPEP1;SLC8A1;SLIT2;SOD2;SRC;TBXA2R;TEK;TGFB1;TRPM4;TRPV4;YES1
RESPONSE_TO_CORTICOSTEROID	22	503	0.0269688	0.0274225	0.327281	0.288363	ADAM9;AKR1C3;GHRHR;GOT1;GPER1;IL10;NR3C1;SLIT2;SLIT3;SOX30;SSTR4;SSTR5;TNF
CELL_DIFFERENTIATION_INVOLVED_IN_METANEPHROS_DEVELOPMENT	9	266	0.0270109	0.0261354	0.327281	0.283424	BMP4;OSR1;POU3F3;SIX2;STAT1;TCF21
POSITIVE_REGULATION_OF_CARDIAC_MUSCLE_TISSUE_GROWTH	22	504	0.0269703	0.0225431	0.327281	0.266282	AKAP6;BMPR1A;ERBB4;FGFR2;IGF1;MEF2C;NOTCH1;RBPJ;TBX2;TGFBR3
REGULATION_OF_AXONOGENESIS	163	2786	0.0272271	0.0232877	0.329318	0.269776	ABL1;ARHGAP35;CDKL3;CDKL5;CHN1;CTTN;DCC;DNM2;DSCAM;EFNB3;EPHA4;EPHB3;FGF13;GDI1;KIF13B;L1CAM;LINGO1;LRP4;LRRC4C;MACF1;MAPT;MARK2;MEGF8;NGF;NRCAM;NRP1;NTN1;NTRK2;OLFM1;PAK1;PAK3;PLXNA1;PLXNA2;PLXNA3;PLXNA4;PLXNB1;PLXNB2;PLXNB3;PLXNC1;PLXND1;PTEN;PTPRO;PTPRS;RHOA;ROBO1;ROBO2;RTN4;SEMA3A;SEMA5A;SIPA1L1;SLIT2;SSH1;SSH2;SSH3;TWF2
DERMATAN_SULFATE_BIOSYNTHETIC_PROCESS	9	268	0.0272987	0.020147	0.329531	0.252443	BGN;DCN;DSE;UST;VCAN
REGULATION_OF_NEUTROPHIL_CHEMOTAXIS	14	361	0.0273408	0.0215314	0.329531	0.25991	BST1;CAMK1D;DAPK2;MOSPD2;NCKAP1L;RAC1;RAC2;SLIT2;THBS4
REGULATION_OF_GLIAL_CELL_DIFFERENTIATION	48	484	0.0274038	0.0195346	0.329711	0.249611	BIN1;BMP2;CDK1;CLCF1;CXCR4;DICER1;DRD3;EPHA4;LDLR;NF1;NOTCH1;SERPINE2;SLC45A3;TENM4;ZNF365
BIOCARTA_INTEGRIN_PATHWAY	95	1070	0.0276788	0.023515	0.329747	0.27058	ACTN1;ACTN2;ACTN3;BCAR1;BCR;CAPN1;CAV1;CRKL;CSK;FYN;GRB2;HRAS;ITGA1;JUN;MAP2K1;MAPK1;MAPK3;MAPK8;PPP1R12B;PTK2;PXN;RAP1A;RAPGEF1;RHOA;SHC1;SOS1;SRC;TLN1;TNS1;VCL;ZYX
TISSUE_REMODELING	58	609	0.0275966	0.0209828	0.329747	0.258172	ACVR2B;ACVRL1;ATP7A;CAV1;CCR2;DLL4;EFNA2;ELF3;EPHA2;F2R;GPR55;HMGB1;LGR4;MEF2C;NOS3;P3H4;PTH;PTK2B;SRC;TGFB1;TGFB3;TPP1;ZNF675
NEGATIVE_REGULATION_OF_INTERLEUKIN-6_PRODUCTION	9	269	0.0275007	0.0202087	0.329747	0.252443	ARRB1;BPI;IL10;NCKAP1L;NLRP12;TLR9;TNF
NEGATIVE_REGULATION_OF_I-KAPPAB_KINASE_NF-KAPPAB_SIGNALING	44	881	0.0276953	0.0251132	0.329747	0.279135	CARD8;CCDC22;DAB2IP;ESR1;FAF1;GSTP1;IL10;MAPKBP1;NLRP12;OTUD7A;OTUD7B;PER1;RORA;STAT1;TLE1;TNIP1;TRIM59;USP10;ZMYND11
CATECHOL-CONTAINING_COMPOUND_METABOLIC_PROCESS	18	432	0.0276885	0.0225591	0.329747	0.266282	ATP7A;DAO;DBH;DRD2;DRD3;GATA3;LRTOMT;MAOA;MAOB;SNCAIP;TH
CATECHOLAMINE_METABOLIC_PROCESS	18	432	0.0276885	0.0225591	0.329747	0.266282	ATP7A;DAO;DBH;DRD2;DRD3;GATA3;LRTOMT;MAOA;MAOB;SNCAIP;TH
RESPONSE_TO_BACTERIUM	231	3843	0.0277454	0.0230859	0.329772	0.26789	ADAM9;ADGRB1;ANKRD17;BAIAP2;CACTIN;CARD16;CAV1;CD14;CD1D;CD27;CD36;CD6;CHGA;CITED1;CPS1;CTR9;CXCL13;DAB2IP;DEFA5;DEFB110;DEFB115;DEFB118;DEFB119;DEFB123;DEFB124;DEFB126;DEFB129;DEFB132;DROSHA;ELANE;F2R;FAS;FER;FGR;FOXP1;FZD5;GBP6;GSDMD;GSTP1;HIST1H2BE;IGHV1-24;IGHV3-35;IGHV4-61;IL10;IL12A;IL12B;IL18;IL1B;IL6R;IRAK1;ISG15;JUN;JUND;LIAS;LILRB1;LPO;LY96;LYN;LYST;LYZL4;LYZL6;MAPK8;MEF2C;MICA;MPO;MYD8…
FORMATION_OF_PRIMARY_GERM_LAYER	73	1358	0.0278291	0.0234634	0.330194	0.27044	AXIN1;BMP4;COL12A1;COL4A2;COL6A1;COL7A1;CRB2;CTR9;DUSP2;DUSP4;EOMES;FN1;HMGA2;INHBA;ITGA2;ITGA3;ITGA4;ITGA5;ITGA7;ITGA8;ITGAV;ITGB2;ITGB3;ITGB5;KDM6B;KIF16B;KLF4;LAMA3;LAMB1;LEF1;LEO1;LHX1;MESP2;MMP15;MMP9;NANOG;SIX2;SOX17;TRIM15
SUPERPATHWAY_OF_INOSITOL_PHOSPHATE_COMPOUNDS	95	1714	0.0280351	0.0245573	0.330921	0.276541	FIG4;INPP5A;INPP5D;IP6K1;IP6K2;IPPK;ITPK1;ITPKA;ITPKB;ITPKC;MINPP1;OCRL;PI4K2A;PIK3C2B;PIK3C2G;PIK3CA;PIK3CD;PIK3CG;PIK3R2;PIK3R3;PIK3R5;PIK3R6;PIKFYVE;PIP4K2A;PIP5K1B;PIP5K1C;PIP5KL1;PLCB1;PLCB4;PLCD1;PLCD3;PLCE1;PLCG1;PLCG2;PLCH1;PLCH2;PLCZ1;PTEN;SACM1L;SYNJ2
POSITIVE_REGULATION_OF_FATTY_ACID_METABOLIC_PROCESS	16	400	0.0280335	0.0223827	0.330921	0.266032	AKT2;APOA1;IRS1;IRS2;MID1IP1;NR1H3;PLIN5;PPARA;PPARGC1A;SLC45A3;TWIST1
NEURONAL_ACTION_POTENTIAL	58	611	0.027991	0.0213767	0.330921	0.25991	ANK3;CACNA1G;CACNA1H;CACNA1I;CATSPER2;CHRNA1;GPER1;KCNA2;KCNMB2;KCNMB3;MYH14;SCN10A;SCN11A;SCN1A;SCN3A;SCN5A;SCN7A;SCN8A;SCN9A
MAP_KINASE_ACTIVATION_IN_TLR_CASCADE	115	1328	0.0284196	0.021993	0.334	0.263225	ATF2;BTRC;CHUK;CUL1;DUSP4;ELK1;FBXW11;FOS;IKBKB;IKBKG;IRAK1;IRAK2;JUN;MAP2K1;MAP2K4;MAP2K6;MAP3K7;MAP3K8;MAPK1;MAPK10;MAPK11;MAPK3;MAPK8;MEF2A;MEF2C;NFKB1;NOD1;NOD2;PPP2CB;PPP2R1A;PPP2R5D;RIPK2;RPS27A;RPS6KA2;RPS6KA5;TAB1;TAB2;TAB3;TNIP2;VRK3
CYCLIC_NUCLEOTIDE_BIOSYNTHETIC_PROCESS	30	644	0.0284645	0.024692	0.334	0.277396	ADCY1;ADCY10;ADCY2;ADCY6;ADCY7;ADCY9;AMPD2;CALCRL;GUCY1B3;GUCY2F;NPPC;NPR1;NPR2;RAMP2
SYNAPTIC_VESICLE_ENDOCYTOSIS	25	557	0.0285395	0.0241947	0.334	0.273807	GAK;ITSN1;NLGN1;NLGN2;NLGN3;NLGN4X;NLGN4Y;PACSIN1;PIP5K1C;STON2;SYT1;SYT2;SYT5;SYT8
NEGATIVE_REGULATION_OF_ACTIN_FILAMENT_BUNDLE_ASSEMBLY	25	557	0.0285395	0.0241947	0.334	0.273807	ARAP1;ARHGAP6;CLASP1;CLASP2;DLC1;MET;PHLDB2;PPFIA1;SHANK1;TMEFF2;WAS
PEPTIDYL-TYROSINE_PHOSPHORYLATION	172	2066	0.0284576	0.0215923	0.334	0.25991	ABI1;ABI2;ABI3;ABL1;ABL2;BLK;BMX;BTK;CSF1R;CSK;DDR1;DDR2;DYRK1A;EGFR;EPHA4;EPHB2;ERBB4;F2R;FER;FES;FGFR1;FGFR2;FGFR3;FGR;FLT1;FLT4;FRK;FYN;GHR;GRAP2;GRB2;IGF1R;IL15;INSR;ITK;JAK1;JAK3;KDR;KIT;LEP;LYN;MAPK3;MATK;NTRK1;PDGFRA;PIBF1;PKDCC;PRLR;PTK2;PTK2B;PTPN6;RELN;SLA;SRC;TEC;TEK;TNK2;TYK2;YES1;ZAP70
BIOCARTA_AT1R_PATHWAY	87	969	0.0286444	0.0205894	0.334006	0.256266	ATF2;CALM2;EGFR;ELK1;GNAQ;GRB2;HRAS;JUN;MAP2K1;MAP2K4;MAP3K1;MAPK1;MAPK3;MAPK8;MEF2A;MEF2C;MEF2D;PAK1;PRKCA;PRKCB;PTK2;PTK2B;RAC1;SHC1;SOS1;SRC
BIOCARTA_TCRA_PATHWAY	23	200	0.0288734	0.0217973	0.334006	0.261797	CD3E;FYN;HLA-DRA;HLA-DRB1;PTPRC;ZAP70
NONSENSE_MEDIATED_DECAY__NMD__INDEPENDENT_OF_THE_EXON_JUNCTION_COMPLEX__EJC_	55	1066	0.0289381	0.0233365	0.334006	0.269884	EIF4G1;ETF1;GSPT1;GSPT2;NCBP1;RPL10;RPL13;RPL13A;RPL17;RPL18;RPL21;RPL22;RPL27A;RPL3;RPL31;RPL36;RPL36A;RPL3L;RPL4;RPL8;RPL9;RPLP1;RPS12;RPS14;RPS18;RPS23;RPS26;RPS27A;RPS28;RPS29;RPS5;RPS6;RPS7;RPS8;RPS9;UPF1
RECRUITMENT_AND_ATM-MEDIATED_PHOSPHORYLATION_OF_REPAIR_AND_SIGNALING_PROTEINS_AT_DNA_DOUBLE_STRAND_BREAKS	48	945	0.0286691	0.0261692	0.334006	0.283424	ABL1;APBB1;BAP1;BARD1;BAZ1B;BRCC3;CHEK2;EYA3;EYA4;HERC2;HIST1H2BD;HIST1H2BE;HIST1H2BL;HIST1H4I;HIST1H4J;KDM4A;KDM4B;MAPK8;MDC1;NBN;PIAS4;PPP5C;RNF8;RPS27A;UBE2I;UIMC1
DNA_DOUBLE_STRAND_BREAK_RESPONSE	48	950	0.0287804	0.0227076	0.334006	0.266659	ABL1;APBB1;BAP1;BARD1;BAZ1B;BRCC3;CHEK2;EYA3;EYA4;HERC2;HIST1H2BD;HIST1H2BE;HIST1H2BL;HIST1H4I;HIST1H4J;KDM4A;KDM4B;MAPK8;MDC1;NBN;PIAS4;PPP5C;RNF8;RPS27A;UBE2I;UIMC1
G-PROTEIN_COUPLED_GLUTAMATE_RECEPTOR_SIGNALING_PATHWAY	39	381	0.0288258	0.0196654	0.334006	0.249611	GRIK3;GRM1;GRM3;GRM4;GRM5;GRM6;GRM7;GRM8;HOMER1;HOMER2;HOMER3;TRPM1
REGULATION_OF_CYTOKINE-MEDIATED_SIGNALING_PATHWAY	111	1965	0.028945	0.0258366	0.334006	0.283424	AGPAT1;APOA1;BIRC2;CACTIN;CARD16;CARD8;CASP4;CCDC3;CDC37;CHUK;CNOT7;CPNE1;ELF1;FADD;GSTP1;HIPK1;HSP90AB1;IFNGR2;IKBKB;IKBKG;IL36RN;IRAK1;IRAK2;JAK1;LIFR;MADD;NLRC5;NR1H3;PADI2;PARP9;PIAS1;PPARG;PTPN1;PTPN11;PTPN2;PTPN6;PTPRC;PYDC1;RBCK1;ROBO1;RPS27A;RUNX1;SHARPIN;SLIT2;SLIT3;STAT1;TNF;TNFRSF1A;TRADD;TRAIP;TRIM44;TYK2;VRK2;WNT5A;ZNF675
ENDOTHELIAL_CELL_MIGRATION	101	1147	0.0288684	0.0215795	0.334006	0.25991	ABL1;ADGRA2;CDH13;CXCL13;CYP1B1;DPP4;EFNB2;EGR3;EMP2;FAP;GREM1;ID1;KDR;LOXL2;MYH9;NOS3;NRP1;PIK3CA;PLEKHG5;PLXND1;PRKX;PTP4A3;PXN;RAB13;RHOA;ROBO1;S100A2;SLIT2;STARD13;STAT1;TDGF1
NUCLEOSIDE_TRIPHOSPHATE_METABOLIC_PROCESS	155	2662	0.0289783	0.0224241	0.334006	0.266063	ADPGK;AK5;AK8;AK9;ALDOB;ATP1B1;ATP5A1;ATP5G2;ATP5G3;ATP5J2;ATP5L;ATP5S;ATP6V0A1;ATP6V0A4;CHCHD10;CMPK1;COX15;COX6A1;COX6B1;COX7A2L;COX7B;CTNS;CYCS;DTYMK;DUT;ENO2;GAPDHS;GCK;GNAI3;GPHN;GPI;GTPBP1;HK1;HK3;HSPA8;IMPDH1;IMPDH2;ITPA;LDHA;LRRK2;MFN1;MOCS1;MOCS2;MYH3;MYH6;NADK;NDUFA10;NDUFA11;NDUFA13;NDUFA2;NDUFA3;NDUFA5;NDUFA6;NDUFA9;NDUFB5;NDUFC1;NDUFS2;NDUFS3;NDUFS6;NDUFV2;NFS1;NME2;OPA1;PARP1;PFKFB1…
VENOUS_BLOOD_VESSEL_DEVELOPMENT	8	243	0.0290457	0.0275852	0.334221	0.288363	ACVR2B;ACVRL1;CCBE1;FOXF1;NOTCH1;PROX1
IRF3-MEDIATED_INDUCTION_OF_TYPE_I_IFN	21	177	0.0291186	0.0212802	0.334498	0.25991	DDX41;DTX4;IFI16;NLRP4;PRKDC;TBK1;TMEM173;XRCC5;XRCC6
NEGATIVE_REGULATION_OF_VIRAL_LIFE_CYCLE	59	1129	0.0292721	0.0238819	0.334529	0.27319	APOBEC3F;BTBD17;C19orf66;CCNK;CHMP3;EIF2AK4;FAM111A;FCN3;GSN;HMGA2;IFI16;IFIT5;IFITM2;IFITM3;ILF3;ISG15;MID2;OAS1;PARP10;PLSCR1;PML;PROX1;RSAD2;SNX3;SRPK1;SRPK2;TNF;TNIP1;TRIM15;TRIM26;TRIM31;TRIM35;TRIM5;VAPA
CELLULAR_RESPONSE_TO_MONOAMINE_STIMULUS	63	671	0.0295603	0.0229293	0.334529	0.266976	ABL1;ADCY6;APLP1;ATP2B4;DRD5;GABPA;GNB1;GNG2;KCNQ1;LRRK2;MAPK1;MAPK3;PDE4B;PRKACA;RYR2;SIRT2
OUTFLOW_TRACT_MORPHOGENESIS	59	1132	0.0293913	0.0239549	0.334529	0.27319	ACVR1;BMP4;BMPR1A;DVL2;FGF8;FGFR2;GATA6;HEYL;JAG1;MEF2C;NIPBL;NKX2-5;NRP1;NRP2;PITX2;RBPJ;RYR1;SEMA3C;SMAD6;SOX11;SOX17;TBX1;TBX2;TGFBR2;TGFBR3;ZFPM1;ZFPM2
RESPONSE_TO_CATECHOLAMINE	63	671	0.0295603	0.0229293	0.334529	0.266976	ABL1;ADCY6;APLP1;ATP2B4;DRD5;GABPA;GNB1;GNG2;KCNQ1;LRRK2;MAPK1;MAPK3;PDE4B;PRKACA;RYR2;SIRT2
CGMP_BIOSYNTHETIC_PROCESS	23	523	0.0295385	0.0247545	0.334529	0.277396	ADCY1;ADCY2;ADCY6;ADCY7;ADCY9;GUCY1B3;GUCY2F;NPPC;NPR1;NPR2
CELLULAR_RESPONSE_TO_CATECHOLAMINE_STIMULUS	63	671	0.0295603	0.0229293	0.334529	0.266976	ABL1;ADCY6;APLP1;ATP2B4;DRD5;GABPA;GNB1;GNG2;KCNQ1;LRRK2;MAPK1;MAPK3;PDE4B;PRKACA;RYR2;SIRT2
REGULATION_OF_MICROTUBULE_POLYMERIZATION	42	845	0.029244	0.0263256	0.334529	0.283424	ABL1;ANKRD53;CLASP1;CLIP1;DCTN1;FES;MAPRE1;MAPT;MECP2;MET;NAV3;NUMA1;PAK1;RAC1;STMN2;TBCD
RESPONSE_TO_MONOAMINE	63	671	0.0295603	0.0229293	0.334529	0.266976	ABL1;ADCY6;APLP1;ATP2B4;DRD5;GABPA;GNB1;GNG2;KCNQ1;LRRK2;MAPK1;MAPK3;PDE4B;PRKACA;RYR2;SIRT2
NEGATIVE_REGULATION_OF_CELL_JUNCTION_ASSEMBLY	59	622	0.0291712	0.0222693	0.334529	0.265633	ACVRL1;ARHGAP6;BCAS3;CLASP2;CORO1C;DLC1;DMTN;IKBKB;ITGB1BP1;PHLDB2;PTEN;RCC2;ROCK2;SRC;THBS1;TNF
BIOCARTA_CXCR4_PATHWAY	75	819	0.0296253	0.0239643	0.334712	0.27319	BCAR1;CRK;CXCL12;CXCR4;GNAI1;GNAQ;GNB1;HRAS;MAP2K1;MAPK1;MAPK3;NFKB1;PIK3C2G;PIK3CA;PLCG1;PRKCA;PRKCB;PTK2;PTK2B;PXN;RELA
SIGNALING_BY_NGF	319	5178	0.0298397	0.026066	0.334928	0.283424	ABR;AKAP13;AP2A1;AP2A2;AP2B1;AP2M1;APH1A;ARHGEF10;ARHGEF10L;ARHGEF11;ARHGEF16;ARHGEF18;ARHGEF19;ARHGEF2;ARHGEF3;ARHGEF37;ARHGEF38;ARHGEF4;ARHGEF7;ARHGEF9;BCL2L11;BRAF;CASP2;CLTA;CLTC;CRK;CRKL;DNM1;DNM2;DNM3;DUSP4;ECT2;ELK1;FGD1;FGD2;FGD3;FGD4;FURIN;HDAC2;HRAS;IKBKB;IRAK1;IRS1;IRS2;ITSN1;KALRN;KIDINS220;LINGO1;MAGED1;MAP2K5;MAPK1;MAPK11;MAPK12;MAPK3;MAPK8;MCF2L;MEF2A;MEF2C;MYD88;NET1;NFKB1;NGEF;NG…
SIGNALING_BY_PTK6	71	1328	0.0297989	0.025004	0.334928	0.278514	AKT1;ARAP1;ARHGAP35;BCAR1;CBL;CCND1;CDK2;CDK4;CRK;DOCK1;EGF;EGFR;ELMO1;ELMO2;EPAS1;GPNMB;HRAS;KHDRBS2;KHDRBS3;LRRK2;NR3C1;NRG1;NRG2;NRG3;NRG4;PELP1;PTPN1;PXN;RAC1;RHOA;RPS27A
SIGNALING_BY_NON-RECEPTOR_TYROSINE_KINASES	71	1328	0.0297989	0.025004	0.334928	0.278514	AKT1;ARAP1;ARHGAP35;BCAR1;CBL;CCND1;CDK2;CDK4;CRK;DOCK1;EGF;EGFR;ELMO1;ELMO2;EPAS1;GPNMB;HRAS;KHDRBS2;KHDRBS3;LRRK2;NR3C1;NRG1;NRG2;NRG3;NRG4;PELP1;PTPN1;PXN;RAC1;RHOA;RPS27A
RETINA_LAYER_FORMATION	59	625	0.0297214	0.0228249	0.334928	0.266976	AHI1;DSCAM;FOXN4;LHX1;MEGF11;PROM1;PTPRM;SDK1;SDK2;TFAP2A;TFAP2B
BETA-CATENIN_PHOSPHORYLATION_CASCADE	13	340	0.0302067	0.0234507	0.33794	0.27044	AXIN1;CSNK1A1;CTNNB1;FRAT1;PPP2CB;PPP2R1A;PPP2R5A;PPP2R5C;PPP2R5D
U12_DEPENDENT_SPLICING	59	627	0.030171	0.0276642	0.33794	0.288363	DDX42;GTF2F1;GTF2F2;LSM2;NCBP1;POLR2A;POLR2B;POLR2C;POLR2D;POLR2E;POLR2F;POLR2H;POLR2L;PRPF6;PRPF8;SF3B1;SF3B2;SF3B3;SF3B5;SNRNP200;SNRNP25;SNRNP40;SNRNP48;SNRPD3;SNRPE;SRSF1;TXNL4A;ZRSR2
PID_NCADHERIN_PATHWAY	46	913	0.0304273	0.0238364	0.339645	0.27319	AXIN1;CAMK2G;CDC42;CNR1;CTNNA1;CTNNB1;CTTN;DAGLA;DCTN1;FER;FGFR1;GSN;LRP5;MAPK8;MAPRE1;PIK3CA;PIP5K1C;PLCG1;PTPN1;PTPN11;RAC1;RHOA
NUCLEOSOME_ASSEMBLY	64	1207	0.0305076	0.0251829	0.339645	0.279457	ANP32A;ANP32B;ASF1A;BRD2;CABIN1;CENPI;CENPK;CENPL;CENPP;DAXX;GRWD1;H3F3A;HIRA;HIST1H2BD;HIST1H2BE;HIST1H2BL;HIST1H3E;HIST1H3H;HIST1H4I;HIST1H4J;IPO4;KAT6B;MIS18BP1;NAA60;NAP1L4;RBBP4;RBBP7;RSF1;RUVBL1;SART3;SOX9;UBN1
ENDOCHONDRAL_BONE_MORPHOGENESIS	13	342	0.030505	0.023567	0.339645	0.270724	BMP4;COL13A1;FGFR3;FOXC1;MEF2C;NPPC;SOX9;TRPV4
HALLMARK_COMPLEMENT	220	3661	0.031064	0.0255804	0.342171	0.28341	ACTN2;ADAM9;AKAP10;ANG;ANXA5;APOBEC3F;ATOX1;C1R;C1S;C2;C9;CASP10;CASP4;CASP9;CBLB;CD36;CD40LG;CD55;CDH13;CDK5R1;CFB;CLU;COL4A2;CP;CPM;CPQ;CTSD;DGKG;DGKH;DOCK10;DOCK4;DOCK9;DPP4;DYRK2;ERAP2;F10;F7;F8;FN1;FYN;GATA3;GCA;GNAI3;GNB2;GNB4;GNG2;GP1BA;GPD2;GRB2;GZMA;GZMK;HNF4A;HPCAL4;HSPA1A;IRF2;IRF7;ITGAM;KCNIP2;KCNIP3;KIF2A;L3MBTL4;LCP2;LGALS3;LGMN;LRP1;LYN;ME1;MMP15;MSRB1;NOTCH4;PDP1;PIK3CA;PIK3CG;PIK…
VIRAL_MESSENGER_RNA_SYNTHESIS	49	505	0.0310222	0.0277094	0.342171	0.288363	AAAS;GTF2F1;GTF2F2;NDC1;NUP133;NUP188;NUP205;NUP210;NUP214;NUP50;NUP54;NUP62;NUP88;NUP93;NUPL2;POLR2A;POLR2B;POLR2C;POLR2D;POLR2E;POLR2F;POLR2H;POLR2L
ACETYLCHOLINE_NEUROTRANSMITTER_RELEASE_CYCLE	15	378	0.0309654	0.0244197	0.342171	0.275898	CPLX1;PPFIA1;PPFIA2;PPFIA4;RIMS1;SLC5A7;SNAP25;SYT1;UNC13B;VAMP2
POSITIVE_REGULATION_OF_AUTOPHAGY_OF_MITOCHONDRION	26	233	0.0309804	0.0241511	0.342171	0.273807	ATPIF1;CAMKK2;HDAC6;HTT;OPTN
POSITIVE_REGULATION_OF_NEURON_DIFFERENTIATION	306	4980	0.0308556	0.0250167	0.342171	0.278514	ABL2;ADRA2C;ARHGAP35;ARSB;BHLHB9;BMP2;CAMK1D;CAMK2B;CBFA2T2;CDKL3;CDKL5;CNTF;COBL;CPEB3;CPNE1;CPNE5;CPNE6;CPNE9;CSNK1D;CSNK1E;CUL7;CUX1;CUX2;DAB2IP;DLG5;DSCAM;ECT2;FBXW8;FES;FGFR1;FMR1;FOXO6;GPRC5B;HEYL;HOXD3;IL1RAPL1;ITSN2;KIDINS220;L1CAM;LRP8;LRRC7;LTK;LYN;MACF1;MAGI2;MAPT;MARK2;MEF2C;MEGF8;NBL1;NDNF;NDRG4;NEDD4L;NEURL1;NGF;NKX2-5;NLGN1;NRCAM;NRP1;NTN1;NTRK1;NTRK2;PACSIN1;PLK5;PLXNB1;PLXNB2;PLX…
REGULATION_OF_NEUTROPHIL_MIGRATION	15	379	0.0311337	0.0245129	0.342171	0.276496	ADAM8;BST1;CAMK1D;DAPK2;MOSPD2;NCKAP1L;RAC1;RAC2;SLIT2;THBS4
REGULATION_OF_DEVELOPMENTAL_GROWTH	227	3765	0.0309526	0.0276548	0.342171	0.288363	ABL1;ACTN3;AGR2;AGRN;AKAP6;APP;BASP1;BBS2;BMP4;BMPR1A;CDKL3;CDKL5;CPNE5;CPNE6;CPNE9;CTTN;DCC;DLL1;DNM2;DSCAM;DUSP10;ERBB4;FGF13;FGFR2;FGFR3;GAL;GHR;GHRHR;GSK3A;IGF1;INSR;ITSN2;L1CAM;LATS1;LEP;MACF1;MAPT;MBD5;MEF2C;MEGF8;MUSK;NEDD4L;NIPBL;NKD1;NOTCH1;NRCAM;NRP1;NTN1;OLFM1;PLCB1;PLXNA1;PLXNA2;PLXNA3;PLXNA4;PROX1;PTCH1;PTEN;PTPRS;RASAL1;RBP4;RBPJ;RIMS1;RIMS2;RTN4;SEMA3A;SEMA5A;SIX1;SMURF1;SOX15;STAT…
NEGATIVE_REGULATION_OF_SEQUENCE-SPECIFIC_DNA_BINDING_TRANSCRIPTION_FACTOR_ACTIVITY	142	2452	0.0311298	0.0260072	0.342171	0.283424	ADGRG3;ANXA4;ARRB1;BRMS1;BTRC;CACTIN;CARD8;CDK5RAP3;CDKN2A;CHP1;CHUK;CMKLR1;CTNNBIP1;CYP1B1;DAB2IP;DAP;EIF2AK4;ESR1;FOXP3;FZD6;HAND1;HAVCR2;HDAC2;HDAC4;HEYL;ID1;ID2;IRAK1;IRAK2;ITCH;KEAP1;KLF4;MAD2L2;MAP2K5;MEN1;NFKBIL1;NLRC5;NLRP12;PARP10;PEX14;PKHD1;PROX1;PTCH1;PYDC1;RB1;RBCK1;RNF2;SMAD7;SP100;SUFU;TCF7L2;TLR9;TNFSF4;TRAF3;TRIM40;USP7;WFS1;WWP2;ZNF675
BIOCARTA_SPRY_PATHWAY	37	358	0.0313317	0.0208247	0.342897	0.257791	CBL;EGF;EGFR;GRB2;HRAS;MAP2K1;MAPK1;MAPK3;PTPRB;SHC1;SOS1;SPRY1;SRC
POSITIVE_EPIGENETIC_REGULATION_OF_RRNA_EXPRESSION	61	1159	0.0314374	0.0257271	0.342897	0.283424	ACTB;BAZ1B;CHD3;EHMT2;GATAD2A;GATAD2B;H2AFZ;H3F3A;HDAC2;HIST1H2BD;HIST1H2BE;HIST1H2BL;HIST1H3E;HIST1H3H;HIST1H4I;HIST1H4J;MBD3;MTA1;MTA3;MYBBP1A;POLR1A;POLR1B;POLR1C;POLR1D;POLR2E;POLR2F;POLR2H;POLR2L;RBBP4;RBBP7;SF3B1;TAF1B;TAF1C;TAF1D;ZNRD1
POSITIVE_REGULATION_OF_TRANSMEMBRANE_RECEPTOR_PROTEIN_SERINE_THREONINE_KINASE_SIGNALING_PATHWAY	86	1560	0.0314555	0.0270495	0.342897	0.288363	ACVR1;ACVR2B;ACVRL1;BMP15;BMP2;BMP4;BMP8A;BMP8B;BMPR1A;CDKN2B;CITED1;CRB2;CSNK2B;DAB2;FLCN;GATA6;GDF10;GDF15;GDF6;GDF7;HFE;HIPK2;HSP90AB1;ING2;INHA;INHBA;INHBB;MEN1;NOTCH1;NUMA1;NUP93;RBPJ;RBPMS;RNF111;RNF165;SNW1;SOX11;SULF1;TGFB1;TGFB3;THBS1;UBE2O;ZNF423
REGULATION_OF_KILLING_OF_CELLS_OF_OTHER_ORGANISM	1	91	0.0314254	0.0263222	0.342897	0.283424	P2RX7
IMMUNE_RESPONSE-ACTIVATING_CELL_SURFACE_RECEPTOR_SIGNALING_PATHWAY	406	5205	0.0314997	0.024733	0.342897	0.277396	ABI1;ABL1;ACTB;ACTG1;ACTR3;ARPC2;ARPC3;BAG6;BAIAP2;BCAR1;BCL2;BLK;BRK1;BTK;BTRC;CARD11;CARD9;CD38;CD3E;CD79A;CDC42;CHUK;CLEC7A;CREBBP;CRK;CSK;CUL1;CYFIP1;CYFIP2;DOCK1;ELMO1;ELMO2;FBXW11;FCGR2A;FFAR2;FGR;FPR1;FYN;GATA3;GRAP2;GRB2;HLA-DPA1;HLA-DPB1;HLA-DQB1;HLA-DQB2;HLA-DRA;HLA-DRB1;HLA-DRB5;HRAS;HSP90AA1;HSP90AB1;IGHV1-24;IGHV3-35;IGHV4-61;IKBKB;IKBKG;INPP5D;ITK;LAT2;LCP2;LILRA2;LYN;MAP3K7;MAPK1;M…
REGULATION_OF_CYTOPLASMIC_TRANSPORT	37	358	0.0313317	0.0208247	0.342897	0.257791	CHMP3;DAB2;LRRK2;MAP2K1;MAPK1;MAPK3;MSN;MTMR2;RAB21;RDX;SNX3;SORL1;SRC
BIOCARTA_IL2_PATHWAY	40	395	0.0317343	0.0218589	0.344903	0.262078	ELK1;FOS;GRB2;HRAS;IL2RA;IL2RB;IL2RG;JAK1;JAK3;JUN;MAP2K1;MAPK3;MAPK8;SHC1;SOS1;STAT5A;STAT5B
NEGATIVE_REGULATION_OF_CAMP_BIOSYNTHETIC_PROCESS	76	839	0.0318029	0.0258677	0.345102	0.283424	AKAP6;APLP1;CCR2;DRD2;DRD3;EDNRB;GABBR1;GABBR2;GNAI3;GPR176;GRM3;GRM7;GRM8;HTR1B;LTB4R2;OPRM1;OR13F1;PALM;PDE2A;PRKCA
GRANULOCYTE_ACTIVATION	509	8039	0.0318611	0.027995	0.345187	0.290015	ABCA13;ACAA1;ADAM8;ADGRE3;ADGRE5;ADGRG3;AGA;AHSG;ALDH3B1;ALOX5;AMPD3;ANO6;ANPEP;ANXA2;AP1M1;AP2A2;APEH;ARHGAP9;ARMC8;ARSB;ATAD3B;ATG7;ATP11A;ATP6AP2;ATP6V0A1;ATP6V0C;ATP8A1;ATP8B4;B4GALT1;BPI;BRI3;BST1;C16orf62;CAB39;CAP1;CAPN1;CAT;CCT2;CCT8;CD14;CD36;CD44;CD47;CD55;CD58;CD63;CD68;CEP290;CFD;CHRNB4;CKAP4;CLEC12A;CNN2;CPNE1;CPNE3;CPPED1;CRACR2A;CRISPLD2;CSNK2B;CTSA;CTSD;CXCR2;CYB5R3;CYBA;CYFIP1;CY…
MONOSACCHARIDE_CATABOLIC_PROCESS	47	930	0.0319318	0.0250075	0.345408	0.278514	ADPGK;AKR1A1;ALDOB;CRYL1;DHDH;ENO2;GAPDHS;GCK;GPI;HK1;HK3;KHK;LRP5;PFKL;PFKM;PFKP;PGAM1;PGAM2;PGK1;PGM2;PGM2L1;PKLR;SORD;TKFC
REGULATION_OF_EPITHELIAL_CELL_PROLIFERATION	223	3700	0.0320427	0.0285305	0.346061	0.29247	ACVRL1;AGGF1;AKT1;ANG;ANGPT1;ATP5A1;ATPIF1;BMP2;BMP4;BRCA2;CASK;CAV1;CAV2;CCL26;CDH13;CDK6;CDKN2B;DAB2IP;DEAF1;DLL4;DUSP10;EGFL7;EGFR;EGR3;EPB41L4B;EPGN;FBXW7;FGF7;FGFR2;FLT4;FZD7;GATA3;HRAS;HYAL1;IGF1;IL26;ITGB3;KDR;LAMB1;LAMC1;LEP;LIMS1;MAGED1;MCC;MTSS1;MYDGF;NF1;NFIB;NME2;NOD2;NR2F2;NRARP;NRP1;NRP2;OSR1;PBLD;PDCD6;PLXNB3;PPP1R16B;PRKCA;PRKD1;PRKD2;PROX1;PTPRK;PTPRM;PTPRN;RAB33B;ROBO1;RREB1;RTN…
RESPONSE_TO_VIRUS	144	2481	0.032136	0.0268887	0.346524	0.28813	ACTA2;ADAR;AGBL4;AGBL5;AP1S1;APOBEC3F;ATG7;BCL2;BCL3;BNIP3L;BTBD17;C19orf66;CCDC130;CCL8;CCT5;CDK6;CHUK;CLU;CNOT7;CXCL12;CXCR4;DCLK1;DDX60;FADD;FCN3;FGR;FMR1;FOXP3;GATA3;GBF1;GTF2F1;HMGA1;HMGA2;HYAL1;HYAL3;IFI16;IFIH1;IFIT5;IFITM2;IFITM3;IFNGR2;IFNLR1;IKBKB;IKBKG;IL12A;IRF2;IRF7;ISG15;LAMTOR5;LILRB1;LYST;MAP3K14;MAPK11;MEF2C;MICA;MST1R;NLRC5;NLRP9;NPC2;NT5C3A;OAS1;ODC1;PLSCR1;PQBP1;PSMA2;PTPRC;RE…
TRANSPORT_OF_VIRUS	64	691	0.0323058	0.0300612	0.347807	0.297702	AAAS;CAV1;CAV2;KPNA1;KPNA3;KPNA5;KPNB1;MVB12A;MVB12B;NDC1;NMT2;NUP133;NUP188;NUP205;NUP210;NUP214;NUP50;NUP54;NUP62;NUP88;NUP93;NUP98;NUPL2;RPS27A;SEH1L;VPS28;VPS37A;VPS37B
CEREBRAL_CORTEX_DEVELOPMENT	74	1368	0.0324136	0.027286	0.347875	0.288363	ADGRG1;ARHGAP11B;BBS2;BBS4;BTBD3;CCDC85C;CNTNAP2;COL3A1;DAB2IP;FAT4;FGF13;FOXP2;HTR6;LAMB1;LHX6;MBOAT7;NDE1;NF1;NPY;NTRK2;PAFAH1B1;PLCB1;RELN;ROBO1;RTN4;SLIT2;TACC1;TACC2;TRAPPC9
CELLULAR_PROTEIN_COMPLEX_LOCALIZATION	43	434	0.0323848	0.0282951	0.347875	0.291363	CEP72;DLG1;EXOC1;EXOC3;EXOC3L1;EXOC3L2;EXOC3L4;GPN1;GPN3;KLHL21;NACC2;NDC1;NUP133;RCC2;SEH1L;SMAD7;STXBP6;TNFAIP2
REGULATION_OF_POTASSIUM_ION_TRANSMEMBRANE_TRANSPORTER_ACTIVITY	95	1076	0.0325702	0.0240551	0.34901	0.273582	ACTN2;AKAP6;AKAP9;ALG10B;ANK2;ANK3;ATP1B1;ATP1B2;CAB39;CACNA1D;CAV1;DLG1;FHL1;GAL;GALR2;KCNAB1;KCNE1;KCNG1;KCNS1;KCNS2;LRRC52;NEDD4;NEDD4L;NETO1;NOS1AP;RNF207;STK39;VAMP2;WWP2;YWHAE
IL12_SIGNALING_MEDIATED_BY_STAT4	37	364	0.0331484	0.0281066	0.353673	0.290294	CD28;CD3E;CREBBP;ETV5;FOS;HLA-DRA;HLA-DRB1;IL13;IL18;IL18R1;IL2RA;JUN;MAPK8;STAT4;TGFB1
REGULATION_OF_NERVOUS_SYSTEM_DEVELOPMENT	731	11357	0.0331601	0.0278972	0.353673	0.289439	ABL1;ABL2;ADCY6;ADGRB3;ADGRG1;ADGRL1;ADRA2C;AGRN;AKT1;ANAPC2;ARHGAP35;ARNTL;ARSB;BAG5;BHLHB9;BIN1;BMP2;CAMK1D;CAMK2B;CASZ1;CBFA2T2;CCDC88A;CCR2;CDC20;CDK1;CDK5R1;CDK5RAP3;CDKL3;CDKL5;CERS2;CHN1;CHRNB2;CLCF1;CNTF;CNTN4;COBL;COL3A1;CPEB3;CPNE1;CPNE5;CPNE6;CPNE9;CRMP1;CSNK1D;CSNK1E;CTNNB1;CTTN;CUL7;CUX1;CUX2;CXCR4;DAB2IP;DCC;DENND5A;DICER1;DISC1;DLG5;DLL1;DNM2;DOCK7;DRD2;DRD3;DSCAM;DTX1;DVL1;DVL2;DV…
POSITIVE_REGULATION_OF_EXOCYTOSIS	55	1059	0.0331508	0.026645	0.353673	0.286413	ATP13A2;CACNA1G;CACNA1H;CACNA1I;CFTR;CLASP1;CLASP2;FGR;GAB2;ITGAM;ITGB2;KCNB1;LAMP1;NLGN1;RAB27A;RAB5A;RAB7A;SCAMP5;SMPD3;SNF8;STX4;STXBP5;SYTL4;UNC13B;VPS4A;ZP3
SRP-DEPENDENT_COTRANSLATIONAL_PROTEIN_TARGETING_TO_MEMBRANE	48	944	0.0332699	0.0261379	0.354294	0.283424	RPL10;RPL13;RPL13A;RPL17;RPL18;RPL21;RPL22;RPL27A;RPL3;RPL31;RPL36;RPL36A;RPL4;RPL8;RPL9;RPLP1;RPS12;RPS14;RPS18;RPS23;RPS26;RPS27A;RPS28;RPS29;RPS5;RPS6;RPS7;RPS8;RPS9;SEC63;SRP68;SRP72
PID_HIF2PATHWAY	30	634	0.0336512	0.0289753	0.354987	0.292655	CREBBP;EFNA1;EGLN2;EGLN3;ELK1;EPAS1;EPO;ETS1;FLT1;FXN;HIF1AN;KDR;PGK1;SLC11A2;SLC2A1;SP1;TWIST1
HIF-2-ALPHA_TRANSCRIPTION_FACTOR_NETWORK	30	634	0.0336512	0.0289753	0.354987	0.292655	CREBBP;EFNA1;EGLN2;EGLN3;ELK1;EPAS1;EPO;ETS1;FLT1;FXN;HIF1AN;KDR;PGK1;SLC11A2;SLC2A1;SP1;TWIST1
FORMATION_OF_THE_BETA-CATENIN:TCF_TRANSACTIVATING_COMPLEX	52	1007	0.0338457	0.0269817	0.354987	0.288363	ASH2L;BCL9;BCL9L;CREBBP;CTNNB1;H2AFZ;H3F3A;HIST1H2BD;HIST1H2BE;HIST1H2BL;HIST1H3E;HIST1H3H;HIST1H4I;HIST1H4J;KMT2D;LEF1;LEO1;MEN1;PYGO2;RUVBL1;SMARCA4;TCF7;TCF7L1;TCF7L2;TERT;TLE1;TLE2;TLE3;TRRAP
PEROXISOMAL_LIPID_METABOLISM	37	365	0.0335565	0.0284237	0.354987	0.292248	ABCD1;ACAA1;ACBD4;ACBD5;ACOT4;ACOT6;ACOX3;ACOXL;AMACR;CRAT;CROT;DECR2;HSD17B4;PECR;PHYH;SLC27A2
MEIOTIC_RECOMBINATION	30	639	0.0338527	0.0292128	0.354987	0.293755	BLM;BRCA2;CDK2;CDK4;H2AFZ;H3F3A;HIST1H2BD;HIST1H2BE;HIST1H2BL;HIST1H3E;HIST1H3H;HIST1H4I;HIST1H4J;MLH3;MSH4;MSH5;NBN;PRDM9;RAD51;RBBP8;RPA1;RPA2;RPA3
BMP_SIGNALING_PATHWAY	71	1314	0.0334933	0.0316944	0.354987	0.304552	ACVR1;ACVR2B;ACVRL1;AMHR2;BMP15;BMP2;BMP4;BMP8A;BMP8B;BMPR1A;FSTL1;GDF10;GDF15;GDF6;GDF7;HFE;INHA;LEF1;MAPK3;MEGF8;RGMA;RGMB;RUNX2;SKI;SMAD1;SMAD6;SMAD7;SMAD9;SMURF1;SMURF2;TGFB1;TGFB3;TGFBR3;USP15;ZCCHC12;ZCCHC18
LYMPHOCYTE_PROLIFERATION	20	465	0.0336039	0.027502	0.354987	0.288363	BCL2;CD40LG;CD79A;CRTAM;DOCK8;HSPD1;IL10;LEF1;LILRB1;MEF2C;MSN;PIK3CG;PPP3CB;PTPRC;TNFSF14
REGULATION_OF_CALCIUM_ION_TRANSMEMBRANE_TRANSPORTER_ACTIVITY	150	1788	0.0337317	0.0277053	0.354987	0.288363	AHNAK;AKAP6;ANK2;ATP1B1;CACNA2D1;CACNB1;CACNB2;CACNB4;CAMK2D;CRACR2A;CRHR1;DMD;DRD2;FMR1;GNB5;GSTO1;HPCA;HTT;JPH3;JSRP1;NOS1;NOS1AP;OR13F1;PDE4B;PDE4D;PKD2;PRKACA;RYR2;SLN;STIM1;STIM2;THADA;TLR9;TMEM110;UBQLN1;YWHAE
POSITIVE_REGULATION_OF_MITOTIC_CELL_CYCLE	188	2290	0.0337577	0.0289488	0.354987	0.292655	ANAPC11;ANKRD17;APP;BRD4;CCND1;CCND2;CD28;CDC25B;CDC6;CDC7;CDK1;CDK10;CDK4;CUL3;DBF4B;DMRT1;DRD3;DTL;DYNC1LI1;EDN3;EGF;EIF4E;EIF4EBP1;EIF4G1;EPGN;FOXA1;HYAL1;IGF1;IGF2;IL1B;INS;INSR;LRP5;LSM11;MDM2;MECP2;MEIS2;NSMCE2;NUMA1;NUP62;PLCB1;PRKCA;RAB11A;RAD51B;RANBP1;RANBP3;RB1;RCC2;RDX;RGPD4;RPS6KB1;RPTOR;SMC5;STOX1;TAL1;UBE2E2;USP2;USP22;XRCC3
CYCLIC_PURINE_NUCLEOTIDE_METABOLIC_PROCESS	30	639	0.0338527	0.0292128	0.354987	0.293755	ADCY1;ADCY10;ADCY2;ADCY6;ADCY7;ADCY9;AMPD2;CALCRL;GUCY1B3;GUCY2F;NPPC;NPR1;NPR2;RAMP2
SIG_CD40PATHWAYMAP	39	792	0.0344421	0.0261141	0.358154	0.283424	GORASP1;IKBKG;MAP2K4;MAPK1;MAPK10;MAPK11;MAPK12;MAPK3;MAPK8;MAPK8IP1;MAPK8IP3;NFKB1;NFKBIE;NFKBIL1;PIK3CA;PIK3CD;SYT1;TONSL;TRAF3;TRAF5
BIOCARTA_ALK_PATHWAY	36	742	0.0345804	0.0258187	0.358154	0.283424	ACVR1;ATF2;AXIN1;BMP2;BMP4;BMPR1A;CTNNB1;DVL1;FZD1;GATA4;MAP3K7;MEF2C;NKX2-5;SMAD1;SMAD6;TGFB1;TGFB3;TGFBR2;TGFBR3
PID_AR_TF_PATHWAY	68	1267	0.0346769	0.0287818	0.358154	0.292655	AR;CARM1;CREBBP;DNAJA1;EHMT2;FOXO1;GATA2;HDAC7;HOXB13;HSP90AA1;JUN;KAT7;MAP2K4;MAP2K6;MAPK8;MDM2;NCOA1;NCOA2;NR2C2;NR3C1;PDE9A;POU2F1;RCHY1;RXRA;RXRB;RXRG;SMARCA2;SMARCC1;SMARCE1;SPDEF;SRC;ZMIZ2
HALLMARK_OXIDATIVE_PHOSPHORYLATION	143	2458	0.0346473	0.0289095	0.358154	0.292655	ABCB7;ACAA1;ACADSB;ACADVL;ACAT1;ACO2;ATP1B1;ATP5A1;ATP5G2;ATP5G3;ATP5J2;ATP5L;ATP6V0C;ATP6V1F;ATP6V1G1;ATP6V1H;BDH2;COX15;COX17;COX6A1;COX6B1;COX7A2L;COX7B;CPT1A;CS;CYB5R3;CYCS;DECR1;FXN;GOT2;GPI;GPX4;HCCS;IDH2;IDH3A;IDH3G;ISCU;LDHA;LRPPRC;MAOB;MDH2;MRPL11;MRPL34;MRPS11;MRPS15;MRPS22;MTRR;NDUFA2;NDUFA5;NDUFA6;NDUFA9;NDUFB5;NDUFC1;NDUFS2;NDUFS3;NDUFS6;NDUFV2;NNT;NQO2;OGDH;OPA1;OXA1L;PDHB;PDHX;PDP1…
COLLAGEN_DEGRADATION	42	843	0.0342142	0.0262588	0.358154	0.283424	ADAM9;COL12A1;COL13A1;COL14A1;COL15A1;COL16A1;COL18A1;COL19A1;COL23A1;COL25A1;COL26A1;COL9A3;CTSD;ELANE;FURIN;MMP11;MMP15;MMP3;MMP9;PHYKPL;TMPRSS6
TNFS_BIND_THEIR_PHYSIOLOGICAL_RECEPTORS	35	337	0.0345904	0.0227031	0.358154	0.266659	CD27;CD70;EDA;EDAR;EDARADD;FASLG;LTA;TNFRSF13B;TNFRSF1A;TNFRSF1B;TNFRSF25;TNFRSF6B;TNFRSF8;TNFRSF9;TNFSF11;TNFSF13;TNFSF13B;TNFSF14;TNFSF4;TNFSF9
REGULATION_OF_IMMUNE_EFFECTOR_PROCESS	223	3696	0.0345829	0.0284949	0.358154	0.29247	AGER;ANKRD17;APOA1;APOBEC3F;BIRC2;BTK;C1R;C1S;C2;C5;C7;C8G;C9;CCR2;CD226;CD244;CD55;CD81;CD84;CFB;CFHR1;CLCF1;CLU;CPN1;CRTAM;DDX60;DHX9;EIF2AK4;ELMOD2;FADD;FAM49B;FER;FES;FFAR2;FGR;FOXP3;FZD5;GAB2;GPI;GPRC5B;HAVCR2;HERC5;HFE;HMGB1;HSPD1;IFNLR1;IL10;IL12A;IL12B;IL12RB1;IL18;IL1B;INS;IRF4;ITCH;ITGAM;ITGB2;JAK3;KLK5;KLK7;LAMP1;LEP;LGALS3;LILRB1;LYN;MAP3K7;MICA;MICB;MYB;MYO18A;NCR1;NCR3;NPLOC4;PARP9;…
POSITIVE_REGULATION_OF_CELL-CELL_ADHESION	280	3515	0.0344803	0.0268722	0.358154	0.28813	ADAM8;AGER;AKT1;ANK3;BTLA;CARD11;CAV1;CCDC88B;CCR2;CD1D;CD276;CD28;CD3E;CD40LG;CD44;CD47;CD55;CD6;CDC42;CSK;CX3CL1;CXCL13;DMTN;DOCK8;DPP4;DUSP10;EBI3;ETS1;FADD;FAM49B;FLOT1;FOXA1;FOXP3;FYN;GATA3;GCNT2;GLI2;GLI3;GRAP2;GRB2;HAS2;HHLA2;HLA-DPA1;HLA-DPB1;HLA-DQB1;HLA-DQB2;HLA-DRA;HLA-DRB1;HLA-DRB5;HMGB1;HSPD1;IGF1;IGF2;IL10;IL12A;IL12B;IL12RB1;IL18;IL1B;JAK3;LEP;LILRB1;LILRB4;LYN;MAP3K14;MAP3K7;MAP3K…
CELLULAR_RESPONSE_TO_LIGHT_STIMULUS	72	1330	0.0344907	0.0288766	0.358154	0.292655	CARD16;CASP9;CDC25A;CDKN1A;CHEK1;CREBBP;CRIP1;CRY2;CUL4B;DDB1;DDB2;EIF2AK4;EIF2S1;ERCC1;ERCC4;FMR1;GNAT1;GNB1;HYAL1;HYAL3;INO80;MFAP4;MME;N4BP1;NEDD4;NOC2L;PDE6B;PTPRK;RHBDD1;SAG;TAF1;TMEM161A;TP63;TP73;TRIAP1;TRPM1;USP47;XPA;XPC
REGULATION_OF_TRANSFORMING_GROWTH_FACTOR_BETA_PRODUCTION	35	337	0.0345904	0.0227031	0.358154	0.266659	ATP6AP2;FURIN;GATA6;HSP90AB1;LAPTM4B;SMAD3;THBS1
STRIATED_MUSCLE_CONTRACTION	183	2228	0.0348491	0.0297231	0.358314	0.296281	ANK2;ARHGEF11;ATP1B1;CACNA1C;CACNA1D;CACNA1G;CACNA2D1;CACNB2;CAMK2D;CHRNA1;DMD;DTNA;FGF12;GPD1L;IGSF22;JSRP1;KCNA5;KCNE1;KCNH2;KCNJ2;KCNJ5;KCNN2;KCNQ1;LMOD3;MYBPC1;MYBPC2;MYBPHL;MYH14;MYH3;MYH6;MYL3;MYOM1;MYOM2;MYOM3;NEDD4L;NOS1;PGAM2;PIK3CA;PKP2;RCSD1;RYR2;SCN1A;SCN4B;SCN5A;SLC8A1;SMPX;STAC3;TNNI2;TNNI3;TNNT3;TPM1;TTN
TCF_DEPENDENT_SIGNALING_IN_RESPONSE_TO_WNT	209	3479	0.0348018	0.0306843	0.358314	0.300897	AKT1;AKT2;ASH2L;AXIN1;BCL9;BCL9L;BTRC;CAV1;CCDC88C;CREBBP;CSNK1A1;CSNK1E;CSNK1G2;CSNK2B;CTBP1;CTNNB1;CTNNBIP1;CUL3;DACT1;DVL1;DVL2;DVL3;FRAT1;FZD1;FZD5;FZD6;FZD8;H2AFZ;H3F3A;HECW1;HIST1H2BD;HIST1H2BE;HIST1H2BL;HIST1H3E;HIST1H3H;HIST1H4I;HIST1H4J;KMT2D;KREMEN1;KREMEN2;LEF1;LEO1;LGR4;LGR5;LGR6;LRP5;MEN1;PIP5K1B;PPP2CB;PPP2R1A;PPP2R5A;PPP2R5C;PPP2R5D;PSMA1;PSMA2;PSMA4;PSMA8;PSMB10;PSMB5;PSMB7;PSMB8;…
N-GLYCAN_PROCESSING	35	338	0.0348363	0.0230688	0.358314	0.26789	EDEM2;GNPTAB;MAN1A1;MAN1B1;MAN1C1;MAN2A2;MGAT4B;ST8SIA2;ST8SIA4
KINETOCHORE_ORGANIZATION	2	111	0.0349105	0.0300828	0.358408	0.297702	CENPF;POGZ
EMBRYONIC_HEART_TUBE_DEVELOPMENT	53	1021	0.0351406	0.0280889	0.359692	0.290294	ACVR1;AHI1;BBS4;BBS5;BBS7;DLL1;DNAAF1;FOXN4;GATA4;HAND1;IFT122;MEF2C;MEGF8;MICAL2;NDRG4;NKX2-5;NKX2-6;NOTCH1;NPHP3;NPHP3-ACAD11;PKD2;RYR2;SOX17;STIL;TBX2;TGFBR2;ZIC3
PROTEIN_TARGETING_TO_ER	53	1019	0.0350924	0.0322049	0.359692	0.305057	PMM1;PMM2;RPL10;RPL13;RPL13A;RPL17;RPL18;RPL21;RPL22;RPL27A;RPL3;RPL31;RPL36;RPL36A;RPL4;RPL8;RPL9;RPLP1;RPS12;RPS14;RPS18;RPS23;RPS26;RPS27A;RPS28;RPS29;RPS5;RPS6;RPS7;RPS8;RPS9;SEC62;SEC63;SPCS2;SRP68;SRP72
NEGATIVE_REGULATION_OF_STRESS_FIBER_ASSEMBLY	23	512	0.0352415	0.0293767	0.360189	0.294911	ARAP1;ARHGAP6;CLASP1;CLASP2;DLC1;MET;PHLDB2;PPFIA1;TMEFF2;WAS
SIGNALING_BY_BMP	23	516	0.0355155	0.0295549	0.360888	0.295032	ACVR2B;ACVRL1;AMHR2;BMP2;BMPR1A;FSTL1;SKI;SMAD1;SMAD6;SMAD7;SMAD9;SMURF1;SMURF2
NEUTROPHIL_ACTIVATION	509	8028	0.0354165	0.0294582	0.360888	0.294911	ABCA13;ACAA1;ADAM8;ADGRE3;ADGRE5;ADGRG3;AGA;AHSG;ALDH3B1;ALOX5;AMPD3;ANO6;ANPEP;ANXA2;AP1M1;AP2A2;APEH;ARHGAP9;ARMC8;ARSB;ATAD3B;ATG7;ATP11A;ATP6AP2;ATP6V0A1;ATP6V0C;ATP8A1;ATP8B4;B4GALT1;BPI;BRI3;BST1;C16orf62;CAB39;CAP1;CAPN1;CAT;CCT2;CCT8;CD14;CD36;CD44;CD47;CD55;CD58;CD63;CD68;CEP290;CFD;CHRNB4;CKAP4;CLEC12A;CNN2;CPNE1;CPNE3;CPPED1;CRACR2A;CRISPLD2;CSNK2B;CTSA;CTSD;CXCR2;CYB5R3;CYBA;CYFIP1;CY…
RESPONSE_TO_UV	111	1950	0.0355204	0.0314935	0.360888	0.304405	AKT1;BCL3;BRSK1;CARD16;CASP9;CAT;CCAR2;CCND1;CDC25A;CDKN1A;CDKN2D;CHEK1;CIRBP;CREBBP;CRIP1;CUL4B;DCUN1D3;DDB1;DDB2;DTL;EGFR;EIF2AK4;EIF2S1;ELANE;ERCC1;ERCC2;ERCC4;ERCC5;ERCC8;FMR1;HYAL1;HYAL3;IL12A;IL12B;INO80;MAPK8;MEN1;MFAP4;MME;MSH6;N4BP1;NEDD4;NOC2L;PTPRK;RAD18;RELA;RHBDD1;SDF4;TAF1;TMEM161A;TP53I13;TP63;TP73;TRIAP1;UBE2B;UBE4B;USP47;UVSSA;XPA;XPC
TRABECULA_MORPHOGENESIS	23	515	0.0354113	0.0294774	0.360888	0.294911	BMPR1A;DLL4;FBN2;NOTCH1;NRG1;PLXNB1;RBP4;RBPJ;RHOA;S1PR1;TEK;TGFBR3
MITOCHONDRIAL_OUTER_MEMBRANE_PERMEABILIZATION	5	181	0.0356211	0.0326699	0.361375	0.307007	BCL2L11;BLOC1S2;BNIP3L;RHOT1;RHOT2
PID_AURORA_A_PATHWAY	31	652	0.0358454	0.0309632	0.361512	0.302057	AKT1;ARHGEF7;BIRC5;CDC25B;CKAP5;CPEB1;FZR1;GIT1;MDM2;NDEL1;PAK1;PPP2R5D;PRKACA;TACC1
AURORA_A_SIGNALING	31	652	0.0358454	0.0309632	0.361512	0.302057	AKT1;ARHGEF7;BIRC5;CDC25B;CKAP5;CPEB1;FZR1;GIT1;MDM2;NDEL1;PAK1;PPP2R5D;PRKACA;TACC1
RAF-INDEPENDENT_MAPK1_3_ACTIVATION	38	376	0.0356934	0.0306568	0.361512	0.300897	CDK1;DUSP10;DUSP16;DUSP2;DUSP4;DUSP8;DUSP9;IL6R;JAK1;MAP2K1;MAPK1;MAPK3;PEA15;PTPN11;TYK2
PERIPHERAL_NERVOUS_SYSTEM_DEVELOPMENT	65	1216	0.0358013	0.0294997	0.361512	0.294911	ADGRB1;ADGRG6;ALDH3A2;ARHGEF10;ASIC2;DICER1;EGR2;GDNF;GPC1;GSTM3;ISL2;NCMAP;NF1;NFASC;PARD3;RUNX1;SCN8A;SERPINI1;SIRT2;SKI;SOX8
METABOTROPIC_GLUTAMATE_RECEPTOR_GROUP_III_PATHWAY	166	2001	0.0361201	0.0272738	0.361623	0.288363	ADCY10;CACNA1A;CACNA1B;CACNA1E;CACNB1;GNAI1;GNAI3;GNB1;GNB2;GNB4;GNB5;GNG3;GNG4;GNG5;GNG7;GRIA3;GRIA4;GRIK3;GRIK4;GRIK5;GRIN2A;GRIN2B;GRIN2C;GRIN2D;GRM1;GRM4;GRM5;GRM6;GRM7;GRM8;PRKACA;PRKACB;PRKACG;PRKAR1B;PRKAR2A;PRKAR2B;PRKX;SLC17A7;SLC1A2;SLC1A3;SLC1A6;SLC1A7;SNAP23;SNAP25;SNAP29;STX1B;VAMP1;VAMP2;VAMP3;VTI1A
REGULATION_OF_MITOTIC_SPINDLE_CHECKPOINT	4	154	0.0360268	0.0321689	0.361623	0.305057	DYNC1LI1;USP44;XRCC3
EXTRINSIC_APOPTOTIC_SIGNALING_PATHWAY	103	1183	0.036073	0.0272663	0.361623	0.288363	APPL1;BAG3;BCL2;BCL2L2;BCL2L2-PABPN1;BID;BLOC1S2;BOK;CASP9;CD27;CD70;CRADD;DAB2IP;DAXX;DCC;DDX47;DEDD2;DIABLO;FADD;FAS;FASLG;FGFR3;G0S2;GABARAP;GSK3A;HIPK1;IL12A;IL6R;INHBA;ITGAV;KIAA0141;NGF;PDPK1;RNF41;SMAD3;SORT1;TGFB1;TNF;TNFRSF1A;TRADD
REGULATION_OF_MITOTIC_CELL_CYCLE_SPINDLE_ASSEMBLY_CHECKPOINT	4	154	0.0360268	0.0321689	0.361623	0.305057	DYNC1LI1;USP44;XRCC3
PROTEIN_ACTIVATION_CASCADE	37	750	0.0360925	0.0317548	0.361623	0.30458	C1R;C1S;C2;C5;C7;CFB;CFD;CFHR1;CLU;COLEC11;F10;F11;F13A1;F7;F8;FBLN1;FCN3;GP1BA;IGHV1-24;IGHV3-35;IGHV4-61;MASP1;TFPI;VWF
STING_MEDIATED_INDUCTION_OF_HOST_IMMUNE_RESPONSES	24	217	0.0362787	0.0282851	0.362681	0.291363	DDX41;DTX4;IFI16;NLRP4;PRKDC;STAT6;TBK1;TMEM173;XRCC5;XRCC6
TRUNCATED_APC_MUTANTS_DESTABILIZE_THE_DESTRUCTION_COMPLEX	11	298	0.0368431	0.0276845	0.363554	0.288363	AXIN1;CSNK1A1;PPP2CB;PPP2R1A;PPP2R5A;PPP2R5C;PPP2R5D
AXIN_MUTANTS_DESTABILIZE_THE_DESTRUCTION_COMPLEX,_ACTIVATING_WNT_SIGNALING	11	298	0.0368431	0.0276845	0.363554	0.288363	AXIN1;CSNK1A1;PPP2CB;PPP2R1A;PPP2R5A;PPP2R5C;PPP2R5D
AMER1_MUTANTS_DESTABILIZE_THE_DESTRUCTION_COMPLEX	11	298	0.0368431	0.0276845	0.363554	0.288363	AXIN1;CSNK1A1;PPP2CB;PPP2R1A;PPP2R5A;PPP2R5C;PPP2R5D
REGULATION_OF_COMPLEMENT_CASCADE	21	480	0.0365797	0.0300385	0.363554	0.297702	C1R;C1S;C2;C5;C7;C8G;C9;CD55;CD81;CFB;CFHR1;CFHR3;CLU;CPN1;ELANE
AXIN_MISSENSE_MUTANTS_DESTABILIZE_THE_DESTRUCTION_COMPLEX	11	298	0.0368431	0.0276845	0.363554	0.288363	AXIN1;CSNK1A1;PPP2CB;PPP2R1A;PPP2R5A;PPP2R5C;PPP2R5D
TRUNCATIONS_OF_AMER1_DESTABILIZE_THE_DESTRUCTION_COMPLEX	11	298	0.0368431	0.0276845	0.363554	0.288363	AXIN1;CSNK1A1;PPP2CB;PPP2R1A;PPP2R5A;PPP2R5C;PPP2R5D
APC_TRUNCATION_MUTANTS_HAVE_IMPAIRED_AXIN_BINDING	11	298	0.0368431	0.0276845	0.363554	0.288363	AXIN1;CSNK1A1;PPP2CB;PPP2R1A;PPP2R5A;PPP2R5C;PPP2R5D
CLATHRIN-DEPENDENT_ENDOCYTOSIS	47	918	0.036576	0.0330835	0.363554	0.30827	AP2A1;AP2A2;AP2B1;AP2M1;CLTA;CLTB;CLTC;DLL1;FCHO1;FCHO2;FNBP1L;GAK;ITSN1;NLGN1;NLGN2;NLGN3;NLGN4X;NLGN4Y;PACSIN1;PIP5K1C;STON2;SYT1;SYT2;SYT5;SYT8
EMBRYONIC_DIGIT_MORPHOGENESIS	21	480	0.0365797	0.0300385	0.363554	0.297702	CREBBP;ECE1;GLI3;HDAC2;MSX1;OSR1;TBX2;TBX3;TWIST1;WNT7A
CXCR4	201	2466	0.0369333	0.0291724	0.363921	0.293755	ACKR3;AKT1;BCAR1;CBL;CBLB;CDC42;CHUK;CRK;CRKL;CTNNB1;CXCL12;CXCR4;EGFR;ELK1;ESR2;FOXO1;FOXO3;FYN;GNAI1;GRK6;HSPA8;ICAM1;IKBKB;INPP5D;ITGA4;ITGB2;ITK;JAK1;JAK3;LCP2;LYN;MAP2K1;MAPK1;MAPK3;NFKB1;PAK1;PIK3R2;PLCG1;PLCG2;PRKCZ;PTK2;PTK2B;PTPN11;PTPN6;PTPRC;PXN;RAC1;RELA;RHOA;RPS6;RPS6KA2;RPS6KB1;SRC;STAT1;STAT4;STAT5B;TYK2;USP14;VAV1;VAV2;VCAM1;WAS;ZAP70
ZINC_II_ION_TRANSMEMBRANE_TRANSPORT	11	299	0.0370709	0.0277529	0.364752	0.288378	SLC39A10;SLC39A11;SLC39A12;SLC39A13;SLC39A14;SLC39A3;SLC39A7;TRPM2
GDNF	85	958	0.0379423	0.0317075	0.365298	0.304552	AKT1;BCAR1;CBL;CBLB;CDC25C;CDK1;CRK;DOK2;DOK6;FYN;GAB1;GAB2;JUN;MAP2K1;MAPK1;MAPK3;MET;PLCG1;PTK2;PTK2B;PXN;RET;RPS6KB1;SHC1;SRC;TH
HALLMARK_CHOLESTEROL_HOMEOSTASIS	67	1245	0.0380563	0.031454	0.365298	0.304405	ACAT2;ACTG1;ALCAM;ANTXR2;ANXA13;ANXA5;ATF5;ATXN2;CHKA;CLU;CTNNB1;ETHE1;FABP5;FADS2;FAM129A;FASN;FDFT1;FDPS;GNAI1;HMGCR;HMGCS1;IDI1;JAG1;LDLR;LGALS3;LGMN;MAL2;MVD;MVK;NFIL3;PCYT2;PDK3;PLSCR1;PPARG;S100A11;SC5D;SEMA3B;SREBF2;TM7SF2;TNFRSF12A
NONSENSE_MEDIATED_DECAY__NMD__ENHANCED_BY_THE_EXON_JUNCTION_COMPLEX__EJC_	75	1377	0.0376124	0.0316035	0.365298	0.304405	DCP1A;EIF4G1;ETF1;GSPT1;GSPT2;NCBP1;PPP2R1A;PPP2R2A;RBM8A;RPL10;RPL13;RPL13A;RPL17;RPL18;RPL21;RPL22;RPL27A;RPL3;RPL31;RPL36;RPL36A;RPL3L;RPL4;RPL8;RPL9;RPLP1;RPS12;RPS14;RPS18;RPS23;RPS26;RPS27A;RPS28;RPS29;RPS5;RPS6;RPS7;RPS8;RPS9;SMG5;SMG6;SMG7;SMG9;UPF1;UPF2;UPF3A
TICAM1,_RIP1-MEDIATED_IKK_COMPLEX_RECRUITMENT	8	237	0.0374409	0.03513	0.365298	0.31742	BIRC2;CHUK;IKBKB;IKBKG;RPS27A
NUCLEAR_RECEPTOR_TRANSCRIPTION_PATHWAY	63	1177	0.0380852	0.0354295	0.365298	0.318447	AR;ESR1;ESR2;ESRRB;ESRRG;HNF4A;HNF4G;NR2C2;NR2F1;NR2F6;NR4A2;NRBP1;PPARA;PPARD;PPARG;RARA;RARB;RARG;RORA;RORB;RXRA;RXRB;RXRG;THRA;THRB;VDR
NONSENSE-MEDIATED_DECAY__NMD_	75	1377	0.0376124	0.0316035	0.365298	0.304405	DCP1A;EIF4G1;ETF1;GSPT1;GSPT2;NCBP1;PPP2R1A;PPP2R2A;RBM8A;RPL10;RPL13;RPL13A;RPL17;RPL18;RPL21;RPL22;RPL27A;RPL3;RPL31;RPL36;RPL36A;RPL3L;RPL4;RPL8;RPL9;RPLP1;RPS12;RPS14;RPS18;RPS23;RPS26;RPS27A;RPS28;RPS29;RPS5;RPS6;RPS7;RPS8;RPS9;SMG5;SMG6;SMG7;SMG9;UPF1;UPF2;UPF3A
NEGATIVE_REGULATION_OF_STRESS-ACTIVATED_PROTEIN_KINASE_SIGNALING_CASCADE	32	665	0.0379143	0.0327893	0.365298	0.307198	AMBP;DACT1;DLG1;DNAJA1;DUSP10;DUSP19;FOXO1;GSTP1;HIPK3;IGBP1;ITCH;MEN1;PER1;TP73;ZMYND11;ZNF675
EXCRETION	67	734	0.0376331	0.0300279	0.365298	0.297702	ABCG5;ABCG8;AQP5;AQP6;AQP9;ATP6V0A4;ATP6V1B1;AVPR2;CHRNB2;CHRNB4;CLCN5;CLCNKB;CLDN16;HMOX1;KCNK5;KCNMA1;NEDD4L;NPHP1;NPHS1;SCNN1G;SLC22A18;TACR2;UGT1A7
GLYCOLIPID_BIOSYNTHETIC_PROCESS	41	819	0.0377299	0.0336456	0.365298	0.311386	B3GNT5;B4GALT3;B4GALT6;MPPE1;PGAP2;PIGG;PIGM;PIGO;PIGP;PIGQ;PIGT;PIGU;PIGW;PIGX;PYURF;ST3GAL2;ST3GAL4;ST3GAL5;ST6GALNAC6;ST8SIA1;ST8SIA2;ST8SIA4;ST8SIA5;UGCG;ZNF593
SEMI-LUNAR_VALVE_DEVELOPMENT	13	330	0.0373949	0.0361058	0.365298	0.323678	BMP4;EFNA1;GATA3;HEYL;JAG1;NOTCH1;SMAD6;STRA6;TWIST1
NEGATIVE_REGULATION_OF_CYSTEINE-TYPE_ENDOPEPTIDASE_ACTIVITY	67	1244	0.0380309	0.0314449	0.365298	0.304405	AKT1;BIRC2;BIRC5;BIRC7;CARD16;CARD18;CARD8;CAST;CD44;CDKN2D;CST6;DHCR24;DNAJB6;DPEP1;FNIP1;IFI16;IGBP1;KLF4;LAMTOR5;LEF1;MAP2K5;MMP9;NGF;NLRC4;SH3RF1;SRC;TFAP2B;THBS1;TNFRSF1B;TNFRSF6B;TRIAP1;USP47;XIAP;YWHAE
POSITIVE_REGULATION_OF_RESPONSE_TO_CYTOKINE_STIMULUS	17	402	0.0375875	0.0368697	0.365298	0.327901	AGPAT1;CASP4;CPNE1;DHX9;FADD;IFIH1;NLRC5;PARP9;TRIM44;WNT5A
REGULATION_OF_SPINDLE_ASSEMBLY	17	403	0.0375931	0.0370113	0.365298	0.328362	CHMP1B;CHMP3;DYNC1H1;GPSM2;NUMA1;PLK1;RNF4;SENP6;SMC1A;SMC3;STAG2
POSITIVE_REGULATION_OF_G1_S_TRANSITION_OF_MITOTIC_CELL_CYCLE	48	501	0.037869	0.0336903	0.365298	0.311386	ANKRD17;CCND2;CDC6;CDK10;EIF4G1;HYAL1;LSM11;PLCB1;RDX;RPTOR;UBE2E2
POSITIVE_REGULATION_OF_ERYTHROCYTE_DIFFERENTIATION	17	407	0.0379315	0.0302478	0.365298	0.298904	ANKRD54;ETS1;FOXO3;INHBA;MAPK11;NCKAP1L;PRMT1;STAT1;STAT5B;TAL1
LONG-CHAIN_FATTY_ACID_METABOLIC_PROCESS	99	1140	0.0380128	0.0326175	0.365298	0.307007	ABCD1;ACAA1;ACOT4;ACOT7;ACSL1;AKR1C3;ALOX12;ALOX15;ALOX15B;ALOXE3;AWAT1;CPT1A;CYP1B1;CYP2D6;CYP2D7;CYP2E1;CYP2W1;DAGLA;FAAH;FADS1;FADS2;GLYATL2;GSTP1;HSD17B4;MGLL;PLA2G4A;PLA2G4C;PTGES2;PTGS1;SCP2;SLC27A2;SLC27A4;TBXAS1
NEGATIVE_REGULATION_OF_STRESS-ACTIVATED_MAPK_CASCADE	32	665	0.0379143	0.0327893	0.365298	0.307198	AMBP;DACT1;DLG1;DNAJA1;DUSP10;DUSP19;FOXO1;GSTP1;HIPK3;IGBP1;ITCH;MEN1;PER1;TP73;ZMYND11;ZNF675
NEGATIVE_REGULATION_OF_CYCLIC_NUCLEOTIDE_BIOSYNTHETIC_PROCESS	76	841	0.0375068	0.0261915	0.365298	0.283424	AKAP6;APLP1;CCR2;DRD2;DRD3;EDNRB;GABBR1;GABBR2;GNAI3;GPR176;GRM3;GRM7;GRM8;HTR1B;LTB4R2;OPRM1;OR13F1;PALM;PDE2A;PRKCA
UBIQUITIN_PROTEASOME_PATHWAY	38	770	0.0381631	0.0287851	0.365534	0.292655	ATG7;ITCH;MDM2;PSMD13;PSMD14;PSMD7;SAE1;SMURF1;SMURF2;TREX2;UBA6;UBE2B;UBE2E1;UBE2E2;UBE2E3;UBE2G2;UBE2T;UBE3A;UBE3C;WWP2
REGULATION_OF_INNATE_IMMUNE_RESPONSES_TO_CYTOSOLIC_DNA	18	148	0.038387	0.0270059	0.367166	0.288363	DDX41;DTX4;NLRP4;RPS27A;TBK1;TMEM173;TRIM56;ZBP1
REGULATION_OF_TRANSMEMBRANE_TRANSPORTER_ACTIVITY	345	4402	0.0384727	0.0313515	0.367474	0.304405	ABCB1;ACTN2;ACTN4;ADRB2;AHCYL1;AHNAK;AKAP6;AKAP9;ALG10B;ANK2;ANK3;APP;ATP1B1;ATP1B2;BCL2;CAB39;CACNA1D;CACNA2D1;CACNB1;CACNB2;CACNB4;CACNG2;CACNG3;CACNG4;CACNG5;CACNG7;CACNG8;CAMK2D;CAV1;CFTR;CHP1;CNIH2;CNIH3;COX17;CRACR2A;CRHR1;DAPK1;DLG1;DMD;DRD2;EPHB2;EPO;FGF12;FHL1;FMR1;FXYD1;FXYD2;FXYD5;FXYD6;GAL;GALR2;GLRX;GNB5;GPD1L;GRM5;GSTO1;HOMER1;HPCA;HTT;INS;JPH3;JSRP1;KCNAB1;KCNE1;KCNG1;KCNIP2;KCNS1;…
SIGNALING_EVENTS_MEDIATED_BY_HDAC_CLASS_III	45	882	0.0388032	0.0348579	0.369239	0.31663	ACSS1;CDKN1A;CREBBP;FHL2;FOXO1;FOXO3;FOXO4;HDAC4;HIST1H4I;HIST1H4J;HOXA10;MEF2D;PPARGC1A;SIRT2;SIRT3;XRCC6
SIGNALING_BY_RHO_GTPASES	630	9822	0.0388651	0.0333692	0.369239	0.31009	ABI1;ABI2;ABL1;ABR;ACTB;ACTG1;ACTR3;AHCTF1;AKAP13;AR;ARAP1;ARHGAP1;ARHGAP10;ARHGAP11B;ARHGAP12;ARHGAP15;ARHGAP17;ARHGAP21;ARHGAP22;ARHGAP24;ARHGAP25;ARHGAP26;ARHGAP27;ARHGAP29;ARHGAP31;ARHGAP32;ARHGAP33;ARHGAP35;ARHGAP36;ARHGAP39;ARHGAP4;ARHGAP40;ARHGAP42;ARHGAP44;ARHGAP6;ARHGAP8;ARHGAP9;ARHGDIB;ARHGEF10;ARHGEF10L;ARHGEF11;ARHGEF16;ARHGEF18;ARHGEF19;ARHGEF2;ARHGEF3;ARHGEF37;ARHGEF38;ARHGEF4;ARHGE…
NUCLEOTIDE-EXCISION_REPAIR,_PREINCISION_COMPLEX_STABILIZATION	36	353	0.0388643	0.02624	0.369239	0.283424	CUL4A;CUL4B;DDB1;DDB2;ERCC1;ERCC2;ERCC4;ERCC5;GTF2H3;GTF2H4;GTF2H5;PARP1;RBX1;RPA1;RPA2;RPA3;XPA
REGULATION_OF_GROWTH	495	7804	0.038873	0.0321489	0.369239	0.305057	ABL1;ACTN3;ACVRL1;AGR2;AGRN;AKAP6;AKT1;ALOX12;ALOX15B;APBB1;APBB2;APP;ARHGEF11;BAP1;BASP1;BBS2;BCAR1;BCL2;BLZF1;BMP4;BMPR1A;CAMK2D;CCAR2;CDC42;CDHR2;CDKL3;CDKL5;CDKN1A;CDKN2A;CDKN2C;CDKN2D;CPNE5;CPNE6;CPNE9;CRLF3;CTTN;DACT3;DCBLD2;DCC;DCSTAMP;DCUN1D3;DLL1;DNM2;DSCAM;DUSP10;EBAG9;EGFR;EGLN2;EIF4G1;ERBB4;ESR2;EXOSC2;FAM107A;FBP1;FGF13;FGFR2;FGFR3;FHL1;FLCN;FXN;GAL;GHR;GHRHR;GNG4;GSK3A;H3F3A;HNF4A;H…
MEMBRANE_DEPOLARIZATION_DURING_CARDIAC_MUSCLE_CELL_ACTION_POTENTIAL	64	696	0.0390936	0.0308421	0.370822	0.301733	ANK2;CACNA1C;CACNA1D;CACNA1G;CACNA2D1;CACNB2;HCN2;HCN4;KCNJ2;SCN4B;SCN5A;SLC8A1;TRPM4
SPRY_REGULATION_OF_FGF_SIGNALING	20	174	0.0404636	0.0304363	0.373485	0.299473	BRAF;CBL;MAPK1;MAPK3;MKNK1;PPP2CB;PPP2R1A;PTPN11;RPS27A
ZINC_TRANSPORTERS	10	273	0.0399728	0.0378942	0.373485	0.329463	SLC30A1;SLC30A5;SLC30A7;SLC30A8;SLC39A10;SLC39A14;SLC39A3;SLC39A7
MRNA_DECAY_BY_3_TO_5_EXORIBONUCLEASE	20	174	0.0404636	0.0304363	0.373485	0.299473	DCPS;DIS3;EXOSC1;EXOSC2;EXOSC7;EXOSC8;HBS1L;SKIV2L;TTC37;WDR61
CIRCADIAN_CLOCK	96	1709	0.0397592	0.034544	0.373485	0.31545	ARNTL;ARNTL2;ATF2;BTRC;CARM1;CHD9;CLOCK;CPT1A;CREBBP;CRTC1;CRTC3;CRY2;CSNK1D;CSNK1E;CUL1;DBP;F7;FBXL3;HELZ2;MEF2C;MEF2D;NCOA1;NCOA2;NCOA6;NFIL3;NPAS2;NR3C1;NRIP1;PER1;PER2;PPARA;PPARGC1A;PPP1CA;PPP1CB;PPP1CC;RAI1;RBM4;RORA;RPS27A;RXRA;SREBF1;TBL1X;TGS1
DUAL_INCISION_IN_TC-NER	86	977	0.0401059	0.0336145	0.373485	0.311386	CCNH;CDK7;CUL4A;CUL4B;DDB1;ERCC1;ERCC2;ERCC4;ERCC5;ERCC8;GTF2H3;GTF2H4;GTF2H5;MNAT1;POLD2;POLD3;POLE;POLE3;POLK;POLR2A;POLR2B;POLR2C;POLR2D;POLR2E;POLR2F;POLR2H;POLR2L;PPIE;RBX1;RFC2;RFC3;RPA1;RPA2;RPA3;RPS27A;TCEA1;USP7;UVSSA;XAB2;XPA
PULMONARY_VALVE_MORPHOGENESIS	7	215	0.0404497	0.0374034	0.373485	0.328441	BMP4;HEYL;JAG1;NOTCH1;SMAD6;STRA6
REGULATION_OF_MEMBRANE_REPOLARIZATION	82	923	0.0403431	0.033521	0.373485	0.311078	AKAP6;AKAP9;ANK2;CACNA1D;CACNA2D1;CAV1;DLG1;KCNA5;KCNE1;KCNH2;KCNJ2;KCNQ1;NEDD4L;NOS1AP;RNF207;SCN4B;SCN5A;YWHAE
EMBRYONIC_ORGAN_MORPHOGENESIS	172	2896	0.0398053	0.0340421	0.373485	0.313515	ACVR1;AHI1;ALDH1A3;ATP6V1B1;AXIN1;BBS4;BBS5;BBS7;CEP290;CHD7;CRB2;CTNNB1;DLL1;DNAAF1;DSCAML1;EPHB2;FBN1;FBN2;FGFR2;FOXE1;FOXF1;FOXN4;FUZ;GATA4;HAND1;HOXA1;HOXD3;ID2;IRX5;KDM2B;LHX1;MEF2C;MEGF8;MFAP2;MICAL2;MTHFD1;MTHFD1L;MYO3A;MYO3B;NDRG4;NIPBL;NKX2-5;NOTCH1;NPHP3;NPHP3-ACAD11;OSR1;PDGFRA;PHACTR4;PKD2;POU3F4;PROX1;RARG;RBP4;RYR2;SIX1;SIX2;SLC44A4;SOX11;SOX17;SOX9;STIL;STRA6;TBX1;TBX2;TCF21;TFAP2A…
REGULATION_OF_LEUKOCYTE_ACTIVATION	420	5428	0.0400487	0.0338445	0.373485	0.31239	ABL1;ADAM8;AGER;AHR;AKT1;BCL2;BMP4;BPI;BST1;BTK;BTLA;BTN2A2;CAMK4;CARD11;CAV1;CCDC88B;CCR2;CD1D;CD2;CD226;CD27;CD276;CD28;CD320;CD38;CD3E;CD40LG;CD47;CD55;CD6;CD81;CD84;CDC42;CHRNB2;CLCF1;CLPTM1;CSK;DLG5;DOCK8;DPP4;DUSP10;EBI3;FADD;FAM49B;FER;FES;FGR;FOXP3;FYN;GAB2;GATA3;GLI2;GLI3;GPER1;GPNMB;GPR183;GRAP2;GRB2;GSN;HAVCR2;HFE;HHLA2;HLA-DPA1;HLA-DPB1;HLA-DQB1;HLA-DQB2;HLA-DRA;HLA-DRB1;HLA-DRB5;HMGB…
POSITIVE_REGULATION_OF_VACUOLE_ORGANIZATION	7	213	0.0403439	0.0371293	0.373485	0.328383	ANXA2;KIAA1324;LRSAM1;PIP4K2A
PULMONARY_VALVE_DEVELOPMENT	7	215	0.0404497	0.0374034	0.373485	0.328441	BMP4;HEYL;JAG1;NOTCH1;SMAD6;STRA6
NEGATIVE_REGULATION_OF_TRANSFORMING_GROWTH_FACTOR_BETA_RECEPTOR_SIGNALING_PATHWAY	134	1591	0.0399403	0.0321564	0.373485	0.305057	ADAMTSL2;ASPN;BCL9L;CAV1;CD109;FBN1;FBN2;HTRA3;LDLRAD4;LEMD3;LTBP1;MTMR4;NKX2-1;PBLD;PDPK1;PEG10;PIN1;PMEPA1;PRDM16;RPS27A;SKI;SKIL;SKOR1;SKOR2;SMAD3;SMAD6;SMAD7;SMURF1;SMURF2;SNX25;STUB1;TGFB1;TGFBR2;WFIKKN1;ZNF451
T_CELL_RECEPTOR_SIGNALING_PATHWAY	200	2461	0.0404364	0.031995	0.373485	0.305057	BCAR1;BTRC;CARD11;CD3E;CHUK;CSK;CUL1;FBXW11;FYN;GATA3;GRAP2;HLA-DPA1;HLA-DPB1;HLA-DQB1;HLA-DQB2;HLA-DRA;HLA-DRB1;HLA-DRB5;IKBKB;IKBKG;INPP5D;ITK;LCP2;MAP3K7;NFKB1;PAG1;PAK1;PAK3;PDE4B;PDE4D;PDPK1;PIK3CA;PIK3CD;PIK3R2;PLCG1;PLCG2;PRKD2;PSMA1;PSMA2;PSMA4;PSMA8;PSMB10;PSMB5;PSMB7;PSMB8;PSMB9;PSMC2;PSMC5;PSMC6;PSMD12;PSMD13;PSMD14;PSMD5;PSMD6;PSMD7;PSMD9;PSME4;PSMF1;PTEN;PTPRC;PTPRJ;RBCK1;RELA;RFTN1;…
REGULATION_OF_PROTEIN_KINASE_B_SIGNALING	146	1747	0.0399009	0.0326793	0.373485	0.307007	ADAM8;AKR1C3;ANGPT1;CPNE1;CSF3;DRD2;DRD3;EGFR;EPHA2;F10;F7;FAM110C;FLCN;GATA3;GCNT2;GPER1;HAX1;HIP1;IGF2;IL18;IL26;INS;INSR;ITGB1BP1;LEP;MAGI2;MST1R;MYDGF;OSBPL8;OTUD3;PDCD6;PDGFA;PHLPP1;PIK3CG;PIK3R5;PKHD1;PLEKHA1;PTEN;PTK2;PTPRJ;RAMP3;RASD2;RNF41;RTN4;SEMA5A;SLC9A3R1;SRC;TCF7L2;TEK;TGFB1;THBS1;TNFAIP8L3;TSC2;XDH
POSITIVE_REGULATION_OF_MYOBLAST_DIFFERENTIATION	10	273	0.0399728	0.0378942	0.373485	0.329463	BOC;HIF1AN;IGFBP3;MEF2C;MYF6;PLCB1
CELL_DEATH_IN_RESPONSE_TO_OXIDATIVE_STRESS	10	274	0.0400711	0.0381047	0.373485	0.329536	CYP1B1;MAP3K5;STK24;ZNF622
CARDIAC_MUSCLE_CELL_ACTION_POTENTIAL_INVOLVED_IN_CONTRACTION	101	1168	0.0402908	0.0347413	0.373485	0.315989	ANK2;CACNA1C;CACNA1D;CACNA1G;CACNA2D1;CACNB2;FGF12;GPD1L;KCNA5;KCNE1;KCNH2;KCNJ2;KCNJ5;KCNN2;KCNQ1;NEDD4L;PKP2;RYR2;SCN1A;SCN4B;SCN5A
HEXOSE_CATABOLIC_PROCESS	42	836	0.0396599	0.0303538	0.373485	0.299473	ADPGK;ALDOB;ENO2;GAPDHS;GCK;GPI;HK1;HK3;KHK;LRP5;PFKL;PFKM;PFKP;PGAM1;PGAM2;PGK1;PGM2;PGM2L1;PKLR;TKFC
REGULATION_OF_EPITHELIAL_CELL_DIFFERENTIATION	96	1706	0.039679	0.0344386	0.373485	0.315327	ADD1;AHI1;AJAP1;ALOX15B;ARNTL;BMP4;CAV1;CDH5;CDSN;CLOCK;CTNNB1;DLL1;FOXC1;FOXN1;GATA3;GRHL2;GSK3A;IKBKB;IL13;IL1B;LHX1;NKX6-1;NME2;NOTCH4;NUMA1;OSR1;PPP1R12A;PRKCH;PRKX;PROC;PROM1;RFX3;RHEB;ROCK2;RUNX1;S1PR3;SOX9;STAT1;TNF;TNFRSF1A;VDR;XDH
REGULATION_OF_RECEPTOR_BINDING	10	273	0.0399728	0.0378942	0.373485	0.329463	ANXA2;HFE;IL10;LEF1;MMP9;NRP1;PTPRF
PID_CD40_PATHWAY	25	540	0.0407113	0.0408147	0.374762	0.337966	AKT1;BCL2L1;BIRC2;CBLB;CD40LG;JAK3;JUN;MAP2K4;MAP3K1;MAP3K14;MAPK10;MAPK11;MAPK8;NFKB1;RELA;STAT5A;TDP2;TRAF3
ISOPRENOID_METABOLIC_PROCESS	129	1527	0.0406841	0.0325119	0.374762	0.306695	ABCA4;AGRN;AKR1C3;ALDH1A2;ALDH1A3;ALDH3A2;APOA1;APOC3;APOM;AWAT2;BCO1;BCO2;CYP1B1;CYP26A1;CYP26B1;CYP26C1;CYP27C1;CYP2D6;CYP2E1;DHDDS;DHRS3;DHRS9;FDFT1;FDPS;GPC1;GPC3;GPC4;GPC5;GPC6;GPIHBP1;HMGCR;IDI1;IDI2;LRP1;LRP8;MVD;MVK;NAPEPLD;PDSS2;PECR;PHYH;PLB1;RARRES2;RBP1;RBP4;RDH10;RDH11;RDH12;SCPEP1;SDC2;SDC3;STRA6;UGT1A1;UGT1A3;UGT1A7;UGT1A8;UGT1A9
BIOCARTA_HIF_PATHWAY	7	218	0.0410778	0.0289202	0.376782	0.292655	ASPH;EPO;HSP90AA1;JUN;LDHA;NOS3;P4HB
EPITHELIAL_CELL_MIGRATION	118	1385	0.0410148	0.0321843	0.376782	0.305057	ABL1;ADGRA2;ARSB;CDH13;CXCL13;CYP1B1;DPP4;EFNB2;EGR3;EMP2;FAP;FAT2;FERMT1;GREM1;ID1;KDR;KIT;LOXL2;MYH9;NOS3;NRP1;NUP188;NUP93;PIK3CA;PLEKHG5;PLXND1;PRKX;PTP4A3;PXN;RAB13;RHOA;ROBO1;S100A2;SLIT2;STARD13;STAT1;TDGF1;ZEB2
TRANSLATIONAL_INITIATION	74	1353	0.0410956	0.0343972	0.376782	0.315327	EIF2B1;EIF2B3;EIF2B4;EIF2S1;EIF3H;EIF3K;EIF3L;EIF4E;EIF4G1;EIF5;LARP1;PAIP1;RBM4;RPL10;RPL13;RPL13A;RPL17;RPL18;RPL21;RPL22;RPL27A;RPL3;RPL31;RPL36;RPL36A;RPL4;RPL8;RPL9;RPLP1;RPS12;RPS14;RPS18;RPS23;RPS26;RPS27A;RPS28;RPS29;RPS5;RPS6;RPS7;RPS8;RPS9
CELL_DEATH_SIGNALLING_VIA_NRAGE,_NRIF_AND_NADE	169	2846	0.0416798	0.0355221	0.377085	0.318862	ABR;AKAP13;APH1A;ARHGEF10;ARHGEF10L;ARHGEF11;ARHGEF16;ARHGEF18;ARHGEF19;ARHGEF2;ARHGEF3;ARHGEF37;ARHGEF38;ARHGEF4;ARHGEF7;ARHGEF9;BCL2L11;CASP2;ECT2;FGD1;FGD2;FGD3;FGD4;ITSN1;KALRN;MAGED1;MAPK8;MCF2L;NET1;NGEF;NGF;OBSCN;PLEKHG5;PREX1;PSEN1;PSEN2;RAC1;RASGRF2;RPS27A;SOS1;SOS2;SQSTM1;TIAM1;TIAM2;TRIO;VAV1;VAV2;YWHAE
INTERACTION_BETWEEN_L1_AND_ANKYRINS	87	990	0.0412937	0.0347087	0.377085	0.315989	ANK1;ANK2;ANK3;KCNQ2;KCNQ3;L1CAM;NFASC;NRCAM;SCN10A;SCN11A;SCN1A;SCN3A;SCN4B;SCN5A;SCN7A;SCN8A;SCN9A;SPTB;SPTBN1;SPTBN2;SPTBN4;SPTBN5
NEGATIVE_REGULATION_OF_PROTEIN_KINASE_ACTIVITY	250	4089	0.0413838	0.0371561	0.377085	0.328383	ABL1;ADAR;ADARB1;AKT1;ASPN;BGN;BMP4;CAV1;CBL;CBLB;CDK5RAP3;CDKN1A;CDKN2A;CEP85;CHAD;CHMP6;CHP1;CORO1C;DAB2IP;DCN;DEPTOR;DNAJA1;DUSP10;DUSP16;DUSP19;DUSP2;DUSP22;DUSP26;DUSP4;DUSP8;DVL1;EPHB2;FLRT1;FLRT2;GNAQ;GP1BA;GPRC5A;GPS1;GSTP1;HEXIM1;HEXIM2;HIPK3;IGF1R;IL1B;INCA1;ITGB1BP1;LATS1;LAX1;LRP5;LRRC3C;LRRC4B;LRRC4C;LRTM2;LYN;MEN1;MYOCD;NF1;NR2F2;NYX;PDPK1;PKIG;PLK1;PODN;PPM1E;PPM1F;PPP1R1A;PPP2R1A;…
C-TERMINAL_PROTEIN_AMINO_ACID_MODIFICATION	130	1541	0.0415899	0.0332973	0.377085	0.309841	AGBL1;AGBL4;AGTPBP1;ART3;ATG12;ATG4A;ATG4B;ATG5;ATG7;BST1;CD109;CNTN4;CPM;FOLH1;GPIHBP1;LSAMP;LY6E;LY6G6C;LY6G6D;LYPD4;LYPD5;LYPD6B;MDGA1;MDGA2;MSLN;NEGR1;NRN1L;NTM;NTNG1;NTNG2;OPCML;OTOA;PLET1;PRND;RAET1G;RECK;RTN4RL1;RTN4RL2;SPACA4;SPRN;TECTA;TEX101;VNN1;VNN2
CELLULAR_RESPONSE_TO_VASCULAR_ENDOTHELIAL_GROWTH_FACTOR_STIMULUS	28	592	0.04165	0.0353616	0.377085	0.318429	DAB2IP;DLL4;EGR3;ERN1;FLT1;FLT4;FOXC1;ITGB1BP1;KDR;MT1G;NOTCH1;NRP1;PDGFRA;PRKD1;PRKD2;RAMP2
NEGATIVE_REGULATION_OF_PHOSPHORYLATION	487	7677	0.0416446	0.0343094	0.377085	0.315327	ABL1;ACTN3;ADAR;ADARB1;AKT1;AMBP;ANKLE2;ASPN;ATG14;BGN;BMP4;CACTIN;CAV1;CBFA2T3;CBL;CBLB;CDK5RAP3;CDKN1A;CDKN2A;CDKN2B;CDKN2C;CDKN2D;CEP85;CHAD;CHMP6;CHP1;CNKSR3;CORO1C;DAB2IP;DACT1;DCN;DEPTOR;DGKQ;DLG1;DMD;DMTN;DNAJA1;DUSP10;DUSP16;DUSP19;DUSP2;DUSP22;DUSP26;DUSP4;DUSP8;DVL1;DYNLL1;EIF4G1;EPHB2;FAM129A;FBLN1;FBP1;FKBP8;FLCN;FLRT1;FLRT2;FOXO1;GNAQ;GP1BA;GPD1L;GPER1;GPRC5A;GPS1;GREM1;GSTP1;HDAC4;H…
LEUKOCYTE_DEGRANULATION	511	8034	0.0417334	0.0346611	0.377085	0.315989	ABCA13;ACAA1;ADAM8;ADGRE3;ADGRE5;ADGRG3;AGA;AHSG;ALDH3B1;ALOX5;AMPD3;ANO6;ANPEP;ANXA2;AP1M1;AP2A2;APEH;ARHGAP9;ARMC8;ARSB;ATAD3B;ATG7;ATP11A;ATP6AP2;ATP6V0A1;ATP6V0C;ATP8A1;ATP8B4;B4GALT1;BPI;BRI3;BST1;C16orf62;CAB39;CAP1;CAPN1;CAT;CCT2;CCT8;CD14;CD36;CD44;CD47;CD55;CD58;CD63;CD68;CEP290;CFD;CHGA;CHRNB4;CKAP4;CLEC12A;CNN2;CPNE1;CPNE3;CPPED1;CRACR2A;CRISPLD2;CSNK2B;CTSA;CTSD;CXCR2;CYB5R3;CYBA;CYFI…
VENTRICULAR_CARDIAC_MUSCLE_CELL_ACTION_POTENTIAL	50	523	0.0414328	0.0307127	0.377085	0.300897	ANK2;GPD1L;KCNE1;KCNH2;KCNQ1;NEDD4L;PKP2;RYR2;SCN5A
ENDOCARDIAL_CUSHION_DEVELOPMENT	28	593	0.0416815	0.035381	0.377085	0.318429	ACVR1;ACVRL1;BMP2;BMP4;BMPR1A;DCHS1;FGF8;FOXF1;GATA4;HEYL;JAG1;NOTCH1;RBPJ;SOX9;TBX2;TGFBR2
EXCITATORY_POSTSYNAPTIC_POTENTIAL	7	219	0.0414122	0.0289501	0.377085	0.292655	GRID2;LRRK2;MEF2C
VIRAL_TRANSLATION	7	219	0.0414122	0.0289501	0.377085	0.292655	EIF2AK4;EIF3L;PTBP1;SSB
RESPONSE_TO_MECHANICAL_STIMULUS	155	1867	0.0419964	0.0313633	0.377159	0.304405	CASP2;CHEK1;CNN2;CNTNAP2;CRADD;DENND5A;DENND5B;DMD;FADD;FAS;HTT;IL1B;INHBB;JUN;JUND;KCNK4;KIT;LOXHD1;MAP2K4;MAP3K1;MAP3K14;MAP3K2;MAPK3;MAPK8;MYD88;NFKB1;NRXN1;NRXN2;PDE2A;PIEZO1;PIEZO2;PKD1;PKD1L1;PKD1L2;PKD2;PKD2L1;PKD2L2;PKDREJ;PPL;RYR2;SCEL;SCN1A;SLC8A1;SOX9;STRA6;TLR8;TMC2;TMEM150C;TNFRSF1A;TNFRSF8;TNFSF14;TRPV4;TTN
POSITIVE_REGULATION_OF_MYOTUBE_DIFFERENTIATION	14	347	0.0420057	0.0408223	0.377159	0.337966	ADGRB1;EHD2;FAM129B;FLOT1;LMOD3;MYF6;TBX1
NEGATIVE_REGULATION_OF_STEROID_BIOSYNTHETIC_PROCESS	14	344	0.0418717	0.0402984	0.377159	0.337966	BMP2;DKK3;ERLIN1;ERLIN2;FGF19;NFKB1;PROX1;SCAP
MEMBRANE_REPOLARIZATION	46	480	0.0420166	0.0372531	0.377159	0.328383	ATP1B1;ATP1B2;KCNA5;KCND3;KCNE1;KCNH2;KCNIP2;KCNJ2;KCNJ5;KCNN2;KCNQ1;YWHAE
DEVELOPMENTAL_GROWTH	150	2548	0.0419285	0.0383586	0.377159	0.330897	ALCAM;APP;ARIH2;AUTS2;BIN3;BMP4;CDKL3;CFLAR;CHRNA1;COBL;CPNE1;CPQ;CTNNB1;CYFIP1;DDR2;DLL1;EIF2AK4;ERBB4;EVC;EYS;FGF1;FGF7;FGFR2;FGFR3;FLRT1;GLI2;GNAS;IGF1;IQGAP1;KMT2D;LEP;LEPR;LRP4;MAGI2;NDRG4;NIPBL;NLGN3;NLGN4X;NOTCH1;NPPC;NRP1;NRP2;PDLIM5;PLXNB1;PLXNB3;PPP3CB;PSAPL1;S1PR1;SEMA3A;SLIT1;SLIT2;SLIT3;SORBS2;SOX9;STIL;STRA6;TEC;TGFBR3;TMEM108;ULK1;WNT7B
RNA_SECONDARY_STRUCTURE_UNWINDING	31	643	0.0421397	0.0361871	0.377277	0.323983	AGO1;AGO2;DDX10;DDX19B;DDX31;DDX39B;DDX41;DDX42;DDX47;DDX52;DDX54;DDX55;DHX9;HELQ
NEGATIVE_REGULATION_OF_FOCAL_ADHESION_ASSEMBLY	50	526	0.0421111	0.0315399	0.377277	0.304405	ACVRL1;ARHGAP6;BCAS3;CLASP2;CORO1C;DLC1;DMTN;ITGB1BP1;PHLDB2;PTEN;RCC2;SRC;THBS1
GENE_AND_PROTEIN_EXPRESSION_BY_JAK-STAT_SIGNALING_AFTER_INTERLEUKIN-12_STIMULATION	23	507	0.0423716	0.0350879	0.378365	0.31742	AIP;ANXA2;CAPZA1;CDC42;CNN2;FOXO3;GSTO1;HNRNPF;IL10;LMNB1;MSN;SNRPA1;SOD2;STAT4;TALDO1
VESICLE_TRANSPORT_ALONG_MICROTUBULE	54	573	0.042352	0.0320693	0.378365	0.305057	AP3B1;AP3B2;AP3D1;AP3M1;BLOC1S1;BLOC1S2;BLOC1S3;BLOC1S6;CLN3;DTNBP1;DYNC1H1;FYCO1;HTT;KIF13A;KIF3B;KIFAP3;NDE1;NDEL1;PAFAH1B1
BIOCARTA_GRANULOCYTES_PATHWAY	18	153	0.0424793	0.0313241	0.378648	0.304405	C5;CSF3;ICAM1;ITGAL;ITGAM;ITGB2;SELP;SELPLG;TNF
HALLMARK_INTERFERON_ALPHA_RESPONSE	71	1301	0.0426193	0.0400191	0.378648	0.337966	ADAR;C1S;CD47;CMTR1;DDX60;ELF1;EPSTI1;FAM46A;GBP4;HELZ2;HERC6;IFIH1;IFITM2;IFITM3;IL15;IL4R;IRF2;IRF7;ISG15;LGALS3BP;LY6E;MVB12A;NCOA7;OAS1;PARP12;PARP9;PLSCR1;PNPT1;PROCR;PSMB8;PSMB9;RIPK2;RSAD2;SLC25A28;SP110;TAP1;TMEM140;TRAFD1;TRIM14;TRIM25;TRIM26;TRIM5;WARS
DEFECTIVE_GALNT3_CAUSES_FAMILIAL_HYPERPHOSPHATEMIC_TUMORAL_CALCINOSIS__HFTC_	23	206	0.0427897	0.0329652	0.378648	0.307586	MUC12;MUC13;MUC17;MUC21;MUC3A;MUC4;MUC5AC;MUC5B;MUC6
DEFECTIVE_GALNT12_CAUSES_COLORECTAL_CANCER_1__CRCS1_	23	206	0.0427897	0.0329652	0.378648	0.307586	MUC12;MUC13;MUC17;MUC21;MUC3A;MUC4;MUC5AC;MUC5B;MUC6
DEFECTIVE_C1GALT1C1_CAUSES_TN_POLYAGGLUTINATION_SYNDROME__TNPS_	23	206	0.0427897	0.0329652	0.378648	0.307586	MUC12;MUC13;MUC17;MUC21;MUC3A;MUC4;MUC5AC;MUC5B;MUC6
POSITIVE_REGULATION_OF_TRANSCRIPTION_FROM_RNA_POLYMERASE_II_PROMOTER_INVOLVED_IN_CELLULAR_RESPONSE_TO_CHEMICAL_STIMULUS	23	510	0.0427263	0.0353109	0.378648	0.318429	ATF6;BMP2;CHD6;NCOA1;NOTCH1;RBPJ;RELA;RUNX2;SMAD1;SMAD9;USF2
CARDIAC_MUSCLE_CELL_CONTRACTION	103	1196	0.0426096	0.0369116	0.378648	0.327901	ANK2;CACNA1C;CACNA1D;CACNA1G;CACNA2D1;CACNB2;CAMK2D;FGF12;GPD1L;KCNA5;KCNE1;KCNH2;KCNJ2;KCNJ5;KCNN2;KCNQ1;NEDD4L;PKP2;RYR2;SCN1A;SCN4B;SCN5A
POSITIVE_REGULATION_OF_GLIOGENESIS	47	489	0.043325	0.0318247	0.38289	0.304824	BIN1;BMP2;CCR2;CLCF1;CXCR4;DICER1;NOTCH1;PRKCH;PRKCI;SERPINE2;SOX8;TENM4;ZNF365
EARLY_ENDOSOME_TO_GOLGI_TRANSPORT	6	193	0.04341	0.0395423	0.383148	0.335205	EHD3;SNX1;SNX8;STX10
MYD88-DEPENDENT_TOLL-LIKE_RECEPTOR_SIGNALING_PATHWAY	40	407	0.0435435	0.0379041	0.383832	0.329463	BTK;CD14;CD36;HSPD1;IRAK1;IRAK2;IRAK4;LY96;MAP3K1;MAP3K7;MYD88;RPS27A;TAB1;TAB2;TAB3;TLR1;TLR10;TNIP1
TRANSMISSION_OF_NERVE_IMPULSE	84	953	0.043619	0.0364765	0.384004	0.325557	ANK3;CACNA1G;CACNA1H;CACNA1I;CACNG2;CACNG3;CACNG4;CACNG5;CACNG7;CACNG8;CATSPER2;CHRNA1;CNTNAP2;GPER1;KCNA2;KCNMB2;KCNMB3;MYH14;PAFAH1B1;SCN10A;SCN11A;SCN1A;SCN3A;SCN5A;SCN7A;SCN8A;SCN9A;SPTBN4
DERMATAN_SULFATE_BIOSYNTHESIS	9	250	0.0437579	0.0408341	0.384733	0.337966	BGN;DCN;DSE;UST;VCAN
HISTONE_H2A_UBIQUITINATION	26	561	0.0439752	0.0368987	0.386148	0.327901	BCOR;CUL4B;DDB1;DDB2;KDM2B;PCGF1;PCGF2;PCGF3;RING1;RNF2;RNF8;RYBP;UBE2B
TRICARBOXYLIC_ACID_CYCLE	37	371	0.0440497	0.037851	0.386308	0.329463	ACO2;CS;IDH2;IDH3A;IDH3G;MDH2;NNT;OGDH;PDHB;SDHB;SDHC;SDHD;SUCLG2
TNFR1-INDUCED_PROAPOPTOTIC_SIGNALING	9	254	0.0442474	0.0417243	0.386559	0.342474	FADD;OTUD7B;TNF;TNFRSF1A;TRADD;USP2;USP21;USP4
CARDIAC_CHAMBER_MORPHOGENESIS	96	1703	0.0442346	0.0343997	0.386559	0.315327	ACVR1;BMP4;BMPR1A;CPE;DLL4;FGF8;FGFR2;FOXF1;GATA3;GATA4;GATA6;GSK3A;HAND1;HEYL;JAG1;MEF2C;MYH6;MYL3;NKX2-5;NOTCH1;NRG1;NRP1;NRP2;PKP2;PROX1;RBP4;RBPJ;RYR2;SEMA3C;SMAD6;SMAD7;SOX11;TBX1;TBX2;TBX5;TEK;TGFB1;TGFBR2;TGFBR3;TNNI3;TPM1;ZFPM1;ZFPM2
REGULATION_OF_NEUROGENESIS	654	10157	0.0442226	0.0380875	0.386559	0.329536	ABL1;ABL2;ADCY6;ADGRB3;ADGRG1;ADRA2C;AKT1;ARHGAP35;ARNTL;ARSB;BAG5;BHLHB9;BIN1;BMP2;CAMK1D;CAMK2B;CASZ1;CBFA2T2;CCDC88A;CCR2;CDK1;CDK5R1;CDK5RAP3;CDKL3;CDKL5;CERS2;CHN1;CHRNB2;CLCF1;CNTF;CNTN4;COBL;COL3A1;CPEB3;CPNE1;CPNE5;CPNE6;CPNE9;CRMP1;CSNK1D;CSNK1E;CTNNB1;CTTN;CUL7;CUX1;CUX2;CXCR4;DAB2IP;DCC;DENND5A;DICER1;DISC1;DLG5;DLL1;DNM2;DOCK7;DRD2;DRD3;DSCAM;DTX1;ECT2;EDNRB;EFNA1;EFNB2;EFNB3;EIF2AK4;…
CARDIAC_SEPTUM_MORPHOGENESIS	56	1055	0.044564	0.0407545	0.38883	0.337966	ACVR1;BMP4;BMPR1A;FGF8;FGFR2;GATA4;GATA6;HAND1;HEYL;JAG1;NKX2-5;NOTCH1;NRP1;NRP2;PROX1;SEMA3C;SMAD6;SMAD7;SOX11;TBX1;TBX2;TGFBR2;TGFBR3;ZFPM1;ZFPM2
RUNX1_REGULATES_GENES_INVOLVED_IN_MEGAKARYOCYTE_DIFFERENTIATION_AND_PLATELET_FUNCTION	60	1125	0.0448193	0.0362594	0.38957	0.324207	AGO1;ASH2L;DPY30;GP1BA;H2AFZ;H3F3A;HIST1H2BD;HIST1H2BE;HIST1H2BL;HIST1H3E;HIST1H3H;HIST1H4I;HIST1H4J;KMT2A;KMT2B;KMT2C;KMT2D;PRMT1;PRMT6;RUNX1;SETD1A;SETD1B;SIN3A;THBS1;TNRC6A;TNRC6B;TNRC6C;WDR5;ZFPM1
REGULATION_OF_CELL-SUBSTRATE_JUNCTION_ASSEMBLY	116	1364	0.0448135	0.0351188	0.38957	0.31742	ABL1;ACVRL1;ARHGAP6;BCAS3;CLASP1;CLASP2;COL16A1;CORO1C;DAPK3;DLC1;DMTN;EFNA5;GPM6B;ITGB1BP1;KDR;LDB1;LIMS1;MACF1;NRP1;PHLDB2;PPM1F;PTEN;PTK2;PTPRJ;RAC1;RCC2;RHOA;ROCK2;SFRP1;SLK;SRC;TEK;THBS1;TSC1
REGULATION_OF_FOCAL_ADHESION_ASSEMBLY	116	1364	0.0448135	0.0351188	0.38957	0.31742	ABL1;ACVRL1;ARHGAP6;BCAS3;CLASP1;CLASP2;COL16A1;CORO1C;DAPK3;DLC1;DMTN;EFNA5;GPM6B;ITGB1BP1;KDR;LDB1;LIMS1;MACF1;NRP1;PHLDB2;PPM1F;PTEN;PTK2;PTPRJ;RAC1;RCC2;RHOA;ROCK2;SFRP1;SLK;SRC;TEK;THBS1;TSC1
REGULATION_OF_SUPEROXIDE_METABOLIC_PROCESS	19	432	0.0449292	0.0440921	0.39	0.350865	BST1;FBLN5;GSTP1;ITGAM;ITGB2;MAPT;TGFB1;TNF
PROTEIN_TARGETING_TO_MEMBRANE	87	1552	0.0449825	0.0428805	0.39	0.347562	ATG4A;ATG4B;CHM;EXOC4;GOLGA7;PARD3;PEX16;PRKCI;RAB8B;RABGEF1;RPL10;RPL13;RPL13A;RPL17;RPL18;RPL21;RPL22;RPL27A;RPL3;RPL31;RPL36;RPL36A;RPL4;RPL8;RPL9;RPLP1;RPS12;RPS14;RPS18;RPS23;RPS26;RPS27A;RPS28;RPS29;RPS5;RPS6;RPS7;RPS8;RPS9;RTP1;RTP5;SEC62;SEC63;SRP68;SRP72;SSR1;SSR2;TAOK2;TRAM1
NEGATIVE_REGULATION_OF_ADHERENS_JUNCTION_ORGANIZATION	51	541	0.045049	0.0340579	0.390083	0.313515	ACVRL1;ARHGAP6;BCAS3;CLASP2;CORO1C;DLC1;DMTN;ITGB1BP1;PHLDB2;PTEN;RCC2;RDX;SRC;THBS1
HEXOSE_METABOLIC_PROCESS	92	1638	0.0452144	0.0389223	0.391022	0.334498	ADPGK;AKR1A1;AKR1B1;ALDOB;BRAT1;CHST1;CHST15;ENO2;FBP1;GAPDHS;GCK;GOT1;GOT2;GPI;HK1;HK3;IRS2;KHK;LRP5;MAN2A2;MAN2B1;MAN2B2;MDH2;OAS1;PC;PCK2;PER2;PFKFB1;PFKL;PFKM;PFKP;PGAM1;PGAM2;PGK1;PGM2;PGM2L1;PKLR;PMM1;PMM2;PPARD;PPARGC1A;RBP4;SLC25A11;SLC25A12;SLC25A13;SORD;TFAP2B;TKFC
3-PHOSPHOINOSITIDE_BIOSYNTHESIS	24	520	0.0453676	0.0453365	0.391733	0.35412	FIG4;PI4K2A;PIK3C2B;PIK3C2G;PIK3CA;PIK3CD;PIK3CG;PIK3R2;PIK3R3;PIK3R5;PIK3R6;PIKFYVE;PIP5K1B;PIP5K1C;PIP5KL1;SACM1L
TERPENOID_METABOLIC_PROCESS	116	1369	0.0454109	0.0400806	0.391733	0.337966	ABCA4;AGRN;AKR1C3;ALDH1A2;ALDH1A3;ALDH3A2;APOA1;APOC3;APOM;AWAT2;BCO1;BCO2;CYP1B1;CYP26A1;CYP26B1;CYP26C1;CYP27C1;CYP2D6;CYP2E1;DHRS3;DHRS9;FDFT1;FDPS;GPC1;GPC3;GPC4;GPC5;GPC6;GPIHBP1;LRP1;LRP8;NAPEPLD;PECR;PLB1;RARRES2;RBP1;RBP4;RDH10;RDH11;RDH12;SCPEP1;SDC2;SDC3;STRA6;UGT1A1;UGT1A3;UGT1A7;UGT1A8;UGT1A9
REGULATION_OF_ERBB_SIGNALING_PATHWAY	131	2250	0.0455737	0.0373111	0.392336	0.328441	ADRA2C;AFAP1L2;AGR2;AKT1;APP;ARAP1;ARHGEF7;CBL;CBLB;CDC42;CDH13;CHMP6;DAB2IP;EGF;EGFR;EPGN;EPN1;EPS15L1;ERBB4;FBXW7;FER;GPER1;GPRC5A;GRB2;HIP1;HIP1R;ITGA1;LGMN;MMP9;MVB12A;MVB12B;NCK2;NRG1;NRG2;NRG4;NUP62;PTPN2;PTPN3;PTPRJ;RAB7A;RBPJ;RHBDF2;RNF126;RPS27A;RTN4;SH3KBP1;SHC1;SOCS5;SPRY1;ZFYVE28;ZGPAT
REGULATION_OF_INTERFERON-BETA_PRODUCTION	24	523	0.0455952	0.0378407	0.392336	0.329463	CACTIN;DHX9;FLOT1;IFIH1;IRF7;LILRB1;PTPRS;RIPK2;RNF135;RNF216;TBK1;TLR8;TLR9;TRAF3
SIG_PIP3_SIGNALING_IN_CARDIAC_MYOCTES	159	1932	0.0457155	0.0381747	0.392409	0.329726	AKT1;AKT2;AKT3;BCL2L1;CDC42;CDK2;CDKN2A;CREB5;CYTH3;ERBB4;FOXO3;GAB1;GRB2;GSK3A;IGF1;IRS1;IRS2;MET;MTOR;NOLC1;PAK1;PAK3;PAK4;PAK6;PARD3;PIK3CA;PIK3CD;PIK3R5;PPP1R13B;PREX1;PTEN;PTK2;PTPN1;RPS6KA2;RPS6KB1;SHC1;SLC2A4;SOS1;SOS2;TSC1;TSC2;YWHAE;YWHAG;YWHAH;YWHAQ;YWHAZ
PROTEIN_ADP-RIBOSYLATION	11	288	0.0457181	0.0433388	0.392409	0.349257	PARP1;PARP10;PARP16;PARP4;PARP9;SIRT2;SIRT3;TNKS
PID_CMYB_PATHWAY	120	2078	0.0461552	0.0372383	0.392576	0.328383	ANPEP;ATP2B1;BCL2;CCND1;CDK6;CDKN1A;CDKN2A;CLTA;COPA;CREBBP;CSF1R;ELANE;ETS1;ETS2;GATA3;H2AFZ;HIPK2;HRAS;HSPA8;IQGAP1;KIT;KITLG;LEF1;MAD1L1;MAF;MAP3K7;MCM4;MPO;MYB;MYF6;NLK;PAX5;PPP3CA;PRTN3;PTCRA;SIN3A;SKI;SMARCA2;SND1;SP1;SPI1;TAB1;TAB2;TFEC;UBE2I;ZFHX3;ZFPM1
C-MYB_TRANSCRIPTION_FACTOR_NETWORK	120	2078	0.0461552	0.0372383	0.392576	0.328383	ANPEP;ATP2B1;BCL2;CCND1;CDK6;CDKN1A;CDKN2A;CLTA;COPA;CREBBP;CSF1R;ELANE;ETS1;ETS2;GATA3;H2AFZ;HIPK2;HRAS;HSPA8;IQGAP1;KIT;KITLG;LEF1;MAD1L1;MAF;MAP3K7;MCM4;MPO;MYB;MYF6;NLK;PAX5;PPP3CA;PRTN3;PTCRA;SIN3A;SKI;SMARCA2;SND1;SP1;SPI1;TAB1;TAB2;TFEC;UBE2I;ZFHX3;ZFPM1
GAMMA-CARBOXYLATION_OF_PROTEIN_PRECURSORS	12	92	0.0459479	0.0433076	0.392576	0.349257	BGLAP;F10;F7;PROC;PROZ
REGULATION_OF_CLATHRIN-DEPENDENT_ENDOCYTOSIS	11	289	0.0458269	0.0435618	0.392576	0.350306	AAK1;DAB2;HIP1R;NLGN1;SNAP91;TNK2;WASL
REGULATION_OF_ACTIN_FILAMENT_ORGANIZATION	222	3652	0.0460994	0.0406891	0.392576	0.337966	ABI2;ABL1;ACTN2;ACTR3;ADD1;ADD2;ALOX15;APOA1;ARAP1;ARFIP2;ARHGAP35;ARHGAP6;ARHGEF10;ARPC2;ARPC3;BAIAP2;BAIAP2L2;BRK1;C15orf62;CAPZB;CCL26;CDC42;CDC42EP2;CDC42EP4;CDC42EP5;CFL2;CLASP1;CLASP2;CSF3;CTGF;CTTN;CXCL12;CYFIP1;DLC1;EPS8;EVL;FCHSD1;FCHSD2;FER;FHOD1;GSN;HAX1;HIP1R;IQGAP2;ITGB1BP1;KANK1;LATS1;LIMA1;LMOD1;LMOD3;MET;NCK2;NCKAP1L;NF2;NRP1;PAK1;PAK3;PDXP;PHLDB2;PLEKHH2;PPFIA1;PPM1E;PPM1F;PRKCE;…
POSITIVE_REGULATION_OF_SIGNAL_TRANSDUCTION_BY_P53_CLASS_MEDIATOR	17	395	0.0458901	0.044548	0.392576	0.351161	CDK5RAP3;CHD5;HEXIM1;HIC1;MSX1;RPS7;SPRED1;SPRED2;ZNF385A
ATRIAL_SEPTUM_MORPHOGENESIS	11	291	0.0461955	0.0345265	0.392576	0.31545	ACVR1;GATA4;NKX2-5;ZFPM1
NEGATIVE_REGULATION_OF_CAMP_METABOLIC_PROCESS	76	856	0.0461874	0.0380032	0.392576	0.329536	AKAP6;APLP1;CCR2;DRD2;DRD3;EDNRB;GABBR1;GABBR2;GNAI3;GPR176;GRM3;GRM7;GRM8;HTR1B;LTB4R2;OPRM1;OR13F1;PALM;PDE2A;PRKCA
TRNA_METABOLIC_PROCESS	160	1944	0.0462816	0.0386808	0.392821	0.33284	AARS;ADAT2;BRF1;C14orf166;CARS;CARS2;CDKAL1;CLP1;CPSF1;CTU1;CTU2;DARS;DARS2;DTD1;DTD2;EARS2;ELAC2;EXOSC2;EXOSC7;EXOSC8;FAM98B;FARS2;FARSB;FDXACB1;FTSJ1;GARS;GATB;GTF3C1;GTF3C2;GTF3C5;IARS;IARS2;KIAA0391;KIAA1456;LARS;LARS2;LRRC47;MARS;MARS2;METTL2B;MTO1;NARS;NARS2;NAT10;NSUN2;NSUN6;POP1;PPA2;PTCD1;PUSL1;QTRT1;RARS2;RPP14;RPP25;RPP38;RPUSD3;RPUSD4;SSB;TARBP1;TARS;TARSL2;THUMPD3;TRIT1;TRMT1;TRMT44;…
REGULATION_OF_MITOCHONDRIAL_DEPOLARIZATION	16	134	0.0464089	0.0461293	0.393217	0.356562	BCL2;DCN;KDR;LRRK2;SRC
PROTEIN_SUMOYLATION	86	980	0.0465003	0.0391122	0.393217	0.334777	AAAS;BCL11A;BIRC5;IFIH1;KIAA1586;MITF;MTA1;NDC1;NUP133;NUP188;NUP205;NUP210;NUP214;NUP50;NUP54;NUP62;NUP88;NUP93;NUP98;NUPL2;PIAS1;PIAS4;RANGAP1;RNF212;SAE1;SEH1L;SENP2;SP3;SUMO3;SUMO4;TOP1;TRPM4;UBE2I;ZNF451
REGULATION_OF_TOLL-LIKE_RECEPTOR_4_SIGNALING_PATHWAY	13	324	0.046477	0.0444852	0.393217	0.35107	DAB2IP;FLOT1;LILRA2;LYN;NR1H3
CARBOHYDRATE_CATABOLIC_PROCESS	79	1423	0.0466125	0.0440244	0.39368	0.350865	ADPGK;AKR1A1;ALDOB;CRYL1;DERA;DHDH;ENO2;ENOSF1;FAM47E-STBD1;GAPDHS;GCK;GPI;HK1;HK3;KHK;LDHA;LRP5;MAN2B1;MAN2B2;MGAM;MIOX;NAGA;NEU1;NEU2;NEU4;PFKFB1;PFKL;PFKM;PFKP;PGAM1;PGAM2;PGK1;PGM2;PGM2L1;PHKA2;PHKG1;PHKG2;PKLR;PYGL;PYGM;SORD;TKFC
BIOCARTA_PS1_PATHWAY	15	363	0.0467539	0.0365053	0.394389	0.325557	AXIN1;BTRC;CTNNB1;DLL1;DVL1;FZD1;NOTCH1;PSEN1;RBPJ
REGULATION_OF_RECEPTOR-MEDIATED_ENDOCYTOSIS	79	1429	0.0468254	0.039416	0.394507	0.334777	AAK1;AHI1;ANGPT1;ANXA2;APOC3;APP;ARRB1;ATXN2;BICD1;CBL;CD63;CLU;DAB2;EGF;FLOT1;FMR1;GREM1;HFE;HIP1;HIP1R;LDLRAP1;LRPAP1;MAGI2;MTMR2;NLGN1;NTF3;PPT1;PSEN1;RAB21;RAC1;SNAP91;TBC1D5;TNK2;WASL;WNT3A
HEART_VALVE_MORPHOGENESIS	33	671	0.0469439	0.0404728	0.394536	0.337966	ACVR1;BMP2;BMP4;BMPR1A;DCHS1;EFNA1;GATA3;HEYL;JAG1;MEF2C;NOTCH1;OLFM1;SMAD6;SOX9;STRA6;TGFB1;TGFBR2;TWIST1;ZFPM1
HEART_VALVE_DEVELOPMENT	33	671	0.0469439	0.0404728	0.394536	0.337966	ACVR1;BMP2;BMP4;BMPR1A;DCHS1;EFNA1;GATA3;HEYL;JAG1;MEF2C;NOTCH1;OLFM1;SMAD6;SOX9;STRA6;TGFB1;TGFBR2;TWIST1;ZFPM1
NEGATIVE_REGULATION_OF_HOMEOSTATIC_PROCESS	94	1667	0.0471477	0.0406596	0.395763	0.337966	BCL2;CARTPT;DRD2;EPO;ERCC1;ERCC4;F2R;FADD;FASLG;FLCN;GSTO1;HNRNPA1;HOXA5;ITPR1;ITPR2;LDB1;LETM1;NAT10;NBN;NOS1;P2RX7;PAPD5;PARP1;PKD2;PLCG2;POT1;PTPRC;RTEL1;RYR1;RYR2;SLC8B1;SLX4;SMG6;SRC;TEN1;TERF1;TERF2;TERF2IP;TINF2;TMBIM6;TNKS;TRPM2;TSC22D3;XRCC5;XRN1
PID_TCR_RAS_PATHWAY	35	347	0.0477083	0.0324653	0.399492	0.306676	BRAF;ELK1;FOS;HRAS;MAP2K1;MAP3K8;MAPK1;MAPK3;PRKCA;PRKCB
RAS_SIGNALING_IN_THE_CD4+_TCR_PATHWAY	35	347	0.0477083	0.0324653	0.399492	0.306676	BRAF;ELK1;FOS;HRAS;MAP2K1;MAP3K8;MAPK1;MAPK3;PRKCA;PRKCB
PHOSPHATIDYLETHANOLAMINE_BIOSYNTHETIC_PROCESS	26	245	0.0479166	0.0385486	0.399771	0.332118	ALOX15;CEPT1;CHKA;CHKB;ETNK1;ETNK2;LPIN1;LPIN2;LPIN3;PCYT2;PHOSPHO1;SLC27A1
NON-CANONICAL_WNT_SIGNALING_PATHWAY	160	2694	0.0478469	0.0403535	0.399771	0.337966	AGO1;AGO2;AP2A1;AP2A2;AP2B1;AP2M1;ARHGEF19;CDC42;CELSR1;CELSR2;CELSR3;CLTC;CTNNB1;DAAM1;DVL1;DVL2;DVL3;FZD1;FZD3;FZD5;FZD6;FZD7;FZD8;GNAO1;GNAT2;GNB1;GNG2;LEF1;MAGI2;MAP3K7;NFATC1;NLK;PDE6B;PLCB1;PPP3CA;PPP3CB;PPP3R1;PRICKLE1;PRICKLE2;PSMA1;PSMA2;PSMA4;PSMA8;PSMB10;PSMB5;PSMB7;PSMB8;PSMB9;PSMC2;PSMC5;PSMC6;PSMD12;PSMD13;PSMD14;PSMD5;PSMD6;PSMD7;PSMD9;PSME4;PSMF1;RAC1;RHOA;RPS27A;SMURF1;SMURF2;TCF…
GANGLION_DEVELOPMENT	8	229	0.0478595	0.0441815	0.399771	0.350865	CTNNB1;FZD3;NRP1;NRP2;SEMA3A
NEUTROPHIL_MEDIATED_IMMUNITY	508	7968	0.0479769	0.0418034	0.399788	0.342518	ABCA13;ACAA1;ADAM8;ADGRE3;ADGRE5;ADGRG3;AGA;AHSG;ALDH3B1;ALOX5;AMPD3;ANO6;ANPEP;ANXA2;AP1M1;AP2A2;APEH;ARHGAP9;ARMC8;ARSB;ATAD3B;ATG7;ATP11A;ATP6AP2;ATP6V0A1;ATP6V0C;ATP8A1;ATP8B4;B4GALT1;BPI;BRI3;BST1;C16orf62;CAB39;CAP1;CAPN1;CAT;CCT2;CCT8;CD14;CD36;CD44;CD47;CD55;CD58;CD63;CD68;CEP290;CFD;CHRNB4;CKAP4;CLEC12A;CNN2;CPNE1;CPNE3;CPPED1;CRACR2A;CRISPLD2;CSNK2B;CTSA;CTSD;CXCR2;CYB5R3;CYBA;CYFIP1;CY…
POSITIVE_REGULATION_OF_CELL_MORPHOGENESIS_INVOLVED_IN_DIFFERENTIATION	141	2402	0.0482448	0.0399029	0.401203	0.337428	ABL1;APOA1;ARHGEF7;BHLHB9;CAMK2B;CDC42;CDKL3;CDKL5;CRK;CRKL;CUL7;CUX1;CUX2;DMTN;DOCK1;DOCK5;DSCAM;FBXW8;IL1RAPL1;L1CAM;LIMS1;LRP8;MACF1;MAPT;MEGF8;NGF;NRP1;NTN1;NTRK2;PLXNB1;PLXNB2;PLXNB3;PLXNC1;PLXND1;PTPRD;RAC1;RELN;RHOA;ROBO1;ROBO2;RREB1;SEMA5A;SLIT2;TWF2
PROTEIN-COFACTOR_LINKAGE	4	148	0.0482637	0.0425539	0.401203	0.346068	LIAS;NNAT
PURINE_NUCLEOSIDE_MONOPHOSPHATE_METABOLIC_PROCESS	161	2710	0.0484756	0.0409029	0.401504	0.337966	ADPGK;ADSL;ADSS;ADSSL1;AK5;AK9;ALDOB;AMPD2;AMPD3;ATP1B1;ATP5A1;ATP5G2;ATP5G3;ATP5J2;ATP5L;ATP5S;ATP6V0A1;ATP6V0A4;CHCHD10;COX15;COX6A1;COX6B1;COX7A2L;COX7B;CTNS;CYCS;ENO2;GAPDHS;GCK;GMPR2;GPI;HK1;HK3;HPRT1;HSPA8;IMPDH1;IMPDH2;LDHA;LHPP;MYH3;MYH6;NADK;NDUFA10;NDUFA11;NDUFA13;NDUFA2;NDUFA3;NDUFA5;NDUFA6;NDUFA9;NDUFB5;NDUFC1;NDUFS2;NDUFS3;NDUFS6;NDUFV2;NUDT3;NUDT4;PARP1;PDE6B;PFAS;PFKFB1;PFKL;PFKM;P…
RECEPTOR_INTERNALIZATION	40	789	0.048372	0.0425898	0.401504	0.346068	ACKR3;AP2M1;ARRB1;CALCRL;CAV1;CD36;CD81;CLTC;CXCR2;DNM2;DRD3;GRB2;GRK4;ITGB2;LDLRAP1;LILRB1;LRP1;NEDD4;RAB31;RAB5A;RAMP1;RAMP2;RAMP3;SNX1
PURINE_RIBONUCLEOSIDE_MONOPHOSPHATE_METABOLIC_PROCESS	161	2710	0.0484756	0.0409029	0.401504	0.337966	ADPGK;ADSL;ADSS;ADSSL1;AK5;AK9;ALDOB;AMPD2;AMPD3;ATP1B1;ATP5A1;ATP5G2;ATP5G3;ATP5J2;ATP5L;ATP5S;ATP6V0A1;ATP6V0A4;CHCHD10;COX15;COX6A1;COX6B1;COX7A2L;COX7B;CTNS;CYCS;ENO2;GAPDHS;GCK;GMPR2;GPI;HK1;HK3;HPRT1;HSPA8;IMPDH1;IMPDH2;LDHA;LHPP;MYH3;MYH6;NADK;NDUFA10;NDUFA11;NDUFA13;NDUFA2;NDUFA3;NDUFA5;NDUFA6;NDUFA9;NDUFB5;NDUFC1;NDUFS2;NDUFS3;NDUFS6;NDUFV2;NUDT3;NUDT4;PARP1;PDE6B;PFAS;PFKFB1;PFKL;PFKM;P…
PID_RAC1_PATHWAY	68	1243	0.0498081	0.046273	0.401769	0.356562	ABI1;ABI2;ACTR3;ARPC2;ARPC3;ATF2;BAIAP2;BCAR1;BRK1;CRK;CTNNA1;CTNNB1;CYBA;CYFIP2;IQGAP1;IQGAP3;JUN;MAP2K4;MAP2K6;MAP3K1;MAP3K11;MAPK8;NCF2;NOXO1;PAK1;PIP5K1B;PIP5K1C;RAC1;RACGAP1;STAT5A
PID_TGFBR_PATHWAY	115	1362	0.0507212	0.0447771	0.401769	0.351754	AXIN1;CAV1;CTGF;CTNNB1;DAB2;DAXX;DYNLRB1;GRB2;ITCH;MAP3K7;NEDD4L;OCLN;PDPK1;PML;PPP1CA;PPP1R15A;PPP2CB;PPP2R2A;RHOA;RNF111;RPS6KB1;SHC1;SKIL;SMAD3;SMAD7;SMURF1;SMURF2;SOS1;SPTBN1;TAB1;TAB2;TGFB1;TGFB3;TGFBR2;TGFBR3;TGFBRAP1;XIAP;YWHAE;ZFYVE9
PID_P53_DOWNSTREAM_PATHWAY	157	2643	0.0501053	0.042116	0.401769	0.343571	AFP;AIFM2;ARID3A;BCL2;BCL2L1;BCL2L2;BID;BNIP3L;BTG2;CARM1;CASP10;CAV1;CCNK;CD82;CDKN1A;COL18A1;CREBBP;CTSD;CX3CL1;DDB2;DGCR8;DROSHA;E2F3;EDN2;EGFR;EPHA2;FAS;FDXR;FOXA1;GDF15;HDAC2;HIC1;HTT;IGFBP3;JUN;MDM2;MET;NDRG1;NFYC;NLRC4;PCBP4;PERP;PLK3;PML;PMS2;PPP1R13B;PRDM1;PRMT1;PTEN;RB1;RCHY1;RFWD2;RNF144B;S100A2;SH2D1A;SMARCA4;SP1;STEAP3;TAP1;TFDP1;TIGAR;TP53BP2;TP53I3;TP63;TP73;TRIAP1;TRRAP;TSC2;TYRP1…
PID_P38_MKK3_6PATHWAY	25	539	0.0489202	0.0406924	0.401769	0.337966	CAMK2B;CCM2;MAP2K6;MAP3K1;MAP3K3;MAP3K5;MAP3K7;MAPK11;RAC1;TAB1;TAB2;TAOK1;TAOK2
HALLMARK_KRAS_SIGNALING_UP	283	3589	0.0496946	0.0420832	0.401769	0.343571	ABCB1;ADAM8;ADGRA2;AKAP12;AKT2;ALDH1A2;ALDH1A3;AMMECR1;ANKH;ANO1;ATG10;BMP2;BTBD3;CAB39L;CBL;CBR4;CBX8;CCND2;CCSER2;CD37;CDADC1;CFB;CMKLR1;CPE;CROT;CXCR4;DCBLD2;DNMBP;DOCK2;EMP1;EPB41L3;EPHB2;ETS1;ETV4;ETV5;EVI5;F13A1;FGF9;FLT4;G0S2;GALNT3;GFPT2;GLRX;GPNMB;GPRC5B;GYPC;HDAC9;HSD11B1;ID2;IGF2;IGFBP3;IKZF1;IL1B;IL1RL2;IL2RG;IL33;IL7R;INHBA;IRF8;ITGA2;ITGB2;ITGBL1;KIF5C;KLF4;LAT2;LY96;MALL;MAP3K1;MAP…
RAC1_SIGNALING_PATHWAY	68	1243	0.0498081	0.046273	0.401769	0.356562	ABI1;ABI2;ACTR3;ARPC2;ARPC3;ATF2;BAIAP2;BCAR1;BRK1;CRK;CTNNA1;CTNNB1;CYBA;CYFIP2;IQGAP1;IQGAP3;JUN;MAP2K4;MAP2K6;MAP3K1;MAP3K11;MAPK8;NCF2;NOXO1;PAK1;PIP5K1B;PIP5K1C;RAC1;RACGAP1;STAT5A
5HT4_TYPE_RECEPTOR_MEDIATED_SIGNALING_PATHWAY	65	715	0.0494561	0.039309	0.401769	0.334777	ADCY2;ADCY7;GNAL;GNB1;GNB2;GNB4;GNB5;GNG12;GNG2;GNG3;GNG4;GNG5;GNG7;KCNK3;KCNK9;SLC18A1;SLC18A2;SNAP23;SNAP25;SNAP29;STX3;VAMP1;VAMP2;VAMP3
RNA_POLYMERASE_II_TRANSCRIPTION_PRE-INITIATION_AND_PROMOTER_OPENING	57	619	0.0507417	0.039443	0.401769	0.334777	CCNH;CDK7;ERCC2;GTF2A1;GTF2E2;GTF2F1;GTF2F2;GTF2H3;GTF2H4;GTF2H5;MNAT1;POLR2A;POLR2B;POLR2C;POLR2D;POLR2E;POLR2F;POLR2H;POLR2L;TAF1;TAF10;TAF12;TAF1L;TAF4;TAF4B;TAF7
NORC_NEGATIVELY_REGULATES_RRNA_EXPRESSION	52	988	0.0508509	0.040134	0.401769	0.337966	ARID4B;CCNH;CDK7;DNMT1;ERCC2;GTF2H3;GTF2H4;GTF2H5;H2AFZ;H3F3A;HDAC2;HIST1H2BD;HIST1H2BE;HIST1H2BL;HIST1H3E;HIST1H3H;HIST1H4I;HIST1H4J;MNAT1;POLR1A;POLR1B;POLR1C;POLR1D;POLR2E;POLR2F;POLR2H;POLR2L;SAP30BP;SIN3A;TAF1B;TAF1C;TAF1D;UBTF;ZNRD1
RNA_POLYMERASE_II_HIV_PROMOTER_ESCAPE	57	619	0.0507417	0.039443	0.401769	0.334777	CCNH;CDK7;ERCC2;GTF2A1;GTF2E2;GTF2F1;GTF2F2;GTF2H3;GTF2H4;GTF2H5;MNAT1;POLR2A;POLR2B;POLR2C;POLR2D;POLR2E;POLR2F;POLR2H;POLR2L;TAF1;TAF10;TAF12;TAF1L;TAF4;TAF4B;TAF7
REGULATION_OF_TP53_ACTIVITY_THROUGH_ASSOCIATION_WITH_CO-FACTORS	49	520	0.0500598	0.037682	0.401769	0.329463	AKT1;AKT2;AKT3;BANP;PHF20;PPP1R13B;PPP1R13L;TP53BP2;TP63;TP73;ZNF385A
HIV_TRANSCRIPTION_INITIATION	57	619	0.0507417	0.039443	0.401769	0.334777	CCNH;CDK7;ERCC2;GTF2A1;GTF2E2;GTF2F1;GTF2F2;GTF2H3;GTF2H4;GTF2H5;MNAT1;POLR2A;POLR2B;POLR2C;POLR2D;POLR2E;POLR2F;POLR2H;POLR2L;TAF1;TAF10;TAF12;TAF1L;TAF4;TAF4B;TAF7
G_ALPHA__Q__SIGNALLING_EVENTS	216	3555	0.0505407	0.0411735	0.401769	0.338977	ABHD12;ABHD6;ADRA1A;APP;ARHGEF25;AVPR1B;BDKRB1;CASR;CCK;CHRM3;CHRM5;DAGLA;DGKA;DGKB;DGKD;DGKE;DGKG;DGKH;DGKI;DGKQ;DGKZ;EDN2;EDN3;EDNRA;EDNRB;F2R;FFAR1;FFAR2;GAST;GNA11;GNA14;GNA15;GNAQ;GNB1;GNB2;GNB4;GNB5;GNG12;GNG13;GNG2;GNG3;GNG4;GNG5;GNG7;GPR132;GPR4;GRK5;GRM1;GRM5;GRP;HCRT;HCRTR2;HRH1;ITPR1;ITPR2;ITPR3;KALRN;KISS1R;LPAR3;LPAR5;LTB4R2;MCHR1;MGLL;MLN;NMBR;NMUR1;NPFFR2;NPSR1;NTSR1;OPN4;OXT;P2RY6…
FORMATION_OF_THE_CORNIFIED_ENVELOPE	65	718	0.0499674	0.0398726	0.401769	0.337428	CAPN1;CDSN;DSC2;DSG1;DSG3;EVPL;FURIN;KAZN;KLK12;KLK5;LCE1B;LCE1D;LCE1F;LCE2A;LCE3C;LCE3D;LCE3E;LELP1;LIPJ;PCSK6;PERP;PI3;PKP1;PKP2;PKP4;PPL;PRSS8;SPRR1A;SPRR2D;SPRR3;ST14;TCHH;TGM1;TGM5
TRP_CHANNELS	45	473	0.0498383	0.044308	0.401769	0.35107	MCOLN2;MCOLN3;TRPA1;TRPC1;TRPC3;TRPC4;TRPC6;TRPC7;TRPM1;TRPM2;TRPM3;TRPM4;TRPM5;TRPM6;TRPM8;TRPV1;TRPV3;TRPV4
RNA_POLYMERASE_II_PROMOTER_ESCAPE	57	619	0.0507417	0.039443	0.401769	0.334777	CCNH;CDK7;ERCC2;GTF2A1;GTF2E2;GTF2F1;GTF2F2;GTF2H3;GTF2H4;GTF2H5;MNAT1;POLR2A;POLR2B;POLR2C;POLR2D;POLR2E;POLR2F;POLR2H;POLR2L;TAF1;TAF10;TAF12;TAF1L;TAF4;TAF4B;TAF7
RNA_POLYMERASE_II_TRANSCRIPTION_INITIATION	57	619	0.0507417	0.039443	0.401769	0.334777	CCNH;CDK7;ERCC2;GTF2A1;GTF2E2;GTF2F1;GTF2F2;GTF2H3;GTF2H4;GTF2H5;MNAT1;POLR2A;POLR2B;POLR2C;POLR2D;POLR2E;POLR2F;POLR2H;POLR2L;TAF1;TAF10;TAF12;TAF1L;TAF4;TAF4B;TAF7
DNA_DOUBLE-STRAND_BREAK_REPAIR	145	2454	0.0508484	0.0460645	0.401769	0.356562	ABL1;APBB1;BAP1;BARD1;BAZ1B;BLM;BRCA2;BRCC3;CDK2;CHEK1;CHEK2;EME1;EME2;ERCC1;ERCC4;EXO1;EYA3;EYA4;HERC2;HIST1H2BD;HIST1H2BE;HIST1H2BL;HIST1H4I;HIST1H4J;HUS1;KDM4A;KDM4B;MAPK8;MDC1;NBN;NHEJ1;PARP1;PIAS4;POLD2;POLD3;POLE;POLE3;POLK;POLL;PPP4R2;PPP5C;PRKDC;RAD1;RAD51;RAD51B;RAD52;RAD9A;RBBP8;RFC2;RFC3;RIF1;RMI2;RNF4;RNF8;RPA1;RPA2;RPA3;RPS27A;RTEL1;SLX4;SPIDR;TDP1;TDP2;TIPIN;TOPBP1;UBE2I;UIMC1;XRCC3…
RNA_POLYMERASE_II_TRANSCRIPTION_INITIATION_AND_PROMOTER_CLEARANCE	57	619	0.0507417	0.039443	0.401769	0.334777	CCNH;CDK7;ERCC2;GTF2A1;GTF2E2;GTF2F1;GTF2F2;GTF2H3;GTF2H4;GTF2H5;MNAT1;POLR2A;POLR2B;POLR2C;POLR2D;POLR2E;POLR2F;POLR2H;POLR2L;TAF1;TAF10;TAF12;TAF1L;TAF4;TAF4B;TAF7
RRNA_MODIFICATION_IN_THE_NUCLEUS_AND_CYTOSOL	34	685	0.0493921	0.0499639	0.401769	0.366456	DCAF13;DDX47;DDX52;DIEXF;DIMT1;DKC1;FBL;IMP3;NAT10;NOC4L;NOL6;NOP14;NOP58;PNO1;RPS14;RPS6;RPS7;RPS9;TBL3;UTP14A;UTP14C;UTP6;WDR43;WDR46
GOLGI_ORGANIZATION	145	1747	0.049778	0.0408456	0.401769	0.337966	ARHGAP21;ARHGEF7;ARL1;ATL2;ATP8B2;ATP8B3;ATP8B4;BAG5;BCAS3;BLZF1;CDC42;CDK1;CLASP1;CLASP2;COG1;COG3;COG7;CSNK1A1;CSNK1D;CUL7;DYM;DYNC2H1;FBXW8;GAK;GBF1;GOLGA2;GORASP1;GORASP2;HTT;LRRK2;MYO18A;NPLOC4;NSFL1C;OPTN;PI4K2A;PLEKHM2;PLK3;PRKD1;SEC23IP;SPTBN5;STX6;SYNE1;TMED2;TMED5;TRAPPC11;TRAPPC12;UBXN2A;USP6NL;VMP1;VPS51;VTI1A;YWHAZ;ZW10
REGULATION_OF_INTERLEUKIN-2_PRODUCTION	44	853	0.0494644	0.0439526	0.401769	0.350865	CCR2;CD28;FOXP3;HAVCR2;HDAC7;IL1B;IRF4;MAP3K7;NAV3;PDE4B;PDE4D;PRKD2;RUNX1;SFTPD;SPTBN1;TRIM27
DEFENSE_RESPONSE_TO_OTHER_ORGANISM	149	2521	0.049217	0.0410688	0.401769	0.338521	ADGRB1;AGBL4;AGBL5;ANKRD17;APOBEC3F;ATG7;BCL2;BNIP3L;C19orf66;CALCOCO2;CHGA;CLEC7A;CNOT7;CXCL13;DEFA5;DEFB110;DEFB115;DEFB118;DEFB119;DEFB123;DEFB124;DEFB126;DEFB129;DEFB132;DROSHA;ELANE;FADD;FCN3;FGR;GBP6;GSDMD;HIST1H2BE;IFI16;IFIH1;IFIT5;IFITM3;IFNLR1;IGHV1-24;IGHV3-35;IGHV4-61;IL12A;IL12B;IL36RN;IL6R;IRF2;IRF4;IRF7;ISG15;LILRB1;LPO;LYST;LYZL4;LYZL6;MAP3K14;MICA;MPO;MYD88;NLRC4;NLRC5;NLRP1;NLRP…
RIBONUCLEOSIDE_MONOPHOSPHATE_METABOLIC_PROCESS	164	2754	0.050301	0.0425233	0.401769	0.346068	ADK;ADPGK;ADSL;ADSS;ADSSL1;AK5;AK9;ALDOB;AMPD2;AMPD3;ATP1B1;ATP5A1;ATP5G2;ATP5G3;ATP5J2;ATP5L;ATP5S;ATP6V0A1;ATP6V0A4;CHCHD10;COX15;COX6A1;COX6B1;COX7A2L;COX7B;CTNS;CYCS;ENO2;GAPDHS;GCK;GMPR2;GPI;HK1;HK3;HPRT1;HSPA8;IMPDH1;IMPDH2;LDHA;LHPP;MYH3;MYH6;NADK;NDUFA10;NDUFA11;NDUFA13;NDUFA2;NDUFA3;NDUFA5;NDUFA6;NDUFA9;NDUFB5;NDUFC1;NDUFS2;NDUFS3;NDUFS6;NDUFV2;NUDT3;NUDT4;PARP1;PDE6B;PFAS;PFKFB1;PFKL;PF…
REGULATION_OF_FATTY_ACID_BIOSYNTHETIC_PROCESS	23	498	0.0505516	0.050015	0.401769	0.366456	ACADVL;APOA1;APOC3;EIF6;ERLIN1;ERLIN2;MID1IP1;NR1H3;PIBF1;PRKAG2;SLC45A3
ENDOPLASMIC_RETICULUM_TUBULAR_NETWORK_ORGANIZATION	3	128	0.0496767	0.0429684	0.401769	0.347562	REEP1;RTN3;RTN4
REGULATION_OF_RESPONSE_TO_CYTOKINE_STIMULUS	119	2051	0.0497696	0.0441004	0.401769	0.350865	AGPAT1;APOA1;BIRC2;CACTIN;CARD16;CARD8;CASP4;CCDC3;CDC37;CHUK;CNOT7;CPNE1;DHX9;ELF1;FADD;GSTP1;HIPK1;HSP90AB1;IFIH1;IFNGR2;IKBKB;IKBKG;IL36RN;IRAK1;IRAK2;JAK1;KLF4;LIFR;MADD;MAP2K5;NLRC5;NR1H3;PADI2;PARP9;PIAS1;PPARG;PTPN1;PTPN11;PTPN2;PTPN6;PTPRC;PYDC1;RBCK1;ROBO1;RPS27A;RUNX1;SHARPIN;SLIT2;SLIT3;STAT1;TNF;TNFRSF1A;TRADD;TRAIP;TRIM44;TYK2;VRK2;WNT5A;ZNF675
ACTIN_FILAMENT-BASED_PROCESS	791	10551	0.0493128	0.0417481	0.401769	0.342474	ABI1;ABI2;ABL1;ACTB;ACTN1;ACTN2;ACTN3;ACTN4;ACTR3;ADD1;ADD2;AMOT;ANG;ANK2;ANTXR1;ARAP1;ARFIP2;ARHGAP12;ARHGAP25;ARHGAP26;ARHGAP35;ARHGAP6;ARHGEF11;ARHGEF18;ARHGEF2;ARPC2;ARPC3;ARRB1;AUTS2;BAIAP2;BAIAP2L2;BCAR1;BIN3;BRSK2;CACNA1C;CACNA1D;CACNA1G;CACNA2D1;CACNB2;CAMK2D;CAP1;CAP2;CAPN10;CD2AP;CDC42;CDC42BPA;CDC42BPB;CDC42EP2;CFL2;CFLAR;CGNL1;COBL;COBLL1;CORO1C;CORO2A;CORO2B;CORO6;CORO7;CTTN;CUL3;CXA…
TOR_SIGNALING	65	720	0.0504098	0.040344	0.401769	0.337966	AKT1;CCDC88A;CLEC16A;EIF4EBP1;EIF4EBP2;FLCN;FNIP1;GATA3;LARP1;MAPKAP1;MTOR;NPRL3;PRR5;PRR5L;RPS6;RPS6KB1;RPTOR
MACROPHAGE_DIFFERENTIATION	8	233	0.0486018	0.0452529	0.401769	0.35387	APP;BMP4;CDC42;CSF1R;CSF3;MMP9;PARP1
REGULATION_OF_VENTRICULAR_CARDIAC_MUSCLE_CELL_MEMBRANE_REPOLARIZATION	52	558	0.048668	0.0442035	0.401769	0.350865	AKAP9;ANK2;CACNA2D1;DLG1;KCNE1;KCNH2;KCNQ1;NOS1AP;RNF207;SCN4B;SCN5A
NEGATIVE_REGULATION_OF_TOR_SIGNALING	41	806	0.0506514	0.0447096	0.401769	0.351754	ARNTL;C12orf66;DEPDC5;DEPTOR;FLCN;FNIP1;GSK3A;ITFG2;KPTN;NPRL2;NPRL3;PDCD6;PREX1;PREX2;SH3BP4;TBC1D7;TNFAIP8L1;TSC1;TSC2;UBR1
NEGATIVE_REGULATION_OF_KINASE_ACTIVITY	265	4299	0.0500638	0.0421322	0.401769	0.343571	ABL1;ADAR;ADARB1;AKT1;ASPN;BGN;BMP4;CAV1;CBL;CBLB;CDK5RAP3;CDKN1A;CDKN2A;CEP85;CHAD;CHMP6;CHP1;CORO1C;DAB2IP;DCN;DEPTOR;DNAJA1;DUSP10;DUSP16;DUSP19;DUSP2;DUSP22;DUSP26;DUSP4;DUSP8;DVL1;EPHB2;FLRT1;FLRT2;GNAQ;GP1BA;GPRC5A;GPS1;GSTP1;HEXIM1;HEXIM2;HIPK3;IGF1R;IL1B;INCA1;IRS2;ITGB1BP1;LATS1;LAX1;LRP5;LRRC3C;LRRC4B;LRRC4C;LRTM2;LYN;MAPT;MEN1;MIDN;MYOCD;NF1;NPRL2;NR2F2;NYX;PDPK1;PIK3IP1;PKIG;PLK1;PODN…
INTRINSIC_APOPTOTIC_SIGNALING_PATHWAY_IN_RESPONSE_TO_OXIDATIVE_STRESS	10	268	0.0506892	0.0476658	0.401769	0.358945	CYP1B1;MAP3K5;STK24;ZNF622
NEURAL_TUBE_FORMATION	60	1117	0.0507381	0.0409778	0.401769	0.338178	BBS4;CELSR1;COBL;DEAF1;DLC1;DVL1;DVL2;DVL3;FUZ;GRHL2;IFT122;KDM2B;MTHFD1;MTHFD1L;PHACTR4;PLXNB2;PRICKLE1;SEMA4C;SKI;SOX11;STIL;TGFB1;TSC2
INTRACELLULAR_TRANSPORT_OF_VIRUS	56	608	0.049077	0.0450342	0.401769	0.352965	AAAS;KPNA1;KPNA3;KPNA5;KPNB1;MVB12A;MVB12B;NDC1;NMT2;NUP133;NUP188;NUP205;NUP210;NUP214;NUP50;NUP54;NUP62;NUP88;NUP93;NUP98;NUPL2;RPS27A;SEH1L;VPS28;VPS37A;VPS37B
REGULATION_OF_CARDIAC_MUSCLE_CELL_MEMBRANE_REPOLARIZATION	61	670	0.0508504	0.0401864	0.401769	0.337966	AKAP9;ANK2;CACNA1D;CACNA2D1;DLG1;KCNA5;KCNE1;KCNH2;KCNQ1;NOS1AP;RNF207;SCN4B;SCN5A
ESTABLISHMENT_OF_ORGANELLE_LOCALIZATION	398	6311	0.0489892	0.0435711	0.401769	0.350306	ACTN4;ANKLE1;ANKRD28;ANKRD53;AP3B1;AP3B2;AP3D1;AP3M1;ARHGAP21;BBS2;BBS4;BBS5;BBS7;BET1;BICD1;BICD2;BLOC1S1;BLOC1S2;BLOC1S3;BLOC1S6;C2CD4A;C2CD4C;C2CD4D;CDC42;CENPF;CEP19;CEP55;CHAMP1;CHGA;CHMP1B;CHMP3;CHMP6;CLASP1;CLASP2;CLN3;CNIH2;CNIH3;COL7A1;CSNK1D;CUL3;DCTN1;DLG1;DNAJC5;DNM2;DOC2A;DOCK7;DTNBP1;DYNC1H1;EIF6;EXOC4;F8;FMN2;FNBP1L;FYCO1;GAK;GBF1;GOLGA2;GORASP1;GOSR2;GPSM2;HOOK3;HTT;IKBKG;ITSN1;KI…
GPI_ANCHOR_METABOLIC_PROCESS	18	412	0.0501365	0.0489764	0.401769	0.363901	MPPE1;PGAP2;PIGG;PIGM;PIGO;PIGP;PIGQ;PIGT;PIGU;PIGW;PIGX;PYURF
REGULATION_OF_ION_TRANSMEMBRANE_TRANSPORTER_ACTIVITY	339	4350	0.049636	0.0432655	0.401769	0.349257	ABCB1;ACTN2;ACTN4;ADRB2;AHCYL1;AHNAK;AKAP6;AKAP9;ALG10B;ANK2;ANK3;APP;ATP1B1;ATP1B2;CAB39;CACNA1D;CACNA2D1;CACNB1;CACNB2;CACNB4;CACNG2;CACNG3;CACNG4;CACNG5;CACNG7;CACNG8;CAMK2D;CAV1;CFTR;CHP1;CNIH2;CNIH3;COX17;CRACR2A;CRHR1;DAPK1;DLG1;DMD;DRD2;EPHB2;EPO;FGF12;FHL1;FMR1;FXYD1;FXYD2;FXYD5;FXYD6;GAL;GALR2;GLRX;GNB5;GPD1L;GRM5;GSTO1;HOMER1;HPCA;HTT;JPH3;JSRP1;KCNAB1;KCNE1;KCNG1;KCNIP2;KCNS1;KCNS2;LRR…
SNRNP_ASSEMBLY	53	571	0.0510598	0.0466869	0.402492	0.357278	AAAS;CLNS1A;GEMIN4;GEMIN7;NCBP1;NDC1;NUP133;NUP188;NUP205;NUP210;NUP214;NUP50;NUP54;NUP62;NUP88;NUP93;NUPL2;PHAX;SNRPD3;SNRPE;SNUPN;TGS1
NON-CODING_RNA_METABOLISM	53	571	0.0510598	0.0466869	0.402492	0.357278	AAAS;CLNS1A;GEMIN4;GEMIN7;NCBP1;NDC1;NUP133;NUP188;NUP205;NUP210;NUP214;NUP50;NUP54;NUP62;NUP88;NUP93;NUPL2;PHAX;SNRPD3;SNRPE;SNUPN;TGS1
CYTOSOLIC_SULFONATION_OF_SMALL_MOLECULES	10	270	0.0511867	0.0375559	0.403029	0.329359	BPNT1;IMPAD1;SLC26A1;SLC35B3;SULT1B1;TPST1;TPST2
RETROGRADE_TRANSPORT_AT_THE_TRANS-GOLGI-NETWORK	70	782	0.0513406	0.0416173	0.403315	0.34222	ARFIP2;ARFRP1;ARL1;COG1;COG3;COG5;COG6;COG7;COG8;GCC1;GOLGA1;IGF2R;NAA38;NAPA;NAPB;NSF;RHOBTB3;RIC1;SCOC;STX10;STX6;SYS1;USP6NL;VAMP3;VPS51;VPS52;VPS53;VTI1A
REGULATION_OF_PROTEIN_HOMODIMERIZATION_ACTIVITY	16	377	0.0513169	0.0498471	0.403315	0.366456	BCL2;ITGA4;MEF2C;NRG1;STPG1
NON-MOTILE_CILIUM_ASSEMBLY	12	302	0.0515293	0.0487425	0.404334	0.363566	ARL13B;BBS4;C2CD3;CSNK1D;DCTN1;DISC1;FUZ;PIBF1;TMEM17
REGULATION_OF_TP53_ACTIVITY_THROUGH_METHYLATION	14	338	0.0516626	0.0493362	0.404917	0.365386	CHEK2;EHMT1;EHMT2;L3MBTL1;MDM2;MDM4;RPS27A
SIGNALING_BY_FGFR4_IN_DISEASE	7	208	0.0521876	0.0475965	0.406069	0.358945	GAB1;HRAS;PIK3CA;PLCG1;SOS1
POSITIVE_REGULATION_OF_MITOCHONDRIAL_MEMBRANE_PERMEABILITY_INVOLVED_IN_APOPTOTIC_PROCESS	7	209	0.0523425	0.0478107	0.406069	0.358945	ATF2;BCL2L11;BLOC1S2;BNIP3L;RHOT1;RHOT2;STPG1
MITOCHONDRIAL_OUTER_MEMBRANE_PERMEABILIZATION_INVOLVED_IN_PROGRAMMED_CELL_DEATH	7	209	0.0523425	0.0478107	0.406069	0.358945	ATF2;BCL2L11;BLOC1S2;BNIP3L;RHOT1;RHOT2;STPG1
NUCLEOSIDE_MONOPHOSPHATE_METABOLIC_PROCESS	167	2795	0.0520683	0.0441129	0.406069	0.350865	ADK;ADPGK;ADSL;ADSS;ADSSL1;AK5;AK9;ALDOB;AMPD2;AMPD3;ATP1B1;ATP5A1;ATP5G2;ATP5G3;ATP5J2;ATP5L;ATP5S;ATP6V0A1;ATP6V0A4;CHCHD10;COX15;COX6A1;COX6B1;COX7A2L;COX7B;CTNS;CYCS;DCTD;DUT;ENO2;GAPDHS;GCK;GMPR2;GPI;HK1;HK3;HPRT1;HSPA8;IMPDH1;IMPDH2;LDHA;LHPP;MYH3;MYH6;NADK;NDUFA10;NDUFA11;NDUFA13;NDUFA2;NDUFA3;NDUFA5;NDUFA6;NDUFA9;NDUFB5;NDUFC1;NDUFS2;NDUFS3;NDUFS6;NDUFV2;NUDT3;NUDT4;PARP1;PDE6B;PFAS;PFKFB…
REGULATION_OF_MITOTIC_SPINDLE_ASSEMBLY	7	209	0.0523425	0.0478107	0.406069	0.358945	CHMP1B;CHMP3;PLK1;SMC1A;SMC3;STAG2
MITOTIC_G2_DNA_DAMAGE_CHECKPOINT	12	306	0.0521201	0.0392727	0.406069	0.334777	BLM;CDK5RAP3;FOXN3;HMGA2;NBN;TOPBP1
RESPONSE_TO_VITAMIN	7	209	0.0523425	0.0478107	0.406069	0.358945	BGLAP;CDKN2D;CYP24A1;POSTN;SFRP1;VDR
POSITIVE_REGULATION_OF_SYNCYTIUM_FORMATION_BY_PLASMA_MEMBRANE_FUSION	12	305	0.0518952	0.0494546	0.406069	0.365868	ADAM9;ADGRB1;DCSTAMP;EHD2;FLOT1;MYF6;RAPGEF3
INTRACELLULAR_LIPID_TRANSPORT	53	574	0.052095	0.0473691	0.406069	0.358945	ABCA1;ABCG1;ACACA;ACACB;CES1;CPT1A;CPT1B;LDLR;LDLRAP1;MID1IP1;NPC2;PLEKHA8;PRKAG2;SYT7;VPS4A
ACTIN-MEDIATED_CELL_CONTRACTION	154	1874	0.0524598	0.0436459	0.406482	0.350496	ACTN2;ACTN3;ANK2;CACNA1C;CACNA1D;CACNA1G;CACNA2D1;CACNB2;CAMK2D;DES;DMD;EMP2;FGF12;GPD1L;KCNA5;KCNE1;KCNH2;KCNJ2;KCNJ5;KCNN2;KCNQ1;MYBPC1;MYBPC2;MYH3;MYH6;MYL3;MYL6;MYL6B;NEDD4L;PKP2;RYR2;SCN1A;SCN4B;SCN5A;TMOD1;TNNI2;TNNI3;TNNT3;TPM1;TPM4;TTN
NEGATIVE_REGULATION_OF_NEURON_DEATH	105	1832	0.0525142	0.0458112	0.406482	0.356206	ADAM8;AGAP2;AKT1;ATP13A2;BCL2;BHLHB9;CHGA;CITED1;CLCF1;CLN3;CNTF;CPEB4;EIF4G1;F2R;FOXB1;GDNF;GPNMB;IKBKG;KDM2B;LGMN;LRRK2;MEF2C;NDNF;NGF;NTF3;NTRK1;NTRK2;PPARGC1A;PPT1;PRKCG;PRKCI;PTK2B;SIX1;SLC30A10;SOD2;SORL1;TGFB3;TP73;TYRO3;UNC5B;VSTM2L;WFS1
BIOCARTA_NKT_PATHWAY	27	257	0.0528726	0.0429765	0.408295	0.347562	CCR2;CCR3;CD28;CD40LG;CXCR4;IFNGR2;IL12A;IL12B;IL12RB1;IL12RB2;IL18R1;IL4R;IL5;TGFB1;TGFB3
MYELOID_LEUKOCYTE_MEDIATED_IMMUNITY	520	8135	0.0529271	0.0439542	0.408295	0.350865	ABCA13;ACAA1;ADAM8;ADGRE3;ADGRE5;ADGRG3;AGA;AHSG;ALDH3B1;ALOX5;AMPD3;ANO6;ANPEP;ANXA2;AP1M1;AP2A2;APEH;ARHGAP9;ARMC8;ARSB;ATAD3B;ATG7;ATP11A;ATP6AP2;ATP6V0A1;ATP6V0C;ATP8A1;ATP8B4;B4GALT1;BPI;BRI3;BST1;C16orf62;CAB39;CAMK4;CAP1;CAPN1;CAT;CCT2;CCT8;CD14;CD36;CD44;CD47;CD55;CD58;CD63;CD68;CEP290;CFD;CHGA;CHRNB4;CKAP4;CLEC12A;CNN2;CPNE1;CPNE3;CPPED1;CRACR2A;CRISPLD2;CSNK2B;CTSA;CTSD;CXCR2;CYB5R3;CYB…
POSITIVE_REGULATION_OF_EXTRACELLULAR_MATRIX_ORGANIZATION	36	363	0.0528491	0.0455588	0.408295	0.355101	CLASP1;CLASP2;COLGALT1;DDR2;PHLDB2;SMAD3;TGFB1
ORGANIC_CATION_ANION_ZWITTERION_TRANSPORT	33	327	0.0533198	0.0452319	0.410401	0.35387	RUNX1;SLC22A15;SLC22A16;SLC22A18;SLC22A2;SLC22A3;SLC22A4;SLC22A5;SLC22A7
REGULATION_OF_T_CELL_ACTIVATION	300	3828	0.0532705	0.0455657	0.410401	0.355101	ABL1;ADAM8;AGER;AKT1;BMP4;BTLA;BTN2A2;CAMK4;CARD11;CAV1;CCDC88B;CCR2;CD1D;CD2;CD276;CD28;CD3E;CD40LG;CD47;CD55;CD6;CDC42;CLPTM1;CSK;DLG5;DOCK8;DPP4;DUSP10;EBI3;FADD;FAM49B;FOXP3;FYN;GATA3;GLI2;GLI3;GPNMB;GRAP2;GRB2;GSN;HAVCR2;HFE;HHLA2;HLA-DPA1;HLA-DPB1;HLA-DQB1;HLA-DQB2;HLA-DRA;HLA-DRB1;HLA-DRB5;HMGB1;HSPD1;IGF1;IGF2;IL10;IL12A;IL12B;IL12RB1;IL18;IL1B;IL2RA;IRF4;JAK3;LAX1;LEP;LGALS3;LILRB1;LILRB…
GLYCEROPHOSPHOLIPID_METABOLIC_PROCESS	302	4854	0.0536084	0.0459077	0.411923	0.356551	ABHD12;ABHD4;ABHD5;ACHE;AGK;AGPAT1;AGPAT3;AGPAT4;ALOX15;APOA1;ARF3;BMX;CDS1;CDS2;CEPT1;CHKA;CHKB;CPNE1;CPNE3;CPNE6;CRLS1;CSF1R;CSNK2B;DBI;DDHD2;DGKA;DGKH;DGKQ;DRD2;EFR3A;EFR3B;ENPP2;ENPP6;ETNK1;ETNK2;FAM126A;FIG4;GDE1;GPD1;GPD1L;INPP4A;INPP4B;INPP5D;INPP5E;IP6K1;IP6K2;LCAT;LIPC;LPCAT1;LPCAT3;LPIN1;LPIN2;LPIN3;MBOAT2;MBOAT7;MFSD2A;MPPE1;MTMR1;MTMR12;MTMR2;MTMR4;MTMR6;MTMR7;MTMR8;MTMR9;OCRL;OSBPL10…
POSITIVE_REGULATION_OF_DEPHOSPHORYLATION	39	768	0.0536376	0.0469464	0.411923	0.357784	AKAP6;ANKLE2;BMP2;CDCA2;DLC1;DUSP26;HSP90AB1;ITGA1;MAGI2;MEF2C;NSMF;PPP1R12A;PPP1R15A;PPP1R16B;PPP1R7;PPP2R5A;SMPD1;SPPL3;SYMPK;TGFB1
COLLAGEN_BIOSYNTHESIS_AND_MODIFYING_ENZYMES	101	1766	0.053902	0.0467447	0.413028	0.357278	ADAMTS2;BMP1;COL11A2;COL12A1;COL13A1;COL14A1;COL15A1;COL16A1;COL18A1;COL19A1;COL20A1;COL21A1;COL22A1;COL23A1;COL24A1;COL25A1;COL26A1;COL27A1;COL3A1;COL4A1;COL4A2;COL4A3;COL4A4;COL4A5;COL4A6;COL5A1;COL6A1;COL6A2;COL6A5;COL7A1;COL8A2;COL9A3;COLGALT1;CRTAP;P3H1;P3H2;P4HA1;P4HA2;P4HA3;P4HB;PCOLCE;PCOLCE2;TLL2
NEGATIVE_REGULATION_OF_CYCLIC_NUCLEOTIDE_METABOLIC_PROCESS	76	858	0.0538749	0.0443773	0.413028	0.35107	AKAP6;APLP1;CCR2;DRD2;DRD3;EDNRB;GABBR1;GABBR2;GNAI3;GPR176;GRM3;GRM7;GRM8;HTR1B;LTB4R2;OPRM1;OR13F1;PALM;PDE2A;PRKCA
NEGATIVE_REGULATION_OF_MAPK_CASCADE	137	2330	0.0544306	0.0447325	0.414761	0.351754	AMBP;BMP4;CAV1;CDK5RAP3;CNKSR3;DAB2IP;DACT1;DLG1;DNAJA1;DUSP10;DUSP16;DUSP19;DUSP2;DUSP22;DUSP26;DUSP4;DUSP8;EPHB2;FBLN1;FLCN;FOXO1;GPER1;GPS1;GSTP1;HIPK3;IGBP1;IGF1R;IL1B;ITCH;ITGB1BP1;LAX1;LYN;MEN1;NF1;P2RX7;PER1;PHB;PIK3R2;PIN1;PPP2R1A;PTEN;PTPN1;PTPN2;PTPRJ;PTPRR;RGS3;RPS6KA6;SLC9A3R1;SMPD1;SORL1;SPRED1;SPRED2;SPRY1;TNIP1;TP73;WNK2;ZMYND11;ZNF675
PROTON-TRANSPORTING_TWO-SECTOR_ATPASE_COMPLEX_ASSEMBLY	22	199	0.0542496	0.041878	0.414761	0.34272	ALDOB;ATP6V0A1;ATP6V0A4;ATPAF1;ATPAF2;DMXL1;DMXL2;OXA1L;TCIRG1;TM9SF4;VMA21
REGULATION_OF_LYSOSOMAL_LUMEN_PH	15	123	0.0544171	0.0380567	0.414761	0.329536	ATP6V0C;CLN3;CLN5;LRRK2;PPT1;TMEM165;VPS33A
FATTY_ACID_METABOLIC_PROCESS	248	3131	0.0543461	0.0486923	0.414761	0.363566	ABCD1;ABHD16A;ACAA1;ACACA;ACAD10;ACAD11;ACADS;ACADVL;ACAT1;ACAT2;ACBD5;ACOT11;ACOT4;ACOT6;ACOT7;ACOX3;ACOXL;ACSBG2;ACSF3;ACSL1;ACSM3;ACSM5;AKR1C3;ALDH3A2;ALKBH7;ALOX12;ALOX15;ALOX15B;ALOX5;ALOX5AP;ALOXE3;AMACR;AUH;AWAT1;BDH2;CBR4;CES1;CES2;CPT1A;CRAT;CROT;CYP1B1;CYP2D6;CYP2D7;CYP2E1;CYP2W1;DAGLA;DECR1;DECR2;DEGS1;ECHDC1;EDN2;ELOVL7;FAAH;FADS1;FADS2;FADS3;FAM213B;FASN;GGT1;GHR;GLYATL2;GPX4;GSTP1;H…
REGULATION_OF_OSTEOBLAST_DIFFERENTIATION	96	1687	0.0543107	0.0467826	0.414761	0.357278	ACVR1;ACVR2B;BMP2;BMP4;BMPR1A;CDK6;CITED1;CTNNBIP1;DDR2;FBN2;FGFR2;GDF10;GREM1;HDAC7;IGF1;IL6R;LIMD1;LRP5;MEF2C;MEN1;NELL1;NOTCH1;PRKACA;PRKD1;PTCH1;PTK2;RORB;SKI;SMOC1;SOX11;SUCO;SUFU;TMEM119;TMEM64;TNN;TP63;TRPM4;TWIST1;WNT7B;ZHX3
PID_P75_NTR_PATHWAY	86	1525	0.0546096	0.0463792	0.415663	0.356609	AKT1;APH1A;APP;BCL2L11;BIRC2;CASP9;CHUK;CYCS;DIABLO;FURIN;IKBKB;IKBKG;IRAK1;LINGO1;MAGED1;MAPK10;MAPK8;MMP3;MYD88;NGF;NTF3;NTRK1;PIK3CA;PLG;PRKACB;PRKCI;PRKCZ;PSEN1;RAC1;RHOA;RIPK2;RTN4;SHC1;SORT1;SQSTM1;XIAP;YWHAE;ZNF274
SIGNALING_BY_WNT_IN_CANCER	43	830	0.0547065	0.0483187	0.415939	0.361757	AXIN1;CSNK1A1;CTBP1;CTBP2;CTNNB1;FZD5;FZD6;FZD8;KREMEN1;KREMEN2;LRP5;PPP2CB;PPP2R1A;PPP2R5A;PPP2R5C;PPP2R5D;TCF7L2;TNKS;WNT3A
DOPAMINE_NEUROTRANSMITTER_RELEASE_CYCLE	27	564	0.0548598	0.0460304	0.416643	0.356562	APBA1;CASK;CPLX1;LIN7A;PPFIA1;PPFIA2;PPFIA4;RIMS1;SLC18A2;SNAP25;SYN3;SYT1;UNC13B;VAMP2
NUCLEOTIDE-EXCISION_REPAIR,_PREINCISION_COMPLEX_ASSEMBLY	36	368	0.0552549	0.0475328	0.419179	0.358945	CCNH;CDK7;CUL4A;CUL4B;DDB1;DDB2;ERCC2;ERCC5;GTF2H3;GTF2H4;GTF2H5;MNAT1;PARP1;RBX1;RPA1;RPA2;RPA3;RPS27A;XPA;XPC
NOTCH1_INTRACELLULAR_DOMAIN_REGULATES_TRANSCRIPTION	87	1539	0.055761	0.0528049	0.421159	0.374324	CREBBP;CUL1;HDAC10;HDAC11;HDAC2;HDAC4;HDAC5;HDAC6;HDAC7;HDAC8;HDAC9;HEYL;MAML2;MAML3;MAMLD1;NCOR2;NOTCH1;RBPJ;RBX1;RPS27A;SNW1;TBL1X;TLE1;TLE2
WNT5A-DEPENDENT_INTERNALIZATION_OF_FZD2,_FZD5_AND_ROR2	17	389	0.0558369	0.0538249	0.421159	0.378004	AP2A1;AP2A2;AP2B1;AP2M1;CLTA;CLTB;CLTC;FZD5;ROR1;WNT5A
INTERLEUKIN-12_FAMILY_SIGNALING	40	781	0.0558843	0.0489707	0.421159	0.363901	AIP;ANXA2;CAPZA1;CDC42;CNN2;EBI3;FOXO3;GSTO1;HNRNPF;IL10;IL12A;IL12B;IL12RB1;IL12RB2;JAK1;LMNB1;MSN;P4HB;SNRPA1;SOD2;STAT1;STAT4;TALDO1;TYK2
POSITIVE_REGULATION_OF_EXCITATORY_POSTSYNAPTIC_POTENTIAL	72	812	0.0558237	0.0456579	0.421159	0.355417	CUX2;NLGN1;NLGN2;NLGN3;NRXN1;PRKCZ;PTEN;PTK2B;RELN;RIMS1;RIMS2;SHANK1;STX1B;WNT7A
NEGATIVE_REGULATION_OF_TRANSLATION	165	2020	0.055767	0.0469532	0.421159	0.357784	ADAR;AGO1;AGO2;BTG2;CNOT1;CNOT2;CNOT3;CNOT6;CNOT7;CNOT8;CPEB1;CPEB3;CPEB4;DAPK1;DAPK3;DGCR8;DICER1;DROSHA;EIF2AK1;EIF2AK4;EIF2B3;EIF2B4;EIF2S1;EIF4EBP1;EIF4EBP2;EIF6;FMR1;FXR2;IGF2BP1;IGF2BP2;IGF2BP3;ILF3;KHSRP;LARP1;LIMD1;NANOS3;NCBP1;NCL;PATL2;PUM1;RBM4;RNF139;RPL13A;SAMD4B;SHMT1;SMAD1;SMAD3;SNIP1;SRRT;SYNCRIP;TARBP2;TNRC6A;TNRC6C;TRIM71;TSC1;UNK;UPF1;WTIP;ZC3H12D;ZC3H7A;ZCCHC11;ZNF540
PRIMARY_NEURAL_TUBE_FORMATION	59	1092	0.0555947	0.0507544	0.421159	0.367373	BBS4;CELSR1;COBL;DEAF1;DLC1;DVL1;DVL2;DVL3;FUZ;GRHL2;IFT122;KDM2B;MTHFD1;MTHFD1L;PHACTR4;PLXNB2;PRICKLE1;SEMA4C;SKI;STIL;TGFB1;TSC2
BIOCARTA_CBL_PATHWAY	47	503	0.057189	0.05128	0.424613	0.36941	CBL;CSF1R;EGF;EGFR;GRB2;MET;PDGFRA;PRKCA;PRKCB;SH3GLB2;SH3KBP1;SRC
PID_P38_GAMMA_DELTA_PATHWAY	11	284	0.0577147	0.0544039	0.424613	0.378004	CCND1;EEF2K;MAP2K6;MAPK12;MAPT
SIGNALING_MEDIATED_BY_P38-GAMMA_AND_P38-DELTA	11	284	0.0577147	0.0544039	0.424613	0.378004	CCND1;EEF2K;MAP2K6;MAPK12;MAPT
TRANS-GOLGI_NETWORK_VESICLE_BUDDING	78	1398	0.0570258	0.0477266	0.424613	0.358945	ACBD3;AP1B1;AP1G2;AP1M1;AP1S1;AP1S2;AP1S3;AP3B1;AP4S1;APP;ARRB1;BLOC1S1;BLOC1S3;BLOC1S6;CLTA;CLTB;CLTC;CPD;DNM2;DTNBP1;FTH1;GAK;GBF1;GNS;HIP1R;HSPA8;IGF2R;NAPA;NECAP1;OCRL;PUM1;SH3D19;SNAP23;SNX9;SORT1;STX4;TBC1D8B;TPD52;TPD52L1;VAMP2;YIPF6
DAP12_INTERACTIONS	34	683	0.0578483	0.049731	0.424613	0.366456	BTK;CD300LB;FYN;GRAP2;HLA-B;HRAS;LCP2;PIK3CA;PIK3R2;PLCG1;PLCG2;RAC1;SIGLEC15;SOS1;TYROBP;VAV2
THE_NLRP3_INFLAMMASOME	6	186	0.0565036	0.0507845	0.424613	0.367373	APP;HSP90AB1;P2RX7;PSTPIP1
GABA_A_RECEPTOR_ACTIVATION	11	284	0.0577147	0.0544039	0.424613	0.378004	ARHGEF9;GABRB2;GABRB3;GABRG3
NOREPINEPHRINE_NEUROTRANSMITTER_RELEASE_CYCLE	17	394	0.0564705	0.0444455	0.424613	0.35107	CPLX1;MAOA;PPFIA1;PPFIA2;PPFIA4;RIMS1;SLC18A2;SLC22A2;SNAP25;SYT1;UNC13B;VAMP2
CLATHRIN_DERIVED_VESICLE_BUDDING	78	1398	0.0570258	0.0477266	0.424613	0.358945	ACBD3;AP1B1;AP1G2;AP1M1;AP1S1;AP1S2;AP1S3;AP3B1;AP4S1;APP;ARRB1;BLOC1S1;BLOC1S3;BLOC1S6;CLTA;CLTB;CLTC;CPD;DNM2;DTNBP1;FTH1;GAK;GBF1;GNS;HIP1R;HSPA8;IGF2R;NAPA;NECAP1;OCRL;PUM1;SH3D19;SNAP23;SNX9;SORT1;STX4;TBC1D8B;TPD52;TPD52L1;VAMP2;YIPF6
FORMATION_OF_TC-NER_PRE-INCISION_COMPLEX	68	765	0.0577243	0.0544417	0.424613	0.378004	CCNH;CDK7;COPS2;COPS3;COPS4;COPS6;COPS8;CUL4A;CUL4B;DDB1;ERCC2;ERCC8;GPS1;GTF2H3;GTF2H4;GTF2H5;MNAT1;POLR2A;POLR2B;POLR2C;POLR2D;POLR2E;POLR2F;POLR2H;POLR2L;PPIE;RBX1;RPS27A;TCEA1;USP7;UVSSA;XAB2;XPA
L-AMINO_ACID_TRANSPORT	25	529	0.0576597	0.0478384	0.424613	0.358945	CTNS;PRAF2;SLC17A6;SLC1A2;SLC1A3;SLC1A4;SLC1A6;SLC25A12;SLC25A13;SLC25A22;SLC25A38;SLC38A3;SLC38A7;SLC3A1;SLC3A2;SLC6A17;SLC7A5
ENERGY_DERIVATION_BY_OXIDATION_OF_ORGANIC_COMPOUNDS	147	2475	0.0568628	0.0514185	0.424613	0.369775	ACADVL;ACO2;ADRB3;BLOC1S1;COQ10A;COX15;COX19;COX6A1;COX6B1;COX7A2L;COX7B;CS;CYCS;D2HGDH;FAM47E-STBD1;FASTKD5;GBE1;GFPT2;GPD2;GYS2;IDH2;IDH3A;IDH3G;LEP;LEPR;MDH2;ME3;MTFR1;NDUFA10;NDUFA11;NDUFA13;NDUFA2;NDUFA3;NDUFA5;NDUFA6;NDUFA9;NDUFAF2;NDUFB5;NDUFC1;NDUFS2;NDUFS3;NDUFS6;NDUFV2;NNT;OGDH;OXA1L;PDHB;PER2;PGM2;PGM2L1;PHKA2;PHKG1;PHKG2;PPARGC1A;PRKAG2;PYGL;PYGM;RPS27A;SDHB;SDHC;SDHD;SIRT3;SLC25A12;S…
NEGATIVE_REGULATION_OF_TUMOR_NECROSIS_FACTOR_SUPERFAMILY_CYTOKINE_PRODUCTION	22	482	0.0570819	0.0464351	0.424613	0.356609	ARG2;BPI;CACTIN;GSTP1;HAVCR2;IL10;LILRA4;LILRB1;NFKBIL1;POMC;RARA;TRIM27
PEPTIDYL-TYROSINE_MODIFICATION	174	2141	0.0573278	0.0443873	0.424613	0.35107	ABI1;ABI2;ABI3;ABL1;ABL2;BLK;BMX;BTK;CSF1R;CSK;DDR1;DDR2;DYRK1A;EGFR;EPHA4;EPHB2;ERBB4;F2R;FER;FES;FGFR1;FGFR2;FGFR3;FGR;FLT1;FLT4;FRK;FYN;GHR;GRAP2;GRB2;IGF1R;IL15;INSR;ITK;JAK1;JAK3;KDR;KIT;LEP;LYN;MAPK3;MATK;NTRK1;PDGFRA;PIBF1;PKDCC;PRLR;PTK2;PTK2B;PTPN6;RELN;SLA;SRC;TEC;TEK;TNK2;TPST1;TPST2;TYK2;YES1;ZAP70
EPITHELIAL_CELL_MORPHOGENESIS	6	187	0.0566598	0.0509681	0.424613	0.367936	GRHL2;MET;SIPA1L3
MITOCHONDRION_LOCALIZATION	22	482	0.0570819	0.0464351	0.424613	0.356609	ALB;ATCAY;ATP2A1;BRAT1;CLUH;DNM1L;LRPPRC;LRRK2;MAP1S;MAPT;MARK2;MEF2A;MFN1;OPA1;RHOT1;RHOT2
POSITIVE_REGULATION_OF_HEMOPOIESIS	135	2294	0.0578197	0.0473691	0.424613	0.358945	ACIN1;ADAM8;AGER;ANKRD54;BTK;CD27;CSF3;CTNNBIP1;DCSTAMP;DUSP10;ETS1;FADD;FES;FOXC1;FOXO3;FOXP3;GATA3;GLI2;GLI3;HAX1;HMGB1;HOXA5;IL12B;IL12RB1;IL18;IL34;INHBA;LEF1;LGALS1;LGALS3;LILRB4;MAPK11;MYB;N4BP2L2;NCKAP1L;NKAP;PNP;PPP2R3C;PRKCA;PRKCZ;PRMT1;RARA;RUNX1;SCIN;SOCS5;STAT1;STAT5B;TAL1;TESC;TESPA1;TGFBR2;TNF;TNFSF11;TNFSF4;TNFSF9;VNN1;ZAP70;ZMIZ1
ANTIGEN_RECEPTOR-MEDIATED_SIGNALING_PATHWAY	236	2969	0.0568858	0.0467169	0.424613	0.357278	BCAR1;BCL2;BLK;BTK;BTRC;CARD11;CD38;CD3E;CD79A;CHUK;CSK;CUL1;FBXW11;FYN;GATA3;GRAP2;HLA-DPA1;HLA-DPB1;HLA-DQB1;HLA-DQB2;HLA-DRA;HLA-DRB1;HLA-DRB5;IGHV1-24;IGHV3-35;IGHV4-61;IKBKB;IKBKG;INPP5D;ITK;LAT2;LCP2;MAP3K7;MEF2C;NCKAP1L;NFATC2;NFKB1;PAG1;PAK1;PAK3;PDE4B;PDE4D;PDPK1;PIK3CA;PIK3CD;PIK3R2;PLCG1;PLCG2;PLEKHA1;PRKCB;PRKD2;PSMA1;PSMA2;PSMA4;PSMA8;PSMB10;PSMB5;PSMB7;PSMB8;PSMB9;PSMC2;PSMC5;PSMC6;…
NUCLEOTIDE-EXCISION_REPAIR,_DNA_INCISION	55	602	0.0575719	0.0528022	0.424613	0.374324	BIVM-ERCC5;CUL4A;CUL4B;DDB1;DDB2;ERCC1;ERCC2;ERCC4;ERCC5;FAN1;GTF2H3;GTF2H4;GTF2H5;NTHL1;OGG1;PARP1;POLD2;POLD3;POLK;RBX1;RFC2;RFC3;RPA1;RPA2;RPA3;RPS27A;XPA
GOLGI_RIBBON_FORMATION	22	203	0.0571267	0.0448453	0.424613	0.351887	GOLGA2;MYO18A;OPTN;STX6;TMED5;VTI1A
MYELOID_CELL_ACTIVATION_INVOLVED_IN_IMMUNE_RESPONSE	518	8090	0.0578905	0.0504021	0.424613	0.367284	ABCA13;ACAA1;ADAM8;ADGRE3;ADGRE5;ADGRG3;AGA;AHSG;ALDH3B1;ALOX5;AMPD3;ANO6;ANPEP;ANXA2;AP1M1;AP2A2;APEH;ARHGAP9;ARMC8;ARSB;ATAD3B;ATG7;ATP11A;ATP6AP2;ATP6V0A1;ATP6V0C;ATP8A1;ATP8B4;B4GALT1;BPI;BRI3;BST1;C16orf62;CAB39;CAP1;CAPN1;CAT;CCT2;CCT8;CD14;CD36;CD44;CD47;CD55;CD58;CD63;CD68;CEP290;CFD;CHGA;CHRNB4;CKAP4;CLEC12A;CNN2;CPNE1;CPNE3;CPPED1;CRACR2A;CRISPLD2;CSNK2B;CTSA;CTSD;CXCR2;CYB5R3;CYBA;CYFI…
LEARNING	133	1599	0.0569378	0.0460824	0.424613	0.356562	APP;CHRNB2;CLN3;CNTNAP2;DRD2;DRD3;DRD5;EIF2AK4;EPHB2;FGF13;FOXB1;FYN;HTT;INSR;NETO1;NF1;NLGN3;NLGN4X;NLGN4Y;NRXN1;NRXN2;NRXN3;NTRK2;PPP3CB;SHANK1;SHANK2;SLC8A2;SLC8A3;STRA6;TH
GLUCOSE_HOMEOSTASIS	135	2288	0.0576729	0.0516474	0.424613	0.3705	AGER;CARTPT;CRY2;ERN1;FFAR2;FOXA3;FOXO1;GCK;GPER1;HK1;HK3;HNF4A;INS;INSR;IRS1;KCNB1;LEPR;MBD5;MCU;MTNR1B;NUCKS1;OAS1;PAX6;PDK2;PDK3;PIK3R2;PPARG;PPARGC1A;PRKACA;PTPN2;PTPRN;PTPRN2;PYGL;RAB11B;RAB11FIP2;RAB11FIP5;RBP4;RFX6;RPS6;SLC2A4;SLC30A8;SLC8B1;TCF7L2;TFAP2B;UNC13B;WFS1;ZNF236
REGULATION_OF_DNA_DAMAGE_RESPONSE,_SIGNAL_TRANSDUCTION_BY_P53_CLASS_MEDIATOR	22	479	0.0565712	0.0461954	0.424613	0.356562	CD44;DYRK1A;HIC1;MDM2;MSX1;PTTG1IP;SPRED1;SPRED2;TWIST1;ZNF385A
CELL-CELL_ADHESION	512	6726	0.0578293	0.047804	0.424613	0.358945	ACTB;ACTG1;ACTN1;ACVR1;ADAM9;ADD2;ADGRL1;ADGRL3;ADGRV1;ALCAM;AMIGO3;BVES;CADM2;CAMSAP3;CBLL1;CBLN1;CD1D;CD2;CD226;CD40LG;CD44;CD58;CD6;CD84;CDH13;CDH17;CDH23;CDH24;CDH9;CDHR2;CDK5R1;CDSN;CELSR2;CLDN10;CLDN11;CLDN12;CLDN14;CLDN15;CLDN16;CLDN20;CLDN7;CLIC1;CNTN4;COL13A1;COL14A1;COL19A1;COL8A2;CRTAM;CTNNA2;CTNNA3;CTNNB1;CXADR;CYFIP2;DCHS1;DLG1;DLG5;DSC2;DSCAM;DSCAML1;DSG1;EGFR;FAT1;FAT2;FAT4;FER;FER…
REGULATION_OF_METALLOPEPTIDASE_ACTIVITY	13	321	0.0581552	0.0441492	0.424792	0.350865	MBP;RECK;SORL1;TIMP2
TRANSCRIPTION-COUPLED_NUCLEOTIDE-EXCISION_REPAIR	93	1083	0.0581479	0.0497857	0.424792	0.366456	CCNH;CDK7;COPS2;COPS3;COPS4;COPS6;COPS8;CUL4A;CUL4B;DDB1;ERCC1;ERCC2;ERCC4;ERCC5;ERCC8;GPS1;GTF2H3;GTF2H4;GTF2H5;LIG1;MNAT1;POLD2;POLD3;POLK;POLR2A;POLR2B;POLR2C;POLR2D;POLR2E;POLR2F;POLR2H;POLR2L;PPIE;RBX1;RFC2;RFC3;RPA1;RPA2;RPA3;RPS27A;TCEA1;USP7;UVSSA;XAB2;XPA
POSITIVE_REGULATION_OF_KERATINOCYTE_DIFFERENTIATION	11	285	0.0580092	0.0429728	0.424792	0.347562	FOXC1;NME2;NUMA1;PRKCH;VDR
ALCOHOL_METABOLIC_PROCESS	177	2936	0.0581626	0.0536152	0.424792	0.377122	ABCA1;ABCG1;ACAT2;ACER1;ACER2;ACSS1;ADH1B;AKR1C3;ALDH2;ALDH3A2;ALDH3B1;ALDH3B2;APOA1;ARV1;CES1;CLN8;CYP1B1;CYP27C1;CYP46A1;DBH;DHCR24;DHDDS;DHRS3;DHRS9;FDFT1;FDPS;GDE1;GK;GK5;GOT1;HMGCR;HMGCS1;IDI1;IDI2;IGF1;INPP4A;INPP4B;INPP5A;INPP5D;IP6K1;IP6K2;IPPK;ITPK1;ITPKA;ITPKB;ITPKC;LCAT;LDLRAP1;MINPP1;MIOX;MVD;MVK;NUDT3;NUDT4;OCRL;OSBPL1A;OSBPL5;PECR;PLCB1;PLCB4;PLCD1;PLCD3;PLCE1;PLCG1;PLCG2;PLCH1;PLCH…
POSITIVE_REGULATION_OF_GROWTH	208	3416	0.0583838	0.0508366	0.425953	0.367373	ACTN3;AGR2;AGRN;AKAP6;AKT1;ALOX12;BASP1;BCL2;BMPR1A;CDC42;CDKL5;CPNE5;CPNE6;CPNE9;DLL1;DSCAM;EGFR;EIF4G1;ERBB4;EXOSC2;FGFR2;FXN;GHR;GHRHR;H3F3A;HYAL1;IGF1;INO80;INS;INSR;ITSN2;L1CAM;LEF1;LEP;LGI1;MACF1;MAPT;MEF2C;MEGF8;NCBP1;NEDD4L;NOTCH1;NRP1;NTN1;PLCB1;PPM1F;PROX1;RASAL1;RBPJ;RIMS1;RIMS2;RPTOR;S100A9;SEMA5A;SFRP1;SLC25A33;SLC44A4;SMURF1;SOX15;SYT1;SYT17;SYT2;SYT3;TBX2;TGFBR3;TWF2;UNC13A;USP47;W…
REGULATION_OF_ENDOTHELIAL_CELL_APOPTOTIC_PROCESS	44	465	0.0586178	0.052285	0.4263	0.373401	AKR1C3;ANGPT1;ANO6;CD40LG;ECSCR;FASLG;GATA3;GPER1;ICAM1;IL10;IL13;KDR;NDNF;NFE2L2;PRKCI;RAMP2;SEMA5A;TEK;THBS1;TNIP2
SYMPATHETIC_NERVOUS_SYSTEM_DEVELOPMENT	20	439	0.0585906	0.0568341	0.4263	0.389126	CTNNB1;FZD3;GATA3;GDNF;NF1;NRP1;NRP2;NTRK1;SEMA3A;SOX11;TFAP2B
RESPONSE_TO_GAMMA_RADIATION	20	440	0.0585966	0.0569804	0.4263	0.389239	DCUN1D3;HRAS;MDM2;MEN1;TP63;TP73;XRCC5;XRCC6
EGF_RECEPTOR_SIGNALING_PATHWAY	186	3074	0.0590937	0.0506961	0.429306	0.367373	AKT1;AKT2;AKT3;BRAF;CBL;CBLB;DAB2IP;EGF;EGFR;ERBB4;GAB1;GAB2;GAB3;HRAS;MAP2K1;MAP2K4;MAP2K6;MAP3K2;MAP3K3;MAP3K5;MAPK1;MAPK10;MAPK11;MAPK12;MAPK3;MAPK8;MRAS;NF1;NRG1;NRG2;NRG3;NRG4;PEBP4;PHLDB2;PIK3C2B;PIK3CA;PIK3CD;PIK3CG;PIK3R5;PLCG1;PLCG2;PPP2CB;PPP2R5A;PPP2R5C;PPP2R5D;PRKCA;PRKCB;PRKCE;PRKCG;PRKCH;PRKCI;PRKCZ;PRKD1;PRKD2;PRKD3;RAC1;RAC2;RASA2;RASAL2;RRAS2;SHC1;SHC2;SHC3;SOS1;SOS2;SPRY1;STAT1;…
MONOSACCHARIDE_METABOLIC_PROCESS	118	2027	0.0592096	0.047509	0.429693	0.358945	ADPGK;AKR1A1;AKR1B1;ALDOB;BRAT1;CHST1;CHST15;CRYL1;CYB5R3;DHDH;ENO2;FBP1;FGGY;GAPDHS;GCK;GOT1;GOT2;GPI;GSTO1;GSTO2;HK1;HK3;IRS2;KHK;LRP5;MAN2A2;MAN2B1;MAN2B2;MDH2;OAS1;PC;PCK2;PER2;PFKFB1;PFKL;PFKM;PFKP;PGAM1;PGAM2;PGK1;PGM2;PGM2L1;PKLR;PMM1;PMM2;PPARD;PPARGC1A;RBP4;RGN;SLC23A1;SLC23A2;SLC25A11;SLC25A12;SLC25A13;SLC2A1;SORD;TALDO1;TFAP2B;TKFC;TKT;UGT1A1;UGT1A10;UGT1A3;UGT1A4;UGT1A5;UGT1A6;UGT1A7;…
REGULATION_OF_AXON_EXTENSION	75	1344	0.0593568	0.0553051	0.430305	0.381594	ABL1;CDKL3;CDKL5;CTTN;DNM2;DSCAM;L1CAM;MACF1;MAPT;MEGF8;NRCAM;NRP1;NTN1;OLFM1;PLXNA1;PLXNA2;PLXNA3;PLXNA4;PTPRS;RTN4;SEMA3A;SEMA5A;TWF2
ACTIVATION_OF_GENE_EXPRESSION_BY_SREBF__SREBP_	49	926	0.0594661	0.0531523	0.430486	0.375824	ACACA;ACACB;CARM1;CHD9;CREBBP;FASN;FDFT1;FDPS;HELZ2;HMGCS1;IDI1;MVD;MVK;NCOA1;NCOA2;NCOA6;NFYC;PPARA;RXRA;SC5D;SP1;SREBF2;TBL1X;TGS1;TM7SF2
CELL-SUBSTRATE_JUNCTION_ASSEMBLY	49	927	0.0595072	0.0532144	0.430486	0.375824	ACTN1;ACTN2;ACTN3;ARHGEF7;CD151;CTTN;DLC1;FERMT2;ITGA6;KRT14;KRT5;LAMA3;LAMA5;LAMC1;LAMC2;PLEC;PTPRK;RCC2;RHOD;SORBS1;TAOK2;TESK2;TRIP6;WHAMM
SENESCENCE-ASSOCIATED_SECRETORY_PHENOTYPE__SASP_	111	1317	0.0599701	0.0528354	0.431676	0.374324	ANAPC11;ANAPC2;ANAPC5;ANAPC7;CDC16;CDC27;CDK2;CDK4;CDK6;CDKN1A;CDKN2A;CDKN2B;CDKN2C;CDKN2D;EHMT1;EHMT2;FOS;FZR1;H2AFZ;H3F3A;HIST1H2BD;HIST1H2BE;HIST1H2BL;HIST1H3E;HIST1H3H;HIST1H4I;HIST1H4J;IGFBP7;JUN;MAPK1;MAPK3;NFKB1;RELA;RPS27A;RPS6KA2;UBE2E1
NRAGE_SIGNALS_DEATH_THROUGH_JNK	158	2641	0.0598266	0.0544573	0.431676	0.378004	ABR;AKAP13;ARHGEF10;ARHGEF10L;ARHGEF11;ARHGEF16;ARHGEF18;ARHGEF19;ARHGEF2;ARHGEF3;ARHGEF37;ARHGEF38;ARHGEF4;ARHGEF7;ARHGEF9;BCL2L11;ECT2;FGD1;FGD2;FGD3;FGD4;ITSN1;KALRN;MAGED1;MAPK8;MCF2L;NET1;NGEF;NGF;OBSCN;PLEKHG5;PREX1;RAC1;RASGRF2;SOS1;SOS2;TIAM1;TIAM2;TRIO;VAV1;VAV2
NEGATIVE_REGULATION_OF_FGFR4_SIGNALING	34	345	0.0601974	0.0515164	0.431676	0.369947	BRAF;CBL;FGF1;FGF19;FGF4;FGF9;KLB;MAPK1;MAPK3;MKNK1;PPP2CB;PPP2R1A;PTPN11;RPS27A
NEGATIVE_REGULATION_OF_NUCLEOTIDE_BIOSYNTHETIC_PROCESS	79	902	0.0599859	0.0499241	0.431676	0.366456	AKAP6;APLP1;CCR2;DRD2;DRD3;EDNRB;FLCN;GABBR1;GABBR2;GNAI3;GPR176;GRM3;GRM7;GRM8;HTR1B;LTB4R2;OPRM1;OR13F1;PALM;PARP1;PDE2A;PRKCA
MAINTENANCE_OF_APICAL_BASAL_CELL_POLARITY	25	239	0.0602677	0.0487724	0.431676	0.363566	ANK1;CRB2;LIN7A;LRCH4;PDZD11;WDR1
MAINTENANCE_OF_EPITHELIAL_CELL_APICAL_BASAL_POLARITY	25	239	0.0602677	0.0487724	0.431676	0.363566	ANK1;CRB2;LIN7A;LRCH4;PDZD11;WDR1
REGULATION_OF_LEUKOCYTE_CELL-CELL_ADHESION	315	4046	0.0600462	0.0517795	0.431676	0.37106	ABL1;ADAM8;AGER;AKT1;ASS1;BMP4;BTLA;BTN2A2;CAMK4;CARD11;CAV1;CCDC88B;CCL25;CCL28;CCR2;CD1D;CD2;CD276;CD28;CD3E;CD40LG;CD44;CD47;CD55;CD6;CDC42;CLPTM1;CSK;CXCL12;DLG5;DOCK8;DPP4;DUSP10;EBI3;ETS1;FADD;FAM49B;FOXP3;FYN;GATA3;GLI2;GLI3;GPNMB;GRAP2;GRB2;GSN;HAS2;HAVCR2;HFE;HHLA2;HLA-DPA1;HLA-DPB1;HLA-DQB1;HLA-DQB2;HLA-DRA;HLA-DRB1;HLA-DRB5;HMGB1;HSPD1;IGF1;IGF2;IL10;IL12A;IL12B;IL12RB1;IL18;IL1B;IL2RA…
REGULATION_OF_PEPTIDASE_ACTIVITY	254	4111	0.0601355	0.0536153	0.431676	0.377122	A2ML1;ACER2;AKT1;ANP32B;APOPT1;ASPH;ATP13A2;BCAP31;BCL2L13;BIRC2;BIRC5;BIRC7;BOK;CARD16;CARD18;CARD8;CASP2;CASP9;CAST;CAV1;CD44;CDKN2D;CIDEB;COL4A3;CRB2;CST6;CYCS;CYFIP2;DAP;DAPK1;DHCR24;DIABLO;DLC1;DNAJB6;DPEP1;EFNA1;EGLN3;EPHA4;F2R;FADD;FAS;FASLG;FIS1;FNIP1;FURIN;GPER1;GRAMD4;GSN;HIP1;HIP1R;HMGB1;HSPD1;HSPE1;IFI16;IGBP1;KIAA0141;KLF4;LAMTOR5;LEF1;LYN;MAP2K5;MAP3K5;MAPK12;MAPT;MBP;MMP9;MTCH1;NDU…
NEGATIVE_REGULATION_OF_PURINE_NUCLEOTIDE_BIOSYNTHETIC_PROCESS	79	902	0.0599859	0.0499241	0.431676	0.366456	AKAP6;APLP1;CCR2;DRD2;DRD3;EDNRB;FLCN;GABBR1;GABBR2;GNAI3;GPR176;GRM3;GRM7;GRM8;HTR1B;LTB4R2;OPRM1;OR13F1;PALM;PARP1;PDE2A;PRKCA
NCRNA_METABOLIC_PROCESS	483	6339	0.0603011	0.0521634	0.431676	0.373031	AARS;ABT1;ADAR;ADAT2;AGO1;AGO2;ANG;BOP1;BRF1;C14orf166;CARS;CARS2;CCNK;CCNT1;CDK7;CDK9;CDKAL1;CLP1;CPSF1;CSNK1D;CSNK1E;CTU1;CTU2;DARS;DARS2;DCAF13;DDX47;DDX52;DEDD2;DGCR8;DICER1;DIEXF;DIMT1;DIS3;DIS3L;DIS3L2;DKC1;DROSHA;DTD1;DTD2;EARS2;EBNA1BP2;EIF6;ELAC2;ELL;ELL2;ELL3;ERI1;ERN2;EXD1;EXOSC1;EXOSC2;EXOSC7;EXOSC8;FAM98B;FARS2;FARSB;FBL;FDXACB1;FKBP6;FTSJ1;FTSJ3;GARS;GATB;GTF2A1;GTF2E2;GTF2F1;GTF2F2…
HISTONE_MONOUBIQUITINATION	35	695	0.0603724	0.0520212	0.431735	0.372402	BCOR;CTR9;CUL4B;DDB1;DDB2;KDM2B;LEO1;PCGF1;PCGF2;PCGF3;RING1;RNF2;RNF20;RNF40;RYBP;UBE2E1;UHRF1;WAC
SIGNAL_REGULATORY_PROTEIN_FAMILY_INTERACTIONS	28	274	0.0610067	0.0504493	0.434527	0.367284	CD47;PTK2;PTK2B;PTPN11;PTPN6;SIRPA;SIRPG;SKAP2;TYROBP
TISSUE_MIGRATION	124	1486	0.0610434	0.0488435	0.434527	0.363701	ABL1;ACTA2;ADGRA2;ARSB;CDH13;CXCL13;CYP1B1;DPP4;EFNB2;EGR3;EMP2;FAP;FAT2;FERMT1;GREM1;GRHL2;ID1;KDR;KIT;LOXL2;MYH9;NOS3;NRP1;NUP188;NUP93;PIK3CA;PLEKHG5;PLXND1;PRKX;PTP4A3;PXN;RAB13;RHOA;ROBO1;S100A2;SLIT2;STARD13;STAT1;TDGF1;ZEB2
T_CELL_PROLIFERATION	8	221	0.0610719	0.0556652	0.434527	0.383285	CRTAM;DOCK8;LILRB1;MSN;PIK3CG;PPP3CB;TNFSF14
PROTEIN_REFOLDING	8	222	0.0610796	0.0557335	0.434527	0.383371	DNAJA4;DNAJB1;DNAJC7;HSP90AA1;HSPA8;HSPD1
NEGATIVE_REGULATION_OF_ENDOTHELIAL_CELL_APOPTOTIC_PROCESS	28	274	0.0610067	0.0504493	0.434527	0.367284	ANGPT1;GATA3;ICAM1;IL10;IL13;KDR;NDNF;NFE2L2;RAMP2;SEMA5A;TEK;TNIP2
REGULATION_OF_CHEMOKINE_PRODUCTION	32	648	0.0614313	0.052324	0.436124	0.373401	ACKR1;ALOX15B;C5;CHIA;CSF1R;ELANE;FFAR2;GSTP1;HMOX1;IL10;IL1B;IL33;IL6R;KLF4;MAP2K5;MBP;TLR9;TNF;TWIST1;WNT5A
VISUAL_BEHAVIOR	34	347	0.0613884	0.0525572	0.436124	0.373898	APP;CHRNB2;DRD2;DRD3;DYNLRB1;FOXB1;HOXA1;NETO1;NF1;NPHP1;NPHP4
HOMOLOGY_DIRECTED_REPAIR	109	1879	0.0618178	0.0539302	0.438414	0.378004	ABL1;BARD1;BLM;BRCA2;BRCC3;CDK2;CHEK1;EME1;EME2;ERCC1;ERCC4;EXO1;HERC2;HIST1H2BD;HIST1H2BE;HIST1H2BL;HIST1H4I;HIST1H4J;HUS1;MDC1;NBN;PARP1;PIAS4;POLD2;POLD3;POLE;POLE3;POLK;PPP4R2;RAD1;RAD51;RAD51B;RAD52;RAD9A;RBBP8;RFC2;RFC3;RMI2;RNF4;RNF8;RPA1;RPA2;RPA3;RPS27A;RTEL1;SLX4;SPIDR;TIPIN;TOPBP1;UBE2I;UIMC1;XRCC3
POSITIVE_REGULATION_OF_GLYCOGEN_METABOLIC_PROCESS	38	391	0.0619213	0.0439523	0.438695	0.350865	AKT1;AKT2;DYRK2;GCK;IGF1;IGF2;INS;INSR;IRS1;IRS2;PHKG2;PTH;SORBS1
BIOCARTA_CDMAC_PATHWAY	41	432	0.0621321	0.054775	0.439613	0.379771	CUZD1;FOS;HRAS;JUN;MAP2K1;MAPK1;MAPK3;NFKB1;PLCB1;PRKCA;PRKCB;RELA;TNF
POSITIVE_REGULATION_OF_ORGANELLE_ASSEMBLY	63	1148	0.062189	0.0568539	0.439613	0.389126	ARHGAP35;BBS4;CCDC88A;CEP120;CNOT1;CNOT2;CNOT6;CNOT6L;DYNC1H1;FUZ;GPSM2;HTT;IL5;KIAA1324;LRSAM1;MYLK3;NUMA1;NUP62;PAN3;PIP4K2A;PROX1;SEPT7;SEPT9;TNF
POSITIVE_REGULATION_OF_SYNAPSE_ASSEMBLY	75	855	0.0622432	0.0514385	0.439613	0.369775	AGRN;BHLHB9;CUX2;DLG5;EPHB1;EPHB2;EPHB3;GRID2;IL1RAP;IL1RAPL1;LRRC4B;NLGN1;NLGN2;NLGN3;NRXN1;PTPRD;SRPX2;SYNDIG1;WNT7A
CARGO_RECOGNITION_FOR_CLATHRIN-MEDIATED_ENDOCYTOSIS	104	1798	0.0626057	0.0542962	0.441264	0.378004	AAK1;ADRB2;AGFG1;AP2A1;AP2A2;AP2B1;AP2M1;ARRB1;AVPR2;CBL;CFTR;CLTA;CLTB;CLTC;COPS2;COPS3;COPS4;COPS6;COPS8;DAB2;DVL2;EGF;EGFR;EPN1;EPS15L1;FCHO1;FCHO2;GPS1;IGF2R;ITSN1;ITSN2;KIAA0319;LDLR;LDLRAP1;NECAP1;NECAP2;NEDD8;REPS1;REPS2;RPS27A;SH3GL1;SH3KBP1;SLC2A8;SNAP91;STON1;STON2;SYT1;SYT2;SYT8;SYT9;TOR1B;UBQLN1;VAMP2;VAMP3;WNT5A
REGULATION_OF_ADHERENS_JUNCTION_ORGANIZATION	119	1423	0.0625814	0.0497625	0.441264	0.366456	ABL1;ACVRL1;ADD1;ARHGAP6;BCAS3;CLASP1;CLASP2;COL16A1;CORO1C;DAPK3;DLC1;DMTN;EFNA5;GPM6B;ITGB1BP1;KDR;LDB1;LIMS1;MACF1;NRP1;PHLDB2;PPM1F;PTEN;PTK2;PTPRJ;RAC1;RCC2;RDX;RHOA;ROCK2;SFRP1;SLK;SRC;TEK;THBS1;TSC1
PHOSPHOLIPID_METABOLIC_PROCESS	338	5376	0.0627211	0.0543859	0.441623	0.378004	ABHD12;ABHD4;ABHD5;ACHE;AGK;AGPAT1;AGPAT3;AGPAT4;ALOX15;APOA1;ARF3;BMX;CDS1;CDS2;CEPT1;CHKA;CHKB;CLN3;CLN8;CPNE1;CPNE3;CPNE6;CRLS1;CSF1R;CSNK2B;DBI;DDHD2;DGKA;DGKE;DGKH;DGKQ;DHDDS;DOLK;DOLPP1;DPAGT1;DRD2;EFR3A;EFR3B;ENPP2;ENPP6;ETNK1;ETNK2;FADS1;FAM126A;FDFT1;FDPS;FIG4;FITM2;GDE1;GPD1;GPD1L;GPX4;IDI1;IDI2;INPP4A;INPP4B;INPP5D;INPP5E;IP6K1;IP6K2;LCAT;LIPC;LPCAT1;LPCAT3;LPIN1;LPIN2;LPIN3;MBOAT2;MBO…
PID_E2F_PATHWAY	68	1228	0.0629304	0.057954	0.441737	0.391228	CBX5;CCND3;CDC25A;CDC6;CDK1;CDK2;CDKN1A;CDKN2A;CDKN2C;CES1;CES2;CES4A;CES5A;CREBBP;E2F3;E2F4;E2F6;E2F7;HBP1;HIC1;PLAU;POLA1;RANBP1;RB1;RBBP4;RBBP8;RBL1;RBL2;RRM2;RYBP;SMARCA2;SP1;TFDP1;TFDP2;TFE3;TK1;TOPBP1;TP73;TRRAP
NEGATIVE_REGULATION_OF_INNATE_IMMUNE_RESPONSE	21	455	0.0629283	0.0612301	0.441737	0.401449	CACTIN;CNOT7;IFI16;INS;LILRB1;MICA;NLRC5;NR1H3;PPARG;PTPN2;TRAFD1;TYRO3
CENTROMERE_COMPLEX_ASSEMBLY	21	454	0.062907	0.0610674	0.441737	0.401198	CENPF;CENPI;CENPK;CENPL;CENPP;HIST1H4I;HIST1H4J;MIS18BP1;POGZ;RBBP4;RBBP7;RSF1;RUVBL1
INSULIN_IGF_PATHWAY-PROTEIN_KINASE_B_SIGNALING_CASCADE	53	579	0.0631787	0.0579597	0.442122	0.391228	FOXO1;FOXO3;GSK3A;IGF1;IGF1R;IGF2;IGF2R;INS;INSR;IRS1;IRS2;MDM2;MDM4;PDPK1;PIK3CA;PTEN;TSC1;TSC2
CONDENSATION_OF_PROPHASE_CHROMOSOMES	21	457	0.0630864	0.0511233	0.442122	0.368668	CDK1;H2AFZ;H3F3A;HIST1H2BD;HIST1H2BE;HIST1H2BL;HIST1H3E;HIST1H3H;HIST1H4I;HIST1H4J;MCPH1;NCAPD3;PLK1;RB1;SMC2
PRESYNAPTIC_DEPOLARIZATION_AND_CALCIUM_CHANNEL_OPENING	53	579	0.0631787	0.0579597	0.442122	0.391228	CACNA1A;CACNA1B;CACNA1E;CACNA2D2;CACNA2D3;CACNB1;CACNB2;CACNB4;CACNG2;CACNG4
ASSEMBLY_OF_COLLAGEN_FIBRILS_AND_OTHER_MULTIMERIC_STRUCTURES	78	1387	0.0635111	0.0592332	0.443092	0.396338	BMP1;CD151;COL11A2;COL15A1;COL18A1;COL24A1;COL27A1;COL3A1;COL4A1;COL4A2;COL4A3;COL4A4;COL4A5;COL4A6;COL5A1;COL6A1;COL6A2;COL6A5;COL7A1;COL8A2;COL9A3;ITGA6;LAMA3;LAMC2;LOXL1;LOXL2;MMP3;MMP9;PCOLCE;PLEC;PXDN;TLL2
ODONTOGENESIS	73	1311	0.0634621	0.052544	0.443092	0.373898	ANKRD11;AQP5;AQP6;BCOR;BMP2;BMP4;EDA;FGF8;FGFR2;FOXC1;GLI2;HDAC2;INHBA;ITGA6;LAMB1;MSX1;OSR1;PITX2;SCN5A;SLC24A4;SSUH2;STIM1;TBX1;TGFB3;TUFT1;WNT6;ZNF22
TEMPERATURE_HOMEOSTASIS	10	260	0.063467	0.0588306	0.443092	0.394775	ACADVL;ADRB3;DRD2;FOXO1;IL1B;PPARGC1A;TNFRSF11A;TRPM2
PLATELET_SENSITIZATION_BY_LDL	14	335	0.0640124	0.0491011	0.444779	0.364038	FGR;LRP8;PLA2G4A;PPP2CB;PPP2R1A;PPP2R5A;PPP2R5C;PPP2R5D;PTPN11;PTPN6
KIDNEY_VASCULATURE_DEVELOPMENT	23	215	0.0639316	0.0506407	0.444779	0.367373	ACTA2;ANGPT1;ANGPT2;BMP4;OSR1;PDGFRA;PKD2;TCF21;TEK
RENAL_SYSTEM_VASCULATURE_DEVELOPMENT	23	215	0.0639316	0.0506407	0.444779	0.367373	ACTA2;ANGPT1;ANGPT2;BMP4;OSR1;PDGFRA;PKD2;TCF21;TEK
NEUTROPHIL_ACTIVATION_INVOLVED_IN_IMMUNE_RESPONSE	506	7895	0.0639804	0.0554392	0.444779	0.382113	ABCA13;ACAA1;ADAM8;ADGRE3;ADGRE5;ADGRG3;AGA;AHSG;ALDH3B1;ALOX5;AMPD3;ANO6;ANPEP;ANXA2;AP1M1;AP2A2;APEH;ARHGAP9;ARMC8;ARSB;ATAD3B;ATG7;ATP11A;ATP6AP2;ATP6V0A1;ATP6V0C;ATP8A1;ATP8B4;B4GALT1;BPI;BRI3;BST1;C16orf62;CAB39;CAP1;CAPN1;CAT;CCT2;CCT8;CD14;CD36;CD44;CD47;CD55;CD58;CD63;CD68;CEP290;CFD;CHRNB4;CKAP4;CLEC12A;CNN2;CPNE1;CPNE3;CPPED1;CRACR2A;CRISPLD2;CSNK2B;CTSA;CTSD;CXCR2;CYB5R3;CYBA;CYFIP1;CY…
REGULATION_OF_WATER_LOSS_VIA_SKIN	20	184	0.0641912	0.0502242	0.44512	0.367204	ALOX12;ALOXE3;MET;TP63
ESTABLISHMENT_OF_SKIN_BARRIER	20	184	0.0641912	0.0502242	0.44512	0.367204	ALOX12;ALOXE3;MET;TP63
RETROGRADE_TRANSPORT,_ENDOSOME_TO_PLASMA_MEMBRANE	4	141	0.0643973	0.0757198	0.446098	0.438586	ANKRD50;RAB11B;VPS39
RESPONSE_TO_ESTRADIOL	27	557	0.0646973	0.063958	0.447724	0.412324	CCDC62;CTNNB1;EGFR;ESR1;FOXA1;GPER1;H2AFZ;NRIP1;RAMP3;SFRP1;STAT5B;STRN3;TGFB1;ZNF703
REGULATION_OF_SMOOTH_MUSCLE_CELL_MIGRATION	30	612	0.0650512	0.0548732	0.449719	0.379771	BMPR1A;DOCK4;DOCK5;DOCK7;IGF1;IGFBP3;LRP1;NDRG4;NRP1;PDGFA;PLAU;SLIT2;SORL1;TPM1
POSITIVE_REGULATION_OF_DENDRITIC_SPINE_DEVELOPMENT	54	589	0.0652379	0.0503362	0.450317	0.367284	BHLHB9;CAMK2B;CPEB3;CUX2;DLG5;FMR1;FOXO6;LRP8;NEURL1;NLGN1;PSEN1;RELN;SHANK1
HETEROPHILIC_CELL-CELL_ADHESION_VIA_PLASMA_MEMBRANE_CELL_ADHESION_MOLECULES	76	873	0.0652691	0.0622843	0.450317	0.406392	ADGRL1;ALCAM;AMIGO3;CADM2;CBLN1;CD226;CD6;CRTAM;CXADR;DCHS1;FAT4;GRID2;GYPC;ICAM1;IL1RAPL1;ITGAL;NCR3;NLGN1;PTPRD;PVR;TENM1;TENM2;TENM3;TENM4;UMOD;VCAM1
BIOCARTA_TEL_PATHWAY	50	540	0.0655736	0.0498309	0.451512	0.366456	AKT1;BCL2;EGFR;HSP90AA1;IGF1R;POLR2A;PRKCA;RB1;TEP1;TERF1;TERT;TNKS;XRCC5;XRCC6
T_CELL_ACTIVATION	125	2127	0.065574	0.0580927	0.451512	0.39174	ATP7A;BMX;CCR6;CD1D;CD2;CD276;CD28;CD3E;CD7;CD8A;CHD7;CLEC7A;CRTAM;CXADR;DLL4;DOCK8;DPP4;EIF2AK4;EOMES;FADD;FOXP1;FOXP3;FYN;GLI3;GPR183;HMGB1;HSPD1;ICAM1;IL12B;INS;IRF4;ITGAL;ITK;JAG2;KIF13B;KIT;LEF1;LEP;LEPR;LFNG;LILRB1;MICA;MICB;MSN;NCK2;NHEJ1;PIK3CD;PIK3CG;PPP3CA;PPP3CB;PRLR;PTPN2;PTPRC;RORA;RSAD2;STOML2;TNFSF14;TNFSF4;TREML2;ZAP70;ZFPM1
RESPONSE_TO_RADIATION	315	5027	0.0656565	0.0563615	0.451627	0.387302	AANAT;ABCA4;AEN;AKT1;APP;BCL2;BCL3;BLM;BRAT1;BRCC3;BRSK1;CACNA1F;CACNA2D4;CARD16;CASP9;CAT;CCAR2;CCND1;CDC25A;CDKN1A;CDKN2D;CDS1;CHEK1;CHRNB2;CIRBP;CLK2;CLOCK;COL3A1;COPS3;CREBBP;CRIP1;CRTC1;CRY2;CUL4B;DCUN1D3;DDB1;DDB2;DRD2;DRD3;DTL;DYNLRB1;ECT2;EEF1D;EGFR;EIF2AK4;EIF2S1;ELANE;ERCC1;ERCC2;ERCC4;ERCC5;ERCC8;EYA3;EYS;FBXL3;FKBPL;FMR1;FOXB1;GNA11;GNAQ;GNAT1;GNAT2;GNB1;GRB2;GRM6;HOXA1;HRAS;HUS1;HYAL…
NEGATIVE_REGULATION_OF_CELLULAR_RESPONSE_TO_TRANSFORMING_GROWTH_FACTOR_BETA_STIMULUS	134	1626	0.0658681	0.0595606	0.452629	0.397341	ADAMTSL2;ASPN;BCL9L;CAV1;CD109;FBN1;FBN2;HTRA3;LDLRAD4;LEMD3;LTBP1;MTMR4;NKX2-1;PBLD;PDPK1;PEG10;PIN1;PMEPA1;PRDM16;RPS27A;SKI;SKIL;SKOR1;SKOR2;SMAD3;SMAD6;SMAD7;SMURF1;SMURF2;SNX25;STUB1;TGFB1;TGFBR2;WFIKKN1;ZNF451
RETROGRADE_NEUROTROPHIN_SIGNALLING	19	423	0.0660114	0.0525546	0.453159	0.373898	AP2A1;AP2A2;AP2B1;AP2M1;CLTA;CLTC;DNM1;DNM2;DNM3;NGF;NTRK1
NEURON_CELL-CELL_ADHESION	50	542	0.0661198	0.0505723	0.45345	0.367373	CDK5R1;CNTN4;NCAM2;NINJ2;NLGN1;NLGN2;NLGN3;NLGN4X;NLGN4Y;NRXN1;NRXN2;NRXN3;RET
BIOCARTA_MONOCYTE_PATHWAY	20	186	0.0666941	0.0681744	0.456102	0.423496	CD44;ICAM1;ITGA4;ITGAL;ITGAM;ITGB2;SELP
TRANSMISSION_ACROSS_CHEMICAL_SYNAPSES	457	5994	0.0673047	0.0577553	0.456102	0.391228	ABAT;ACHE;ACTN2;ADCY1;ADCY2;ADCY6;ADCY7;ADCY9;AKAP5;AKAP9;ALDH2;AP2A1;APBA1;ARHGEF9;BRAF;CACNA1A;CACNA1B;CACNA1E;CACNA2D2;CACNA2D3;CACNB1;CACNB2;CACNB4;CACNG2;CACNG3;CACNG4;CACNG8;CAMK2B;CAMK2D;CAMK2G;CAMK4;CAMKK1;CASK;CHRNA1;CHRNA2;CHRNA4;CHRNB2;CHRNB4;CHRNE;COMT;CPLX1;DLG1;DLG3;DNAJC5;EPB41L1;GABBR1;GABBR2;GABRB2;GABRB3;GABRG3;GABRR3;GLRA1;GLRA4;GLRB;GLS;GLS2;GNAI1;GNAI3;GNAL;GNB1;GNB2;GNB4;GNB…
NEUTROPHIL_DEGRANULATION	505	7870	0.0668701	0.0607393	0.456102	0.400556	ABCA13;ACAA1;ADAM8;ADGRE3;ADGRE5;ADGRG3;AGA;AHSG;ALDH3B1;ALOX5;AMPD3;ANO6;ANPEP;ANXA2;AP1M1;AP2A2;APEH;ARHGAP9;ARMC8;ARSB;ATAD3B;ATG7;ATP11A;ATP6AP2;ATP6V0A1;ATP6V0C;ATP8A1;ATP8B4;B4GALT1;BPI;BRI3;BST1;C16orf62;CAB39;CAP1;CAPN1;CAT;CCT2;CCT8;CD14;CD36;CD44;CD47;CD55;CD58;CD63;CD68;CEP290;CFD;CHRNB4;CKAP4;CLEC12A;CNN2;CPNE1;CPNE3;CPPED1;CRACR2A;CRISPLD2;CSNK2B;CTSA;CTSD;CXCR2;CYB5R3;CYBA;CYFIP1;CY…
REDUCTION_OF_CYTOSOLIC_CA++_LEVELS	22	470	0.0672939	0.0655181	0.456102	0.416774	ATP2A1;ATP2A3;ATP2B1;ATP2B2;ATP2B3;ATP2B4;SLC8A1;SLC8A2;SLC8A3
ELECTRON_TRANSPORT_CHAIN	57	1048	0.0671161	0.0606624	0.456102	0.400556	COX15;COX6A1;COX6B1;COX7A2L;COX7B;CYB561;CYCS;D2HGDH;GPD2;NDUFA10;NDUFA11;NDUFA13;NDUFA2;NDUFA3;NDUFA5;NDUFA6;NDUFA9;NDUFB5;NDUFC1;NDUFS2;NDUFS3;NDUFS6;NDUFV2;PPARGC1A;SDHB;SDHC;SDHD;SLC25A12;SLC25A13;UQCC3;UQCR11
MYELOID_DENDRITIC_CELL_ACTIVATION	23	219	0.0671979	0.0539913	0.456102	0.378004	CAMK4;DCSTAMP;DOCK2;HMGB1;TGFBR2;UBD
POSITIVE_REGULATION_OF_FIBROBLAST_PROLIFERATION	22	469	0.0672564	0.0653384	0.456102	0.416595	CDK4;CDK6;CDKN1A;DDR2;DHX9;FN1;IGF1;PDGFA;PDGFC;PDGFRA;PLA2G1B;WNT2;WNT5A
POSITIVE_REGULATION_OF_HEART_GROWTH	34	674	0.067073	0.0574367	0.456102	0.390775	AKAP6;BASP1;BMPR1A;ERBB4;FGFR2;IGF1;MEF2C;NOTCH1;PROX1;RBPJ;TBX2;TGFBR3;WT1
POSITIVE_REGULATION_OF_ORGAN_GROWTH	34	674	0.067073	0.0574367	0.456102	0.390775	AKAP6;BASP1;BMPR1A;ERBB4;FGFR2;IGF1;MEF2C;NOTCH1;PROX1;RBPJ;TBX2;TGFBR3;WT1
POSITIVE_REGULATION_OF_CALCIUM_ION_TRANSPORT	116	1390	0.0670402	0.0594715	0.456102	0.397133	AKAP6;ANK2;ATP1B1;CACNA1D;CACNA2D1;CACNB2;CAV1;CEMIP;CRACR2A;CXCL12;F2R;FFAR1;GPER1;GRM6;GSTO1;HTT;LGALS3;MYLK;NPSR1;ORAI1;P2RX3;P2RX4;P2RX5;P2RX7;PDPK1;PKD2;PLA2G1B;PLCG1;RAMP3;RYR2;STIM1;STIM2;TMEM110;TRPC1;TRPC3;TRPC6;WFS1
HETEROTYPIC_CELL-CELL_ADHESION	35	362	0.0670042	0.0578243	0.456102	0.391228	CD1D;CD2;CD58;CTNNA3;CXADR;DSC2;ITGA4;ITGA5;ITGA7;ITGAD;ITGAV;ITGB2;ITGB3;ITGB7;MADCAM1;PKP2;RNASE10
DICARBOXYLIC_ACID_CATABOLIC_PROCESS	7	201	0.0670635	0.0604355	0.456102	0.400556	ACOT4;ACSF3;GOT1;GOT2
SEROTONIN_NEUROTRANSMITTER_RELEASE_CYCLE	22	472	0.0674852	0.054878	0.456874	0.379771	CPLX1;PPFIA1;PPFIA2;PPFIA4;RIMS1;SLC18A2;SNAP25;SYN3;SYT1;UNC13B;VAMP2
BIOCARTA_RAC1_PATHWAY	31	622	0.0678424	0.0674394	0.458387	0.420072	ARFIP2;CDK5R1;CHN1;MAP3K1;MYLK;NCF2;PAK1;PDGFRA;PIK3CA;PIK3CG;PPP1R12B;RAC1;RALBP1;RPS6KB1;TRIO;VAV1
COTRANSLATIONAL_PROTEIN_TARGETING_TO_MEMBRANE	53	987	0.0678035	0.0609362	0.458387	0.401056	RPL10;RPL13;RPL13A;RPL17;RPL18;RPL21;RPL22;RPL27A;RPL3;RPL31;RPL36;RPL36A;RPL4;RPL8;RPL9;RPLP1;RPS12;RPS14;RPS18;RPS23;RPS26;RPS27A;RPS28;RPS29;RPS5;RPS6;RPS7;RPS8;RPS9;SEC62;SEC63;SRP68;SRP72;SSR1;SSR2;TRAM1
REGULATION_OF_NF-KAPPAB_IMPORT_INTO_NUCLEUS	17	385	0.067981	0.0653268	0.458872	0.416595	BCL3;C8orf4;CCDC22;CD27;FAF1;IL10;IL12B;IL1B;NLRP12;RHOA;TLR9;TNF;TNFSF14;TRIP6
NEGATIVE_REGULATION_OF_MEGAKARYOCYTE_DIFFERENTIATION	3	123	0.0680543	0.0578356	0.458915	0.391228	HIST1H4I;HIST1H4J;PRMT1
SIGNAL_PEPTIDE_PROCESSING	23	220	0.0682044	0.0550114	0.459475	0.380311	BGLAP;CLN5;F10;F7;FURIN;IMMP2L;PCSK5;PROC;PROZ;SPCS2
REGULATION_OF_CAMP-DEPENDENT_PROTEIN_KINASE_ACTIVITY	17	387	0.0684085	0.0535985	0.459967	0.377122	ADRB2;ATP2B4;PKIG;PRKAR1B;PRKAR2A;PRKAR2B;RAPGEF2
POSITIVE_REGULATION_OF_KIDNEY_DEVELOPMENT	31	627	0.0684116	0.0578425	0.459967	0.391228	BASP1;BMP4;GATA3;GDNF;LHX1;PDGFA;PROM1;RET;SIX1;SOX8;SOX9;WT1
TRAFFICKING_OF_AMPA_RECEPTORS	78	897	0.0685553	0.0571469	0.459977	0.389576	AKAP5;AP2A1;CACNG2;CACNG3;CACNG4;CACNG8;CAMK2B;CAMK2D;CAMK2G;DLG1;EPB41L1;GRIA3;GRIA4;GRIP1;MDM2;MYO6;NSF;PRKCA;PRKCB;PRKCG;TSPAN7
GLUTAMATE_BINDING,_ACTIVATION_OF_AMPA_RECEPTORS_AND_SYNAPTIC_PLASTICITY	78	897	0.0685553	0.0571469	0.459977	0.389576	AKAP5;AP2A1;CACNG2;CACNG3;CACNG4;CACNG8;CAMK2B;CAMK2D;CAMK2G;DLG1;EPB41L1;GRIA3;GRIA4;GRIP1;MDM2;MYO6;NSF;PRKCA;PRKCB;PRKCG;TSPAN7
NEPHRON_TUBULE_MORPHOGENESIS	38	738	0.0686143	0.0594603	0.459977	0.397133	AHI1;BMP2;BMP4;CITED1;CTNNBIP1;FGF1;GATA3;GDNF;OSR1;PKD1;PKD2;SIX1;SOX8;SOX9;TCF21;WNK4;WNT11;WT1
GLYCEROPHOSPHOLIPID_BIOSYNTHESIS	187	2335	0.0687536	0.0592369	0.460143	0.396338	ABHD4;ACHE;AGK;AGPAT1;AGPAT3;AGPAT4;AWAT2;CDS1;CDS2;CEPT1;CHKA;CHKB;CPNE1;CPNE3;CPNE6;CRLS1;CSNK2B;DDHD2;DGAT1;DGAT2;DGAT2L6;ETNK1;ETNK2;GPD1;GPD1L;GPD2;LPCAT1;LPCAT3;LPIN1;LPIN2;LPIN3;MBOAT2;MBOAT7;MFSD2A;MGLL;OSBPL10;OSBPL5;OSBPL8;PCYT1A;PCYT2;PEMT;PGS1;PHOSPHO1;PISD;PITPNB;PITPNM2;PITPNM3;PLA2G12A;PLA2G15;PLA2G16;PLA2G1B;PLA2G2D;PLA2G2F;PLA2G4A;PLA2G4C;PLA2G4F;PLA2G5;PLA2G6;PLB1;PLBD1;PLD3;PLD…
REGULATION_OF_DOPAMINE_SECRETION	21	192	0.0687733	0.0531679	0.460143	0.375824	CHRNA4;CHRNB2;DRD2;DRD3;DTNBP1;GDNF;KCNA2;OR13F1
CELLULAR_RESPONSE_TO_FATTY_ACID	32	327	0.0689826	0.0588037	0.461094	0.394775	ADCY6;AKR1C3;DGAT2;FFAR2;GNB1;GNG2;KCNK4;OR51E2;PDK3;PTGER2;PTGFR;SFRP1;TNFSF4;UCP1
BIOCARTA_AMI_PATHWAY	29	291	0.0695734	0.0584011	0.461736	0.392661	COL4A1;COL4A2;COL4A3;COL4A4;COL4A5;COL4A6;F10;F2R;F7;PLAT;PLG;PROC;TFPI
POSITIVE_REGULATION_OF_GLYCOGEN_BIOSYNTHETIC_PROCESS	36	371	0.0694057	0.0603635	0.461736	0.400556	AKT1;AKT2;DYRK2;GCK;IGF1;IGF2;INS;INSR;IRS1;IRS2;PTH;SORBS1
CELL-CELL_ADHESION_VIA_PLASMA-MEMBRANE_ADHESION_MOLECULES	247	3141	0.0692855	0.0620121	0.461736	0.406188	ACVR1;ADGRL1;ADGRL3;ALCAM;AMIGO3;CADM2;CBLN1;CD226;CD6;CD84;CDH13;CDH17;CDH23;CELSR2;CLDN10;CLDN11;CLDN12;CLDN14;CLDN15;CLDN16;CLDN20;CLDN7;CRTAM;CXADR;DCHS1;DSCAM;DSCAML1;DSG1;FAT2;FAT4;FGFRL1;GRID2;GYPC;ICAM1;IL1RAPL1;ITGAL;ITGAM;ITGB2;KIRREL3;MMP24;MPZ;NCR3;NLGN1;PCDHA7;PCDHB11;PCDHB14;PCDHB16;PCDHB2;PCDHB4;PCDHB5;PCDHB6;PCDHGB4;PCDHGC3;PKD1;PLXNB2;PLXNB3;PTPRD;PTPRM;PVR;ROBO1;ROBO2;SDK1;SDK2;…
INTERLEUKIN-12-MEDIATED_SIGNALING_PATHWAY	42	801	0.0695362	0.0699822	0.461736	0.424724	AIP;ANXA2;CAPZA1;CDC42;CNN2;EBI3;GSTO1;HNRNPF;IL10;IL12A;IL12B;IL12RB1;IL12RB2;JAK1;LMNB1;MSN;P4HB;PLCB1;SNRPA1;SOD2;STAT1;STAT4;TALDO1;TYK2
RESPONSE_TO_INTERLEUKIN-12	42	801	0.0695362	0.0699822	0.461736	0.424724	AIP;ANXA2;CAPZA1;CDC42;CNN2;EBI3;GSTO1;HNRNPF;IL10;IL12A;IL12B;IL12RB1;IL12RB2;JAK1;LMNB1;MSN;P4HB;PLCB1;SNRPA1;SOD2;STAT1;STAT4;TALDO1;TYK2
CARBOHYDRATE_HOMEOSTASIS	136	2293	0.0696031	0.056984	0.461736	0.389239	AGER;CARTPT;CRY2;ERN1;FFAR2;FOXA3;FOXO1;GCK;GPER1;HK1;HK3;HNF4A;INS;INSR;IRS1;KCNB1;LEPR;MBD5;MCU;MTNR1B;NUCKS1;OAS1;PAX6;PDK2;PDK3;PIK3R2;PPARG;PPARGC1A;PRKACA;PTPN2;PTPRN;PTPRN2;PYGL;RAB11B;RAB11FIP2;RAB11FIP5;RBP4;RFX6;RPS6;SLC2A4;SLC30A8;SLC8B1;TCF7L2;TFAP2B;UNC13B;VGF;WFS1;ZNF236
CELLULAR_RESPONSE_TO_INTERLEUKIN-12	42	801	0.0695362	0.0699822	0.461736	0.424724	AIP;ANXA2;CAPZA1;CDC42;CNN2;EBI3;GSTO1;HNRNPF;IL10;IL12A;IL12B;IL12RB1;IL12RB2;JAK1;LMNB1;MSN;P4HB;PLCB1;SNRPA1;SOD2;STAT1;STAT4;TALDO1;TYK2
METANEPHROS_DEVELOPMENT	54	999	0.0696846	0.0626182	0.461736	0.406392	BASP1;BMP4;CITED1;FGF8;GATA3;GDNF;NF1;NIPBL;OSR1;PDGFRA;PKD1;PKD2;POU3F3;RET;ROBO2;SIX1;SIX2;SOX8;SOX9;STAT1;TCF21;WNT7B;WT1
TRIF-DEPENDENT_TOLL-LIKE_RECEPTOR_SIGNALING_PATHWAY	15	347	0.0696501	0.0660458	0.461736	0.416774	BIRC2;CD14;CHUK;FADD;IKBKB;IKBKE;IKBKG;IRF7;LY96;RPS27A;TBK1;TRAF3
PID_IL6_7_PATHWAY	46	873	0.0704129	0.0542581	0.462983	0.378004	AKT1;BCL2L1;FOS;FOXO1;GAB1;GAB2;GRB2;HSP90B1;IL6R;JAK1;JUN;MAP2K4;MAP2K6;MAPK11;MITF;PIAS1;PIK3CA;PTPN11;PTPRE;RAC1;SOS1;STAT1;TNFSF11;TYK2;VAV1
IL6-MEDIATED_SIGNALING_EVENTS	46	873	0.0704129	0.0542581	0.462983	0.378004	AKT1;BCL2L1;FOS;FOXO1;GAB1;GAB2;GRB2;HSP90B1;IL6R;JAK1;JUN;MAP2K4;MAP2K6;MAPK11;MITF;PIAS1;PIK3CA;PTPN11;PTPRE;RAC1;SOS1;STAT1;TNFSF11;TYK2;VAV1
TRANSPORT_OF_MATURE_MRNA_DERIVED_FROM_AN_INTRONLESS_TRANSCRIPT	43	460	0.0702526	0.0626358	0.462983	0.406392	AAAS;CPSF1;CPSF3;EIF4E;FIP1L1;NCBP1;NDC1;NUP133;NUP188;NUP205;NUP210;NUP214;NUP50;NUP54;NUP62;NUP88;NUP93;NUPL2;NXF1;SYMPK;WDR33
ESTABLISHMENT_OF_MITOCHONDRION_LOCALIZATION	9	237	0.0701588	0.0641513	0.462983	0.412324	LRPPRC;MAP1S;MAPT;OPA1;RHOT1;RHOT2
MITOCHONDRION_TRANSPORT_ALONG_MICROTUBULE	9	237	0.0701588	0.0641513	0.462983	0.412324	LRPPRC;MAP1S;MAPT;OPA1;RHOT1;RHOT2
REGULATION_OF_MUSCLE_CONTRACTION	158	2629	0.070339	0.0638075	0.462983	0.412324	ACTN3;ADRA1A;ADRB2;AKAP9;ANK2;ATP1B1;ATP2A1;CACNA1C;CAMK2D;CAV1;CHGA;CHRM3;CTNNA3;CTTN;DAPK3;DLG1;DMD;DOCK4;DOCK5;DSC2;F2R;FGF13;GPER1;GSTO1;HCN4;KCNB2;KCNJ2;KCNQ1;MYL3;MYOCD;NKX2-5;NOS1;NOS1AP;P2RX4;PDE4B;PDE4D;PIK3CG;PKP2;PLCE1;PPP1R12B;PRKACA;PROK2;RNF207;RYR2;SCN10A;SCN5A;SLC8A1;SLC8A3;SMAD7;TACR2;TNNI3;TNNI3K;TNNT3;TPM1;TRPM4
RENAL_TUBULE_DEVELOPMENT	54	1003	0.0700167	0.0553083	0.462983	0.381594	AHI1;BMP2;BMP4;CITED1;COL4A1;CTNNBIP1;FGF1;GATA3;GDNF;MEF2C;MTSS1;OSR1;PKD1;PKD2;POU3F3;SIX1;SOX8;SOX9;STAT1;TCF21;TFAP2B;WNK4;WNT11;WNT7B;WT1
ESTABLISHMENT_OF_MITOCHONDRION_LOCALIZATION,_MICROTUBULE-MEDIATED	9	237	0.0701588	0.0641513	0.462983	0.412324	LRPPRC;MAP1S;MAPT;OPA1;RHOT1;RHOT2
ENERGY_DEPENDENT_REGULATION_OF_MTOR_BY_LKB1-AMPK	69	784	0.0705846	0.0576485	0.463668	0.391228	CAB39;CAB39L;LAMTOR1;LAMTOR5;MTOR;PRKAG1;PRKAG2;RHEB;RPTOR;RRAGC;RRAGD;STRADA;STRADB;TSC1;TSC2
PID_INTEGRIN4_PATHWAY	11	275	0.0713727	0.0662476	0.463979	0.416774	ITGA6;LAMA2;LAMA3;LAMA5;LAMB1;LAMC1;LAMC2
ALPHA6_BETA4_INTEGRIN-LIGAND_INTERACTIONS	11	275	0.0713727	0.0662476	0.463979	0.416774	ITGA6;LAMA2;LAMA3;LAMA5;LAMB1;LAMC1;LAMC2
TRANSCRIPTION_OF_THE_HIV_GENOME	79	914	0.0712731	0.0596943	0.463979	0.397547	CCNH;CCNK;CCNT1;CDK7;CDK9;CTDP1;ELL;ERCC2;GTF2A1;GTF2E2;GTF2F1;GTF2F2;GTF2H3;GTF2H4;GTF2H5;MNAT1;NCBP1;NELFB;NELFE;POLR2A;POLR2B;POLR2C;POLR2D;POLR2E;POLR2F;POLR2H;POLR2L;RNGTT;SUPT5H;TAF1;TAF10;TAF12;TAF1L;TAF4;TAF4B;TAF7;TCEA1
GAP_JUNCTION_TRAFFICKING_AND_REGULATION	20	437	0.0707265	0.0566592	0.463979	0.388569	AP2M1;CLTA;CLTB;CLTC;DAB2;DNM1;DNM2;GJA3;GJA9;GJB1;GJB3;GJB6;MYO6;TJP1
REGULATION_OF_CELL_KILLING	32	638	0.071218	0.0604769	0.463979	0.400556	AGER;CD226;CRTAM;FADD;FAM49B;ICAM1;IL10;IL12A;IL12B;IL12RB1;IL13;LAMP1;LEP;LILRB1;MICA;NCR1;NCR3;P2RX7;PIK3R6;PTPRC;PVR;RASGRP1;STX7
REGULATION_OF_TRANSPORTER_ACTIVITY	361	4689	0.0708556	0.062332	0.463979	0.406392	ABCB1;ACTN2;ACTN4;ADRB2;AHCYL1;AHNAK;AKAP6;AKAP9;ALG10B;ANK2;ANK3;ANXA2;APP;ATP1B1;ATP1B2;BCL2;CAB39;CACNA1D;CACNA2D1;CACNB1;CACNB2;CACNB4;CACNG2;CACNG3;CACNG4;CACNG5;CACNG7;CACNG8;CAMK2D;CAV1;CFTR;CHP1;CNIH2;CNIH3;COX17;CRACR2A;CRHR1;DAPK1;DLG1;DMD;DRD2;EPHB2;EPO;FGF12;FHL1;FMR1;FXYD1;FXYD2;FXYD5;FXYD6;GAL;GALR2;GLRX;GNB5;GPD1L;GRM5;GSTO1;HOMER1;HPCA;HTT;INS;JPH3;JSRP1;KCNAB1;KCNE1;KCNG1;KCNIP2;…
ICOSANOID_METABOLIC_PROCESS	95	1120	0.0709812	0.0611865	0.463979	0.401449	ABCC1;ABHD16A;AKR1C3;ALOX12;ALOX15;ALOX15B;ALOX5;ALOX5AP;ALOXE3;AWAT1;CES2;CYP1B1;CYP2D6;CYP2D7;CYP2E1;CYP2W1;CYP4F22;CYP4F3;DAGLA;DPEP1;EDN2;FAAH;FADS1;FAM213B;GGT1;GGT6;GPX4;LTC4S;MGLL;MGST2;PLA2G1B;PLA2G4A;PLA2G4C;PON1;PTGES2;PTGR2;PTGS1;TBXAS1
REGULATION_OF_CELL_DEVELOPMENT	781	11961	0.0713762	0.0624844	0.463979	0.406392	ABL1;ABL2;ACTN4;ADCY6;ADD1;ADGRB3;ADGRG1;ADRA2C;AKAP13;AKAP6;AKT1;APOA1;ARHGAP35;ARHGEF7;ARNTL;ARSB;BAG5;BHLHB9;BIN1;BMP2;BMP4;CAMK1D;CAMK2B;CASZ1;CBFA2T2;CCDC88A;CCR2;CDC42;CDH5;CDK1;CDK5R1;CDK5RAP3;CDKL3;CDKL5;CERS2;CHN1;CHRNB2;CLCF1;CLOCK;CNTF;CNTN4;COBL;COL3A1;CORO1C;CPEB3;CPNE1;CPNE5;CPNE6;CPNE9;CRK;CRKL;CRMP1;CSNK1D;CSNK1E;CTNNB1;CTTN;CUL7;CUX1;CUX2;CXCR4;DAB2IP;DCC;DENND5A;DICER1;DISC1;DLG…
RECEPTOR-MEDIATED_ENDOCYTOSIS	174	2876	0.0711872	0.060317	0.463979	0.400556	ACKR3;ADRB2;ADRB3;ALB;AMBP;AMN;AP1S1;AP2A1;AP2A2;AP2B1;AP2M1;APOA1;APOBR;ARHGAP27;ARRB1;ASGR1;CALCRL;CAV1;CAV2;CD36;CD81;CLN3;CLTA;CLTB;CLTC;COLEC11;COLEC12;CTTN;CUBN;CXCR2;DLL1;DNM1;DNM2;DRD3;FCHO1;FCHO2;FNBP1L;GAK;GRB2;GRK4;HBA1;HBA2;HIP1R;HSP90AA1;HSP90B1;HYOU1;IGF2R;ITGB2;ITSN1;LDLR;LDLRAP1;LILRB1;LMBR1L;LRP1;LRP1B;LRP3;MASP1;NEDD4;NLGN1;NLGN2;NLGN3;NLGN4X;NLGN4Y;PACSIN1;PDLIM7;PIKFYVE;PIP5K1…
EPITHELIUM_MIGRATION	119	1430	0.0708607	0.0564828	0.463979	0.387746	ABL1;ADGRA2;ARSB;CDH13;CXCL13;CYP1B1;DPP4;EFNB2;EGR3;EMP2;FAP;FAT2;FERMT1;GREM1;GRHL2;ID1;KDR;KIT;LOXL2;MYH9;NOS3;NRP1;NUP188;NUP93;PIK3CA;PLEKHG5;PLXND1;PRKX;PTP4A3;PXN;RAB13;RHOA;ROBO1;S100A2;SLIT2;STARD13;STAT1;TDGF1;ZEB2
POSITIVE_REGULATION_OF_DNA_DAMAGE_RESPONSE,_SIGNAL_TRANSDUCTION_BY_P53_CLASS_MEDIATOR	11	274	0.0712458	0.0660395	0.463979	0.416774	HIC1;MSX1;SPRED1;SPRED2;ZNF385A
NICD_TRAFFICS_TO_NUCLEUS	23	485	0.0716861	0.069837	0.464672	0.424724	CREBBP;MAML2;MAML3;MAMLD1;NOTCH1;NOTCH4;RBPJ;SNW1
NOTCH-HLH_TRANSCRIPTION_PATHWAY	23	485	0.0716861	0.069837	0.464672	0.424724	CREBBP;MAML2;MAML3;MAMLD1;NOTCH1;NOTCH4;RBPJ;SNW1
POSITIVE_REGULATION_OF_GRANULOCYTE_CHEMOTAXIS	11	276	0.0715683	0.0665241	0.464672	0.416774	CAMK1D;DAPK2;MOSPD2;NCKAP1L;RAC1;RAC2;THBS4
REGULATION_OF_MYELOID_CELL_APOPTOTIC_PROCESS	11	277	0.0718326	0.0668687	0.465182	0.417655	CDKN2A;EPO;IRF7;MAEA;MEF2C;NOD2;PIK3CD
SYNTHESIS,_SECRETION,_AND_INACTIVATION_OF_GLUCOSE-DEPENDENT_INSULINOTROPIC_POLYPEPTIDE__GIP_	11	278	0.0721652	0.0532663	0.465238	0.375824	DPP4;FFAR1;GATA4;PAX6;SPCS2
RNA_POLYMERASE_I_PROMOTER_OPENING	13	315	0.0719316	0.0541883	0.465238	0.378004	H2AFZ;H3F3A;HIST1H2BD;HIST1H2BE;HIST1H2BL;HIST1H3E;HIST1H3H;HIST1H4I;HIST1H4J;MAPK3;UBTF
REGULATION_OF_LYMPHOCYTE_ACTIVATION	364	4733	0.0721717	0.063556	0.465238	0.41135	ABL1;ADAM8;AGER;AHR;AKT1;BCL2;BMP4;BST1;BTK;BTLA;BTN2A2;CAMK4;CARD11;CAV1;CCDC88B;CCR2;CD1D;CD2;CD27;CD276;CD28;CD320;CD38;CD3E;CD40LG;CD47;CD55;CD6;CD81;CDC42;CHRNB2;CLCF1;CLPTM1;CSK;DLG5;DOCK8;DPP4;DUSP10;EBI3;FADD;FAM49B;FOXP3;FYN;GATA3;GLI2;GLI3;GPNMB;GPR183;GRAP2;GRB2;GSN;HAVCR2;HFE;HHLA2;HLA-DPA1;HLA-DPB1;HLA-DQB1;HLA-DQB2;HLA-DRA;HLA-DRB1;HLA-DRB5;HMGB1;HSPD1;IGF1;IGF2;IGHV1-24;IGHV3-35;IG…
POSITIVE_REGULATION_OF_REACTIVE_OXYGEN_SPECIES_BIOSYNTHETIC_PROCESS	65	733	0.0721804	0.0582459	0.465238	0.392002	ADGRB1;AKT1;ASS1;CD36;CLU;CYBA;DDAH1;DDAH2;EGFR;HSP90AA1;HSP90AB1;IL1B;INS;INSR;KLF4;NOS1AP;P2RX4;PKD2;RAB27A;SMAD3;TNF
CEREBRAL_CORTEX_CELL_MIGRATION	26	536	0.0721497	0.0708545	0.465238	0.427124	ADGRG1;DAB2IP;FGF13;HTR6;LAMB1;LHX6;MBOAT7;PAFAH1B1;RELN;ROBO1;RTN4;SLIT2
RAB_GERANYLGERANYLATION	51	949	0.0722594	0.0644968	0.46531	0.413238	CHM;PTP4A2;RAB11A;RAB11B;RAB13;RAB14;RAB17;RAB19;RAB21;RAB23;RAB27A;RAB31;RAB33A;RAB33B;RAB34;RAB35;RAB37;RAB39B;RAB3B;RAB40B;RAB40C;RAB42;RAB4A;RAB4B;RAB5A;RAB5B;RAB7A;RAB8A;RAB8B;RABGGTA
RIBONUCLEOTIDE_METABOLIC_PROCESS	281	4502	0.0723535	0.0610748	0.465479	0.401198	ACAT1;ACOT7;ADCY1;ADCY10;ADCY2;ADCY6;ADCY7;ADCY9;ADPGK;ADSL;ADSS;ADSSL1;AK5;AK9;ALDOB;AMPD2;AMPD3;ATP1B1;ATP5A1;ATP5G2;ATP5G3;ATP5J2;ATP5L;ATP5S;ATP6V0A1;ATP6V0A4;BPNT1;CALCRL;CHCHD10;CMPK1;COASY;COX15;COX6A1;COX6B1;COX7A2L;COX7B;CROT;CTNS;CYCS;DCAKD;ENO2;ENTPD4;EPHA2;GAPDHS;GCK;GMPR2;GNAI3;GPHN;GPI;GTPBP1;GUCY1B3;GUCY2F;HK1;HK3;HPRT1;HSPA8;IMPAD1;IMPDH1;IMPDH2;LDHA;LRRK2;MFN1;MOCS1;MOCS2;MYH3;MY…
MRNA_MODIFICATION	12	95	0.0728387	0.048296	0.468161	0.361757	CMTR1;DKC1;WTAP
REGULATION_OF_BINDING	313	4980	0.0730073	0.0663183	0.468805	0.416774	ABL1;ADD1;ADD2;ADRB2;ADRB3;AMFR;ANXA2;APP;ARHGEF7;BCL2;BCL3;BMP2;BMP4;BTAF1;BTBD1;CARD16;CARD18;CAV1;CD36;CDK9;CFHR1;CLN5;CPNE1;CRK;CRMP1;CSF3;CSNK1A1;CSNK1E;CSNK2B;CTAGE5;CTNNB1;CTNNBIP1;CYP2D6;DAB2;DAB2IP;DACT1;DERL1;DHX9;DISC1;DOT1L;DVL1;EGF;EIF4G1;EPB41;EPHA4;ERCC4;FLOT1;FMR1;FOXC1;GAS8;GATA3;GOLGA2;GPSM1;GTPBP4;GZMA;HAND1;HDAC4;HDAC5;HDAC8;HFE;HIP1R;HIPK2;HMBOX1;HMGA2;HMGB1;IFI16;IGF1;IL10;I…
BIOCARTA_PITX2_PATHWAY	18	397	0.0731263	0.0699103	0.469003	0.424724	AXIN1;CREBBP;CTNNB1;DVL1;FZD1;LDB1;LEF1;PITX2;TRRAP
DIRECT_P53_EFFECTORS	162	2683	0.0733895	0.0665942	0.469003	0.416774	AFP;AIFM2;ARID3A;BCL2;BCL2L1;BCL2L2;BCL2L2-PABPN1;BID;BNIP3L;BTG2;CARM1;CASP10;CAV1;CCNK;CD82;CDKN1A;COL18A1;CREBBP;CTSD;CX3CL1;DDB2;DGCR8;DROSHA;E2F3;EDN2;EGFR;EPHA2;FAS;FDXR;FOXA1;GDF15;HDAC2;HIC1;HSPA1A;HSPA1B;HTT;IGFBP3;JUN;MDM2;MET;NDRG1;NFYC;NLRC4;PCBP4;PERP;PLK3;PML;PMS2;PPP1R13B;PRDM1;PRMT1;PTEN;RB1;RCHY1;RFWD2;RNF144B;S100A2;SH2D1A;SMARCA4;SP1;STEAP3;TAP1;TFDP1;TIGAR;TP53BP2;TP53I3;TP63;…
RESPONSE_TO_ENDOPLASMIC_RETICULUM_STRESS	282	3621	0.0733053	0.0666669	0.469003	0.416774	ACADVL;ADD1;AGR2;ALOX15;AMFR;ANKZF1;ARFGAP1;ATF6;ATF6B;ATG10;ATP2A1;ATP6V0D1;AUP1;BAG6;BCL2;BCL2L11;BRSK2;CASP4;CDK5RAP3;CREB3L1;CREB3L2;CREBRF;CTDSP2;CUL7;CXXC1;DAB2IP;DCTN1;DERL1;DERL3;DNAJB11;DZIP3;EDEM2;EIF2AK4;EIF2S1;ERLIN1;ERLIN2;ERN1;ERN2;EXTL1;EXTL2;EXTL3;FAF2;FAM129A;FKBP14;FLOT1;FOXRED2;GET4;GOSR2;GSK3A;HERPUD1;HM13;HSP90B1;HYOU1;ITPR1;JKAMP;JUN;KLHDC3;LMNA;MAN1B1;MAP3K5;MARCH6;MBTPS1;M…
MYOSIN_FILAMENT_ORGANIZATION	27	265	0.0735718	0.0608018	0.469003	0.400556	IGSF22;MYBPC1;MYBPC2;MYBPHL;MYH11;MYOM1;MYOM2;MYOM3;TTN
REGULATION_OF_I-KAPPAB_KINASE_NF-KAPPAB_SIGNALING	210	3423	0.0735852	0.0638537	0.469003	0.412324	AKAP13;AKT1;ANKRD17;BCL3;BIRC2;BRD4;C8orf4;CARD16;CARD8;CARD9;CASP10;CCDC22;CD27;CFLAR;CHUK;CPNE1;CXXC5;DAB2IP;ECT2;EDAR;EEF1D;ESR1;F2R;FADD;FAF1;FASLG;GOLT1B;GPRC5B;GSTP1;HMOX1;IFIT5;IKBKB;IKBKE;IKBKG;IL10;IL12B;IL1B;IRAK1;IRAK4;LGALS1;LITAF;LURAP1;MAP3K14;MAP3K3;MAP3K7;MAPKBP1;MIB2;MID2;MIER1;MYD88;NDFIP1;NDFIP2;NEK6;NLRP12;NOD1;NOD2;NUP62;OPTN;OTUD7A;OTUD7B;PDPK1;PELI1;PELI2;PER1;PLEKHG5;PPP5C…
STRIATED_MUSCLE_MYOSIN_THICK_FILAMENT_ASSEMBLY	27	265	0.0735718	0.0608018	0.469003	0.400556	IGSF22;MYBPC1;MYBPC2;MYBPHL;MYH11;MYOM1;MYOM2;MYOM3;TTN
MYOSIN_FILAMENT_ASSEMBLY	27	265	0.0735718	0.0608018	0.469003	0.400556	IGSF22;MYBPC1;MYBPC2;MYBPHL;MYH11;MYOM1;MYOM2;MYOM3;TTN
REGULATION_OF_GLUCOSE_IMPORT_IN_RESPONSE_TO_INSULIN_STIMULUS	6	180	0.0734033	0.0652159	0.469003	0.416595	IRS1;OSBPL8;PIK3R2;PIK3R3;PTPN11;RARRES2
RESPIRATORY_ELECTRON_TRANSPORT_CHAIN	56	1026	0.0737384	0.0663409	0.469543	0.416774	COX15;COX6A1;COX6B1;COX7A2L;COX7B;CYCS;D2HGDH;GPD2;NDUFA10;NDUFA11;NDUFA13;NDUFA2;NDUFA3;NDUFA5;NDUFA6;NDUFA9;NDUFB5;NDUFC1;NDUFS2;NDUFS3;NDUFS6;NDUFV2;PPARGC1A;SDHB;SDHC;SDHD;SLC25A12;SLC25A13;UQCC3;UQCR11
NEGATIVE_REGULATION_OF_FGFR3_SIGNALING	30	302	0.0738617	0.0623591	0.469892	0.406392	BRAF;CBL;FGF1;FGF4;FGF9;MAPK1;MAPK3;MKNK1;PPP2CB;PPP2R1A;PTPN11;RPS27A
REGULATION_OF_CELL_CYCLE_CHECKPOINT	18	402	0.0739323	0.058219	0.469905	0.392002	AKT1;CCAR2;DDX39B;DYNC1LI1;NDRG1;RFWD3;RINT1;RPA2;THOC5;USP44;XRCC3
SULFATION	6	182	0.0740363	0.0657934	0.47013	0.416774	HS3ST5;SULT1B1;TPST1;TPST2;UST
STEROID_HORMONES	37	384	0.0742369	0.0527443	0.470647	0.374324	AKR1B1;CUBN;CYP17A1;CYP19A1;CYP24A1;FDXR;GC;HSD11B1;HSD17B12;HSD17B14;HSD17B3;HSD3B2;LGMN;POMC;STAR;STARD3;STARD3NL;TSPO
REGULATION_OF_BONE_REMODELING	40	426	0.0742549	0.0655747	0.470647	0.416774	ADAM8;BGLAP;CARTPT;CSF1R;DCSTAMP;DEF8;GREM1;ITGB3;LEP;LEPR;NF1;P2RX7;PLEKHM1;S1PR1;SFRP1;SRC;SUCO;SYT7;TNFSF11
ANDROGEN_BIOSYNTHESIS	10	76	0.0744438	0.0490576	0.471409	0.364038	CYP17A1;HSD17B12;HSD17B3;HSD3B2;POMC
INTRACILIARY_RETROGRADE_TRANSPORT	21	199	0.0749216	0.0598037	0.473996	0.397802	DYNC2H1;ICK;IFT122;IFT140;IFT43;TTC21A;WDR19
BETA3_ADRENERGIC_RECEPTOR_SIGNALING_PATHWAY	57	633	0.0751869	0.0591363	0.474937	0.396338	ADCY2;ADCY7;ADRB3;GNAL;GNB1;GNB2;GNB4;GNB5;GNG12;GNG2;GNG3;GNG4;GNG5;GNG7;SNAP23;SNAP25;SNAP29;STX3;VAMP1;VAMP2;VAMP3
ADENYLATE_CYCLASE-ACTIVATING_ADRENERGIC_RECEPTOR_SIGNALING_PATHWAY	21	449	0.0752087	0.0726955	0.474937	0.431985	ADCY9;ADRA1A;ADRA2C;ADRB2;ADRB3;CHGA;DRD2;OR13F1;PDE4D;RAPGEF2
BIOCARTA_ETC_PATHWAY	16	143	0.0761969	0.0775364	0.476378	0.44039	ATP5A1;CYCS;GPD2;SDHB;SDHC;SDHD;SLC25A4
TRANSCRIPTION-COUPLED_NUCLEOTIDE_EXCISION_REPAIR__TC-NER_	98	1164	0.0765045	0.0663371	0.476378	0.416774	CCNH;CDK7;COPS2;COPS3;COPS4;COPS6;COPS8;CUL4A;CUL4B;DDB1;ELL;ERCC1;ERCC2;ERCC4;ERCC5;ERCC8;GPS1;GTF2H3;GTF2H4;GTF2H5;LIG1;MNAT1;POLD2;POLD3;POLE;POLE3;POLK;POLR2A;POLR2B;POLR2C;POLR2D;POLR2E;POLR2F;POLR2H;POLR2L;PPIE;RBX1;RFC2;RFC3;RPA1;RPA2;RPA3;RPS27A;TCEA1;USP7;UVSSA;XAB2;XPA
L1CAM_INTERACTIONS	239	3037	0.0755943	0.0625205	0.476378	0.406392	ALCAM;ANK1;ANK2;ANK3;AP2A1;AP2A2;AP2B1;AP2M1;CHL1;CLTA;CLTC;CNTN1;CNTN2;CNTN6;CSNK2B;DLG1;DLG3;DNM1;DNM2;DNM3;DPYSL2;EGFR;EPHB2;HSPA8;ITGA1;ITGA10;ITGA2;ITGA5;ITGA9;ITGAV;ITGB3;KCNQ2;KCNQ3;KIF4A;L1CAM;LAMB1;LAMC1;MAP2K1;MAPK1;MAPK3;MSN;NCAM1;NFASC;NRCAM;NRP1;NRP2;NUMB;PAK1;RAC1;RDX;RPS6KA2;RPS6KA4;RPS6KA5;RPS6KA6;SCN10A;SCN11A;SCN1A;SCN3A;SCN4B;SCN5A;SCN7A;SCN8A;SCN9A;SPTB;SPTBN1;SPTBN2;SPTBN4;SP…
KINESINS	81	946	0.0764935	0.0733479	0.476378	0.434012	KIF11;KIF13B;KIF15;KIF16B;KIF18B;KIF19;KIF1A;KIF1B;KIF1C;KIF21A;KIF21B;KIF22;KIF25;KIF26A;KIF26B;KIF27;KIF2A;KIF2C;KIF3B;KIF4A;KIF5A;KIF6;KIFAP3;KIFC1;KIFC2;KLC1;KLC3;KLC4;RACGAP1
RECYCLING_PATHWAY_OF_L1	81	944	0.0759533	0.0640185	0.476378	0.412324	AP2A1;AP2A2;AP2B1;AP2M1;CLTA;CLTC;DNM1;DNM2;DNM3;DPYSL2;KIF4A;L1CAM;MAPK1;MSN;NUMB;RDX;RPS6KA2;RPS6KA4;RPS6KA5;RPS6KA6
NEGATIVE_REGULATION_OF_TRANSCRIPTION_FACTOR_IMPORT_INTO_NUCLEUS	24	501	0.0762093	0.0624731	0.476378	0.406392	CCDC22;DYRK2;FAF1;IL10;KEAP1;NF1;NFKBIE;NFKBIL1;PKD1;PKD2;RAB23;SUFU;TONSL
REGULATION_OF_TYPE_I_INTERFERON_PRODUCTION	104	1784	0.0758006	0.0720569	0.476378	0.431738	CACTIN;CHUK;CREBBP;CTNNB1;DDX41;DHX9;DTX4;FLOT1;HAVCR2;HERC5;HSPD1;IFI16;IFIH1;IKBKE;IL10;IRAK1;IRF7;ISG15;ITCH;LILRA4;LILRB1;LRRFIP1;MYD88;NFKB1;NLRC5;NLRP4;NPLOC4;OTUD5;PIN1;POLR1C;POLR1D;POLR2E;POLR2F;POLR2H;POLR2L;POLR3GL;POLR3K;PQBP1;PRKDC;PTPRS;RELA;RIPK2;RNF135;RNF216;RPS27A;STAT1;STAT6;TBK1;TLR8;TLR9;TMEM173;TRAF3;TRAF3IP1;TRIM15;TRIM25;TRIM56;XRCC5;XRCC6;ZBP1
DIGESTIVE_SYSTEM_PROCESS	57	637	0.0762895	0.070763	0.476378	0.427124	ABCG5;ABCG8;AQP5;CD36;COPA;HRH2;KCNQ1;LDLR;LEP;MUC13;MUC4;MUC6;NOD2;PBLD;RBP4;SLC2A5;SLC46A1;SLC5A1;SOAT2;SOX9;STATH;TLR9
MESODERM_DEVELOPMENT	57	1042	0.0758361	0.0683272	0.476378	0.423559	AXIN1;BMP4;BMX;BTK;CRB2;EOMES;FOXC2;HES7;HMGA2;IKZF1;IKZF3;ITGA2;ITGA3;ITGA8;ITGB3;KDM6B;KLF4;LEF1;MATK;MESP2;MEST;SECTM1;SIX2;T;TBX1;TBX3;TBX6;TRIM15
CHROMATIN_REMODELING	158	2619	0.0761034	0.0688357	0.476378	0.424724	ACTB;ACTL6A;ACTL6B;ANP32A;ANP32B;ARID1A;ARID1B;BAHD1;BAZ1A;BPTF;CDKN2A;CENPI;CENPK;CENPL;CENPP;CHD5;CHEK1;CHRAC1;DAXX;ESR1;FOXA1;FOXP3;GATAD2B;HDAC2;HDAC4;HDAC5;HIST1H4I;HIST1H4J;HMGA1;HMGA2;INO80;KDM6A;KDM6B;KMT2B;MBD3;MIS18BP1;MORF4L1;MORF4L2;MSL3;MYB;NPM2;PADI2;PIWIL1;PSME4;RB1;RBBP4;RBBP7;RNF8;RSF1;RUVBL1;SMARCA1;SMARCA2;SMARCA4;SMARCB1;SMARCC1;SMARCC2;SMARCD1;SMARCE1;SOX9;SUPT5H;TADA2A;TNRC1…
PHOSPHATIDYLETHANOLAMINE_METABOLIC_PROCESS	27	269	0.0763941	0.0635799	0.476378	0.41135	ALOX15;CEPT1;CHKA;CHKB;ETNK1;ETNK2;LPIN1;LPIN2;LPIN3;PCYT2;PHOSPHO1;PLA2G15;SLC27A1
POSITIVE_REGULATION_OF_TRANSPORTER_ACTIVITY	136	1660	0.0761437	0.0623749	0.476378	0.406392	ABCB1;ACTN2;ACTN4;ADRB2;AKAP6;AKAP9;ALG10B;ANK2;ANK3;ANXA2;ATP1B1;ATP1B2;CACNA2D1;CACNB2;CFTR;CHP1;COX17;CRACR2A;DMD;EPHB2;GAL;GALR2;GLRX;GSTO1;HTT;KMT2A;LRRC52;NLGN3;NOS1AP;PKD2;PON1;RELN;RNF207;RYR2;SGK1;SGK2;STIM1;STIM2;STK39;SYNGR3;TESC;TMEM110;TRPC6;WNK2
REGULATION_OF_CARDIAC_CONDUCTION	104	1788	0.0759411	0.0655752	0.476378	0.416774	AHCYL1;ANK2;ASPH;ATP1A3;ATP1B1;ATP1B2;ATP2A1;ATP2A3;ATP2B1;ATP2B2;ATP2B3;ATP2B4;CAMK2D;CAV1;CORIN;CXADR;FPGT-TNNI3K;FXYD1;FXYD2;FXYD6;ITPR1;ITPR2;ITPR3;NKX2-5;NOS1;NPPC;NPR1;NPR2;PDE4D;PRKACA;RNF207;RYR1;RYR2;RYR3;SLC8A1;SLC8A2;SLC8A3;STIM1;TMEM65;TNNI3;TNNI3K;TRPC1;TRPM4
MODIFICATION_BY_SYMBIONT_OF_HOST_MORPHOLOGY_OR_PHYSIOLOGY	61	690	0.0759328	0.0706474	0.476378	0.427124	ALB;ATG7;BCL2L1;C9;CCNK;EIF2AK4;HIPK2;INSR;ITGAV;KPNA1;KPNA3;KPNA5;KPNB1;RXRA;SMAD3;TGFB1;TNIP1;VAPA
POSITIVE_REGULATION_OF_CHEMOKINE_PRODUCTION	24	503	0.0765483	0.062568	0.476378	0.406392	ALOX15B;C5;CHIA;CSF1R;FFAR2;HMOX1;IL1B;IL33;IL6R;MBP;TLR9;TNF;TWIST1;WNT5A
POSITIVE_REGULATION_OF_OSTEOBLAST_DIFFERENTIATION	37	720	0.0763903	0.0657625	0.476378	0.416774	ACVR1;ACVR2B;BMP2;BMP4;BMPR1A;CTNNBIP1;DDR2;FBN2;IGF1;IL6R;MEF2C;NELL1;PRKD1;SOX11;SUCO;TMEM119;TP63;WNT7B;ZHX3
DEVELOPMENTAL_MATURATION	99	1707	0.0770153	0.0661067	0.478849	0.416774	ABHD2;ACRBP;ACVRL1;AGRN;ANG;ANKS1A;AP1M1;AP3D1;APP;BLOC1S3;BLOC1S6;BMP2;BSPH1;CABYR;CATSPERB;CCR6;CD63;CFTR;CLN5;CNTN2;CNTNAP2;ELSPBP1;EPHA8;FARP2;FGFR3;IGF1;IQCF1;KCNIP2;LHX6;LYL1;MTCH1;NKX6-1;NRCAM;PCSK4;PHOSPHO1;PLD6;PLXNB1;PPARG;PRKACA;PTEN;PTPRN;RFX3;RHOA;RYR1;S1PR1;SHANK1;SPTBN4;STXBP1;SYP;TDRD5
SPHINGOLIPID_CATABOLIC_PROCESS	21	201	0.0774711	0.0796714	0.480812	0.445271	ACER1;GALC;NAGA;NEU1;NEU2;NEU4;PPT1;SGPL1;SMPD1;SMPD3;SMPD4
NUCLEAR_EXPORT	181	2265	0.0774519	0.0723981	0.480812	0.431985	AAAS;AGFG1;ALKBH5;ANKLE1;ATXN1;CCHCR1;CHP1;CHTOP;CPSF1;CPSF3;CRB1;DDX19B;DDX39B;DUSP16;EGR2;EIF4E;EIF6;ENY2;FIP1L1;FYTTD1;GLE1;HNRNPA1;LSG1;LTV1;NCBP1;NDC1;NEMF;NMD3;NOL6;NUP133;NUP188;NUP205;NUP210;NUP214;NUP50;NUP54;NUP62;NUP62CL;NUP88;NUP93;NUP98;NUPL2;NXF1;PHAX;PKD1;POLR2D;RANBP1;RANBP17;RANBP3;RBM8A;RGPD4;RITA1;RRS1;SEH1L;SLU7;SMG5;SMG6;SMG7;SMURF1;SRSF1;SRSF10;SRSF3;SRSF4;SSB;STRADA;STRADB;…
HALLMARK_APICAL_JUNCTION	303	4821	0.0776063	0.0701445	0.481215	0.425175	ACTB;ACTG1;ACTN1;ACTN2;ACTN3;ACTN4;ADAM23;ADAM9;ADAMTS5;AKT2;AKT3;ALOX15B;ARPC2;ATP1A3;B4GALT1;BAIAP2;BMP1;CADM2;CALB2;CAP1;CD276;CDH11;CDH15;CDH4;CDH6;CDSN;CLDN11;CLDN14;CLDN15;CLDN7;CNN2;CNTN1;COL16A1;CRAT;CTNNA1;CX3CL1;DHX16;DLG1;EGFR;EPB41L2;EVL;EXOC4;FBN1;FLNC;GNAI1;GTF2F1;HADH;HRAS;ICAM1;IKBKG;IRS1;ITGA10;ITGA2;ITGA3;ITGA9;KCNH2;LAMA3;LAMC2;LDLRAP1;LIMA1;MADCAM1;MAP4K2;MAPK11;MDK;MMP9;MPP5;…
BIOCARTA_P35ALZHEIMERS_PATHWAY	12	291	0.0795324	0.0740218	0.481765	0.434266	APP;CAPN1;CDK5R1;CSNK1A1;CSNK1D;MAPT
ST_INTERLEUKIN_4_PATHWAY	49	538	0.0784262	0.0713797	0.481765	0.428653	AKT1;AKT2;AKT3;GRB2;IARS;IL13RA1;IL2RG;IL4R;INPP5D;JAK1;JAK3;PI3;PIK3CA;PPP1R13B;RPS6KB1;SHC1;SOS1;SOS2;SRC;STAT6;TYK2
HALLMARK_MYC_TARGETS_V1	146	2432	0.0783077	0.0702073	0.481765	0.425175	CCT2;CCT3;CCT5;CDC20;CDK2;CDK4;CLNS1A;CUL1;DUT;EEF1B2;EIF2S1;EIF4E;ETF1;EXOSC7;FAM120A;FBL;G3BP1;GLO1;GOT2;GSPT1;H2AFZ;HDAC2;HNRNPA1;HPRT1;HSP90AB1;HSPD1;HSPE1;IARS;IFRD1;IMPDH2;KPNB1;LDHA;LSM2;MCM2;MCM4;MCM6;MCM7;MRPL23;MRPS18B;NAP1L1;NCBP1;NOLC1;ODC1;PA2G4;PABPC4;PCBP1;PGK1;PHB;POLD2;POLE3;PPM1G;PRPF31;PRPS2;PSMA1;PSMA2;PSMA4;PSMC6;PSMD14;PSMD7;RANBP1;RPL18;RPL22;RPS5;RPS6;RSL1D1;SERBP1;SF3A1;S…
E2F_TRANSCRIPTION_FACTOR_NETWORK	68	1219	0.0792594	0.0646817	0.481765	0.413794	CBX5;CCND3;CDC25A;CDC6;CDK1;CDK2;CDKN1A;CDKN2A;CDKN2C;CES1;CES2;CES4A;CES5A;CREBBP;E2F3;E2F4;E2F6;E2F7;HBP1;HIC1;PLAU;POLA1;RANBP1;RB1;RBBP4;RBBP8;RBL1;RBL2;RRM2;RYBP;SMARCA2;SP1;TFDP1;TFDP2;TFE3;TK1;TOPBP1;TP73;TRRAP
TSLP	283	3639	0.0792816	0.0674037	0.481765	0.420072	ADD1;AHCTF1;AKAP13;AKT1;ARHGAP21;ATF2;ATF7;BRD4;BTK;C9orf129;CALM2;CAMSAP1;CD84;CDV3;CHEK1;CIC;CLASP2;DAPP1;DBNL;DIDO1;DOCK2;DOCK5;DOK2;EIF4E;EIF4EBP1;FAM120A;FES;FOXO3;FYN;GAB2;GATAD2B;GPSM3;HCFC1;HSP90AA1;IL7R;ITGB3;ITSN2;JAK1;KDM3B;LARP4B;LDLRAP1;LMNA;LMNB1;LRRFIP1;LYN;MADD;MAP2K1;MAPK1;MAPK10;MAPK12;MAPK3;MAPK8;MDC1;MED24;MPRIP;MTMR10;NAV1;NCAPD2;NFKB1;NUMA1;OPTN;PANK1;PDLIM5;PIK3CA;PIN4;PLEC…
ACTIVATION_OF_THE_PHOTOTRANSDUCTION_CASCADE	8	219	0.0784964	0.0710627	0.481765	0.427124	GNAT1;GNB1;PDE6B;SAG
SUMOYLATION	132	2215	0.0783135	0.069458	0.481765	0.424724	AAAS;BIRC5;BLM;CBX5;CBX8;CDKN2A;CHD3;EID3;HDAC2;HDAC4;HDAC7;HERC2;HIC1;HIST1H4I;HIST1H4J;MDC1;MDM2;MITF;MTA1;NDC1;NOP58;NSMCE2;NUP133;NUP188;NUP205;NUP210;NUP214;NUP50;NUP54;NUP62;NUP88;NUP93;NUPL2;PARP1;PCGF2;PHC2;PHC3;PIAS1;PIAS4;PML;RAD21;RAD52;RANGAP1;RING1;RNF2;RPA1;SAE1;SATB1;SENP2;SMC1A;SMC3;SMC5;SP100;SP3;STAG2;SUMO3;TFAP2B;TOP1;UBE2I;XPC
IKK_COMPLEX_RECRUITMENT_MEDIATED_BY_RIP1	10	253	0.0793966	0.0728163	0.481765	0.431985	BIRC2;CD14;CHUK;IKBKB;IKBKG;LY96;RPS27A
TRANSPORT_OF_THE_SLBP_INDEPENDENT_MATURE_MRNA	34	354	0.079582	0.0688273	0.481765	0.424724	AAAS;EIF4E;NCBP1;NDC1;NUP133;NUP188;NUP205;NUP210;NUP214;NUP50;NUP54;NUP62;NUP88;NUP93;NUPL2;NXF1
INTERLEUKIN-3,_5_AND_GM-CSF_SIGNALING	72	830	0.0789388	0.0653625	0.481765	0.416595	CBL;CRK;CRKL;FYN;GAB2;IL2RA;IL2RB;IL2RG;IL5;IL5RA;INPP5D;JAK1;JAK3;LYN;PIK3CA;PIK3CD;PIK3R2;PIK3R3;PRKACA;PTPN11;PTPN6;RAPGEF1;SHC1;SOS1;STAT5A;STAT5B;TEC;VAV1;YES1;YWHAZ
EPHA-MEDIATED_GROWTH_CONE_COLLAPSE	67	768	0.0794282	0.0747426	0.481765	0.436894	EFNA1;EFNA2;EFNA5;EPHA10;EPHA2;EPHA4;EPHA6;EPHA8;FYN;LYN;MYH10;MYH11;MYH14;MYH9;MYL12B;MYL6;NGEF;RHOA;ROCK2;YES1
MIDBRAIN_DOPAMINERGIC_NEURON_DIFFERENTIATION	12	290	0.0793168	0.0737266	0.481765	0.434266	CTNNB1;FZD1;LMX1A;NR4A2;WNT2;WNT3A;WNT5A;WNT9B
RESPONSE_TO_UNFOLDED_PROTEIN	174	2170	0.0780189	0.0666001	0.481765	0.416774	ACADVL;ADD1;AMFR;ARFGAP1;ATF6;ATF6B;ATP6V0D1;CDK5RAP3;CREB3L1;CREBRF;CTDSP2;CUL7;CXXC1;DAB2IP;DAXX;DCTN1;DERL1;DERL3;DNAJA1;DNAJB1;DNAJB11;DNAJC4;DZIP3;EDEM2;EIF2S1;ERN1;EXTL1;EXTL2;EXTL3;FKBP14;GOSR2;GSK3A;HERPUD1;HSP90AA1;HSP90AB1;HSP90B1;HSPA8;HSPD1;HSPE1;HYOU1;KLHDC3;LMNA;MBTPS1;MYDGF;NFE2L2;OPTN;PACRG;PARP16;PDIA5;PDIA6;PREB;PTPN1;RHBDD1;RNF121;SEC31A;SEC61A2;SEC62;SEC63;SERP2;SHC1;SSR1;STT3…
NEGATIVE_REGULATION_BY_HOST_OF_VIRAL_TRANSCRIPTION	5	156	0.0795112	0.0918842	0.481765	0.473435	HMGA2;JUN;POU2F3;TFAP4
POSITIVE_REGULATION_OF_CYSTEINE-TYPE_ENDOPEPTIDASE_ACTIVITY_INVOLVED_IN_APOPTOTIC_SIGNALING_PATHWAY	10	252	0.0792808	0.0726467	0.481765	0.431985	FADD;FAS;FASLG;GSN;ST18;TRADD
CHROMATIN_REMODELING_AT_CENTROMERE	19	415	0.0789747	0.0627719	0.481765	0.40689	CENPI;CENPK;CENPL;CENPP;HIST1H4I;HIST1H4J;MIS18BP1;RBBP4;RBBP7;RSF1;RUVBL1
REGULATION_OF_CELL_JUNCTION_ASSEMBLY	167	2075	0.0785136	0.06657	0.481765	0.416774	ABL1;ACVRL1;ARHGAP6;BCAS3;CAV1;CLASP1;CLASP2;COL16A1;CORO1C;DAPK3;DLC1;DMTN;EFNA5;FLOT1;GPM6B;IKBKB;ITGB1BP1;KDR;LDB1;LIMS1;MACF1;NPHP1;NPHP4;NRP1;OCLN;PHLDB2;PKP2;PPM1F;PRKACA;PRKCH;PTEN;PTK2;PTPRJ;RAC1;RAP1A;RAPGEF1;RAPGEF2;RCC2;RHOA;ROCK2;RUNX1;SFRP1;SLK;SRC;TEK;THBS1;TJP1;TNF;TSC1
REGULATION_OF_MACROPHAGE_CHEMOTAXIS	19	175	0.078471	0.0607634	0.481765	0.400556	C5;CMKLR1;CXCL17;PTK2B;RARRES2;THBS1
REGULATION_OF_SHORT-TERM_NEURONAL_SYNAPTIC_PLASTICITY	10	254	0.0795918	0.0730644	0.481765	0.432708	SHISA6;SHISA7;SHISA9;SLC8A2;SYP
NEGATIVE_REGULATION_OF_TYPE_I_INTERFERON_PRODUCTION	38	733	0.0792317	0.0683698	0.481765	0.423559	CACTIN;HAVCR2;HERC5;IFIH1;IKBKE;IL10;ISG15;ITCH;LILRA4;LILRB1;NLRC5;NPLOC4;OTUD5;PIN1;PTPRS;RNF135;RNF216;RPS27A;TBK1;TRAF3;TRAF3IP1;TRIM25
RHODOPSIN_MEDIATED_SIGNALING_PATHWAY	8	218	0.0781403	0.070691	0.481765	0.427124	GNAT1;GNB1;PDE6B;SAG
REGULATION_OF_ENDOPLASMIC_RETICULUM_STRESS-INDUCED_INTRINSIC_APOPTOTIC_SIGNALING_PATHWAY	10	251	0.0792447	0.0725558	0.481765	0.431985	BCL2L11;BOK;CREB3L1;HERPUD1;LRRK2;OPA1;TMBIM6
POSITIVE_REGULATION_OF_CATION_TRANSMEMBRANE_TRANSPORT	160	1980	0.0789225	0.0664185	0.481765	0.416774	ACTN2;ACTN4;ADRB2;AKAP6;AKAP9;ALG10B;ANK2;ANK3;ANO6;ATP1B1;ATP1B2;CACNA2D1;CACNB2;CEMIP;CHP1;COX17;CRACR2A;DMD;EPHB2;F2R;FXYD1;GAL;GALR2;GLRX;GPER1;GSTO1;HFE;HTT;KCNE1;KCNH2;KCNQ1;LRRC52;NLGN3;NOS1;NOS1AP;NPSR1;PDPK1;PKD2;PLCG1;RAMP3;RELN;RNF207;RYR2;STIM1;STIM2;TESC;TMEM110;TRPC1;WNK2
PHARYNGEAL_SYSTEM_DEVELOPMENT	14	325	0.077804	0.073013	0.481765	0.432708	BMP4;BMPR1A;GATA3;NKX2-5;NKX2-6;PTCH1;TBX1
REGULATION_OF_CALCIUM_ION_TRANSMEMBRANE_TRANSPORT	191	2394	0.078557	0.0679371	0.481765	0.422405	AHNAK;AKAP6;ANK2;ATP1B1;CACNA1C;CACNA2D1;CACNB1;CACNB2;CACNB4;CAMK2D;CEMIP;CRACR2A;CRHR1;DMD;DRD2;F2R;FMR1;GNB5;GPER1;GSTO1;HPCA;HTT;JPH3;JSRP1;NOS1;NOS1AP;NPSR1;OR13F1;PDE4B;PDE4D;PDPK1;PKD2;PLCG1;PRKACA;PTK2B;RAMP3;RYR2;SESTD1;SLC8A1;SLN;STIM1;STIM2;THADA;TLR9;TMEM110;TRPC1;UBQLN1;YWHAE
MITRAL_VALVE_DEVELOPMENT	10	253	0.0793966	0.0728163	0.481765	0.431985	ACVR1;BMPR1A;DCHS1;EFNA1;NOTCH1;SMAD6;ZFPM1
TRANSCRIPTION_INITIATION_FROM_RNA_POLYMERASE_II_PROMOTER	201	3279	0.0786072	0.0677578	0.481765	0.421673	AR;CCNH;CDK7;CDK9;CREBBP;CTGF;E2F3;ERCC2;ESR1;ESR2;ESRRB;ESRRG;GTF2A1;GTF2E2;GTF2F1;GTF2F2;GTF2H3;GTF2H4;GTF2H5;GTF2I;HNF4A;HNF4G;MAML2;MAML3;MED13;MED14;MED15;MED16;MED17;MED24;MED27;MED6;MNAT1;NCOA6;NOTCH1;NOTCH4;NR1H3;NR1I2;NR2C2;NR2E3;NR2F1;NR2F6;NR3C1;NR4A2;NR5A2;NR6A1;NRBF2;NRBP1;POLR2A;POLR2B;POLR2C;POLR2D;POLR2E;POLR2F;POLR2H;POLR2L;PPARA;PPARD;PPARG;PPARGC1A;RARA;RARB;RARG;RBPJ;RORA;RORB…
POSITIVE_REGULATION_OF_PROTEIN_IMPORT_INTO_NUCLEUS	106	1269	0.079686	0.0699182	0.481911	0.424724	BAG3;BMP4;BMPR1A;C8orf4;CD27;CSF3;DAB2;DACT1;DMAP1;ECT2;EGF;EGFR;ERBB4;IGF1;IL12B;IL1B;IPO5;KANK1;LEP;NLRP12;NUP93;PIK3R2;PSEN1;RBPMS;RHOA;SEMA5A;SMAD3;SPPL3;TGFB1;TGFB3;TLR9;TMEM110;TMEM173;TNF;TNFSF14;TRIP6;UBR5;WNT3A;ZIC1
REACTIONS_SPECIFIC_TO_THE_COMPLEX_N-GLYCAN_SYNTHESIS_PATHWAY	5	159	0.0799559	0.0698751	0.483117	0.424724	CHST10;CHST8;MAN2A2
FLAGELLATED_SPERM_MOTILITY	22	463	0.0800277	0.0772677	0.483125	0.44039	ATP2B4;BBS2;DNAH1;DNAH11;GAPDHS;GAS8;ING2;SLC22A16;SLC9B2;SMCP;SORD
AMINO_ACID_IMPORT	12	293	0.0801701	0.0597074	0.483559	0.397547	SH3BP4;SLC1A2;SLC1A3;SLC1A6;SLC25A38;SLC3A2
BIOCARTA_GCR_PATHWAY	25	512	0.0803718	0.0779621	0.484302	0.440917	ADRB2;AKT1;CALM2;CORIN;GNAS;GNB1;HSP90AA1;NFKB1;NOS3;NR3C1;PIK3CA;PIK3CG;RELA
EMBRYONIC_PLACENTA_DEVELOPMENT	25	514	0.0804345	0.0783081	0.484302	0.441706	E2F7;EOMES;ESRRB;FGFR2;IGF2;LEF1;PKD1;PKD2;RBPJ;WNT7B
PROTEIN_TRIMERIZATION	28	569	0.0806591	0.0670573	0.485228	0.418452	ALOX5AP;ASIC1;BRK1;COL6A1;COL6A2;PKD2L1;PNPT1;SCARA5;SKI;SLC1A2;TRIM22;TRIM27;TRIM4;WIZ
BIOCARTA_SPPA_PATHWAY	63	716	0.0809204	0.0759082	0.486035	0.439307	F2R;GNAI1;GNB1;HRAS;ITGA1;MAP2K1;MAPK1;MAPK3;PLA2G4A;PLCB1;PRKCA;PRKCB;PTGS1;PTK2;SRC;TBXAS1
INORGANIC_ANION_TRANSMEMBRANE_TRANSPORT	35	680	0.0810058	0.0803734	0.486035	0.446108	ANO1;ANO6;CFTR;CLCN1;CLCN2;CLCN3;CLCNKB;CLIC6;GABRB2;GABRB3;GLRA1;GLRB;SLC1A3;SLC26A1;SLC37A1;SLC37A3;XPR1
NEGATIVE_REGULATION_OF_PATHWAY-RESTRICTED_SMAD_PROTEIN_PHOSPHORYLATION	31	317	0.0809832	0.0690366	0.486035	0.424724	GREM1;LDLRAD4;PBLD;PMEPA1;SMAD6;SMAD7;SNX25
POSITIVE_REGULATION_OF_PURINE_NUCLEOTIDE_BIOSYNTHETIC_PROCESS	85	1480	0.0811963	0.0756435	0.486327	0.438586	ABCA1;ADCY1;ADCY2;ADCY6;ADCY7;ADCY9;ADGRD1;ADRB2;ADRB3;AKAP12;AKAP5;AVPR2;CALCRL;CAP1;CAP2;CRHR1;DRD5;EDNRA;GHRHR;GIPR;GNAL;GPER1;GSK3A;MC3R;NF1;NOS1;NOS3;PPARGC1A;PRKCA;PTH;RAMP1;RAMP2;TSHR
POSITIVE_REGULATION_OF_NUCLEOTIDE_BIOSYNTHETIC_PROCESS	85	1480	0.0811963	0.0756435	0.486327	0.438586	ABCA1;ADCY1;ADCY2;ADCY6;ADCY7;ADCY9;ADGRD1;ADRB2;ADRB3;AKAP12;AKAP5;AVPR2;CALCRL;CAP1;CAP2;CRHR1;DRD5;EDNRA;GHRHR;GIPR;GNAL;GPER1;GSK3A;MC3R;NF1;NOS1;NOS3;PPARGC1A;PRKCA;PTH;RAMP1;RAMP2;TSHR
TGF-BETA_RECEPTOR_SIGNALING	107	1286	0.0818045	0.0718776	0.489542	0.431266	AXIN1;CAV1;CTGF;CTNNB1;DAB2;DAXX;DYNLRB1;GRB2;ITCH;MAP3K7;NEDD4L;OCLN;PDPK1;PML;PPP1CA;PPP1R15A;PPP2CB;PPP2R2A;RNF111;RPS6KB1;SHC1;SMAD3;SMAD7;SMURF1;SMURF2;SOS1;SPTBN1;TAB1;TAB2;TGFB1;TGFB3;TGFBR2;TGFBR3;XIAP;YWHAE;ZFYVE9
REGULATION_OF_REACTIVE_OXYGEN_SPECIES_BIOSYNTHETIC_PROCESS	84	985	0.0820613	0.069597	0.490651	0.424724	ADGRB1;AKT1;ASS1;ATP2B4;CAV1;CD36;CLU;CYBA;DDAH1;DDAH2;EGFR;HSP90AA1;HSP90AB1;IL1B;INS;INSR;KHSRP;KLF4;NOS1AP;P2RX4;PKD2;RAB27A;SLC18A2;SLC25A33;SLC30A10;SMAD3;TNF;TRAP1;UCP1
ACTIVATION_OF_E2F1_TARGET_GENES_AT_G1_S	17	380	0.0825776	0.0644581	0.49245	0.413238	CDC6;CDK1;E2F4;E2F6;FBXO5;POLA1;RBBP4;RBL1;RBL2;RRM2;TFDP1;TFDP2;TK1
G1_S-SPECIFIC_TRANSCRIPTION	17	380	0.0825776	0.0644581	0.49245	0.413238	CDC6;CDK1;E2F4;E2F6;FBXO5;POLA1;RBBP4;RBL1;RBL2;RRM2;TFDP1;TFDP2;TK1
FLAVONOID_METABOLIC_PROCESS	5	31	0.0825286	0.0684562	0.49245	0.4237	SULT1B1;UGT1A1;UGT1A10;UGT1A3;UGT1A4;UGT1A5;UGT1A6;UGT1A7;UGT1A8;UGT1A9
PID_SYNDECAN_3_PATHWAY	38	405	0.0827509	0.0728123	0.493054	0.431985	APH1A;CASK;CTTN;EGFR;FYN;POMC;PSEN1;PTN;SDC3;SRC
BIOCARTA_VDR_PATHWAY	17	381	0.0828986	0.0645345	0.49314	0.413238	CARM1;CREBBP;NCOA1;NCOA2;RXRA;TSC2
MORPHOGENESIS_OF_EMBRYONIC_EPITHELIUM	86	1500	0.082909	0.0697842	0.49314	0.424724	BBS4;CELSR1;COBL;DEAF1;DLC1;DVL1;DVL2;DVL3;FGFR2;FUZ;GATA3;GRHL2;IFT122;KDM2B;MTHFD1;MTHFD1L;OSR1;PHACTR4;PLXNB2;PRICKLE1;SEMA4C;SIX1;SKI;SOX11;SOX8;SOX9;STIL;TFAP2A;TGFB1;TSC2;WNT16;WNT5A;WNT7B
RANKL	156	1934	0.0831204	0.0698481	0.493579	0.424724	ABL1;AKT1;AKT2;ATF2;CAPN1;CBL;CBLB;CHUK;EGFR;EIF4EBP1;ETV5;FCAR;FHL2;FOXO4;FYN;GAB2;HSP90AA1;HSPA8;IKBKB;IKBKG;JAK1;JUN;LYN;MAP2K1;MAP2K6;MAP3K7;MAP3K8;MAPK1;MAPK3;MAPK8;MITF;MTOR;NFATC1;NFKB1;PIK3R2;PLCG1;PLCG2;PSMD14;PTK2;PTPN6;RELA;RPS6KB1;RUNX1;SMARCA4;SPI1;SQSTM1;SRC;STAT1;TAB1;TAB2;TNFRSF11A;TNFSF11;TRAF3;TRAF5;TYROBP
LYMPHOCYTE_CHEMOTAXIS	25	246	0.0831572	0.0683207	0.493579	0.423559	ADAM8;CCL14;CCL16;CCL17;CCL25;CCL26;CCL8;CCR2;CKLF;CX3CL1;CXCL13;CYP7B1;GPR183;HSD3B7;PIK3CD;PIK3CG;SAA1
AMEBOIDAL-TYPE_CELL_MIGRATION	149	1837	0.0831989	0.0692464	0.493579	0.424724	ABL1;ADGRA2;ARSB;CDH13;CORO1C;CRB2;CXCL13;CYP1B1;DPP4;EFNB2;EGR3;EMP2;ERBB4;FAP;FAT2;FERMT1;GDNF;GREM1;ID1;ITGA4;ITGB7;KDR;KIT;LEF1;LOXL2;MEGF8;MYH9;NOS3;NRP1;NRTN;NUP188;NUP93;PHACTR4;PIK3CA;PITX2;PLEKHG5;PLXND1;PRKX;PTP4A3;PXN;RAB13;RHOA;ROBO1;S100A2;SEMA3A;SLIT2;SOX8;STARD13;STAT1;TBX1;TDGF1;ZEB2
FOXO_FAMILY_SIGNALING	56	1022	0.0833677	0.0748087	0.494154	0.436894	AKT1;BCL2L11;CAT;CDK2;CHUK;CREBBP;CSNK1A1;CSNK1D;CSNK1E;CSNK1G2;CTNNB1;FASLG;FOXO1;FOXO3;FOXO4;IKBKB;MAPK10;MAPK8;PLK1;RBL2;SGK1;SKP2;SOD2;USP7;YWHAE;YWHAG;YWHAH;YWHAQ;YWHAZ
DEVELOPMENTAL_GROWTH_INVOLVED_IN_MORPHOGENESIS	81	1415	0.0834706	0.0773704	0.494337	0.44039	ALCAM;APP;AUTS2;BIN3;BMP4;CDKL3;COBL;CPNE1;CTNNB1;CYFIP1;EIF2AK4;FGF1;FGFR2;FLRT1;IQGAP1;MAGI2;NLGN3;NOTCH1;NRP1;NRP2;PLXNB1;PLXNB3;PPP3CB;S1PR1;SEMA3A;SLIT1;SLIT2;SLIT3;SOX9;TMEM108;ULK1;WNT7B
POSITIVE_REGULATION_OF_TRANSCRIPTION_FACTOR_IMPORT_INTO_NUCLEUS	46	504	0.0835626	0.0754418	0.494454	0.438586	BAG3;C8orf4;CD27;CSF3;DMAP1;IL12B;IL1B;NLRP12;PIK3R2;RHOA;SMAD3;SPPL3;TLR9;TMEM110;TMEM173;TNF;TNFSF14;TRIP6
PYRIMIDINE_NUCLEOSIDE_METABOLIC_PROCESS	20	429	0.0842943	0.0810007	0.498354	0.447599	DPYD;DPYS;ENTPD4;NT5C3A;NT5E;TK1;TK2;UCK1;UCK2;UCKL1;UPB1;UPP1
RNA_POLYMERASE_II_PRE-TRANSCRIPTION_EVENTS	91	1076	0.0846959	0.0727194	0.499536	0.431985	AFF4;CCNH;CCNK;CCNT1;CDK7;CDK9;CTDP1;CTR9;EAF1;ELL;ERCC2;GTF2A1;GTF2E2;GTF2F1;GTF2F2;GTF2H3;GTF2H4;GTF2H5;LEO1;MLLT1;MNAT1;NCBP1;NELFB;NELFE;POLR2A;POLR2B;POLR2C;POLR2D;POLR2E;POLR2F;POLR2H;POLR2L;SUPT5H;TAF1;TAF10;TAF12;TAF1L;TAF4;TAF4B;TAF7;TCEA1;WDR61
MITOCHONDRIAL_FISSION	15	338	0.0846653	0.0793526	0.499536	0.444651	DNM1;DNM1L;DNM2;DNM3;FIS1;MFF;MIEF1;MTFR1;OPA1;SLC25A46
EMBRYONIC_ORGAN_DEVELOPMENT	257	4115	0.0847128	0.075083	0.499536	0.437857	ACVR1;AHI1;ALDH1A3;ATP6V1B1;AXIN1;BBS4;BBS5;BBS7;CEP290;CHD7;COBL;CRB2;CTNNB1;DLL1;DNAAF1;DSCAML1;E2F7;EOMES;EPHB2;ESRRB;FBN1;FBN2;FGFR2;FLT3LG;FOXE1;FOXF1;FOXN4;FUZ;GATA4;GLI2;GLI3;HAND1;HOXA1;HOXD3;ID2;IFT122;IGF2;IRX5;KDM2B;KDR;KIT;KITLG;KMT2A;LEF1;LHX1;MEF2C;MEGF8;MFAP2;MICAL2;MTHFD1;MTHFD1L;MYO3A;MYO3B;NDRG4;NIPBL;NKX2-5;NKX2-6;NOTCH1;NPHP3;NPHP3-ACAD11;OSR1;PCSK5;PDGFA;PDGFRA;PHACTR4;PKD1;P…
ST_GA12_PATHWAY	51	563	0.0849872	0.0657629	0.500149	0.416774	BTK;CFB;EPHB2;JUN;MAP2K5;MAPK1;MAPK8;PLD3;PTK2;RASAL1;SRC;VAV1
REGULATION_OF_KIT_SIGNALING	35	369	0.0859433	0.0748543	0.500149	0.436894	CBL;FYN;KIT;LYN;PRKCA;PTPN6;SH2B3;SOCS6;SOS1;YES1
NUCLEOTIDE_METABOLISM	88	1527	0.0857772	0.0724351	0.500149	0.431985	ADK;ADSL;ADSS;ADSSL1;AK2;AK5;AK8;AK9;AMPD2;AMPD3;CMPK1;CTPS2;DCTD;DGUOK;DPYD;DPYS;DTYMK;ENTPD1;ENTPD2;ENTPD3;ENTPD4;ENTPD6;ENTPD7;ENTPD8;GDA;GLRX;GMPR2;HPRT1;IMPDH1;IMPDH2;ITPA;LHPP;NME2;NME3;NME4;NME7;NT5C1B;NT5E;PFAS;PNP;RRM2;TK1;TK2;TXNRD1;UCK1;UCK2;UCKL1;UPB1;UPP1;XDH
AMINO_ACID_TRANSPORT	106	1810	0.0859397	0.0741887	0.500149	0.434489	CLN3;CPLX1;CTNS;GLS;GLS2;PPFIA1;PPFIA2;PPFIA4;PQLC2;PRAF2;RIMS1;SH3BP4;SLC16A10;SLC17A6;SLC17A7;SLC1A2;SLC1A3;SLC1A4;SLC1A5;SLC1A6;SLC1A7;SLC25A12;SLC25A13;SLC25A2;SLC25A22;SLC25A38;SLC25A48;SLC36A2;SLC38A10;SLC38A11;SLC38A3;SLC38A4;SLC38A7;SLC38A8;SLC3A1;SLC3A2;SLC43A1;SLC43A2;SLC6A1;SLC6A12;SLC6A15;SLC6A17;SLC6A18;SLC6A19;SLC6A6;SLC6A7;SLC7A1;SLC7A11;SLC7A2;SLC7A5;SLC7A6;SLC7A7;SLC7A8;SNAP25;ST…
CELLULAR_RESPONSE_TO_EPIDERMAL_GROWTH_FACTOR_STIMULUS	23	481	0.0853719	0.0692889	0.500149	0.424724	DAB2IP;EGFR;FOXC1;IQGAP1;MARS;PDE8A;PDPK1;PLCG1;PTPN11;SOX9;STAT5B;TDGF1
PURINE_NUCLEOSIDE_TRIPHOSPHATE_METABOLIC_PROCESS	147	2442	0.0858751	0.0769176	0.500149	0.44039	ADPGK;AK9;ALDOB;ATP1B1;ATP5A1;ATP5G2;ATP5G3;ATP5J2;ATP5L;ATP5S;ATP6V0A1;ATP6V0A4;CHCHD10;COX15;COX6A1;COX6B1;COX7A2L;COX7B;CTNS;CYCS;ENO2;GAPDHS;GCK;GNAI3;GPHN;GPI;GTPBP1;HK1;HK3;HSPA8;IMPDH1;IMPDH2;LDHA;LRRK2;MFN1;MOCS1;MOCS2;MYH3;MYH6;NADK;NDUFA10;NDUFA11;NDUFA13;NDUFA2;NDUFA3;NDUFA5;NDUFA6;NDUFA9;NDUFB5;NDUFC1;NDUFS2;NDUFS3;NDUFS6;NDUFV2;NFS1;OPA1;PARP1;PFKFB1;PFKL;PFKM;PFKP;PGAM1;PGAM2;PGK1;P…
DNA_LIGATION_INVOLVED_IN_DNA_REPAIR	4	137	0.0859836	0.0737948	0.500149	0.434266	HMGB1;LIG1;PARP1
ZINC_II_ION_TRANSPORT	15	343	0.0853294	0.0805116	0.500149	0.446108	SLC30A1;SLC30A5;SLC30A8;SLC39A10;SLC39A11;SLC39A12;SLC39A13;SLC39A14;SLC39A3;SLC39A7;TRPM2
MESODERM_FORMATION	26	532	0.0852938	0.0702425	0.500149	0.425175	AXIN1;BMP4;CRB2;EOMES;HMGA2;ITGA2;ITGA3;ITGA8;ITGB3;KDM6B;KLF4;LEF1;MESP2;SIX2;TRIM15
CHROMATIN_SILENCING	44	823	0.0852609	0.0852178	0.500149	0.457295	BAHD1;BEND3;DOT1L;DPY30;H2AFZ;H3F3A;HDAC2;HDAC5;HIST1H2AG;HIST1H2AI;HIST1H3E;HIST1H3H;HIST1H4I;HIST1H4J;HIST2H2AB;KMT2D;MBD3;MORF4L1;MORF4L2;MSL3;NRDE2;RIF1;SIRT2;TNRC18
REPRODUCTIVE_SYSTEM_DEVELOPMENT	162	2668	0.085685	0.0774608	0.500149	0.44039	AKR1C3;ALOX15B;ANG;AR;BASP1;CHD7;CITED1;CRIP1;CUL7;DMRT1;E2F7;EIF2B4;EOMES;ESRRB;FGF8;FGF9;FGFR2;FOXF2;GATA3;GATA4;GATA6;IGF2;ING2;INHA;INHBA;INHBB;IRX5;ITGB8;KIT;KITLG;KLHL26;KLHL32;LEF1;LEP;LHX1;MAMLD1;MEA1;NCOA4;NIPBL;PDGFRA;PKD1;PKD2;PLAC1;PPARD;PPARG;PRKACG;PSAPL1;PTK2;PTPN11;PTPRN;RAB13;RBP4;RBPJ;ROBO2;SLIT2;SLIT3;SOX15;SOX8;SOX9;STOX2;STRA6;TBX3;TCF21;UTF1;VDR;WNT2B;WNT5A;WNT7B;WT1;ZFP42
REPRODUCTIVE_STRUCTURE_DEVELOPMENT	162	2668	0.085685	0.0774608	0.500149	0.44039	AKR1C3;ALOX15B;ANG;AR;BASP1;CHD7;CITED1;CRIP1;CUL7;DMRT1;E2F7;EIF2B4;EOMES;ESRRB;FGF8;FGF9;FGFR2;FOXF2;GATA3;GATA4;GATA6;IGF2;ING2;INHA;INHBA;INHBB;IRX5;ITGB8;KIT;KITLG;KLHL26;KLHL32;LEF1;LEP;LHX1;MAMLD1;MEA1;NCOA4;NIPBL;PDGFRA;PKD1;PKD2;PLAC1;PPARD;PPARG;PRKACG;PSAPL1;PTK2;PTPN11;PTPRN;RAB13;RBP4;RBPJ;ROBO2;SLIT2;SLIT3;SOX15;SOX8;SOX9;STOX2;STRA6;TBX3;TCF21;UTF1;VDR;WNT2B;WNT5A;WNT7B;WT1;ZFP42
NEGATIVE_REGULATION_OF_PHOSPHOPROTEIN_PHOSPHATASE_ACTIVITY	22	214	0.0857529	0.0696383	0.500149	0.424724	CRY2;IKBKB;NCKAP1L;PPP1R15A;PPP1R1B;PPP4R4;ROCK2;TIPRL;TNF
CELLULAR_AMINO_ACID_BIOSYNTHETIC_PROCESS	48	893	0.0852083	0.0752342	0.500149	0.438365	AASDHPPT;AGXT;ALDH18A1;APIP;ASL;ASPG;ASS1;CPS1;FOLH1;GATM;GGT1;GLS;GLS2;GOT1;GOT2;GPT;MTHFD1;MTR;MTRR;NAT8L;OTC;PSPH;PYCR1;PYCR2;RIMKLA;RIMKLB;SERINC5
POSITIVE_T_CELL_SELECTION	7	195	0.0859724	0.0766683	0.500149	0.44039	FOXP3;IRF4;ZAP70;ZFPM1
REGULATION_OF_SYNCYTIUM_FORMATION_BY_PLASMA_MEMBRANE_FUSION	15	343	0.0853294	0.0805116	0.500149	0.446108	ADAM9;ADGRB1;CFLAR;DCSTAMP;EHD2;FLOT1;MYF6;RAPGEF3
IMMUNE_RESPONSE-REGULATING_CELL_SURFACE_RECEPTOR_SIGNALING_PATHWAY	435	5725	0.0862081	0.0735294	0.500927	0.434266	ABI1;ABL1;ACTB;ACTG1;ACTR3;ARPC2;ARPC3;BAG6;BAIAP2;BCAR1;BCL2;BLK;BRK1;BTK;BTRC;CARD11;CARD9;CD38;CD3E;CD79A;CDC42;CHUK;CLEC7A;CREBBP;CRK;CSK;CUL1;CYFIP1;CYFIP2;DOCK1;ELMO1;ELMO2;FBXW11;FCGR2A;FER;FFAR2;FGR;FOS;FPR1;FYN;GAB2;GATA3;GRAP2;GRB2;HLA-DPA1;HLA-DPB1;HLA-DQB1;HLA-DQB2;HLA-DRA;HLA-DRB1;HLA-DRB5;HRAS;HSP90AA1;HSP90AB1;IGHV1-24;IGHV3-35;IGHV4-61;IKBKB;IKBKG;INPP5D;ITK;JUN;KIR2DL1;KIT;LAT2;L…
REGULATION_OF_CARDIAC_MUSCLE_TISSUE_GROWTH	33	643	0.0862634	0.084902	0.500927	0.456677	AKAP6;BMPR1A;ERBB4;FGFR2;GSK3A;IGF1;MEF2C;NOTCH1;RBP4;RBPJ;TBX2;TBX5;TGFBR3;TP73
GLYCEROLIPID_METABOLIC_PROCESS	369	5797	0.0864571	0.0794899	0.501627	0.444651	ABHD12;ABHD16A;ABHD2;ABHD4;ABHD5;ABHD6;ACHE;AGK;AGMO;AGPAT1;AGPAT3;AGPAT4;ALOX15;ANG;APOA1;APOBR;APOC3;ARF3;AWAT2;BMX;CAV1;CDS1;CDS2;CEPT1;CHKA;CHKB;CPNE1;CPNE3;CPNE6;CPS1;CRLS1;CSF1R;CSNK2B;DAGLA;DBI;DDHD2;DGAT1;DGAT2;DGAT2L6;DGKA;DGKB;DGKD;DGKG;DGKH;DGKQ;DGKZ;DRD2;EFR3A;EFR3B;ENPP2;ENPP6;ETNK1;ETNK2;FABP3;FABP5;FABP6;FAM126A;FIG4;GDE1;GK;GK5;GPD1;GPD1L;INPP4A;INPP4B;INPP5D;INPP5E;IP6K1;IP6K2;LC…
TRNA_CHARGING	51	568	0.0867745	0.0794045	0.503043	0.444651	AARS;CARS;CARS2;DARS;DARS2;EARS2;FARS2;FARSB;GARS;IARS;IARS2;LARS;LARS2;MARS;MARS2;NARS;NARS2;RARS2;TARS;TARSL2;VARS;WARS;YARS
REGULATION_OF_LEUKOCYTE_PROLIFERATION	144	1781	0.0869996	0.079283	0.503092	0.444651	AGER;AHR;BCL2;BMP4;BST1;BTN2A2;CCDC88B;CCR2;CD1D;CD276;CD28;CD320;CD38;CD3E;CD40LG;CD55;CD6;CD81;CHRNB2;CLCF1;DLG5;EBI3;FADD;FOXP3;GPNMB;GPR183;GREM1;GSTP1;HHLA2;HLA-DPA1;HLA-DPB1;HMGB1;IGF1;IGF2;IKZF3;IL10;IL12A;IL12B;IL12RB1;IL18;IL1B;IRS2;JAK3;LEP;LGALS3;LILRB1;LST1;LYN;MEF2C;NCK2;NCKAP1L;NFATC2;PNP;PTPRC;RASAL3;SFTPD;SOX11;TGFBR2;TLR9;TNFRSF13B;TNFSF13B;TNFSF4;TNFSF9;VCAM1;VTCN1;ZNF335;ZP3
THYROID_HORMONE_METABOLIC_PROCESS	22	215	0.087003	0.0904215	0.503092	0.470597	CPQ;CRYM;DIO1;DIO2;DIO3;DUOX1;FOXE1;SULT1B1;TPO
POSITIVE_REGULATION_OF_DNA_BINDING	33	649	0.0869423	0.0735664	0.503092	0.434266	CTNNB1;EGF;FOXC1;GATA3;HMGA2;HMGB1;IGF1;MMP9;PPARG;RB1;SIRT2;SKI;TGFB1;TWIST1
BIOCARTA_PGC1A_PATHWAY	30	596	0.0882204	0.0739299	0.504702	0.434266	CALM2;CAMK2B;CAMK2D;CAMK2G;CAMK4;HDAC5;MEF2A;MEF2C;MEF2D;PPARA;PPARGC1A;PPP3CA;PPP3CB;SLC2A4;YWHAH
AFLATOXIN_ACTIVATION_AND_DETOXIFICATION	9	232	0.0885248	0.0802488	0.504702	0.445985	ACY3;DPEP1;DPEP2;GGT1;GGT6;MGST2
TRANSPORT_OF_MATURE_MRNAS_DERIVED_FROM_INTRONLESS_TRANSCRIPTS	43	467	0.0874301	0.0784256	0.504702	0.441942	AAAS;CPSF1;CPSF3;EIF4E;FIP1L1;NCBP1;NDC1;NUP133;NUP188;NUP205;NUP210;NUP214;NUP50;NUP54;NUP62;NUP88;NUP93;NUPL2;NXF1;SYMPK;WDR33
EGFR_DOWNREGULATION	30	596	0.0882204	0.0739299	0.504702	0.434266	ARHGEF7;CBL;CDC42;EGF;EGFR;EPN1;EPS15L1;PTPN3;PTPRK;RPS27A;SH3GL1;SH3KBP1;SPRY1
MESONEPHRIC_TUBULE_DEVELOPMENT	49	907	0.0877295	0.077559	0.504702	0.44039	BMP2;BMP4;CITED1;CTNNBIP1;FGF1;FGFR2;FOXC1;GATA3;GDNF;GPC3;LHX1;OSR1;PKD1;PKD2;ROBO2;SIX1;SLIT2;TCF21;WNT11;WT1
ENDOSOME_ORGANIZATION	49	908	0.0878421	0.0776614	0.504702	0.44039	ALS2;ARFGEF2;CHMP1B;CHMP3;CHMP6;CLCN3;DNM1;HOOK2;HOOK3;IST1;LAMTOR1;LAPTM4B;MVB12A;PI4K2A;PLEKHJ1;RAB11A;RAB27A;SNF8;SNX10;SNX3;SNX33;SQSTM1;VPS28;VPS37A;VPS37B;VPS4A
LUNG_EPITHELIUM_DEVELOPMENT	11	268	0.0885327	0.0813584	0.504702	0.447695	BMP4;GRHL2;NFIB;PKD1;STRA6;WNT7B
PLASMA_LIPOPROTEIN_PARTICLE_CLEARANCE	45	842	0.0882791	0.0773436	0.504702	0.44039	AMN;AP2A1;AP2A2;AP2B1;AP2M1;APOA1;APOBR;APOC3;APOM;CD36;CLTA;CLTC;CUBN;DGAT2;HDLBP;HMOX1;LDLR;LDLRAP1;LIPC;NCEH1;NPC2;SCARB1;SOAT2;VLDLR
THYROID_HORMONE_GENERATION	20	187	0.0884028	0.0690226	0.504702	0.424724	CPQ;DIO1;DIO2;DIO3;DUOX1;FOXE1;TPO
REGULATION_OF_METAL_ION_TRANSPORT	452	5965	0.0878717	0.0794492	0.504702	0.444651	ACTN2;ACTN4;AHCYL1;AHNAK;AKAP6;AKAP9;ALG10B;ANK2;ANK3;ANO6;ATP1B1;ATP1B2;ATP2B4;BCL2;CAB39;CACNA1C;CACNA1D;CACNA2D1;CACNB1;CACNB2;CACNB4;CAMK2B;CAMK2D;CAMK2G;CAV1;CD63;CD84;CEMIP;CHP1;CNKSR3;CRACR2A;CRHR1;CTNNB1;CXCL12;DLG1;DMD;DPP10;DPP6;DRD2;EGF;EPO;F2R;FFAR1;FGF12;FHL1;FMR1;FXYD1;FXYD2;FXYD5;FXYD6;GAL;GALR2;GLRX;GNB5;GPD1L;GPER1;GRIN3B;GRM6;GSTO1;HFE;HOMER1;HPCA;HTT;JPH3;JSRP1;KCNA5;KCNAB1;KCN…
MATURATION_OF_SSU-RRNA	30	595	0.0880921	0.0738982	0.504702	0.434266	ABT1;DCAF13;DIEXF;KRI1;LSM6;MRPS11;MRPS9;NAT10;NGDN;NOC4L;NOP14;RPS14;RPS28;RPS8;RRS1;TBL3;TSR1;UTP14A;UTP14C;UTP6;WDR46
MESONEPHRIC_EPITHELIUM_DEVELOPMENT	49	907	0.0877295	0.077559	0.504702	0.44039	BMP2;BMP4;CITED1;CTNNBIP1;FGF1;FGFR2;FOXC1;GATA3;GDNF;GPC3;LHX1;OSR1;PKD1;PKD2;ROBO2;SIX1;SLIT2;TCF21;WNT11;WT1
NEPHRON_DEVELOPMENT	108	1838	0.0884051	0.0764563	0.504702	0.44039	ACTA2;AHI1;ANGPT1;ANGPT2;BASP1;BMP2;BMP4;CITED1;COL4A3;COL4A4;CTNNBIP1;DLL1;FGF1;FOXC1;GATA3;GDNF;IQGAP1;ITGA3;JAG1;LHX1;MAGI2;MEF2C;MPV17;MTSS1;MYO1E;NPHS1;NUP93;OSR1;PDGFRA;PKD1;PKD2;PLCE1;PODXL;POU3F3;PROM1;PTPRO;SIX1;SIX2;SOX8;SOX9;SULF1;SULF2;TCF21;TEK;TFAP2B;WNK4;WNT11;WNT7B;WT1
REGULATION_OF_PHOSPHOLIPID_BIOSYNTHETIC_PROCESS	7	199	0.0877044	0.0782581	0.504702	0.441706	ACSL3;FABP3;PDGFA;SLC27A1;ZP3
POSITIVE_REGULATION_OF_DNA_METABOLIC_PROCESS	165	2717	0.0883306	0.0741173	0.504702	0.434441	AKT1;APLF;BMP4;BRCC3;CCT2;CCT3;CCT5;CCT8;CDC7;CHTF18;CLCF1;DBF4B;DHX9;DKC1;DNMT1;E2F7;EGFR;EPO;ERCC1;EYA3;EYA4;FAM168A;GLI2;GREM1;GRHL2;HMBOX1;HMGB1;HNRNPA1;HRAS;HSP90AA1;HSP90AB1;IGF1;IGF1R;INO80;INS;INSR;KITLG;KLF4;MAPK1;MAPK3;MGMT;NABP2;NAF1;NBN;NEK2;NEK7;NPAS2;NVL;PARM1;PARP9;PDGFA;PDGFC;PDGFRA;PLA2G1B;PML;POT1;PRDM9;PRKCG;PRKD2;RAD51;RFC2;RFC3;RIF1;RNF8;RTEL1;SETMAR;SHC1;SLX4;SPIDR;STOML2;TG…
VENTRAL_SPINAL_CORD_DEVELOPMENT	9	230	0.0882347	0.0799254	0.504702	0.445271	DLL4;FOXN4;GLI2;MDGA2
REGULATION_OF_NEUROBLAST_PROLIFERATION	11	266	0.0883384	0.0810612	0.504702	0.447599	CTNNB1;DISC1;DRD2;FZD3;LRRK2;NF1;ZNF335
REGULATION_OF_RHODOPSIN_MEDIATED_SIGNALING_PATHWAY	18	395	0.0887974	0.0696725	0.505791	0.424724	CAMKMT;FNTA;FNTB;GNAT1;GRK4;GUCA1B;GUCY2F;METAP1;NMT1;NMT2;PDE6B;PPEF1;SAG
SPHINGOLIPID_METABOLIC_PROCESS	115	1944	0.0889435	0.0774988	0.506203	0.44039	ACER1;ACER2;ALDH3A2;ALDH3B1;ALDH3B2;ALOXE3;ARSB;ARSF;ARSG;ARSK;ARV1;B3GALNT1;B4GALT3;B4GALT6;CERK;CERS2;CERS3;CERS4;CERS5;CERS6;CLN3;CLN8;CPTP;CSNK1G2;CTSA;DEGS1;DEGS2;ELOVL7;ESYT1;ESYT2;ESYT3;GALC;GLB1;GM2A;HACD1;HACD2;HACD3;HACD4;HEXA;KDSR;NAGA;NEU1;NEU2;NEU4;NSMAF;ORMDL3;PLA2G15;PPM1L;PPP2R1A;PPT1;PRKD1;PRKD2;PRKD3;SAMD8;SGPL1;SGPP1;SMPD1;SMPD3;SMPD4;SPHK2;SPTLC1;SPTLC3;ST3GAL5;ST6GALNAC3;ST6G…
TIE1_TEK	52	578	0.0890866	0.069464	0.506423	0.424724	AKT1;BMX;DOK2;ELK1;FES;FOXO1;MAP2K1;MAPK1;MAPK3;NOS3;PAK1;PTK2;PXN;SHC1;STAT5A;STAT5B;TEK
NUCLEAR-TRANSCRIBED_MRNA_CATABOLIC_PROCESS,_EXONUCLEOLYTIC	39	421	0.0891299	0.078853	0.506423	0.443985	CNOT6;CNOT7;CNOT8;DCP1A;DCP1B;DCPS;DIS3;DIS3L2;EDC3;EXOSC1;EXOSC2;EXOSC7;EXOSC8;HBS1L;LSM1;LSM2;LSM4;LSM5;LSM6;SKIV2L;TTC37;WDR61
SUPERPATHWAY_OF_D-_I_MYO__I_-INOSITOL__1,4,5_-TRISPHOSPHATE_METABOLISM	27	545	0.0893992	0.0740241	0.507017	0.434266	IMPAD1;INPP5A;INPP5D;ITPKA;ITPKB;ITPKC;MINPP1;OCRL;PTEN;SYNJ2
PID_HIF1_TFPATHWAY	85	1477	0.0899487	0.0755588	0.507017	0.438586	ABCB1;AKT1;CP;CREBBP;CXCL12;CXCR4;EGLN3;EPO;ETS1;FOS;FURIN;GATA2;GCK;HDAC7;HK1;HMOX1;HNF4A;ID2;ITGB2;JUN;LDHA;LEP;NCOA1;NCOA2;NDRG1;NT5E;PFKFB3;PFKL;PGK1;RORA;SLC2A1;SMAD3;SP1;TERT
SIG_PIP3_SIGNALING_IN_B_LYMPHOCYTES	112	1353	0.089495	0.0710229	0.507017	0.427124	AKT1;AKT2;AKT3;BCR;BTK;CDKN2A;CYTH3;DAPP1;FLOT1;FOXO3;GAB1;ITPR1;ITPR2;ITPR3;LYN;PHF11;PIK3CA;PIK3R5;PITX2;PLCG2;PPP1R13B;PREX1;PTEN;PTPRC;RPS6KA2;RPS6KB1;SAG;VAV1
MITOTIC_PROMETAPHASE	183	2988	0.0896646	0.0820049	0.507017	0.449627	ACTR1A;AHCTF1;AKAP9;B9D2;BIRC5;BUB1B;CCNB2;CDC20;CDK1;CENPF;CENPI;CENPK;CENPL;CENPP;CEP131;CEP152;CEP164;CEP290;CEP41;CEP57;CEP63;CEP70;CEP72;CEP76;CEP78;CKAP5;CLASP1;CLASP2;CLIP1;CNTRL;CSNK1D;CSNK1E;CSNK2B;DCTN2;DYNC1H1;DYNC1I2;DYNC1LI1;DYNC1LI2;DYNLL1;DYNLL2;ERCC6L;HAUS7;HSP90AA1;KIF2A;KIF2C;MAD1L1;MAPRE1;MZT2B;NCAPD2;NCAPH;NDE1;NDEL1;NEDD1;NEK2;NINL;NUDC;NUMA1;NUP133;ODF2;PAFAH1B1;PCNT;PLK1;PM…
LDL_CLEARANCE	21	445	0.0900192	0.0721453	0.507017	0.431738	AP2A1;AP2A2;AP2B1;AP2M1;CLTA;CLTC;LDLR;LDLRAP1;LSR;NCEH1;NPC2;SOAT2
POSITIVE_REGULATION_OF_MESONEPHROS_DEVELOPMENT	21	441	0.0894195	0.0855919	0.507017	0.458741	BASP1;GATA3;GDNF;LHX1;SIX1;SOX8;SOX9;WT1
GLUTATHIONE_METABOLIC_PROCESS	34	661	0.0901216	0.0765689	0.507017	0.44039	CLIC1;CLIC6;CNDP2;CTNS;DPEP1;EEF1E1-BLOC1S5;ETHE1;GCLC;GGCT;GGT1;GSTA4;GSTM3;GSTM5;GSTO1;GSTO2;GSTP1;GSTT2;GSTZ1;HAGH;MGST2;MMACHC
ENDOCARDIAL_CUSHION_MORPHOGENESIS	21	444	0.0897972	0.0721189	0.507017	0.431738	ACVR1;ACVRL1;BMP2;BMP4;BMPR1A;DCHS1;FGF8;HEYL;NOTCH1;RBPJ;SOX9;TBX2;TGFBR2
NEGATIVE_REGULATION_OF_MACROPHAGE_DERIVED_FOAM_CELL_DIFFERENTIATION	20	189	0.0901143	0.0710202	0.507017	0.427124	ABCA1;ABCG1;ITGAV;ITGB3;NR1H3;PPARA;PPARG
REGULATION_OF_CHEMOTAXIS	195	2460	0.089815	0.0779867	0.507017	0.440917	ADGRA2;ANGPT2;ANO6;BST1;C5;CAMK1D;CCL26;CCR2;CDH13;CMKLR1;CXCL12;CXCL13;CXCL17;CXCR4;DAPK2;DSCAM;EDN2;EDN3;EFNB2;ELANE;F7;FGF1;FGF4;FGFR1;GPR183;GREM1;HMGB1;IL12A;IL6R;KDR;LYN;MEGF8;MET;MOSPD2;NBL1;NCKAP1L;NOTCH1;NRP1;NTF3;NTRK3;P2RX4;PADI2;PDGFRA;PLXNA1;PLXNA2;PLXNA3;PLXNA4;PPM1F;PRKD1;PRKD2;PTK2B;PTPN2;PTPRO;RAC1;RAC2;RARRES2;ROBO1;ROBO2;SEMA3A;SEMA5A;SLC8B1;SLIT2;STX3;STX4;TGFB1;THBS1;THBS4;US…
OXIDATIVE_PHOSPHORYLATION	50	917	0.0900756	0.0904207	0.507017	0.470597	CHCHD10;COX15;COX6A1;COX6B1;COX7A2L;COX7B;CYCS;NDUFA10;NDUFA11;NDUFA13;NDUFA2;NDUFA3;NDUFA5;NDUFA6;NDUFA9;NDUFB5;NDUFC1;NDUFS2;NDUFS3;NDUFS6;NDUFV2;SDHC;SDHD;UQCC3;UQCR11
REGULATION_OF_LYMPHOCYTE_PROLIFERATION	139	1715	0.0896033	0.081396	0.507017	0.447695	AGER;AHR;BCL2;BMP4;BST1;BTN2A2;CCDC88B;CCR2;CD1D;CD276;CD28;CD320;CD38;CD3E;CD40LG;CD55;CD6;CD81;CHRNB2;CLCF1;DLG5;EBI3;FADD;FOXP3;GPNMB;GPR183;HHLA2;HLA-DPA1;HLA-DPB1;HMGB1;IGF1;IGF2;IKZF3;IL10;IL12A;IL12B;IL12RB1;IL18;IL1B;IRS2;JAK3;LEP;LGALS3;LILRB1;LST1;LYN;MEF2C;NCK2;NCKAP1L;NFATC2;PNP;PTPRC;RASAL3;SFTPD;SOX11;TGFBR2;TLR9;TNFRSF13B;TNFSF13B;TNFSF4;TNFSF9;VCAM1;VTCN1;ZNF335;ZP3
PRE-NOTCH_EXPRESSION_AND_PROCESSING	69	1223	0.090222	0.0823597	0.507166	0.450417	AGO1;AGO2;ATP2A1;ATP2A3;B4GALT1;CCND1;CREBBP;E2F3;FURIN;JUN;LFNG;MAML2;MAML3;MAMLD1;NOTCH1;NOTCH4;RBPJ;SNW1;ST3GAL3;ST3GAL4;ST3GAL6;TFDP1;TFDP2;TMED2;TNRC6A;TNRC6B;TNRC6C
POSITIVE_REGULATION_OF_PROTEIN_IMPORT	106	1276	0.0903492	0.0793837	0.50725	0.444651	BAG3;BMP4;BMPR1A;C8orf4;CD27;CSF3;DAB2;DACT1;DMAP1;ECT2;EGF;EGFR;ERBB4;IGF1;IL12B;IL1B;IPO5;KANK1;LEP;NLRP12;NUP93;PIK3R2;PSEN1;RBPMS;RHOA;SEMA5A;SMAD3;SPPL3;TGFB1;TGFB3;TLR9;TMEM110;TMEM173;TNF;TNFSF14;TRIP6;UBR5;WNT3A;ZIC1
HISTONE_H2A_MONOUBIQUITINATION	24	497	0.0905843	0.0736553	0.50725	0.434266	BCOR;CUL4B;DDB1;DDB2;KDM2B;PCGF1;PCGF2;PCGF3;RING1;RNF2;RYBP
NEGATIVE_REGULATION_OF_MACROAUTOPHAGY	40	428	0.0906067	0.0666495	0.50725	0.416774	AKT1;CLEC16A;FEZ1;FEZ2;LRRK2;LZTS1;MTOR;PHF23;PIK3CA;QSOX1;SCFD1;SEC22B;TSC1;TSC2
ATP_METABOLIC_PROCESS	130	2174	0.0904701	0.0798778	0.50725	0.445271	ADPGK;AK9;ALDOB;ATP1B1;ATP5A1;ATP5G2;ATP5G3;ATP5J2;ATP5L;ATP5S;ATP6V0A1;ATP6V0A4;CHCHD10;COX15;COX6A1;COX6B1;COX7A2L;COX7B;CTNS;CYCS;ENO2;GAPDHS;GCK;GPI;HK1;HK3;HSPA8;LDHA;MYH3;MYH6;NADK;NDUFA10;NDUFA11;NDUFA13;NDUFA2;NDUFA3;NDUFA5;NDUFA6;NDUFA9;NDUFB5;NDUFC1;NDUFS2;NDUFS3;NDUFS6;NDUFV2;PARP1;PFKFB1;PFKL;PFKM;PFKP;PGAM1;PGAM2;PGK1;PGM2L1;PKLR;PRKAG2;SDHC;SDHD;SLC25A13;STOML2;TCIRG1;TGFB1;UQCC3;UQ…
DEMETHYLATION	66	761	0.0905302	0.0851874	0.50725	0.457295	ALKBH2;ALKBH3;ALKBH5;APOBEC2;APOBEC3F;CYP2D6;FTO;JMJD1C;JMJD6;KDM2A;KDM3B;KDM4A;KDM4B;KDM4C;KDM4E;KDM5B;KDM5C;KDM6B;KDM7A;MMACHC;PHF2;TET1;TET2;TET3
NUCLEOSIDE_TRIPHOSPHATE_CATABOLIC_PROCESS	3	114	0.0907207	0.105226	0.507473	0.491602	DUT;ITPA
POSITIVE_REGULATION_OF_CELL_DEVELOPMENT	444	6917	0.0908826	0.0809103	0.507965	0.447578	ABL1;ABL2;ADD1;ADRA2C;AKAP6;APOA1;ARHGAP35;ARHGEF7;ARSB;BHLHB9;BIN1;BMP2;BMP4;CAMK1D;CAMK2B;CBFA2T2;CCR2;CDC42;CDH5;CDKL3;CDKL5;CLCF1;CNTF;COBL;CPEB3;CPNE1;CPNE5;CPNE6;CPNE9;CRK;CRKL;CSNK1D;CSNK1E;CTNNB1;CUL7;CUX1;CUX2;CXCR4;DAB2IP;DICER1;DISC1;DLG5;DMTN;DOCK1;DOCK5;DRD2;DSCAM;ECT2;FAM129B;FBXW8;FES;FGFR1;FMR1;FOXO6;FZD3;GPER1;GPRC5B;HEYL;HOXD3;IGF1;IL1RAPL1;ITSN2;KIDINS220;L1CAM;LIMS1;LMOD3;LRP8…
HDR_THROUGH_MMEJ__ALT-NHEJ_	3	115	0.0910455	0.076548	0.50825	0.44039	NBN;PARP1;RBBP8
LEUKOTRIENE_METABOLIC_PROCESS	29	297	0.0910819	0.0772282	0.50825	0.44039	ABCC1;ALOX12;ALOX15;ALOX5;ALOX5AP;CYP4F3;DPEP1;GGT1;GGT6;LTC4S;MGST2;PLA2G1B
ESTABLISHMENT_OF_ENDOTHELIAL_BARRIER	42	789	0.0911712	0.0792885	0.508335	0.444651	ICAM1;MSN;PDE2A;PDE4D;PPP1R16B;RAP1A;RAP2C;RAPGEF1;RAPGEF2;RAPGEF3;RDX;TJP1;WNT7B
REGULATION_OF_KIDNEY_DEVELOPMENT	42	791	0.0913298	0.0793731	0.508806	0.444651	BASP1;BMP4;CTNNB1;FLCN;GATA3;GDNF;LHX1;OSR1;PDGFA;PRKX;PROM1;RET;SIX1;SIX2;SOX8;SOX9;STAT1;WT1
REGIONALIZATION	161	2649	0.0915923	0.0826623	0.509535	0.450893	ACVR2B;AHI1;ARL13B;ATP6AP2;AXIN1;BASP1;BMP2;BMP4;CDX1;CDX2;CDX4;CELSR2;COBL;CRB2;CTNNBIP1;CYP26B1;CYP26C1;DLL1;DLL4;DNAAF1;DSCAML1;DVL2;EGF;FGFR2;FOXB1;FOXN4;FZD5;GATA4;GLI2;GREM1;HOXD3;KDM2B;LEF1;LFNG;LHX1;LMX1B;LRP4;LRP5;MEF2C;MEGF8;MESP2;NBL1;OSR1;OTX2;PCSK5;PITX2;PKD1L1;PLD6;PTCH1;RELN;RFX4;SFRP1;SIX2;SKI;SMAD6;T;TBX1;TBX3;TDGF1;TDRD5;WLS;WNT2B;WNT7B;WNT8A;WT1
SOMATIC_DIVERSIFICATION_OF_IMMUNE_RECEPTORS	16	355	0.0916837	0.086259	0.509535	0.460003	CCR6;CD40LG;CTNNBL1;HMGB1;HSPD1;LIG1;MSH6;PMS2;POLL;RNF8;TCF3
REGULATION_OF_COAGULATION	113	1371	0.0916694	0.0812358	0.509535	0.447695	ADAMTS18;ALOX12;ANO6;ASIC2;C1QTNF1;CAV1;DMTN;F11;F2R;FAM46A;FAP;GP1BA;HS3ST5;LBH;LYN;NOS3;PDGFA;PDGFRA;PLAT;PLAU;PLG;PRKCA;PRKG1;PROC;PROCR;PROZ;SCARA5;SELP;SERPINE2;STAB2;STX2;STXBP5;TC2N;TEC;THBS1;TMPRSS6;VAV2
BIOCARTA_WNT_PATHWAY	31	608	0.0919211	0.0900475	0.510028	0.470597	AXIN1;BTRC;CCND1;CREBBP;CSNK1A1;CSNK1D;CTBP1;CTNNB1;DVL1;FRAT1;FZD1;LEF1;MAP3K7;NLK;PPARD;TAB1;TLE1
PROTEIN_K63-LINKED_UBIQUITINATION	31	606	0.0918772	0.0897132	0.510028	0.470597	ARIH2;ITCH;NEDD4;RNF126;RNF4;RNF5;RNF8;STUB1;TRIM27;TRIM5;TRIM56;UBE2B;UBE2E2;UBE2E3;UBE2O;UBE2T;WWP2;ZFP91
O2_CO2_EXCHANGE_IN_ERYTHROCYTES	3	118	0.0931474	0.0777007	0.511329	0.44039	CA4;CYB5R1;HBA1;HBA2
IRAK2_MEDIATED_ACTIVATION_OF_TAK1_COMPLEX	17	159	0.0929981	0.0947758	0.511329	0.478086	IRAK2;MAP3K7;RPS27A;TAB1;TAB2;TAB3
ERYTHROCYTES_TAKE_UP_CARBON_DIOXIDE_AND_RELEASE_OXYGEN	3	118	0.0931474	0.0777007	0.511329	0.44039	CA4;CYB5R1;HBA1;HBA2
ONCOGENE_INDUCED_SENESCENCE	57	647	0.0925886	0.0858343	0.511329	0.459166	AGO1;CDK4;CDK6;CDKN2A;CDKN2B;CDKN2C;CDKN2D;E2F3;ERF;ETS1;ETS2;ID1;MAPK1;MAPK3;MDM2;MDM4;RB1;RPS27A;SP1;TFDP1;TFDP2;TNRC6A;TNRC6B;TNRC6C
MONOSACCHARIDE_TRANSMEMBRANE_TRANSPORT	17	159	0.0929981	0.0947758	0.511329	0.478086	SLC2A1;SLC2A12;SLC2A13;SLC2A5;SLC2A6;SLC5A10;SLC5A11
SENSORY_PERCEPTION_OF_PAIN	44	483	0.0930147	0.0837133	0.511329	0.452052	ALOXE3;ANO1;CHRNA4;CHRNB2;EPHB1;KCNA2;KCNK4;MME;MMP24;NIPSNAP1;OPRL1;OPRM1;P2RX4;P2RX7;PRDM12;PROK2;SCN1A;SCN9A;TRPA1
HEXOSE_TRANSMEMBRANE_TRANSPORT	17	159	0.0929981	0.0947758	0.511329	0.478086	SLC2A1;SLC2A12;SLC2A13;SLC2A5;SLC2A6;SLC5A10;SLC5A11
POSITIVE_REGULATION_OF_PROTEIN_BINDING	87	1504	0.0930207	0.0865757	0.511329	0.460975	ABL1;ADD1;ADD2;AMFR;ANXA2;APP;BMP2;BMP4;CAV1;CSF3;DACT1;DERL1;EPB41;EPHA4;FLOT1;HFE;HIP1R;HIPK2;LRP1;LRRK2;MEF2C;MEN1;MMP9;NMD3;NRP1;PKD1;PSEN1;RAPGEF2;RIPK2;SPPL3;STK3;STK4;STPG1;TAF1;TCF7L2;TERT;TIAM1;TMEM173;WNT3A
NEGATIVE_REGULATION_OF_AUTOPHAGOSOME_ASSEMBLY	15	133	0.09229	0.068516	0.511329	0.4237	FEZ1;FEZ2;LRRK2;PHF23;SCFD1;SEC22B
CYTOKINE_PRODUCTION	101	1215	0.0931993	0.0813961	0.511329	0.447695	ABCA1;ADGRG1;AIRE;APP;CAMK4;CD28;CD36;CD55;CHGA;FOXP1;HMGB1;HSPD1;IL12B;IL18;IRF7;ITK;KIT;LEP;LILRA2;LILRB1;LTBP3;NLRC4;NOD1;NOD2;NOX5;PCSK5;PIK3CD;PIK3CG;PLA2G1B;PNP;RFTN1;S100A9;STOML2;TBK1;TLR9;TMEM173;TNFSF4;TRIM27;TRIM56
METHYLATION-DEPENDENT_CHROMATIN_SILENCING	1	73	0.0929915	0.0726989	0.511329	0.431985	MBD3
ALPHA-AMINO_ACID_CATABOLIC_PROCESS	70	1241	0.0924272	0.0755619	0.511329	0.438586	ACAT1;ACMSD;AFMID;AGXT;ALDH4A1;ALDH7A1;ASPG;ASRGL1;CARNS1;CRYM;DAO;DDAH1;FAH;FTCD;GCAT;GLS;GLS2;GOT1;GOT2;GSTZ1;HAAO;HDC;HIBADH;HNMT;HPD;IDO2;IL4I1;IVD;KMO;MCCC1;MTRR;NOS1;NOS3;OGDH;OTC;PHYKPL;PIPOX;QDPR;SARDH;SDS;SHMT1;SLC25A21;TAT;UROC1
RIBOSE_PHOSPHATE_METABOLIC_PROCESS	293	4651	0.0928261	0.0833183	0.511329	0.450893	ACAT1;ACOT7;ADCY1;ADCY10;ADCY2;ADCY6;ADCY7;ADCY9;ADPGK;ADSL;ADSS;ADSSL1;AK5;AK9;ALDOB;AMPD2;AMPD3;ATP1B1;ATP5A1;ATP5G2;ATP5G3;ATP5J2;ATP5L;ATP5S;ATP6V0A1;ATP6V0A4;BPNT1;CALCRL;CHCHD10;CMPK1;COASY;COX15;COX6A1;COX6B1;COX7A2L;COX7B;CROT;CTNS;CYCS;DCAKD;DERA;ENO2;ENTPD4;EPHA2;GAPDHS;GCK;GMPR2;GNAI3;GPHN;GPI;GTPBP1;GUCY1B3;GUCY2F;HK1;HK3;HPRT1;HSPA8;IMPAD1;IMPDH1;IMPDH2;LDHA;LRRK2;MFN1;MOCS1;MOCS2;MY…
REGULATION_OF_CELL_ADHESION	745	10025	0.0929599	0.0814051	0.511329	0.447695	ABL1;ABL2;ACER2;ACTN4;ACVRL1;ADAM22;ADAM8;ADAM9;ADAMTS18;ADGRG1;AGER;AGR2;AJAP1;AKT1;ALOX12;ALOX15;ANGPT1;ANK3;APOA1;ARHGAP6;ARHGDIB;ARHGEF7;ASS1;BCAS3;BMP2;BMP4;BST1;BTLA;BTN2A2;C1QTNF1;CAMK4;CARD11;CASK;CAV1;CBLL1;CCDC88B;CCL25;CCL28;CCR2;CD1D;CD2;CD276;CD28;CD36;CD3E;CD40LG;CD44;CD47;CD55;CD6;CDC42;CDH13;CDK6;CDKN2A;CDSN;CELSR2;CLASP1;CLASP2;CLPTM1;COL16A1;CORO1C;CRK;CRKL;CSK;CX3CL1;CXCL12;CXC…
BIOCARTA_SRCRPTP_PATHWAY	33	344	0.0935252	0.0809269	0.511912	0.447578	CDC25A;CDC25B;CDC25C;CDK1;CSK;GRB2;PRKCA;PRKCB;PTPRA;SRC
APOPTOTIC_CLEAVAGE_OF_CELLULAR_PROTEINS	56	1017	0.0941345	0.084204	0.511912	0.453987	ACIN1;ADD1;BCAP31;BIRC2;BMX;DBNL;DSG1;DSG3;FNTA;GSN;LMNB1;MAPT;OCLN;PKP1;PLEC;PTK2;SATB1;STK24;STK26;TJP1
GAP_JUNCTION_TRAFFICKING	19	404	0.0939508	0.0890772	0.511912	0.470132	AP2M1;CLTA;CLTB;CLTC;DAB2;DNM1;DNM2;GJA3;GJA9;GJB1;GJB3;GJB6;MYO6
APOPTOTIC_CLEAVAGE_OF_CELL_ADHESION_PROTEINS	6	171	0.0945051	0.10785	0.511912	0.496413	DSG1;DSG3;OCLN;PKP1;TJP1
GAMMA-AMINOBUTYRIC_ACID_SIGNALING_PATHWAY	19	404	0.0939508	0.0890772	0.511912	0.470132	GABBR1;GABBR2;GABRB2;GABRB3;GABRR3
POSITIVE_REGULATION_OF_MORPHOGENESIS_OF_AN_EPITHELIUM	22	454	0.0947986	0.0905786	0.511912	0.470597	AHI1;BMP4;GATA3;GDNF;LHX1;MTOR;RREB1;SIX1;SOX8;SOX9
L-SERINE_METABOLIC_PROCESS	6	173	0.0946802	0.0832337	0.511912	0.450893	PSPH;SDS;SERINC5;SHMT1
EARLY_ENDOSOME_TO_LATE_ENDOSOME_TRANSPORT	22	454	0.0947986	0.0905786	0.511912	0.470597	EMP2;HOOK2;HOOK3;KIF16B;LMTK2;RAB5A;RAB7A;SNF8;STX8;WDR81;WDR91
NEGATIVE_REGULATION_OF_TUMOR_NECROSIS_FACTOR_PRODUCTION	22	454	0.0947986	0.0905786	0.511912	0.470597	ARG2;BPI;CACTIN;GSTP1;HAVCR2;IL10;LILRA4;LILRB1;NFKBIL1;POMC;RARA;TRIM27
NEPHRON_EPITHELIUM_MORPHOGENESIS	43	804	0.0942149	0.0820556	0.511912	0.449627	AHI1;BMP2;BMP4;CITED1;CTNNBIP1;FGF1;GATA3;GDNF;LHX1;OSR1;PKD1;PKD2;SIX1;SIX2;SOX8;SOX9;TCF21;WNK4;WNT11;WT1
REGULATION_OF_PSEUDOPODIUM_ASSEMBLY	6	173	0.0946802	0.0832337	0.511912	0.450893	C15orf62;CDC42;CDC42EP2;CDC42EP4;CDC42EP5
GLYCOSPHINGOLIPID_METABOLIC_PROCESS	56	1013	0.0937851	0.0838512	0.511912	0.45244	ARSB;ARSF;ARSG;ARSK;B3GALNT1;B4GALT3;B4GALT6;CERK;CLN3;CPTP;CTSA;ESYT1;ESYT2;ESYT3;GALC;GLB1;GM2A;HEXA;NAGA;NEU1;NEU2;NEU4;SMPD1;SMPD3;SMPD4;ST3GAL5;ST6GALNAC3;ST6GALNAC6;ST8SIA1;ST8SIA2;ST8SIA4;ST8SIA5;SUMF1;UGCG
REGULATION_OF_EXTRACELLULAR_MATRIX_ASSEMBLY	33	346	0.0946195	0.0819396	0.511912	0.449627	CLASP1;CLASP2;NOTCH1;PHLDB2;SMAD3;TGFB1
NEPHRON_MORPHOGENESIS	43	804	0.0942149	0.0820556	0.511912	0.449627	AHI1;BMP2;BMP4;CITED1;CTNNBIP1;FGF1;GATA3;GDNF;LHX1;OSR1;PKD1;PKD2;SIX1;SIX2;SOX8;SOX9;TCF21;WNK4;WNT11;WT1
NEGATIVE_REGULATION_OF_JNK_CASCADE	25	507	0.0946124	0.0914194	0.511912	0.472947	AMBP;DACT1;DNAJA1;DUSP10;DUSP19;GSTP1;HIPK3;ITCH;MEN1;PER1;TP73;ZMYND11;ZNF675
ESTABLISHMENT_OF_MITOTIC_SPINDLE_ORIENTATION	29	300	0.0936298	0.0797453	0.511912	0.445271	DCTN1;GPSM2;HTT;NDE1;NDEL1;NUMA1;PAFAH1B1;SAPCD2;SPDL1;ZW10
POSITIVE_REGULATION_OF_RESPONSE_TO_OXIDATIVE_STRESS	6	172	0.0945284	0.108668	0.511912	0.49816	FBXW7;HDAC6;MMP3;TNF
POSITIVE_REGULATION_OF_PSEUDOPODIUM_ASSEMBLY	6	173	0.0946802	0.0832337	0.511912	0.450893	C15orf62;CDC42;CDC42EP2;CDC42EP4;CDC42EP5
DERMATAN_SULFATE_PROTEOGLYCAN_METABOLIC_PROCESS	19	409	0.0946995	0.0748499	0.511912	0.436894	BGN;CSGALNACT1;CSGALNACT2;DCN;DSE;IDUA;UST;VCAN
INNATE_IMMUNE_RESPONSE_IN_MUCOSA	2	93	0.0937269	0.07687	0.511912	0.44039	HIST1H2BE;PLA2G1B
BIOCARTA_EDG1_PATHWAY	68	784	0.0948875	0.0778697	0.511989	0.440917	ADCY1;AKT1;GNAI1;GNB1;ITGAV;ITGB3;MAPK1;MAPK3;PDGFA;PDGFRA;PIK3CA;PIK3CG;PLCB1;PRKCA;PRKCB;PTK2;RAC1;RHOA;S1PR1;SMPD1;SRC
CELLULAR_GLUCOSE_HOMEOSTASIS	77	1345	0.0951872	0.0875857	0.513202	0.46419	AGER;CARTPT;ERN1;FOXA3;FOXO1;GCK;GPER1;HK1;HK3;KCNB1;NUCKS1;PDK3;PIK3R2;PPARGC1A;PRKACA;PTPRN;PTPRN2;RAB11B;RAB11FIP2;RAB11FIP5;UNC13B;ZNF236
REGULATION_OF_HEMOPOIESIS	380	5950	0.0955116	0.0878973	0.513878	0.465482	ABL1;ACIN1;ADAM8;AGER;AGO1;ANKRD54;ASH2L;BGLAP;BMP4;BTK;CAMK4;CARTPT;CD2;CD27;CDK6;CLPTM1;CREBBP;CSF3;CTNNBIP1;CTR9;DCSTAMP;DPY30;DUSP10;EIF6;ETS1;FADD;FAM213A;FBN1;FES;FLCN;FNIP1;FOXC1;FOXO3;FOXP1;FOXP3;GATA2;GATA3;GLI2;GLI3;GP1BA;GPR55;H3F3A;HAX1;HIST1H3E;HIST1H3H;HIST1H4I;HIST1H4J;HMGB1;HOXA5;HOXA9;HOXB8;IKZF3;IL12B;IL12RB1;IL18;IL2RA;IL34;INHA;INHBA;IRF4;IRF7;ITCH;JAK3;KMT2A;KMT2B;KMT2C;KMT2D…
POSITIVE_REGULATION_OF_MITOTIC_NUCLEAR_DIVISION	63	722	0.0954659	0.0775598	0.513878	0.44039	ANAPC11;CD28;CUL3;DMRT1;DRD3;EDN3;EGF;EPGN;IGF1;IGF2;IL1B;INS;INSR;LRP5;NSMCE2;NUMA1;NUP62;RANBP1;RANBP3;RB1;RGPD4;SMC5
POSITIVE_REGULATION_OF_CYTOKINE_PRODUCTION_INVOLVED_IN_IMMUNE_RESPONSE	22	460	0.0955373	0.0768651	0.513878	0.44039	FFAR2;FZD5;GPRC5B;MAP3K7;PRKCZ;RSAD2;TNFSF4;WNT5A
IMMUNE_RESPONSE-ACTIVATING_SIGNAL_TRANSDUCTION	474	6276	0.0959124	0.0828276	0.514282	0.450893	ABI1;ABL1;ACTB;ACTG1;ACTR3;ADAM8;ARPC2;ARPC3;BAG6;BAIAP2;BCAR1;BCL2;BIRC2;BLK;BRK1;BTK;BTRC;CARD11;CARD9;CD14;CD180;CD36;CD38;CD3E;CD79A;CDC42;CHUK;CLEC7A;CNPY3;COLEC12;CREBBP;CRK;CSK;CUL1;CYFIP1;CYFIP2;DOCK1;ELMO1;ELMO2;FADD;FBXW11;FCGR2A;FFAR2;FGR;FPR1;FYN;GATA3;GRAP2;GRB2;HLA-DPA1;HLA-DPB1;HLA-DQB1;HLA-DQB2;HLA-DRA;HLA-DRB1;HLA-DRB5;HMGB1;HRAS;HSP90AA1;HSP90AB1;HSP90B1;HSPD1;IFIH1;IGHV1-24;IGH…
ORGAN_GROWTH	32	622	0.0958418	0.0938033	0.514282	0.477139	DDR2;DLL1;EVC;FGF7;FGFR2;FGFR3;LEP;LEPR;NDRG4;NLGN4X;NOTCH1;NPPC;PDLIM5;PSAPL1;S1PR1;SORBS2;SOX9;TGFBR3
HEMATOPOIETIC_PROGENITOR_CELL_DIFFERENTIATION	14	322	0.0957836	0.0894889	0.514282	0.470597	BMP4;INHBA;PRRC2C;PTPRC;SFRP1;SP7;TGFB1;TNFRSF13B
HEART_GROWTH	14	322	0.0957836	0.0894889	0.514282	0.470597	NDRG4;NOTCH1;PDLIM5;S1PR1;SORBS2;TGFBR3
PID_FOXO_PATHWAY	57	1028	0.0961823	0.0860869	0.515327	0.4598	AKT1;BCL2L11;CAT;CDK2;CHUK;CREBBP;CSNK1A1;CSNK1D;CSNK1E;CSNK1G2;CTNNB1;FASLG;FOXO1;FOXO3;FOXO4;IKBKB;MAPK10;MAPK8;MST1;PLK1;RBL2;SGK1;SKP2;SOD2;USP7;YWHAE;YWHAG;YWHAH;YWHAQ;YWHAZ
PURINE_RIBONUCLEOTIDE_METABOLIC_PROCESS	279	4434	0.0966144	0.0861951	0.516176	0.460003	ACAT1;ACOT7;ADCY1;ADCY10;ADCY2;ADCY6;ADCY7;ADCY9;ADPGK;ADSL;ADSS;ADSSL1;AK5;AK9;ALDOB;AMPD2;AMPD3;ATP1B1;ATP5A1;ATP5G2;ATP5G3;ATP5J2;ATP5L;ATP5S;ATP6V0A1;ATP6V0A4;BPNT1;CALCRL;CHCHD10;COASY;COX15;COX6A1;COX6B1;COX7A2L;COX7B;CROT;CTNS;CYCS;DCAKD;ENO2;EPHA2;GAPDHS;GCK;GMPR2;GNAI3;GPHN;GPI;GTPBP1;GUCY1B3;GUCY2F;HK1;HK3;HPRT1;HSPA8;IMPAD1;IMPDH1;IMPDH2;LDHA;LRRK2;MFN1;MOCS1;MOCS2;MYH3;MYH6;NADK;NDUFA…
REGULATION_OF_CELLULAR_RESPONSE_TO_HYPOXIA	6	177	0.0965576	0.0847002	0.516176	0.456303	CHCHD2;DDAH1;HYOU1;TMBIM6
REGULATION_OF_HISTONE_METHYLATION	48	884	0.0964731	0.0849028	0.516176	0.456677	AUTS2;BCOR;CHTOP;CTNNB1;CTR9;DNMT1;JARID2;KMT2A;MTHFR;MYB;PHF1;PHF19;PRDM12;RIF1;SMARCB1;SNW1;TET1;WDR61;ZNF274
SPHINGOLIPID_BIOSYNTHETIC_PROCESS	62	1109	0.0966418	0.0872054	0.516176	0.463249	ACER1;ACER2;ALDH3A2;ALDH3B1;ALDH3B2;ALOXE3;B4GALT3;B4GALT6;CERS2;CERS3;CERS4;CERS5;CERS6;CLN8;CSNK1G2;DEGS1;DEGS2;ELOVL7;HACD1;HACD2;HACD3;HACD4;KDSR;PPM1L;PRKD1;PRKD2;PRKD3;SAMD8;SGPL1;SGPP1;SMPD1;SMPD4;SPHK2;SPTLC1;SPTLC3;ST3GAL5;ST6GALNAC6;ST8SIA1;ST8SIA2;ST8SIA4;ST8SIA5;UGCG;VAPA
POSITIVE_REGULATION_OF_CYTOKINE_SECRETION	78	1359	0.0969628	0.0892551	0.517487	0.470132	ALOX15B;C5;CARD8;CD14;CD2;CD244;CD58;CHIA;CHUK;CRTAM;CSF1R;DHX9;DRD2;F2R;FFAR2;FGR;GATA3;GSDMD;HAVCR2;HMGB1;IFIH1;IL10;IL26;IL33;INS;MAPK11;MBP;NLRP1;NLRP12;NOD2;P2RX7;PRKCZ;PYDC1;RASGRP1;RIPK2;SAA1;SCAMP5;SPTBN1;TLR1;TLR8;TNF;TWIST1;WNT5A
REGULATION_OF_BLOOD_COAGULATION	110	1332	0.0973149	0.0771698	0.518559	0.44039	ADAMTS18;ALOX12;ANO6;ASIC2;C1QTNF1;CAV1;DMTN;F11;F2R;FAM46A;FAP;GP1BA;LBH;LYN;NOS3;PDGFA;PDGFRA;PLAT;PLAU;PLG;PRKCA;PRKG1;PROC;PROZ;SCARA5;SELP;SERPINE2;STAB2;STX2;STXBP5;TC2N;TEC;THBS1;TMPRSS6;VAV2
REGULATION_OF_HEMOSTASIS	110	1332	0.0973149	0.0771698	0.518559	0.44039	ADAMTS18;ALOX12;ANO6;ASIC2;C1QTNF1;CAV1;DMTN;F11;F2R;FAM46A;FAP;GP1BA;LBH;LYN;NOS3;PDGFA;PDGFRA;PLAT;PLAU;PLG;PRKCA;PRKG1;PROC;PROZ;SCARA5;SELP;SERPINE2;STAB2;STX2;STXBP5;TC2N;TEC;THBS1;TMPRSS6;VAV2
ACTIVATION_OF_RRNA_EXPRESSION_BY_ERCC6__CSB__AND_EHMT2__G9A_	36	691	0.0974537	0.0831229	0.518896	0.450893	CHD3;EHMT2;GATAD2A;GATAD2B;H2AFZ;H3F3A;HDAC2;HIST1H2BD;HIST1H2BE;HIST1H2BL;HIST1H3E;HIST1H3H;HIST1H4I;HIST1H4J;MBD3;MTA1;MTA3;RBBP4;RBBP7
IL-7	59	670	0.0978435	0.0783195	0.519358	0.441706	AKT1;CBLB;CLTC;FOXO1;FOXO3;FYN;GSK3A;IL2RG;IL7R;IRS1;IRS2;JAK1;JAK3;MAP2K1;MAPK1;MAPK3;PTK2B;SHC1;STAT1;STAT5A;STAT5B
POSITIVE_REGULATION_OF_ION_TRANSMEMBRANE_TRANSPORT	169	2121	0.0977808	0.0833673	0.519358	0.450893	ABCB1;ACTN2;ACTN4;ADRB2;AKAP6;AKAP9;ALG10B;ANK2;ANK3;ANO6;ATP1B1;ATP1B2;CACNA2D1;CACNB2;CEMIP;CFTR;CHP1;COX17;CRACR2A;DMD;EPHB2;F2R;FXYD1;GAL;GALR2;GLRX;GPER1;GSTO1;HFE;HTT;KCNE1;KCNH2;KCNQ1;LRRC52;NLGN3;NOS1;NOS1AP;NPSR1;P2RX7;PDPK1;PKD2;PLCG1;RAMP3;RELN;RNF207;RYR2;STIM1;STIM2;STK39;TESC;TMEM110;TRPC1;TRPC6;WNK2
CELL_WALL_MACROMOLECULE_CATABOLIC_PROCESS	7	50	0.0977871	0.0948782	0.519358	0.478086	LYZL4;LYZL6;SPACA4
REGULATION_OF_TRANSFORMING_GROWTH_FACTOR_BETA_RECEPTOR_SIGNALING_PATHWAY	169	2120	0.0976708	0.083237	0.519358	0.450893	ADAMTSL2;ASPN;BCL9;BCL9L;CAV1;CD109;CDKN2B;CITED1;DAB2;DKK3;FBN1;FBN2;FLCN;HIPK2;HSP90AB1;HTRA3;ING2;ITGA3;LDLRAD4;LEMD3;LTBP1;LTBP4;MEN1;MTMR4;NKX2-1;PBLD;PDPK1;PEG10;PIN1;PMEPA1;PRDM16;RNF111;RPS27A;SKI;SKIL;SKOR1;SKOR2;SMAD3;SMAD6;SMAD7;SMURF1;SMURF2;SNW1;SNX25;SOX11;STUB1;TGFB1;TGFBR2;THBS1;TRIM33;WFIKKN1;ZNF451;ZNF703
NEGATIVE_REGULATION_OF_ERAD_PATHWAY	18	167	0.0982479	0.0756992	0.521101	0.438586	DERL3;SGTA;SVIP;UBAC2;UBE2G2;UBXN1;USP14;USP25
REMOVAL_OF_AMINOTERMINAL_PROPEPTIDES_FROM_GAMMA-CARBOXYLATED_PROTEINS	13	112	0.0985201	0.0710425	0.522141	0.427124	BGLAP;F10;F7;FURIN;PROC;PROZ
PYRIMIDINE_NUCLEOSIDE_BIOSYNTHETIC_PROCESS	10	245	0.0987735	0.0897158	0.522281	0.470597	TK1;TK2;UCK1;UCK2;UCKL1;UPP1
REGULATION_OF_CENTROSOME_DUPLICATION	17	371	0.0987749	0.0931546	0.522281	0.477059	CEP120;CEP131;CEP76;CHMP1B;CHMP3;FBXW5;NUP62;PKHD1;RBM14;STIL;TMEM67;XRCC3
ORGANOPHOSPHATE_BIOSYNTHETIC_PROCESS	427	6645	0.0987102	0.0916997	0.522281	0.473195	ABHD5;ACAT1;ACHE;ACOT7;ADCY1;ADCY10;ADCY2;ADCY6;ADCY7;ADCY9;ADK;ADSL;ADSS;ADSSL1;AGK;AGPAT1;AGPAT3;AGPAT4;AK5;AK8;AK9;AKR1A1;ALOX15;AMPD2;APOA1;ARF3;ATP5A1;ATP5G2;ATP5G3;ATP5J2;ATP5L;ATP5S;ATP6V0A1;ATP6V0A4;BMX;CALCRL;CDS1;CDS2;CEPT1;CHCHD10;CHKA;CHKB;CMPK1;COASY;CPNE1;CPNE3;CPNE6;CPS1;CRLS1;CRYL1;CSNK2B;DCAKD;DCTD;DDHD2;DGKA;DGKE;DGKQ;DHDDS;DOLK;DOLPP1;DPAGT1;DTYMK;DUT;ETNK1;ETNK2;FADS1;FDPS;FIG…
FATTY_ACID_BETA-OXIDATION_USING_ACYL-COA_OXIDASE	27	272	0.0990555	0.0828958	0.522556	0.450893	ABCD1;ACAA1;ACOX3;ACOXL;AMACR;CRAT;CROT;DECR2;HSD17B4;SCP2
MICROVILLUS_ORGANIZATION	17	372	0.0990148	0.093492	0.522556	0.477059	FXYD5;MINK1;RAP1A;RAP2A;RAP2C;RAPGEF2;SLC9A3R1;STK26;TNIK
MICROVILLUS_ASSEMBLY	17	372	0.0990148	0.093492	0.522556	0.477059	FXYD5;MINK1;RAP1A;RAP2A;RAP2C;RAPGEF2;SLC9A3R1;STK26;TNIK
PID_HEDGEHOG_2PATHWAY	23	469	0.100174	0.0958167	0.522719	0.479125	AKT1;BOC;GLI2;HHAT;LRPAP1;PIK3CA;PTCH1;STIL
SIGNALING_EVENTS_MEDIATED_BY_THE_HEDGEHOG_FAMILY	23	469	0.100174	0.0958167	0.522719	0.479125	AKT1;BOC;GLI2;HHAT;LRPAP1;PIK3CA;PTCH1;STIL
HIF-1-ALPHA_TRANSCRIPTION_FACTOR_NETWORK	85	1466	0.0991889	0.091868	0.522719	0.473435	ABCB1;AKT1;CP;CREBBP;CXCL12;CXCR4;EGLN3;EPO;ETS1;FOS;FURIN;GATA2;GCK;HDAC7;HK1;HMOX1;HNF4A;ID2;ITGB2;JUN;LDHA;LEP;NCOA1;NCOA2;NDRG1;NT5E;PFKFB3;PFKL;PGK1;RORA;SLC2A1;SMAD3;SP1;TERT
EPH-EPHRIN_MEDIATED_REPULSION_OF_CELLS	74	1296	0.0998414	0.0914671	0.522719	0.472947	AP2A1;AP2A2;AP2B1;AP2M1;APH1A;CLTA;CLTB;CLTC;DNM1;EFNA1;EFNA2;EFNA5;EFNB1;EFNB2;EFNB3;EPHA10;EPHA2;EPHA4;EPHA6;EPHA8;EPHB1;EPHB2;EPHB3;FYN;LYN;MMP9;PSEN1;PSEN2;RAC1;TIAM1;VAV2;YES1
CELLULAR_RESPONSE_TO_DRUG	64	740	0.0999058	0.0937869	0.522719	0.477139	ACER2;DPEP1;FBP1;HTR1B;IL1B;KCNH2;KCNQ1;MEF2C;MT2A;PDE2A;PDE4B;PPM1E;PPM1F;PPP3CA;PPP3CB;RAP2A
CARBOHYDRATE_TRANSMEMBRANE_TRANSPORT	18	168	0.0992782	0.0769588	0.522719	0.44039	SLC2A1;SLC2A12;SLC2A13;SLC2A5;SLC2A6;SLC35D3;SLC5A10;SLC5A11
COMPLEMENT_ACTIVATION	20	418	0.0999982	0.0948122	0.522719	0.478086	C1R;C1S;C2;C5;C7;CFB;CFD;CFHR1;CLU;COLEC11;FCN3;IGHV1-24;IGHV3-35;IGHV4-61;MASP1
MYOTUBE_DIFFERENTIATION	33	635	0.0997529	0.0974102	0.522719	0.479225	ADAM12;ADGRB3;C11orf88;CACNA1H;CAV2;IGF1;KLHL40;LMOD3;MEF2C;NOS1;RYR1;SKI;SORT1
PREASSEMBLY_OF_GPI_ANCHOR_IN_ER_MEMBRANE	8	213	0.0996391	0.0891875	0.522719	0.470132	PIGG;PIGM;PIGP;PIGQ;PIGW;PIGX
NEGATIVE_REGULATION_OF_PLASMA_MEMBRANE_BOUNDED_CELL_PROJECTION_ASSEMBLY	26	526	0.10023	0.0821498	0.522719	0.449627	CAPZB;EVI5L;EVL;KANK1;MAP4;PLXNB3;RAP1GAP;SLIT2;TBC1D7;TCHP
SULFUR_COMPOUND_METABOLIC_PROCESS	366	5735	0.099886	0.0915137	0.522719	0.472947	ACACA;ACACB;ACAT1;ACBD6;ACOT11;ACOT13;ACOT4;ACOT6;ACOT7;ACSBG2;ACSF2;ACSF3;ACSL1;ACSL3;ACSL4;ACSL5;ACSM3;ACSM5;ACSS1;AGXT;AHCY;AHCYL1;AHCYL2;AKR1A1;ANGPT1;APIP;ARSB;ARSG;B3GAT1;B3GNT4;B3GNT7;B4GALT1;B4GALT3;B4GALT5;B4GALT6;BGN;BPNT1;BTD;CBR4;CHPF;CHST1;CHST11;CHST13;CHST15;CHST3;CHST6;CHST7;CHST8;CHST9;CHSY1;CHSY3;CLIC1;CLIC6;CNDP2;CPS1;CSGALNACT1;CSGALNACT2;CTNS;DBI;DCN;DGAT1;DGAT2;DPEP1;DSE;EEF…
POSITIVE_REGULATION_OF_MICROTUBULE_POLYMERIZATION	26	522	0.0994781	0.0961966	0.522719	0.479125	ANKRD53;CLASP1;CLIP1;DCTN1;FES;MAPT;MECP2;MET;NAV3;NUMA1;PAK1;RAC1
CELL_AGING	45	833	0.100223	0.0875649	0.522719	0.46419	ARNTL;CDKN1A;CDKN2A;CHEK1;CHEK2;HMGA1;HMGA2;HRAS;ID2;KAT6A;LIMS1;MAP2K1;MME;MORC3;NOX4;NSMCE2;OPA1;PML;SMC5;TBX2;TBX3;TERF2;TERT;WNT16
DOPAMINERGIC_NEURON_DIFFERENTIATION	26	526	0.10023	0.0821498	0.522719	0.449627	CTNNB1;FGF8;FOXA1;FZD1;LMX1A;LMX1B;NR4A2;OTX2;PHOX2A;PITX3;WNT2;WNT3A;WNT5A;WNT9B
NEGATIVE_REGULATION_OF_INTERLEUKIN-2_PRODUCTION	10	249	0.0998086	0.0907991	0.522719	0.471386	FOXP3;HAVCR2;HDAC7;NAV3;SFTPD;TRIM27
PID_BARD1_PATHWAY	20	423	0.100593	0.0800539	0.522954	0.445625	BARD1;CDK2;FANCC;FANCG;NBN;PRKDC;RAD51;RBBP8;TOPBP1;XRCC5;XRCC6
ATR_SIGNALING_PATHWAY	55	622	0.101067	0.080238	0.522954	0.445985	BRCA2;BTRC;CDC25A;CDC25C;CDC6;CDK2;CEP164;CHEK1;FBXW11;HUS1;MCM2;MCM7;MDM2;NBN;PLK1;PPP2R1A;PPP2R2B;RAD1;RAD51;RAD9A;RFC2;RFC3;RPA1;RPA2;SMARCAL1;TIPIN;TOPBP1;YWHAZ
PURINE_NUCLEOTIDE_METABOLIC_PROCESS	297	4703	0.100466	0.0851342	0.522954	0.457295	ACAT1;ACOT7;ADCY1;ADCY10;ADCY2;ADCY6;ADCY7;ADCY9;ADPGK;ADSL;ADSS;ADSSL1;AK5;AK9;ALDOB;AMPD2;AMPD3;ATP1B1;ATP5A1;ATP5G2;ATP5G3;ATP5J2;ATP5L;ATP5S;ATP6V0A1;ATP6V0A4;BPNT1;CALCRL;CHCHD10;COASY;COX15;COX6A1;COX6B1;COX7A2L;COX7B;CROT;CTNS;CYCS;DCAKD;ENO2;EPHA2;FHIT;GAPDHS;GCK;GDA;GMPR2;GNAI3;GPHN;GPI;GTPBP1;GUCY1B3;GUCY2F;HK1;HK3;HPRT1;HSPA8;IMPAD1;IMPDH1;IMPDH2;ITPA;LDHA;LRRK2;MFN1;MOCS1;MOCS2;MTHFD1…
PEPTIDE_HORMONE_SECRETION	64	1137	0.100964	0.0912451	0.522954	0.472628	CAMK2G;CRHR1;EDN3;EXOC3L1;GAL;LTBP4;PDX1;PTPRN;PTPRN2;RAB11B;RAB11FIP2;RAB11FIP5;RIMS2;SLC30A8
AMYLOID-BETA_CLEARANCE	34	360	0.101114	0.0881383	0.522954	0.466399	IDE;IGF1R;INSR;ITGAM;ITGB2;LDLR;LRP1;MME
TUBE_CLOSURE	59	1058	0.100984	0.0905738	0.522954	0.470597	BBS4;CELSR1;COBL;DEAF1;DLC1;DVL1;DVL2;DVL3;FUZ;GRHL2;IFT122;KDM2B;MTHFD1;MTHFD1L;PHACTR4;PLXNB2;PRICKLE1;SEMA4C;SKI;STIL;TGFB1;TSC2
ALPHA-AMINO_ACID_BIOSYNTHETIC_PROCESS	37	700	0.100618	0.098837	0.522954	0.481901	AASDHPPT;AGXT;ALDH18A1;APIP;ASL;ASS1;CPS1;GATM;GGT1;GLS;GLS2;GOT1;MTHFD1;MTR;MTRR;OTC;PSPH;PYCR1;PYCR2;SERINC5
NEGATIVE_REGULATION_OF_ATPASE_ACTIVITY	21	202	0.100959	0.0805309	0.522954	0.446108	ATPIF1;OXA1L;PAM16;PPIF;THADA;TLR9;TNNI3
RIBONUCLEOSIDE_TRIPHOSPHATE_METABOLIC_PROCESS	147	2424	0.100457	0.0896523	0.522954	0.470597	ADPGK;AK9;ALDOB;ATP1B1;ATP5A1;ATP5G2;ATP5G3;ATP5J2;ATP5L;ATP5S;ATP6V0A1;ATP6V0A4;CHCHD10;COX15;COX6A1;COX6B1;COX7A2L;COX7B;CTNS;CYCS;ENO2;GAPDHS;GCK;GNAI3;GPHN;GPI;GTPBP1;HK1;HK3;HSPA8;IMPDH1;IMPDH2;LDHA;LRRK2;MFN1;MOCS1;MOCS2;MYH3;MYH6;NADK;NDUFA10;NDUFA11;NDUFA13;NDUFA2;NDUFA3;NDUFA5;NDUFA6;NDUFA9;NDUFB5;NDUFC1;NDUFS2;NDUFS3;NDUFS6;NDUFV2;NFS1;OPA1;PARP1;PFKFB1;PFKL;PFKM;PFKP;PGAM1;PGAM2;PGK1;P…
NEURAL_TUBE_CLOSURE	59	1058	0.100984	0.0905738	0.522954	0.470597	BBS4;CELSR1;COBL;DEAF1;DLC1;DVL1;DVL2;DVL3;FUZ;GRHL2;IFT122;KDM2B;MTHFD1;MTHFD1L;PHACTR4;PLXNB2;PRICKLE1;SEMA4C;SKI;STIL;TGFB1;TSC2
RESPONSE_TO_HORMONE	532	8211	0.100716	0.0872779	0.522954	0.463275	ABCG1;ABHD2;ACTN2;ADAM9;ADCY1;ADCY2;ADCY6;ADCY7;ADCY9;ADRA1A;AHCYL1;AKR1C3;AKT1;AKT2;ANG;APPL1;AR;ARID1A;ATP1A3;ATP6V0A1;ATP6V0A4;ATP6V0C;ATP6V0D1;ATP6V0D2;ATP6V1A;ATP6V1B1;ATP6V1E2;ATP6V1F;ATP6V1G1;ATP6V1G2;ATP6V1H;AVPR1B;AVPR2;BAIAP2;BAIAP2L2;BBS2;BBS4;BCAR1;BMP4;C2CD5;CACNA1H;CAPN10;CATSPER1;CATSPER2;CATSPER4;CATSPERB;CAV1;CAV2;CCND1;CDK7;CITED1;CPEB1;CRHR1;CSNK2B;CTNNB1;DAXX;DDX54;EGLN2;EIF2B…
REGULATION_OF_GLIOGENESIS	75	883	0.101411	0.0965909	0.524099	0.479125	BIN1;BMP2;CCR2;CDK1;CERS2;CLCF1;CXCR4;DICER1;DRD3;EPHA4;GPR183;LDLR;NF1;NOTCH1;PRKCH;PRKCI;RNF10;SERPINE2;SIRT2;SKI;SLC45A3;SOX11;SOX8;TENM4;ZNF365
BIOCARTA_VIP_PATHWAY	65	750	0.101758	0.0831921	0.524309	0.450893	CALM2;CHUK;EGR2;EGR3;GNAQ;MAP3K1;NFATC1;NFATC2;NFKB1;PLCG1;PPP3CA;PPP3CB;PRKACB;PRKACG;PRKAR1B;PRKAR2A;PRKAR2B;RELA;VIPR2
BIOCARTA_AKAP95_PATHWAY	18	170	0.101705	0.079826	0.524309	0.445271	AKAP8;CDK1;NCAPD2;PPP1CA;PRKACB;PRKACG;PRKAG1;PRKAR2A;PRKAR2B
IL9	42	458	0.101713	0.0765121	0.524309	0.44039	AKT1;GRB2;IL2RG;IRS1;IRS2;JAK1;JAK3;MAP2K1;MAPK1;MAPK3;PTPN11;SHC1;STAT1;STAT5A;STAT5B;STAT6;TYK2
TRANSPORT_OF_THE_SLBP_DEPENDANT_MATURE_MRNA	34	361	0.101712	0.0886965	0.524309	0.46899	AAAS;EIF4E;NCBP1;NDC1;NUP133;NUP188;NUP205;NUP210;NUP214;NUP50;NUP54;NUP62;NUP88;NUP93;NUPL2;NXF1
RENAL_TUBULE_MORPHOGENESIS	50	910	0.101875	0.101707	0.524517	0.485729	AHI1;BMP2;BMP4;CITED1;COL4A1;CTNNBIP1;FGF1;GATA3;GDNF;MEF2C;MTSS1;OSR1;PKD1;PKD2;SIX1;SOX8;SOX9;TCF21;WNK4;WNT11;WT1
PID_LIS1_PATHWAY	60	687	0.10209	0.0824922	0.525233	0.450758	ABL1;CDC42;CDK5R1;CLIP1;DAB1;DYNC1H1;IQGAP1;KATNA1;LRP8;LRPAP1;MAP1B;NDEL1;NUDC;PAFAH1B1;PAFAH1B2;PPP2R5D;RAC1;RELN;RHOA;VLDLR;YWHAE
TRIGLYCERIDE_METABOLISM	46	512	0.102635	0.0930502	0.525282	0.477059	ABHD5;AGMO;CAV1;DGAT1;DGAT2;FABP3;FABP5;FABP6;GK;GPD2;LIPE;LPIN1;LPIN2;LPIN3;MGLL;PPP1CA;PPP1CB;PPP1CC;PRKACA;PRKACB;PRKACG
CITRATE_METABOLIC_PROCESS	42	460	0.102573	0.0920701	0.525282	0.474037	ACO1;ACO2;CS;GHR;IDH2;IDH3A;IDH3G;MDH2;NNT;OGDH;PDHB;SDHB;SDHC;SDHD;STAT5A;STAT5B;SUCLG2
PLATELET_FORMATION	15	333	0.102713	0.0957207	0.525282	0.479125	ACTN1;CASP9;MEF2C;MYH9;VPS33A;ZFPM1
GLOMERULUS_VASCULATURE_DEVELOPMENT	21	204	0.102697	0.0825536	0.525282	0.450758	ACTA2;ANGPT1;ANGPT2;BMP4;OSR1;PDGFRA;TCF21;TEK
CARTILAGE_DEVELOPMENT	87	1497	0.102591	0.0951964	0.525282	0.478845	ATP7A;BMP1;BMP2;BMP4;CD44;COL11A2;CREB3L2;FGF4;FGFR3;HMGA2;HOXD3;HYAL1;HYAL3;ITGB8;MEF2C;NFIB;NPPC;OSR1;PKD1;RUNX1;RUNX2;SOX9;SULF1;SULF2;TGFB1;TRPV4;WNT2B;WNT5B;WNT7A;WNT7B;ZBTB16
REGULATION_OF_MYOBLAST_DIFFERENTIATION	30	588	0.102373	0.0856209	0.525282	0.458741	ANKRD2;BMP4;BOC;DLL1;HIF1AN;IGFBP3;MEF2C;MYF6;NOTCH1;PLCB1;PRICKLE1;SOSTDC1;SOX8;SOX9;TBX3;TGFB1
PLATELET_MORPHOGENESIS	15	333	0.102713	0.0957207	0.525282	0.479125	ACTN1;CASP9;MEF2C;MYH9;VPS33A;ZFPM1
REGULATION_OF_P38MAPK_CASCADE	30	587	0.102266	0.0995885	0.525282	0.48267	AGER;BMP2;DAB2IP;DLG1;DUSP10;GDF6;IL1B;LEP;PER1;PHLPP1;PRMT1;RASGRP1;SASH1;ULK4;XDH
REGULATION_OF_STRIATED_MUSCLE_CELL_DIFFERENTIATION	100	1698	0.103522	0.0970945	0.529027	0.479225	ADGRB1;AKAP13;AKAP6;BMP2;BMP4;CFLAR;EFNB2;EHD2;FAM129B;FLOT1;FZD7;GREM1;GSK3A;HDAC4;HDAC5;HDAC9;IGF1;LMOD3;MEF2C;MYF6;MYLK3;MYOCD;NKX2-5;NOTCH1;NRG1;PROX1;SOX6;TBX1;TGFB1;WNT3A
BIOCARTA_PYK2_PATHWAY	71	827	0.103805	0.0860282	0.530078	0.4598	BCAR1;CALM2;CRKL;GNAQ;GRB2;HRAS;JUN;MAP2K1;MAP2K4;MAP3K1;MAPK1;MAPK3;MAPK8;PAK1;PLCG1;PRKCA;PRKCB;PTK2B;RAC1;SHC1;SOS1;SRC
THROMBIN_SIGNALLING_THROUGH_PROTEINASE_ACTIVATED_RECEPTORS__PARS_	60	692	0.10402	0.0968979	0.530272	0.479125	ARRB1;F2R;GNA11;GNA12;GNA14;GNA15;GNAQ;GNB1;GNB2;GNB4;GNB5;GNG12;GNG13;GNG2;GNG3;GNG4;GNG5;GNG7;MAPK1;MAPK3
REGULATION_OF_DEOXYRIBONUCLEASE_ACTIVITY	5	152	0.104143	0.090026	0.530272	0.470597	AKT1;GZMA;HMGB1
SCHWANN_CELL_DIFFERENTIATION	27	536	0.10423	0.100732	0.530272	0.482753	ADGRG6;ARHGEF10;DICER1;GPC1;NCMAP;NF1;PARD3;SIRT2;SKI
REGULATION_OF_TUMOR_NECROSIS_FACTOR-MEDIATED_SIGNALING_PATHWAY	38	716	0.104196	0.102573	0.530272	0.486814	APOA1;BIRC2;CARD16;CARD8;CASP4;CCDC3;CHUK;CPNE1;GSTP1;HIPK1;IKBKB;IKBKG;MADD;PTPN2;PYDC1;RBCK1;RPS27A;SHARPIN;TNF;TNFRSF1A;TRADD;TRAIP;ZNF675
FEEDING_BEHAVIOR	27	535	0.104171	0.100542	0.530272	0.482753	CARTPT;CCK;FYN;GALR2;HCRTR2;LEP;MCHR1;NPW;NPY;PPY;PROKR1;PYY;STRA6;UBR3
GLAND_DEVELOPMENT	159	2608	0.104567	0.0939947	0.5312	0.477139	AIRE;AKT1;AKT2;ALOX15B;AR;ARHGAP35;ARID5B;BMP2;CAV1;COBL;CRIP1;CSF1R;DKK3;DNAAF1;DRD2;E2F7;ELF3;EPHA2;EPHB3;ERBB4;FADD;FGFR2;FOXB1;FOXE1;GFER;GLI2;HESX1;HOXD3;ID2;IGSF3;LATS1;LEF1;LSR;MDK;MSN;NF1;NKX2-1;NKX2-5;NOTCH4;NPHP3;NPHP3-ACAD11;NRG1;PHF2;PITX2;PKD2;PPDPF;PRLR;PROX1;PSAPL1;SIX1;SLC9A3R1;SOX9;STRA6;TBX1;TBX3;TCF21;TDGF1;TG;TGFB1;TGFB3;TGFBR3;WNT11;WNT2;WNT7B;WT1;ZIC3;ZNF703
PURINE-CONTAINING_COMPOUND_METABOLIC_PROCESS	340	5339	0.1045	0.0949649	0.5312	0.478171	ACAT1;ACOT7;ADCY1;ADCY10;ADCY2;ADCY6;ADCY7;ADCY9;ADK;ADPGK;ADSL;ADSS;ADSSL1;AHCY;AHCYL1;AHCYL2;AK5;AK9;ALDOB;AMPD2;AMPD3;ATP1B1;ATP5A1;ATP5G2;ATP5G3;ATP5J2;ATP5L;ATP5S;ATP6V0A1;ATP6V0A4;BPNT1;CALCRL;CHCHD10;COASY;COX15;COX6A1;COX6B1;COX7A2L;COX7B;CROT;CTNS;CYCS;DCAKD;DGUOK;DPYD;ENO2;EPHA2;FHIT;GAPDHS;GCK;GDA;GMPR2;GNAI3;GPHN;GPI;GTPBP1;GUCY1B3;GUCY2F;HK1;HK3;HPRT1;HSPA8;IMPAD1;IMPDH1;IMPDH2;ITPA;…
LATE_PHASE_OF_HIV_LIFE_CYCLE	143	1777	0.10468	0.0871076	0.531383	0.463088	AAAS;CCNH;CCNK;CCNT1;CDK7;CDK9;CHMP3;CHMP6;CTDP1;ELL;ERCC2;FURIN;GTF2A1;GTF2E2;GTF2F1;GTF2F2;GTF2H3;GTF2H4;GTF2H5;MNAT1;MVB12A;MVB12B;NCBP1;NDC1;NEDD4L;NELFB;NELFE;NMT1;NMT2;NUP133;NUP188;NUP205;NUP210;NUP214;NUP50;NUP54;NUP62;NUP88;NUP93;NUPL2;POLR2A;POLR2B;POLR2C;POLR2D;POLR2E;POLR2F;POLR2H;POLR2L;RANBP1;RANGAP1;RCC1;RNGTT;RPS27A;SUPT5H;TAF1;TAF10;TAF12;TAF1L;TAF4;TAF4B;TAF7;TCEA1;VPS28;VPS37A;…
SPHINGOLIPID_METABOLISM	71	1248	0.104883	0.0858151	0.531623	0.459166	ACER1;ACER2;ALDH3B1;ALDH3B2;ARSB;ARSF;ARSG;ARSK;B3GALNT1;CERK;CERS2;CERS3;CERS4;CERS5;CERS6;CPTP;CSNK1G2;CTSA;DEGS1;DEGS2;ESYT1;ESYT2;ESYT3;GALC;GLB1;GM2A;HEXA;KDSR;NEU1;NEU2;ORMDL3;PPM1L;PRKD1;PRKD2;PRKD3;SAMD8;SGPL1;SGPP1;SMPD1;SMPD3;SMPD4;SPHK2;SPTLC1;SPTLC3;SUMF1;SUMF2;UGCG;VAPA
ACTIVATED_NOTCH1_TRANSMITS_SIGNAL_TO_THE_NUCLEUS	56	636	0.104839	0.0835572	0.531623	0.451564	APH1A;ARRB1;CNTN1;DLK1;DLL1;DLL4;DNER;DTX1;DTX4;ITCH;JAG1;JAG2;MIB1;MIB2;NEURL1;NEURL1B;NOTCH1;NUMB;PSEN1;PSEN2;RPS27A
NEGATIVE_REGULATION_OF_FGFR1_SIGNALING	31	324	0.105182	0.0905072	0.532352	0.470597	BRAF;CBL;FGF1;FGF3;FGF4;FGF9;MAPK1;MAPK3;MKNK1;PPP2CB;PPP2R1A;PTPN11;RPS27A
REGULATION_OF_TOR_SIGNALING	101	1715	0.105115	0.0899477	0.532352	0.470597	ARNTL;C12orf66;CLEC16A;DEPDC5;DEPTOR;DGKQ;DYRK3;FBXO9;FLCN;FNIP1;GNA12;GSK3A;HTR6;ITFG2;KPTN;LAMTOR1;LAMTOR5;LARS;LEP;NPRL2;NPRL3;PDCD6;PIK3CA;PKHD1;PREX1;PREX2;RHEB;RPTOR;RRAGC;RRAGD;SEH1L;SH3BP4;TBC1D7;TELO2;TNFAIP8L1;TSC1;TSC2;TTI1;UBR1;WDR24
SIGNALING_BY_EGFR	56	1006	0.105434	0.0939889	0.533051	0.477139	ADAM12;ARHGEF7;CBL;CDC42;CSK;EGF;EGFR;EPN1;EPS15L1;GAB1;HRAS;LRIG1;PAG1;PIK3CA;PLCG1;PTPN11;PTPN3;PTPRK;PXN;RPS27A;SH3GL1;SH3KBP1;SHC1;SOS1;SPRY1
REGULATION_OF_DNA_BINDING	77	1338	0.105475	0.0967671	0.533051	0.479125	BCL3;CPNE1;CSNK2B;CTNNB1;DOT1L;EGF;ERCC4;FOXC1;GATA3;GZMA;HAND1;HDAC8;HMGA2;HMGB1;IFI16;IGF1;JUN;LEF1;MAD2L2;MAPK8;MMP9;MSX2;PER2;PPARG;PSEN1;RB1;RSF1;SIN3A;SIRT2;SKI;SOX11;SP100;SUMO3;TAF1;TFAP4;TGFB1;TNKS;TWIST1;ZNF593;ZNF675
NEGATIVE_REGULATION_OF_CYSTEINE-TYPE_ENDOPEPTIDASE_ACTIVITY_INVOLVED_IN_APOPTOTIC_PROCESS	61	1085	0.105571	0.0948568	0.533141	0.478086	AKT1;BIRC2;BIRC5;BIRC7;CARD16;CD44;CDKN2D;DHCR24;DNAJB6;DPEP1;FNIP1;IGBP1;KLF4;LAMTOR5;LEF1;MAP2K5;MMP9;NGF;NLRC4;SH3RF1;SRC;TFAP2B;THBS1;TNFRSF1B;TNFRSF6B;TRIAP1;USP47;XIAP;YWHAE
IL6	185	2340	0.105682	0.091237	0.533151	0.472628	AKT1;AR;BMX;BTK;CBL;CDK9;CREBBP;DAXX;EIF4E;EIF4EBP1;FES;FGR;FOS;FOXO1;FOXO3;FOXO4;FYN;GAB1;GAB2;GRB2;HNRNPA1;HRAS;HSP90AA1;IL6R;INPP5D;JAK1;JUN;LYN;MAP2K1;MAP2K4;MAP2K6;MAP3K7;MAPK1;MAPK3;MAPK8;MAPT;NCOA1;NFKB1;NLK;PIK3R2;PLCG1;PTK2;PTK2B;PTPN11;PXN;RAC1;RB1;RPS6KA2;RPS6KB1;SGK1;SHC1;SIRPA;SOS1;STAT1;STAT5A;STAT5B;TEC;TYK2;VAV1
HEART_TRABECULA_MORPHOGENESIS	18	388	0.106262	0.0831345	0.533151	0.450893	BMPR1A;DLL4;NOTCH1;NRG1;RBP4;RBPJ;S1PR1;TEK;TGFBR3
POSITIVE_REGULATION_OF_EPITHELIAL_CELL_PROLIFERATION	122	2041	0.105992	0.0926138	0.533151	0.475764	AGGF1;AKT1;ANG;BMP2;BMP4;CCL26;CDH13;EGFL7;EGFR;EGR3;EPGN;FGF7;FGFR2;FLT4;FZD7;HRAS;HYAL1;IGF1;ITGB3;KDR;LAMB1;LAMC1;MYDGF;NME2;NOD2;NRARP;NRP1;NRP2;OSR1;PDCD6;PLXNB3;PPP1R16B;PRKCA;PRKD1;PRKD2;PROX1;PTPRN;RREB1;RTN4;SCN5A;SEMA5A;SFRP1;SOX11;SOX9;STAT5A;TBX1;TEK;TGM1;THBS4;VASH2;VEGFB;WNT5A;WNT7A;ZNF580;ZNF703
POSITIVE_REGULATION_OF_ACTIN_CYTOSKELETON_REORGANIZATION	47	524	0.106234	0.0967566	0.533151	0.479125	ABL1;BAIAP2;BAIAP2L2;BCAS3;CDC42;CSF3;FES;HAX1;HRAS;NRP1;NTF3;NTRK3;TEK
PROTEIN_NEDDYLATION	18	173	0.10625	0.109626	0.533151	0.499387	DCUN1D1;DCUN1D2;DCUN1D3;DCUN1D4;DCUN1D5;NAE1;NEDD8;RBX1;TRIM40;UBE2F
MULTICELLULAR_ORGANISM_METABOLIC_PROCESS	136	1687	0.105891	0.0960165	0.533151	0.479125	AKR1C3;BMP8A;COL11A2;COL12A1;COL13A1;COL15A1;COL18A1;COL19A1;COL25A1;COL26A1;COL3A1;COL4A1;COL4A2;COL4A3;COL4A4;COL4A5;COL4A6;COL5A1;COL6A1;COL6A2;COL6A5;COL7A1;COL8A2;CTSD;FURIN;GHR;MMP11;MMP15;MMP3;MMP9;MRC2;P3H1;P3H2;P3H4;PHYKPL;PLA2G1B;THADA;TMPRSS6;TNXB;TRAM2;UCP1
CHOLESTEROL_BIOSYNTHETIC_PROCESS	21	436	0.106273	0.101226	0.533151	0.484105	ACAT2;APOA1;ARV1;CES1;DHCR24;FDFT1;FDPS;HMGCR;HMGCS1;IDI1;IDI2;MVD;MVK;SC5D;TM7SF2
SECONDARY_ALCOHOL_BIOSYNTHETIC_PROCESS	21	436	0.106273	0.101226	0.533151	0.484105	ACAT2;APOA1;ARV1;CES1;DHCR24;FDFT1;FDPS;HMGCR;HMGCS1;IDI1;IDI2;MVD;MVK;SC5D;TM7SF2
REGULATION_OF_NUCLEASE_ACTIVITY	21	433	0.106005	0.100628	0.533151	0.482753	AKT1;DAB2IP;ERN1;GZMA;HMGB1;NEIL1;PARP16;PTPN1;TERF1;TERF2;TMBIM6
ALPHA6BETA4INTEGRIN	168	2117	0.106449	0.0986341	0.533267	0.481901	ABL1;AKT1;AR;CD151;CLCA2;DST;EGFR;EIF4E;EIF4EBP1;EIF6;EPHB2;FOS;FYN;GAB1;GRB2;IRS1;IRS2;ITGA6;JUN;LAMA2;LAMA3;LAMA5;LAMB1;LAMC1;LAMC2;MAPK1;MAPK3;MET;MST1R;MTOR;MYLK3;NTN1;PAK1;PIK3CA;PIK3CD;PIK3CG;PIK3R2;PIK3R3;PLEC;PRKCA;PTK2;PTPN11;RAC1;RHOA;RTKN;SHC1;SMAD3;SRC;TP73;YES1;YWHAE;YWHAH;YWHAQ;YWHAZ
NEGATIVE_REGULATION_OF_CELL-CELL_ADHESION	129	1594	0.106476	0.0959807	0.533267	0.479125	ADAMTS18;ALOX12;APOA1;ASS1;BMP2;BMP4;BTN2A2;C1QTNF1;CCL25;CCL28;CDSN;CXCL12;DLG5;EPCAM;FOXP3;FXYD5;GLI3;GPNMB;GTPBP4;HAVCR2;HFE;HMGB1;IL10;JAK3;KLF4;LAX1;LGALS3;LILRB1;MAD2L2;MAP2K5;MBP;MUC21;NF2;PAG1;PLG;PODXL;PPARA;PRKG1;PTK2;PTPN2;RDX;SERPINE2;SFTPD;SMAD7;SOCS5;SPINT2;TGFB1;TNFAIP8L2;TNFSF4;TRPV4;VTCN1;ZC3H8;ZNF703
MYD88-INDEPENDENT_TOLL-LIKE_RECEPTOR_SIGNALING_PATHWAY	24	490	0.106529	0.0863368	0.533267	0.46006	BIRC2;CD14;CHUK;FADD;IKBKB;IKBKE;IKBKG;IRAK2;IRF7;LY96;PRKCE;RPS27A;TBK1;TRAF3
NEGATIVE_REGULATION_OF_PURINE_NUCLEOTIDE_METABOLIC_PROCESS	115	1407	0.106615	0.0948187	0.533308	0.478086	ACTN3;AKAP6;APLP1;CBFA2T3;CCR2;DRD2;DRD3;EDNRB;FBP1;FLCN;GABBR1;GABBR2;GNAI3;GPR176;GRM3;GRM7;GRM8;HDAC4;HTR1B;LTB4R2;OPRM1;OR13F1;PALM;PARP1;PDE2A;PFKFB1;PPARA;PPIF;PRKCA
PID_HDAC_CLASSIII_PATHWAY	43	797	0.107281	0.0931631	0.534392	0.477059	ACSS1;CDKN1A;CREBBP;FHL2;FOXO1;FOXO3;FOXO4;HDAC4;HOXA10;MEF2D;PPARGC1A;SIRT2;SIRT3;XRCC6
TOLL_LIKE_RECEPTOR_5__TLR5__CASCADE	137	1701	0.107299	0.0973842	0.534392	0.479225	AGER;APP;ATF2;BTRC;CHUK;CUL1;DHX9;DUSP4;ECSIT;ELK1;FBXW11;FOS;HMGB1;IKBKB;IKBKG;IRAK1;IRAK2;IRAK4;JUN;MAP2K1;MAP2K4;MAP2K6;MAP3K1;MAP3K7;MAP3K8;MAPK1;MAPK10;MAPK11;MAPK3;MAPK8;MEF2A;MEF2C;MYD88;NFKB1;NKIRAS2;NOD1;NOD2;PELI1;PELI2;PPP2CB;PPP2R1A;PPP2R5D;RELA;RIPK2;RPS27A;RPS6KA2;RPS6KA5;SAA1;TAB1;TAB2;TAB3;TLR10;TNIP2;VRK3
MYD88_CASCADE_INITIATED_ON_PLASMA_MEMBRANE	137	1701	0.107299	0.0973842	0.534392	0.479225	AGER;APP;ATF2;BTRC;CHUK;CUL1;DHX9;DUSP4;ECSIT;ELK1;FBXW11;FOS;HMGB1;IKBKB;IKBKG;IRAK1;IRAK2;IRAK4;JUN;MAP2K1;MAP2K4;MAP2K6;MAP3K1;MAP3K7;MAP3K8;MAPK1;MAPK10;MAPK11;MAPK3;MAPK8;MEF2A;MEF2C;MYD88;NFKB1;NKIRAS2;NOD1;NOD2;PELI1;PELI2;PPP2CB;PPP2R1A;PPP2R5D;RELA;RIPK2;RPS27A;RPS6KA2;RPS6KA5;SAA1;TAB1;TAB2;TAB3;TLR10;TNIP2;VRK3
TOLL_LIKE_RECEPTOR_10__TLR10__CASCADE	137	1701	0.107299	0.0973842	0.534392	0.479225	AGER;APP;ATF2;BTRC;CHUK;CUL1;DHX9;DUSP4;ECSIT;ELK1;FBXW11;FOS;HMGB1;IKBKB;IKBKG;IRAK1;IRAK2;IRAK4;JUN;MAP2K1;MAP2K4;MAP2K6;MAP3K1;MAP3K7;MAP3K8;MAPK1;MAPK10;MAPK11;MAPK3;MAPK8;MEF2A;MEF2C;MYD88;NFKB1;NKIRAS2;NOD1;NOD2;PELI1;PELI2;PPP2CB;PPP2R1A;PPP2R5D;RELA;RIPK2;RPS27A;RPS6KA2;RPS6KA5;SAA1;TAB1;TAB2;TAB3;TLR10;TNIP2;VRK3
TRIGLYCERIDE_CATABOLISM	31	327	0.107252	0.0925449	0.534392	0.475764	ABHD5;CAV1;FABP3;FABP5;FABP6;GPD2;LIPE;MGLL;PPP1CA;PPP1CB;PPP1CC;PRKACA;PRKACB;PRKACG
NUCLEOSIDE_DIPHOSPHATE_METABOLIC_PROCESS	43	794	0.107178	0.105854	0.534392	0.491602	ADPGK;AK5;AK8;AK9;ALDOB;CMPK1;DTYMK;ENO2;ENTPD4;GAPDHS;GCK;GPI;HK1;HK3;LDHA;PFKFB1;PFKL;PFKM;PFKP;PGAM1;PGAM2;PGK1;PGM2L1;PKLR
CARDIAC_SEPTUM_DEVELOPMENT	78	1354	0.107459	0.0986941	0.5348	0.481901	ACVR1;ANK2;BMP4;BMPR1A;FGF8;FGFR2;GATA3;GATA4;GATA6;HAND1;HEYL;JAG1;NKX2-5;NOTCH1;NPHP3;NPHP3-ACAD11;NRP1;NRP2;PROX1;SEMA3C;SMAD6;SMAD7;SOX11;STRA6;TBX1;TBX2;TBX5;TGFBR2;TGFBR3;ZFPM1;ZFPM2
HALLMARK_HEME_METABOLISM	226	3619	0.107889	0.10006	0.535001	0.482753	ACKR1;ACP5;ADD1;ADD2;AGPAT4;ALAS2;ALDH1L1;ANK1;ARL2BP;ATG4A;ATP6V0A1;BACH1;BLVRA;BNIP3L;BTG2;BTRC;CAST;CAT;CCND3;CDC27;CDR2;CIR1;CLCN3;CPOX;CTNS;CTSE;DAAM1;DCAF10;DCUN1D1;DMTN;EIF2AK1;ELL2;EPB41;EPB42;ERMAP;EZH1;FAM46C;FBXO9;FOXJ2;FOXO3;FTCD;GCLC;GDE1;GYPA;GYPC;H1F0;HAGH;HEBP1;IGSF3;KDM7A;KHNYN;KLF1;KLF3;LMO2;LPIN2;MARCH2;MARCH8;MBOAT2;MFHAS1;MINPP1;MOSPD1;NCOA4;NEK7;NNT;NR3C1;NUDT4;OPTN;OSBP2;P4…
HOST_INTERACTIONS_WITH_INFLUENZA_FACTORS	39	423	0.107781	0.0959667	0.535001	0.479125	AAAS;ISG15;KPNA1;KPNA3;KPNA5;KPNB1;NDC1;NUP133;NUP188;NUP205;NUP210;NUP214;NUP50;NUP54;NUP62;NUP88;NUP93;NUPL2;TGFB1
ADHERENS_JUNCTION_ASSEMBLY	52	945	0.107846	0.0953771	0.535001	0.479125	ACTN1;ACTN2;ACTN3;ARHGEF7;CTNNB1;CTTN;DLC1;FERMT2;LAMA5;PIP5K1C;PTPRK;RAMP2;RCC2;RHOD;SMAD7;SORBS1;TAOK2;TBCD;TESK2;TRIP6;VCL;WHAMM;ZNF703
REGULATION_OF_STEROID_METABOLIC_PROCESS	90	1544	0.107858	0.0909086	0.535001	0.471597	ABCG1;ACACA;ACACB;ACADVL;AKR1C3;APOA1;ARV1;BMP2;DGKQ;DKK3;ERLIN1;ERLIN2;FASN;FDFT1;FDPS;FGF1;FGF19;HMGCR;HMGCS1;IDI1;IL1B;KPNB1;LAMTOR1;LDLRAP1;MBTPS1;MVD;MVK;NFKB1;NFYC;PANK2;PROX1;RORA;SC5D;SCAP;SEC14L2;SP1;SREBF1;SREBF2;STAR;STUB1;TM7SF2;TNF;UGT1A1;UGT1A8;VDR
MODULATION_OF_EXCITATORY_POSTSYNAPTIC_POTENTIAL	83	991	0.107716	0.103399	0.535001	0.488137	APP;CBLN1;CUX2;LRRK2;MTMR2;NLGN1;NLGN2;NLGN3;NLGN4X;NRXN1;PRKCZ;PTEN;PTK2B;RELN;RIMS1;RIMS2;SHANK1;STX1B;TMEM108;WNT7A
LIPID_CATABOLIC_PROCESS	178	2252	0.108026	0.100688	0.535126	0.482753	ABCD1;ABHD12;ABHD16A;ABHD2;ABHD6;ACAA1;ACAD10;ACAD11;ACADS;ACADVL;ACAT1;ACAT2;ACBD5;ACER1;ACOX3;ACOXL;AKR1C3;ALDH3A2;AMACR;APOA1;APOC3;AUH;BCO2;BDH2;CPS1;CRAT;CROT;CYP19A1;CYP1B1;CYP24A1;CYP26A1;CYP26B1;CYP26C1;CYP46A1;DAGLA;DECR1;DECR2;ECHDC1;ENPP2;ENPP6;FAAH;FABP3;FABP5;FABP6;GALC;GDE1;GLYATL2;HADH;HSD17B14;HSD17B4;HSD17B6;IVD;LIPC;LIPE;LPIN1;LPIN2;LPIN3;MECR;MGLL;MGST2;MMAA;NAGA;NEU1;NEU2;NEU4…
REGULATION_OF_MEMBRANE_LIPID_DISTRIBUTION	39	734	0.108071	0.0927933	0.535126	0.47633	ABCA1;ABCA4;ABCA7;ABCB1;ABCC1;ANO6;ARV1;ATP10A;ATP10B;ATP10D;ATP11A;ATP11C;ATP8A1;ATP9A;ATP9B;P2RX7;PLSCR1;TMEM30A;TRIAP1
EPITHELIAL_CELL_DIFFERENTIATION	412	6414	0.108183	0.0952383	0.535293	0.478845	ACADVL;ACER1;ACTA2;ACVR1;ACVR2B;ACVRL1;ADAM9;AKR1C3;AKT1;AKT2;ANXA4;BASP1;BCCIP;BDH2;BMP2;BMP4;CAPN1;CDC42;CDHR2;CDK1;CDK6;CDSN;CDX2;CEP152;CEP63;CERS3;CES1;CITED1;CNN3;CPT1A;CTNNB1;DAB2;DHRS9;DLL1;DMRT1;DSC2;DSG1;DSG3;E2F4;E2F7;EHF;ELF3;EPHA2;ERBB4;ERCC2;EVPL;FGF8;FGFR2;FOXB1;FURIN;FZD7;GATA3;GATA4;GATA5;GATA6;GRHL2;GSTK1;GSTM3;HDAC2;ICAM1;ID2;IQGAP1;JAG1;JAG2;KAZN;KDM6B;KLK12;KLK5;KRT14;KRT15;K…
IL12-MEDIATED_SIGNALING_EVENTS	67	779	0.108273	0.089172	0.535355	0.470132	ATF2;CD3E;CD8A;EOMES;FASLG;FOS;GZMA;HLA-DRA;HLA-DRB1;IL12A;IL12B;IL12RB1;IL12RB2;IL18;IL18R1;IL1B;IL1R1;IL2RA;IL2RB;IL2RG;MAP2K6;MTOR;NFKB1;RAB7A;RELA;RIPK2;SPHK2;STAT1;STAT4;STAT5A;STAT6;TYK2
DOPAMINE_RECEPTOR_SIGNALING_PATHWAY	57	650	0.108602	0.0868853	0.536595	0.462265	ADCY6;DRD2;DRD3;DRD5;GNA11;GNA14;GNA15;GNAI3;GNAL;GNAO1;GNAQ;GNAS;GNB1;GNB5;GNG2;GSK3A;OR13F1
GM-CSF	154	1927	0.108872	0.0916649	0.536702	0.473195	AKT1;BCAR1;BCL3;CBL;CCT5;CHUK;CRKL;DPYSL2;ELK1;EPHB2;FES;FOXO3;GAB1;GRB2;GSK3A;HNRNPH1;IKBKB;IRS2;JAK1;JAK3;KIT;LYN;MAP2K1;MAP2K6;MAPK1;MAPK3;MAPK8;PARP1;PIK3R2;PLA2G4A;PLCG1;PRKCA;PTPN11;PTPN6;PTPRC;PXN;RPS6KA2;RPS6KB1;SHC1;SLC2A1;STAT1;STAT5A;STAT5B;TEC;TGFB1;TGFBR3;VAV1;YES1;YWHAZ
BIOCARTA_CERAMIDE_PATHWAY	35	377	0.109447	0.0960884	0.536702	0.479125	BCL2;CYCS;FADD;MAP2K1;MAP2K4;MAP3K1;MAPK1;MAPK3;MAPK8;NFKB1;NSMAF;RELA;SMPD1;TNFRSF1A;TRADD
ST_STAT3_PATHWAY	21	209	0.108836	0.112956	0.536702	0.50424	IL6R;JAK1;JAK3;PTPRU;SRC
MTOR_SIGNALING_PATHWAY	124	1531	0.110318	0.0990082	0.536702	0.481901	AKT1;ATG13;BRAF;BTRC;CDK2;CLIP1;CYCS;DEPTOR;EEF2K;EIF4E;EIF4EBP1;FBXW11;HRAS;IKBKB;IRS1;MAP2K1;MAPK1;MAPK3;MAPKAP1;MTOR;PDPK1;PML;PPARGC1A;PRKCA;PRR5;RHEB;RPS6KB1;RPTOR;RRAGC;RRAGD;RRN3;SGK1;SREBF1;TSC1;TSC2;ULK1;YWHAE;YWHAG;YWHAH;YWHAQ;YWHAZ
SURFACTANT_METABOLISM	16	347	0.110378	0.102946	0.536702	0.487573	ABCA3;ADRA2C;CKAP4;GATA6;LMCD1;SFTA3;SFTPC;SFTPD;SLC34A2;ZDHHC2
REGULATION_OF_TNFR1_SIGNALING	28	550	0.108965	0.105259	0.536702	0.491602	BIRC2;CHUK;IKBKB;IKBKG;OTUD7B;RBCK1;RPS27A;SHARPIN;TNF;TNFRSF1A;TRADD;USP2;USP21;USP4;XIAP
MTOR_SIGNALLING	84	1004	0.109796	0.0939165	0.536702	0.477139	AKT1;AKT2;CAB39;CAB39L;EEF2K;EIF4E;EIF4EBP1;EIF4G1;LAMTOR1;LAMTOR5;MTOR;PRKAG1;PRKAG2;RHEB;RPS6;RPS6KB1;RPTOR;RRAGC;RRAGD;STRADA;STRADB;TSC1;TSC2
SOMATIC_DIVERSIFICATION_OF_IMMUNE_RECEPTORS_VIA_GERMLINE_RECOMBINATION_WITHIN_A_SINGLE_LOCUS	11	263	0.109909	0.100184	0.536702	0.482753	CCR6;CD40LG;HMGB1;HSPD1;LIG1;MSH6;RNF8;TCF3
ARGININE_METABOLIC_PROCESS	11	262	0.109581	0.099846	0.536702	0.482753	ASL;ASS1;CPS1;DDAH1;NOS1;NOS3;OTC
REGULATION_OF_MONONUCLEAR_CELL_PROLIFERATION	139	1731	0.110424	0.100361	0.536702	0.482753	AGER;AHR;BCL2;BMP4;BST1;BTN2A2;CCDC88B;CCR2;CD1D;CD276;CD28;CD320;CD38;CD3E;CD40LG;CD55;CD6;CD81;CHRNB2;CLCF1;DLG5;EBI3;FADD;FOXP3;GPNMB;GPR183;HHLA2;HLA-DPA1;HLA-DPB1;HMGB1;IGF1;IGF2;IKZF3;IL10;IL12A;IL12B;IL12RB1;IL18;IL1B;IRS2;JAK3;LEP;LGALS3;LILRB1;LST1;LYN;MEF2C;NCK2;NCKAP1L;NFATC2;PNP;PTPRC;RASAL3;SFTPD;SOX11;TGFBR2;TLR9;TNFRSF13B;TNFSF13B;TNFSF4;TNFSF9;VCAM1;VTCN1;ZNF335;ZP3
CELLULAR_RESPONSE_TO_REACTIVE_OXYGEN_SPECIES	110	1341	0.109713	0.0970535	0.536702	0.479225	ABL1;AKR1C3;AKT1;ANKZF1;ATP7A;CAMKK2;CDK2;CHUK;CYP1B1;DPEP1;ECT2;EGFR;ERCC6L2;FER;FOS;FOXO1;FXN;GUCY1B3;HDAC6;JUN;KCNC2;MAP3K5;MAPK1;MAPK3;MAPK8;MMP3;MMP9;MPV17;MTR;NET1;NFE2L2;NOS3;PDGFRA;PDK2;PKD2;PLEKHA1;PPIF;PTPRK;PXN;RELA;SETX;SOD2;TPM1;TRPM2;UCP1;ZNF580
REGULATION_OF_DENDRITIC_SPINE_DEVELOPMENT	90	1079	0.108835	0.0937668	0.536702	0.477139	BHLHB9;CAMK2B;CDK5R1;CPEB3;CUX2;DLG5;EFNA1;EPHA4;FMR1;FOXO6;LRP8;LRRK2;MEF2C;NEURL1;NGEF;NLGN1;PDLIM5;PSEN1;PTEN;PTPRS;RELN;SHANK1;SIPA1L1
REGULATION_OF_TUMOR_NECROSIS_FACTOR_SUPERFAMILY_CYTOKINE_PRODUCTION	68	1195	0.109701	0.0994666	0.536702	0.48242	ADAM8;ARFGEF2;ARG2;ARHGEF2;BPI;CACTIN;CCR2;CD14;CD2;CLU;CYBA;DHX9;FADD;FOXP1;GSTP1;HAVCR2;IFIH1;IL10;IL12B;LILRA4;LILRB1;LY96;NFKBIL1;NOD2;POMC;RARA;RASGRP1;THBS1;TLR1;TLR9;TNFRSF8;TRIM27;TWIST1
CERAMIDE_BIOSYNTHETIC_PROCESS	28	551	0.109045	0.105469	0.536702	0.491602	ALOXE3;B4GALT3;B4GALT6;CERS2;CERS3;CERS4;CERS5;CERS6;CLN8;DEGS1;DEGS2;SAMD8;SMPD1;SMPD4;SPTLC1;ST3GAL5;ST6GALNAC6;ST8SIA2;ST8SIA4;UGCG
RESPONSE_TO_NICOTINE	35	378	0.110184	0.0967882	0.536702	0.479125	BCL2;CHRNA1;CHRNA2;CHRNA4;CHRNB2;CHRNB4;CHRNE;HMOX1;MAPK1;NFKB1;RELA;TNF
SENSORY_PERCEPTION	411	5428	0.109276	0.097671	0.536702	0.480163	ABLIM1;ADGRV1;ALDH7A1;ALOXE3;ANO1;ASIC1;ASIC2;ATF6;ATP2B2;ATP6V0A4;ATP6V1B1;ATXN7;BBS2;BBS4;BEST1;BEST2;BIRC5;CACNA1D;CACNA1F;CACNA2D4;CD36;CDH23;CEMIP;CHRNA4;CHRNB2;COL11A2;COL18A1;COL4A3;CRYGC;CRYM;CYP1B1;DCDC2;DFNA5;DHRS3;DRD2;EPHB1;ESPNL;EYA3;EYA4;EYS;FSCN2;GFY;GJA3;GNAL;GNAS;GNAT1;GNAT2;GPR179;GRM6;GRM7;GRM8;GUCY2F;HOMER2;HOXA1;IMPG1;KCNA2;KCNE1;KCNK4;KCNQ1;KIFC3;KIT;LOXHD1;LPO;LRTOMT;MME;MM…
CELLULAR_CHEMICAL_HOMEOSTASIS	630	9643	0.110105	0.0971993	0.536702	0.479225	ABCB7;ABL1;ABL2;ACO1;ADRA1A;AGER;AKAP6;ALAS2;ANK2;APP;ATOX1;ATP13A2;ATP13A3;ATP1A3;ATP1B1;ATP1B2;ATP2A1;ATP2B1;ATP2B2;ATP2B3;ATP2B4;ATP6V0A1;ATP6V0A4;ATP6V0C;ATP6V0D1;ATP6V0D2;ATP6V1A;ATP6V1B1;ATP6V1E2;ATP6V1F;ATP6V1G1;ATP6V1G2;ATP6V1H;ATP7A;ATP7B;AVPR1B;BCAP31;BCL2;BDKRB1;C1QTNF1;CACNA1A;CACNA1C;CACNA2D1;CALB2;CALCB;CAMK2D;CARTPT;CASR;CAV1;CCDC22;CCL14;CCL8;CCR2;CCR3;CCR9;CD36;CD55;CDH23;CEMIP;C…
REGULATION_OF_KETONE_BIOSYNTHETIC_PROCESS	7	188	0.109443	0.0966709	0.536702	0.479125	AKR1C3;BMP2;DGKQ;DKK3
SOMATIC_CELL_DNA_RECOMBINATION	11	263	0.109909	0.100184	0.536702	0.482753	CCR6;CD40LG;HMGB1;HSPD1;LIG1;MSH6;RNF8;TCF3
POSITIVE_REGULATION_OF_PROTEIN_POLYMERIZATION	98	1665	0.110413	0.0940642	0.536702	0.477139	ABI2;ACTR3;ALOX15;ANKRD53;ARPC2;ARPC3;BAIAP2;BAIAP2L2;BRK1;C15orf62;CCL26;CDC42EP2;CDC42EP4;CDC42EP5;CLASP1;CLIP1;CSF3;CTTN;CYFIP1;DCTN1;FER;FES;GSN;IQGAP2;LMOD1;LMOD3;MAPT;MECP2;MET;NAV3;NCK2;NCKAP1L;NUMA1;PAK1;PRKCE;PTK2B;RAC1;SCIN;TENM1;TPPP;TRIM27;VASP;WHAMM
POSITIVE_REGULATION_OF_NEUTROPHIL_CHEMOTAXIS	11	264	0.110328	0.100611	0.536702	0.482753	CAMK1D;DAPK2;MOSPD2;NCKAP1L;RAC1;RAC2;THBS4
MESENCHYME_MORPHOGENESIS	28	554	0.10954	0.0905505	0.536702	0.470597	ACTA2;ACVR1;ACVRL1;BMP2;BMP4;BMPR1A;DCHS1;FGF8;HEYL;LEF1;NOTCH1;OSR1;RBPJ;SOX9;TBX2;TGFBR2
MUSCLE_CELL_CELLULAR_HOMEOSTASIS	11	263	0.109909	0.100184	0.536702	0.482753	CHRNA1;DMD;PFKM;SGCZ
MESONEPHROS_DEVELOPMENT	58	1036	0.110555	0.0987608	0.536961	0.481901	BMP2;BMP4;CITED1;CTNNBIP1;FGF1;FGF8;FGFR2;FOXC1;GATA3;GDNF;GPC3;LHX1;OSR1;PKD1;PKD2;ROBO2;SIX1;SLIT2;TCF21;WNT11;WT1;ZBTB16
BONE_MORPHOGENESIS	44	814	0.110803	0.0962801	0.537025	0.479125	BMP4;COL13A1;CYP26B1;FGFR2;FGFR3;FOXC1;FREM1;LRP5;MEF2C;MEGF8;MSX2;NPPC;RAB23;SKI;SOX9;TFAP2A;TRPV4;TWIST1
NEURAL_CREST_CELL_DIFFERENTIATION	44	814	0.110803	0.0962801	0.537025	0.479125	CORO1C;CYP26C1;ERBB4;GDNF;JAG1;LEF1;MEF2C;NOLC1;NRG1;NRP1;NRTN;PDCD6;PHACTR4;PITX2;SEMA3A;SOX11;SOX8;SOX9;TBX1;TCOF1;WNT8A
REGULATION_OF_NEURON_PROJECTION_REGENERATION	16	349	0.110659	0.103373	0.537025	0.488137	CERS2;CNTF;EPHA4;PTPRS;RTN4RL1;STK24
MEMBRANE_FISSION	9	226	0.111074	0.0997427	0.537276	0.482753	DNM1;DNM1L;DNM2;DNM3;OPA1;SLC25A46
REGULATION_OF_ACTIN_FILAMENT_BUNDLE_ASSEMBLY	92	1572	0.11109	0.0938917	0.537276	0.477139	ABL1;APOA1;ARAP1;ARHGAP6;ARHGEF10;CDC42;CLASP1;CLASP2;CTGF;DLC1;EVL;FHOD1;ITGB1BP1;MET;NF2;NRP1;PAK1;PHLDB2;PPFIA1;PPM1E;PPM1F;PXN;RAC1;RAPGEF3;RDX;RHOA;ROCK2;SFRP1;SHANK1;SORBS3;SYNPO;SYNPO2;SYNPO2L;TGFB3;TMEFF2;TPM1;TSC1;WAS;WNT11
POSITIVE_REGULATION_OF_TYROSINE_PHOSPHORYLATION_OF_STAT_PROTEIN	32	617	0.110973	0.0933373	0.537276	0.477059	ARL2BP;CLCF1;CNTF;CSF1R;EPO;ERBB4;FGFR3;GHR;IGF1;IL12A;IL12B;IL18;IL6R;KIT;LYN;PARP9;PIBF1;TNFRSF1A
REGULATION_OF_CELLULAR_AMINE_METABOLIC_PROCESS	73	862	0.111408	0.105876	0.538435	0.491602	ACMSD;ATCAY;ATP2B4;AZIN1;CHRNB2;HPRT1;HTR1A;INS;ITGAM;NQO1;OAZ3;ODC1;PAOX;PSMA1;PSMA2;PSMA4;PSMA8;PSMB10;PSMB5;PSMB7;PSMB8;PSMB9;PSMC2;PSMC5;PSMC6;PSMD12;PSMD13;PSMD14;PSMD5;PSMD6;PSMD7;PSMD9;PSME4;PSMF1;SLC7A7
REGULATION_OF_ANION_TRANSPORT	40	748	0.111535	0.0959857	0.538669	0.479125	ABCA7;ABCB1;AKT1;AKT2;CFTR;CRY2;GABRE;GRM5;GRM7;IL1B;IRS2;OSR1;P2RX4;PER2;RAB11B;STK39;THBS1;TNFRSF11A;TNFSF11;TRIAP1
POSITIVE_REGULATION_OF_NEUROGENESIS	381	5940	0.111615	0.102343	0.538672	0.486734	ABL2;ADRA2C;ARHGAP35;ARSB;BHLHB9;BIN1;BMP2;CAMK1D;CAMK2B;CBFA2T2;CCR2;CDKL3;CDKL5;CLCF1;CNTF;COBL;CPEB3;CPNE1;CPNE5;CPNE6;CPNE9;CSNK1D;CSNK1E;CTNNB1;CUL7;CUX1;CUX2;CXCR4;DAB2IP;DICER1;DISC1;DLG5;DRD2;DSCAM;ECT2;FBXW8;FES;FGFR1;FMR1;FOXO6;FZD3;GPER1;GPRC5B;HEYL;HOXD3;IL1RAPL1;ITSN2;KIDINS220;L1CAM;LRP8;LRRC7;LTK;LYN;MACF1;MAGI2;MAPT;MARK2;MEF2C;MEGF8;NBL1;NDNF;NDRG4;NEDD4L;NEURL1;NGF;NIPBL;NKX2-5;…
TRAF6_MEDIATED_INDUCTION_OF_NFKB_AND_MAP_KINASES_UPON_TLR7_8_OR_9_ACTIVATION	140	1747	0.112171	0.102003	0.539083	0.486126	AGER;APP;ATF2;BTRC;CD14;CHUK;CUL1;DHX9;DUSP4;ECSIT;ELK1;FBXW11;FOS;HMGB1;IKBKB;IKBKG;IRAK1;IRAK2;IRAK4;JUN;LY96;MAP2K1;MAP2K4;MAP2K6;MAP3K1;MAP3K7;MAP3K8;MAPK1;MAPK10;MAPK11;MAPK3;MAPK8;MEF2A;MEF2C;MYD88;NFKB1;NKIRAS2;NOD1;NOD2;PELI1;PELI2;PPP2CB;PPP2R1A;PPP2R5D;RELA;RIPK2;RPS27A;RPS6KA2;RPS6KA5;SAA1;TAB1;TAB2;TAB3;TLR8;TLR9;TNIP2;VRK3
CENP-A_CONTAINING_NUCLEOSOME_ASSEMBLY	19	398	0.112021	0.105579	0.539083	0.491602	CENPI;CENPK;CENPL;CENPP;HIST1H4I;HIST1H4J;MIS18BP1;RBBP4;RBBP7;RSF1;RUVBL1
CYTOPLASMIC_SEQUESTERING_OF_PROTEIN	19	397	0.111972	0.105438	0.539083	0.491602	CCDC22;FAF1;GET4;IL10;KEAP1;LATS1;NFKBIE;NFKBIL1;PKD1;PKD2;SUFU;TONSL
CELLULAR_RESPONSE_TO_ESTRADIOL_STIMULUS	19	398	0.112021	0.105579	0.539083	0.491602	CCDC62;EGFR;ESR1;GPER1;H2AFZ;NRIP1;RAMP3;SFRP1;ZNF703
POSITIVE_REGULATION_OF_TRANSMEMBRANE_TRANSPORT	173	2188	0.112165	0.104241	0.539083	0.489791	ABCB1;ACTN2;ACTN4;ADRB2;AKAP6;AKAP9;ALG10B;ANK2;ANK3;ANO6;ATP1B1;ATP1B2;AZIN1;AZIN2;CACNA2D1;CACNB2;CEMIP;CFTR;CHP1;COX17;CRACR2A;DMD;EPHB2;F2R;FXYD1;GAL;GALR2;GLRX;GPER1;GSTO1;HFE;HTT;KCNE1;KCNH2;KCNQ1;LRRC52;NLGN3;NOS1;NOS1AP;NPSR1;P2RX7;PDPK1;PKD2;PLCG1;RAMP3;RELN;RNF207;RYR2;STIM1;STIM2;STK39;TESC;TMEM110;TRPC1;TRPC6;WNK2
CENP-A_CONTAINING_CHROMATIN_ORGANIZATION	19	398	0.112021	0.105579	0.539083	0.491602	CENPI;CENPK;CENPL;CENPP;HIST1H4I;HIST1H4J;MIS18BP1;RBBP4;RBBP7;RSF1;RUVBL1
ATRIOVENTRICULAR_VALVE_DEVELOPMENT	19	401	0.112528	0.106367	0.540418	0.493214	ACVR1;BMP2;BMPR1A;DCHS1;EFNA1;HEYL;NOTCH1;OLFM1;SMAD6;TGFBR2;ZFPM1
G2_M_DNA_DAMAGE_CHECKPOINT	59	1050	0.113033	0.101081	0.541707	0.484086	BARD1;BLM;BRCC3;CDC25C;CDK1;CHEK1;CHEK2;EXO1;HERC2;HIST1H2BD;HIST1H2BE;HIST1H2BL;HIST1H4I;HIST1H4J;HUS1;MDC1;NBN;PIAS4;RAD1;RAD9A;RBBP8;RFC2;RFC3;RMI2;RNF8;RPA1;RPA2;RPA3;TOPBP1;UIMC1;YWHAE;YWHAG;YWHAH;YWHAQ;YWHAZ
REGULATION_OF_SYNAPSE_ASSEMBLY	98	1188	0.112992	0.0985921	0.541707	0.481901	AGRN;BHLHB9;CHRNB2;CUX2;DLG5;EIF4G1;EPHB1;EPHB2;EPHB3;GRID2;IL1RAP;IL1RAPL1;LRRC4B;MEF2C;MUSK;NLGN1;NLGN2;NLGN3;NRXN1;PDLIM5;PTPRD;RAB17;ROBO2;SLIT1;SRPX2;SYNDIG1;WNT7A
REGULATION_OF_ACTIN_FILAMENT-BASED_PROCESS	384	5984	0.112901	0.103583	0.541707	0.488227	ABI2;ABL1;ABL2;ACTN2;ACTR3;ADD1;ADD2;AKAP13;AKAP9;ALOX15;ANK2;APOA1;ARAP1;ARFIP2;ARHGAP35;ARHGAP6;ARHGDIB;ARHGEF10;ARHGEF19;ARPC2;ARPC3;BAIAP2;BAIAP2L2;BCAS3;BRK1;BST1;C15orf62;CACNA1C;CAMK2D;CAPZB;CAV1;CCDC88A;CCL26;CDC42;CDC42EP2;CDC42EP4;CDC42EP5;CFL2;CLASP1;CLASP2;CNN2;CRK;CSF1R;CSF3;CTGF;CTNNA3;CTTN;CXCL12;CYFIP1;DAPK3;DLC1;DLG1;DMTN;DSC2;EFNA5;EPS8;EVL;FCHSD1;FCHSD2;FER;FES;FGF13;FHOD1;GPM6…
NUCLEOSOME_ORGANIZATION	100	1694	0.113528	0.0969009	0.543697	0.479125	ANP32A;ANP32B;ARID1A;ARID2;ASF1A;BRD2;CABIN1;CENPI;CENPK;CENPL;CENPP;CHD5;CTCF;DAXX;GRWD1;H1FOO;H3F3A;HIRA;HIST1H2BD;HIST1H2BE;HIST1H2BL;HIST1H3E;HIST1H3H;HIST1H4I;HIST1H4J;HMGA1;IPO4;KAT6B;MIS18BP1;NAA60;NAP1L4;PIWIL1;PSME4;RBBP4;RBBP7;RNF8;RSF1;RUVBL1;SART3;SMARCA4;SMARCB1;SMARCC1;SMARCC2;SMARCD1;SMARCE1;SOX9;UBN1;VPS72;ZNHIT1
BIOCARTA_RHO_PATHWAY	45	829	0.114106	0.0992951	0.543807	0.48227	ACTR3;ARHGAP1;ARHGAP4;ARHGAP6;ARHGEF11;ARPC2;ARPC3;BAIAP2;GSN;MYLK;OPHN1;PIP5K1B;PPP1R12B;RHOA;SRC;TLN1;VCL
PID_PI3KCI_PATHWAY	70	1222	0.113918	0.103421	0.543807	0.488137	ADAP1;ARF5;BLK;BTK;CYTH1;CYTH3;DAPP1;FGR;FOXO3;FYN;HRAS;HSP90AA1;INPP5D;ITK;LYN;PDPK1;PIK3CA;PIK3CD;PIK3CG;PIK3R2;PIK3R3;PIK3R5;PIK3R6;PLCG1;PLCG2;PLEKHA1;PLEKHA2;PTEN;RAC1;RAP1A;RHOA;SGK1;SRC;YES1;ZAP70
ENDOTHELIAL_CELL_DEVELOPMENT	45	828	0.113953	0.0991985	0.543807	0.482142	GSTM3;ICAM1;MET;MSN;PDE2A;PDE4D;PPP1R16B;RAP1A;RAP2C;RAPGEF1;RAPGEF2;RAPGEF3;RDX;TJP1;WNT7B
NEGATIVE_REGULATION_OF_PROTEIN_PROCESSING	40	438	0.113937	0.101896	0.543807	0.485954	BIRC2;BIRC5;BIRC7;CARD16;CARD18;CARD8;CAST;CD55;LRRK2;NLRC4;SERPINE2;THBS1;TMEM59;USP17L2;XIAP
NEGATIVE_REGULATION_OF_PROTEIN_MATURATION	40	438	0.113937	0.101896	0.543807	0.485954	BIRC2;BIRC5;BIRC7;CARD16;CARD18;CARD8;CAST;CD55;LRRK2;NLRC4;SERPINE2;THBS1;TMEM59;USP17L2;XIAP
REGULATION_OF_HEART_GROWTH	45	825	0.113667	0.112555	0.543807	0.50424	AKAP6;BASP1;BMPR1A;ERBB4;FGFR2;GSK3A;IGF1;MEF2C;NOTCH1;PROX1;RBP4;RBPJ;TBX2;TBX5;TGFBR3;TP73;WT1
DENDRITIC_CELL_MIGRATION	19	183	0.114104	0.0905056	0.543807	0.470597	CCR2;CCR6;CXCR2;CXCR4;EPS8;GPR183;HMGB1;PIK3CG;TRPM2;TRPM4
VPR-MEDIATED_NUCLEAR_IMPORT_OF_PICS	32	341	0.11448	0.0994217	0.544967	0.48242	AAAS;HMGA1;KPNA1;NDC1;NUP133;NUP188;NUP205;NUP210;NUP214;NUP50;NUP54;NUP62;NUP88;NUP93;NUPL2;PSIP1
PROTEIN_EXPORT_FROM_NUCLEUS	158	1988	0.114508	0.105477	0.544967	0.491602	AAAS;AGFG1;ALKBH5;ANKLE1;CCHCR1;CHP1;CHTOP;CPSF1;CPSF3;CRB1;DDX19B;DDX39B;DUSP16;EGR2;EIF4E;EIF6;ENY2;FIP1L1;FYTTD1;GLE1;LTV1;NCBP1;NDC1;NMD3;NOL6;NUP133;NUP188;NUP205;NUP210;NUP214;NUP50;NUP54;NUP62;NUP62CL;NUP88;NUP93;NUP98;NUPL2;NXF1;PKD1;POLR2D;RANBP17;RBM8A;RRS1;SEH1L;SLU7;SMG5;SMG6;SMG7;SMURF1;SRSF1;SRSF10;SRSF3;SRSF4;SSB;STRADA;STRADB;STYX;SYMPK;TGFB1;THOC2;THOC3;THOC5;THOC6;TSC1;U2AF1;U2A…
POSITIVE_REGULATION_OF_NF-KAPPAB_TRANSCRIPTION_FACTOR_ACTIVITY	145	2385	0.115063	0.102263	0.547228	0.486688	ADAM8;AGER;ALK;AR;ARHGEF2;BTK;CARD11;CARD14;CARD16;CD36;CD40LG;CFLAR;CHUK;CLOCK;CLU;DHX9;EDA;ERC1;FER;IKBKB;IKBKG;IL1B;INS;IRAK1;IRAK2;IRAK4;MAP3K13;MAP3K7;MID2;MYD88;NFKB1;NLRC4;NOD1;NOD2;NTRK1;PLA2G1B;PRKCB;PRKCH;PRKCI;PRKCZ;PRKD1;PRKD2;RBCK1;RELA;RIPK2;RNF25;RPS27A;RPS6KA4;RPS6KA5;S100A9;TAB1;TAB2;TAB3;TERF2IP;TLR9;TNF;TNFRSF11A;TNFSF11;TRADD;TRAF5;TRIM14;TRIM15;TRIM22;TRIM25;TRIM5;TRIM62;WNT5A
ATP-DEPENDENT_CHROMATIN_REMODELING	55	982	0.11551	0.11518	0.548893	0.509947	ACTB;ACTL6A;ANP32A;ANP32B;CENPI;CENPK;CENPL;CENPP;CHD5;GATAD2B;HDAC2;HIST1H4I;HIST1H4J;MBD3;MIS18BP1;PIWIL1;PSME4;RBBP4;RBBP7;RNF8;RSF1;RUVBL1;SMARCA1;SMARCA4;SMARCB1;SMARCC1;SMARCC2;SMARCE1;VPS72;ZNHIT1
MULTI-ORGANISM_BEHAVIOR	93	1121	0.115573	0.100079	0.548893	0.482753	CHRNB2;CNTNAP2;DNAJC9;DRD3;EIF4EBP2;GRID1;MSS51;NLGN3;NLGN4X;NLGN4Y;NRXN1;NRXN2;NRXN3;PPP3CB;PTCHD1;PTEN;SHANK1;SHANK2;TBX1;UBR3
PLASMA_LIPOPROTEIN_CLEARANCE	37	699	0.11588	0.0987207	0.54997	0.481901	AMN;AP2A1;AP2A2;AP2B1;AP2M1;APOA1;APOBR;CLTA;CLTC;CUBN;HDLBP;LDLR;LDLRAP1;LIPC;LSR;MYLIP;NCEH1;NPC2;NR1H3;SOAT2;VLDLR
SMALL_MOLECULE_CATABOLIC_PROCESS	292	4609	0.116044	0.103676	0.550367	0.488329	ABAT;ABCD1;ABHD16A;ACAA1;ACAD10;ACAD11;ACADS;ACADSB;ACADVL;ACAT1;ACAT2;ACBD5;ACMSD;ACOT4;ACOX3;ACOXL;ACSF3;ADPGK;AFMID;AGXT;AKR1A1;AKR1C3;ALDH3A2;ALDH4A1;ALDH7A1;ALDOB;AMACR;AMDHD2;ASPG;ASRGL1;AUH;BCKDHB;BDH1;BDH2;CARNS1;CD44;CEMIP;CHP1;CRAT;CROT;CRYL1;CRYM;CYP24A1;CYP26A1;CYP26B1;CYP26C1;CYP46A1;DAO;DDAH1;DECR1;DECR2;DHDH;ECHDC1;ENO2;ENTPD1;ENTPD2;ENTPD3;ENTPD4;ENTPD6;ENTPD7;ENTPD8;FAAH;FAH;FTCD…
PID_ANGIOPOIETIN_RECEPTOR_PATHWAY	93	1126	0.116704	0.101305	0.55128	0.484148	AKT1;ANGPT1;ANGPT2;BMX;CDKN1A;CRK;DOK2;ELF1;ELF2;ELK1;ETS1;FES;FN1;FOXO1;FYN;GRB14;GRB2;ITGA5;MAPK1;MAPK3;MAPK8;NFKB1;NOS3;PAK1;PIK3CA;PLG;PTK2;PTPN11;PXN;RAC1;RELA;RPS6KB1;SHC1;STAT5A;STAT5B;TEK;TNF;TNIP2
ALPHA_ADRENERGIC_RECEPTOR_SIGNALING_PATHWAY	59	681	0.116955	0.094808	0.55128	0.478086	ADRA1A;ADRA2C;GNA11;ITPR1;PLCB1;PLCB4;PLCE1;PRKCA;PRKCE;PRKCG;SNAP23;SNAP25;STX10;STX6;VAMP1;VAMP2;VAMP3
CORTOCOTROPIN_RELEASING_FACTOR_RECEPTOR_SIGNALING_PATHWAY	59	680	0.116635	0.0943581	0.55128	0.478086	CRHR1;GNA11;GNA14;GNAL;GNAQ;GNB1;GNB2;GNB4;GNB5;GNG12;GNG2;GNG3;GNG4;GNG5;GNG7;POMC;SNAP23;SNAP25;SNAP29;STX3;VAMP1;VAMP2;VAMP3
NUCLEAR_PORE_ORGANIZATION	19	185	0.116533	0.0933798	0.55128	0.477059	AHCTF1;NDC1;NUP133;NUP205;NUP54;NUP93;NUP98;RTN4;SEH1L
GLYCEROPHOSPHOLIPID_BIOSYNTHETIC_PROCESS	228	3642	0.116388	0.107853	0.55128	0.496413	ABHD5;ACHE;AGK;AGPAT1;AGPAT3;AGPAT4;ALOX15;APOA1;ARF3;BMX;CDS1;CDS2;CEPT1;CHKA;CHKB;CPNE1;CPNE3;CPNE6;CRLS1;CSNK2B;DDHD2;DGKA;DGKQ;ETNK1;ETNK2;FIG4;GPD1;GPD1L;INPP4A;INPP4B;INPP5D;INPP5E;LCAT;LPCAT1;LPIN1;LPIN2;LPIN3;MFSD2A;MPPE1;MTMR1;MTMR12;MTMR2;MTMR4;MTMR6;MTMR7;MTMR8;MTMR9;OCRL;PCYT1A;PCYT2;PEMT;PGAP2;PGS1;PHOSPHO1;PI4K2A;PIGG;PIGM;PIGO;PIGP;PIGQ;PIGT;PIGU;PIGW;PIGX;PIK3C2B;PIK3C2G;PIK3CA;PI…
REGULATION_OF_MACROPHAGE_MIGRATION	19	185	0.116533	0.0933798	0.55128	0.477059	C5;CMKLR1;CXCL17;PTK2B;RARRES2;THBS1
MEMBRANE_BIOGENESIS	87	1046	0.11696	0.100575	0.55128	0.482753	ANK3;ANXA2;CAV1;CAV2;EMP2;FLOT1;GAK;IL1RAPL1;LRP4;NLGN1;NLGN2;NLGN3;NLGN4X;NLGN4Y;NRXN1;NRXN2;PACSIN2;PEX16;PTEN;PTPRD;RFTN1;SPTBN1;STX2
REGULATION_OF_ACTIN_FILAMENT_LENGTH	131	2167	0.116864	0.102779	0.55128	0.487118	ABI2;ACTN2;ACTR3;ADD1;ADD2;ALOX15;ARFIP2;ARHGAP35;ARPC2;ARPC3;BAIAP2;BAIAP2L2;BRK1;C15orf62;CAPZB;CCL26;CDC42EP2;CDC42EP4;CDC42EP5;CFL2;CSF3;CTTN;CXCL12;CYFIP1;EPS8;FCHSD1;FCHSD2;FER;GSN;HAX1;HIP1R;IQGAP2;KANK1;LATS1;LIMA1;LMOD1;LMOD3;NCK2;NCKAP1L;PAK3;PDXP;PLEKHH2;PRKCE;PTK2B;SCIN;SEMA5A;SH3BP1;SLIT2;SSH1;SSH2;SSH3;TENM1;TRIM27;TWF1;TWF2;VASP;WAS;WDR1;WHAMM
REGULATION_OF_ADAPTIVE_IMMUNE_RESPONSE	77	1334	0.116921	0.096629	0.55128	0.479125	AGER;ALOX15;BTK;CCR2;CD226;CLCF1;EIF2AK4;FADD;FAM49B;FOXP3;FZD5;HFE;HMGB1;HSPD1;IL10;IL12A;IL12B;IL12RB1;IL1B;IRF7;JAK3;LILRB1;MAP3K7;MEF2C;NCR3;PRKCZ;PTPRC;PVR;RIF1;RSAD2;SAMSN1;SMAD7;SOCS5;STX7;TGFB1;TNFSF13;TNFSF4;TRIM27;TRPM4;WAS;ZP3
PID_ILK_PATHWAY	66	1157	0.117197	0.105776	0.551578	0.491602	ACTN1;AKT1;ARHGEF7;CCND1;CDC37;CDC42;CKAP5;CTNNB1;ELMO2;HSP90AA1;ILK;ILKAP;IQGAP1;JUN;LIMS1;LIMS2;NCK2;PARP1;PARVA;PARVB;PPP1R12A;PPP1R14A;PPP1R14B;PPP1R14C;PXN;RAC1;RHOG;RUVBL1;TNS1;ZYX
REGULATION_OF_DELAYED_RECTIFIER_POTASSIUM_CHANNEL_ACTIVITY	36	393	0.117234	0.103563	0.551578	0.488227	AKAP6;ANK3;KCNAB1;KCNE1;KCNG1;KCNS1;KCNS2;NOS1AP;RNF207;VAMP2
C-TERMINAL_PROTEIN_LIPIDATION	114	1399	0.117265	0.104259	0.551578	0.489791	ART3;ATG12;ATG4A;ATG4B;ATG5;ATG7;BST1;CD109;CNTN4;CPM;GPIHBP1;LSAMP;LY6E;LY6G6C;LY6G6D;LYPD4;LYPD5;LYPD6B;MDGA1;MDGA2;MSLN;NEGR1;NRN1L;NTM;NTNG1;NTNG2;OPCML;OTOA;PLET1;PRND;RAET1G;RECK;RTN4RL1;RTN4RL2;SPACA4;SPRN;TECTA;TEX101;VNN1;VNN2
BIOCARTA_IL4_PATHWAY	22	222	0.118541	0.0979346	0.552018	0.480426	AKT1;GRB2;IL2RG;IL4R;IRS1;JAK1;JAK3;RPS6KB1;SHC1;STAT6
CYTOSOLIC_TRNA_AMINOACYLATION	32	345	0.117979	0.124287	0.552018	0.520622	AARS;CARS;DARS;FARSB;GARS;IARS;LARS;MARS;NARS;TARS;VARS;WARS;YARS
DAP12_SIGNALING	30	580	0.118492	0.114644	0.552018	0.508884	BTK;FYN;GRAP2;HRAS;LCP2;PIK3CA;PIK3R2;PLCG1;PLCG2;RAC1;SOS1;TYROBP;VAV2
INTRACELLULAR_STEROL_TRANSPORT	22	222	0.118541	0.0979346	0.552018	0.480426	ABCA1;ABCG1;CES1;LDLR;LDLRAP1;NPC2;SYT7;VPS4A
REGULATION_OF_COENZYME_METABOLIC_PROCESS	129	1599	0.117921	0.0968258	0.552018	0.479125	AAAS;ACMSD;ACTN3;CBFA2T3;EIF6;FBP1;GAPDHS;GCK;HDAC4;IGF1;INS;INSR;ME1;ME2;NDC1;NUP133;NUP188;NUP205;NUP210;NUP214;NUP50;NUP54;NUP62;NUP88;NUP93;NUP98;NUPL2;P2RX7;PDHB;PDHX;PDK2;PDK3;PDP1;PDP2;PFKFB1;PFKFB3;PGAM1;PGAM2;PPARA;PRKAG1;PRKAG2;SEH1L;TIGAR
REGULATION_OF_COFACTOR_METABOLIC_PROCESS	129	1599	0.117921	0.0968258	0.552018	0.479125	AAAS;ACMSD;ACTN3;CBFA2T3;EIF6;FBP1;GAPDHS;GCK;HDAC4;IGF1;INS;INSR;ME1;ME2;NDC1;NUP133;NUP188;NUP205;NUP210;NUP214;NUP50;NUP54;NUP62;NUP88;NUP93;NUP98;NUPL2;P2RX7;PDHB;PDHX;PDK2;PDK3;PDP1;PDP2;PFKFB1;PFKFB3;PGAM1;PGAM2;PPARA;PRKAG1;PRKAG2;SEH1L;TIGAR
REGULATION_OF_ORGAN_MORPHOGENESIS	211	3384	0.118566	0.109108	0.552018	0.498509	ACVR1;AHI1;AJAP1;AP2A1;AP2A2;AP2B1;AP2M1;ARHGEF19;ASPN;BASP1;BCOR;BMP2;BMP4;CDC42;CELSR1;CELSR2;CELSR3;CLTC;CTNNB1;DAAM1;DAB2;DACT1;DVL1;DVL2;DVL3;FBXW7;FGF7;FGFR2;FZD1;FZD3;FZD5;FZD6;FZD7;GATA3;GDNF;GREM1;LHX1;MAGI2;NFIB;NKD1;NPHP3;NPHP3-ACAD11;PDGFA;PRICKLE1;PRICKLE2;PSMA1;PSMA2;PSMA4;PSMA8;PSMB10;PSMB5;PSMB7;PSMB8;PSMB9;PSMC2;PSMC5;PSMC6;PSMD12;PSMD13;PSMD14;PSMD5;PSMD6;PSMD7;PSMD9;PSME4;PSMF1…
INTRACELLULAR_CHOLESTEROL_TRANSPORT	22	222	0.118541	0.0979346	0.552018	0.480426	ABCA1;ABCG1;CES1;LDLR;LDLRAP1;NPC2;SYT7;VPS4A
RESPONSE_TO_IRON_ION	25	259	0.118063	0.123607	0.552018	0.519594	ACO1;BCL2;FXN;HFE;SLC11A2;TFAP2A;TFR2
COLLAGEN_METABOLIC_PROCESS	121	1497	0.117832	0.105517	0.552018	0.491602	COL11A2;COL12A1;COL13A1;COL15A1;COL18A1;COL19A1;COL25A1;COL26A1;COL3A1;COL4A1;COL4A2;COL4A3;COL4A4;COL4A5;COL4A6;COL5A1;COL6A1;COL6A2;COL6A5;COL7A1;COL8A2;CTSD;FURIN;MMP11;MMP15;MMP3;MMP9;MRC2;P3H1;P3H2;P3H4;PHYKPL;TMPRSS6;TNXB;TRAM2
POSITIVE_REGULATION_OF_LIPID_LOCALIZATION	51	920	0.118011	0.103991	0.552018	0.489479	ABCA1;ABCA7;ANXA2;C1QTNF1;CYP19A1;FITM2;GAL;GALR1;IKBKE;IL1B;LDLRAP1;LRP1;NFKB1;NR1H3;OSBPL11;P2RX4;PLIN5;PLTP;PON1;PTCH1;SCARB1;SCP2;SREBF2;TNFRSF11A;TNFSF11;TRIAP1;VSTM2A
REGULATION_OF_AMYLOID-BETA_FORMATION	17	363	0.118182	0.110477	0.552018	0.500067	ABCA7;APP;CLU;EFNA1;EPHA4;GSAP;SORL1;TMED10
NEGATIVE_REGULATION_OF_BMP_SIGNALING_PATHWAY	42	774	0.118286	0.116428	0.552018	0.5132	BMPER;FBN1;GREM1;HIPK2;HTRA3;LEMD2;LEMD3;NBL1;NOTCH1;SKI;SKIL;SKOR1;SKOR2;SMAD6;SMAD7;SMURF1;SMURF2;SOSTDC1;TRIM33;VWC2
EXONUCLEOLYTIC_NUCLEAR-TRANSCRIBED_MRNA_CATABOLIC_PROCESS_INVOLVED_IN_DEADENYLATION-DEPENDENT_DECAY	36	394	0.118048	0.104343	0.552018	0.489791	CNOT6;CNOT7;CNOT8;DCP1A;DCP1B;DCPS;DIS3;EDC3;EXOSC1;EXOSC2;EXOSC7;EXOSC8;HBS1L;LSM1;LSM2;LSM4;LSM5;LSM6;SKIV2L;TTC37;WDR61
POSITIVE_REGULATION_OF_NUCLEAR_DIVISION	70	823	0.118079	0.0982893	0.552018	0.481821	ANAPC11;CD28;CUL3;DMRT1;DRD3;EDN3;EGF;EPGN;IGF1;IGF2;IL1B;INS;INSR;LRP5;NPM2;NSMCE2;NUMA1;NUP62;PLCB1;PRDM9;RANBP1;RANBP3;RB1;RGPD4;SIRT2;SMC5
NCAM_SIGNALING_FOR_NEURITE_OUT-GROWTH	153	1923	0.118708	0.109018	0.552257	0.498509	AGRN;ARTN;CACNA1C;CACNA1D;CACNA1G;CACNA1H;CACNA1I;CACNA1S;CACNB1;CACNB2;CACNB4;CNTN2;COL4A1;COL4A2;COL4A3;COL4A4;COL4A5;COL6A1;COL6A2;COL6A5;COL9A3;FYN;GDNF;GFRA1;GFRA2;HRAS;MAPK1;MAPK3;NCAM1;NPHS1;NRTN;PSPN;PTK2;PTPRA;RPS6KA5;SOS1;SPTB;SPTBN1;SPTBN2;SPTBN4;SPTBN5;ST8SIA2;ST8SIA4
REGULATION_OF_DNA-DEPENDENT_DNA_REPLICATION	30	582	0.118778	0.0989539	0.552257	0.481901	BLM;BMP4;CDC7;CHEK2;CHTF18;DBF4B;E2F7;FBXO18;FBXW7;INO80;NBN;RFC2;RFC3;SMC1A;SMC3;STAG2;STOML2;TERF1;TERF2;TIPIN;WIZ;WRNIP1;ZNF365
LOW-DENSITY_LIPOPROTEIN_PARTICLE_CLEARANCE	30	583	0.118984	0.0990003	0.55284	0.481901	AP2A1;AP2A2;AP2B1;AP2M1;CD36;CLTA;CLTC;DGAT2;HMOX1;LDLR;LDLRAP1;NCEH1;NPC2;SCARB1;SOAT2
REGULATION_OF_RELEASE_OF_CYTOCHROME_C_FROM_MITOCHONDRIA	30	584	0.119232	0.099087	0.552868	0.481942	AKT1;APOPT1;BCL2L1;BCL2L11;BID;CIDEB;CLU;DNM1L;FXN;GPER1;IGF1;MFF;MMP9;OPA1;PPIF;TRIAP1
POSITIVE_REGULATION_OF_EMBRYONIC_DEVELOPMENT	38	709	0.119166	0.116635	0.552868	0.5132	CLASP1;CLASP2;FAM129B;GATA3;GDNF;IGF1;LHX1;OSR1;OTX2;PHLDB2;PLCB1;SIX1;TENM4;WNT3A
REGULATION_OF_TYROSINE_PHOSPHORYLATION_OF_STAT_PROTEIN	38	709	0.119166	0.116635	0.552868	0.5132	ARL2BP;CLCF1;CNOT7;CNTF;CSF1R;EPO;ERBB4;FGFR3;GHR;IGF1;IL12A;IL12B;IL18;IL6R;KIT;LYN;NF2;PARP9;PIBF1;PPP2R1A;PTPN2;TNFRSF1A
POSITIVE_REGULATION_OF_TRANSCRIPTION_REGULATORY_REGION_DNA_BINDING	17	367	0.11939	0.0924174	0.553226	0.475468	CTNNB1;FOXC1;GATA3;HMGA2;IGF1;RB1;TGFB1;TWIST1
NEURON_PROJECTION_DEVELOPMENT	703	10708	0.119593	0.106671	0.553567	0.493621	ADGRB1;AGER;ALCAM;ALS2;ANK3;APBB1;APOA1;APP;ARHGAP35;ARTN;ATCAY;ATL1;ATP7A;ATXN10;AUTS2;BAIAP2;BBS4;BLOC1S1;BLOC1S2;BLOC1S3;BLOC1S6;BRSK1;BRSK2;BTBD3;BTG2;CAMSAP1;CCK;CDC42;CDK5R1;CDKL3;CELSR2;CHN1;CHRNB2;CNTN4;CNTNAP2;COBL;CPNE1;CTNNA2;CTNNB1;CTNND2;CTTN;CXCL12;CYFIP1;DAB1;DAB2IP;DBNL;DCC;DCLK1;DICER1;DNM2;DOCK10;DOCK7;DOK2;DOK6;DRAXIN;DRD2;DSCAML1;DTNBP1;DVL1;EFNA1;EFNA2;EFNA5;EFNB1;EFNB2;EFNB3…
MICROTUBULE_POLYMERIZATION_OR_DEPOLYMERIZATION	38	713	0.119625	0.102172	0.553567	0.486595	AKAP9;CKAP5;CLASP1;CLASP2;CSNK1D;FGF13;GOLGA2;KIF18B;KIF19;KIF2C;MAP7D3;NCKAP5L;NDE1;NDEL1;NIN;STMN3;TPPP;TRPV4;TUBGCP2;TUBGCP4;TUBGCP6
NEGATIVE_REGULATION_OF_NUCLEOTIDE_METABOLIC_PROCESS	115	1417	0.119732	0.106608	0.55369	0.493621	ACTN3;AKAP6;APLP1;CBFA2T3;CCR2;DRD2;DRD3;EDNRB;FBP1;FLCN;GABBR1;GABBR2;GNAI3;GPR176;GRM3;GRM7;GRM8;HDAC4;HTR1B;LTB4R2;OPRM1;OR13F1;PALM;PARP1;PDE2A;PFKFB1;PPARA;PPIF;PRKCA
PID_IL12_STAT4_PATHWAY	41	453	0.120053	0.107801	0.554425	0.496413	CD28;CD3E;CREBBP;ETV5;FOS;HLA-DRA;HLA-DRB1;IL13;IL18;IL18R1;IL2RA;JUN;MAPK8;PPP3CA;PPP3CB;PPP3R1;STAT4;TGFB1
ALPHA-AMINO_ACID_METABOLIC_PROCESS	158	2575	0.120022	0.107512	0.554425	0.496174	AASDHPPT;ACAT1;ACMSD;AFMID;AGXT;AHCY;AHCYL1;AHCYL2;ALDH18A1;ALDH4A1;ALDH7A1;APIP;ASL;ASPG;ASRGL1;ASS1;ATP7A;AZIN1;AZIN2;C14orf159;CARNS1;CKM;CPS1;CRYM;DAO;DDAH1;DDAH2;DPEP1;EGLN2;EGLN3;FAH;FTCD;GATM;GCAT;GCLC;GGT1;GHR;GLS;GLS2;GLYATL1;GOT1;GOT2;GSTZ1;HAAO;HDC;HIBADH;HNF4A;HNMT;HPD;IDO2;IL4I1;IVD;KMO;MCCC1;MSRA;MTHFD1;MTHFR;MTR;MTRR;NMNAT2;NMNAT3;NOS1;NOS3;NOX4;ODC1;OGDH;OTC;P4HB;PHYKPL;PIPOX;PSPH…
POSITIVE_REGULATION_OF_NEUTROPHIL_MIGRATION	12	278	0.120262	0.109882	0.555016	0.499387	ADAM8;CAMK1D;DAPK2;MOSPD2;NCKAP1L;RAC1;RAC2;THBS4
FATTY_ACID_METABOLISM	218	2804	0.120489	0.114207	0.555692	0.507663	ABCC1;ABCD1;ACAA1;ACACA;ACAD10;ACAD11;ACADS;ACADVL;ACBD4;ACBD5;ACBD6;ACOT11;ACOT13;ACOT4;ACOT6;ACOT7;ACOX3;ACOXL;ACSBG2;ACSF2;ACSF3;ACSL1;ACSL3;ACSL4;ACSL5;ACSM3;AKR1C3;ALOX12;ALOX15;ALOX15B;ALOX5;ALOX5AP;ALOXE3;AMACR;AWAT1;CBR4;CPT1A;CPT1B;CRAT;CROT;CYP1B1;CYP4F22;CYP4F3;CYP8B1;DBI;DECR1;DECR2;DPEP1;DPEP2;ELOVL7;FAAH;FADS1;FADS2;FAM213B;FASN;GGT1;GPX4;HACD1;HACD2;HACD3;HACD4;HADH;HSD17B12;HSD17B…
POSITIVE_REGULATION_OF_NUCLEASE_ACTIVITY	12	279	0.120705	0.110333	0.555731	0.499777	AKT1;DAB2IP;ERN1;PARP16;PTPN1
POSITIVE_REGULATION_OF_PROTEIN_TARGETING_TO_MITOCHONDRION	79	1361	0.120741	0.11063	0.555731	0.500067	ABLIM3;ACTL6A;ARIH2;ATG13;BAP1;CYB5R1;DPCR1;DPH6;ELMOD1;FBXW7;FZD5;GLS2;GPR26;GSK3A;HHAT;HNMT;HPS4;KCNN3;LEPROT;LRRC46;MRGPRE;MYBPC1;NKAP;NMUR1;NRG1;OSCP1;PEMT;PSMB7;RAC2;RHOU;RUVBL1;SAE1;SLC17A9;SNIP1;SREBF2;U2AF1;U2AF2;UGCG;USP36;WBP11;WDR46;ZBTB17
FATTY_ACID_DERIVATIVE_METABOLIC_PROCESS	172	2176	0.120734	0.103342	0.555731	0.488137	AACS;ABCC1;ABHD16A;ACACA;ACAT1;ACOT7;ACSBG2;ACSF3;ACSL1;ACSL3;ACSL4;ACSL5;ACSS3;AKR1C3;ALOX12;ALOX15;ALOX15B;ALOX5;ALOX5AP;ALOXE3;AWAT1;AWAT2;BDH1;BDH2;CBR4;CES2;CYP1B1;CYP2D6;CYP2D7;CYP2E1;CYP2W1;CYP4F22;CYP4F3;DAGLA;DGAT1;DGAT2;DPEP1;EDN2;ELOVL7;FAAH;FADS1;FAM213B;FAR2;FASN;GGT1;GGT6;GPX4;HACD1;HACD2;HMGCS2;HSD17B12;HSD17B4;HSD17B8;LTC4S;MGLL;MGST2;OXCT2;PLA2G1B;PLA2G4A;PLA2G4C;PON1;PPT1;PPT2;P…
NEGATIVE_REGULATION_OF_MUSCLE_CELL_DIFFERENTIATION	57	1012	0.120907	0.107638	0.556123	0.496413	ANKRD2;BMP2;BMP4;CFLAR;DLL1;FOXO4;FZD7;GSK3A;HDAC4;HDAC5;NKX2-5;NOTCH1;PRICKLE1;PTBP1;SOSTDC1;SOX6;SOX8;SOX9;TBX3;TGFB1
GENERAL_TRANSCRIPTION_REGULATION	45	508	0.121009	0.109712	0.556221	0.499387	BRF1;BRF2;CFAP20;GTF2A1;GTF2A1L;GTF2E2;GTF2F1;GTF2F2;GTF2H3;GTF2H4;POLR2C;POLR2F;POLR2H;TAF12;TAF1C;TAF4;TAF7;TBPL1
PID_S1P_S1P3_PATHWAY	61	707	0.123756	0.100587	0.55639	0.482753	AKT1;AKT3;CXCR4;FLT1;GNA11;GNA12;GNA14;GNA15;GNAI1;GNAI3;GNAO1;GNAQ;ITGAV;ITGB3;MAPK1;MAPK3;RAC1;RHOA;S1PR1;S1PR3;SRC
BIOCARTA_RAB_PATHWAY	8	201	0.123615	0.138667	0.55639	0.536063	RAB11A;RAB27A;RAB4A;RAB5A;RAB7A;RAB8A
BIOCARTA_IL2RB_PATHWAY	60	698	0.121744	0.113744	0.55639	0.50653	AKT1;BCL2;BCL2L1;CBL;CFLAR;CRKL;FAS;FASLG;FOS;GRB2;HRAS;IKZF3;IL2RA;IL2RB;IL2RG;IRS1;JAK1;JAK3;MAPK1;MAPK3;PIK3CA;PIK3CG;PTPN6;RPS6KB1;SHC1;SOS1;STAT5A;STAT5B
BIOCARTA_INFLAM_PATHWAY	26	267	0.121855	0.102424	0.55639	0.486782	CSF3;HLA-DRA;HLA-DRB1;IL10;IL12A;IL12B;IL13;IL15;IL5;LTA;PDGFA;TGFB1;TGFB3;TNF
DUAL_INCISION_IN_GG-NER	50	572	0.122707	0.112492	0.55639	0.50424	CUL4A;CUL4B;DDB1;DDB2;ERCC1;ERCC2;ERCC4;ERCC5;GTF2H3;GTF2H4;GTF2H5;PARP1;POLD2;POLD3;POLE;POLE3;POLK;RBX1;RFC2;RFC3;RPA1;RPA2;RPA3;RPS27A;XPA
SUMO_E3_LIGASES_SUMOYLATE_TARGET_PROTEINS	129	2132	0.123991	0.108746	0.55639	0.498184	AAAS;BIRC5;BLM;CBX5;CBX8;CDKN2A;CHD3;EID3;HDAC2;HDAC4;HDAC7;HERC2;HIC1;HIST1H4I;HIST1H4J;MDC1;MDM2;MITF;MTA1;NDC1;NOP58;NSMCE2;NUP133;NUP188;NUP205;NUP210;NUP214;NUP50;NUP54;NUP62;NUP88;NUP93;NUPL2;PARP1;PCGF2;PHC2;PHC3;PIAS1;PIAS4;PML;RAD21;RAD52;RANGAP1;RING1;RNF2;RPA1;SATB1;SMC1A;SMC3;SMC5;SP100;SP3;STAG2;SUMO3;TFAP2B;TOP1;UBE2I;XPC
INTERCONVERSION_OF_NUCLEOTIDE_DI-_AND_TRIPHOSPHATES	24	481	0.124278	0.118711	0.55639	0.5132	AK2;AK5;AK8;AK9;CMPK1;CTPS2;DCTD;DTYMK;GLRX;NME2;NME3;NME4;NME7;RRM2;TXNRD1
NUCLEAR_ENVELOPE_BREAKDOWN	65	764	0.121473	0.114156	0.55639	0.507663	AAAS;CCNB2;CDK1;CTDNEP1;EMD;LEMD2;LEMD3;LMNB1;LPIN1;LPIN2;LPIN3;NDC1;NEK6;NEK7;NEK9;NUP133;NUP188;NUP205;NUP210;NUP214;NUP50;NUP54;NUP62;NUP88;NUP93;NUPL2;PLK1;PRKCA;PRKCB
DECTIN-2_FAMILY	37	406	0.122734	0.108883	0.55639	0.49848	FYN;LYN;MUC12;MUC13;MUC17;MUC21;MUC3A;MUC4;MUC5AC;MUC5B;MUC6;PLCG2
COPII__COAT_PROTEIN_2__MEDIATED_VESICLE_TRANSPORT	68	1188	0.121928	0.110242	0.55639	0.499777	ANKRD28;BET1;CNIH2;CNIH3;COL7A1;CSNK1D;F8;GOLGA2;GORASP1;GOSR2;LMAN1L;MCFD2;NAPA;NAPB;NSF;PPP6R3;PREB;SAR1B;SCFD1;SEC16A;SEC22B;SEC22C;SEC23A;SEC23IP;SEC24B;SEC24D;SEC31A;SERPINA1;TMED10;TMED2;TRAPPC2L;TRAPPC3;TRAPPC5;TRAPPC6A;TRAPPC9;YKT6
TP53_REGULATES_TRANSCRIPTION_OF_GENES_INVOLVED_IN_G1_CELL_CYCLE_ARREST	10	241	0.123189	0.11098	0.55639	0.500067	ARID3A;CDK2;CDKN1A;E2F7;PCBP4;ZNF385A
SYNTHESIS_OF_GLYCOSYLPHOSPHATIDYLINOSITOL__GPI_	8	204	0.124191	0.11011	0.55639	0.499757	PIGG;PIGM;PIGO;PIGP;PIGW;PIGX
ANTIBACTERIAL_HUMORAL_RESPONSE	8	202	0.123683	0.109812	0.55639	0.499387	ELANE;HIST1H2BE;PLA2G1B;PLA2G6;SFTPD
ATP_SYNTHESIS_COUPLED_ELECTRON_TRANSPORT	48	866	0.123173	0.121581	0.55639	0.517888	COX15;COX6A1;COX6B1;COX7A2L;COX7B;CYCS;NDUFA10;NDUFA11;NDUFA13;NDUFA2;NDUFA3;NDUFA5;NDUFA6;NDUFA9;NDUFB5;NDUFC1;NDUFS2;NDUFS3;NDUFS6;NDUFV2;SDHC;SDHD;UQCC3;UQCR11
BRANCHED-CHAIN_AMINO_ACID_CATABOLIC_PROCESS	10	242	0.123629	0.111378	0.55639	0.501201	ACADSB;ACAT1;AUH;BCKDHB;HIBADH;IVD;MCCC1
DETECTION_OF_CHEMICAL_STIMULUS_INVOLVED_IN_SENSORY_PERCEPTION	37	408	0.124227	0.110307	0.55639	0.499777	GNAT2;LPO;OR1B1;OR1K1;OR2A25;OR4A15;OR4A16;OR4B1;OR4C13;OR4C15;OR4D2;OR4K1;OR4K14;OR4K2;OR4L1;OR4N2;OR4N5;OR4Q3;OR4S1;OR4X1;OR7A10;OR7C1;OR7D4;PKD2L1;RTP1;RTP5;TAS2R14;TAS2R30;TAS2R60;TAS2R7;TAS2R8
REGULATION_OF_STEM_CELL_PROLIFERATION	31	594	0.123117	0.119077	0.55639	0.513243	CTNNB1;DISC1;DRD2;EPCAM;FBLN1;FZD3;HMGA2;LRRK2;LTBP3;N4BP2L2;NF1;PTPRC;SOX11;TERT;ZNF335
MYELINATION_IN_PERIPHERAL_NERVOUS_SYSTEM	24	478	0.123792	0.117903	0.55639	0.5132	ADGRG6;ARHGEF10;DICER1;NCMAP;NF1;PARD3;SIRT2;SKI
NEGATIVE_REGULATION_OF_IMMUNE_EFFECTOR_PROCESS	53	948	0.123772	0.109379	0.55639	0.499387	APOA1;CCR2;CD55;CD84;FER;FOXP3;HAVCR2;HFE;IL10;INS;ITCH;JAK3;LGALS3;LILRB1;MICA;MICB;NPLOC4;PTPRC;SEC14L1;SMAD7;SOCS5;TARBP2;TGFB1;TGFB3;TKFC;TNF;TNFSF4;TRAF3IP1
MATURATION_OF_SSU-RRNA_FROM_TRICISTRONIC_RRNA_TRANSCRIPT__SSU-RRNA,_5.8S_RRNA,_LSU-RRNA_	24	479	0.123902	0.118119	0.55639	0.5132	ABT1;DCAF13;DIEXF;KRI1;MRPS11;MRPS9;NGDN;NOC4L;NOP14;RPS14;RPS8;RRS1;TBL3;TSR1;UTP6;WDR46
GLIAL_CELL_DEVELOPMENT	69	1201	0.124113	0.1123	0.55639	0.504028	ADGRG6;APP;ARHGEF10;CDK6;CLU;CNTF;DICER1;DLL1;EIF2B1;EIF2B3;EIF2B4;LRP1;MAPT;MXRA8;MYRF;NCMAP;NF1;PARD3;PRDM8;PSEN1;PTEN;SIRT2;SKI;SOX10;SOX11;TENM4;ZNF488
POSITIVE_REGULATION_OF_EXOSOMAL_SECRETION	8	203	0.123875	0.1099	0.55639	0.499387	ATP13A2;RAB7A;SMPD3;SNF8;VPS4A
GLYCEROLIPID_BIOSYNTHETIC_PROCESS	239	3800	0.124245	0.115394	0.55639	0.510561	ABHD5;ACHE;AGK;AGMO;AGPAT1;AGPAT3;AGPAT4;ALOX15;ANG;APOA1;ARF3;BMX;CDS1;CDS2;CEPT1;CHKA;CHKB;CPNE1;CPNE3;CPNE6;CRLS1;CSNK2B;DDHD2;DGAT1;DGAT2;DGKA;DGKQ;ETNK1;ETNK2;FIG4;GK;GPD1;GPD1L;INPP4A;INPP4B;INPP5D;INPP5E;LCAT;LPCAT1;LPIN1;LPIN2;LPIN3;MFSD2A;MPPE1;MTMR1;MTMR12;MTMR2;MTMR4;MTMR6;MTMR7;MTMR8;MTMR9;OCRL;PCYT1A;PCYT2;PEMT;PGAP2;PGS1;PHOSPHO1;PI4K2A;PIGG;PIGM;PIGO;PIGP;PIGQ;PIGT;PIGU;PIGW;PIGX;P…
PERIPHERAL_NERVOUS_SYSTEM_AXON_ENSHEATHMENT	24	478	0.123792	0.117903	0.55639	0.5132	ADGRG6;ARHGEF10;DICER1;NCMAP;NF1;PARD3;SIRT2;SKI
SCHWANN_CELL_DEVELOPMENT	24	478	0.123792	0.117903	0.55639	0.5132	ADGRG6;ARHGEF10;DICER1;NCMAP;NF1;PARD3;SIRT2;SKI
INNATE_IMMUNE_RESPONSE_ACTIVATING_CELL_SURFACE_RECEPTOR_SIGNALING_PATHWAY	140	1750	0.12311	0.112068	0.55639	0.503314	BTRC;CARD11;CARD9;CHUK;CLEC7A;CREBBP;CUL1;FBXW11;FFAR2;FYN;HRAS;IKBKB;IKBKG;LILRA2;LYN;MAP3K7;MUC12;MUC13;MUC17;MUC21;MUC3A;MUC4;MUC5AC;MUC5B;MUC6;NFKB1;PAK1;PAK3;PDPK1;PLCG2;PRKACA;PRKACB;PRKACG;PSMA1;PSMA2;PSMA4;PSMA8;PSMB10;PSMB5;PSMB7;PSMB8;PSMB9;PSMC2;PSMC5;PSMC6;PSMD12;PSMD13;PSMD14;PSMD5;PSMD6;PSMD7;PSMD9;PSME4;PSMF1;RELA;RPS27A;RPS6KA5;SRC;TAB1;TAB2;TAB3
PROTEIN_DEUBIQUITINATION	256	4061	0.121272	0.1068	0.55639	0.493885	ACTB;ACTL6A;ADRB2;AR;ASXL1;ATXN7;AXIN1;BAP1;BARD1;BIRC2;BRCC3;CDC20;CDC25A;CDK1;CFTR;DDB2;ENY2;ESR1;FOXK1;FOXK2;FOXO4;GATA3;HCFC1;IFIH1;IKBKG;IL33;INO80;INO80B;INO80E;JOSD2;KEAP1;MAP3K7;MBD5;MBD6;MCRS1;MDM2;MDM4;NEDD8;NFRKB;NOD1;NOD2;OTUB1;OTUD3;OTUD4;OTUD5;OTUD7A;OTUD7B;PSMA1;PSMA2;PSMA4;PSMA8;PSMB10;PSMB5;PSMB7;PSMB8;PSMB9;PSMC2;PSMC5;PSMC6;PSMD12;PSMD13;PSMD14;PSMD5;PSMD6;PSMD7;PSMD9;PSME4;PSM…
POSITIVE_REGULATION_OF_RESPONSE_TO_EXTERNAL_STIMULUS	231	2979	0.122732	0.109097	0.55639	0.498509	ADAM8;ANKRD17;ANO6;CAMK1D;CCL26;CCR2;CD180;CD6;CDH13;CMKLR1;CNTF;CX3CL1;CXCL12;CXCL13;CXCL17;CYBA;DAPK2;DDX60;DHX9;DSCAM;EDN2;EDN3;ETS1;F7;FFAR2;FGFR1;GPRC5B;HMGB1;IL12A;IL12B;IL15;IL18;IL1B;IL33;IL6R;KDR;KLK5;KLK7;LRSAM1;LY86;MEGF8;MET;MGST2;MOSPD2;MYD88;NCKAP1L;NLRP12;NOD2;NPY;NRP1;NTF3;NTRK3;OPTN;OSMR;P2RX4;PDE2A;PLG;PPM1F;PRKCA;PRKD1;PRKD2;PTGER3;PTK2B;PUM1;RAC1;RAC2;RARRES2;S100A9;SASH1;SEMA…
GENERATION_OF_PRECURSOR_METABOLITES_AND_ENERGY	215	3442	0.1217	0.105155	0.55639	0.491602	ACADVL;ACO2;ADPGK;ADRB3;AK9;ALDOB;ATPIF1;BLOC1S1;CHCHD10;COQ10A;COX15;COX17;COX19;COX6A1;COX6B1;COX7A2L;COX7B;CROT;CS;CYB561;CYCS;D2HGDH;ENO2;FAM47E-STBD1;FASTKD5;FDXR;GAPDHS;GBE1;GCK;GFPT2;GIPR;GPD2;GPI;GYS2;HK1;HK3;IDH2;IDH3A;IDH3G;LDHA;LEP;LEPR;MCHR1;MDH2;ME3;MTFR1;NDUFA10;NDUFA11;NDUFA13;NDUFA2;NDUFA3;NDUFA5;NDUFA6;NDUFA9;NDUFAF2;NDUFB5;NDUFC1;NDUFS2;NDUFS3;NDUFS6;NDUFV2;NNT;NRF1;OGDH;OXA1L;P…
RESPONSE_TO_HISTAMINE	10	241	0.123189	0.11098	0.55639	0.500067	DRD2;DRD3;GABRB2;GABRB3;HRH1
GLUTATHIONE_DERIVATIVE_METABOLIC_PROCESS	10	241	0.123189	0.11098	0.55639	0.500067	AKR1A1;GSTA4;GSTK1;GSTM3;GSTM5;GSTO1;GSTO2;GSTP1;GSTZ1;MGST2
GOLGI_VESICLE_TRANSPORT	485	6470	0.122966	0.111821	0.55639	0.502536	ACTR1A;AMN;ANK1;ANK2;ANK3;ANKFY1;ANKRD28;AP2A1;AP3B2;ARF3;ARF5;ARFGAP1;ARFGEF2;ARFRP1;ARL3;ATL2;ATP8A1;ATP9A;ATP9B;BBS2;BCAP29;BCAP31;BET1;BGLAP;BICD2;BLZF1;BNIP1;C16orf62;CAPZA1;CAPZA2;CAPZB;CCDC22;CCDC93;CD55;CEP19;CNIH2;CNIH3;COG1;COG3;COG5;COG6;COG7;COG8;COL7A1;COPA;COPE;COPZ1;CORO7;CSNK1D;CTAGE5;CUL3;CUX1;CUX2;CYTH3;DCTN1;DCTN2;DCTN5;DDHD2;DOPEY1;DOPEY2;DYNC1H1;DYNC1I2;DYNC1LI1;DYNC1LI2;DYNL…
REGULATION_OF_FIBROBLAST_MIGRATION	46	519	0.124145	0.112985	0.55639	0.50424	ARHGEF7;CORO1C;DDR2;DMTN;GNA12;HAS1;ITGB1BP1;PRKCE;PRR5L;TGFB1;THBS1
CELLULAR_RESPONSE_TO_DECREASED_OXYGEN_LEVELS	136	2241	0.123032	0.108492	0.55639	0.497685	ADAM8;BACH1;BNIP3L;CARD16;CPEB1;CPEB4;CREBBP;CUL2;EGLN2;EGLN3;EPAS1;EPO;FMN2;GATA6;HIF1AN;HIGD1A;HIPK2;HMOX1;HP1BP3;HYOU1;KCND2;LIMD1;LMNA;MDM2;MDM4;MTOR;NDNF;NDRG1;NOTCH1;P4HB;PDK3;PGK1;PLK3;PSMA1;PSMA2;PSMA4;PSMA8;PSMB10;PSMB5;PSMB7;PSMB8;PSMB9;PSMC2;PSMC5;PSMC6;PSMD12;PSMD13;PSMD14;PSMD5;PSMD6;PSMD7;PSMD9;PSME4;PSMF1;RBPJ;RBX1;RORA;RPS27A;SFRP1;SIRT2;SLC8A3;STOX1;TBL2;TERT;TIGAR;TSC1;TWIST1;UB…
POSITIVE_REGULATION_OF_HYDROLASE_ACTIVITY	595	9107	0.123786	0.108425	0.55639	0.497685	ABL2;ABR;ACER2;ADPRHL1;ADRA1A;AGRN;AKAP6;AKT1;ALDOB;ALS2;ANG;ANP32B;APC2;APOA1;APOPT1;ARAP1;ARHGAP21;ARHGAP27;ARHGAP42;ARHGEF10;ARHGEF16;ARHGEF37;ARHGEF38;ARHGEF7;ARL1;ASPH;ATP1B1;ATP1B2;AVPR1B;BCAP31;BCAS3;BCL2L13;BCR;BMP2;BOK;CARD8;CASP2;CASP9;CAV2;CCL14;CCL16;CCL17;CCL25;CCL26;CCL8;CDKL5;CHTOP;CIDEB;COL4A3;CORO1C;CX3CL1;CXCL13;CYCS;CYFIP2;DAB2IP;DAP;DAPK1;DHX9;DIABLO;DLC1;DNAJB1;DNAJB11;DNAJC9…
GLUTATHIONE_DERIVATIVE_BIOSYNTHETIC_PROCESS	10	241	0.123189	0.11098	0.55639	0.500067	AKR1A1;GSTA4;GSTK1;GSTM3;GSTM5;GSTO1;GSTO2;GSTP1;GSTZ1;MGST2
NEGATIVE_REGULATION_OF_PROTEIN_UBIQUITINATION_INVOLVED_IN_UBIQUITIN-DEPENDENT_PROTEIN_CATABOLIC_PROCESS	6	169	0.12287	0.106638	0.55639	0.493621	HFE;PML;RPS7;SGTA;TAF1
NEGATIVE_REGULATION_OF_BLOOD_CIRCULATION	24	477	0.123734	0.11774	0.55639	0.5132	DOCK4;DOCK5;F2R;PDE4D;PIK3CG;RNLS;SPTBN4
REGULATION_OF_ENDOPEPTIDASE_ACTIVITY	246	3907	0.121713	0.113348	0.55639	0.505422	A2ML1;ACER2;AKT1;ANP32B;APOPT1;ASPH;ATP13A2;BCAP31;BCL2L13;BIRC2;BIRC5;BIRC7;BOK;CARD16;CARD18;CARD8;CASP2;CASP9;CAST;CD44;CDKN2D;CIDEB;COL4A3;CRB2;CST6;CYCS;CYFIP2;DAP;DAPK1;DHCR24;DIABLO;DLC1;DNAJB6;DPEP1;EFNA1;EGLN3;EPHA4;F2R;FADD;FAS;FASLG;FIS1;FNIP1;FURIN;GPER1;GRAMD4;GSN;HIP1;HIP1R;HMGB1;HSPD1;HSPE1;IFI16;IGBP1;KIAA0141;KLF4;LAMTOR5;LEF1;LYN;MAP2K5;MAP3K5;MAPT;MBP;MMP9;MTCH1;NDUFA13;NGF;NLR…
NEGATIVE_REGULATION_OF_EPITHELIAL_CELL_PROLIFERATION	87	1484	0.124291	0.114725	0.55639	0.508914	ATP5A1;ATPIF1;BRCA2;CASK;CAV1;CAV2;CDK6;CDKN2B;DAB2IP;DLL4;DUSP10;FBXW7;GATA3;IL26;MAGED1;MCC;MTSS1;NF1;NFIB;NR2F2;PBLD;PTPRK;PTPRM;ROBO1;SFRP1;SOX9;SPARC;STAT1;SULF1;TGFB1;TGFBR3;THBS1;TINF2;VASH1;VDR;XDH
REGULATION_OF_SIGNALING_BY_NODAL	3	111	0.124496	0.102514	0.556943	0.486814	ACVR2B;TDGF1
P75_NTR_-MEDIATED_SIGNALING	81	1389	0.124644	0.114325	0.55724	0.5078	AKT1;APH1A;APP;BCL2L11;BIRC2;CASP9;CHUK;CYCS;DIABLO;FURIN;IKBKB;IKBKG;IRAK1;MAGED1;MAPK10;MAPK8;MMP3;MYD88;NGF;NTF3;NTRK1;PIK3CA;PLG;PRKACB;PRKCI;PRKCZ;PSEN1;RAC1;RHOA;RIPK2;RTN4;SHC1;SORT1;SQSTM1;XIAP;YWHAE;ZNF274
REGULATION_OF_RETROGRADE_PROTEIN_TRANSPORT,_ER_TO_CYTOSOL	23	231	0.124818	0.10265	0.557654	0.486844	BCAP31;BRSK2;DERL3;EDEM2;SVIP;UBAC2;UBE2G2
D-_I_MYO__I_-INOSITOL__1,4,5_-TRISPHOSPHATE_DEGRADATION	18	376	0.125537	0.117369	0.557721	0.5132	IMPAD1;INPP5A;OCRL;SYNJ2
3-PHOSPHOINOSITIDE_DEGRADATION	21	429	0.125564	0.118737	0.557721	0.5132	INPP4A;INPP4B;INPP5D;INPP5E;OCRL;PTEN;PTPMT1;SACM1L;SYNJ2
EGFR1	784	11892	0.125094	0.112719	0.557721	0.50424	ABI1;ABL1;ABL2;ACTA2;ACTB;ACTN1;ACTN4;ACTR3;ADAM9;AFAP1L2;AHCYL1;AHNAK;AKT1;ALB;ANKS1A;ANTXR1;ANXA2;ANXA4;AP2A1;AP2B1;APLP2;APP;APPL1;APPL2;ARAP1;ARHGAP32;ARHGAP35;ARHGAP42;ARHGEF4;ARHGEF7;ASAP1;ATXN2;BAIAP2;BCAR1;BCAR3;BCL2;BRAF;CALCOCO2;CALD1;CALM2;CASP9;CAV1;CAV2;CBL;CBLB;CDC42;CDK1;CDK2;CDV3;CLTA;CLTC;CRIM1;CRK;CRKL;CSK;CTBP1;CTTN;DAB2;DAPP1;DCBLD2;DLG3;DNM1;DOCK1;DOCK4;DOK2;DYNLL1;DYRK1A;DYR…
INTEGRIN-LINKED_KINASE_SIGNALING	64	1120	0.125341	0.11265	0.557721	0.50424	ACTN1;AKT1;ARHGEF7;CCND1;CDC37;CDC42;CKAP5;CTNNB1;ELMO2;HSP90AA1;ILK;ILKAP;IQGAP1;JUN;LIMS1;LIMS2;NCK2;PARP1;PARVB;PPP1R12A;PPP1R14A;PPP1R14B;PPP1R14C;PXN;RAC1;RHOG;RUVBL1;TNS1;ZYX
PHASE_I_-_FUNCTIONALIZATION_OF_COMPOUNDS	111	1366	0.125494	0.111314	0.557721	0.501201	ACSS1;ADH1B;AHR;AHRR;AIP;ALDH2;ALDH3A1;ARNT2;BPHL;CES1;CES2;CMBL;CYB5B;CYB5R3;CYP17A1;CYP19A1;CYP1B1;CYP24A1;CYP26A1;CYP26B1;CYP26C1;CYP27A1;CYP2D6;CYP2E1;CYP2W1;CYP46A1;CYP4F22;CYP4F3;CYP7B1;CYP8B1;FDXR;FMO1;FMO2;FMO3;HSP90AB1;MAOA;MAOB;MARC1;NCOA1;NCOA2;NQO2;PAOX;POMC;POR;PTGS1;RXRA;TBXAS1
TRANSPORT_OF_RIBONUCLEOPROTEINS_INTO_THE_HOST_NUCLEUS	30	316	0.125565	0.108064	0.557721	0.496793	AAAS;KPNA1;KPNB1;NDC1;NUP133;NUP188;NUP205;NUP210;NUP214;NUP50;NUP54;NUP62;NUP88;NUP93;NUPL2
INTERACTIONS_OF_VPR_WITH_HOST_CELLULAR_PROTEINS	33	359	0.124973	0.109574	0.557721	0.499387	AAAS;HMGA1;KPNA1;NDC1;NUP133;NUP188;NUP205;NUP210;NUP214;NUP50;NUP54;NUP62;NUP88;NUP93;NUPL2;PSIP1;SLC25A4
FILOPODIUM_ASSEMBLY	18	375	0.125509	0.117273	0.557721	0.5132	ARHGEF4;DNM3;FGD1;FGD2;FGD3;FGD4;FGD5;RAB17;SPATA13
NEGATIVE_REGULATION_OF_LYMPHOCYTE_MEDIATED_IMMUNITY	8	206	0.125189	0.110891	0.557721	0.500067	FOXP3;HFE;LILRB1;MICA;PTPRC;SMAD7
HDR_THROUGH_HOMOLOGOUS_RECOMBINATION__HR__OR_SINGLE_STRAND_ANNEALING__SSA_	108	1809	0.125765	0.108153	0.557888	0.496793	ABL1;BARD1;BLM;BRCA2;BRCC3;CDK2;CHEK1;EME1;EME2;ERCC1;ERCC4;EXO1;HERC2;HIST1H2BD;HIST1H2BE;HIST1H2BL;HIST1H4I;HIST1H4J;HUS1;MDC1;NBN;PIAS4;POLD2;POLD3;POLE;POLE3;POLK;PPP4R2;RAD1;RAD51;RAD51B;RAD52;RAD9A;RBBP8;RFC2;RFC3;RMI2;RNF4;RNF8;RPA1;RPA2;RPA3;RPS27A;RTEL1;SLX4;SPIDR;TIPIN;TOPBP1;UBE2I;UIMC1;XRCC3
NEGATIVE_REGULATION_OF_LEUKOCYTE_MEDIATED_CYTOTOXICITY	3	112	0.125713	0.103208	0.557888	0.488137	LILRB1;MICA;PTPRC
NUCLEOTIDE-EXCISION_REPAIR	134	1671	0.126043	0.104295	0.558761	0.489791	BIVM-ERCC5;BRCA2;CCNH;CDK7;COPS2;COPS3;COPS4;COPS6;COPS8;CUL4A;CUL4B;DDB1;DDB2;ERCC1;ERCC2;ERCC4;ERCC5;ERCC8;FAN1;FANCC;GPS1;GTF2H3;GTF2H4;GTF2H5;HUS1;HUS1B;LIG1;MMS19;MNAT1;NTHL1;OGG1;ORAOV1;PARP1;POLD2;POLD3;POLE;POLK;POLL;POLR2A;POLR2B;POLR2C;POLR2D;POLR2E;POLR2F;POLR2H;POLR2L;PPIE;RBBP8;RBX1;RFC2;RFC3;RNF111;RPA1;RPA2;RPA3;RPS27A;SLX4;SUMO3;TCEA1;UBE2I;USP45;USP7;UVSSA;XAB2;XPA;XPC
REGULATION_OF_EXECUTION_PHASE_OF_APOPTOSIS	18	380	0.126319	0.118429	0.558898	0.5132	BCL2L1;BOK;DLC1;FAP;FZD3;SIRT2;TBX5;TP53BP2
PURINE_RIBONUCLEOSIDE_TRIPHOSPHATE_METABOLIC_PROCESS	147	2401	0.126268	0.120881	0.558898	0.516189	ADPGK;AK9;ALDOB;ATP1B1;ATP5A1;ATP5G2;ATP5G3;ATP5J2;ATP5L;ATP5S;ATP6V0A1;ATP6V0A4;CHCHD10;COX15;COX6A1;COX6B1;COX7A2L;COX7B;CTNS;CYCS;ENO2;GAPDHS;GCK;GNAI3;GPHN;GPI;GTPBP1;HK1;HK3;HSPA8;IMPDH1;IMPDH2;LDHA;LRRK2;MFN1;MOCS1;MOCS2;MYH3;MYH6;NADK;NDUFA10;NDUFA11;NDUFA13;NDUFA2;NDUFA3;NDUFA5;NDUFA6;NDUFA9;NDUFB5;NDUFC1;NDUFS2;NDUFS3;NDUFS6;NDUFV2;NFS1;OPA1;PARP1;PFKFB1;PFKL;PFKM;PFKP;PGAM1;PGAM2;PGK1;P…
VIRAL_ENTRY_INTO_HOST_CELL	18	380	0.126319	0.118429	0.558898	0.5132	CAV1;CAV2;CD81;CXCR4;ITCH;ITGAV;ITGB3;WWP2
CELLULAR_RESPONSE_TO_UV	59	1045	0.126566	0.112855	0.559632	0.50424	CARD16;CASP9;CDC25A;CDKN1A;CHEK1;CREBBP;CRIP1;CUL4B;DDB1;DDB2;EIF2AK4;EIF2S1;ERCC1;ERCC4;FMR1;HYAL1;HYAL3;INO80;MFAP4;MME;N4BP1;NEDD4;NOC2L;PTPRK;RHBDD1;TAF1;TMEM161A;TP63;TP73;TRIAP1;USP47;XPA;XPC
G0_AND_EARLY_G1	18	381	0.126679	0.0988895	0.559772	0.481901	CDC25A;CDC6;CDK1;CDK2;DYRK1A;E2F4;MAX;RBBP4;RBL1;RBL2;TFDP1;TFDP2
BIOCARTA_GSK3_PATHWAY	28	545	0.126802	0.121984	0.559833	0.518115	AKT1;AXIN1;CCND1;CD14;CTNNB1;DVL1;FZD1;GNAI1;IRAK1;LEF1;LY96;MYD88;NFKB1;PDPK1;PIK3CA;RELA;TOLLIP
CARDIAC_CHAMBER_DEVELOPMENT	116	1931	0.126856	0.109955	0.559833	0.499387	ACVR1;ANK2;BMP4;BMPR1A;CPE;DLL4;FGF8;FGFR2;FOXF1;GATA3;GATA4;GATA6;GSK3A;HAND1;HEYL;JAG1;MEF2C;MYH6;MYL3;NKX2-5;NOTCH1;NPHP3;NPHP3-ACAD11;NRG1;NRP1;NRP2;PKP2;PROX1;RBP4;RBPJ;RYR2;SCN5A;SEMA3C;SMAD6;SMAD7;SOX11;STRA6;TBX1;TBX2;TBX5;TEK;TGFB1;TGFBR2;TGFBR3;TMEM65;TNNI3;TPM1;ZFPM1;ZFPM2
REGULATION_OF_CELL_MORPHOGENESIS_INVOLVED_IN_DIFFERENTIATION	312	4895	0.12721	0.11422	0.560311	0.507663	ABL1;ACTN4;ADGRB3;APOA1;ARHGAP35;ARHGEF7;BHLHB9;CAMK2B;CDC42;CDK5R1;CDKL3;CDKL5;CHN1;CHRNB2;CORO1C;CRK;CRKL;CTTN;CUL7;CUX1;CUX2;DCC;DMTN;DNM2;DOCK1;DOCK5;DSCAM;EFNA1;EFNA5;EFNB3;EPHA4;EPHB3;FBLN1;FBXW8;FGF13;GDI1;GORASP1;IL1RAPL1;ITGB1BP1;KANK1;KIF13B;KNDC1;L1CAM;LIMS1;LINGO1;LRP4;LRP8;LRRC4C;LRRK2;MACF1;MAPT;MARK2;MEGF8;NEDD4;NGEF;NGF;NLGN1;NRCAM;NRP1;NSMF;NTN1;NTRK2;OLFM1;PAK1;PAK3;PDLIM5;PLXNA…
RESPONSE_TO_IONIZING_RADIATION	102	1713	0.127194	0.118759	0.560311	0.5132	AEN;BLM;BRAT1;BRCC3;BRSK1;CDKN1A;CLK2;CLOCK;DCUN1D3;ECT2;EEF1D;EYA3;GRB2;HRAS;HUS1;IFI16;INO80;INTS3;MDM2;MEN1;MTA1;NABP2;NET1;NHEJ1;NIPBL;NUCKS1;RAD1;RAD51;RAD51B;RAD9A;RFWD2;RFWD3;RNF8;SPIDR;TNKS1BP1;TOPBP1;TP63;TP73;UIMC1;XRCC3;XRCC5;XRCC6;XRRA1
NEGATIVE_REGULATION_OF_COAGULATION	51	586	0.127067	0.116803	0.560311	0.5132	ADAMTS18;ALOX12;C1QTNF1;F11;GP1BA;HS3ST5;NOS3;PDGFA;PDGFRA;PLAT;PLAU;PLG;PRKG1;PROC;PROCR;PROZ;SERPINE2;TMPRSS6
E3_UBIQUITIN_LIGASES_UBIQUITINATE_TARGET_PROTEINS	32	607	0.127674	0.123324	0.561275	0.519041	CTR9;DERL1;HIST1H2BD;HIST1H2BE;HIST1H2BL;LEO1;PEX10;PRKDC;RAD18;RNF144A;RNF20;RNF40;RPS27A;SHPRH;UBE2B;UBE2E1;WAC;WDR61
SYNAPTIC_VESICLE_RECYCLING	36	673	0.127674	0.124245	0.561275	0.520622	GAK;ITSN1;NLGN1;NLGN2;NLGN3;NLGN4X;NLGN4Y;PACSIN1;PIP5K1C;RAB5A;STON2;SYT1;SYT2;SYT5;SYT7;SYT8;WNT3A;WNT7A
POSITIVE_REGULATION_OF_SUBSTRATE_ADHESION-DEPENDENT_CELL_SPREADING	32	607	0.127674	0.123324	0.561275	0.519041	ABL1;APOA1;ARHGEF7;CDC42;CRK;CRKL;DMTN;DOCK1;DOCK5;LIMS1;NRP1;RAC1;RREB1
PI3_KINASE_PATHWAY	65	1133	0.12778	0.127779	0.561295	0.522688	AKT1;AKT2;AKT3;CASP9;FOXO1;FOXO3;FOXO4;GNA11;GNA14;GNAI1;GNAI3;GNAQ;GNAT2;GNB1;GNB2;GNB4;GNB5;INPP5A;INSR;IRS1;NOS3;PDPK1;PIK3CA;PIK3R2;PIK3R3;PIK3R5;PTEN;RPS6KB1;SOS1;SOS2;YWHAZ
TCA_CYCLE	17	163	0.128006	0.100576	0.561295	0.482753	ACO2;CS;OGDH;PDK2;SDHC
POSITIVE_REGULATION_OF_CYCLIC_NUCLEOTIDE_METABOLIC_PROCESS	89	1511	0.127852	0.118077	0.561295	0.5132	ABCA1;ADCY1;ADCY2;ADCY6;ADCY7;ADCY9;ADGRD1;ADRB2;ADRB3;AKAP12;AKAP5;AVPR2;CALCRL;CAP1;CAP2;CHGA;CRHR1;DRD5;EDNRA;GHRHR;GIPR;GNAL;GPER1;GSK3A;MC3R;NF1;NOS1;NOS3;PRKCA;PTH;RAMP1;RAMP2;RAMP3;RAPGEF3;TSHR;WNT5A
RESPONSE_TO_ORGANOPHOSPHORUS	105	1289	0.127951	0.112814	0.561295	0.50424	AANAT;AKAP6;AKAP9;AQP9;CFTR;CITED1;DGKQ;DMTN;DUOX1;HCN1;HCN2;HCN3;HCN4;HSP90B1;JUN;JUND;KCNE1;KCNQ1;P2RX4;P2RX7;PDE2A;PDE3A;PDXP;PKD2;RAP1A;RAPGEF1;RAPGEF2;RAPGEF3;RFC3;RYR3;SSH1;STAT1;TAF1;TRPC3;TRPV1;VGF;WT1
HUMORAL_IMMUNE_RESPONSE	96	1618	0.128515	0.119348	0.563167	0.513243	ATOX1;ATP7A;BCL2;BPI;BPIFB2;BST1;C1R;C1S;C2;C5;C7;CCR6;CD28;CFB;CFD;CFHR1;CHGA;CLU;COLEC11;DEFA5;DEFB118;DEFB126;EBI3;ELANE;FCN3;GPI;GPR183;HIST1H2BE;HLA-DQB1;IGHV1-24;IGHV3-35;IGHV4-61;IL36RN;LY86;MASP1;MEF2C;PAX5;PDCD1;PDZD11;PGLYRP2;PI3;PLA2G1B;PLA2G6;POU2F2;PRTN3;PSMB10;RARRES2;S100A9;SFTPD;ST6GAL1;TFE3;ZP3
SUPEROXIDE_METABOLIC_PROCESS	47	532	0.128603	0.117446	0.563192	0.5132	ALOX12;ATP7A;CYBA;DUOX1;NCF2;NOS3;NOX4;NOX5;NOXO1;PREX1;SH3PXD2A;SH3PXD2B;SOD2
CELLULAR_RESPONSE_TO_HYPOXIA	133	2185	0.128952	0.122537	0.56328	0.518558	ADAM8;BACH1;BNIP3L;CARD16;CPEB1;CREBBP;CUL2;EGLN2;EGLN3;EPAS1;EPO;FMN2;GATA6;HIF1AN;HIGD1A;HIPK2;HMOX1;HP1BP3;HYOU1;KCND2;LIMD1;LMNA;MDM2;MDM4;MTOR;NDNF;NDRG1;NOTCH1;P4HB;PDK3;PGK1;PLK3;PSMA1;PSMA2;PSMA4;PSMA8;PSMB10;PSMB5;PSMB7;PSMB8;PSMB9;PSMC2;PSMC5;PSMC6;PSMD12;PSMD13;PSMD14;PSMD5;PSMD6;PSMD7;PSMD9;PSME4;PSMF1;RBPJ;RBX1;RORA;RPS27A;SFRP1;SIRT2;SLC8A3;STOX1;TBL2;TERT;TIGAR;TWIST1;UBQLN1
REGULATION_OF_STEROID_BIOSYNTHETIC_PROCESS	71	1233	0.128935	0.116872	0.56328	0.5132	ABCG1;ACACA;ACACB;AKR1C3;BMP2;DGKQ;DKK3;ERLIN1;ERLIN2;FASN;FDFT1;FDPS;FGF1;FGF19;HMGCR;HMGCS1;IDI1;IL1B;KPNB1;MBTPS1;MVD;MVK;NFKB1;NFYC;PROX1;SC5D;SCAP;SEC14L2;SP1;SREBF1;SREBF2;STAR;TM7SF2;TNF;VDR
EMBRYONIC_CRANIAL_SKELETON_MORPHOGENESIS	38	420	0.128944	0.114901	0.56328	0.509367	FGFR2;HOXA1;IRX5;LHX1;MTHFD1;MTHFD1L;PDGFRA;SIX1;TBX1;TFAP2A;TGFBR2;TWIST1
CELLULAR_RESPONSE_TO_HORMONE_STIMULUS	466	7183	0.128841	0.119825	0.56328	0.513279	ABHD2;ACTN2;ADCY1;ADCY2;ADCY6;ADCY7;ADCY9;AHCYL1;AKR1C3;AKT1;AKT2;APPL1;AR;ARID1A;ATP1A3;ATP6V0A1;ATP6V0A4;ATP6V0C;ATP6V0D1;ATP6V0D2;ATP6V1A;ATP6V1B1;ATP6V1E2;ATP6V1F;ATP6V1G1;ATP6V1G2;ATP6V1H;AVPR1B;AVPR2;BAIAP2;BAIAP2L2;BBS2;BBS4;BCAR1;BMP4;C2CD5;CACNA1H;CAPN10;CAV1;CAV2;CDK7;CPEB1;CRHR1;CSNK2B;CTNNB1;DAXX;DDX54;EGLN2;ESR1;ESR2;FER;FFAR4;FHL2;FOXC2;FOXO1;FOXO4;GAB1;GCK;GHR;GNB1;GNB2;GNB4;GNG12;…
RNA_POLYMERASE_II_TRANSCRIPTION_ELONGATION	68	800	0.129379	0.107232	0.563459	0.495216	AFF4;CCNH;CCNK;CCNT1;CDK7;CDK9;CTDP1;CTR9;EAF1;ELL;ERCC2;GTF2F1;GTF2F2;GTF2H3;GTF2H4;GTF2H5;LEO1;MLLT1;MNAT1;NCBP1;NELFB;NELFE;POLR2A;POLR2B;POLR2C;POLR2D;POLR2E;POLR2F;POLR2H;POLR2L;SUPT5H;TCEA1;WDR61
FORMATION_OF_RNA_POL_II_ELONGATION_COMPLEX	68	800	0.129379	0.107232	0.563459	0.495216	AFF4;CCNH;CCNK;CCNT1;CDK7;CDK9;CTDP1;CTR9;EAF1;ELL;ERCC2;GTF2F1;GTF2F2;GTF2H3;GTF2H4;GTF2H5;LEO1;MLLT1;MNAT1;NCBP1;NELFB;NELFE;POLR2A;POLR2B;POLR2C;POLR2D;POLR2E;POLR2F;POLR2H;POLR2L;SUPT5H;TCEA1;WDR61
REGULATION_OF_ANGIOTENSIN_METABOLIC_PROCESS	13	290	0.129561	0.118559	0.563459	0.5132	ATP6AP2;C9orf3;ECE1;MME
NEGATIVE_REGULATION_OF_CATION_CHANNEL_ACTIVITY	47	534	0.129568	0.118252	0.563459	0.5132	ANK3;CAV1;CRHR1;DRD2;EPHB2;EPO;FMR1;GNB5;GSTO1;KCNAB1;KCNE1;MMP9;OR13F1;PKD2;UBQLN1
OLIGOSACCHARIDE-LIPID_INTERMEDIATE_BIOSYNTHETIC_PROCESS	23	236	0.129555	0.108083	0.563459	0.496793	ALG1;ALG11;ALG13;ALG14;ALG3;ALG6;ALG9;DHDDS;DOLK;DOLPP1;DPAGT1;MPDU1;MVD
REGULATION_OF_ANGIOTENSIN_LEVELS_IN_BLOOD	13	290	0.129561	0.118559	0.563459	0.5132	ATP6AP2;C9orf3;ECE1;MME
PROTEIN_TARGETING_TO_MITOCHONDRION	52	596	0.12952	0.119579	0.563459	0.513243	AGK;AIP;DNLZ;FIS1;GRPEL2;HSP90AA1;HSPD1;IMMP2L;MFF;MIPEP;NDUFA13;PAM16;PDE2A;PMPCA;TIMM10;TIMM17B;TIMM44;TOMM40;TSPO
ANGIOPOIETIN_RECEPTOR_TIE2-MEDIATED_SIGNALING	92	1120	0.129827	0.125566	0.564231	0.522305	AKT1;ANGPT1;ANGPT2;BMX;CDKN1A;CRK;DOK2;ELF1;ELF2;ELK1;ETS1;FES;FN1;FOXO1;FYN;GRB14;GRB2;ITGA5;MAPK1;MAPK3;MAPK8;NFKB1;NOS3;PAK1;PIK3CA;PLG;PTK2;PTPN11;PXN;RAC1;RELA;RPS6KB1;SHC1;STAT5A;STAT5B;TEK;TNF
NEGATIVE_REGULATION_OF_MYOTUBE_DIFFERENTIATION	25	496	0.130187	0.105968	0.565436	0.491697	CFLAR;HDAC4;HDAC5;NKX2-5;NOTCH1
POSITIVE_REGULATION_OF_BINDING	151	2465	0.131009	0.116611	0.568644	0.5132	ABL1;ADD1;ADD2;AMFR;ANXA2;APP;BMP2;BMP4;CAV1;CDK9;CLN5;CSF3;CTNNB1;DACT1;DERL1;DHX9;EGF;EIF4G1;EPB41;EPHA4;FLOT1;FMR1;FOXC1;GATA3;GPSM1;HFE;HIP1R;HIPK2;HMBOX1;HMGA2;HMGB1;IGF1;LARP6;LRP1;LRRK2;MEF2C;MEN1;MET;MMP9;NCBP1;NMD3;NRP1;PARP9;PKD1;PON1;PPARG;PSEN1;RAPGEF2;RARA;RB1;RIPK2;SIRT2;SKI;SPPL3;STK3;STK4;STPG1;TAF1;TCF7L2;TERT;TGFB1;TIAM1;TMEM173;TWIST1;WNT3A
RRNA_PROCESSING	160	2598	0.131224	0.117488	0.568853	0.5132	ABT1;BOP1;CSNK1D;CSNK1E;DCAF13;DDX47;DDX52;DIEXF;DIMT1;DIS3;DIS3L;DIS3L2;DKC1;EBNA1BP2;EIF6;ERI1;EXOSC1;EXOSC2;EXOSC7;EXOSC8;FBL;FTSJ3;IMP3;KRI1;LSM6;LTV1;MDN1;METTL16;MPHOSPH6;MRPS11;MRPS9;MTERF4;NAF1;NAT10;NGDN;NOC4L;NOL6;NOL8;NOL9;NOLC1;NOP14;NOP58;PELP1;PES1;PNO1;RPF2;RPL10;RPL13;RPL13A;RPL17;RPL18;RPL21;RPL22;RPL27A;RPL3;RPL31;RPL36;RPL36A;RPL4;RPL8;RPL9;RPLP1;RPP14;RPP25;RPP38;RPS12;RPS14;R…
GROWTH	217	3459	0.131152	0.120628	0.568853	0.515754	ALCAM;APP;AR;ARIH2;ATAD3A;AUTS2;BIN3;BMP4;BRAT1;CDKL3;CFLAR;CHRNA1;COBL;CPNE1;CPQ;CTNNB1;CYFIP1;DDR2;DGKD;DLL1;EIF2AK4;ENOX2;ERBB4;EVC;EYS;FGF1;FGF7;FGFR2;FGFR3;FLRT1;GLI2;GNAS;IGF1;IQGAP1;ITGAV;ITGB3;KMT2D;LAMTOR1;LEP;LEPR;LRP4;MAGI2;MTOR;NDNF;NDRG4;NIPBL;NLGN3;NLGN4X;NOP58;NOTCH1;NPPC;NRP1;NRP2;NUBP1;PAK4;PDLIM5;PLXNB1;PLXNB3;PPP3CB;PSAPL1;RFTN1;RPTOR;RRAGC;S1PR1;SEMA3A;SLC3A2;SLIT1;SLIT2;SLIT3…
NEGATIVE_REGULATION_OF_TRANSMEMBRANE_TRANSPORT	107	1313	0.131306	0.115945	0.568853	0.512672	ACTN2;AKT1;AKT2;ANK3;CAB39;CAMK2D;CAV1;CRHR1;DRD2;EPHB2;EPO;FMR1;GNB5;GSTO1;IRS2;KCNAB1;KCNE1;KCNH2;MMP9;NEDD4;NEDD4L;OAZ3;OR13F1;OSR1;PKD2;PPIF;PRKCE;SESTD1;SLC30A1;SLN;STK39;THADA;THBS1;TLR9;UBQLN1;YWHAE
OXIDATIVE_STRESS_INDUCED_SENESCENCE	91	1537	0.131432	0.121434	0.569042	0.517585	AGO1;CBX6;CBX8;CDK4;CDK6;CDKN2A;CDKN2B;CDKN2C;CDKN2D;E2F3;EED;FOS;H2AFZ;H3F3A;HIST1H2BD;HIST1H2BE;HIST1H2BL;HIST1H3E;HIST1H3H;HIST1H4I;HIST1H4J;JUN;KDM6B;MAP2K4;MAP2K6;MAP3K5;MAPK1;MAPK10;MAPK11;MAPK3;MAPK8;MDM2;MDM4;MINK1;PHC2;PHC3;RBBP4;RBBP7;RING1;RNF2;RPS27A;TFDP1;TFDP2;TNIK;TNRC6A;TNRC6B;TNRC6C
BIOCARTA_MET_PATHWAY	80	964	0.132108	0.126336	0.569501	0.522688	CRK;CRKL;DOCK1;ELK1;FOS;GAB1;GRB2;HRAS;ITGA1;JUN;MAP2K1;MAP4K1;MAPK1;MAPK3;MAPK8;MET;PAK1;PIK3CA;PIK3CG;PTEN;PTK2;PTK2B;PTPN11;PXN;RAP1A;RAPGEF1;SOS1;SRC
MYOCLONIC_EPILEPSY_OF_LAFORA	2	90	0.133033	0.105796	0.569501	0.491602	GYS2;RPS27A
DISASSEMBLY_OF_THE_DESTRUCTION_COMPLEX_AND_RECRUITMENT_OF_AXIN_TO_THE_MEMBRANE	33	621	0.13226	0.127732	0.569501	0.522688	AXIN1;CAV1;CSNK1A1;CSNK1G2;CTNNB1;DVL1;DVL2;DVL3;FRAT1;FZD1;FZD5;LRP5;PPP2CB;PPP2R1A;PPP2R5A;PPP2R5C;PPP2R5D;WNT3A;WNT8A
DISEASES_OF_CARBOHYDRATE_METABOLISM	2	90	0.133033	0.105796	0.569501	0.491602	GYS2;RPS27A
APOPTOTIC_EXECUTION_PHASE	67	1167	0.132898	0.119742	0.569501	0.513243	ACIN1;ADD1;BCAP31;BIRC2;BMX;DBNL;DFFB;DNM1L;DSG1;DSG3;FNTA;GSN;H1F0;HMGB1;KPNA1;KPNB1;LMNB1;MAPT;OCLN;PKP1;PLEC;PTK2;SATB1;STK24;STK26;TJP1
GLYCOGEN_STORAGE_DISEASES	2	90	0.133033	0.105796	0.569501	0.491602	GYS2;RPS27A
DEFENSE_RESPONSE_TO_VIRUS	67	1166	0.132803	0.119659	0.569501	0.513243	AGBL4;AGBL5;APOBEC3F;ATG7;BCL2;BNIP3L;C19orf66;CNOT7;FADD;FCN3;IFI16;IFIH1;IFIT5;IFITM3;IFNLR1;IRF2;IRF7;ISG15;LILRB1;LYST;MAP3K14;MICA;NLRC5;NLRP9;NT5C3A;PLSCR1;PQBP1;PTPRC;RELA;RSAD2;SERINC5;STAT1;TLR8;TMEM173;TRIM5;TRIM56;ZMYND11
[truncated: 5,267 more rows]
