# Supplementary material for: Differential methylation of enhancer at IGF2 is associated with abnormal dopamine synthesis in major psychosis
Source: Nat Commun. 2019 May 3;10:2046. doi: 10.1038/s41467-019-09786-7 (PMC6499808; doi:10.1038/s41467-019-09786-7)
Supplement: Supplementary file 6 — Supplementary Data 4 [file 41467_2019_9786_MOESM6_ESM.xlsx]

## Sheet: Data S4
Supplementary Data 4. Summary statistics for RNA sequencing
ID	Total_Reads_R1	Total_Reads_R2	Trimgalore_Reads_R1	Trimgalore_Reads_R2	STAR_Input_Reads	STAR_Uniquely_Mapped	STAR_Multiple_Loci_Mapped
CTRL_10	39244803	39244803	39244803	39244803	38588190	35556780	1537368
CTRL_21	43686299	43686299	43686299	43686299	43081915	39632483	1900757
CTRL_31	35379886	35379886	35379886	35379886	34909320	32174364	1449766
CTRL_33	37487106	37487106	37487106	37487106	37045449	34165009	1604823
CTRL_56	46598278	46598278	46598278	46598278	46075520	42749035	1685940
CTRL_66	42564838	42564838	42564838	42564838	42091866	38872906	1806379
CTRL_69	44324752	44324752	44324752	44324752	43795873	40429457	1813130
CTRL_73	39323721	39323721	39323721	39323721	38625967	35535285	1810359
CTRL_74	40114075	40114075	40114075	40114075	39687846	36929013	1465671
CTRL_75	44982400	44982400	44982400	44982400	44228796	40491564	2305625
CTRL_79	55196464	55196464	55196464	55196464	54252346	49781957	2754382
CTRL_80	36904213	36904213	36904213	36904213	36160471	32925722	2011881
CTRL_81	39556323	39556323	39556323	39556323	38843510	35886422	1706375
CTRL_82	42888546	42888546	42888546	42888546	42221356	39051395	1754145
CTRL_86	45715849	45715849	45715849	45715849	44764568	40853591	2403199
CTRL_88	36327032	36327032	36327032	36327032	35864819	33201934	1495077
CTRL_92	37724213	37724213	37724213	37724213	37324970	34834743	1238375
BIPOL_02	36678733	36678733	36678733	36678733	36230107	33446152	1433455
BIPOL_04	37722647	37722647	37722647	37722647	37192756	34146903	1765185
BIPOL_15	41840375	41840375	41840375	41840375	41140337	37732230	1819670
BIPOL_38	48565468	48565468	48565468	48565468	48013302	44579429	1837117
BIPOL_39	38978264	38978264	38978264	38978264	38485988	35366740	1767438
BIPOL_41	42189191	42189191	42189191	42189191	41716593	38835603	1513787
BIPOL_70	36333083	36333083	36333083	36333083	35810130	32334270	2232645
BIPOL_72	44912218	44912218	44912218	44912218	43958722	39996960	2279851
BIPOL_87	37568567	37568567	37568567	37568567	36099297	32588345	2040524
BIPOL_94	36932271	36932271	36932271	36932271	36526157	33955633	1324027
SCZ_09	35670731	35670731	35670731	35670731	35291659	32654060	1390577
SCZ_20	40955769	40955769	40955769	40955769	40498635	37531386	1610481
SCZ_25	36175815	36175815	36175815	36175815	35800820	33143515	1453921
SCZ_27	38851202	38851202	38851202	38851202	38368045	35492419	1576081
SCZ_57	42724356	42724356	42724356	42724356	42233384	38999931	1825282
SCZ_58	46962323	46962323	46962323	46962323	46408457	43105642	1759506
SCZ_77	43764155	43764155	43764155	43764155	43162185	39912701	1837371
Average	4.10248e+07	4.10248e+07	4.10248e+07	4.10248e+07	4.04265e+07	3.72616e+07	1.77089e+06
Min	35379886	35379886	35379886	35379886	34909320	32174364	1238375
Max	55196464	55196464	55196464	55196464	54252346	49781957	2754382
