# Supplementary material for: Differential methylation of enhancer at IGF2 is associated with abnormal dopamine synthesis in major psychosis
Source: Nat Commun. 2019 May 3;10:2046. doi: 10.1038/s41467-019-09786-7 (PMC6499808; doi:10.1038/s41467-019-09786-7)
Supplement: Supplementary file 7 — Supplementary Data 5 [file 41467_2019_9786_MOESM7_ESM.xlsx]

## Sheet: Data S5
Supplementary Data 5. Differential expression results for case-control RNAseq data
EnsemblID	Gene Symbol	logFC	logCPM	LR	PValue	FDR
ENSG00000259290	RP11-687M24.7	-0.475638	1.5464	20.3471	6.45926e-06	0.0485316
ENSG00000089169	RPH3A	-0.286485	8.4617	20.7957	5.10987e-06	0.0485316
ENSG00000153234	NR4A2	-1.37269	4.32623	19.1751	1.19261e-05	0.0597378
ENSG00000120738	EGR1	-1.02097	6.23647	16.8322	4.08343e-05	0.122724
ENSG00000123358	NR4A1	-1.42851	5.90671	17.0499	3.64102e-05	0.122724
ENSG00000168453	HR	-0.398612	5.43584	14.8202	0.000118261	0.296184
ENSG00000087116	ADAMTS2	0.706729	2.53797	14.0393	0.000179029	0.349486
ENSG00000181350	LRRC75A	-0.38703	3.33732	13.9669	0.000186058	0.349486
ENSG00000179912	R3HDM2	-0.259551	6.64381	13.6499	0.000220258	0.367758
ENSG00000162373	BEND5	-0.313028	3.99701	13.1677	0.000284821	0.389091
ENSG00000157890	MEGF11	0.449629	3.53878	13.265	0.000270401	0.389091
ENSG00000003137	CYP26B1	-0.583643	4.70368	12.5976	0.000386246	0.389307
ENSG00000231177	LINC00852	-0.40669	1.59439	12.4038	0.000428469	0.389307
ENSG00000240288	GHRLOS	-0.480215	2.00585	12.3939	0.000430736	0.389307
ENSG00000198576	ARC	-0.715187	4.01264	12.7786	0.000350607	0.389307
ENSG00000161835	GRASP	-0.337032	4.96709	12.696	0.000366445	0.389307
ENSG00000184258	CDR1	-0.599125	3.27746	12.3524	0.000440422	0.389307
ENSG00000259845	HERC2P10	0.534934	1.77214	11.8692	0.000570691	0.476432
ENSG00000106565	TMEM176B	0.792607	2.18664	11.6588	0.000639002	0.480114
ENSG00000175906	ARL4D	-0.473926	3.27888	11.6963	0.000626255	0.480114
ENSG00000012779	ALOX5	0.967346	1.97963	11.504	0.000694477	0.496948
ENSG00000142583	SLC2A5	1.06292	3.12018	11.2857	0.000781051	0.510298
ENSG00000173227	SYT12	-0.243966	5.64737	11.3522	0.000753585	0.510298
ENSG00000157014	TATDN2	-0.199854	4.46349	11.1381	0.000845736	0.529536
ENSG00000247627	MTND4P12	-2.26854	3.73121	11.043	0.000890231	0.5351
ENSG00000143420	ENSA	-0.158982	7.86742	10.8101	0.00100946	0.554864
ENSG00000163793	DNAJC5G	-0.42341	3.36417	10.7582	0.00103819	0.554864
ENSG00000204929	AC074391.1	-0.468612	2.20553	10.6175	0.0011202	0.554864
ENSG00000164344	KLKB1	-0.515213	2.20905	10.78	0.00102602	0.554864
ENSG00000134986	NREP	-0.314799	6.75397	10.6162	0.00112101	0.554864
ENSG00000026508	CD44	1.27229	3.93691	10.5468	0.00116387	0.554864
ENSG00000074527	NTN4	-0.309019	4.8352	10.5189	0.00118158	0.554864
ENSG00000167772	ANGPTL4	1.35313	3.23924	10.4501	0.00122644	0.558476
ENSG00000243660	ZNF487	-0.212302	3.84676	10.2902	0.0013374	0.591089
ENSG00000203747	FCGR3A	1.33046	2.83828	9.64814	0.00189543	0.606015
ENSG00000235750	KIAA0040	0.917115	1.87168	9.69441	0.0018483	0.606015
ENSG00000184898	RBM43	0.437755	2.83017	9.76092	0.0017826	0.606015
ENSG00000135926	TMBIM1	0.67594	4.94471	10.0269	0.00154268	0.606015
ENSG00000132326	PER2	-0.464791	5.55679	10.1754	0.00142326	0.606015
ENSG00000163638	ADAMTS9	1.2893	4.5669	9.80151	0.00174369	0.606015
ENSG00000111799	COL12A1	-0.441004	5.60177	9.91393	0.00164032	0.606015
ENSG00000223414	LINC00473	-0.565056	4.49964	9.89822	0.00165438	0.606015
ENSG00000176697	BDNF	-0.499731	3.46797	9.89889	0.00165379	0.606015
ENSG00000149489	ROM1	0.480962	2.09961	9.72445	0.00181833	0.606015
ENSG00000205364	MT1M	1.07191	2.92329	9.68454	0.00185825	0.606015
ENSG00000267221	CTD-2132N18.2	0.316956	1.84665	9.79164	0.00175307	0.606015
ENSG00000183066	WBP2NL	0.467075	3.05439	10.0748	0.00150308	0.606015
ENSG00000162772	ATF3	-1.14275	2.55851	9.6029	0.0019427	0.608186
ENSG00000214595	EML6	-0.227322	6.59587	9.31069	0.00227821	0.632336
ENSG00000144649	FAM198A	0.428149	2.99365	9.33023	0.00225404	0.632336
ENSG00000078401	EDN1	0.890288	2.60975	9.201	0.00241883	0.632336
ENSG00000135245	HILPDA	1.16481	3.13477	9.15329	0.00248272	0.632336
ENSG00000054179	ENTPD2	0.685663	2.35333	9.29705	0.00229523	0.632336
ENSG00000149499	EML3	0.439482	3.94443	9.38078	0.00219273	0.632336
ENSG00000153495	TEX29	-0.433932	1.86692	9.20543	0.00241298	0.632336
ENSG00000119632	IFI27L2	0.342458	2.49796	9.247	0.00235881	0.632336
ENSG00000175318	GRAMD2	0.385504	1.40474	9.17353	0.0024554	0.632336
ENSG00000131652	THOC6	-0.350216	1.51535	9.32809	0.00225668	0.632336
ENSG00000101255	TRIB3	0.367601	1.65326	9.31265	0.00227577	0.632336
ENSG00000151929	BAG3	0.884248	4.09665	9.10797	0.00254498	0.637391
ENSG00000139318	DUSP6	-0.552244	5.24232	9.00659	0.00269008	0.662685
ENSG00000151693	ASAP2	-0.180087	6.25089	8.81621	0.00298566	0.674181
ENSG00000158050	DUSP2	-0.518728	1.99342	8.76098	0.00307744	0.674181
ENSG00000180914	OXTR	0.817711	2.38639	8.79744	0.00301654	0.674181
ENSG00000254556	AF131215.4	-0.277189	3.09751	8.85721	0.00291934	0.674181
ENSG00000008853	RHOBTB2	-0.191851	7.33796	8.76266	0.00307461	0.674181
ENSG00000135063	FAM189A2	0.505601	3.82665	8.75853	0.00308158	0.674181
ENSG00000178695	KCTD12	0.344591	6.19486	8.90004	0.00285164	0.674181
ENSG00000160888	IER2	-0.372793	4.42644	8.75021	0.00309566	0.674181
ENSG00000117519	CNN3	0.438172	6.32481	8.64434	0.00328078	0.679433
ENSG00000133048	CHI3L1	1.51813	4.99009	8.56001	0.00343627	0.679433
ENSG00000056736	IL17RB	0.440769	3.69761	8.5928	0.00337495	0.679433
ENSG00000127241	MASP1	0.546183	3.02557	8.5801	0.00339858	0.679433
ENSG00000231185	AC005592.2	-0.444283	2.31642	8.64102	0.00328677	0.679433
ENSG00000214456	PLIN5	0.470878	2.25174	8.70612	0.00317143	0.679433
ENSG00000125355	TMEM255A	0.347928	2.01381	8.60554	0.00335142	0.679433
ENSG00000170379	TCAF2	0.565637	1.31316	8.49191	0.0035673	0.69618
ENSG00000138100	TRIM54	-0.40602	2.88639	8.33678	0.00388505	0.720925
ENSG00000144824	PHLDB2	-0.708483	4.71536	8.39969	0.00375286	0.720925
ENSG00000119508	NR4A3	-0.905462	4.1246	8.31404	0.00393398	0.720925
ENSG00000279088	RP11-574K11.24	0.414731	1.22166	8.31581	0.00393014	0.720925
ENSG00000089199	CHGB	-0.240045	7.39338	8.32155	0.00391774	0.720925
ENSG00000173369	C1QB	1.12376	3.47392	8.2291	0.00412239	0.73302
ENSG00000248455	LINC02217	-0.452971	2.71603	8.17861	0.00423872	0.73302
ENSG00000177556	ATOX1	0.22239	3.8589	8.25976	0.00405334	0.73302
ENSG00000158457	TSPAN33	0.268519	3.43286	8.21833	0.00414694	0.73302
ENSG00000253982	CTD-2336O2.1	0.352971	2.72772	8.1764	0.00424388	0.73302
ENSG00000121769	FABP3	-0.354537	4.98567	7.9837	0.00472005	0.735738
ENSG00000081985	IL12RB2	-0.39855	3.30484	8.03478	0.00458875	0.735738
ENSG00000171502	COL24A1	-0.400497	5.67132	7.4223	0.00644204	0.735738
ENSG00000060718	COL11A1	-0.34456	5.63385	7.94755	0.00481526	0.735738
ENSG00000274642	CH17-472G23.1	0.462793	2.61102	7.39287	0.00654828	0.735738
ENSG00000116741	RGS2	-0.383789	4.1383	7.91133	0.00491262	0.735738
ENSG00000266094	RASSF5	-0.29101	4.38992	7.90166	0.00493893	0.735738
ENSG00000163803	PLB1	0.286677	2.48789	7.72551	0.00544459	0.735738
ENSG00000115041	KCNIP3	-0.29109	5.73959	7.5963	0.00584882	0.735738
ENSG00000204588	LINC01123	-0.426412	2.89573	7.57867	0.00590631	0.735738
ENSG00000144136	SLC20A1	-0.198385	6.248	7.39141	0.0065536	0.735738
ENSG00000171450	CDK5R2	-0.224515	5.87854	7.6993	0.00552421	0.735738
ENSG00000153820	SPHKAP	-0.328202	5.51453	7.4905	0.00620254	0.735738
ENSG00000188011	RTP5	0.427158	3.01338	7.49349	0.00619225	0.735738
ENSG00000138495	COX17	-0.207022	3.61284	7.77658	0.00529279	0.735738
ENSG00000187068	C3orf70	0.260574	5.82771	7.38944	0.00656078	0.735738
ENSG00000180801	ARSJ	-0.613534	2.54942	7.52408	0.00608796	0.735738
ENSG00000164167	LSM6	0.240457	3.44104	7.94633	0.00481849	0.735738
ENSG00000145623	OSMR	0.957575	3.72968	7.77261	0.00530443	0.735738
ENSG00000172062	SMN1	0.355266	1.77494	8.08414	0.00446544	0.735738
ENSG00000123643	SLC36A1	-0.25826	6.13147	8.0382	0.0045801	0.735738
ENSG00000198742	SMURF1	-0.221043	5.7494	7.4965	0.00618189	0.735738
ENSG00000279078	SND1-IT1	-0.318776	1.878	7.44873	0.00634813	0.735738
ENSG00000247081	BAALC-AS1	0.900987	2.50395	7.69181	0.00554721	0.735738
ENSG00000137094	DNAJB5	-0.282754	4.35548	7.97422	0.00474481	0.735738
ENSG00000213694	S1PR3	0.548861	2.76911	7.4959	0.00618397	0.735738
ENSG00000203805	PLPP4	0.371969	1.94689	7.4099	0.0064866	0.735738
ENSG00000171811	CFAP46	-0.28705	4.93525	7.83316	0.00512962	0.735738
ENSG00000185201	IFITM2	1.05072	3.0533	7.58448	0.00588729	0.735738
ENSG00000142089	IFITM3	1.01084	5.13746	7.43329	0.0064028	0.735738
ENSG00000133816	MICAL2	-0.229711	7.94871	7.56594	0.00594818	0.735738
ENSG00000139174	PRICKLE1	-0.155832	6.07397	7.78781	0.00525999	0.735738
ENSG00000139567	ACVRL1	0.638545	2.88597	8.14352	0.00432152	0.735738
ENSG00000196668	LINC00173	0.436802	1.64193	7.81696	0.00517581	0.735738
ENSG00000152137	HSPB8	0.242489	5.90582	7.40546	0.00650262	0.735738
ENSG00000279113	RP13-895J2.8	-0.31094	1.77948	7.43657	0.00639117	0.735738
ENSG00000170345	FOS	-1.11428	5.4951	8.11609	0.0043874	0.735738
ENSG00000100599	RIN3	0.609379	2.67502	7.72746	0.00543872	0.735738
ENSG00000085721	RRN3	0.134306	5.10892	7.43258	0.00640534	0.735738
ENSG00000125148	MT2A	0.877963	5.00038	7.49462	0.00618835	0.735738
ENSG00000176974	SHMT1	0.315834	3.1808	7.4878	0.00621184	0.735738
ENSG00000261371	PECAM1	0.516774	4.96608	7.87919	0.00500069	0.735738
ENSG00000125457	MIF4GD	0.300045	1.94788	8.00217	0.00467213	0.735738
ENSG00000279543	RP11-1147P1.1	-0.382775	1.41389	7.92057	0.00488758	0.735738
ENSG00000196466	ZNF799	0.389055	1.894	7.49897	0.00617343	0.735738
ENSG00000196218	RYR1	0.318093	6.08059	7.65714	0.00565479	0.735738
ENSG00000132639	SNAP25	-0.232462	10.8379	7.55453	0.00598595	0.735738
ENSG00000159399	HK2	0.686838	2.97696	7.35043	0.00670465	0.73681
ENSG00000186854	TRABD2A	-0.616657	3.28101	7.33394	0.00676647	0.73681
ENSG00000056972	TRAF3IP2	0.549749	2.88303	7.35362	0.00669278	0.73681
ENSG00000104044	OCA2	-0.323932	2.99403	7.3374	0.00675344	0.73681
ENSG00000173947	PIFO	0.364454	1.65326	7.24314	0.00711724	0.754534
ENSG00000231074	HCG18	-0.166667	6.78264	7.2399	0.00713009	0.754534
ENSG00000006652	IFRD1	-0.273004	5.26592	7.262	0.00704289	0.754534
ENSG00000148835	TAF5	-0.263874	2.88092	7.24426	0.00711281	0.754534
ENSG00000175287	PHYHD1	0.528195	2.9489	7.20829	0.00725677	0.761893
ENSG00000056998	GYG2	0.369594	3.22614	7.19737	0.00730103	0.761893
ENSG00000241014	RP11-244H3.1	0.552061	1.87135	7.15782	0.00746378	0.762763
ENSG00000181826	RELL1	0.523054	3.16605	7.1542	0.00747885	0.762763
ENSG00000145358	DDIT4L	0.589634	2.13238	7.13512	0.00755886	0.762763
ENSG00000106536	POU6F2	-0.437934	4.62423	7.1341	0.00756316	0.762763
ENSG00000183060	LYSMD4	-0.209549	4.2552	7.16682	0.00742644	0.762763
ENSG00000129219	PLD2	0.380302	3.97773	7.10974	0.00766661	0.768041
ENSG00000228203	RNF144A-AS1	-0.310201	4.31553	7.06942	0.00784105	0.770114
ENSG00000146192	FGD2	0.637681	2.84992	7.07951	0.00779702	0.770114
ENSG00000099840	IZUMO4	0.234706	2.32531	7.08672	0.00776571	0.770114
ENSG00000120318	ARAP3	0.669965	3.86595	7.04127	0.00796525	0.777232
ENSG00000079841	RIMS1	-0.200988	7.89095	6.98999	0.00819668	0.782425
ENSG00000182103	FAM181B	0.426815	4.03399	6.95153	0.00837475	0.782425
ENSG00000140022	STON2	0.414641	6.05875	6.99102	0.00819196	0.782425
ENSG00000182463	TSHZ2	-0.473073	5.3191	6.98259	0.00823064	0.782425
ENSG00000002586	CD99	0.446129	4.22998	7.00578	0.00812468	0.782425
ENSG00000047648	ARHGAP6	0.342686	2.40237	6.97096	0.0082843	0.782425
ENSG00000176896	TCEANC	-0.258085	2.58785	6.94978	0.00838294	0.782425
ENSG00000116731	PRDM2	-0.147146	8.15753	6.26912	0.012286	0.785767
ENSG00000162482	AKR7A3	0.303026	1.45881	6.37772	0.0115562	0.785767
ENSG00000117305	HMGCL	0.23751	3.51436	6.38204	0.0115281	0.785767
ENSG00000130766	SESN2	0.366824	3.41062	6.4446	0.011129	0.785767
ENSG00000116819	TFAP2E	0.452078	2.60621	6.39086	0.0114709	0.785767
ENSG00000155366	RHOC	0.42718	3.26615	6.81697	0.00902957	0.785767
ENSG00000117152	RGS4	-0.297638	8.89537	6.58942	0.0102587	0.785767
ENSG00000196878	LAMB3	-0.337534	2.34933	6.69985	0.00964212	0.785767
ENSG00000117724	CENPF	-0.486553	1.96076	6.75248	0.00936175	0.785767
ENSG00000071575	TRIB2	-0.341442	6.00526	6.56623	0.0103932	0.785767
ENSG00000119866	BCL11A	-0.271319	6.24668	6.468	0.0109834	0.785767
ENSG00000115325	DOK1	0.395107	1.35936	6.89064	0.00866485	0.785767
ENSG00000144026	ZNF514	-0.214611	4.89233	6.39605	0.0114374	0.785767
ENSG00000144057	ST6GAL2	-0.299345	5.85017	6.799	0.00912087	0.785767
ENSG00000239498	AC114765.1	-0.278904	2.36346	6.26522	0.0123131	0.785767
ENSG00000144550	CPNE9	-0.332434	4.4164	6.49602	0.0108117	0.785767
ENSG00000179097	HTR1F	-0.4003	3.13058	6.55498	0.0104591	0.785767
ENSG00000114446	IFT57	-0.155187	4.96567	6.36679	0.0116276	0.785767
ENSG00000144908	ALDH1L1	0.682622	5.79355	6.69244	0.00968226	0.785767
ENSG00000118785	SPP1	1.2326	6.41812	6.36161	0.0116616	0.785767
ENSG00000164112	TMEM155	-0.352595	5.40529	6.41012	0.0113472	0.785767
ENSG00000164142	FAM160A1	-0.348226	2.17527	6.3599	0.0116728	0.785767
ENSG00000109670	FBXW7	-0.245579	8.53166	6.53212	0.0105944	0.785767
ENSG00000038295	TLL1	-0.601254	2.91477	6.28353	0.0121865	0.785767
ENSG00000214244	SETP21	-0.387788	1.74105	6.33539	0.0118352	0.785767
ENSG00000178394	HTR1A	0.545563	3.10186	6.65939	0.00986349	0.785767
ENSG00000173926	2018-03-03	0.391563	1.39661	6.30125	0.0120653	0.785767
ENSG00000197948	FCHSD1	0.510285	3.40782	6.67079	0.00980059	0.785767
ENSG00000113657	DPYSL3	0.213425	6.73289	6.69803	0.00965197	0.785767
ENSG00000120129	DUSP1	-0.705078	5.68596	6.34496	0.0117716	0.785767
ENSG00000229931	RP1-151F17.1	-0.349582	1.47923	6.51809	0.0106783	0.785767
ENSG00000204580	DDR1	0.259249	6.30644	6.59165	0.0102458	0.785767
ENSG00000249853	HS3ST5	-0.407512	3.39974	6.35114	0.0117306	0.785767
ENSG00000135521	LTV1	-0.243981	2.77839	6.65169	0.00990619	0.785767
ENSG00000277053	GTF2IP1	0.287222	2.4096	6.75621	0.00934221	0.785767
ENSG00000186472	PCLO	-0.227872	9.45807	6.66509	0.00983196	0.785767
ENSG00000058091	CDK14	-0.277276	7.58187	6.90735	0.00858422	0.785767
ENSG00000106236	NPTX2	-0.363406	5.05416	6.32503	0.0119046	0.785767
ENSG00000250305	KIAA1456	-0.304234	6.53126	6.74433	0.00940461	0.785767
ENSG00000070756	PABPC1	0.150446	7.03376	6.68084	0.00974549	0.785767
ENSG00000148120	C9orf3	-0.198811	5.66239	6.35837	0.0116829	0.785767
ENSG00000225194	LINC00092	0.466127	1.67651	6.79182	0.00915766	0.785767
ENSG00000236901	MIR600HG	-0.203425	6.40929	6.51637	0.0106886	0.785767
ENSG00000221676	RNU6ATAC	-0.52999	2.52536	6.62156	0.0100752	0.785767
ENSG00000184925	LCN12	0.450321	2.36138	6.7004	0.00963915	0.785767
ENSG00000215244	RP11-563J2.2	0.540442	2.74725	6.27208	0.0122655	0.785767
ENSG00000138207	RBP4	0.286952	4.07195	6.43538	0.0111869	0.785767
ENSG00000197142	ACSL5	0.592116	2.93628	6.28689	0.0121634	0.785767
ENSG00000283415	RP11-413N10.3	-0.317876	1.76311	6.24633	0.0124451	0.785767
ENSG00000134817	APLNR	0.897775	4.31115	6.5244	0.0106405	0.785767
ENSG00000184999	SLC22A10	-0.301955	3.42703	6.54875	0.0104958	0.785767
ENSG00000196935	SRGAP1	0.17514	4.90966	6.24947	0.012423	0.785767
ENSG00000173598	NUDT4	-0.246502	6.83371	6.56657	0.0103912	0.785767
ENSG00000214198	TTC41P	-0.284334	1.23913	6.38014	0.0115404	0.785767
ENSG00000280138	RP11-463O12.5	-0.304577	5.24928	6.25206	0.0124049	0.785767
ENSG00000100884	CPNE6	0.280506	5.55267	6.33015	0.0118702	0.785767
ENSG00000273888	FRMD6-AS1	0.321493	1.36835	6.73048	0.00947793	0.785767
ENSG00000185567	AHNAK2	-0.271652	7.11855	6.73314	0.00946377	0.785767
ENSG00000278600	RP11-81A1.6	0.220665	2.81668	6.26896	0.0122871	0.785767
ENSG00000185033	SEMA4B	0.334364	4.85106	6.40702	0.011367	0.785767
ENSG00000269935	RP11-482M8.3	0.532579	1.77191	6.72571	0.00950329	0.785767
ENSG00000186594	MIR22HG	-0.322704	3.0869	6.51406	0.0107025	0.785767
ENSG00000161921	CXCL16	0.508702	2.36595	6.67602	0.00977188	0.785767
ENSG00000188933	USP32P1	0.614825	3.03127	6.90663	0.00858766	0.785767
ENSG00000235530	AC087294.2	-0.31818	1.2879	6.47641	0.0109316	0.785767
ENSG00000067191	CACNB1	-0.168661	6.63572	6.57361	0.0103502	0.785767
ENSG00000131095	GFAP	0.619178	10.4515	6.26433	0.0123193	0.785767
ENSG00000132470	ITGB4	0.717972	5.25487	6.82621	0.00898298	0.785767
ENSG00000152217	SETBP1	-0.151458	6.47968	6.57306	0.0103534	0.785767
ENSG00000176490	DIRAS1	-0.176041	7.33637	6.75717	0.00933715	0.785767
ENSG00000182310	SPACA6	-0.20265	3.55246	6.54151	0.0105386	0.785767
ENSG00000142408	CACNG8	-0.145493	7.90428	6.73513	0.00945323	0.785767
ENSG00000061656	SPAG4	-0.349164	1.36175	6.31261	0.0119882	0.785767
ENSG00000160255	ITGB2	0.821642	3.10956	6.71914	0.00953838	0.785767
ENSG00000221963	APOL6	0.524302	3.89701	6.43565	0.0111852	0.785767
ENSG00000128285	MCHR1	-0.229989	3.27913	6.67645	0.0097695	0.785767
ENSG00000125931	CITED1	0.486585	1.47789	6.63075	0.0100233	0.785767
ENSG00000137285	TUBB2B	0.459981	6.35161	6.21666	0.0126554	0.79528
ENSG00000254838	GVINP1	-0.282517	3.24891	6.2102	0.0127016	0.79528
ENSG00000228408	RP1-111D6.3	0.857448	2.95174	6.19082	0.0128414	0.79588
ENSG00000157613	CREB3L1	-0.467312	2.30711	6.18688	0.0128701	0.79588
ENSG00000183036	PCP4	-0.417618	4.32906	6.19315	0.0128245	0.79588
ENSG00000215717	TMEM167B	0.160738	5.34055	6.14057	0.0132114	0.803417
ENSG00000116141	MARK1	-0.168944	6.07659	6.13722	0.0132366	0.803417
ENSG00000166387	PPFIBP2	-0.331781	4.03604	6.15238	0.0131235	0.803417
ENSG00000196557	CACNA1H	-0.368474	3.8867	6.13418	0.0132593	0.803417
ENSG00000278619	MRM1	0.231549	2.52889	6.14591	0.0131716	0.803417
ENSG00000117632	STMN1	-0.228368	8.53941	5.91542	0.0150089	0.80426
ENSG00000142871	CYR61	-0.788919	3.85795	6.07249	0.0137303	0.80426
ENSG00000131791	PRKAB2	0.194571	5.30261	5.66264	0.01733	0.80426
ENSG00000274020	LINC01138	0.183909	4.04727	5.79018	0.016116	0.80426
ENSG00000184270	HIST2H2AB	0.324044	2.35065	5.65332	0.0174224	0.80426
ENSG00000160766	GBAP1	-0.253404	3.76536	5.87069	0.015395	0.80426
ENSG00000163565	IFI16	0.367559	3.73392	5.87192	0.0153842	0.80426
ENSG00000143147	GPR161	-0.253694	4.3554	5.88005	0.0153134	0.80426
ENSG00000073756	PTGS2	-0.524135	3.50719	6.07046	0.0137461	0.80426
ENSG00000054277	OPN3	-0.281322	4.91912	6.05178	0.0138923	0.80426
ENSG00000198399	ITSN2	-0.129121	6.68311	5.87983	0.0153153	0.80426
ENSG00000065911	MTHFD2	0.483591	2.24375	6.01336	0.0141979	0.80426
ENSG00000144331	ZNF385B	-0.216378	5.48859	5.77338	0.0162707	0.80426
ENSG00000236451	AC067956.1	-0.217689	2.99655	5.60536	0.0179056	0.80426
ENSG00000132329	RAMP1	0.369076	3.97915	5.85649	0.0155198	0.80426
ENSG00000132170	PPARG	0.279261	2.53881	6.02537	0.0141017	0.80426
ENSG00000075975	MKRN2	0.143539	5.15939	5.9889	0.0143962	0.80426
ENSG00000187091	PLCD1	0.390744	3.38803	5.83443	0.0157155	0.80426
ENSG00000172936	MYD88	0.616281	1.81293	6.00842	0.0142378	0.80426
ENSG00000244607	CCDC13	0.265677	1.98015	5.60302	0.0179295	0.80426
ENSG00000197763	TXNRD3	0.202249	3.09012	5.91342	0.015026	0.80426
ENSG00000114698	PLSCR4	0.369208	4.71059	5.61455	0.017812	0.80426
ENSG00000181467	RAP2B	0.195288	5.50265	5.67333	0.0172248	0.80426
ENSG00000073803	MAP3K13	-0.146855	6.27645	5.60427	0.0179168	0.80426
ENSG00000260296	RP11-395I6.3	0.288087	1.23398	5.83008	0.0157544	0.80426
ENSG00000138678	GPAT3	-0.363501	2.06825	5.68349	0.0171253	0.80426
ENSG00000138798	EGF	-0.354232	2.17161	6.05934	0.0138329	0.80426
ENSG00000271795	CTC-251D13.1	-0.247818	2.51495	5.66457	0.017311	0.80426
ENSG00000170542	SERPINB9	0.232328	4.53884	5.93024	0.0148832	0.80426
ENSG00000124785	NRN1	-0.239219	7.16829	5.74559	0.0165301	0.80426
ENSG00000137198	GMPR	0.458914	2.01101	5.64309	0.0175243	0.80426
ENSG00000010818	HIVEP2	-0.165232	8.51885	5.68528	0.0171079	0.80426
ENSG00000229036	VDAC1P8	0.294644	1.94121	5.84583	0.015614	0.80426
ENSG00000111962	UST	-0.331486	4.40119	5.62225	0.0177338	0.80426
ENSG00000006468	ETV1	-0.42587	5.78272	5.82235	0.0158238	0.80426
ENSG00000232006	AC005537.2	-0.27499	1.35737	6.04113	0.0139763	0.80426
ENSG00000181211	HECW1-IT1	-0.266243	3.82477	5.97782	0.0144869	0.80426
ENSG00000181072	CHRM2	-0.458492	3.37875	5.80186	0.0160092	0.80426
ENSG00000186918	ZNF395	0.246506	4.25222	5.85278	0.0155525	0.80426
ENSG00000176907	C8orf4	-0.356082	2.66148	5.60342	0.0179255	0.80426
ENSG00000132561	MATN2	0.335474	3.99958	5.75864	0.0164078	0.80426
ENSG00000104490	NCALD	-0.216454	8.4226	5.75687	0.0164243	0.80426
ENSG00000178031	ADAMTSL1	-0.390872	2.53203	5.88202	0.0152962	0.80426
ENSG00000283982	RP11-495L19.1	-0.231872	2.80251	5.98282	0.0144458	0.80426
ENSG00000165643	SOHLH1	-0.319306	3.83359	5.77543	0.0162517	0.80426
ENSG00000151025	GPR158	-0.198845	7.12873	5.66195	0.0173369	0.80426
ENSG00000265354	TIMM23	-0.119948	4.87036	5.68984	0.0170634	0.80426
ENSG00000049449	RCN1	0.406496	4.9106	5.64234	0.0175318	0.80426
ENSG00000149742	SLC22A9	-0.330407	2.08997	6.10874	0.0134515	0.80426
ENSG00000110400	NECTIN1	-0.177644	6.58067	6.09683	0.0135424	0.80426
ENSG00000166250	CLMP	-0.433166	2.92792	5.92388	0.0149371	0.80426
ENSG00000111186	WNT5B	0.354241	1.54408	5.96607	0.0145837	0.80426
ENSG00000111218	PRMT8	-0.16966	5.09475	5.92583	0.0149205	0.80426
ENSG00000130035	GALNT8	-0.221591	4.49614	5.66337	0.0173228	0.80426
ENSG00000139112	GABARAPL1	-0.180128	8.29616	6.11069	0.0134367	0.80426
ENSG00000139116	KIF21A	-0.1855	8.14689	5.80553	0.0159758	0.80426
ENSG00000196510	ANAPC7	-0.137075	5.19886	5.99685	0.0143315	0.80426
ENSG00000151176	PLBD2	-0.213569	6.19086	6.07745	0.0136918	0.80426
ENSG00000174032	SLC25A30	0.173158	3.64518	5.68996	0.0170622	0.80426
ENSG00000139915	MDGA2	-0.247181	5.8713	5.99855	0.0143176	0.80426
ENSG00000021645	NRXN3	-0.101003	8.51406	5.84606	0.0156119	0.80426
ENSG00000205476	CCDC85C	0.351032	4.75397	5.78772	0.0161385	0.80426
ENSG00000261426	AC144833.1	-0.364389	2.87593	5.70587	0.0169083	0.80426
ENSG00000140798	ABCC12	-0.451121	2.74778	6.10866	0.0134521	0.80426
ENSG00000259972	AC009120.6	-0.191771	3.84159	5.77257	0.0162782	0.80426
ENSG00000186187	ZNRF1	-0.150394	5.08764	5.7004	0.016961	0.80426
ENSG00000237854	LINC00674	0.184862	3.19953	6.10327	0.0134932	0.80426
ENSG00000263069	CTD-2047H16.4	-0.21659	3.34939	5.73449	0.0166349	0.80426
ENSG00000141526	SLC16A3	0.657721	2.40072	5.79837	0.016041	0.80426
ENSG00000181626	ANKRD62	0.620215	2.51277	6.00092	0.0142984	0.80426
ENSG00000167210	LOXHD1	-0.43611	2.33418	5.83674	0.0156949	0.80426
ENSG00000233927	RPS28	0.339206	5.42957	5.6382	0.0175733	0.80426
ENSG00000186994	KANK3	0.435844	2.38329	5.86026	0.0154865	0.80426
ENSG00000171223	JUNB	-0.658142	5.17537	5.68809	0.0170804	0.80426
ENSG00000123143	PKN1	0.269711	4.84883	5.92387	0.0149371	0.80426
ENSG00000006016	CRLF1	0.341959	3.90167	5.74912	0.0164969	0.80426
ENSG00000121297	TSHZ3	-0.174811	5.16757	5.6493	0.0174623	0.80426
ENSG00000105329	TGFB1	0.441941	2.7547	5.61117	0.0178464	0.80426
ENSG00000186019	AC084219.4	-0.306127	2.82281	5.87038	0.0153977	0.80426
ENSG00000186567	CEACAM19	0.400507	2.69492	5.66503	0.0173064	0.80426
ENSG00000088305	DNMT3B	0.285787	1.82177	5.70911	0.0168771	0.80426
ENSG00000130589	HELZ2	0.860046	2.92415	5.79508	0.0160711	0.80426
ENSG00000015475	BID	-0.181105	3.96734	5.75407	0.0164505	0.80426
ENSG00000182541	LIMK2	0.473782	3.76962	5.72473	0.0167276	0.80426
ENSG00000184208	C22orf46	-0.182929	4.82699	5.92396	0.0149363	0.80426
ENSG00000183943	PRKX	0.314364	3.36738	5.64128	0.0175424	0.80426
ENSG00000087842	PIR	-0.255247	2.96869	5.86784	0.0154199	0.80426
ENSG00000146007	ZMAT2	-0.109844	6.16551	5.58402	0.0181251	0.810613
ENSG00000078549	ADCYAP1R1	0.217116	7.33499	5.55735	0.0184032	0.818181
ENSG00000125869	LAMP5	0.560464	4.94402	5.55995	0.0183759	0.818181
ENSG00000082482	KCNK2	-0.553289	3.48923	5.54388	0.0185454	0.819651
ENSG00000153246	PLA2R1	-0.354728	4.32233	5.54559	0.0185273	0.819651
ENSG00000204624	DISP3	0.310789	3.84939	5.53188	0.018673	0.820467
ENSG00000121716	PILRB	0.477559	2.51379	5.53328	0.0186581	0.820467
ENSG00000186160	CYP4Z1	-0.277955	1.47499	5.25244	0.0219161	0.825982
ENSG00000117525	F3	0.654465	6.09272	5.42214	0.019883	0.825982
ENSG00000168765	GSTM4	0.249752	4.06331	5.33822	0.0208627	0.825982
ENSG00000115756	HPCAL1	0.409156	6.30608	5.42643	0.0198342	0.825982
ENSG00000115194	SLC30A3	-0.217439	5.52972	5.29763	0.0213545	0.825982
ENSG00000198369	SPRED2	-0.183231	6.16076	5.23817	0.0220965	0.825982
ENSG00000188687	SLC4A5	0.481918	1.55314	5.24173	0.0220513	0.825982
ENSG00000042493	CAPG	0.462157	2.28291	5.49188	0.019105	0.825982
ENSG00000270441	RP11-694I15.7	0.38844	1.99052	5.3839	0.0203233	0.825982
ENSG00000044524	EPHA3	-0.217871	4.51867	5.31612	0.021129	0.825982
ENSG00000144909	OSBPL11	0.169445	4.67735	5.39058	0.0202457	0.825982
ENSG00000069849	ATP1B3	-0.333783	5.86706	5.4883	0.0191442	0.825982
ENSG00000189157	FAM47E	0.215085	4.06295	5.43016	0.0197918	0.825982
ENSG00000215196	AC091878.1	-0.180486	4.04192	5.26016	0.021819	0.825982
ENSG00000175426	PCSK1	-0.410666	6.7923	5.35876	0.0206184	0.825982
ENSG00000129595	EPB41L4A	-0.292406	3.76265	5.41108	0.0200093	0.825982
ENSG00000113209	PCDHB5	0.229083	3.44664	5.50696	0.0189409	0.825982
ENSG00000254221	PCDHGB1	0.310931	2.99495	5.36254	0.0205738	0.825982
ENSG00000168994	PXDC1	0.526603	2.86276	5.4804	0.0192308	0.825982
ENSG00000106080	FKBP14	0.182988	3.71268	5.35026	0.0207192	0.825982
ENSG00000164600	NEUROD6	-0.572024	5.23799	5.44157	0.019663	0.825982
ENSG00000179603	GRM8	-0.256396	4.11079	5.39431	0.0202025	0.825982
ENSG00000181220	ZNF746	0.166423	5.08639	5.27654	0.0216147	0.825982
ENSG00000164741	DLC1	-0.163147	6.30924	5.2844	0.0215173	0.825982
ENSG00000121039	RDH10	0.504093	2.35623	5.34036	0.0208371	0.825982
ENSG00000164687	FABP5	0.484357	2.96655	5.2428	0.0220378	0.825982
ENSG00000151632	AKR1C2	-0.41599	2.03636	5.44056	0.0196744	0.825982
ENSG00000165507	C10orf10	1.0123	4.15765	5.36858	0.0205027	0.825982
ENSG00000148671	ADIRF	0.489991	3.10875	5.24214	0.0220461	0.825982
ENSG00000110651	CD81	0.200889	6.86959	5.28564	0.021502	0.825982
ENSG00000258017	RP11-386G11.10	-0.372855	2.96712	5.33608	0.0208884	0.825982
ENSG00000166006	KCNC2	-0.214453	7.79795	5.30586	0.0212538	0.825982
ENSG00000074590	NUAK1	-0.246639	7.95813	5.2513	0.0219304	0.825982
ENSG00000202538	RNU4-2	-0.51009	4.92266	5.28887	0.0214621	0.825982
ENSG00000139874	SSTR1	0.284389	4.71794	5.4125	0.0199931	0.825982
ENSG00000139998	RAB15	-0.198136	6.80571	5.40456	0.0200842	0.825982
ENSG00000197535	MYO5A	-0.17896	9.81766	5.28739	0.0214803	0.825982
ENSG00000137809	ITGA11	-0.426179	2.42382	5.47524	0.0192877	0.825982
ENSG00000259781	HMGB1P6	-0.354996	2.13268	5.26563	0.0217506	0.825982
ENSG00000237296	SMG1P1	0.353159	3.27981	5.2688	0.021711	0.825982
ENSG00000167264	DUS2	0.191236	3.2333	5.46733	0.0193753	0.825982
ENSG00000170160	CCDC144A	0.531325	5.36935	5.37924	0.0203777	0.825982
ENSG00000263571	CTC-304I17.5	0.304066	1.7656	5.51203	0.0188862	0.825982
ENSG00000277399	GPR179	-0.322846	3.87519	5.37165	0.0204666	0.825982
ENSG00000126561	STAT5A	0.379559	2.04041	5.31169	0.0211828	0.825982
ENSG00000081923	ATP8B1	-0.351365	3.73622	5.46288	0.0194246	0.825982
ENSG00000101493	ZNF516	0.278048	4.77491	5.27201	0.021671	0.825982
ENSG00000105376	ICAM5	0.240994	5.58341	5.38287	0.0203354	0.825982
ENSG00000171903	CYP4F11	0.568008	3.26875	5.38122	0.0203546	0.825982
ENSG00000261770	CTC-459F4.1	-0.337157	2.85015	5.40794	0.0200453	0.825982
ENSG00000278875	CTC-439O9.1	-0.236873	2.09252	5.24895	0.02196	0.825982
ENSG00000245848	CEBPA	0.26207	2.72331	5.38371	0.0203256	0.825982
ENSG00000205209	SCGB2B2	-0.287825	1.34523	5.24444	0.022017	0.825982
ENSG00000167604	NFKBID	-0.377696	2.09837	5.29506	0.021386	0.825982
ENSG00000129990	SYT5	-0.169426	6.23512	5.24284	0.0220373	0.825982
ENSG00000182621	PLCB1	-0.14281	8.60891	5.41077	0.0200128	0.825982
ENSG00000078804	TP53INP2	-0.393257	6.88031	5.37441	0.0204343	0.825982
ENSG00000183255	PTTG1IP	0.233908	5.7301	5.24105	0.0220599	0.825982
ENSG00000075234	TTC38	0.302639	2.49192	5.33383	0.0209154	0.825982
ENSG00000166707	ZCCHC18	0.288898	2.58627	5.37686	0.0204055	0.825982
ENSG00000074800	ENO1	0.171974	8.16607	5.16753	0.0230129	0.827749
ENSG00000159189	C1QC	0.837568	3.23254	5.19361	0.0226701	0.827749
ENSG00000116147	TNR	0.138694	8.52372	5.19585	0.0226409	0.827749
ENSG00000224819	AC093843.1	-0.25026	1.86869	5.19207	0.0226902	0.827749
ENSG00000085978	ATG16L1	-0.137612	5.60747	5.188	0.0227434	0.827749
ENSG00000182568	SATB1	-0.217721	7.86183	5.16661	0.0230252	0.827749
ENSG00000095951	HIVEP1	-0.17478	6.50299	5.17699	0.0228879	0.827749
ENSG00000083067	TRPM3	-0.216982	6.32547	5.17363	0.0229323	0.827749
ENSG00000160404	TOR2A	0.222086	2.51101	5.19281	0.0226805	0.827749
ENSG00000226578	RP11-258F22.1	0.516824	1.16732	5.18053	0.0228413	0.827749
ENSG00000204152	TIMM23B	0.168065	3.75712	5.21297	0.0224191	0.827749
ENSG00000100504	PYGL	0.573727	2.844	5.18933	0.0227259	0.827749
ENSG00000186300	ZNF555	0.189435	4.69527	5.21423	0.0224028	0.827749
ENSG00000233836	RP11-255H23.2	0.308178	2.63307	5.18683	0.0227587	0.827749
ENSG00000198959	TGM2	0.588725	4.81896	5.17565	0.0229056	0.827749
ENSG00000175556	LONRF3	0.401132	2.84523	5.1907	0.0227081	0.827749
ENSG00000081026	MAGI3	-0.1463	6.5977	5.16086	0.0231014	0.828509
ENSG00000160097	FNDC5	-0.229359	4.59171	5.15084	0.0232351	0.829345
ENSG00000110328	GALNT18	0.257814	5.03594	5.15122	0.02323	0.829345
ENSG00000196391	ZNF774	-0.190456	4.58087	5.14592	0.023301	0.829726
ENSG00000137573	SULF1	-0.591198	4.20885	5.13739	0.0234158	0.831087
ENSG00000111696	NT5DC3	0.229923	6.88779	5.1267	0.0235605	0.831087
ENSG00000188803	SHISA6	0.312167	4.55396	5.13175	0.023492	0.831087
ENSG00000109113	RAB34	0.489417	3.03191	5.12785	0.0235449	0.831087
ENSG00000058335	RASGRF1	-0.152783	7.72739	5.11753	0.0236853	0.833533
ENSG00000217801	RP11-465B22.3	0.361925	1.6545	5.07947	0.0242107	0.83432
ENSG00000134202	GSTM3	0.333133	5.98522	5.04501	0.024697	0.83432
ENSG00000270629	NBPF14	0.314893	2.79045	4.82749	0.0280093	0.83432
ENSG00000143369	ECM1	-0.297612	3.76574	5.02546	0.0249773	0.83432
ENSG00000143398	PIP5K1A	0.130387	5.86434	4.93504	0.0263174	0.83432
ENSG00000143786	CNIH3	-0.363222	4.34015	5.05258	0.0245892	0.83432
ENSG00000143772	ITPKB	0.334634	7.03017	5.04553	0.0246896	0.83432
ENSG00000162975	KCNF1	-0.229284	4.98985	4.92283	0.026504	0.83432
ENSG00000240857	RDH14	-0.2163	3.14309	4.92428	0.0264819	0.83432
ENSG00000169621	APLF	-0.268123	3.64433	4.98047	0.025635	0.83432
ENSG00000168280	KIF5C	-0.12498	10.1027	4.83883	0.0278258	0.83432
ENSG00000163251	FZD5	0.299077	2.89167	4.988	0.0255237	0.83432
ENSG00000172995	ARPP21	-0.151332	7.9837	4.99279	0.0254532	0.83432
ENSG00000168309	FAM107A	0.427485	8.96431	4.89975	0.0268606	0.83432
ENSG00000153266	FEZF2	-0.639512	3.29836	4.79388	0.028561	0.83432
ENSG00000226435	ANKRD18DP	-0.341651	2.06616	4.82782	0.0280041	0.83432
ENSG00000078177	N4BP2	0.208413	4.77304	4.91222	0.0266673	0.83432
ENSG00000173542	MOB1B	0.263463	6.27493	4.9752	0.0257133	0.83432
ENSG00000251442	LINC01094	0.507661	2.52146	4.88747	0.0270523	0.83432
ENSG00000138685	FGF2	0.37986	5.50387	4.81289	0.0282477	0.83432
ENSG00000133401	PDZD2	0.307092	8.23853	4.92575	0.0264593	0.83432
ENSG00000113161	HMGCR	-0.23982	7.04459	4.84091	0.0277922	0.83432
ENSG00000176055	MBLAC2	0.181428	4.31499	4.85772	0.0275227	0.83432
ENSG00000113205	PCDHB3	0.223559	2.70835	4.85128	0.0276256	0.83432
ENSG00000187678	SPRY4	-0.352423	4.95754	4.8988	0.0268754	0.83432
ENSG00000124787	RPP40	-0.244575	2.00169	5.07536	0.0242683	0.83432
ENSG00000272341	RP1-151F17.2	-0.345253	3.33168	5.05677	0.0245299	0.83432
ENSG00000277224	HIST1H2BF	0.354081	1.79389	4.93904	0.0262566	0.83432
ENSG00000204396	VWA7	-0.287566	3.74634	4.89393	0.0269513	0.83432
ENSG00000168394	TAP1	0.589112	3.41982	4.86505	0.027406	0.83432
ENSG00000112655	PTK7	-0.387557	3.45136	4.98447	0.0255759	0.83432
ENSG00000105877	DNAH11	0.58291	1.79033	4.94893	0.0261069	0.83432
ENSG00000239789	MRPS17	-0.19705	2.71703	5.09103	0.0240499	0.83432
ENSG00000164776	PHKG1	0.368538	2.72567	4.7949	0.0285442	0.83432
ENSG00000106089	STX1A	-0.253679	6.89166	4.85938	0.0274963	0.83432
ENSG00000006634	DBF4	-0.221268	2.54442	5.0079	0.0252319	0.83432
ENSG00000242265	PEG10	0.193903	7.65652	4.99056	0.025486	0.83432
ENSG00000171044	XKR6	-0.130858	4.62791	5.02751	0.0249477	0.83432
ENSG00000182674	KCNB2	-0.23893	4.37858	5.00528	0.0252701	0.83432
ENSG00000155090	KLF10	-0.322318	3.94945	4.99156	0.0254712	0.83432
ENSG00000261402	RP11-378I6.1	-0.452731	1.68951	4.87915	0.0271831	0.83432
ENSG00000198680	TUSC1	0.194863	3.05599	4.83406	0.0279029	0.83432
ENSG00000172014	ANKRD20A4	-0.526065	2.29392	4.86913	0.0273413	0.83432
ENSG00000123240	OPTN	-0.119798	7.43505	4.90862	0.026723	0.83432
ENSG00000230445	LRRC37A6P	0.376338	1.73721	4.9317	0.0263684	0.83432
ENSG00000138160	KIF11	0.229585	1.84496	4.89241	0.026975	0.83432
ENSG00000085063	CD59	0.168364	7.09916	4.98606	0.0255523	0.83432
ENSG00000162148	PPP1R32	0.388723	1.96293	4.79192	0.0285935	0.83432
ENSG00000184384	MAML2	0.196698	4.59745	4.80532	0.028372	0.83432
ENSG00000137727	ARHGAP20	-0.228497	5.97841	4.86752	0.0273668	0.83432
ENSG00000246705	H2AFJ	0.286385	1.84004	5.03587	0.0248276	0.83432
ENSG00000172819	RARG	0.238215	2.66917	4.83279	0.0279235	0.83432
ENSG00000166888	STAT6	-0.219088	5.26265	4.81443	0.0282225	0.83432
ENSG00000165899	OTOGL	-0.349067	4.95063	4.79552	0.0285339	0.83432
ENSG00000279700	RP13-554M15.2	-0.241063	1.7791	4.93227	0.0263596	0.83432
ENSG00000120694	HSPH1	-0.226014	8.24516	4.81273	0.0282503	0.83432
ENSG00000133121	STARD13	-0.271129	5.9589	5.07407	0.0242863	0.83432
ENSG00000136158	SPRY2	-0.187732	5.22915	5.10368	0.0238751	0.83432
ENSG00000134871	COL4A2	0.466792	5.04576	5.03907	0.0247817	0.83432
ENSG00000131981	LGALS3	0.462224	3.87203	4.95626	0.0259963	0.83432
ENSG00000100583	SAMD15	-0.212693	2.2479	4.84128	0.0277862	0.83432
ENSG00000089902	RCOR1	0.167259	4.55938	5.07468	0.0242778	0.83432
ENSG00000138587	MNS1	-0.250155	2.54226	5.08687	0.0241077	0.83432
ENSG00000188322	SBK1	-0.193713	5.11556	4.87143	0.0273048	0.83432
ENSG00000159461	AMFR	0.112081	6.51422	4.93334	0.0263433	0.83432
ENSG00000103034	NDRG4	-0.146291	9.28128	4.80537	0.0283712	0.83432
ENSG00000167536	DHRS13	0.305756	2.12705	4.89212	0.0269796	0.83432
ENSG00000204584	RP11-304F15.3	0.537973	2.11219	5.04206	0.0247391	0.83432
ENSG00000246731	MGC16275	0.314226	2.40897	4.80931	0.0283063	0.83432
ENSG00000181523	SGSH	0.262985	3.79755	4.94131	0.0262222	0.83432
ENSG00000178927	C17orf62	0.25906	4.4925	4.87947	0.0271779	0.83432
ENSG00000268573	RP11-158H5.7	0.241188	1.87215	4.95693	0.0259863	0.83432
ENSG00000105612	DNASE2	0.219106	3.02485	4.88693	0.0270607	0.83432
ENSG00000105127	AKAP8	0.23015	4.74559	4.97481	0.025719	0.83432
ENSG00000180884	ZNF792	0.236733	2.35763	4.93304	0.0263479	0.83432
ENSG00000077312	SNRPA	0.256345	3.37081	4.97963	0.0256475	0.83432
ENSG00000171606	ZNF274	0.196293	3.66081	5.10186	0.0239002	0.83432
ENSG00000100994	PYGB	0.200293	7.27311	5.05133	0.0246071	0.83432
ENSG00000132825	PPP1R3D	0.246796	3.09426	4.99554	0.0254127	0.83432
ENSG00000092758	COL9A3	-0.373914	4.3568	4.81065	0.0282844	0.83432
ENSG00000159216	RUNX1	0.676631	2.68322	4.81952	0.0281393	0.83432
ENSG00000141959	PFKL	0.190797	6.64573	4.92678	0.0264435	0.83432
ENSG00000241878	PISD	0.172071	5.32515	4.94566	0.0261563	0.83432
ENSG00000056487	PHF21B	0.302828	3.12966	4.9515	0.026068	0.83432
ENSG00000184368	MAP7D2	-0.13169	6.66548	4.80807	0.0283267	0.83432
ENSG00000198947	DMD	-0.154572	7.59608	4.83627	0.0278671	0.83432
ENSG00000126767	ELK1	0.420783	5.49776	5.1104	0.0237829	0.83432
ENSG00000102003	SYP	-0.170967	9.18932	4.89294	0.0269667	0.83432
ENSG00000116273	PHF13	0.151473	3.94054	4.77671	0.0288472	0.834422
ENSG00000151470	C4orf33	-0.243974	3.6958	4.78054	0.0287831	0.834422
ENSG00000071242	RPS6KA2	0.187994	6.80444	4.78141	0.0287686	0.834422
ENSG00000100154	TTC28	0.20122	5.66008	4.77507	0.0288746	0.834422
ENSG00000186732	MPPED1	-0.128119	6.74474	4.78491	0.0287101	0.834422
ENSG00000146112	PPP1R18	0.415783	3.26685	4.75319	0.0292441	0.836259
ENSG00000111816	FRK	-0.421484	2.92551	4.76709	0.0290088	0.836259
ENSG00000107249	GLIS3	0.384253	4.88892	4.75268	0.0292528	0.836259
ENSG00000166436	TRIM66	-0.164776	5.38705	4.75311	0.0292454	0.836259
ENSG00000171759	PAH	-0.454255	2.50573	4.75277	0.0292512	0.836259
ENSG00000136367	ZFHX2	-0.262695	5.17903	4.75154	0.0292721	0.836259
ENSG00000120885	CLU	0.283624	10.3396	4.7392	0.0294827	0.839444
ENSG00000103187	COTL1	0.250363	4.8037	4.73521	0.0295512	0.839444
ENSG00000064787	BCAS1	-0.487193	7.12923	4.73844	0.0294957	0.839444
ENSG00000169902	TPST1	0.220886	4.65634	4.71533	0.0298948	0.84137
ENSG00000077238	IL4R	0.727777	3.33461	4.72623	0.029706	0.84137
ENSG00000103496	STX4	-0.177188	4.57372	4.71509	0.0298989	0.84137
ENSG00000127540	UQCR11	-0.171093	3.25701	4.72047	0.0298056	0.84137
ENSG00000128311	TST	0.231467	2.44716	4.71939	0.0298242	0.84137
ENSG00000213366	GSTM2	0.222185	3.55882	4.6961	0.0302311	0.8421
ENSG00000234841	RP11-119H12.4	-0.25653	2.27186	4.69325	0.0302813	0.8421
ENSG00000113361	CDH6	-0.26291	5.286	4.69127	0.0303162	0.8421
ENSG00000130368	MAS1	-0.243638	5.28315	4.68804	0.0303732	0.8421
ENSG00000189212	DPY19L2P1	-0.196136	5.72447	4.69938	0.0301735	0.8421
ENSG00000168546	GFRA2	-0.229311	5.21664	4.691	0.0303209	0.8421
ENSG00000223482	NUTM2A-AS1	-0.256428	4.31441	4.70677	0.0300441	0.8421
ENSG00000227051	C14orf132	0.230211	8.08639	4.69917	0.0301772	0.8421
ENSG00000155368	DBI	0.214225	5.43352	4.68454	0.0304353	0.842145
ENSG00000177663	IL17RA	0.319063	4.24674	4.68162	0.0304869	0.842145
ENSG00000167202	TBC1D2B	0.167612	5.0116	4.67184	0.030661	0.845399
ENSG00000152154	TMEM178A	-0.181068	5.83187	4.59676	0.0320325	0.846149
ENSG00000162878	PKDCC	-0.215743	4.12589	4.61756	0.0316463	0.846149
ENSG00000115649	CNPPD1	0.162379	4.12243	4.62593	0.0314921	0.846149
ENSG00000001617	SEMA3F	0.539647	2.29035	4.60506	0.0318777	0.846149
ENSG00000244405	ETV5	-0.302149	6.24904	4.62752	0.031463	0.846149
ENSG00000176928	GCNT4	-0.32843	4.64761	4.61186	0.0317516	0.846149
ENSG00000112186	CAP2	-0.181718	7.52425	4.64589	0.0311281	0.846149
ENSG00000232082	RPS6KA2-IT1	0.257317	1.41753	4.63972	0.0312402	0.846149
ENSG00000229043	AC091729.9	-0.371552	1.97464	4.62372	0.0315329	0.846149
ENSG00000070882	OSBPL3	-0.219689	5.91635	4.61365	0.0317185	0.846149
ENSG00000203867	RBM20	-0.398418	2.33826	4.63631	0.0313022	0.846149
ENSG00000133315	MACROD1	0.308199	2.37399	4.615	0.0316935	0.846149
ENSG00000109971	HSPA8	-0.138105	9.66441	4.60046	0.0319634	0.846149
ENSG00000111110	PPM1H	-0.138243	6.93247	4.66483	0.0307866	0.846149
ENSG00000151948	GLT1D1	-0.158463	5.28987	4.59337	0.0320959	0.846149
ENSG00000129566	TEP1	0.224545	4.41461	4.59903	0.0319901	0.846149
ENSG00000186615	KTN1-AS1	0.225792	2.05414	4.6319	0.0313828	0.846149
ENSG00000203485	INF2	-0.260037	6.56571	4.60641	0.0318527	0.846149
ENSG00000129009	ISLR	-0.608908	3.25988	4.5996	0.0319793	0.846149
ENSG00000262621	LA16c-306E5.2	0.223315	2.09053	4.59436	0.0320774	0.846149
ENSG00000183688	RFLNB	0.457259	3.14795	4.63657	0.0312975	0.846149
ENSG00000182963	GJC1	-0.224519	4.1626	4.59357	0.0320921	0.846149
ENSG00000101638	ST8SIA5	-0.201515	7.75211	4.63014	0.031415	0.846149
ENSG00000160352	ZNF714	0.292841	5.00037	4.63503	0.0313257	0.846149
ENSG00000147041	SYTL5	0.311095	3.61366	4.59812	0.0320071	0.846149
ENSG00000162595	DIRAS3	0.327153	1.58934	4.57375	0.0324654	0.850615
ENSG00000158089	GALNT14	-0.370441	3.36502	4.57188	0.0325009	0.850615
ENSG00000163945	UVSSA	0.21319	4.50189	4.56468	0.0326378	0.850615
ENSG00000221968	FADS3	0.241442	4.97365	4.57206	0.0324975	0.850615
ENSG00000126500	FLRT1	-0.238843	4.32832	4.58062	0.0323355	0.850615
ENSG00000120693	SMAD9	0.308604	4.16269	4.56047	0.0327181	0.850615
ENSG00000102445	RUBCNL	0.258461	2.98026	4.56062	0.0327151	0.850615
ENSG00000205730	ITPRIPL2	0.247912	3.86988	4.56157	0.032697	0.850615
ENSG00000178162	FAR2P2	0.263223	2.96956	4.55211	0.0328782	0.850705
ENSG00000082074	FYB	0.556257	3.04171	4.55579	0.0328077	0.850705
ENSG00000279619	CTD-2527I21.5	-0.438779	2.48202	4.55142	0.0328914	0.850705
ENSG00000162511	LAPTM5	0.632683	3.96054	4.54541	0.0330071	0.851885
ENSG00000117862	TXNDC12	0.115682	4.49851	4.51343	0.0336298	0.851885
ENSG00000143570	SLC39A1	0.274007	3.58616	4.52142	0.033473	0.851885
ENSG00000249306	LINC01411	0.539715	2.52162	4.51455	0.0336077	0.851885
ENSG00000106069	CHN2	-0.478835	5.2316	4.52386	0.0334253	0.851885
ENSG00000121361	KCNJ8	-0.412618	2.23817	4.52863	0.0333322	0.851885
ENSG00000182957	SPATA13	0.273615	4.59223	4.53282	0.0332508	0.851885
ENSG00000197324	LRP10	0.344409	4.72148	4.5172	0.0335557	0.851885
ENSG00000151320	AKAP6	-0.142634	8.89061	4.51391	0.0336203	0.851885
ENSG00000166823	MESP1	0.255364	2.0775	4.5201	0.0334989	0.851885
ENSG00000173805	HAP1	0.542793	3.76916	4.51118	0.033674	0.851885
ENSG00000125740	FOSB	-0.957711	4.27562	4.5348	0.0332123	0.851885
ENSG00000260903	XKR7	-0.245753	3.68084	4.53475	0.0332132	0.851885
ENSG00000112769	LAMA4	-0.262088	4.90859	4.49186	0.0340565	0.857231
ENSG00000185043	CIB1	0.238357	3.30041	4.49487	0.0339966	0.857231
ENSG00000100100	PIK3IP1	0.186772	4.92388	4.49286	0.0340367	0.857231
ENSG00000116670	MAD2L2	0.290283	2.58444	4.47459	0.0344025	0.857964
ENSG00000134324	LPIN1	0.129372	6.52011	4.44654	0.034972	0.857964
ENSG00000174453	VWC2L	-0.344179	3.682	4.46097	0.0346778	0.857964
ENSG00000272610	MAGI1-IT1	-0.272741	2.24366	4.44243	0.0350562	0.857964
ENSG00000151014	NOCT	-0.191148	3.00928	4.48274	0.0342388	0.857964
ENSG00000204520	MICA	0.28246	2.0973	4.44892	0.0349234	0.857964
ENSG00000183908	LRRC55	-0.474304	3.78246	4.45178	0.0348649	0.857964
ENSG00000174437	ATP2A2	-0.109486	9.65281	4.47676	0.0343589	0.857964
ENSG00000198805	PNP	0.479327	2.60497	4.44672	0.0349683	0.857964
ENSG00000198732	SMOC1	0.254431	4.34405	4.44717	0.0349591	0.857964
ENSG00000103657	HERC1	-0.11753	9.29814	4.46476	0.034601	0.857964
ENSG00000103528	SYT17	0.204223	4.70778	4.4445	0.0350138	0.857964
ENSG00000051523	CYBA	0.5521	2.11775	4.48649	0.0341638	0.857964
ENSG00000108771	DHX58	0.298154	2.78646	4.45609	0.0347771	0.857964
ENSG00000073670	ADAM11	-0.167767	6.30119	4.46558	0.0345844	0.857964
ENSG00000079462	PAFAH1B3	0.264906	2.93384	4.46954	0.0345042	0.857964
ENSG00000147164	SNX12	-0.0964135	5.43825	4.47128	0.0344691	0.857964
ENSG00000112619	PRPH2	-0.431434	2.81053	4.43743	0.0351592	0.859085
ENSG00000075151	EIF4G3	-0.0972315	8.25408	4.40904	0.035749	0.86081
ENSG00000157778	PSMG3	-0.158212	3.93032	4.42425	0.0354317	0.86081
ENSG00000146535	GNA12	0.246516	5.87674	4.41497	0.0356248	0.86081
ENSG00000155886	SLC24A2	-0.324996	9.25645	4.41673	0.0355882	0.86081
ENSG00000107372	ZFAND5	-0.15485	7.79031	4.40888	0.0357523	0.86081
ENSG00000170325	PRDM10	-0.133413	4.5708	4.40389	0.035857	0.86081
ENSG00000008394	MGST1	0.327681	4.18153	4.42208	0.0354768	0.86081
ENSG00000103876	FAH	0.27063	2.51035	4.41417	0.0356415	0.86081
ENSG00000176046	NUPR1	0.538012	2.34248	4.40375	0.0358599	0.86081
ENSG00000166123	GPT2	0.201167	5.94965	4.40846	0.0357611	0.86081
ENSG00000260630	SNAI3-AS1	-0.20411	4.76569	4.42815	0.0353509	0.86081
ENSG00000181656	GPR88	0.375615	2.5162	4.39911	0.0359578	0.861123
ENSG00000205352	PRR13	0.166487	4.09226	4.39769	0.0359876	0.861123
ENSG00000132016	C19orf57	0.257966	2.11313	4.39476	0.0360495	0.861233
ENSG00000178233	TMEM151B	-0.164196	7.20358	4.39137	0.0361213	0.861578
ENSG00000064932	SBNO2	0.441226	3.7731	4.3853	0.0362501	0.86328
ENSG00000135750	KCNK1	-0.200015	5.9259	4.35708	0.0368554	0.863852
ENSG00000115652	UXS1	-0.125786	5.28629	4.36964	0.0365846	0.863852
ENSG00000109501	WFS1	0.274836	5.41148	4.36057	0.0367801	0.863852
ENSG00000271755	RP1-153G14.4	0.462935	1.56753	4.37545	0.0364602	0.863852
ENSG00000168014	C2CD3	-0.0992406	5.91179	4.35962	0.0368005	0.863852
ENSG00000214517	PPME1	-0.113743	6.58385	4.35207	0.0369639	0.863852
ENSG00000257835	RP1-97G4.1	-0.262195	2.25892	4.35294	0.036945	0.863852
ENSG00000104093	DMXL2	-0.183501	8.3184	4.36283	0.0367312	0.863852
ENSG00000185518	SV2B	-0.206274	9.47063	4.37153	0.0365442	0.863852
ENSG00000284428	RP11-15H20.6	0.210367	4.06812	4.37419	0.0364872	0.863852
ENSG00000171649	ZIK1	0.20313	3.07531	4.3606	0.0367792	0.863852
ENSG00000183307	CECR6	-0.231645	4.77866	4.36067	0.0367778	0.863852
ENSG00000173372	C1QA	0.691944	2.77931	4.13523	0.0419993	0.864546
ENSG00000088280	ASAP3	0.332771	4.01466	4.25315	0.0391775	0.864546
ENSG00000198830	HMGN2	0.140981	5.35508	4.22972	0.039722	0.864546
ENSG00000186094	AGBL4	-0.116267	5.16393	4.24516	0.0393623	0.864546
ENSG00000162374	ELAVL4	-0.250084	7.14749	4.29685	0.0381831	0.864546
ENSG00000197780	TAF13	-0.252853	5.2503	4.18993	0.0406649	0.864546
ENSG00000134222	PSRC1	0.231417	4.81053	4.28105	0.0385394	0.864546
ENSG00000197106	SLC6A17	-0.151263	8.06143	4.28955	0.0383472	0.864546
ENSG00000184260	HIST2H2AC	0.289662	3.51684	4.2118	0.0401437	0.864546
ENSG00000122218	COPA	-0.0897223	7.61186	4.15098	0.0416105	0.864546
ENSG00000171806	METTL18	-0.249726	1.61605	4.11728	0.0424472	0.864546
ENSG00000143341	HMCN1	-0.502547	2.40913	4.29892	0.0381366	0.864546
ENSG00000159388	BTG2	-0.653459	5.08494	4.25253	0.039192	0.864546
ENSG00000084676	NCOA1	0.0910078	7.7077	4.23778	0.0395339	0.864546
ENSG00000135625	EGR4	-0.411519	2.41984	4.16027	0.0413829	0.864546
ENSG00000135968	GCC2	-0.195792	7.45601	4.31505	0.0377767	0.864546
ENSG00000198142	SOWAHC	0.248837	2.04718	4.21295	0.0401164	0.864546
ENSG00000135919	SERPINE2	0.342825	6.99037	4.10979	0.0426357	0.864546
ENSG00000157087	ATP2B2	-0.15611	9.70087	4.30299	0.0380455	0.864546
ENSG00000228956	SATB1-AS1	-0.239825	3.89258	4.14985	0.0416383	0.864546
ENSG00000114251	WNT5A	0.242406	3.23466	4.26952	0.038802	0.864546
ENSG00000241787	MTND4P16	-0.271693	1.66839	4.28273	0.0385014	0.864546
ENSG00000144821	MYH15	0.239868	2.71413	4.2572	0.0390843	0.864546
ENSG00000002549	LAP3	0.240608	4.76637	4.27421	0.038695	0.864546
ENSG00000154447	SH3RF1	-0.152818	5.54127	4.18378	0.0408126	0.864546
ENSG00000215217	C5orf49	0.305945	1.68321	4.29716	0.038176	0.864546
ENSG00000152931	PART1	-0.22649	6.37388	4.15063	0.041619	0.864546
ENSG00000164307	ERAP1	-0.16702	4.8244	4.13759	0.0419409	0.864546
ENSG00000053108	FSTL4	-0.195348	5.81556	4.31718	0.0377294	0.864546
ENSG00000170458	CD14	0.809194	2.59652	4.20026	0.0404179	0.864546
ENSG00000111913	FAM65B	0.168059	5.69941	4.30146	0.0380796	0.864546
ENSG00000198563	DDX39B	-0.104861	5.73443	4.20309	0.0403504	0.864546
ENSG00000065615	CYB5R4	-0.165036	4.89819	4.16587	0.0412462	0.864546
ENSG00000146278	PNRC1	0.159058	6.42276	4.12041	0.0423689	0.864546
ENSG00000112182	BACH2	-0.182296	4.1532	4.18703	0.0407345	0.864546
ENSG00000196376	SLC35F1	-0.331626	6.73138	4.20218	0.0403721	0.864546
ENSG00000233452	STXBP5-AS1	-0.207059	5.19457	4.1135	0.0425423	0.864546
ENSG00000203727	SAMD5	-0.428951	3.17473	4.1286	0.0421642	0.864546
ENSG00000224116	INHBA-AS1	0.386292	2.23522	4.13173	0.0420863	0.864546
ENSG00000086730	LAT2	0.503644	1.94511	4.24196	0.0394366	0.864546
ENSG00000075142	SRI	0.20248	6.48252	4.30248	0.0380568	0.864546
ENSG00000128573	FOXP2	-0.574606	4.30876	4.14342	0.0417965	0.864546
ENSG00000260231	JHDM1D-AS1	-0.222271	1.541	4.144	0.0417823	0.864546
ENSG00000106123	EPHB6	-0.194683	7.45967	4.22329	0.0398728	0.864546
ENSG00000201098	RNY1	-0.473958	4.95486	4.14933	0.0416509	0.864546
ENSG00000165084	C8orf34	-0.272318	3.49748	4.21881	0.0399783	0.864546
ENSG00000136826	KLF4	-0.766699	3.2493	4.15203	0.0415846	0.864546
ENSG00000136754	ABI1	0.154602	6.50189	4.21049	0.0401747	0.864546
ENSG00000165757	KIAA1462	-0.156291	6.96951	4.2277	0.0397694	0.864546
ENSG00000183230	CTNNA3	-0.501484	5.11004	4.23964	0.0394906	0.864546
ENSG00000122863	CHST3	0.438174	4.15388	4.14733	0.0417002	0.864546
ENSG00000156113	KCNMA1	-0.114932	9.07868	4.19394	0.0405687	0.864546
ENSG00000119946	CNNM1	-0.148109	6.01958	4.24219	0.0394313	0.864546
ENSG00000119929	CUTC	0.181397	3.25391	4.30188	0.0380703	0.864546
ENSG00000165806	CASP7	0.29583	2.47731	4.10766	0.0426894	0.864546
ENSG00000244242	IFITM10	-0.224605	2.45732	4.21784	0.0400009	0.864546
ENSG00000129151	BBOX1	0.347658	2.97139	4.21576	0.0400501	0.864546
ENSG00000175264	CHST1	0.227237	6.17101	4.11018	0.0426257	0.864546
ENSG00000156587	UBE2L6	0.261731	4.28196	4.27715	0.0386281	0.864546
ENSG00000109861	CTSC	0.251028	3.31132	4.3168	0.0377378	0.864546
ENSG00000111215	PRR4	-0.255104	2.76047	4.17287	0.0410761	0.864546
ENSG00000013583	HEBP1	0.14042	3.42196	4.11015	0.0426266	0.864546
ENSG00000167553	TUBA1C	0.417645	1.81693	4.31949	0.0376783	0.864546
ENSG00000066117	SMARCD1	0.132804	5.239	4.28384	0.0384764	0.864546
ENSG00000166111	SVOP	-0.175245	6.99406	4.20905	0.0402089	0.864546
ENSG00000277283	RP1-267D11.6	0.264895	1.93155	4.21491	0.0400701	0.864546
ENSG00000125266	EFNB2	-0.181722	5.64703	4.13956	0.0418921	0.864546
ENSG00000187498	COL4A1	0.54378	4.57117	4.2542	0.0391534	0.864546
ENSG00000186960	LINC01551	0.23065	3.79305	4.24957	0.0392604	0.864546
ENSG00000151322	NPAS3	0.212785	5.75629	4.23739	0.0395429	0.864546
ENSG00000166839	ANKDD1A	0.190666	4.90289	4.23604	0.0395744	0.864546
ENSG00000188779	SKOR1	0.386957	1.6998	4.16321	0.041311	0.864546
ENSG00000067141	NEO1	0.0926114	6.96334	4.13915	0.0419023	0.864546
ENSG00000173546	CSPG4	0.300662	4.47522	4.19374	0.0405735	0.864546
ENSG00000169783	LINGO1	-0.156381	7.05096	4.11753	0.042441	0.864546
ENSG00000140525	FANCI	0.295118	3.15545	4.28309	0.0384932	0.864546
ENSG00000013364	MVP	0.457268	4.07527	4.28631	0.0384204	0.864546
ENSG00000279789	CTD-2574D22.3	-0.264207	2.35026	4.17296	0.041074	0.864546
ENSG00000140830	TXNL4B	0.166188	3.4994	4.1312	0.0420996	0.864546
ENSG00000140968	IRF8	0.563212	2.34495	4.13314	0.0420512	0.864546
ENSG00000280033	CTD-2095E4.3	0.295155	1.15266	4.1107	0.0426127	0.864546
ENSG00000278540	ACACA	-0.110186	7.76356	4.23855	0.0395158	0.864546
ENSG00000131094	C1QL1	0.3534	2.76793	4.2715	0.0387568	0.864546
ENSG00000264364	DYNLL2	-0.141296	8.4034	4.16922	0.0411647	0.864546
ENSG00000186665	C17orf58	0.204791	2.76511	4.15888	0.0414167	0.864546
ENSG00000260563	RP13-516M14.1	0.223013	2.19932	4.30995	0.03789	0.864546
ENSG00000082397	EPB41L3	-0.113818	8.21741	4.34017	0.0372233	0.864546
ENSG00000099625	CBARP	-0.220185	4.3202	4.12426	0.0422725	0.864546
ENSG00000167378	IRGQ	-0.135984	7.10268	4.19012	0.0406603	0.864546
ENSG00000198300	PEG3	-0.147824	9.38212	4.17303	0.0410723	0.864546
ENSG00000149658	YTHDF1	0.211858	5.40708	4.28604	0.0384266	0.864546
ENSG00000198832	SELENOM	0.24217	4.28421	4.32003	0.0376663	0.864546
ENSG00000100055	CYTH4	0.52851	2.37874	4.31454	0.0377879	0.864546
ENSG00000100416	TRMU	0.182951	4.81259	4.27594	0.0386555	0.864546
ENSG00000236017	ASMTL-AS1	-0.24042	3.06861	4.13964	0.0418901	0.864546
ENSG00000006756	ARSD	0.23169	3.15588	4.24301	0.0394122	0.864546
ENSG00000147065	MSN	0.334839	5.7025	4.21813	0.0399943	0.864546
ENSG00000198932	GPRASP1	-0.103015	8.38235	4.26818	0.0388326	0.864546
ENSG00000198883	PNMA5	0.418128	3.25012	4.15259	0.0415709	0.864546
ENSG00000212283	SNORD89	-0.359503	3.03121	4.09118	0.0431075	0.864855
ENSG00000122574	WIPF3	0.253072	5.72357	4.09549	0.0429978	0.864855
ENSG00000110274	CEP164	-0.124608	5.37217	4.09355	0.043047	0.864855
ENSG00000125257	ABCC4	0.264258	3.82428	4.09338	0.0430514	0.864855
ENSG00000247970	RP11-543C4.1	0.333778	1.26799	4.10069	0.0428657	0.864855
ENSG00000248905	FMN1	-0.16469	7.59308	4.09437	0.0430262	0.864855
ENSG00000183496	MEX3B	0.268051	2.69083	4.10302	0.0428067	0.864855
ENSG00000102390	PBDC1	-0.167484	2.99094	4.08711	0.0432114	0.865784
ENSG00000100092	SH3BP1	-0.191683	3.06029	4.08329	0.0433093	0.86659
ENSG00000180353	HCLS1	0.494281	2.96451	4.07132	0.0436172	0.866977
ENSG00000280134	RP11-113E21.3	-0.308422	1.76258	4.07167	0.0436081	0.866977
ENSG00000149016	TUT1	0.224557	2.06349	4.07903	0.0434186	0.866977
ENSG00000111728	ST8SIA1	-0.228609	6.15478	4.07692	0.0434728	0.866977
ENSG00000166573	GALR1	-0.49234	3.3485	4.07483	0.0435268	0.866977
ENSG00000100979	PLTP	0.342955	4.42332	4.06849	0.0436904	0.867287
ENSG00000113369	ARRDC3	0.26909	5.4036	4.06521	0.0437752	0.867686
ENSG00000101945	SUV39H1	0.248215	2.39909	4.06325	0.043826	0.867686
ENSG00000207375	SNORD116-23	-0.329185	1.48092	4.05778	0.0439682	0.869356
ENSG00000173486	FKBP2	-0.164753	4.55468	4.05226	0.0441122	0.869557
ENSG00000177875	CCDC184	-0.19735	5.05626	4.05155	0.0441307	0.869557
ENSG00000104998	IL27RA	0.267218	2.02218	4.05074	0.044152	0.869557
ENSG00000131386	GALNT15	0.317492	5.09694	4.04645	0.0442642	0.869682
ENSG00000204131	NHSL2	0.337811	5.38382	4.04608	0.0442741	0.869682
ENSG00000224822	THRB-IT1	-0.193729	3.49292	4.03703	0.044512	0.870025
ENSG00000163884	KLF15	0.331082	3.81579	4.03994	0.0444355	0.870025
ENSG00000196922	ZNF252P	-0.20179	5.49294	4.03371	0.0445997	0.870025
ENSG00000136159	NUDT15	-0.201548	3.10737	4.03223	0.044639	0.870025
ENSG00000101443	WFDC2	0.29269	1.65341	4.03371	0.0445996	0.870025
ENSG00000186310	NAP1L3	-0.12938	7.30047	4.04298	0.0443553	0.870025
ENSG00000152117	AC093838.4	0.274852	4.65913	4.02377	0.0448633	0.871008
ENSG00000149532	CPSF7	0.102954	6.36394	4.02413	0.0448537	0.871008
ENSG00000183914	DNAH2	0.363698	3.56119	4.02563	0.0448139	0.871008
ENSG00000053371	AKR7A2	0.189231	3.90284	3.94372	0.0470466	0.874937
ENSG00000173436	MINOS1	-0.165463	4.40252	3.8959	0.048404	0.874937
ENSG00000224081	SLC44A3-AS1	0.358128	1.91963	3.98962	0.0457815	0.874937
ENSG00000263956	NBPF11	0.255926	3.7023	3.90441	0.0481596	0.874937
ENSG00000158796	DEDD	0.117842	4.36563	3.9059	0.0481169	0.874937
ENSG00000143153	ATP1B1	-0.158088	9.58221	3.95245	0.0468031	0.874937
ENSG00000162630	B3GALT2	-0.464449	5.68665	3.95129	0.0468355	0.874937
ENSG00000138002	IFT172	-0.0955975	6.42136	3.95252	0.0468012	0.874937
ENSG00000119812	FAM98A	-0.231769	5.70816	3.91725	0.0477931	0.874937
ENSG00000068878	PSME4	-0.207167	6.50623	3.92374	0.0476088	0.874937
ENSG00000144115	THNSL2	0.46239	3.15701	3.93913	0.0471751	0.874937
ENSG00000158435	CNOT11	0.112498	4.23291	3.94694	0.0469566	0.874937
ENSG00000144635	DYNC1LI1	-0.147924	5.93586	3.98266	0.0459708	0.874937
ENSG00000173230	GOLGB1	-0.100585	8.11548	3.94308	0.0470645	0.874937
ENSG00000196542	SPTSSB	-0.277182	4.12073	3.92566	0.0475544	0.874937
ENSG00000109610	SOD3	0.524663	1.92915	4.00469	0.0453739	0.874937
ENSG00000172403	SYNPO2	-0.228656	6.28495	3.96979	0.0463236	0.874937
ENSG00000170365	SMAD1	0.135449	4.40355	3.98942	0.0457869	0.874937
ENSG00000164236	ANKRD33B	-0.182916	6.74302	3.90627	0.0481062	0.874937
ENSG00000176788	BASP1	-0.163783	8.31225	3.95764	0.046659	0.874937
ENSG00000112852	PCDHB2	-0.270384	2.81675	3.90425	0.048164	0.874937
ENSG00000255622	PCDHB17P	0.229496	1.96482	3.897	0.0483723	0.874937
ENSG00000043462	LCP2	0.31636	3.22845	3.90414	0.0481673	0.874937
ENSG00000169220	RGS14	0.31031	3.54175	3.95608	0.0467024	0.874937
ENSG00000137343	ATAT1	0.124266	4.78751	3.92547	0.0475598	0.874937
ENSG00000232422	KNOP1P4	-0.265794	1.55296	3.8992	0.0483092	0.874937
ENSG00000112562	SMOC2	-0.378533	2.10043	3.89053	0.0485591	0.874937
ENSG00000002746	HECW1	-0.142283	7.56925	3.8943	0.0484502	0.874937
ENSG00000173114	LRRN3	-0.273315	5.64336	3.92203	0.0476572	0.874937
ENSG00000134013	LOXL2	0.414192	1.88649	3.92499	0.0475736	0.874937
ENSG00000188352	FOCAD	-0.102102	7.2239	3.89991	0.0482888	0.874937
ENSG00000148339	SLC25A25	-0.156817	5.58022	4.00755	0.045297	0.874937
ENSG00000067064	IDI1	-0.218929	6.20717	3.99798	0.0455547	0.874937
ENSG00000173267	SNCG	-0.215715	5.38476	3.91337	0.0479035	0.874937
ENSG00000170370	EMX2	0.32706	4.29971	3.98088	0.0460196	0.874937
ENSG00000256443	RP11-794G24.1	-0.237741	3.97377	3.98267	0.0459707	0.874937
ENSG00000162241	SLC25A45	-0.173895	2.69899	3.94066	0.0471323	0.874937
ENSG00000166159	LRTM2	-0.146792	4.74051	3.98179	0.0459947	0.874937
ENSG00000110841	PPFIBP1	-0.129304	7.38703	3.95716	0.0466723	0.874937
ENSG00000155974	GRIP1	-0.155686	4.64743	3.8973	0.0483639	0.874937
ENSG00000135093	USP30	0.139469	4.91615	3.91697	0.0478009	0.874937
ENSG00000102468	HTR2A	-0.235257	6.54643	3.99478	0.0456414	0.874937
ENSG00000273749	CYFIP1	0.193315	6.23319	3.95035	0.0468617	0.874937
ENSG00000122254	HS3ST2	-0.694298	4.2352	3.89548	0.0484161	0.874937
ENSG00000140853	NLRC5	0.503585	3.07178	3.89157	0.048529	0.874937
ENSG00000103047	TANGO6	-0.0946407	4.82702	3.93644	0.0472508	0.874937
ENSG00000153774	CFDP1	-0.116549	4.55307	3.89315	0.0484833	0.874937
ENSG00000103335	PIEZO1	0.323506	4.64009	3.97451	0.0461938	0.874937
ENSG00000141756	FKBP10	0.325631	3.37981	3.96908	0.0463432	0.874937
ENSG00000153930	ANKFN1	0.28879	2.43693	4.00733	0.0453028	0.874937
ENSG00000180901	KCTD2	0.1601	6.2383	3.99464	0.0456452	0.874937
ENSG00000108479	GALK1	0.296239	1.74683	3.94719	0.0469498	0.874937
ENSG00000141384	TAF4B	-0.141521	4.20912	3.92225	0.0476511	0.874937
ENSG00000125730	C3	0.581445	6.1262	3.92374	0.0476089	0.874937
ENSG00000105639	JAK3	0.329643	3.62843	3.95956	0.0466059	0.874937
ENSG00000142279	WTIP	0.395291	3.54313	4.00955	0.0452433	0.874937
ENSG00000176401	EID2B	0.186194	3.55425	3.91739	0.0477889	0.874937
ENSG00000124444	ZNF576	-0.187705	3.17466	3.98454	0.0459197	0.874937
ENSG00000020256	ZFP64	-0.182544	3.89677	4.01252	0.0451636	0.874937
ENSG00000101187	SLCO4A1	0.621777	4.19088	3.89802	0.0483431	0.874937
ENSG00000177352	CCDC71	0.197235	2.7517	3.88388	0.0487518	0.875261
ENSG00000261659	LA16c-313D11.12	-0.237032	1.37537	3.88646	0.048677	0.875261
ENSG00000147234	FRMPD3	0.211164	3.87827	3.88584	0.048695	0.875261
ENSG00000116285	ERRFI1	-0.18866	5.11179	3.7811	0.0518345	0.875773
ENSG00000116497	S100PBP	0.131204	5.09276	3.79113	0.0515247	0.875773
ENSG00000116863	ADPRHL2	0.198433	3.05499	3.87171	0.0491064	0.875773
ENSG00000231437	LINC01750	-0.209017	2.72816	3.84342	0.0499415	0.875773
ENSG00000143373	ZNF687	0.166125	4.60236	3.80971	0.0509564	0.875773
ENSG00000143367	TUFT1	0.161201	3.29646	3.78905	0.0515888	0.875773
ENSG00000162873	KLHDC8A	-0.266358	2.42761	3.77756	0.0519444	0.875773
ENSG00000134115	CNTN6	-0.282339	3.59718	3.78334	0.0517653	0.875773
ENSG00000134072	CAMK1	-0.141682	5.09528	3.82557	0.0504763	0.875773
ENSG00000153560	UBP1	-0.0986297	6.65914	3.87027	0.0491487	0.875773
ENSG00000188313	PLSCR1	0.335486	3.62257	3.81926	0.0506667	0.875773
ENSG00000174776	WDR49	0.304456	2.87062	3.77623	0.0519857	0.875773
ENSG00000244346	RP11-531F16.3	-0.22103	0.893352	3.78182	0.0518121	0.875773
ENSG00000153012	LGI2	-0.271792	4.22443	3.85631	0.0495592	0.875773
ENSG00000118816	CCNI	-0.147768	8.71174	3.80699	0.0510392	0.875773
ENSG00000138686	BBS7	-0.164315	5.81414	3.81083	0.0509222	0.875773
ENSG00000078295	ADCY2	0.118772	7.83327	3.85889	0.049483	0.875773
ENSG00000112972	HMGCS1	-0.264895	7.50707	3.84968	0.0497555	0.875773
ENSG00000281398	SNHG4	-0.238282	1.33244	3.8673	0.0492358	0.875773
ENSG00000255408	PCDHA3	0.279927	1.44714	3.79067	0.0515391	0.875773
ENSG00000254245	PCDHGA3	0.323741	3.23294	3.85283	0.0496621	0.875773
ENSG00000244694	PTCHD4	-0.191625	4.13995	3.83625	0.0501557	0.875773
ENSG00000156535	CD109	0.248284	3.68732	3.83646	0.0501492	0.875773
ENSG00000106415	GLCCI1	-0.149812	5.46475	3.79392	0.0514391	0.875773
ENSG00000127948	POR	0.211615	4.78912	3.79722	0.0513376	0.875773
ENSG00000153993	SEMA3D	-0.589217	2.84815	3.79708	0.0513419	0.875773
ENSG00000128564	VGF	-0.315662	6.24417	3.8202	0.0506382	0.875773
ENSG00000120875	DUSP4	-0.542053	3.797	3.8271	0.05043	0.875773
ENSG00000175324	LSM1	-0.121343	3.55343	3.8222	0.0505779	0.875773
ENSG00000122733	PHF24	-0.184302	7.62125	3.86954	0.04917	0.875773
ENSG00000221829	FANCG	0.257821	2.97105	3.82518	0.050488	0.875773
ENSG00000215126	CBWD7	0.230883	3.30733	3.86165	0.0494018	0.875773
ENSG00000067082	KLF6	-0.226215	5.39628	3.85607	0.0495664	0.875773
ENSG00000072422	RHOBTB1	-0.160924	4.6345	3.81743	0.050722	0.875773
ENSG00000149480	MTA2	0.162597	5.18589	3.83021	0.0503367	0.875773
ENSG00000111783	RFX4	0.360764	4.90123	3.81788	0.0507084	0.875773
ENSG00000135119	RNFT2	-0.121114	5.85085	3.83427	0.0502147	0.875773
ENSG00000092068	SLC7A8	-0.152397	5.64185	3.80302	0.0511602	0.875773
ENSG00000100678	SLC8A3	-0.208763	5.29436	3.78463	0.0517253	0.875773
ENSG00000156414	TDRD9	0.495708	2.94371	3.83092	0.0503153	0.875773
ENSG00000128928	IVD	0.148872	5.88942	3.81797	0.0507058	0.875773
ENSG00000283662	RP11-57A19.7	-0.346591	2.3144	3.77741	0.0519491	0.875773
ENSG00000205336	ADGRG1	0.360377	6.58559	3.77756	0.0519443	0.875773
ENSG00000132481	TRIM47	0.523326	3.34739	3.79151	0.0515132	0.875773
ENSG00000129667	RHBDF2	0.514708	3.00585	3.84557	0.0498775	0.875773
ENSG00000101773	RBBP8	-0.146223	3.99613	3.87712	0.0489485	0.875773
ENSG00000166510	CCDC68	-0.417064	3.19398	3.81928	0.0506661	0.875773
ENSG00000007255	TRAPPC6A	0.223457	1.89486	3.78931	0.051581	0.875773
ENSG00000170892	TSEN34	0.238871	2.88455	3.80055	0.0512357	0.875773
ENSG00000124126	PREX1	0.18169	6.95802	3.8549	0.0496008	0.875773
ENSG00000101146	RAE1	0.14863	4.43366	3.86009	0.0494477	0.875773
ENSG00000157557	ETS2	-0.153104	7.0981	3.80055	0.0512359	0.875773
ENSG00000100003	SEC14L2	0.190323	4.88183	3.86186	0.0493957	0.875773
ENSG00000100342	APOL1	0.470501	2.13941	3.80587	0.0510733	0.875773
ENSG00000102172	SMS	-0.12918	5.99461	3.86385	0.0493369	0.875773
ENSG00000225192	ZNF33BP1	0.413689	1.98351	3.77353	0.0520698	0.876207
ENSG00000157349	DDX19B	0.17994	3.30125	3.77164	0.0521286	0.876215
ENSG00000123901	GPR83	0.40614	3.9089	3.76809	0.0522392	0.877094
ENSG00000144134	RABL2A	0.134518	4.37768	3.76543	0.0523225	0.877512
ENSG00000140280	LYSMD2	-0.122784	4.34266	3.7618	0.0524361	0.878436
ENSG00000172020	GAP43	-0.151694	7.98512	3.75805	0.0525538	0.879428
ENSG00000213445	SIPA1	0.318574	2.8183	3.75531	0.0526402	0.879893
ENSG00000065534	MYLK	-0.120123	5.9864	3.75083	0.0527814	0.881273
ENSG00000116691	MIIP	0.24133	2.65332	3.55806	0.059257	0.881696
ENSG00000004487	KDM1A	0.0915121	6.12234	3.72352	0.0536512	0.881696
ENSG00000134215	VAV3	-0.279698	3.29529	3.55904	0.0592221	0.881696
ENSG00000169242	EFNA1	0.428133	2.5769	3.65332	0.0559574	0.881696
ENSG00000118194	TNNT2	-0.263184	4.5259	3.65839	0.0557875	0.881696
ENSG00000159176	CSRP1	0.138227	7.54478	3.61866	0.0571349	0.881696
ENSG00000143499	SMYD2	-0.266218	5.26696	3.73992	0.053127	0.881696
ENSG00000171865	RNASEH1	0.135725	4.09771	3.66054	0.0557154	0.881696
ENSG00000115137	DNAJC27	-0.158825	5.06799	3.62716	0.0568436	0.881696
ENSG00000115339	GALNT3	0.323878	1.90758	3.67393	0.0552696	0.881696
ENSG00000138386	NAB1	-0.14704	5.91646	3.54589	0.0596932	0.881696
ENSG00000115419	GLS	-0.177708	8.73233	3.60183	0.0577161	0.881696
ENSG00000144401	METTL21A	-0.185502	3.52843	3.57823	0.0585413	0.881696
ENSG00000115461	IGFBP5	0.361363	6.48872	3.56198	0.0591171	0.881696
ENSG00000077044	DGKD	0.149346	5.42271	3.5304	0.0602531	0.881696
ENSG00000132164	SLC6A11	0.302366	5.26293	3.57389	0.0586946	0.881696
ENSG00000187672	ERC2	-0.139657	7.29872	3.74026	0.0531162	0.881696
ENSG00000144749	LRIG1	0.303243	6.81986	3.64292	0.0563081	0.881696
ENSG00000273437	RP11-434H6.7	0.231773	1.83077	3.73545	0.0532693	0.881696
ENSG00000058866	DGKG	0.214579	6.1164	3.67171	0.0553433	0.881696
ENSG00000128045	RASL11B	0.335329	3.93406	3.60634	0.0575596	0.881696
ENSG00000109436	TBC1D9	-0.10357	6.70329	3.57925	0.0585057	0.881696
ENSG00000109686	SH3D19	-0.215795	5.37507	3.56956	0.058848	0.881696
ENSG00000171509	RXFP1	-0.624577	5.29643	3.60248	0.0576935	0.881696
ENSG00000164303	ENPP6	-0.419739	3.11986	3.72349	0.0536523	0.881696
ENSG00000145545	SRD5A1	-0.152349	5.43033	3.70533	0.0542389	0.881696
ENSG00000245556	SCAMP1-AS1	0.241916	1.82836	3.72546	0.053589	0.881696
ENSG00000164292	RHOBTB3	0.218758	6.96353	3.58875	0.058172	0.881696
ENSG00000198944	SOWAHA	0.354501	5.94301	3.65104	0.0560341	0.881696
ENSG00000113070	HBEGF	-0.216466	2.643	3.55793	0.0592615	0.881696
ENSG00000011083	SLC6A7	-0.149368	5.78851	3.56373	0.059055	0.881696
ENSG00000135074	ADAM19	-0.120627	4.62156	3.72037	0.0537524	0.881696
ENSG00000213719	CLIC1	0.44333	2.21484	3.58962	0.0581416	0.881696
ENSG00000124762	CDKN1A	0.793282	3.33916	3.55109	0.0595062	0.881696
ENSG00000137193	PIM1	0.348859	3.18141	3.69737	0.0544982	0.881696
ENSG00000135312	HTR1B	0.422472	2.19738	3.53542	0.0600711	0.881696
ENSG00000272397	RP11-497D6.5	-0.329366	1.62152	3.65705	0.0558324	0.881696
ENSG00000184465	WDR27	-0.0916542	5.50666	3.72193	0.0537021	0.881696
ENSG00000198286	CARD11	-0.354154	1.84272	3.70125	0.0543717	0.881696
ENSG00000233264	AC006042.8	-0.250651	2.5803	3.65464	0.0559131	0.881696
ENSG00000106113	CRHR2	0.330914	2.65657	3.53267	0.0601709	0.881696
ENSG00000164619	BMPER	-0.245513	4.95678	3.53171	0.0602056	0.881696
ENSG00000259826	RP11-467D6.1	-0.222271	1.25013	3.72741	0.0535262	0.881696
ENSG00000205485	AC004980.7	-0.194013	3.61555	3.62171	0.0570304	0.881696
ENSG00000230190	AC005518.2	-0.251249	1.9798	3.66126	0.0556914	0.881696
ENSG00000261455	LINC01003	0.244262	1.85906	3.5896	0.0581422	0.881696
ENSG00000105993	DNAJB6	-0.0947378	6.5403	3.68136	0.0550239	0.881696
ENSG00000253974	NRG1-IT1	-0.331636	2.70649	3.62427	0.0569426	0.881696
ENSG00000147526	TACC1	-0.10062	8.59306	3.53026	0.0602583	0.881696
ENSG00000147509	RGS20	0.334299	3.57394	3.69092	0.0547096	0.881696
ENSG00000008988	RPS20	0.101692	6.89352	3.55955	0.0592036	0.881696
ENSG00000253553	RP11-586K2.1	-0.291247	2.34797	3.64645	0.056189	0.881696
ENSG00000178814	OPLAH	0.308146	3.04413	3.6642	0.0555933	0.881696
ENSG00000120217	CD274	0.249204	1.71461	3.54276	0.059806	0.881696
ENSG00000180071	ANKRD18A	-0.407005	3.75418	3.54413	0.0597565	0.881696
ENSG00000276291	FRG1HP	0.12514	4.70652	3.68421	0.0549298	0.881696
ENSG00000279561	RP11-4L24.4	0.201798	3.64592	3.57998	0.0584797	0.881696
ENSG00000135052	GOLM1	0.105314	6.65404	3.5628	0.0590881	0.881696
ENSG00000196730	DAPK1	0.177862	7.1361	3.62534	0.056906	0.881696
ENSG00000170681	MURC	-0.196431	2.3678	3.62579	0.0568905	0.881696
ENSG00000119403	PHF19	0.207836	3.69908	3.60612	0.0575673	0.881696
ENSG00000261534	RP11-244O19.1	-0.221818	4.62731	3.53905	0.0599396	0.881696
ENSG00000148411	NACC2	0.198233	7.05663	3.61919	0.0571168	0.881696
ENSG00000107738	VSIR	0.389495	4.37519	3.56494	0.0590118	0.881696
ENSG00000075826	SEC31B	0.205644	5.15493	3.64615	0.0561988	0.881696
ENSG00000156398	SFXN2	0.167037	3.68308	3.7157	0.0539029	0.881696
ENSG00000184281	TSSC4	0.19162	3.29811	3.74675	0.0529103	0.881696
ENSG00000110148	CCKBR	-0.190974	4.1598	3.58333	0.0583619	0.881696
ENSG00000132286	TIMM10B	-0.113529	5.30864	3.73882	0.053162	0.881696
ENSG00000110455	ACCS	0.193526	3.56354	3.63747	0.0564927	0.881696
ENSG00000110057	UNC93B1	0.311356	2.10531	3.53509	0.0600832	0.881696
ENSG00000149269	PAK1	-0.123128	8.28394	3.66986	0.0554047	0.881696
ENSG00000178105	DDX10	-0.11027	5.24004	3.56753	0.05892	0.881696
ENSG00000165478	HEPACAM	0.201603	6.90783	3.58908	0.0581603	0.881696
ENSG00000149571	KIRREL3	0.191215	5.46167	3.53916	0.0599359	0.881696
ENSG00000120645	IQSEC3	-0.175567	7.0295	3.74439	0.0529849	0.881696
ENSG00000078246	TULP3	0.219415	3.76333	3.54659	0.059668	0.881696
ENSG00000111679	PTPN6	0.468741	1.54348	3.60972	0.0574428	0.881696
ENSG00000123353	ORMDL2	0.190324	1.54223	3.55742	0.0592798	0.881696
ENSG00000111275	ALDH2	0.190035	6.42724	3.62624	0.0568753	0.881696
ENSG00000127863	TNFRSF19	-0.254244	2.20655	3.5981	0.0578458	0.881696
ENSG00000133107	TRPC4	0.167694	2.89181	3.58156	0.0584241	0.881696
ENSG00000151778	SERP2	-0.10542	4.32405	3.53934	0.0599292	0.881696
ENSG00000276644	DACH1	-0.438802	3.71812	3.61509	0.0572577	0.881696
ENSG00000277159	RP11-88E10.4	-0.355556	1.83182	3.68921	0.0547657	0.881696
ENSG00000139926	FRMD6	-0.250625	4.66221	3.55604	0.0593292	0.881696
ENSG00000006432	MAP3K9	-0.168061	7.28162	3.64533	0.0562266	0.881696
ENSG00000269958	RP11-73M18.8	0.174556	2.45554	3.74019	0.0531185	0.881696
ENSG00000166133	RPUSD2	0.162747	2.47075	3.59667	0.0578953	0.881696
ENSG00000137877	SPTBN5	-0.416275	2.44682	3.64149	0.0563565	0.881696
ENSG00000274376	ADAMTS7P1	0.285389	2.33133	3.62147	0.0570384	0.881696
ENSG00000140526	ABHD2	0.117163	7.92428	3.54401	0.0597608	0.881696
ENSG00000140563	MCTP2	-0.599962	2.96707	3.71498	0.0539262	0.881696
ENSG00000213853	EMP2	0.290478	3.87597	3.70433	0.0542714	0.881696
ENSG00000182601	HS3ST4	-0.473619	4.82497	3.66114	0.0556954	0.881696
ENSG00000254634	SMG1P6	-0.341802	2.29845	3.61446	0.0572792	0.881696
ENSG00000175938	ORAI3	0.252498	1.20683	3.61096	0.0573999	0.881696
ENSG00000168748	CA7	0.253261	2.54672	3.56435	0.059033	0.881696
ENSG00000135686	KLHL36	0.112448	5.67484	3.56877	0.058876	0.881696
ENSG00000279432	RP11-135N5.3	-0.186983	3.46222	3.68841	0.0547919	0.881696
ENSG00000161970	RPL26	-0.185327	4.29127	3.62634	0.0568717	0.881696
ENSG00000133026	MYH10	-0.0970376	8.31567	3.61416	0.0572895	0.881696
ENSG00000271447	MMP28	0.286935	2.89416	3.73448	0.0533004	0.881696
ENSG00000161647	MPP3	0.194075	2.78029	3.5523	0.0594628	0.881696
ENSG00000091947	TMEM101	0.13833	3.20071	3.66358	0.0556142	0.881696
ENSG00000182575	NXPH3	-0.295663	4.32962	3.69024	0.0547316	0.881696
ENSG00000108622	ICAM2	0.357206	2.225	3.56479	0.0590172	0.881696
ENSG00000186814	ZSCAN30	0.121476	5.11107	3.67507	0.0552318	0.881696
ENSG00000283503	LINC01902	-0.381718	3.22809	3.66006	0.0557315	0.881696
ENSG00000267662	AC007796.1	-0.234877	1.25505	3.6908	0.0547134	0.881696
ENSG00000130669	PAK4	0.207324	3.60792	3.68485	0.0549088	0.881696
ENSG00000105227	PRX	0.389264	2.54246	3.6948	0.0545824	0.881696
ENSG00000256612	CYP2B7P	0.35206	1.79838	3.70334	0.0543035	0.881696
ENSG00000269699	ZIM2	0.565185	1.38076	3.71057	0.0540689	0.881696
ENSG00000088826	SMOX	0.265133	4.35076	3.7108	0.0540615	0.881696
ENSG00000101463	SYNDIG1	-0.144999	4.89364	3.60557	0.0575864	0.881696
ENSG00000196132	MYT1	0.213678	3.98901	3.56157	0.0591319	0.881696
ENSG00000159082	SYNJ1	-0.159799	8.28543	3.65834	0.0557893	0.881696
ENSG00000100027	YPEL1	0.178418	5.35136	3.70986	0.0540919	0.881696
ENSG00000100321	SYNGR1	-0.137408	8.4412	3.59323	0.0580154	0.881696
ENSG00000138964	PARVG	0.511976	1.96402	3.71924	0.0537889	0.881696
ENSG00000147121	KRBOX4	0.127704	3.9896	3.61893	0.0571255	0.881696
ENSG00000102218	RP2	0.236842	2.19823	3.53591	0.0600532	0.881696
ENSG00000273820	USP27X	-0.179529	3.75845	3.68548	0.0548881	0.881696
ENSG00000186675	MAGEE2	0.299959	1.83691	3.64442	0.0562575	0.881696
ENSG00000281508	CDR1-AS	-0.210558	11.6558	3.61769	0.0571683	0.881696
ENSG00000180879	SSR4	0.159716	4.07377	3.56652	0.0589559	0.881696
ENSG00000067182	TNFRSF1A	0.421161	3.76294	3.52454	0.0604667	0.883885
ENSG00000251034	RP11-582J16.4	0.302721	2.19379	3.52118	0.0605895	0.883959
ENSG00000158792	SPATA2L	-0.20957	2.82191	3.52118	0.0605893	0.883959
ENSG00000172380	GNG12	0.288104	4.28348	3.51557	0.0607947	0.884108
ENSG00000072182	ASIC4	0.347592	2.69269	3.51287	0.0608938	0.884108
ENSG00000254087	LYN	0.378387	3.19275	3.51666	0.0607548	0.884108
ENSG00000165025	SYK	0.478381	2.34647	3.51333	0.0608771	0.884108
ENSG00000110321	EIF4G2	-0.122805	8.77972	3.51292	0.0608919	0.884108
ENSG00000233012	HDAC1P2	-0.179292	2.77438	3.50403	0.0612196	0.886588
ENSG00000234492	RPL34-AS1	0.26574	1.47221	3.49839	0.0614287	0.886588
ENSG00000112406	HECA	-0.188383	6.15585	3.50157	0.0613107	0.886588
ENSG00000159403	C1R	0.519793	2.93123	3.50491	0.0611872	0.886588
ENSG00000127561	SYNGR3	-0.157072	6.02133	3.49918	0.0613993	0.886588
ENSG00000204851	PNMAL2	-0.132784	7.48923	3.49732	0.0614684	0.886588
ENSG00000182916	TCEAL7	-0.1884	5.58864	3.49707	0.0614777	0.886588
ENSG00000168282	MGAT2	0.127951	3.1201	3.49536	0.0615409	0.886649
ENSG00000077157	PPP1R12B	-0.124186	7.86356	3.48662	0.0618669	0.887467
ENSG00000115641	FHL2	-0.191366	4.12345	3.47613	0.0622601	0.887467
ENSG00000206120	EGFEM1P	-0.402833	2.9494	3.48981	0.0617475	0.887467
ENSG00000038219	BOD1L1	-0.0791432	7.6555	3.48409	0.0619615	0.887467
ENSG00000147324	MFHAS1	0.16094	5.29302	3.47691	0.0622309	0.887467
ENSG00000129295	LRRC6	-0.127356	4.93861	3.47817	0.0621835	0.887467
ENSG00000254629	RP11-160H12.3	-0.23685	1.46822	3.47799	0.0621902	0.887467
ENSG00000135441	BLOC1S1	0.202821	2.34158	3.4749	0.0623064	0.887467
ENSG00000179776	CDH5	0.380391	3.73499	3.48301	0.062002	0.887467
ENSG00000125772	GPCPD1	-0.227767	6.60991	3.47692	0.0622303	0.887467
ENSG00000011201	ANOS1	0.225928	5.04511	3.47698	0.0622281	0.887467
ENSG00000069535	MAOB	0.134985	5.97946	3.49125	0.0616939	0.887467
ENSG00000054523	KIF1B	-0.0845029	9.98688	3.47031	0.0624797	0.887905
ENSG00000228544	CCDC183-AS1	0.224616	2.08155	3.4699	0.0624951	0.887905
ENSG00000092330	TINF2	0.14398	4.25938	3.46784	0.0625729	0.887905
ENSG00000069974	RAB27A	0.201955	2.72205	3.46783	0.0625735	0.887905
ENSG00000064225	ST3GAL6	-0.182905	4.69536	3.4593	0.0628969	0.889136
ENSG00000174145	NWD2	-0.183521	5.53541	3.46062	0.0628468	0.889136
ENSG00000124784	RIOK1	-0.150378	3.81774	3.4605	0.0628512	0.889136
ENSG00000154945	ANKRD40	-0.168361	6.7864	3.4608	0.0628401	0.889136
ENSG00000013810	TACC3	-0.241544	2.07067	3.45661	0.0629992	0.889745
ENSG00000117394	SLC2A1	0.308683	5.9	3.45102	0.0632126	0.890084
ENSG00000163479	SSR2	0.117495	4.85266	3.45074	0.0632236	0.890084
ENSG00000203705	TATDN3	0.160227	4.44119	3.44387	0.0634869	0.890084
ENSG00000116991	SIPA1L2	-0.116987	6.75661	3.44884	0.0632961	0.890084
ENSG00000157168	NRG1	-0.340492	4.31329	3.44068	0.0636095	0.890084
ENSG00000119599	DCAF4	0.147415	3.52088	3.44555	0.0634224	0.890084
ENSG00000156968	MPV17L	0.148137	4.28954	3.44052	0.0636155	0.890084
ENSG00000277363	SRCIN1	-0.190317	7.35757	3.44427	0.0634713	0.890084
ENSG00000267160	RP11-1072C15.4	0.295903	1.96671	3.44396	0.0634835	0.890084
ENSG00000102287	GABRE	0.62343	1.97398	3.44174	0.0635686	0.890084
ENSG00000162430	SELENON	0.217021	5.55141	3.43552	0.0638086	0.890401
ENSG00000085832	EPS15	-0.178137	8.24359	3.43381	0.0638745	0.890401
ENSG00000272031	ANKRD34A	-0.168444	4.85612	3.41552	0.0645862	0.890401
ENSG00000174844	DNAH12	0.260051	1.00864	3.42821	0.0640914	0.890401
ENSG00000253230	LINC00599	-0.13591	7.37074	3.42543	0.0641995	0.890401
ENSG00000023287	RB1CC1	-0.172594	7.87713	3.42781	0.0641072	0.890401
ENSG00000119408	NEK6	0.251056	5.43742	3.42125	0.0643622	0.890401
ENSG00000204179	PTPN20	0.308034	3.18119	3.4373	0.0637396	0.890401
ENSG00000175567	UCP2	0.450998	1.80138	3.41818	0.0644821	0.890401
ENSG00000165966	PDZRN4	-0.400921	4.10115	3.43048	0.0640033	0.890401
ENSG00000257557	RP11-84G21.1	-0.197658	1.23319	3.42913	0.0640559	0.890401
ENSG00000228886	RP11-290D2.3	-0.189003	1.62039	3.42621	0.0641692	0.890401
ENSG00000128482	RNF112	-0.130359	5.53667	3.42016	0.0644047	0.890401
ENSG00000279369	RP11-51F16.1	-0.260583	1.64581	3.42248	0.0643142	0.890401
ENSG00000267322	SNHG22	0.290583	1.3065	3.41804	0.0644875	0.890401
ENSG00000125818	PSMF1	0.107515	5.79649	3.41603	0.064566	0.890401
ENSG00000171824	EXOSC10	0.131618	5.88334	3.39979	0.0652047	0.891645
ENSG00000175445	LPL	0.363032	4.46824	3.39852	0.0652548	0.891645
ENSG00000127084	FGD3	0.280947	1.31839	3.40503	0.0649981	0.891645
ENSG00000197177	ADGRA1	-0.19737	5.27285	3.39719	0.0653077	0.891645
ENSG00000135108	FBXO21	0.107876	6.8365	3.40373	0.0650492	0.891645
ENSG00000182218	HHIPL1	0.247854	5.05241	3.39665	0.0653291	0.891645
ENSG00000166342	NETO1	-0.168027	6.30407	3.40393	0.0650413	0.891645
ENSG00000226310	RP3-323P24.3	0.205987	1.38803	3.404	0.0650385	0.891645
ENSG00000189108	IL1RAPL2	-0.424007	2.71475	3.40947	0.0648232	0.891645
ENSG00000072315	TRPC5	-0.14206	4.40912	3.40149	0.0651376	0.891645
ENSG00000225110	LL0XNC01-16G2.1	0.262824	2.63728	3.40423	0.0650295	0.891645
ENSG00000117480	FAAH	0.162167	4.65866	3.36911	0.0664297	0.891858
ENSG00000157193	LRP8	-0.149385	6.41999	3.36924	0.0664243	0.891858
ENSG00000233184	RP11-421L21.3	-0.311319	2.08581	3.36706	0.0665125	0.891858
ENSG00000135766	EGLN1	0.107762	6.31361	3.37076	0.0663631	0.891858
ENSG00000135916	ITM2C	0.15052	8.36433	3.36631	0.0665426	0.891858
ENSG00000154822	PLCL2	-0.14225	5.95838	3.38074	0.0659623	0.891858
ENSG00000127418	FGFRL1	0.359803	4.31749	3.38134	0.0659382	0.891858
ENSG00000182168	UNC5C	-0.215097	6.02782	3.36511	0.0665911	0.891858
ENSG00000164116	GUCY1A3	-0.1683	5.78675	3.36715	0.0665086	0.891858
ENSG00000215218	UBE2QL1	-0.190947	6.51366	3.3853	0.0657804	0.891858
ENSG00000235920	AC073109.2	0.30653	1.19196	3.38577	0.0657614	0.891858
ENSG00000127980	PEX1	0.15497	5.41387	3.39041	0.0655765	0.891858
ENSG00000135116	HRK	-0.355937	4.19433	3.37913	0.0660269	0.891858
ENSG00000139767	SRRM4	-0.117236	7.21827	3.37657	0.0661296	0.891858
ENSG00000172458	IL17D	0.185813	4.46589	3.3833	0.0658602	0.891858
ENSG00000071246	VASH1	-0.147801	5.41881	3.36782	0.0664818	0.891858
ENSG00000069966	GNB5	-0.111206	7.19826	3.39072	0.0655643	0.891858
ENSG00000136444	RSAD1	0.173477	4.63179	3.36839	0.0664586	0.891858
ENSG00000183287	CCBE1	0.361716	2.09908	3.38761	0.065688	0.891858
ENSG00000105520	PLPPR2	0.163277	5.83814	3.3759	0.0661564	0.891858
ENSG00000138944	KIAA1644	-0.177882	6.8949	3.37965	0.066006	0.891858
ENSG00000143036	SLC44A3	0.291434	2.0548	3.36235	0.0667028	0.892053
ENSG00000261716	RP11-196G18.22	0.196075	3.30051	3.3179	0.0685291	0.892053
ENSG00000138101	DTNB	0.107349	5.88783	3.3237	0.068288	0.892053
ENSG00000250461	RP11-631M6.2	-0.243724	1.90905	3.31934	0.0684693	0.892053
ENSG00000113272	THG1L	0.155916	2.21541	3.34565	0.0673829	0.892053
ENSG00000204713	TRIM27	0.107726	5.14977	3.32148	0.0683802	0.892053
ENSG00000010810	FYN	0.112115	6.86697	3.3377	0.0677092	0.892053
ENSG00000172164	SNTB1	0.224113	3.50287	3.31705	0.0685647	0.892053
ENSG00000131773	KHDRBS3	-0.169002	6.90798	3.33133	0.0679719	0.892053
ENSG00000066697	MSANTD3	-0.156705	4.10945	3.32878	0.0680775	0.892053
ENSG00000203993	ARRDC1-AS1	0.160834	2.92517	3.34241	0.0675158	0.892053
ENSG00000213390	ARHGAP19	0.174991	2.74068	3.34771	0.0672986	0.892053
ENSG00000204922	UQCC3	0.176981	1.96512	3.34647	0.0673495	0.892053
ENSG00000149256	TENM4	-0.177384	6.83585	3.36064	0.0667722	0.892053
ENSG00000149575	SCN2B	-0.16055	7.30319	3.32054	0.0684195	0.892053
ENSG00000111262	KCNA1	-0.222185	6.77011	3.35058	0.0671815	0.892053
ENSG00000269514	RP11-370I10.12	0.237973	1.90226	3.32184	0.0683651	0.892053
ENSG00000089159	PXN	0.294402	4.50442	3.34404	0.0674489	0.892053
ENSG00000133083	DCLK1	-0.189878	9.2049	3.33806	0.0676944	0.892053
ENSG00000215475	SIAH3	0.165911	3.6739	3.34309	0.0674879	0.892053
ENSG00000225746	SNHG23	-0.149637	6.36634	3.31805	0.0685229	0.892053
ENSG00000260852	FBXL19-AS1	-0.246007	1.49773	3.32419	0.0682676	0.892053
ENSG00000275066	SYNRG	-0.0936075	6.17807	3.33044	0.0680086	0.892053
ENSG00000132478	UNK	0.0983884	4.59173	3.32352	0.0682956	0.892053
ENSG00000142347	MYO1F	0.400158	2.39918	3.33478	0.0678296	0.892053
ENSG00000065989	PDE4A	-0.164939	6.1197	3.34771	0.0672987	0.892053
ENSG00000197647	ZNF433	0.171349	2.49702	3.32462	0.0682496	0.892053
ENSG00000171827	ZNF570	-0.138915	4.47656	3.35776	0.0668892	0.892053
ENSG00000227906	SNAP25-AS1	0.201612	2.57062	3.32542	0.0682168	0.892053
ENSG00000100033	PRODH	0.341234	6.11092	3.3332	0.0678948	0.892053
ENSG00000184949	FAM227A	-0.16651	3.76146	3.35834	0.0668655	0.892053
ENSG00000242247	ARFGAP3	0.123484	4.49009	3.34621	0.0673598	0.892053
ENSG00000171100	MTM1	0.1542	4.28832	3.34033	0.067601	0.892053
ENSG00000272145	NFYC-AS1	0.230682	1.61945	3.24701	0.0715539	0.892353
ENSG00000157077	ZFYVE9	-0.107919	7.1454	3.2959	0.0694531	0.892353
ENSG00000168710	AHCYL1	0.210444	8.39225	3.24855	0.0714867	0.892353
ENSG00000155363	MOV10	0.248083	4.07435	3.20576	0.0733796	0.892353
ENSG00000118655	DCLRE1B	0.175638	2.31994	3.21109	0.0731407	0.892353
ENSG00000197747	S100A10	0.416098	2.11098	3.21109	0.0731407	0.892353
ENSG00000158710	TAGLN2	0.354298	3.38417	3.25687	0.0711246	0.892353
ENSG00000203739	RP11-296O14.3	0.140528	2.671	3.29019	0.0696949	0.892353
ENSG00000143514	TP53BP2	0.246497	6.10686	3.22346	0.07259	0.892353
ENSG00000143815	LBR	0.147035	4.23816	3.1916	0.0740174	0.892353
ENSG00000068615	REEP1	-0.151453	6.30446	3.19773	0.0737405	0.892353
ENSG00000196843	ARID5A	0.440531	3.28595	3.25987	0.070995	0.892353
ENSG00000079156	OSBPL6	-0.123649	6.68362	3.21581	0.0729299	0.892353
ENSG00000196950	SLC39A10	-0.196805	8.11489	3.29451	0.069512	0.892353
ENSG00000122085	MTERF4	-0.104077	5.48461	3.25677	0.0711291	0.892353
ENSG00000144792	ZNF660	0.127019	3.54132	3.24911	0.0714623	0.892353
ENSG00000163817	SLC6A20	-0.784669	2.51634	3.21291	0.0730595	0.892353
ENSG00000145088	EAF2	-0.153922	2.59624	3.24778	0.0715201	0.892353
ENSG00000196353	CPNE4	-0.27086	5.54841	3.25917	0.0710253	0.892353
ENSG00000145075	CCDC39	-0.234091	2.48594	3.21483	0.0729737	0.892353
ENSG00000145194	ECE2	0.289501	4.21648	3.24805	0.0715086	0.892353
ENSG00000136527	TRA2B	-0.130887	6.69167	3.26281	0.0708676	0.892353
ENSG00000164056	SPRY1	0.272442	3.38287	3.20967	0.0732043	0.892353
ENSG00000129116	PALLD	0.217057	5.45282	3.19341	0.0739357	0.892353
ENSG00000272870	RP11-798M19.6	0.194234	1.65171	3.28386	0.0699642	0.892353
ENSG00000113319	RASGRF2	0.239866	8.20535	3.26535	0.0707579	0.892353
ENSG00000280128	XXbac-BPG283O16.9	-0.158979	5.5667	3.19075	0.0740559	0.892353
ENSG00000096060	FKBP5	0.546779	5.35929	3.29086	0.0696664	0.892353
ENSG00000096070	BRPF3	-0.101223	6.29956	3.31438	0.0686764	0.892353
ENSG00000057657	PRDM1	-0.317564	2.60792	3.22289	0.0726154	0.892353
ENSG00000080546	SESN1	0.139554	6.0054	3.26296	0.070861	0.892353
ENSG00000118523	CTGF	-0.59053	3.55516	3.20585	0.0733755	0.892353
ENSG00000146555	SDK1	0.257232	4.51157	3.26047	0.0709688	0.892353
ENSG00000130305	NSUN5	0.1619	3.06231	3.2661	0.0707258	0.892353
ENSG00000160908	ZNF394	-0.114157	3.76609	3.28753	0.0698082	0.892353
ENSG00000197217	ENTPD4	-0.110428	6.90983	3.26848	0.070623	0.892353
ENSG00000176956	LY6H	0.185231	5.25431	3.30877	0.0689109	0.892353
ENSG00000070601	FRMPD1	-0.213042	2.86441	3.18824	0.0741697	0.892353
ENSG00000198416	ZNF658B	0.265764	1.55598	3.19836	0.0737123	0.892353
ENSG00000165023	DIRAS2	-0.344094	8.39186	3.23981	0.071869	0.892353
ENSG00000165209	STRBP	-0.147952	7.42943	3.18861	0.0741528	0.892353
ENSG00000148204	CRB2	0.166922	4.63022	3.22672	0.0724457	0.892353
ENSG00000095370	SH2D3C	0.220352	3.85003	3.30088	0.0692426	0.892353
ENSG00000095319	NUP188	0.138349	5.04414	3.25094	0.0713824	0.892353
ENSG00000196358	NTNG2	-0.260555	5.31566	3.29153	0.069638	0.892353
ENSG00000266524	GDF10	0.237549	2.29089	3.19033	0.074075	0.892353
ENSG00000151150	ANK3	-0.127192	9.57127	3.30878	0.0689108	0.892353
ENSG00000256925	ADGRA1-AS1	-0.211684	2.71706	3.20458	0.0734322	0.892353
ENSG00000203772	SPRN	-0.153649	4.7791	3.23639	0.0720192	0.892353
ENSG00000148925	BTBD10	-0.10029	6.59742	3.25791	0.0710796	0.892353
ENSG00000213693	SEC14L1P1	0.195412	1.41567	3.1951	0.0738594	0.892353
ENSG00000110719	TCIRG1	0.421435	1.78639	3.23022	0.0722908	0.892353
ENSG00000131626	PPFIA1	0.125697	6.36672	3.20015	0.0736315	0.892353
ENSG00000170145	SIK2	-0.129013	7.13791	3.24684	0.0715613	0.892353
ENSG00000029153	ARNTL2	-0.184388	5.28755	3.30726	0.0689744	0.892353
ENSG00000185591	SP1	0.103887	5.46255	3.28389	0.0699629	0.892353
ENSG00000135446	CDK4	0.148012	3.6352	3.19279	0.0739638	0.892353
ENSG00000258066	RP11-781A6.1	-0.232481	1.71792	3.22902	0.0723439	0.892353
ENSG00000135144	DTX1	0.153557	4.93982	3.28464	0.0699312	0.892353
ENSG00000197653	DNAH10	-0.202012	2.49511	3.25996	0.070991	0.892353
ENSG00000136167	LCP1	0.482785	2.904	3.28268	0.0700144	0.892353
ENSG00000198824	CHAMP1	-0.117118	4.65977	3.2791	0.0701675	0.892353
ENSG00000182809	CRIP2	0.202538	5.70129	3.24448	0.0716644	0.892353
ENSG00000200680	SNORD115-4	-0.295175	1.54436	3.26047	0.0709686	0.892353
ENSG00000198838	RYR3	0.186337	7.4137	3.28861	0.0697619	0.892353
ENSG00000103710	RASL12	0.407647	2.26714	3.19278	0.073964	0.892353
ENSG00000118898	PPL	-0.175228	5.52717	3.29312	0.0695706	0.892353
ENSG00000175595	ERCC4	0.110072	4.48099	3.20104	0.0735913	0.892353
ENSG00000188215	DCUN1D3	-0.131914	4.49	3.20787	0.0732849	0.892353
ENSG00000168411	RFWD3	0.168392	3.58141	3.27359	0.0704033	0.892353
ENSG00000161960	EIF4A1	-0.252912	2.29128	3.22398	0.0725669	0.892353
ENSG00000214941	ZSWIM7	-0.180814	3.43612	3.22097	0.0727007	0.892353
ENSG00000141753	IGFBP4	0.441257	3.59307	3.19175	0.0740105	0.892353
ENSG00000133195	SLC39A11	-0.200905	4.25884	3.28817	0.0697808	0.892353
ENSG00000161509	GRIN2C	0.31247	4.93054	3.25157	0.0713552	0.892353
ENSG00000141441	GAREM1	0.144817	5.56478	3.19783	0.073736	0.892353
ENSG00000134769	DTNA	0.18424	8.32144	3.27062	0.0705311	0.892353
ENSG00000270112	RP11-742D12.2	-0.214651	3.15754	3.28563	0.0698888	0.892353
ENSG00000161847	RAVER1	0.233317	2.88257	3.2737	0.0703986	0.892353
ENSG00000278897	AC020951.1	-0.188213	2.53008	3.25503	0.0712048	0.892353
ENSG00000269837	IPO5P1	0.219915	3.53984	3.29713	0.0694011	0.892353
ENSG00000161281	COX7A1	-0.262951	3.66613	3.22731	0.0724195	0.892353
ENSG00000125744	RTN2	-0.168873	5.00286	3.2073	0.0733105	0.892353
ENSG00000124257	NEURL2	0.266278	1.10181	3.26944	0.0705817	0.892353
ENSG00000215440	NPEPL1	0.311524	2.71373	3.22521	0.0725127	0.892353
ENSG00000124203	ZNF831	0.210912	3.79737	3.26802	0.070643	0.892353
ENSG00000173276	ZBTB21	-0.134188	5.69514	3.26869	0.0706139	0.892353
ENSG00000160179	ABCG1	0.137911	4.96478	3.20822	0.073269	0.892353
ENSG00000100097	LGALS1	-0.193684	4.99047	3.2623	0.0708898	0.892353
ENSG00000167074	TEF	0.229406	6.78057	3.21937	0.0727716	0.892353
ENSG00000169895	SYAP1	-0.127383	5.38426	3.22894	0.0723475	0.892353
ENSG00000174740	PABPC5	0.201731	1.89221	3.20526	0.0734019	0.892353
ENSG00000184867	ARMCX2	-0.134608	5.36721	3.20002	0.0736372	0.892353
ENSG00000235961	PNMA6A	-0.164409	3.9479	3.21468	0.0729803	0.892353
ENSG00000233008	LINC01725	-0.2887	1.74847	3.17995	0.074547	0.892603
ENSG00000225855	RUSC1-AS1	0.235213	1.29483	3.1822	0.0744445	0.892603
ENSG00000182329	KIAA2012	0.389161	2.63938	3.18368	0.0743772	0.892603
ENSG00000135917	SLC19A3	0.290932	2.20174	3.18288	0.0744136	0.892603
ENSG00000235711	ANKRD34C	-0.279978	3.59992	3.18095	0.0745012	0.892603
ENSG00000162073	PAQR4	-0.198356	4.67714	3.18192	0.0744573	0.892603
ENSG00000177674	AGTRAP	0.301702	1.68225	3.14567	0.0761285	0.893273
ENSG00000162496	DHRS3	0.265295	3.6399	3.11977	0.0773477	0.893273
ENSG00000119535	CSF3R	0.402834	2.44827	3.12913	0.0769048	0.893273
ENSG00000116985	BMP8B	0.281795	1.68947	3.12957	0.0768839	0.893273
ENSG00000281207	SLFNL1-AS1	0.328632	1.38224	3.16831	0.0750801	0.893273
ENSG00000173406	DAB1	0.235161	5.04798	3.15352	0.0757636	0.893273
ENSG00000116717	GADD45A	0.329976	3.33205	3.13577	0.0765924	0.893273
ENSG00000230498	RP4-564M11.2	0.249808	1.78671	3.11015	0.0778057	0.893273
ENSG00000143119	CD53	0.330421	3.39313	3.11568	0.077542	0.893273
ENSG00000160678	S100A1	0.24572	5.16164	3.1657	0.0752002	0.893273
ENSG00000163346	PBXIP1	0.221019	6.14415	3.16813	0.0750885	0.893273
ENSG00000117143	UAP1	-0.161327	4.83539	3.14675	0.0760781	0.893273
ENSG00000168275	COA6	-0.157695	3.58337	3.15979	0.075473	0.893273
ENSG00000079263	SP140	0.224194	1.90306	3.10627	0.0779912	0.893273
ENSG00000158258	CLSTN2	-0.426682	8.33004	3.14171	0.0763137	0.893273
ENSG00000002587	HS3ST1	-0.209854	3.06914	3.16595	0.0751888	0.893273
ENSG00000226950	DANCR	0.178684	3.56108	3.12429	0.0771335	0.893273
ENSG00000131732	ZCCHC9	0.137388	3.42579	3.10949	0.0778372	0.893273
ENSG00000174136	RGMB	0.113551	6.12486	3.16072	0.0754299	0.893273
ENSG00000253731	PCDHGA6	0.156086	3.73915	3.13702	0.0765333	0.893273
ENSG00000137177	KIF13A	0.115664	6.24812	3.10716	0.0779488	0.893273
ENSG00000112837	TBX18	-0.615474	2.90957	3.16629	0.075173	0.893273
ENSG00000135333	EPHA7	-0.208348	5.09543	3.12616	0.0770451	0.893273
ENSG00000159904	ZNF890P	-0.224121	1.29054	3.12276	0.0772061	0.893273
ENSG00000166925	TSC22D4	0.18112	5.8963	3.16286	0.0753309	0.893273
ENSG00000087077	TRIP6	0.209824	3.17933	3.12432	0.0771322	0.893273
ENSG00000081803	CADPS2	-0.198274	7.17854	3.15854	0.0755306	0.893273
ENSG00000070061	IKBKAP	-0.101356	6.59588	3.12373	0.07716	0.893273
ENSG00000108039	XPNPEP1	0.11459	5.37147	3.12786	0.0769647	0.893273
ENSG00000189319	FAM53B	-0.148217	5.16705	3.11659	0.0774986	0.893273
ENSG00000172638	EFEMP2	0.286525	3.48183	3.12028	0.0773234	0.893273
ENSG00000170473	PYM1	-0.126946	2.98509	3.15305	0.0757851	0.893273
ENSG00000067715	SYT1	-0.195202	10.4701	3.13908	0.0764371	0.893273
ENSG00000075415	SLC25A3	-0.0896487	7.78411	3.1285	0.0769346	0.893273
ENSG00000174989	FBXW8	0.113251	3.74982	3.17033	0.0749871	0.893273
ENSG00000136147	PHF11	0.143528	3.82849	3.14506	0.0761571	0.893273
ENSG00000073712	FERMT2	0.175111	5.62407	3.13646	0.0765596	0.893273
ENSG00000131951	LRRC9	-0.224703	2.22856	3.16865	0.0750647	0.893273
ENSG00000119711	ALDH6A1	0.215045	7.1935	3.10702	0.0779554	0.893273
ENSG00000100601	ALKBH1	0.130429	3.04677	3.12594	0.0770553	0.893273
ENSG00000100784	RPS6KA5	0.165684	6.5515	3.14884	0.0759809	0.893273
ENSG00000080824	HSP90AA1	-0.153157	10.2343	3.11475	0.0775865	0.893273
ENSG00000201331	SNORD115-23	-0.455532	3.08492	3.11408	0.0776184	0.893273
ENSG00000182256	GABRG3	-0.243826	5.56739	3.14486	0.0761665	0.893273
ENSG00000172575	RASGRP1	-0.312743	6.00218	3.10998	0.0778139	0.893273
ENSG00000166762	CATSPER2	-0.117081	5.67626	3.12632	0.0770375	0.893273
ENSG00000136425	CIB2	0.304113	1.9947	3.16162	0.0753884	0.893273
ENSG00000131148	EMC8	0.13353	3.52941	3.12703	0.077004	0.893273
ENSG00000132359	RAP1GAP2	-0.207585	7.39263	3.11824	0.0774203	0.893273
ENSG00000101577	LPIN2	0.105146	6.58144	3.11402	0.077621	0.893273
ENSG00000267127	RP11-795F19.5	0.190752	1.97199	3.16442	0.0752594	0.893273
ENSG00000105135	ILVBL	0.124736	4.2794	3.14267	0.0762687	0.893273
ENSG00000126003	PLAGL2	0.21131	4.01266	3.14424	0.0761954	0.893273
ENSG00000101442	ACTR5	0.141279	3.02914	3.13075	0.0768284	0.893273
ENSG00000062598	ELMO2	0.0914771	6.19197	3.16464	0.0752489	0.893273
ENSG00000147036	LANCL3	0.257931	3.97097	3.11188	0.0777233	0.893273
ENSG00000186416	NKRF	-0.110733	5.32454	3.1191	0.0773797	0.893273
ENSG00000079277	MKNK1	0.184031	5.38819	3.09755	0.07841	0.893372
ENSG00000117114	ADGRL2	-0.107939	6.92328	3.09605	0.0784827	0.893372
ENSG00000156097	GPR61	-0.118459	4.70225	3.09423	0.0785703	0.893372
ENSG00000196482	ESRRG	-0.211408	5.06413	3.10074	0.0782567	0.893372
ENSG00000233901	LINC01503	0.32118	1.66119	3.09959	0.0783119	0.893372
ENSG00000142102	PGGHG	0.387173	2.63116	3.10297	0.0781497	0.893372
ENSG00000089157	RPLP0	0.154553	5.89241	3.09373	0.0785943	0.893372
ENSG00000169715	MT1E	0.367761	4.32247	3.10251	0.0781718	0.893372
ENSG00000131771	PPP1R1B	0.215743	6.60367	3.0951	0.0785285	0.893372
ENSG00000188766	SPRED3	-0.207604	4.48579	3.10227	0.0781832	0.893372
ENSG00000107164	FUBP3	0.0880339	5.66121	3.08739	0.0789012	0.893865
ENSG00000166682	TMPRSS5	0.251617	3.17841	3.0862	0.0789589	0.893865
ENSG00000176473	WDR25	0.144338	3.06327	3.08896	0.0788253	0.893865
ENSG00000254206	NPIPB11	0.405489	2.11172	3.08612	0.0789629	0.893865
ENSG00000161533	ACOX1	0.0982951	6.63448	3.08965	0.0787916	0.893865
ENSG00000076716	GPC4	0.221542	3.59221	3.08547	0.0789947	0.893865
ENSG00000137962	ARHGAP29	-0.191387	5.95369	3.08386	0.0790726	0.894073
ENSG00000089639	GMIP	0.225886	2.63055	3.0815	0.0791876	0.894701
ENSG00000162419	GMEB1	-0.0959011	4.07281	3.07337	0.0795843	0.895727
ENSG00000179862	CITED4	0.306443	1.41393	3.07831	0.0793427	0.895727
ENSG00000162694	EXTL2	-0.182813	5.35127	3.06748	0.0798731	0.895727
ENSG00000143376	SNX27	-0.0881586	7.43533	3.07694	0.07941	0.895727
ENSG00000115902	SLC1A4	0.162069	6.2449	3.06655	0.0799188	0.895727
ENSG00000169282	KCNAB1	-0.172363	5.92952	3.06788	0.0798537	0.895727
ENSG00000122779	TRIM24	0.10546	5.25734	3.07397	0.0795552	0.895727
ENSG00000141503	MINK1	0.15864	7.5172	3.06624	0.0799341	0.895727
ENSG00000124212	PTGIS	-0.311808	2.40244	3.07389	0.0795591	0.895727
ENSG00000100330	MTMR3	0.0952683	6.42463	3.06971	0.0797639	0.895727
ENSG00000186462	NAP1L2	-0.158771	7.16994	3.06789	0.0798532	0.895727
ENSG00000151665	PIGF	0.17575	3.57706	3.0648	0.0800049	0.895852
ENSG00000096093	EFHC1	-0.10587	4.82154	3.06316	0.0800857	0.896089
ENSG00000155849	ELMO1	-0.125617	7.20866	3.05468	0.0805047	0.896306
ENSG00000269918	AF131215.9	-0.158867	3.46265	3.05454	0.0805117	0.896306
ENSG00000103449	SALL1	0.177157	4.80048	3.05432	0.0805226	0.896306
ENSG00000062038	CDH3	0.372434	2.65676	3.05501	0.0804883	0.896306
ENSG00000180616	SSTR2	-0.367011	5.53594	3.05442	0.0805177	0.896306
ENSG00000197971	MBP	-0.430717	11.033	3.0545	0.0805137	0.896306
ENSG00000090932	DLL3	0.276124	1.45372	3.05652	0.0804137	0.896306
ENSG00000072954	TMEM38A	-0.100194	5.11703	3.05282	0.0805972	0.896472
ENSG00000123200	ZC3H13	-0.0951679	7.71295	3.04943	0.0807654	0.897678
ENSG00000143344	RGL1	0.0967187	6.78828	3.02816	0.081831	0.898006
ENSG00000236824	BCYRN1	0.251679	5.6714	3.03182	0.0816465	0.898006
ENSG00000280037	RP11-434P11.1	0.250561	1.53926	3.0373	0.081371	0.898006
ENSG00000213197	AC012066.1	-0.229723	3.00096	3.02824	0.0818266	0.898006
ENSG00000144381	HSPD1	-0.117209	7.02862	3.02091	0.0821974	0.898006
ENSG00000144583	2018-03-04	-0.133193	4.54028	3.03715	0.0813786	0.898006
ENSG00000236432	AC097662.2	-0.186419	1.75837	3.04743	0.0808652	0.898006
ENSG00000163702	IL17RC	0.296487	2.91138	3.0225	0.0821167	0.898006
ENSG00000114573	ATP6V1A	-0.163667	8.70663	3.0342	0.0815266	0.898006
ENSG00000156931	VPS8	-0.122781	6.71693	3.04589	0.0809419	0.898006
ENSG00000157005	SST	-0.44246	4.11248	3.03525	0.0814742	0.898006
ENSG00000138744	NAAA	0.165938	3.5331	3.01793	0.0823485	0.898006
ENSG00000204677	FAM153C	0.194566	4.63395	3.03238	0.0816184	0.898006
ENSG00000096696	DSP	-0.904823	4.60387	3.03098	0.0816888	0.898006
ENSG00000160991	ORAI2	-0.152578	5.23031	3.02223	0.0821306	0.898006
ENSG00000168077	SCARA3	0.32202	5.49969	3.02142	0.0821713	0.898006
ENSG00000241058	NSUN6	-0.13137	4.40416	3.02861	0.0818082	0.898006
ENSG00000171206	TRIM8	0.132486	6.05441	3.02712	0.0818833	0.898006
ENSG00000123338	NCKAP1L	0.358242	3.2963	3.03802	0.0813352	0.898006
ENSG00000139697	SBNO1	-0.104398	7.67992	3.02421	0.0820301	0.898006
ENSG00000171763	SPATA5L1	0.126478	2.65864	3.04176	0.0811478	0.898006
ENSG00000225479	PLCB1-IT1	-0.223141	2.46425	3.0185	0.0823194	0.898006
ENSG00000100983	GSS	0.112373	4.28634	3.01801	0.0823443	0.898006
ENSG00000183597	TANGO2	-0.144273	4.83734	3.03529	0.0814719	0.898006
ENSG00000183963	SMTN	0.350432	3.78493	3.03556	0.0814583	0.898006
ENSG00000230707	RP11-364B14.3	0.19855	0.95193	3.03005	0.0817357	0.898006
ENSG00000174791	RIN1	0.264811	3.25182	3.01377	0.0825601	0.899659
ENSG00000127824	TUBA4A	-0.163735	6.92213	3.00991	0.0827567	0.900777
ENSG00000175309	PHYKPL	0.110195	5.17216	3.00774	0.082868	0.900777
ENSG00000074706	IPCEF1	-0.260402	7.73578	3.00645	0.082934	0.900777
ENSG00000111725	PRKAB1	0.126837	4.42988	3.00589	0.0829623	0.900777
ENSG00000141750	STAC2	-0.235707	5.633	3.00656	0.0829283	0.900777
ENSG00000249087	ZNF436-AS1	0.20586	2.73944	2.99864	0.0833343	0.902859
ENSG00000159346	ADIPOR1	0.0790575	5.39375	2.99966	0.0832819	0.902859
ENSG00000140104	C14orf79	-0.138144	3.3735	2.99886	0.0833231	0.902859
ENSG00000115825	PRKD3	0.181883	4.18022	2.99594	0.0834735	0.903715
ENSG00000086061	DNAJA1	-0.121722	7.72892	2.99333	0.0836082	0.904522
ENSG00000109790	KLHL5	-0.163421	5.82651	2.99087	0.083735	0.905242
ENSG00000143545	RAB13	0.363664	3.06359	2.9824	0.0841742	0.905984
ENSG00000151789	ZNF385D	-0.167617	6.22788	2.98677	0.0839476	0.905984
ENSG00000144791	LIMD1	0.201294	3.62232	2.98174	0.0842088	0.905984
ENSG00000258986	TMEM179	-0.117685	5.40753	2.98141	0.0842257	0.905984
ENSG00000279319	RP11-693M3.1	-0.213375	2.60669	2.98541	0.0840178	0.905984
ENSG00000124164	VAPB	-0.120897	7.5638	2.98283	0.0841522	0.905984
ENSG00000181544	FANCB	-0.302527	2.67678	2.98742	0.0839135	0.905984
ENSG00000127152	BCL11B	-0.186572	4.90883	2.9786	0.0843723	0.906911
ENSG00000164638	SLC29A4	0.333374	4.16795	2.97677	0.0844677	0.907288
ENSG00000106537	TSPAN13	-0.166659	6.2842	2.973	0.0846649	0.908544
ENSG00000155158	TTC39B	-0.131974	6.2106	2.97222	0.0847056	0.908544
ENSG00000114790	ARHGEF26	0.238401	5.05233	2.97102	0.0847683	0.908568
ENSG00000110900	TSPAN11	0.282109	2.44054	2.96664	0.0849984	0.910385
ENSG00000120049	KCNIP2	0.21894	6.20053	2.963	0.0851899	0.911786
ENSG00000133878	DUSP26	0.128865	4.92839	2.95673	0.0855209	0.914027
ENSG00000261094	RP11-355O1.11	0.223146	1.50041	2.95676	0.0855194	0.914027
ENSG00000142634	EFHD2	-0.26668	5.98333	2.85186	0.0912685	0.91489
ENSG00000158008	EXTL1	-0.159993	5.7805	2.95022	0.0858661	0.91489
ENSG00000126067	PSMB2	0.079147	5.71419	2.86217	0.0906851	0.91489
ENSG00000234614	AL450992.2	-0.257056	2.51937	2.86554	0.0904954	0.91489
ENSG00000143554	SLC27A3	0.240533	3.01656	2.87176	0.0901461	0.91489
ENSG00000163485	ADORA1	-0.17871	5.50501	2.86762	0.0903782	0.91489
ENSG00000119280	C1orf198	0.163052	6.1472	2.89026	0.0891163	0.91489
ENSG00000162849	KIF26B	0.169375	5.03251	2.8723	0.0901159	0.91489
ENSG00000145063	AC062028.1	-0.192035	3.45305	2.93916	0.0864556	0.91489
ENSG00000138061	CYP1B1	0.412278	4.42902	2.86046	0.0907814	0.91489
ENSG00000270696	RP11-342K6.1	-0.160493	4.06974	2.88261	0.0895408	0.91489
ENSG00000132313	MRPL35	-0.109531	5.74346	2.86171	0.0907108	0.91489
ENSG00000144161	ZC3H8	0.142471	5.19721	2.91063	0.0879974	0.91489
ENSG00000144119	C1QL2	0.43632	3.15168	2.84405	0.0917125	0.91489
ENSG00000173272	MZT2A	0.166462	4.15985	2.87871	0.0897577	0.91489
ENSG00000151690	MFSD6	-0.156851	7.19564	2.91711	0.087645	0.91489
ENSG00000003402	CFLAR	0.138309	6.19729	2.86031	0.09079	0.91489
ENSG00000155760	FZD7	0.323169	1.90545	2.95032	0.0858605	0.91489
ENSG00000163449	TMEM169	-0.201317	3.62944	2.84354	0.0917419	0.91489
ENSG00000144554	FANCD2	0.293947	2.03986	2.84331	0.0917548	0.91489
ENSG00000114779	ABHD14B	0.220583	2.47733	2.92794	0.0870586	0.91489
ENSG00000281708	ERC2-IT1	-0.187065	2.57267	2.8825	0.0895466	0.91489
ENSG00000163840	DTX3L	0.302994	3.52741	2.8728	0.0900879	0.91489
ENSG00000272927	RP11-1191J2.5	0.227408	1.49922	2.89087	0.0890828	0.91489
ENSG00000109323	MANBA	0.112441	4.54448	2.84957	0.0913983	0.91489
ENSG00000145362	ANK2	-0.0940582	10.6054	2.84175	0.091844	0.91489
ENSG00000138741	TRPC3	-0.204553	3.18514	2.90406	0.0883569	0.91489
ENSG00000151718	WWC2	0.101481	5.49178	2.87782	0.0898073	0.91489
ENSG00000112977	DAP	0.168594	4.1325	2.92974	0.0869615	0.91489
ENSG00000134057	CCNB1	-0.158921	2.54914	2.92943	0.0869781	0.91489
ENSG00000248610	HSPA8P4	-0.264458	1.87771	2.94503	0.0861421	0.91489
ENSG00000197375	SLC22A5	0.165465	4.61881	2.84827	0.0914726	0.91489
ENSG00000270021	CTC-203F4.2	-0.281336	1.47351	2.92195	0.0873823	0.91489
ENSG00000197479	PCDHB11	0.149103	3.69079	2.84125	0.0918726	0.91489
ENSG00000242419	PCDHGC4	0.152187	4.05801	2.88434	0.0894448	0.91489
ENSG00000204264	PSMB8	0.364959	2.02324	2.87777	0.0898105	0.91489
ENSG00000112667	DNPH1	0.155152	3.04153	2.88884	0.0891951	0.91489
ENSG00000112232	KHDRBS2	-0.105485	4.98117	2.84899	0.0914312	0.91489
ENSG00000178199	ZC3H12D	0.264986	0.999168	2.85482	0.0911005	0.91489
ENSG00000164849	GPR146	0.298122	2.13678	2.91545	0.0877348	0.91489
ENSG00000106003	LFNG	0.343249	2.99151	2.91057	0.0880005	0.91489
ENSG00000170027	YWHAG	-0.127826	10.1805	2.90627	0.0882359	0.91489
ENSG00000019991	HGF	0.368153	3.57837	2.91845	0.0875717	0.91489
ENSG00000006377	DLX6	0.228306	1.47415	2.88789	0.0892477	0.91489
ENSG00000122778	KIAA1549	-0.145404	6.60619	2.88216	0.0895657	0.91489
ENSG00000104756	KCTD9	-0.157724	4.31449	2.93428	0.0867171	0.91489
ENSG00000183779	ZNF703	0.238971	4.26723	2.89416	0.0889011	0.91489
ENSG00000136999	NOV	-0.460928	4.15454	2.88414	0.0894558	0.91489
ENSG00000196378	ZNF34	0.150383	3.28218	2.88503	0.0894062	0.91489
ENSG00000177239	MAN1B1	0.11694	5.4091	2.87636	0.0898891	0.91489
ENSG00000152465	NMT2	-0.109206	5.33448	2.86042	0.0907837	0.91489
ENSG00000138134	STAMBPL1	-0.146296	5.45401	2.94065	0.0863758	0.91489
ENSG00000165886	UBTD1	0.277782	1.87727	2.91044	0.0880076	0.91489
ENSG00000149091	DGKZ	-0.147132	8.12634	2.89374	0.0889245	0.91489
ENSG00000172830	SSH3	0.185616	3.46879	2.92418	0.0872616	0.91489
ENSG00000149260	CAPN5	0.154744	4.83364	2.88846	0.0892163	0.91489
ENSG00000150764	DIXDC1	-0.192758	6.37746	2.84375	0.0917296	0.91489
ENSG00000215039	CD27-AS1	0.129516	4.42383	2.95258	0.0857408	0.91489
ENSG00000123416	TUBA1B	-0.182463	9.37694	2.92286	0.0873329	0.91489
ENSG00000139278	GLIPR1	-0.259363	4.21347	2.93268	0.0868033	0.91489
ENSG00000171310	CHST11	0.146637	4.86204	2.86133	0.0907326	0.91489
ENSG00000213152	RPL7AP60	-0.228148	1.04365	2.90666	0.0882144	0.91489
ENSG00000133111	RFXAP	0.141911	3.58586	2.90731	0.0881786	0.91489
ENSG00000102547	CAB39L	-0.143637	6.05517	2.88148	0.0896039	0.91489
ENSG00000125247	TMTC4	-0.254679	4.86402	2.86307	0.0906344	0.91489
ENSG00000100461	RBM23	0.0959685	5.77833	2.93664	0.0865905	0.91489
ENSG00000213928	IRF9	0.307645	1.44019	2.92823	0.0870427	0.91489
ENSG00000100626	GALNT16	0.2134	5.43923	2.91319	0.0878579	0.91489
ENSG00000257759	RP11-486O13.4	0.229565	0.957863	2.93544	0.0866552	0.91489
ENSG00000170270	GON7	-0.159923	2.21586	2.85299	0.0912042	0.91489
ENSG00000036530	CYP46A1	0.1514	6.30979	2.86978	0.090257	0.91489
ENSG00000247765	RP11-32B5.7	-0.316878	1.95196	2.85856	0.0908886	0.91489
ENSG00000187446	CHP1	-0.087194	6.87164	2.84888	0.0914378	0.91489
ENSG00000103742	IGDCC4	0.225743	3.42556	2.84451	0.0916867	0.91489
ENSG00000174444	RPL4	0.130407	7.63125	2.93695	0.0865741	0.91489
ENSG00000140575	IQGAP1	-0.143153	6.33626	2.87303	0.0900751	0.91489
ENSG00000140937	CDH11	-0.183504	5.72333	2.87666	0.0898724	0.91489
ENSG00000159761	C16orf86	0.269591	1.39588	2.95154	0.0857958	0.91489
ENSG00000168872	DDX19A	0.132419	3.97533	2.87368	0.090039	0.91489
ENSG00000172137	CALB2	0.501637	3.89907	2.86513	0.0905183	0.91489
ENSG00000279476	RP11-391L3.3	-0.162209	2.65881	2.90049	0.0885524	0.91489
ENSG00000132383	RPA1	0.0946415	5.30982	2.93924	0.0864513	0.91489
ENSG00000167543	TP53I13	0.263903	2.48548	2.92079	0.0874453	0.91489
ENSG00000277791	PSMB3	0.118921	4.57525	2.90542	0.088282	0.91489
ENSG00000184451	CCR10	-0.226596	1.89109	2.87808	0.0897928	0.91489
ENSG00000227036	LINC00511	0.160833	3.4527	2.91442	0.087791	0.91489
ENSG00000109062	SLC9A3R1	0.292704	4.81596	2.92784	0.087064	0.91489
ENSG00000180011	ZADH2	-0.0861274	6.34049	2.8661	0.0904641	0.91489
ENSG00000105355	PLIN3	0.266263	2.94792	2.85923	0.0908512	0.91489
ENSG00000133250	ZNF414	0.226485	2.62021	2.84344	0.0917474	0.91489
ENSG00000249709	ZNF564	0.208429	1.33453	2.85207	0.0912565	0.91489
ENSG00000105393	BABAM1	-0.119888	3.91972	2.84179	0.0918419	0.91489
ENSG00000130477	UNC13A	-0.101456	9.16895	2.88367	0.089482	0.91489
ENSG00000005007	UPF1	0.166224	6.15929	2.90782	0.0881509	0.91489
ENSG00000174521	TTC9B	-0.185244	4.36575	2.88963	0.0891515	0.91489
ENSG00000196090	PTPRT	-0.16708	8.10074	2.9075	0.0881687	0.91489
ENSG00000182240	BACE2	0.31532	3.25951	2.87329	0.0900608	0.91489
ENSG00000273032	DGCR9	-0.18406	4.5123	2.86294	0.0906415	0.91489
ENSG00000133424	LARGE1	-0.123274	6.6414	2.94625	0.0860773	0.91489
ENSG00000128298	BAIAP2L2	-0.227391	1.73664	2.94461	0.0861646	0.91489
ENSG00000184388	PABPC1L2B	-0.181624	2.4282	2.9278	0.0870658	0.91489
ENSG00000186288	PABPC1L2A	-0.173234	1.94078	2.89607	0.0887958	0.91489
ENSG00000188917	TRMT2B	-0.101485	4.11842	2.93013	0.0869406	0.91489
ENSG00000072210	ALDH3A2	0.108464	6.04994	2.84013	0.091937	0.914926
ENSG00000048707	VPS13D	-0.0720227	8.60138	2.76374	0.0964224	0.917339
ENSG00000182749	PAQR7	0.147797	3.56081	2.73344	0.0982673	0.917339
ENSG00000142751	GPN2	0.0985205	4.64228	2.67611	0.101864	0.917339
ENSG00000142733	MAP3K6	0.341415	3.25463	2.74162	0.0977653	0.917339
ENSG00000163873	GRIK3	-0.291746	6.20513	2.82165	0.0930006	0.917339
ENSG00000117461	PIK3R3	-0.136701	5.00749	2.68815	0.101097	0.917339
ENSG00000171357	LURAP1	-0.132313	4.08685	2.78487	0.0951585	0.917339
ENSG00000116157	GPX7	0.21054	1.22971	2.75846	0.0967413	0.917339
ENSG00000116678	LEPR	-0.278861	4.22247	2.79429	0.0946007	0.917339
ENSG00000152763	WDR78	-0.177797	3.66754	2.82306	0.0929191	0.917339
ENSG00000117151	CTBS	0.183753	3.37296	2.6985	0.100443	0.917339
ENSG00000122481	RWDD3	0.190942	2.01975	2.68915	0.101033	0.917339
ENSG00000085433	WDR47	-0.131019	7.50957	2.70592	0.0999766	0.917339
ENSG00000159164	SV2A	-0.104247	8.37344	2.76359	0.0964317	0.917339
ENSG00000188643	S100A16	0.379508	3.3932	2.77506	0.0957431	0.917339
ENSG00000213064	SFT2D2	0.168506	5.56717	2.7645	0.0963768	0.917339
ENSG00000000457	SCYL3	0.125549	4.16989	2.81372	0.0934614	0.917339
ENSG00000075945	KIFAP3	-0.150366	7.57074	2.69782	0.100486	0.917339
ENSG00000152061	RABGAP1L	-0.140517	7.69773	2.75136	0.097172	0.917339
ENSG00000116679	IVNS1ABP	-0.179571	6.14812	2.68302	0.101423	0.917339
ENSG00000229989	MIR181A1HG	-0.280365	3.58038	2.7748	0.0957586	0.917339
ENSG00000092969	TGFB2	0.239332	4.6961	2.8106	0.0936435	0.917339
ENSG00000198835	GJC2	-0.323096	2.50969	2.76716	0.0962167	0.917339
ENSG00000198626	RYR2	-0.169135	9.02581	2.68684	0.10118	0.917339
ENSG00000259823	LYPD8	-0.183608	3.19884	2.81653	0.093298	0.917339
ENSG00000235072	AC012074.2	0.259021	2.04795	2.72467	0.0988085	0.917339
ENSG00000214694	ARHGEF33	-0.132286	3.06465	2.73134	0.0983965	0.917339
ENSG00000171132	PRKCE	-0.110903	7.87287	2.72387	0.0988583	0.917339
ENSG00000135999	EPC2	-0.120857	5.85468	2.71477	0.0994231	0.917339
ENSG00000128694	OSGEPL1	0.140188	2.71195	2.72391	0.0988554	0.917339
ENSG00000123989	CHPF	0.220782	4.65374	2.71396	0.0994739	0.917339
ENSG00000008226	DLEC1	0.26522	1.23189	2.70677	0.0999229	0.917339
ENSG00000114745	GORASP1	0.0951972	5.18008	2.72654	0.0986929	0.917339
ENSG00000114812	VIPR1	-0.133863	5.10274	2.80778	0.0938082	0.917339
ENSG00000241316	SUCLG2-AS1	-0.235795	2.01848	2.71	0.0997209	0.917339
ENSG00000114861	FOXP1	-0.119127	6.7636	2.73867	0.0979462	0.917339
ENSG00000170854	RIOX2	0.115463	4.68889	2.74248	0.0977133	0.917339
ENSG00000074416	MGLL	-0.168724	7.26981	2.7209	0.0990421	0.917339
ENSG00000163900	TMEM41A	0.133467	3.83471	2.77533	0.0957271	0.917339
ENSG00000109536	FRG1	0.119017	3.94971	2.79737	0.0944194	0.917339
ENSG00000171368	TPPP	-0.14082	9.00492	2.77237	0.0959042	0.917339
ENSG00000244968	LIFR-AS1	0.1815	3.1199	2.81723	0.0932571	0.917339
ENSG00000145734	BDP1	-0.094688	7.87707	2.79537	0.094537	0.917339
ENSG00000131711	MAP1B	-0.156524	12.1588	2.76115	0.0965786	0.917339
ENSG00000113296	THBS4	0.21267	4.15234	2.75287	0.09708	0.917339
ENSG00000182578	CSF1R	0.412362	4.84231	2.80279	0.0941003	0.917339
ENSG00000169258	GPRIN1	0.111217	5.79972	2.75551	0.0969198	0.917339
ENSG00000169131	ZNF354A	-0.138455	3.68607	2.69562	0.100624	0.917339
ENSG00000214113	LYRM4	-0.0915767	4.83629	2.68328	0.101407	0.917339
ENSG00000050393	MCUR1	-0.10927	5.44954	2.81293	0.0935072	0.917339
ENSG00000204439	C6orf47	0.127703	3.31627	2.802	0.0941466	0.917339
ENSG00000204248	COL11A2	-0.176991	3.96766	2.72256	0.0989393	0.917339
ENSG00000164434	FABP7	0.308048	4.61171	2.75503	0.0969489	0.917339
ENSG00000146374	RSPO3	-0.325077	2.16251	2.69261	0.100814	0.917339
ENSG00000198719	DLL1	-0.18658	2.99789	2.75251	0.0971022	0.917339
ENSG00000106125	MINDY4	-0.191681	2.03697	2.75257	0.0970984	0.917339
ENSG00000182165	TP53TG1	0.186193	1.4382	2.67795	0.101747	0.917339
ENSG00000146776	ATXN7L1	-0.105207	4.88412	2.80826	0.0937801	0.917339
ENSG00000157800	SLC37A3	-0.0951201	5.25359	2.72108	0.099031	0.917339
ENSG00000173281	PPP1R3B	0.289184	1.73409	2.68428	0.101343	0.917339
ENSG00000104687	GSR	0.0724029	5.45811	2.72387	0.0988579	0.917339
ENSG00000040341	STAU2	-0.145341	7.1217	2.68645	0.101205	0.917339
ENSG00000184672	RALYL	-0.160984	5.97419	2.83085	0.0924694	0.917339
ENSG00000164934	DCAF13	-0.138099	4.11134	2.76298	0.0964686	0.917339
ENSG00000187955	COL14A1	-0.463368	2.36601	2.71601	0.099346	0.917339
ENSG00000179632	MAF1	0.145996	4.44774	2.71733	0.0992638	0.917339
ENSG00000107104	KANK1	0.12011	5.98536	2.76671	0.0962441	0.917339
ENSG00000120156	TEK	0.240629	4.34619	2.69486	0.100673	0.917339
ENSG00000119139	TJP2	0.254394	5.60728	2.82186	0.0929888	0.917339
ENSG00000119446	RBM18	-0.134177	5.16594	2.75812	0.0967618	0.917339
ENSG00000171097	KYAT1	0.148547	4.34825	2.77871	0.095525	0.917339
ENSG00000160271	RALGDS	0.198305	6.51637	2.6848	0.10131	0.917339
ENSG00000130558	OLFM1	-0.119617	8.93138	2.69769	0.100494	0.917339
ENSG00000136770	DNAJC1	-0.097255	3.78542	2.74666	0.0974577	0.917339
ENSG00000148672	GLUD1	0.160175	7.8163	2.69022	0.100966	0.917339
ENSG00000119969	HELLS	0.138145	3.15691	2.70884	0.0997936	0.917339
ENSG00000172987	HPSE2	-0.315648	3.49787	2.67648	0.101841	0.917339
ENSG00000156384	SFR1	0.193268	1.76181	2.68971	0.100998	0.917339
ENSG00000151892	GFRA1	0.2321	5.05456	2.68673	0.101187	0.917339
ENSG00000188316	ENO4	0.202121	1.20001	2.83217	0.0923936	0.917339
ENSG00000177600	RPLP2	0.161015	5.72421	2.7641	0.0964011	0.917339
ENSG00000233930	KRTAP5-AS1	-0.17786	4.24308	2.73639	0.0980861	0.917339
ENSG00000247271	ZBED5-AS1	0.157546	2.0368	2.73728	0.0980317	0.917339
ENSG00000175213	ZNF408	0.174629	2.07791	2.75915	0.0966997	0.917339
ENSG00000110042	DTX4	-0.124955	5.65455	2.68334	0.101403	0.917339
ENSG00000110446	SLC15A3	0.33141	1.50742	2.79261	0.0946996	0.917339
ENSG00000137507	LRRC32	0.389212	3.16023	2.72691	0.09867	0.917339
ENSG00000110002	VWA5A	0.190198	4.20762	2.78969	0.0948725	0.917339
ENSG00000183715	OPCML	-0.122011	8.09071	2.81512	0.0933798	0.917339
ENSG00000139182	CLSTN3	-0.109323	8.12878	2.79638	0.0944773	0.917339
ENSG00000089818	NECAP1	-0.118054	6.543	2.71748	0.0992547	0.917339
ENSG00000134539	KLRD1	0.31909	1.4986	2.69248	0.100823	0.917339
ENSG00000213782	DDX47	-0.333023	1.44528	2.78007	0.0954439	0.917339
ENSG00000118308	LRMP	-0.361569	3.91168	2.7853	0.0951328	0.917339
ENSG00000123104	ITPR2	0.154025	7.15408	2.67513	0.101927	0.917339
ENSG00000167552	TUBA1A	-0.195176	8.2336	2.69163	0.100877	0.917339
ENSG00000135424	ITGA7	0.20167	5.64247	2.80121	0.0941929	0.917339
ENSG00000258056	RP11-644F5.11	-0.158306	2.4898	2.76243	0.0965013	0.917339
ENSG00000065357	DGKA	0.203538	5.08694	2.69819	0.100462	0.917339
ENSG00000067798	NAV3	-0.11073	7.435	2.71096	0.099661	0.917339
ENSG00000176871	WSB2	-0.115121	7.62806	2.67387	0.102008	0.917339
ENSG00000158113	LRRC43	0.209314	2.01109	2.68898	0.101044	0.917339
ENSG00000172915	NBEA	-0.115319	8.77811	2.76592	0.0962913	0.917339
ENSG00000185989	RASA3	0.165396	5.66588	2.76084	0.0965972	0.917339
ENSG00000155463	OXA1L	0.138639	5.00514	2.81016	0.0936691	0.917339
ENSG00000100918	REC8	0.261201	3.56729	2.70353	0.100126	0.917339
ENSG00000100554	ATP6V1D	-0.10359	6.604	2.78512	0.0951438	0.917339
ENSG00000258559	AC005519.4	0.221789	1.47411	2.72416	0.09884	0.917339
ENSG00000063761	ADCK1	-0.143712	3.61055	2.70344	0.100132	0.917339
ENSG00000165533	TTC8	0.165463	4.65336	2.79717	0.0944309	0.917339
ENSG00000067369	TP53BP1	-0.0611015	7.85629	2.7305	0.0984484	0.917339
ENSG00000128918	ALDH1A2	-0.294433	2.36848	2.74403	0.0976184	0.917339
ENSG00000140497	SCAMP2	0.163412	3.89824	2.71369	0.0994903	0.917339
ENSG00000172349	IL16	0.227372	2.54973	2.78978	0.0948673	0.917339
ENSG00000182511	FES	0.331912	2.43408	2.77123	0.0959722	0.917339
ENSG00000184056	VPS33B	0.117973	4.38204	2.68106	0.101548	0.917339
ENSG00000131876	SNRPA1	0.177917	4.55243	2.7391	0.0979201	0.917339
ENSG00000174939	ASPHD1	-0.143195	5.59973	2.75764	0.0967911	0.917339
ENSG00000099365	STX1B	-0.12821	8.31226	2.74965	0.0972754	0.917339
ENSG00000125124	BBS2	0.117623	6.87533	2.71986	0.0991065	0.917339
ENSG00000087250	MT3	0.211545	6.77567	2.6747	0.101955	0.917339
ENSG00000157353	FUK	0.151681	3.80089	2.69315	0.10078	0.917339
ENSG00000175061	LRRC75A-AS1	0.105384	6.01234	2.82591	0.0927544	0.917339
ENSG00000274180	NATD1	0.169691	3.20904	2.71911	0.0991532	0.917339
ENSG00000168610	STAT3	0.206849	6.32444	2.75306	0.0970686	0.917339
ENSG00000108861	DUSP3	-0.0990221	7.22256	2.67619	0.101859	0.917339
ENSG00000159111	MRPL10	0.1222	4.00514	2.81915	0.0931458	0.917339
ENSG00000173868	PHOSPHO1	-0.289268	1.31555	2.78372	0.0952269	0.917339
ENSG00000121060	TRIM25	0.160456	4.60721	2.78802	0.0949714	0.917339
ENSG00000108395	TRIM37	-0.120553	7.64669	2.82671	0.0927083	0.917339
ENSG00000278730	RP11-147L13.11	0.0844601	5.55788	2.74769	0.0973949	0.917339
ENSG00000134755	DSC2	0.303438	2.57108	2.7721	0.0959201	0.917339
ENSG00000274776	RP11-687F6.5	0.164506	2.34661	2.74157	0.0977689	0.917339
ENSG00000167315	ACAA2	0.203899	3.92726	2.78994	0.0948578	0.917339
ENSG00000172270	BSG	0.190507	7.83598	2.81143	0.0935951	0.917339
ENSG00000115268	RPS15	0.161525	6.00804	2.8106	0.0936433	0.917339
ENSG00000125733	TRIP10	0.423956	2.32748	2.6824	0.101463	0.917339
ENSG00000087088	BAX	0.140659	2.93775	2.82795	0.0926364	0.917339
ENSG00000087086	FTL	0.216302	8.03322	2.72599	0.0987271	0.917339
ENSG00000221923	ZNF880	-0.157046	4.45132	2.74752	0.0974057	0.917339
ENSG00000142409	ZNF787	0.180258	3.5381	2.67798	0.101745	0.917339
ENSG00000188785	ZNF548	-0.116139	4.46474	2.82734	0.092672	0.917339
ENSG00000198171	DDRGK1	0.117877	6.03756	2.68852	0.101074	0.917339
ENSG00000088888	MAVS	0.104738	6.3245	2.71744	0.0992569	0.917339
ENSG00000171873	ADRA1D	-0.306203	2.21928	2.71776	0.0992374	0.917339
ENSG00000275620	FLJ16779	0.297409	2.45537	2.73424	0.0982181	0.917339
ENSG00000142192	APP	-0.0999875	10.3759	2.73544	0.0981445	0.917339
ENSG00000142149	HUNK	-0.158499	4.69505	2.77392	0.0958114	0.917339
ENSG00000160193	WDR4	-0.125587	3.28917	2.79713	0.0944333	0.917339
ENSG00000099968	BCL2L13	0.11433	6.62244	2.76546	0.0963188	0.917339
ENSG00000237517	DGCR5	-0.173139	5.82121	2.6954	0.100638	0.917339
ENSG00000226287	TMEM191A	0.219856	1.48958	2.6823	0.101469	0.917339
ENSG00000272779	LL22NC03-80A10.6	-0.0934837	4.81799	2.68101	0.101551	0.917339
ENSG00000244625	MIATNB	0.190294	2.14929	2.78335	0.0952486	0.917339
ENSG00000183762	KREMEN1	0.215575	4.69804	2.67779	0.101757	0.917339
ENSG00000100285	NEFH	-0.319987	6.90348	2.81664	0.0932913	0.917339
ENSG00000279712	CTA-280A3.2	-0.192984	3.81257	2.67892	0.101685	0.917339
ENSG00000067992	PDK3	-0.108884	5.60615	2.70263	0.100183	0.917339
ENSG00000189221	MAOA	0.175044	5.15481	2.67743	0.10178	0.917339
ENSG00000198205	ZXDA	0.115862	3.27773	2.7832	0.095258	0.917339
ENSG00000184515	BEX5	-0.115197	5.40298	2.70331	0.10014	0.917339
ENSG00000152782	PANK1	-0.134291	4.58206	2.66799	0.102385	0.91908
ENSG00000122986	HVCN1	0.197949	2.06772	2.66912	0.102313	0.91908
ENSG00000137841	PLCB2	0.280356	3.53352	2.66864	0.102344	0.91908
ENSG00000116793	PHTF1	-0.0947087	5.73085	2.66316	0.102696	0.919306
ENSG00000116852	KIF21B	-0.170109	7.31735	2.65507	0.10322	0.919306
ENSG00000176887	SOX11	0.156331	3.03433	2.66038	0.102876	0.919306
ENSG00000163166	IWS1	-0.103556	5.4717	2.66056	0.102864	0.919306
ENSG00000119013	NDUFB3	-0.13103	4.60933	2.65445	0.103261	0.919306
ENSG00000155868	MED7	-0.121174	3.9504	2.65903	0.102963	0.919306
ENSG00000059377	TBXAS1	0.355392	2.19865	2.65178	0.103434	0.919306
ENSG00000280294	RP11-177H2.1	-0.126996	3.89709	2.6526	0.10338	0.919306
ENSG00000176406	RIMS2	-0.0836212	8.06274	2.65203	0.103418	0.919306
ENSG00000111412	C12orf49	-0.0877467	6.17947	2.65627	0.103142	0.919306
ENSG00000161544	CYGB	0.169314	3.38025	2.65175	0.103436	0.919306
ENSG00000115257	PCSK4	0.282372	1.8283	2.65586	0.103169	0.919306
ENSG00000126254	RBM42	0.135695	3.94505	2.66244	0.102743	0.919306
ENSG00000130726	TRIM28	0.13843	5.78654	2.66479	0.102592	0.919306
ENSG00000124215	CDH26	0.19242	2.65113	2.65529	0.103206	0.919306
ENSG00000160199	PKNOX1	-0.115479	4.42833	2.65593	0.103165	0.919306
ENSG00000240972	MIF	0.293605	2.22522	2.65153	0.10345	0.919306
ENSG00000272455	RP4-758J18.13	0.174115	1.24426	2.60107	0.106791	0.919969
ENSG00000078618	NRDC	-0.103938	7.162	2.60892	0.106264	0.919969
ENSG00000198483	ANKRD35	0.190499	3.0965	2.6342	0.104585	0.919969
ENSG00000143858	SYT2	-0.43261	5.45291	2.62376	0.105274	0.919969
ENSG00000203709	C1orf132	-0.107821	7.55252	2.64837	0.103656	0.919969
ENSG00000182551	ADI1	0.217861	5.05439	2.62268	0.105346	0.919969
ENSG00000144034	TPRKB	0.162366	2.94041	2.59694	0.10707	0.919969
ENSG00000153201	RANBP2	-0.12882	8.30332	2.64343	0.103979	0.919969
ENSG00000162998	FRZB	-0.496914	3.24488	2.6066	0.10642	0.919969
ENSG00000115053	NCL	-0.0689845	8.09798	2.62018	0.105512	0.919969
ENSG00000134107	BHLHE40	-0.187817	6.52161	2.6241	0.105252	0.919969
ENSG00000144659	SLC25A38	0.115343	4.04903	2.63543	0.104504	0.919969
ENSG00000181585	TMIE	-0.187967	2.41313	2.62415	0.105249	0.919969
ENSG00000160796	NBEAL2	0.236539	4.07157	2.59499	0.107202	0.919969
ENSG00000188338	SLC38A3	0.204721	3.88729	2.61699	0.105725	0.919969
ENSG00000138231	DBR1	0.118198	3.10343	2.60614	0.10645	0.919969
ENSG00000145198	VWA5B2	-0.166112	5.54414	2.64602	0.103809	0.919969
ENSG00000173011	TADA2B	0.112991	4.99882	2.59166	0.107428	0.919969
ENSG00000138688	KIAA1109	-0.101916	9.24463	2.59395	0.107272	0.919969
ENSG00000066583	ISOC1	-0.173395	3.06747	2.60135	0.106773	0.919969
ENSG00000164620	RELL2	-0.153759	4.90613	2.59804	0.106996	0.919969
ENSG00000164591	MYOZ3	-0.146515	2.10306	2.63031	0.104841	0.919969
ENSG00000180822	PSMG4	0.143949	4.17688	2.60408	0.106589	0.919969
ENSG00000243753	HLA-L	-0.228338	3.24622	2.60056	0.106826	0.919969
ENSG00000082293	COL19A1	-0.206381	4.32862	2.63281	0.104676	0.919969
ENSG00000177706	FAM20C	0.258559	4.57098	2.6127	0.106011	0.919969
ENSG00000185274	WBSCR17	-0.113585	6.99635	2.61705	0.105721	0.919969
ENSG00000105851	PIK3CG	0.315281	1.73314	2.59321	0.107322	0.919969
ENSG00000198846	TOX	-0.223779	5.17435	2.60831	0.106305	0.919969
ENSG00000236816	ANKRD20A7P	-0.477275	2.44719	2.59509	0.107195	0.919969
ENSG00000165092	ALDH1A1	-0.158577	5.12864	2.59353	0.107301	0.919969
ENSG00000183621	ZNF438	0.127279	3.5906	2.64397	0.103943	0.919969
ENSG00000107864	CPEB3	-0.127985	7.212	2.59292	0.107342	0.919969
ENSG00000229847	EMX2OS	0.264447	5.96009	2.61026	0.106174	0.919969
ENSG00000166441	RPL27A	0.121955	6.40725	2.64938	0.10359	0.919969
ENSG00000166326	TRIM44	-0.109127	8.32659	2.59564	0.107158	0.919969
ENSG00000165458	INPPL1	0.194473	5.29878	2.62725	0.105044	0.919969
ENSG00000171533	MAP6	-0.0894636	6.59112	2.6379	0.104342	0.919969
ENSG00000269968	RP5-940J5.9	-0.299818	1.85408	2.59676	0.107082	0.919969
ENSG00000133639	BTG1	0.204806	4.56317	2.61318	0.105979	0.919969
ENSG00000278872	RP13-895J2.4	-0.277517	1.62707	2.61817	0.105646	0.919969
ENSG00000185950	IRS2	0.140169	7.03339	2.63936	0.104245	0.919969
ENSG00000222489	SNORA79	-0.257964	1.22561	2.61161	0.106084	0.919969
ENSG00000100441	KHNYN	-0.125806	4.66294	2.6077	0.106346	0.919969
ENSG00000272909	CTD-2555O16.4	0.181666	1.80532	2.59301	0.107336	0.919969
ENSG00000119636	BBOF1	-0.13757	3.29714	2.59219	0.107392	0.919969
ENSG00000259319	RP11-293M10.6	-0.17117	3.03833	2.60725	0.106376	0.919969
ENSG00000197102	DYNC1H1	-0.0960043	10.6387	2.62789	0.105001	0.919969
ENSG00000104043	ATP8B4	0.232542	3.71561	2.63412	0.10459	0.919969
ENSG00000035664	DAPK2	-0.324751	3.42267	2.60671	0.106412	0.919969
ENSG00000189227	C15orf61	0.116535	3.97306	2.62646	0.105096	0.919969
ENSG00000188827	SLX4	-0.0931105	4.87176	2.63433	0.104576	0.919969
ENSG00000108641	B9D1	0.121599	3.7528	2.63365	0.104621	0.919969
ENSG00000171885	AQP4	0.302627	8.96121	2.62498	0.105194	0.919969
ENSG00000091157	WDR7	-0.0875847	7.6824	2.6316	0.104756	0.919969
ENSG00000105323	HNRNPUL1	0.0880058	6.51457	2.64418	0.10393	0.919969
ENSG00000105438	KDELR1	0.119213	4.93394	2.60865	0.106282	0.919969
ENSG00000167747	C19orf48	0.203186	2.02477	2.62734	0.105038	0.919969
ENSG00000083838	ZNF446	0.216041	2.83889	2.61093	0.10613	0.919969
ENSG00000230839	RP5-968J1.1	0.279819	1.66151	2.62239	0.105366	0.919969
ENSG00000088876	ZNF343	-0.104099	3.86124	2.59144	0.107443	0.919969
ENSG00000101204	CHRNA4	-0.174487	4.92244	2.59898	0.106932	0.919969
ENSG00000276529	AP001505.10	-0.200621	0.97948	2.62651	0.105093	0.919969
ENSG00000185222	TCEAL9	-0.148596	3.81971	2.62437	0.105234	0.919969
ENSG00000240184	PCDHGC3	0.199406	6.06693	2.58815	0.107666	0.920829
ENSG00000185885	IFITM1	0.42374	2.06065	2.58851	0.107641	0.920829
ENSG00000213347	MXD3	0.287432	1.61731	2.58681	0.107757	0.921083
ENSG00000152954	NRSN1	-0.187345	6.90965	2.58569	0.107833	0.921133
ENSG00000172572	PDE3A	0.300586	3.47759	2.58313	0.108008	0.921133
ENSG00000175985	PLEKHD1	-0.249906	1.9633	2.58334	0.107994	0.921133
ENSG00000280383	CTA-941F9.10	-0.14627	3.95974	2.58394	0.107953	0.921133
ENSG00000105618	PRPF31	0.141113	4.57422	2.58189	0.108092	0.921328
ENSG00000197746	PSAP	0.0886228	9.55842	2.57936	0.108265	0.922282
ENSG00000134698	AGO4	0.114478	5.83445	2.57795	0.108362	0.922583
ENSG00000248485	PCP4L1	-0.175146	4.50505	2.57092	0.108844	0.922646
ENSG00000162852	CNST	0.116348	6.5035	2.56734	0.109091	0.922646
ENSG00000115207	GTF3C2	0.104698	5.07744	2.5732	0.108688	0.922646
ENSG00000115415	STAT1	0.164798	6.28825	2.56742	0.109086	0.922646
ENSG00000173889	PHC3	0.0835287	7.34835	2.56487	0.109262	0.922646
ENSG00000214357	NEURL1B	0.202615	4.85683	2.56914	0.108967	0.922646
ENSG00000184014	DENND5A	-0.101155	7.22438	2.5682	0.109032	0.922646
ENSG00000110660	SLC35F2	0.208239	1.8726	2.5656	0.109211	0.922646
ENSG00000280237	MIR4697HG	-0.120557	5.92143	2.57658	0.108456	0.922646
ENSG00000111348	ARHGDIB	0.284401	3.09134	2.57342	0.108672	0.922646
ENSG00000205363	C15orf59	-0.12303	6.10761	2.57473	0.108582	0.922646
ENSG00000103319	EEF2K	0.241253	5.46935	2.56445	0.109291	0.922646
ENSG00000196704	AMZ2	0.0892478	5.9356	2.57204	0.108768	0.922646
ENSG00000283366	AC000095.12	-0.203784	3.18992	2.56654	0.109146	0.922646
ENSG00000123595	RAB9A	0.123202	3.11231	2.56897	0.108979	0.922646
ENSG00000155897	ADCY8	0.152191	4.69894	2.5635	0.109356	0.922683
ENSG00000110799	VWF	0.368298	6.52268	2.56143	0.1095	0.923294
ENSG00000108604	SMARCD2	0.185032	3.84971	2.56068	0.109552	0.923294
ENSG00000237973	MTCO1P12	0.968068	7.31524	2.55816	0.109726	0.924141
ENSG00000068745	IP6K2	0.111725	5.33764	2.55746	0.109775	0.924141
ENSG00000121903	ZSCAN20	-0.157681	3.21128	2.55535	0.109921	0.924799
ENSG00000133059	DSTYK	0.0689133	6.66917	2.54636	0.110549	0.924799
ENSG00000154305	MIA3	-0.0791002	7.23177	2.55172	0.110174	0.924799
ENSG00000078098	FAP	-0.240413	1.88898	2.54497	0.110646	0.924799
ENSG00000145335	SNCA	-0.212474	7.58242	2.54832	0.110411	0.924799
ENSG00000152208	GRID2	0.148319	4.33747	2.55223	0.110139	0.924799
ENSG00000040731	CDH10	-0.128956	6.09203	2.55182	0.110168	0.924799
ENSG00000280107	AL022393.9	0.208868	1.37503	2.55027	0.110275	0.924799
ENSG00000118407	FILIP1	-0.420563	3.71536	2.54378	0.110729	0.924799
ENSG00000197037	ZSCAN25	0.115497	4.37955	2.54864	0.110389	0.924799
ENSG00000166140	ZFYVE19	-0.152892	3.81395	2.54426	0.110696	0.924799
ENSG00000168781	PPIP5K1	-0.105557	5.03538	2.54601	0.110573	0.924799
ENSG00000277476	RP11-147L13.13	0.121956	3.49848	2.54311	0.110776	0.924799
ENSG00000267506	RP11-13K12.1	-0.315662	3.3173	2.5464	0.110546	0.924799
ENSG00000266904	LINC00663	0.162796	2.54282	2.55416	0.110004	0.924799
ENSG00000269896	RP4-740C4.5	-0.234928	1.85512	2.52966	0.111724	0.925258
ENSG00000183386	FHL3	0.221912	2.00814	2.49214	0.114416	0.925258
ENSG00000157216	SSBP3	-0.128801	7.09461	2.48242	0.115125	0.925258
ENSG00000272506	RP4-535B20.4	0.203162	1.39937	2.50986	0.113136	0.925258
ENSG00000097033	SH3GLB1	0.100678	6.15635	2.51544	0.112736	0.925258
ENSG00000215861	WI2-1896O14.1	0.19768	4.28791	2.5236	0.112154	0.925258
ENSG00000152104	PTPN14	-0.136253	5.92476	2.48852	0.114679	0.925258
ENSG00000135778	NTPCR	-0.1167	5.71818	2.51609	0.11269	0.925258
ENSG00000168243	GNG4	-0.14088	5.1225	2.51702	0.112623	0.925258
ENSG00000114978	MOB1A	0.116269	5.10896	2.53723	0.11119	0.925258
ENSG00000155755	TMEM237	0.118126	4.70634	2.50279	0.113645	0.925258
ENSG00000113812	ACTR8	-0.108358	5.13198	2.49963	0.113873	0.925258
ENSG00000272690	LINC02018	-0.25956	1.66448	2.51825	0.112536	0.925258
ENSG00000075711	DLG1	-0.148831	7.67591	2.48021	0.115287	0.925258
ENSG00000163644	PPM1K	0.107038	7.71006	2.47731	0.1155	0.925258
ENSG00000263597	MIR3936	0.211158	1.00033	2.53405	0.111414	0.925258
ENSG00000131437	KIF3A	-0.129138	8.24938	2.52386	0.112136	0.925258
ENSG00000248383	PCDHAC1	-0.143347	3.08852	2.50192	0.113708	0.925258
ENSG00000124535	WRNIP1	0.0850777	5.26767	2.486	0.114864	0.925258
ENSG00000021355	SERPINB1	0.384407	2.94914	2.50488	0.113494	0.925258
ENSG00000112293	GPLD1	-0.103169	4.66768	2.53756	0.111166	0.925258
ENSG00000204536	CCHCR1	0.185859	3.55741	2.47913	0.115366	0.925258
ENSG00000135324	MRAP2	-0.233572	4.40369	2.48664	0.114816	0.925258
ENSG00000135315	CEP162	-0.156438	4.20091	2.52125	0.112322	0.925258
ENSG00000220563	PKMP3	0.166676	2.40096	2.53205	0.111555	0.925258
ENSG00000120262	CCDC170	0.19531	1.6602	2.5113	0.113033	0.925258
ENSG00000122644	ARL4A	0.225209	4.77392	2.49084	0.114511	0.925258
ENSG00000158683	PKD1L1	0.248945	2.93388	2.47807	0.115444	0.925258
ENSG00000221909	FAM200A	-0.153639	3.11402	2.51394	0.112844	0.925258
ENSG00000128567	PODXL	0.204749	6.39614	2.49239	0.114398	0.925258
ENSG00000159784	FAM131B	-0.135233	7.20929	2.50353	0.113591	0.925258
ENSG00000215374	FAM66B	0.256493	3.3659	2.49295	0.114358	0.925258
ENSG00000104635	SLC39A14	0.239185	5.13754	2.5149	0.112775	0.925258
ENSG00000147535	PLPP5	0.15715	3.80806	2.47805	0.115446	0.925258
ENSG00000169499	PLEKHA2	0.115744	6.14242	2.53072	0.111649	0.925258
ENSG00000121005	CRISPLD1	0.265139	2.84262	2.52943	0.11174	0.925258
ENSG00000104435	STMN2	-0.181737	8.47489	2.52188	0.112277	0.925258
ENSG00000164794	KCNV1	-0.161448	6.70673	2.50048	0.113812	0.925258
ENSG00000280543	ASAP1-IT2	-0.162909	1.76972	2.47757	0.115481	0.925258
ENSG00000136895	GARNL3	0.0866864	6.65402	2.50833	0.113246	0.925258
ENSG00000136878	USP20	0.136931	5.43518	2.49884	0.11393	0.925258
ENSG00000148297	MED22	0.138089	4.24683	2.51932	0.112459	0.925258
ENSG00000077943	ITGA8	-0.220109	3.54456	2.51317	0.112899	0.925258
ENSG00000234420	ZNF37BP	-0.119649	6.69876	2.48438	0.114981	0.925258
ENSG00000227268	KLLN	0.201904	0.878152	2.47715	0.115511	0.925258
ENSG00000175390	EIF3F	0.082358	5.88957	2.5015	0.113738	0.925258
ENSG00000168002	POLR2G	0.125903	3.9537	2.5303	0.111679	0.925258
ENSG00000214290	COLCA2	0.27406	1.36966	2.53691	0.111212	0.925258
ENSG00000154096	THY1	-0.138879	8.53299	2.50919	0.113184	0.925258
ENSG00000078237	TIGAR	-0.17335	4.3083	2.51081	0.113068	0.925258
ENSG00000084453	SLCO1A2	-0.366071	6.25108	2.50961	0.113154	0.925258
ENSG00000257176	RP11-996F15.2	-0.259534	1.11105	2.52368	0.112148	0.925258
ENSG00000238105	GOLGA2P5	0.230212	2.3906	2.48249	0.11512	0.925258
ENSG00000119703	ZC2HC1C	0.153083	2.43229	2.52069	0.112361	0.925258
ENSG00000165943	MOAP1	-0.117135	7.65405	2.48529	0.114915	0.925258
ENSG00000140263	SORD	0.133722	3.152	2.48606	0.114859	0.925258
ENSG00000153406	NMRAL1	0.139533	4.29358	2.47922	0.11536	0.925258
ENSG00000103035	PSMD7	-0.0864189	5.80188	2.50863	0.113225	0.925258
ENSG00000239763	AC009120.3	-0.17409	2.42697	2.50061	0.113802	0.925258
ENSG00000103154	NECAB2	0.291017	4.81172	2.48864	0.114671	0.925258
ENSG00000064270	ATP2C2	-0.290894	2.66797	2.47858	0.115407	0.925258
ENSG00000167515	TRAPPC2L	0.107165	4.16788	2.52352	0.11216	0.925258
ENSG00000108381	ASPA	-0.425887	5.04036	2.48308	0.115076	0.925258
ENSG00000091592	NLRP1	0.0883486	6.97995	2.48898	0.114646	0.925258
ENSG00000266371	RP11-142O6.1	-0.206192	2.4805	2.48122	0.115213	0.925258
ENSG00000033627	ATP6V0A1	-0.0786064	8.6817	2.5322	0.111544	0.925258
ENSG00000006062	MAP3K14	0.213765	3.42394	2.52093	0.112344	0.925258
ENSG00000141568	FOXK2	-0.0906633	6.36876	2.48952	0.114607	0.925258
ENSG00000166377	ATP9B	0.0945946	6.35458	2.49946	0.113886	0.925258
ENSG00000104957	CCDC130	0.156796	4.11034	2.49388	0.114289	0.925258
ENSG00000268401	CTC-344H19.4	-0.159081	1.85577	2.49559	0.114165	0.925258
ENSG00000125812	GZF1	-0.0906718	4.92409	2.49317	0.114342	0.925258
ENSG00000158445	KCNB1	-0.11605	8.67418	2.53377	0.111434	0.925258
ENSG00000232855	AF131217.1	-0.306539	1.9653	2.50814	0.11326	0.925258
ENSG00000174028	FAM3C2	-0.181897	2.32854	2.53855	0.111097	0.925258
ENSG00000198157	HMGN5	0.163559	3.08735	2.52925	0.111753	0.925258
ENSG00000277147	LINC00869	0.100311	3.95591	2.47483	0.115682	0.925816
ENSG00000178425	NT5DC1	-0.173349	5.12638	2.47369	0.115766	0.925816
ENSG00000244005	NFS1	0.0773125	4.48054	2.47427	0.115723	0.925816
ENSG00000079739	PGM1	0.12554	5.06995	2.46908	0.116106	0.925891
ENSG00000232973	CYP1B1-AS1	0.382835	3.43241	2.45798	0.116929	0.925891
ENSG00000204923	FBXO48	-0.175716	2.56723	2.47047	0.116003	0.925891
ENSG00000204619	PPP1R11	-0.0857352	5.55565	2.46761	0.116214	0.925891
ENSG00000112146	FBXO9	-0.129635	6.52185	2.45999	0.116779	0.925891
ENSG00000164494	PDSS2	-0.137927	3.23265	2.45745	0.116969	0.925891
ENSG00000170852	KBTBD2	-0.131388	5.81192	2.45981	0.116793	0.925891
ENSG00000182348	ZNF804B	-0.250015	2.72741	2.46181	0.116644	0.925891
ENSG00000156802	ATAD2	0.147175	4.69853	2.46491	0.116414	0.925891
ENSG00000022567	SLC45A4	-0.138344	6.06306	2.46875	0.11613	0.925891
ENSG00000178896	EXOSC4	0.190467	2.23921	2.45614	0.117066	0.925891
ENSG00000148290	SURF1	0.201869	3.48795	2.46541	0.116377	0.925891
ENSG00000138193	PLCE1	0.238595	4.86041	2.4699	0.116046	0.925891
ENSG00000181418	DDN	0.156271	8.20691	2.4677	0.116208	0.925891
ENSG00000137831	UACA	-0.30939	4.68465	2.45794	0.116932	0.925891
ENSG00000103460	TOX3	0.228568	2.81285	2.4698	0.116052	0.925891
ENSG00000272636	DOC2B	0.248431	5.48073	2.46241	0.1166	0.925891
ENSG00000269439	CTD-3131K8.2	0.177357	1.71801	2.46398	0.116484	0.925891
ENSG00000142197	DOPEY2	-0.0972244	5.80198	2.45989	0.116787	0.925891
ENSG00000235445	XXbac-B476C20.14	-0.20447	1.56747	2.45656	0.117035	0.925891
ENSG00000100346	CACNA1I	-0.16258	6.27327	2.4561	0.117069	0.925891
ENSG00000115977	AAK1	-0.0861669	8.911	2.45221	0.11736	0.92633
ENSG00000155926	SLA	0.294988	2.53086	2.45139	0.117421	0.92633
ENSG00000225706	PTPRD-AS1	-0.192619	2.55994	2.45123	0.117433	0.92633
ENSG00000004478	FKBP4	-0.120776	6.56805	2.45248	0.11734	0.92633
ENSG00000185651	UBE2L3	-0.0917748	6.15765	2.45305	0.117296	0.92633
ENSG00000152582	SPEF2	-0.142896	4.99895	2.4483	0.117652	0.926604
ENSG00000185875	THNSL1	-0.146356	4.1671	2.44893	0.117605	0.926604
ENSG00000102796	DHRS12	0.150661	2.68396	2.44885	0.117611	0.926604
ENSG00000123737	EXOSC9	-0.112991	4.00658	2.44742	0.117718	0.926635
ENSG00000237491	RP11-206L10.9	0.175617	2.63313	2.43119	0.118943	0.926964
ENSG00000162738	VANGL2	0.147818	3.59601	2.43511	0.118645	0.926964
ENSG00000174606	ANGEL2	0.11225	5.93918	2.41124	0.120467	0.926964
ENSG00000168887	C2orf68	0.116914	3.54612	2.42568	0.119361	0.926964
ENSG00000125637	PSD4	0.20618	2.94695	2.44355	0.118009	0.926964
ENSG00000144285	SCN1A	-0.129185	8.30476	2.40395	0.121029	0.926964
ENSG00000154518	ATP5G3	-0.0966784	6.09464	2.40922	0.120622	0.926964
ENSG00000240344	PPIL3	-0.160242	3.99239	2.40585	0.120883	0.926964
ENSG00000114388	NPRL2	0.140409	3.91315	2.41227	0.120388	0.926964
ENSG00000080224	EPHA6	0.260085	5.9102	2.43055	0.118991	0.926964
ENSG00000080200	CRYBG3	0.16629	5.74211	2.40548	0.120911	0.926964
ENSG00000242759	LINC00882	-0.0973815	4.77053	2.41619	0.120087	0.926964
ENSG00000073111	MCM2	0.180733	1.89617	2.42948	0.119072	0.926964
ENSG00000114805	PLCH1	-0.21344	5.43869	2.41109	0.120479	0.926964
ENSG00000164037	SLC9B1	0.171431	1.68142	2.4144	0.120224	0.926964
ENSG00000164038	SLC9B2	-0.0998123	5.81403	2.40607	0.120865	0.926964
ENSG00000150961	SEC24D	-0.173444	4.60707	2.43891	0.118359	0.926964
ENSG00000250056	LINC01018	-0.233575	3.09543	2.40678	0.120811	0.926964
ENSG00000249042	CTD-2015H6.3	-0.118199	3.12172	2.44268	0.118074	0.926964
ENSG00000152348	ATG10	-0.172777	3.58763	2.41265	0.120359	0.926964
ENSG00000164199	ADGRV1	0.272662	8.48306	2.43983	0.118289	0.926964
ENSG00000253873	PCDHGA11	0.133823	3.16725	2.41764	0.119975	0.926964
ENSG00000182197	EXT1	-0.116914	5.00096	2.43044	0.119	0.926964
ENSG00000184489	PTP4A3	0.237583	3.55879	2.44181	0.11814	0.926964
ENSG00000148219	ASTN2	-0.15933	5.85022	2.40425	0.121006	0.926964
ENSG00000156502	SUPV3L1	0.114723	5.01345	2.41529	0.120156	0.926964
ENSG00000134824	FADS2	0.158313	6.53306	2.43794	0.118431	0.926964
ENSG00000133318	RTN3	-0.116716	9.97825	2.41367	0.12028	0.926964
ENSG00000062282	DGAT2	0.257607	2.98255	2.44142	0.118169	0.926964
ENSG00000123411	IKZF4	0.0937704	4.24303	2.40744	0.120759	0.926964
ENSG00000166986	MARS	-0.089526	6.34592	2.43905	0.118348	0.926964
ENSG00000157782	CABP1	-0.15938	7.76273	2.43227	0.118861	0.926964
ENSG00000129473	BCL2L2	-0.101757	7.32509	2.40507	0.120942	0.926964
ENSG00000081181	ARG2	-0.186004	3.40482	2.43186	0.118892	0.926964
ENSG00000103994	ZNF106	-0.0898926	8.27094	2.41772	0.119969	0.926964
ENSG00000137776	SLTM	-0.0917135	6.5202	2.42145	0.119684	0.926964
ENSG00000279765	RP11-437B10.1	-0.164426	3.41444	2.43588	0.118587	0.926964
ENSG00000260835	RP11-468I15.1	-0.182145	1.7163	2.44039	0.118247	0.926964
ENSG00000108551	RASD1	0.294295	5.76499	2.40459	0.12098	0.926964
ENSG00000034152	MAP2K3	0.207784	3.11365	2.41869	0.119895	0.926964
ENSG00000141367	CLTC	-0.106422	9.63518	2.42648	0.1193	0.926964
ENSG00000197063	MAFG	-0.113556	5.71169	2.43585	0.118589	0.926964
ENSG00000266965	RP11-712P20.2	-0.177511	1.61501	2.41686	0.120035	0.926964
ENSG00000175221	MED16	0.214319	4.80901	2.434	0.11873	0.926964
ENSG00000119559	C19orf25	0.153936	3.4769	2.42542	0.119382	0.926964
ENSG00000105619	TFPT	-0.129568	4.12096	2.40438	0.120996	0.926964
ENSG00000152467	ZSCAN1	0.279523	1.93779	2.43219	0.118866	0.926964
ENSG00000196562	SULF2	-0.15415	5.31806	2.40783	0.12073	0.926964
ENSG00000185433	LINC00158	0.184052	1.58849	2.42488	0.119423	0.926964
ENSG00000243902	ELFN2	0.298611	2.11915	2.43133	0.118932	0.926964
ENSG00000188158	NHS	0.189149	5.14796	2.42148	0.119682	0.926964
ENSG00000102401	ARMCX3	-0.1369	7.052	2.41298	0.120333	0.926964
ENSG00000184905	TCEAL2	-0.0892815	6.35248	2.4154	0.120148	0.926964
ENSG00000077063	CTTNBP2	-0.117139	6.19455	2.4031	0.121095	0.927
ENSG00000144048	DUSP11	0.129955	4.49618	2.40217	0.121167	0.927078
ENSG00000086544	ITPKC	0.296907	3.40645	2.40074	0.121278	0.927452
ENSG00000168389	MFSD2A	-0.232168	3.69492	2.3727	0.123474	0.927804
ENSG00000084070	SMAP2	-0.0737175	7.01504	2.38468	0.12253	0.927804
ENSG00000162728	KCNJ9	-0.115183	7.30778	2.37819	0.12304	0.927804
ENSG00000157851	DPYSL5	-0.207576	5.69105	2.39391	0.121808	0.927804
ENSG00000158417	EIF5B	-0.100979	6.34498	2.39464	0.121752	0.927804
ENSG00000241684	ADAMTS9-AS2	0.264855	3.64213	2.37056	0.123642	0.927804
ENSG00000243069	ARHGEF26-AS1	0.248669	3.53805	2.36757	0.12388	0.927804
ENSG00000151806	GUF1	-0.110045	5.65107	2.37972	0.122919	0.927804
ENSG00000112877	CEP72	-0.162392	2.40475	2.39287	0.121889	0.927804
ENSG00000198721	ECI2	0.128149	4.30058	2.3936	0.121833	0.927804
ENSG00000204568	MRPS18B	0.125372	4.15364	2.38853	0.122229	0.927804
ENSG00000213760	ATP6V1G2	-0.0968462	6.60489	2.38073	0.12284	0.927804
ENSG00000137288	UQCC2	-0.113307	4.91248	2.36918	0.123752	0.927804
ENSG00000170419	VSTM2A	0.223523	7.0321	2.38108	0.122812	0.927804
ENSG00000174428	GTF2IRD2B	0.145667	2.32404	2.37986	0.122909	0.927804
ENSG00000059378	PARP12	0.214934	2.71643	2.38334	0.122635	0.927804
ENSG00000181638	ZFP41	-0.129528	3.58589	2.37228	0.123507	0.927804
ENSG00000178445	GLDC	0.175499	4.32672	2.37926	0.122956	0.927804
ENSG00000153707	PTPRD	-0.126127	8.73975	2.38979	0.12213	0.927804
ENSG00000106772	PRUNE2	-0.202907	8.52961	2.39491	0.121731	0.927804
ENSG00000130956	HABP4	-0.088807	6.98648	2.36946	0.12373	0.927804
ENSG00000167244	IGF2	-0.752583	4.1399	2.37555	0.123248	0.927804
ENSG00000166261	ZNF202	-0.134449	3.69509	2.36856	0.123801	0.927804
ENSG00000149554	CHEK1	0.158688	1.41236	2.37416	0.123358	0.927804
ENSG00000111203	ITFG2	0.0826731	4.33411	2.37385	0.123382	0.927804
ENSG00000010610	CD4	0.248616	2.85832	2.3799	0.122905	0.927804
ENSG00000182870	GALNT9	-0.148288	5.71693	2.37625	0.123193	0.927804
ENSG00000223403	MEG9	-0.244421	2.4947	2.39172	0.121979	0.927804
ENSG00000138622	HCN4	0.279259	2.60583	2.36851	0.123805	0.927804
ENSG00000255571	MIR9-3HG	-0.100529	5.56768	2.38395	0.122587	0.927804
ENSG00000006210	CX3CL1	-0.128588	6.49118	2.39737	0.12154	0.927804
ENSG00000167523	SPATA33	-0.136866	3.59206	2.38671	0.122371	0.927804
ENSG00000161395	PGAP3	0.133176	4.03818	2.36784	0.123858	0.927804
[truncated: 13,029 more rows]
