# Supplementary material for: Differential methylation of enhancer at IGF2 is associated with abnormal dopamine synthesis in major psychosis
Source: Nat Commun. 2019 May 3;10:2046. doi: 10.1038/s41467-019-09786-7 (PMC6499808; doi:10.1038/s41467-019-09786-7)
Supplement: Supplementary file 8 — Supplementary Data 6 [file 41467_2019_9786_MOESM8_ESM.xlsx]

## Sheet: Data S6
Supplementary Data 6. Pathway analysis for transcriptomic data from GSEA
A. Negative fold change
NAME	GS<br> follow link to MSigDB	GS DETAILS	SIZE	ES	NES	NOM p-val	FDR q-val	FWER p-val	RANK AT MAX	LEADING EDGE
SYNAPTIC_VESICLE_TRAFFICKING%PANTHER PATHWAY%P05734	SYNAPTIC_VESICLE_TRAFFICKING%PANTHER PATHWAY%P05734	Details ...	20	-0.707198	-3.71519	0	0	0	2912	tags=90%, list=19%, signal=111%
CLOSTRIDIUM NEUROTOXICITY%REACTOME DATABASE ID RELEASE 62%168799	CLOSTRIDIUM NEUROTOXICITY%REACTOME DATABASE ID RELEASE 62%168799	Details ...	10	-0.870529	-3.41545	0	0	0	1955	tags=100%, list=13%, signal=115%
REGULATION OF CALCIUM ION-DEPENDENT EXOCYTOSIS%GOBP%GO:0017158	REGULATION OF CALCIUM ION-DEPENDENT EXOCYTOSIS%GOBP%GO:0017158	Details ...	47	-0.389442	-3.19645	0	0.000568208	0.002	3119	tags=60%, list=21%, signal=75%
REGULATION OF REGULATED SECRETORY PATHWAY%GOBP%GO:1903305	REGULATION OF REGULATED SECRETORY PATHWAY%GOBP%GO:1903305	Details ...	71	-0.309239	-3.03366	0	0.00106918	0.005	5746	tags=69%, list=38%, signal=111%
SYNAPTIC VESICLE EXOCYTOSIS%GOBP%GO:0016079	SYNAPTIC VESICLE EXOCYTOSIS%GOBP%GO:0016079	Details ...	51	-0.362337	-3.02158	0	0.00102565	0.006	3119	tags=57%, list=21%, signal=72%
SYNAPTIC VESICLE CYCLE%GOBP%GO:0099504	SYNAPTIC VESICLE CYCLE%GOBP%GO:0099504	Details ...	67	-0.310729	-3.00761	0	0.000996431	0.007	3202	tags=52%, list=21%, signal=66%
CALCIUM ION REGULATED EXOCYTOSIS%GOBP%GO:0017156	CALCIUM ION REGULATED EXOCYTOSIS%GOBP%GO:0017156	Details ...	54	-0.330705	-2.90871	0	0.00219669	0.018	3119	tags=54%, list=21%, signal=68%
TRANSMISSION OF NERVE IMPULSE%GOBP%GO:0019226	TRANSMISSION OF NERVE IMPULSE%GOBP%GO:0019226	Details ...	31	-0.42156	-2.83896	0	0.00286994	0.027	2889	tags=61%, list=19%, signal=76%
UPTAKE AND ACTIONS OF BACTERIAL TOXINS%REACTOME DATABASE ID RELEASE 62%5339562	UPTAKE AND ACTIONS OF BACTERIAL TOXINS%REACTOME DATABASE ID RELEASE 62%5339562	Details ...	22	-0.507056	-2.83618	0	0.00273907	0.029	1955	tags=64%, list=13%, signal=73%
REGULATION OF AMINE TRANSPORT%GOBP%GO:0051952	REGULATION OF AMINE TRANSPORT%GOBP%GO:0051952	Details ...	23	-0.497528	-2.8143	0	0.00271678	0.032	2336	tags=65%, list=16%, signal=77%
REGULATION OF CATECHOLAMINE SECRETION%GOBP%GO:0050433	REGULATION OF CATECHOLAMINE SECRETION%GOBP%GO:0050433	Details ...	13	-0.632007	-2.81416	0	0.0024698	0.032	2071	tags=77%, list=14%, signal=89%
POSITIVE REGULATION OF DENDRITE EXTENSION%GOBP%GO:1903861	POSITIVE REGULATION OF DENDRITE EXTENSION%GOBP%GO:1903861	Details ...	15	-0.589429	-2.79867	0	0.00240385	0.034	2172	tags=73%, list=14%, signal=86%
MULTICELLULAR ORGANISMAL SIGNALING%GOBP%GO:0035637	MULTICELLULAR ORGANISMAL SIGNALING%GOBP%GO:0035637	Details ...	87	-0.255279	-2.78976	0	0.002413	0.037	4650	tags=56%, list=31%, signal=81%
REGULATION OF DENDRITE EXTENSION%GOBP%GO:1903859	REGULATION OF DENDRITE EXTENSION%GOBP%GO:1903859	Details ...	15	-0.589429	-2.7895	0	0.00224064	0.037	2172	tags=73%, list=14%, signal=86%
REGULATION OF EXOCYTOSIS%GOBP%GO:0017157	REGULATION OF EXOCYTOSIS%GOBP%GO:0017157	Details ...	119	-0.212475	-2.77628	0	0.00237482	0.042	4662	tags=52%, list=31%, signal=75%
PRESYNAPTIC PROCESS INVOLVED IN CHEMICAL SYNAPTIC TRANSMISSION%GOBP%GO:0099531	PRESYNAPTIC PROCESS INVOLVED IN CHEMICAL SYNAPTIC TRANSMISSION%GOBP%GO:0099531	Details ...	77	-0.258507	-2.75021	0	0.00344789	0.065	2381	tags=42%, list=16%, signal=49%
REGULATION OF NEUROTRANSMITTER LEVELS%GOBP%GO:0001505	REGULATION OF NEUROTRANSMITTER LEVELS%GOBP%GO:0001505	Details ...	115	-0.221235	-2.74573	0	0.00334459	0.067	3235	tags=43%, list=22%, signal=55%
NEGATIVE REGULATION OF MICROTUBULE POLYMERIZATION OR DEPOLYMERIZATION%GOBP%GO:0031111	NEGATIVE REGULATION OF MICROTUBULE POLYMERIZATION OR DEPOLYMERIZATION%GOBP%GO:0031111	Details ...	20	-0.500167	-2.7158	0	0.00377309	0.078	1511	tags=60%, list=10%, signal=67%
REGULATION OF EXTENT OF CELL GROWTH%GOBP%GO:0061387	REGULATION OF EXTENT OF CELL GROWTH%GOBP%GO:0061387	Details ...	41	-0.351635	-2.69614	0	0.00419995	0.091	5726	tags=73%, list=38%, signal=118%
HSP90 CHAPERONE CYCLE FOR SHRS%REACTOME DATABASE ID RELEASE 62%3371497	HSP90 CHAPERONE CYCLE FOR SHRS%REACTOME DATABASE ID RELEASE 62%3371497	Details ...	35	-0.374764	-2.67988	0	0.00458311	0.103	5974	tags=77%, list=40%, signal=128%
CILIUM ASSEMBLY%REACTOME DATABASE ID RELEASE 62%5617833	CILIUM ASSEMBLY%REACTOME DATABASE ID RELEASE 62%5617833		176	-0.169361	-2.61548	0	0.00655029	0.151	7389	tags=66%, list=49%, signal=128%
NEUROTRANSMITTER SECRETION%GOBP%GO:0007269	NEUROTRANSMITTER SECRETION%GOBP%GO:0007269		76	-0.25076	-2.58572	0	0.00856334	0.204	2381	tags=41%, list=16%, signal=48%
REGULATION OF CATION TRANSMEMBRANE TRANSPORT%GOBP%GO:1904062	REGULATION OF CATION TRANSMEMBRANE TRANSPORT%GOBP%GO:1904062		151	-0.173405	-2.54135	0	0.0121782	0.287	4188	tags=45%, list=28%, signal=62%
SIGNAL RELEASE FROM SYNAPSE%GOBP%GO:0099643	SIGNAL RELEASE FROM SYNAPSE%GOBP%GO:0099643		76	-0.25076	-2.53764	0	0.0118837	0.291	2381	tags=41%, list=16%, signal=48%
CLATHRIN-MEDIATED ENDOCYTOSIS%REACTOME%R-HSA-8856828.3	CLATHRIN-MEDIATED ENDOCYTOSIS%REACTOME%R-HSA-8856828.3		123	-0.19431	-2.53668	0	0.0114756	0.293	9443	tags=82%, list=63%, signal=219%
CALCIUM ION-REGULATED EXOCYTOSIS OF NEUROTRANSMITTER%GOBP%GO:0048791	CALCIUM ION-REGULATED EXOCYTOSIS OF NEUROTRANSMITTER%GOBP%GO:0048791		26	-0.408571	-2.53329	0	0.0112972	0.294	3119	tags=62%, list=21%, signal=78%
MODULATION OF CHEMICAL SYNAPTIC TRANSMISSION%GOBP%GO:0050804	MODULATION OF CHEMICAL SYNAPTIC TRANSMISSION%GOBP%GO:0050804		129	-0.186006	-2.51581	0	0.0123877	0.331	2588	tags=36%, list=17%, signal=43%
UBIQUITIN PROTEASOME PATHWAY%PANTHER PATHWAY%P00060	UBIQUITIN PROTEASOME PATHWAY%PANTHER PATHWAY%P00060		41	-0.331881	-2.51514	0	0.0120692	0.333	6022	tags=73%, list=40%, signal=122%
MUSCLE CONTRACTION%REACTOME DATABASE ID RELEASE 62%397014	MUSCLE CONTRACTION%REACTOME DATABASE ID RELEASE 62%397014		134	-0.181485	-2.45155	0	0.0189442	0.478	4811	tags=50%, list=32%, signal=73%
ESTABLISHMENT OF SYNAPTIC VESICLE LOCALIZATION%GOBP%GO:0097480	ESTABLISHMENT OF SYNAPTIC VESICLE LOCALIZATION%GOBP%GO:0097480		82	-0.22722	-2.4501	0.0019802	0.0185096	0.481	3202	tags=44%, list=21%, signal=55%
SYNAPTIC VESICLE TRANSPORT%GOBP%GO:0048489	SYNAPTIC VESICLE TRANSPORT%GOBP%GO:0048489		82	-0.22722	-2.44345	0	0.018841	0.5	3202	tags=44%, list=21%, signal=55%
VESICLE-MEDIATED TRANSPORT IN SYNAPSE%GOBP%GO:0099003	VESICLE-MEDIATED TRANSPORT IN SYNAPSE%GOBP%GO:0099003		82	-0.22722	-2.44052	0	0.0187827	0.51	3202	tags=44%, list=21%, signal=55%
REGULATION OF MICROTUBULE CYTOSKELETON ORGANIZATION%GOBP%GO:0070507	REGULATION OF MICROTUBULE CYTOSKELETON ORGANIZATION%GOBP%GO:0070507		106	-0.197032	-2.43965	0	0.0184449	0.517	4007	tags=46%, list=27%, signal=63%
SYNAPTIC VESICLE LOCALIZATION%GOBP%GO:0097479	SYNAPTIC VESICLE LOCALIZATION%GOBP%GO:0097479		83	-0.234031	-2.43485	0.00194932	0.0186506	0.531	3202	tags=45%, list=21%, signal=56%
REGULATION OF DEVELOPMENTAL GROWTH%GOBP%GO:0048638	REGULATION OF DEVELOPMENTAL GROWTH%GOBP%GO:0048638		101	-0.207188	-2.42575	0	0.0194773	0.559	3752	tags=46%, list=25%, signal=60%
REGULATION OF SODIUM ION TRANSPORT%GOBP%GO:0002028	REGULATION OF SODIUM ION TRANSPORT%GOBP%GO:0002028		53	-0.28211	-2.40226	0	0.0226591	0.627	3148	tags=49%, list=21%, signal=62%
POSITIVE REGULATION OF DEVELOPMENTAL GROWTH%GOBP%GO:0048639	POSITIVE REGULATION OF DEVELOPMENTAL GROWTH%GOBP%GO:0048639		58	-0.270034	-2.40173	0	0.0221611	0.627	3990	tags=53%, list=27%, signal=72%
NEGATIVE REGULATION OF MICROTUBULE DEPOLYMERIZATION%GOBP%GO:0007026	NEGATIVE REGULATION OF MICROTUBULE DEPOLYMERIZATION%GOBP%GO:0007026		12	-0.571749	-2.38331	0	0.0244103	0.67	1434	tags=67%, list=10%, signal=74%
MONOVALENT INORGANIC CATION TRANSPORT%GOBP%GO:0015672	MONOVALENT INORGANIC CATION TRANSPORT%GOBP%GO:0015672		153	-0.167336	-2.3828	0	0.0239374	0.672	6056	tags=57%, list=40%, signal=94%
REGULATION OF BLOOD CIRCULATION%GOBP%GO:1903522	REGULATION OF BLOOD CIRCULATION%GOBP%GO:1903522		143	-0.171371	-2.38032	0	0.0238917	0.679	3965	tags=43%, list=26%, signal=58%
REGULATION OF MICROTUBULE DEPOLYMERIZATION%GOBP%GO:0031114	REGULATION OF MICROTUBULE DEPOLYMERIZATION%GOBP%GO:0031114		12	-0.571749	-2.37426	0	0.0244673	0.696	1434	tags=67%, list=10%, signal=74%
REGULATION OF AXON EXTENSION%GOBP%GO:0030516	REGULATION OF AXON EXTENSION%GOBP%GO:0030516		37	-0.322465	-2.36443	0.0019802	0.0255647	0.717	5726	tags=70%, list=38%, signal=113%
REGULATION OF HEART CONTRACTION%GOBP%GO:0008016	REGULATION OF HEART CONTRACTION%GOBP%GO:0008016		129	-0.179642	-2.36349	0	0.0251864	0.721	3964	tags=44%, list=26%, signal=60%
REGULATION OF MICROTUBULE-BASED PROCESS%GOBP%GO:0032886	REGULATION OF MICROTUBULE-BASED PROCESS%GOBP%GO:0032886		128	-0.180226	-2.3622	0	0.0248089	0.724	4007	tags=45%, list=27%, signal=60%
REGULATION OF METAL ION TRANSPORT%GOBP%GO:0010959	REGULATION OF METAL ION TRANSPORT%GOBP%GO:0010959		167	-0.159458	-2.36079	0.00194932	0.024465	0.726	2940	tags=35%, list=20%, signal=43%
NEUROTRANSMITTER TRANSPORT%GOBP%GO:0006836	NEUROTRANSMITTER TRANSPORT%GOBP%GO:0006836		84	-0.223801	-2.35921	0	0.0241174	0.726	2381	tags=38%, list=16%, signal=45%
REGULATION OF SYNAPTIC VESICLE TRANSPORT%GOBP%GO:1902803	REGULATION OF SYNAPTIC VESICLE TRANSPORT%GOBP%GO:1902803		21	-0.432723	-2.3592	0	0.0236042	0.726	6387	tags=86%, list=43%, signal=149%
POSITIVE REGULATION OF ION TRANSPORT%GOBP%GO:0043270	POSITIVE REGULATION OF ION TRANSPORT%GOBP%GO:0043270		100	-0.199296	-2.35376	0	0.024314	0.738	3938	tags=46%, list=26%, signal=62%
GLUTAMATE SECRETION%GOBP%GO:0014047	GLUTAMATE SECRETION%GOBP%GO:0014047		22	-0.41788	-2.31544	0	0.0310867	0.835	1927	tags=55%, list=13%, signal=62%
G2/M TRANSITION OF MITOTIC CELL CYCLE%GOBP%GO:0000086	G2/M TRANSITION OF MITOTIC CELL CYCLE%GOBP%GO:0000086		110	-0.185762	-2.29678	0.00192678	0.0346911	0.87	5699	tags=56%, list=38%, signal=90%
ORGANELLE FISSION%GOBP%GO:0048285	ORGANELLE FISSION%GOBP%GO:0048285		170	-0.152183	-2.28673	0.00201207	0.0365073	0.887	10379	tags=84%, list=69%, signal=269%
ACETYLCHOLINE NEUROTRANSMITTER RELEASE CYCLE%REACTOME DATABASE ID RELEASE 62%264642	ACETYLCHOLINE NEUROTRANSMITTER RELEASE CYCLE%REACTOME DATABASE ID RELEASE 62%264642		12	-0.538911	-2.28366	0	0.0366384	0.893	1927	tags=67%, list=13%, signal=76%
POSITIVE REGULATION OF CALCIUM ION-DEPENDENT EXOCYTOSIS%GOBP%GO:0045956	POSITIVE REGULATION OF CALCIUM ION-DEPENDENT EXOCYTOSIS%GOBP%GO:0045956		10	-0.593706	-2.27072	0	0.0394529	0.906	1604	tags=70%, list=11%, signal=78%
HEART PROCESS%GOBP%GO:0003015	HEART PROCESS%GOBP%GO:0003015		50	-0.27389	-2.26456	0.0019685	0.0405104	0.918	5816	tags=66%, list=39%, signal=107%
REGULATION OF SYNAPTIC VESICLE CYCLE%GOBP%GO:0098693	REGULATION OF SYNAPTIC VESICLE CYCLE%GOBP%GO:0098693		20	-0.425542	-2.2639	0.00188324	0.0398823	0.919	6387	tags=85%, list=43%, signal=148%
MICROTUBULE-BASED MOVEMENT%GOBP%GO:0007018	MICROTUBULE-BASED MOVEMENT%GOBP%GO:0007018		168	-0.146949	-2.25848	0.00194553	0.040716	0.929	9802	tags=80%, list=65%, signal=227%
INSULIN PROCESSING%REACTOME%R-HSA-264876.1	INSULIN PROCESSING%REACTOME%R-HSA-264876.1		23	-0.388429	-2.25761	0	0.0403436	0.932	7239	tags=87%, list=48%, signal=168%
REGULATION OF MUSCLE SYSTEM PROCESS%GOBP%GO:0090257	REGULATION OF MUSCLE SYSTEM PROCESS%GOBP%GO:0090257		96	-0.195757	-2.25439	0	0.0404668	0.941	3965	tags=46%, list=26%, signal=62%
NEGATIVE REGULATION OF CATION TRANSMEMBRANE TRANSPORT%GOBP%GO:1904063	NEGATIVE REGULATION OF CATION TRANSMEMBRANE TRANSPORT%GOBP%GO:1904063		30	-0.347038	-2.25266	0.00192678	0.0404002	0.944	4313	tags=63%, list=29%, signal=89%
CRISTAE FORMATION%REACTOME%R-HSA-8949613.2	CRISTAE FORMATION%REACTOME%R-HSA-8949613.2		31	-0.340401	-2.23983	0.00207469	0.0432086	0.961	8468	tags=90%, list=56%, signal=207%
REGULATION OF TRANSMEMBRANE TRANSPORT%GOBP%GO:0034762	REGULATION OF TRANSMEMBRANE TRANSPORT%GOBP%GO:0034762		174	-0.144754	-2.23518	0	0.0437398	0.964	3205	tags=36%, list=21%, signal=45%
PHASE 0 - RAPID DEPOLARISATION%REACTOME%R-HSA-5576892.1	PHASE 0 - RAPID DEPOLARISATION%REACTOME%R-HSA-5576892.1		33	-0.327666	-2.22356	0.00205339	0.0466181	0.972	4650	tags=64%, list=31%, signal=92%
REGULATION OF ION TRANSMEMBRANE TRANSPORT%GOBP%GO:0034765	REGULATION OF ION TRANSMEMBRANE TRANSPORT%GOBP%GO:0034765		167	-0.147678	-2.21859	0	0.0476612	0.977	3205	tags=36%, list=21%, signal=45%
REGULATION OF ION TRANSMEMBRANE TRANSPORTER ACTIVITY%GOBP%GO:0032412	REGULATION OF ION TRANSMEMBRANE TRANSPORTER ACTIVITY%GOBP%GO:0032412		126	-0.170419	-2.21574	0.00400802	0.0477643	0.979	2828	tags=36%, list=19%, signal=44%
GLUTAMATE NEUROTRANSMITTER RELEASE CYCLE%REACTOME%R-HSA-210500.3	GLUTAMATE NEUROTRANSMITTER RELEASE CYCLE%REACTOME%R-HSA-210500.3		21	-0.396177	-2.19774	0.0021097	0.0533065	0.985	1927	tags=52%, list=13%, signal=60%
INTERACTION BETWEEN L1 AND ANKYRINS%REACTOME DATABASE ID RELEASE 62%445095	INTERACTION BETWEEN L1 AND ANKYRINS%REACTOME DATABASE ID RELEASE 62%445095		25	-0.365733	-2.19753	0	0.0526011	0.985	6535	tags=80%, list=43%, signal=141%
CELL CYCLE G2/M PHASE TRANSITION%GOBP%GO:0044839	CELL CYCLE G2/M PHASE TRANSITION%GOBP%GO:0044839		112	-0.175646	-2.18999	0.00412371	0.0544514	0.987	5699	tags=55%, list=38%, signal=89%
ANTIGEN PROCESSING AND PRESENTATION OF PEPTIDE OR POLYSACCHARIDE ANTIGEN VIA MHC CLASS II%GOBP%GO:0002504	ANTIGEN PROCESSING AND PRESENTATION OF PEPTIDE OR POLYSACCHARIDE ANTIGEN VIA MHC CLASS II%GOBP%GO:0002504		74	-0.217879	-2.18938	0	0.0538253	0.987	9332	tags=84%, list=62%, signal=220%
REGULATION OF TRANSMEMBRANE TRANSPORTER ACTIVITY%GOBP%GO:0022898	REGULATION OF TRANSMEMBRANE TRANSPORTER ACTIVITY%GOBP%GO:0022898		127	-0.16762	-2.18898	0.0020202	0.053143	0.987	2591	tags=34%, list=17%, signal=41%
ESTABLISHMENT OF VESICLE LOCALIZATION%GOBP%GO:0051650	ESTABLISHMENT OF VESICLE LOCALIZATION%GOBP%GO:0051650		182	-0.135278	-2.18254	0.00195312	0.0545436	0.989	7652	tags=64%, list=51%, signal=129%
GOLGI-TO-ER RETROGRADE TRANSPORT%REACTOME DATABASE ID RELEASE 62%8856688	GOLGI-TO-ER RETROGRADE TRANSPORT%REACTOME DATABASE ID RELEASE 62%8856688		99	-0.186823	-2.17679	0.00200401	0.0560367	0.992	6015	tags=59%, list=40%, signal=97%
REGULATION OF SODIUM ION TRANSMEMBRANE TRANSPORTER ACTIVITY%GOBP%GO:2000649	REGULATION OF SODIUM ION TRANSMEMBRANE TRANSPORTER ACTIVITY%GOBP%GO:2000649		32	-0.32832	-2.17119	0.00196078	0.0576395	0.993	2591	tags=50%, list=17%, signal=60%
NOREPINEPHRINE NEUROTRANSMITTER RELEASE CYCLE%REACTOME DATABASE ID RELEASE 62%181430	NOREPINEPHRINE NEUROTRANSMITTER RELEASE CYCLE%REACTOME DATABASE ID RELEASE 62%181430		13	-0.48762	-2.16792	0	0.0580133	0.995	1927	tags=62%, list=13%, signal=71%
ANTIGEN PROCESSING AND PRESENTATION OF PEPTIDE ANTIGEN VIA MHC CLASS II%GOBP%GO:0002495	ANTIGEN PROCESSING AND PRESENTATION OF PEPTIDE ANTIGEN VIA MHC CLASS II%GOBP%GO:0002495		74	-0.217879	-2.16652	0	0.0577452	0.995	9332	tags=84%, list=62%, signal=220%
REGULATION OF SODIUM ION TRANSMEMBRANE TRANSPORT%GOBP%GO:1902305	REGULATION OF SODIUM ION TRANSMEMBRANE TRANSPORT%GOBP%GO:1902305		40	-0.291325	-2.16187	0.00188679	0.0587972	0.996	3148	tags=50%, list=21%, signal=63%
SODIUM ION TRANSPORT%GOBP%GO:0006814	SODIUM ION TRANSPORT%GOBP%GO:0006814		49	-0.259699	-2.15113	0.0020202	0.0620604	0.998	5924	tags=65%, list=39%, signal=107%
CHOLESTEROL BIOSYNTHESIS%REACTOME DATABASE ID RELEASE 62%191273	CHOLESTEROL BIOSYNTHESIS%REACTOME DATABASE ID RELEASE 62%191273		22	-0.38515	-2.14974	0.002	0.0617613	0.998	3101	tags=59%, list=21%, signal=74%
MITOTIC PROMETAPHASE%REACTOME DATABASE ID RELEASE 62%68877	MITOTIC PROMETAPHASE%REACTOME DATABASE ID RELEASE 62%68877		143	-0.15095	-2.14889	0	0.0613715	0.998	7421	tags=64%, list=49%, signal=126%
ANTIGEN PROCESSING AND PRESENTATION OF EXOGENOUS PEPTIDE ANTIGEN VIA MHC CLASS II%GOBP%GO:0019886	ANTIGEN PROCESSING AND PRESENTATION OF EXOGENOUS PEPTIDE ANTIGEN VIA MHC CLASS II%GOBP%GO:0019886		73	-0.215632	-2.14279	0.0040568	0.0631591	0.998	9332	tags=84%, list=62%, signal=219%
DNA DOUBLE-STRAND BREAK PROCESSING%GOBP%GO:0000729	DNA DOUBLE-STRAND BREAK PROCESSING%GOBP%GO:0000729		17	-0.44011	-2.14174	0	0.0627942	0.998	7537	tags=94%, list=50%, signal=189%
POSITIVE REGULATION OF SODIUM ION TRANSPORT%GOBP%GO:0010765	POSITIVE REGULATION OF SODIUM ION TRANSPORT%GOBP%GO:0010765		21	-0.385012	-2.14083	0.00204499	0.0623012	0.998	2810	tags=57%, list=19%, signal=70%
KINESINS%REACTOME DATABASE ID RELEASE 62%983189	KINESINS%REACTOME DATABASE ID RELEASE 62%983189		29	-0.334388	-2.1396	0	0.0620483	0.998	7421	tags=83%, list=49%, signal=163%
POTASSIUM ION TRANSPORT%GOBP%GO:0006813	POTASSIUM ION TRANSPORT%GOBP%GO:0006813		78	-0.204564	-2.13847	0	0.0617813	0.998	3878	tags=46%, list=26%, signal=62%
MUSCARINIC ACETYLCHOLINE RECEPTOR 2 AND 4 SIGNALING PATHWAY%PANTHER PATHWAY%P00043	MUSCARINIC ACETYLCHOLINE RECEPTOR 2 AND 4 SIGNALING PATHWAY%PANTHER PATHWAY%P00043		38	-0.290406	-2.1366	0.00206186	0.0618837	0.998	1975	tags=42%, list=13%, signal=48%
REGULATION OF CARDIAC MUSCLE CONTRACTION%GOBP%GO:0055117	REGULATION OF CARDIAC MUSCLE CONTRACTION%GOBP%GO:0055117		41	-0.277216	-2.13198	0.0021097	0.0630129	0.998	2810	tags=46%, list=19%, signal=57%
MICROTUBULE ORGANIZING CENTER LOCALIZATION%GOBP%GO:0061842	MICROTUBULE ORGANIZING CENTER LOCALIZATION%GOBP%GO:0061842		14	-0.467452	-2.12797	0.00610998	0.0639281	0.998	2643	tags=64%, list=18%, signal=78%
BIOCARTA_GCR_PATHWAY%MSIGDB_C2%BIOCARTA_GCR_PATHWAY	BIOCARTA_GCR_PATHWAY%MSIGDB_C2%BIOCARTA_GCR_PATHWAY		16	-0.433919	-2.12434	0.00191571	0.0647549	0.998	3818	tags=69%, list=25%, signal=92%
3-PHOSPHOINOSITIDE BIOSYNTHESIS%HUMANCYC%PWY-6352	3-PHOSPHOINOSITIDE BIOSYNTHESIS%HUMANCYC%PWY-6352		22	-0.377743	-2.11751	0.00198807	0.0669264	0.998	5261	tags=73%, list=35%, signal=112%
ORGANELLE LOCALIZATION BY MEMBRANE TETHERING%GOBP%GO:0140056	ORGANELLE LOCALIZATION BY MEMBRANE TETHERING%GOBP%GO:0140056		134	-0.156094	-2.11229	0.00396825	0.0681588	0.999	6871	tags=61%, list=46%, signal=112%
POSITIVE REGULATION OF NEUROGENESIS%GOBP%GO:0050769	POSITIVE REGULATION OF NEUROGENESIS%GOBP%GO:0050769		176	-0.134313	-2.11084	0.00401606	0.067986	0.999	6885	tags=59%, list=46%, signal=108%
CARDIAC MUSCLE CONTRACTION%GOBP%GO:0060048	CARDIAC MUSCLE CONTRACTION%GOBP%GO:0060048		39	-0.291982	-2.11033	0.0041841	0.0675275	0.999	4101	tags=56%, list=27%, signal=77%
POSITIVE REGULATION OF NEURON DIFFERENTIATION%GOBP%GO:0045666	POSITIVE REGULATION OF NEURON DIFFERENTIATION%GOBP%GO:0045666		144	-0.14741	-2.10255	0.00403226	0.0706709	0.999	6885	tags=60%, list=46%, signal=110%
NEGATIVE REGULATION OF TRANSPORTER ACTIVITY%GOBP%GO:0032410	NEGATIVE REGULATION OF TRANSPORTER ACTIVITY%GOBP%GO:0032410		36	-0.295771	-2.10086	0.00395257	0.0708602	0.999	5167	tags=64%, list=34%, signal=97%
PLATELET HOMEOSTASIS%REACTOME DATABASE ID RELEASE 62%418346	PLATELET HOMEOSTASIS%REACTOME DATABASE ID RELEASE 62%418346		69	-0.212079	-2.0968	0.00401606	0.0718934	0.999	3144	tags=42%, list=21%, signal=53%
REGULATION OF CARDIAC MUSCLE CELL ACTION POTENTIAL%GOBP%GO:0098901	REGULATION OF CARDIAC MUSCLE CELL ACTION POTENTIAL%GOBP%GO:0098901		23	-0.361876	-2.09518	0.00604839	0.0719414	0.999	1758	tags=48%, list=12%, signal=54%
T CELL ACTIVATION%PANTHER PATHWAY%P00053	T CELL ACTIVATION%PANTHER PATHWAY%P00053		50	-0.251319	-2.08596	0	0.0755351	1	5553	tags=62%, list=37%, signal=98%
ACTION POTENTIAL%GOBP%GO:0001508	ACTION POTENTIAL%GOBP%GO:0001508		68	-0.21714	-2.07965	0.00792079	0.0775328	1	2940	tags=41%, list=20%, signal=51%
REGULATION OF G2/M TRANSITION OF MITOTIC CELL CYCLE%GOBP%GO:0010389	REGULATION OF G2/M TRANSITION OF MITOTIC CELL CYCLE%GOBP%GO:0010389		153	-0.143173	-2.07539	0.00419287	0.078814	1	8183	tags=69%, list=54%, signal=149%
CARDIAC CONDUCTION%REACTOME%R-HSA-5576891.2	CARDIAC CONDUCTION%REACTOME%R-HSA-5576891.2		93	-0.187739	-2.07402	0.00201207	0.0786438	1	6245	tags=60%, list=42%, signal=102%
NEGATIVE REGULATION OF CYTOSKELETON ORGANIZATION%GOBP%GO:0051494	NEGATIVE REGULATION OF CYTOSKELETON ORGANIZATION%GOBP%GO:0051494		64	-0.218397	-2.06514	0	0.0825433	1	3307	tags=44%, list=22%, signal=56%
INACTIVATION, RECOVERY AND REGULATION OF THE PHOTOTRANSDUCTION CASCADE%REACTOME%R-HSA-2514859.2	INACTIVATION, RECOVERY AND REGULATION OF THE PHOTOTRANSDUCTION CASCADE%REACTOME%R-HSA-2514859.2		12	-0.48796	-2.06204	0.004	0.0834218	1	3944	tags=75%, list=26%, signal=102%
CARDIAC CONDUCTION%GOBP%GO:0061337	CARDIAC CONDUCTION%GOBP%GO:0061337		65	-0.214588	-2.06146	0.00200401	0.0829368	1	4650	tags=52%, list=31%, signal=75%
CELLULAR POTASSIUM ION TRANSPORT%GOBP%GO:0071804	CELLULAR POTASSIUM ION TRANSPORT%GOBP%GO:0071804		60	-0.227202	-2.0605	0.00373832	0.0826845	1	3863	tags=48%, list=26%, signal=65%
REGULATION OF NEUROTRANSMITTER TRANSPORT%GOBP%GO:0051588	REGULATION OF NEUROTRANSMITTER TRANSPORT%GOBP%GO:0051588		35	-0.289936	-2.05932	0.00203252	0.0825508	1	6387	tags=71%, list=43%, signal=124%
REGULATION OF TRANSPORTER ACTIVITY%GOBP%GO:0032409	REGULATION OF TRANSPORTER ACTIVITY%GOBP%GO:0032409		140	-0.150451	-2.05908	0.00399202	0.0818862	1	2591	tags=32%, list=17%, signal=38%
REGULATION OF POTASSIUM ION TRANSMEMBRANE TRANSPORTER ACTIVITY%GOBP%GO:1901016	REGULATION OF POTASSIUM ION TRANSMEMBRANE TRANSPORTER ACTIVITY%GOBP%GO:1901016		29	-0.32697	-2.05883	0.00587084	0.081258	1	1315	tags=41%, list=9%, signal=45%
REGULATION OF MICROTUBULE POLYMERIZATION OR DEPOLYMERIZATION%GOBP%GO:0031110	REGULATION OF MICROTUBULE POLYMERIZATION OR DEPOLYMERIZATION%GOBP%GO:0031110		35	-0.287801	-2.0569	0	0.0815553	1	3414	tags=51%, list=23%, signal=66%
HEART CONTRACTION%GOBP%GO:0060047	HEART CONTRACTION%GOBP%GO:0060047		44	-0.257121	-2.05649	0.00199601	0.0810592	1	4686	tags=57%, list=31%, signal=82%
ACTIN-MEDIATED CELL CONTRACTION%GOBP%GO:0070252	ACTIN-MEDIATED CELL CONTRACTION%GOBP%GO:0070252		48	-0.248749	-2.0519	0.0039604	0.0826118	1	4101	tags=52%, list=27%, signal=71%
MHC CLASS II ANTIGEN PRESENTATION%REACTOME DATABASE ID RELEASE 62%2132295	MHC CLASS II ANTIGEN PRESENTATION%REACTOME DATABASE ID RELEASE 62%2132295		83	-0.192052	-2.04952	0.00199203	0.0830641	1	9441	tags=82%, list=63%, signal=219%
SISTER CHROMATID SEGREGATION%GOBP%GO:0000819	SISTER CHROMATID SEGREGATION%GOBP%GO:0000819		128	-0.154954	-2.04861	0.00609756	0.082761	1	10370	tags=84%, list=69%, signal=270%
ACTIN FILAMENT-BASED MOVEMENT%GOBP%GO:0030048	ACTIN FILAMENT-BASED MOVEMENT%GOBP%GO:0030048		63	-0.220108	-2.04145	0.00583658	0.0857967	1	4101	tags=49%, list=27%, signal=67%
NEGATIVE REGULATION OF ION TRANSMEMBRANE TRANSPORTER ACTIVITY%GOBP%GO:0032413	NEGATIVE REGULATION OF ION TRANSMEMBRANE TRANSPORTER ACTIVITY%GOBP%GO:0032413		28	-0.320752	-2.04056	0.00192308	0.0854952	1	4313	tags=61%, list=29%, signal=85%
NEURONAL ACTION POTENTIAL%GOBP%GO:0019228	NEURONAL ACTION POTENTIAL%GOBP%GO:0019228		19	-0.392489	-2.03832	0.00195312	0.0858544	1	2810	tags=58%, list=19%, signal=71%
REGULATION OF HORMONE LEVELS%GOBP%GO:0010817	REGULATION OF HORMONE LEVELS%GOBP%GO:0010817		181	-0.129277	-2.03354	0.00199601	0.087698	1	5553	tags=50%, list=37%, signal=78%
POTASSIUM ION TRANSMEMBRANE TRANSPORT%GOBP%GO:0071805	POTASSIUM ION TRANSMEMBRANE TRANSPORT%GOBP%GO:0071805		60	-0.227202	-2.03155	0.00610998	0.0879294	1	3863	tags=48%, list=26%, signal=65%
REGULATION OF MUSCLE CONTRACTION%GOBP%GO:0006937	REGULATION OF MUSCLE CONTRACTION%GOBP%GO:0006937		71	-0.203766	-2.03016	0.00628931	0.0878883	1	2456	tags=37%, list=16%, signal=44%
SIGNAL RELEASE%GOBP%GO:0023061	SIGNAL RELEASE%GOBP%GO:0023061		95	-0.179575	-2.02853	0	0.0879001	1	2381	tags=34%, list=16%, signal=40%
VESICLE LOCALIZATION%GOBP%GO:0051648	VESICLE LOCALIZATION%GOBP%GO:0051648		189	-0.12573	-2.02834	0.00603622	0.0873116	1	3462	tags=35%, list=23%, signal=45%
MICROTUBULE ORGANIZING CENTER ORGANIZATION%GOBP%GO:0031023	MICROTUBULE ORGANIZING CENTER ORGANIZATION%GOBP%GO:0031023		71	-0.202053	-2.02083	0.0161943	0.0907462	1	6714	tags=65%, list=45%, signal=117%
POSITIVE REGULATION OF POTASSIUM ION TRANSPORT%GOBP%GO:0043268	POSITIVE REGULATION OF POTASSIUM ION TRANSPORT%GOBP%GO:0043268		20	-0.375908	-2.02034	0.00792079	0.0902635	1	1873	tags=50%, list=12%, signal=57%
HALLMARK_UV_RESPONSE_DN%MSIGDB_C2%HALLMARK_UV_RESPONSE_DN	HALLMARK_UV_RESPONSE_DN%MSIGDB_C2%HALLMARK_UV_RESPONSE_DN		135	-0.152394	-2.01918	0.0119284	0.0901226	1	5300	tags=50%, list=35%, signal=77%
SEROTONIN NEUROTRANSMITTER RELEASE CYCLE%REACTOME%R-HSA-181429.2	SEROTONIN NEUROTRANSMITTER RELEASE CYCLE%REACTOME%R-HSA-181429.2		14	-0.443656	-2.01759	0.00203666	0.0902109	1	1927	tags=57%, list=13%, signal=65%
MITOTIC METAPHASE AND ANAPHASE%REACTOME DATABASE ID RELEASE 62%2555396	MITOTIC METAPHASE AND ANAPHASE%REACTOME DATABASE ID RELEASE 62%2555396		141	-0.145407	-2.01655	0.00421053	0.0900383	1	10624	tags=85%, list=71%, signal=288%
MITOTIC ANAPHASE%REACTOME DATABASE ID RELEASE 62%68882	MITOTIC ANAPHASE%REACTOME DATABASE ID RELEASE 62%68882		140	-0.144323	-2.01569	0.00814664	0.0897876	1	10624	tags=85%, list=71%, signal=287%
CHROMOSOME LOCALIZATION%GOBP%GO:0050000	CHROMOSOME LOCALIZATION%GOBP%GO:0050000		43	-0.253849	-2.01182	0.00623701	0.0910767	1	10524	tags=95%, list=70%, signal=317%
REGULATION OF CELL SIZE%GOBP%GO:0008361	REGULATION OF CELL SIZE%GOBP%GO:0008361		69	-0.199595	-2.00981	0.00208333	0.0914874	1	5726	tags=58%, list=38%, signal=93%
PROTEIN TARGETING TO VACUOLE%GOBP%GO:0006623	PROTEIN TARGETING TO VACUOLE%GOBP%GO:0006623		24	-0.33743	-2.00952	0.0119048	0.0909589	1	6834	tags=79%, list=45%, signal=145%
VXPX CARGO-TARGETING TO CILIUM%REACTOME DATABASE ID RELEASE 62%5620916	VXPX CARGO-TARGETING TO CILIUM%REACTOME DATABASE ID RELEASE 62%5620916		17	-0.401076	-2.00721	0.00368324	0.0914454	1	7239	tags=88%, list=48%, signal=170%
STEROL BIOSYNTHETIC PROCESS%GOBP%GO:0016126	STEROL BIOSYNTHETIC PROCESS%GOBP%GO:0016126		29	-0.31152	-2.00712	0.00804829	0.0907876	1	3101	tags=52%, list=21%, signal=65%
REGULATION OF ACTION POTENTIAL%GOBP%GO:0098900	REGULATION OF ACTION POTENTIAL%GOBP%GO:0098900		35	-0.283722	-2.00294	0	0.092395	1	1758	tags=40%, list=12%, signal=45%
COLLAGEN FIBRIL ORGANIZATION%GOBP%GO:0030199	COLLAGEN FIBRIL ORGANIZATION%GOBP%GO:0030199		19	-0.383173	-1.99961	0.00591716	0.0936379	1	2159	tags=53%, list=14%, signal=61%
POSITIVE REGULATION OF NERVOUS SYSTEM DEVELOPMENT%GOBP%GO:0051962	POSITIVE REGULATION OF NERVOUS SYSTEM DEVELOPMENT%GOBP%GO:0051962		194	-0.125931	-1.99913	0.00198807	0.0932343	1	6885	tags=58%, list=46%, signal=106%
NABA_COLLAGENS%MSIGDB_C2%NABA_COLLAGENS	NABA_COLLAGENS%MSIGDB_C2%NABA_COLLAGENS		32	-0.292668	-1.99742	0.00369004	0.0934193	1	2656	tags=47%, list=18%, signal=57%
INTRA-GOLGI VESICLE-MEDIATED TRANSPORT%GOBP%GO:0006891	INTRA-GOLGI VESICLE-MEDIATED TRANSPORT%GOBP%GO:0006891		32	-0.295156	-1.9941	0.00200401	0.0944828	1	7314	tags=78%, list=49%, signal=152%
NEGATIVE REGULATION OF SUPRAMOLECULAR FIBER ORGANIZATION%GOBP%GO:1902904	NEGATIVE REGULATION OF SUPRAMOLECULAR FIBER ORGANIZATION%GOBP%GO:1902904		59	-0.218599	-1.99172	0.00192678	0.0951231	1	1568	tags=32%, list=10%, signal=36%
LGI-ADAM INTERACTIONS%REACTOME%R-HSA-5682910.2	LGI-ADAM INTERACTIONS%REACTOME%R-HSA-5682910.2		14	-0.436875	-1.98881	0.00596422	0.0961122	1	3102	tags=64%, list=21%, signal=81%
CILIARY BASAL BODY-PLASMA MEMBRANE DOCKING%GOBP%GO:0097711	CILIARY BASAL BODY-PLASMA MEMBRANE DOCKING%GOBP%GO:0097711		91	-0.177264	-1.98598	0.00397614	0.0970729	1	6765	tags=63%, list=45%, signal=113%
REGULATION OF AXONOGENESIS%GOBP%GO:0050770	REGULATION OF AXONOGENESIS%GOBP%GO:0050770		77	-0.191378	-1.97805	0.00206612	0.100922	1	5726	tags=57%, list=38%, signal=92%
POSITIVE REGULATION OF ION TRANSMEMBRANE TRANSPORTER ACTIVITY%GOBP%GO:0032414	POSITIVE REGULATION OF ION TRANSMEMBRANE TRANSPORTER ACTIVITY%GOBP%GO:0032414		43	-0.256382	-1.97683	0.00209205	0.100929	1	2100	tags=40%, list=14%, signal=46%
SEPARATION OF SISTER CHROMATIDS%REACTOME DATABASE ID RELEASE 62%2467813	SEPARATION OF SISTER CHROMATIDS%REACTOME DATABASE ID RELEASE 62%2467813		132	-0.150483	-1.97619	0.00402414	0.100604	1	10736	tags=86%, list=71%, signal=300%
BIOCARTA_PGC1A_PATHWAY%MSIGDB_C2%BIOCARTA_PGC1A_PATHWAY	BIOCARTA_PGC1A_PATHWAY%MSIGDB_C2%BIOCARTA_PGC1A_PATHWAY		21	-0.367845	-1.97357	0	0.101533	1	5214	tags=71%, list=35%, signal=109%
HALLMARK_TNFA_SIGNALING_VIA_NFKB%MSIGDB_C2%HALLMARK_TNFA_SIGNALING_VIA_NFKB	HALLMARK_TNFA_SIGNALING_VIA_NFKB%MSIGDB_C2%HALLMARK_TNFA_SIGNALING_VIA_NFKB		145	-0.141732	-1.97275	0.00391389	0.101339	1	1726	tags=26%, list=11%, signal=29%
MEMBRANE FUSION%GOBP%GO:0061025	MEMBRANE FUSION%GOBP%GO:0061025		123	-0.151443	-1.96677	0.00782779	0.104418	1	3119	tags=36%, list=21%, signal=45%
L1CAM INTERACTIONS%REACTOME DATABASE ID RELEASE 62%373760	L1CAM INTERACTIONS%REACTOME DATABASE ID RELEASE 62%373760		90	-0.173013	-1.96243	0.00401606	0.10617	1	9604	tags=81%, list=64%, signal=223%
PROTEIN DEPHOSPHORYLATION%GOBP%GO:0006470	PROTEIN DEPHOSPHORYLATION%GOBP%GO:0006470		104	-0.164284	-1.96136	0.00399202	0.106188	1	8674	tags=74%, list=58%, signal=174%
REGULATION OF CALCIUM ION TRANSMEMBRANE TRANSPORT%GOBP%GO:1903169	REGULATION OF CALCIUM ION TRANSMEMBRANE TRANSPORT%GOBP%GO:1903169		60	-0.213866	-1.96005	0.00397614	0.106234	1	4313	tags=50%, list=29%, signal=70%
CARGO RECOGNITION FOR CLATHRIN-MEDIATED ENDOCYTOSIS%REACTOME%R-HSA-8856825.2	CARGO RECOGNITION FOR CLATHRIN-MEDIATED ENDOCYTOSIS%REACTOME%R-HSA-8856825.2		85	-0.181625	-1.95762	0.0138067	0.107018	1	8954	tags=78%, list=60%, signal=191%
REGULATION OF PLK1 ACTIVITY AT G2 M TRANSITION%REACTOME%R-HSA-2565942.1	REGULATION OF PLK1 ACTIVITY AT G2 M TRANSITION%REACTOME%R-HSA-2565942.1		78	-0.185479	-1.95616	0.00819672	0.107224	1	3778	tags=44%, list=25%, signal=58%
AXON DEVELOPMENT%GOBP%GO:0061564	AXON DEVELOPMENT%GOBP%GO:0061564		200	-0.121804	-1.95258	0.0020284	0.108787	1	4055	tags=39%, list=27%, signal=53%
CRISTAE FORMATION%GOBP%GO:0042407	CRISTAE FORMATION%GOBP%GO:0042407		27	-0.313113	-1.95227	0.00420168	0.10823	1	8104	tags=85%, list=54%, signal=185%
AXONOGENESIS%GOBP%GO:0007409	AXONOGENESIS%GOBP%GO:0007409		189	-0.123268	-1.94938	0.006	0.10937	1	4055	tags=39%, list=27%, signal=53%
METABOTROPIC GLUTAMATE RECEPTOR GROUP II PATHWAY%PANTHER PATHWAY%P00040	METABOTROPIC GLUTAMATE RECEPTOR GROUP II PATHWAY%PANTHER PATHWAY%P00040		35	-0.276765	-1.94888	0	0.108943	1	4438	tags=57%, list=30%, signal=81%
MEMBRANE DOCKING%GOBP%GO:0022406	MEMBRANE DOCKING%GOBP%GO:0022406		141	-0.139819	-1.94845	0.00575816	0.108478	1	6871	tags=60%, list=46%, signal=109%
CLATHRIN-DEPENDENT ENDOCYTOSIS%GOBP%GO:0072583	CLATHRIN-DEPENDENT ENDOCYTOSIS%GOBP%GO:0072583		31	-0.297848	-1.94803	0	0.108003	1	7652	tags=81%, list=51%, signal=164%
POSITIVE REGULATION OF TRANSMEMBRANE TRANSPORT%GOBP%GO:0034764	POSITIVE REGULATION OF TRANSMEMBRANE TRANSPORT%GOBP%GO:0034764		66	-0.209705	-1.94752	0.00391389	0.107757	1	2100	tags=35%, list=14%, signal=40%
CENTROSOME DUPLICATION%GOBP%GO:0051298	CENTROSOME DUPLICATION%GOBP%GO:0051298		28	-0.312832	-1.94142	0.00587084	0.111099	1	5505	tags=68%, list=37%, signal=107%
COLLAGEN CHAIN TRIMERIZATION%REACTOME%R-HSA-8948216.2	COLLAGEN CHAIN TRIMERIZATION%REACTOME%R-HSA-8948216.2		32	-0.292668	-1.94038	0.00442478	0.111061	1	2656	tags=47%, list=18%, signal=57%
ESTABLISHMENT OF CHROMOSOME LOCALIZATION%GOBP%GO:0051303	ESTABLISHMENT OF CHROMOSOME LOCALIZATION%GOBP%GO:0051303		42	-0.252721	-1.93715	0.0118577	0.11235	1	10524	tags=95%, list=70%, signal=317%
CENTROSOME LOCALIZATION%GOBP%GO:0051642	CENTROSOME LOCALIZATION%GOBP%GO:0051642		13	-0.439925	-1.9326	0.0060241	0.114565	1	2643	tags=62%, list=18%, signal=75%
REGULATION OF STRIATED MUSCLE CONTRACTION%GOBP%GO:0006942	REGULATION OF STRIATED MUSCLE CONTRACTION%GOBP%GO:0006942		47	-0.241617	-1.9316	0.00424628	0.114534	1	2456	tags=40%, list=16%, signal=48%
REGULATION OF CARDIAC MUSCLE CELL CONTRACTION%GOBP%GO:0086004	REGULATION OF CARDIAC MUSCLE CELL CONTRACTION%GOBP%GO:0086004		24	-0.32775	-1.92958	0.0103306	0.115083	1	3849	tags=58%, list=26%, signal=78%
POSITIVE REGULATION OF CELL PROJECTION ORGANIZATION%GOBP%GO:0031346	POSITIVE REGULATION OF CELL PROJECTION ORGANIZATION%GOBP%GO:0031346		173	-0.126772	-1.92796	0.00616016	0.11536	1	6890	tags=58%, list=46%, signal=107%
PROTEIN REFOLDING%GOBP%GO:0042026	PROTEIN REFOLDING%GOBP%GO:0042026		16	-0.393414	-1.92233	0.0115385	0.118721	1	5365	tags=75%, list=36%, signal=117%
REGULATION OF CELL CYCLE G2/M PHASE TRANSITION%GOBP%GO:1902749	REGULATION OF CELL CYCLE G2/M PHASE TRANSITION%GOBP%GO:1902749		158	-0.12767	-1.91858	0.00803213	0.120671	1	8183	tags=67%, list=54%, signal=146%
C-TERMINAL PROTEIN AMINO ACID MODIFICATION%GOBP%GO:0018410	C-TERMINAL PROTEIN AMINO ACID MODIFICATION%GOBP%GO:0018410		41	-0.257628	-1.91837	0.00824742	0.120118	1	8234	tags=80%, list=55%, signal=178%
SEMAPHORIN INTERACTIONS%REACTOME DATABASE ID RELEASE 62%373755	SEMAPHORIN INTERACTIONS%REACTOME DATABASE ID RELEASE 62%373755		62	-0.200861	-1.91708	0.0161943	0.120227	1	3781	tags=45%, list=25%, signal=60%
INACTIVATION OF MAPK ACTIVITY%GOBP%GO:0000188	INACTIVATION OF MAPK ACTIVITY%GOBP%GO:0000188		18	-0.385187	-1.91688	0.00801603	0.119633	1	1733	tags=50%, list=12%, signal=56%
NUCLEAR DIVISION%GOBP%GO:0000280	NUCLEAR DIVISION%GOBP%GO:0000280		150	-0.133983	-1.91571	0.00788955	0.119659	1	10028	tags=80%, list=67%, signal=238%
RESOLUTION OF SISTER CHROMATID COHESION%REACTOME%R-HSA-2500257.1	RESOLUTION OF SISTER CHROMATID COHESION%REACTOME%R-HSA-2500257.1		73	-0.191642	-1.91536	0.010352	0.119165	1	10514	tags=89%, list=70%, signal=295%
PROTEIN DEPOLYMERIZATION%GOBP%GO:0051261	PROTEIN DEPOLYMERIZATION%GOBP%GO:0051261		17	-0.386762	-1.91345	0.00796813	0.119754	1	6570	tags=82%, list=44%, signal=146%
CYTOSKELETON-DEPENDENT INTRACELLULAR TRANSPORT%GOBP%GO:0030705	CYTOSKELETON-DEPENDENT INTRACELLULAR TRANSPORT%GOBP%GO:0030705		121	-0.153228	-1.91327	0.00996016	0.119186	1	7527	tags=65%, list=50%, signal=130%
VESICLE FUSION%GOBP%GO:0006906	VESICLE FUSION%GOBP%GO:0006906		77	-0.183394	-1.90881	0.0059761	0.121629	1	2333	tags=34%, list=16%, signal=40%
ANCHORING OF THE BASAL BODY TO THE PLASMA MEMBRANE%REACTOME DATABASE ID RELEASE 62%5620912	ANCHORING OF THE BASAL BODY TO THE PLASMA MEMBRANE%REACTOME DATABASE ID RELEASE 62%5620912		91	-0.168648	-1.90783	0.00414079	0.121575	1	7389	tags=66%, list=49%, signal=129%
MUSCLE CONTRACTION%GOBP%GO:0006936	MUSCLE CONTRACTION%GOBP%GO:0006936		117	-0.14939	-1.90777	0.014553	0.120925	1	3938	tags=41%, list=26%, signal=55%
ORGANIC HYDROXY COMPOUND BIOSYNTHETIC PROCESS%GOBP%GO:1901617	ORGANIC HYDROXY COMPOUND BIOSYNTHETIC PROCESS%GOBP%GO:1901617		76	-0.183917	-1.90522	0.0119522	0.122124	1	6148	tags=59%, list=41%, signal=100%
POSITIVE REGULATION OF ION TRANSMEMBRANE TRANSPORT%GOBP%GO:0034767	POSITIVE REGULATION OF ION TRANSMEMBRANE TRANSPORT%GOBP%GO:0034767		61	-0.208182	-1.90516	0.00395257	0.121468	1	1812	tags=33%, list=12%, signal=37%
SEMA3A PAK DEPENDENT AXON REPULSION%REACTOME%R-HSA-399954.1	SEMA3A PAK DEPENDENT AXON REPULSION%REACTOME%R-HSA-399954.1		16	-0.403541	-1.9029	0.00967118	0.122425	1	5213	tags=75%, list=35%, signal=115%
POSITIVE REGULATION OF NEURON PROJECTION DEVELOPMENT%GOBP%GO:0010976	POSITIVE REGULATION OF NEURON PROJECTION DEVELOPMENT%GOBP%GO:0010976		114	-0.154013	-1.90095	0.00978474	0.123137	1	6535	tags=59%, list=43%, signal=103%
REGULATION OF CATION CHANNEL ACTIVITY%GOBP%GO:2001257	REGULATION OF CATION CHANNEL ACTIVITY%GOBP%GO:2001257		77	-0.184185	-1.90066	0.0113852	0.122666	1	5053	tags=52%, list=34%, signal=78%
SODIUM ION TRANSMEMBRANE TRANSPORT%GOBP%GO:0035725	SODIUM ION TRANSMEMBRANE TRANSPORT%GOBP%GO:0035725		33	-0.269261	-1.89975	0.00403226	0.122611	1	4615	tags=58%, list=31%, signal=83%
FOREBRAIN DEVELOPMENT%GOBP%GO:0030900	FOREBRAIN DEVELOPMENT%GOBP%GO:0030900		90	-0.171595	-1.89801	0.0151515	0.123197	1	4116	tags=44%, list=27%, signal=61%
NEGATIVE REGULATION OF CATION CHANNEL ACTIVITY%GOBP%GO:2001258	NEGATIVE REGULATION OF CATION CHANNEL ACTIVITY%GOBP%GO:2001258		15	-0.402754	-1.89646	0.00819672	0.12342	1	4974	tags=73%, list=33%, signal=110%
FGF SIGNALING PATHWAY%PANTHER PATHWAY%P00021	FGF SIGNALING PATHWAY%PANTHER PATHWAY%P00021		89	-0.168794	-1.89487	0.00965251	0.123944	1	6765	tags=62%, list=45%, signal=112%
DOWNSTREAM SIGNALING IN NAIVE CD8+ T CELLS%PATHWAY INTERACTION DATABASE NCI-NATURE CURATED DATA%DOWNSTREAM SIGNALING IN NAIVE CD8+ T CELLS	DOWNSTREAM SIGNALING IN NAIVE CD8+ T CELLS%PATHWAY INTERACTION DATABASE NCI-NATURE CURATED DATA%DOWNSTREAM SIGNALING IN NAIVE CD8+ T CELLS		33	-0.270435	-1.89295	0.0179641	0.124657	1	5508	tags=64%, list=37%, signal=100%
CENTRIOLE REPLICATION%GOBP%GO:0007099	CENTRIOLE REPLICATION%GOBP%GO:0007099		14	-0.410737	-1.8901	0.00608519	0.126052	1	6714	tags=86%, list=45%, signal=155%
PROTEIN LOCALIZATION TO VACUOLE%GOBP%GO:0072665	PROTEIN LOCALIZATION TO VACUOLE%GOBP%GO:0072665		39	-0.257866	-1.88892	0.00407332	0.126176	1	4227	tags=54%, list=28%, signal=75%
G ALPHA (Q) SIGNALLING EVENTS%REACTOME%R-HSA-416476.6	G ALPHA (Q) SIGNALLING EVENTS%REACTOME%R-HSA-416476.6		89	-0.168663	-1.88871	0.0137795	0.125689	1	2040	tags=30%, list=14%, signal=35%
ORGANELLE MEMBRANE FUSION%GOBP%GO:0090174	ORGANELLE MEMBRANE FUSION%GOBP%GO:0090174		81	-0.176145	-1.88754	0.00595238	0.125859	1	3119	tags=38%, list=21%, signal=48%
REGULATION OF CARDIAC MUSCLE CONTRACTION BY CALCIUM ION SIGNALING%GOBP%GO:0010882	REGULATION OF CARDIAC MUSCLE CONTRACTION BY CALCIUM ION SIGNALING%GOBP%GO:0010882		14	-0.408415	-1.88609	0.00784314	0.12622	1	2456	tags=57%, list=16%, signal=68%
AURKA ACTIVATION BY TPX2%REACTOME%R-HSA-8854518.3	AURKA ACTIVATION BY TPX2%REACTOME%R-HSA-8854518.3		66	-0.196547	-1.88568	0.011976	0.125919	1	4801	tags=52%, list=32%, signal=75%
POSITIVE REGULATION OF POTASSIUM ION TRANSMEMBRANE TRANSPORTER ACTIVITY%GOBP%GO:1901018	POSITIVE REGULATION OF POTASSIUM ION TRANSMEMBRANE TRANSPORTER ACTIVITY%GOBP%GO:1901018		11	-0.465584	-1.88324	0.00589391	0.127127	1	3938	tags=73%, list=26%, signal=98%
PLASMA MEMBRANE FUSION%GOBP%GO:0045026	PLASMA MEMBRANE FUSION%GOBP%GO:0045026		12	-0.450448	-1.87882	0.00573614	0.129542	1	2003	tags=58%, list=13%, signal=67%
ACID SECRETION%GOBP%GO:0046717	ACID SECRETION%GOBP%GO:0046717		29	-0.286159	-1.8745	0.0101215	0.13192	1	1927	tags=41%, list=13%, signal=47%
REGULATION OF NEUROTRANSMITTER SECRETION%GOBP%GO:0046928	REGULATION OF NEUROTRANSMITTER SECRETION%GOBP%GO:0046928		27	-0.298487	-1.87161	0.00610998	0.133273	1	4428	tags=59%, list=29%, signal=84%
DOUBLE-STRAND BREAK REPAIR%GOBP%GO:0006302	DOUBLE-STRAND BREAK REPAIR%GOBP%GO:0006302		128	-0.143591	-1.87066	0.0134357	0.133355	1	8309	tags=70%, list=55%, signal=154%
CHOLESTEROL BIOSYNTHETIC PROCESS%GOBP%GO:0006695	CHOLESTEROL BIOSYNTHETIC PROCESS%GOBP%GO:0006695		27	-0.312758	-1.8703	0.010395	0.13297	1	3101	tags=52%, list=21%, signal=65%
LOSS OF NLP FROM MITOTIC CENTROSOMES%REACTOME DATABASE ID RELEASE 62%380259	LOSS OF NLP FROM MITOTIC CENTROSOMES%REACTOME DATABASE ID RELEASE 62%380259		64	-0.196997	-1.87026	0.00849257	0.132342	1	4801	tags=52%, list=32%, signal=75%
NON-RECOMBINATIONAL REPAIR%GOBP%GO:0000726	NON-RECOMBINATIONAL REPAIR%GOBP%GO:0000726		57	-0.209691	-1.86942	0.0131579	0.132363	1	8197	tags=75%, list=55%, signal=165%
REGULATION OF SYNAPTIC VESICLE EXOCYTOSIS%GOBP%GO:2000300	REGULATION OF SYNAPTIC VESICLE EXOCYTOSIS%GOBP%GO:2000300		16	-0.387888	-1.86568	0.0137255	0.134358	1	6387	tags=81%, list=43%, signal=141%
NUCLEAR CHROMOSOME SEGREGATION%GOBP%GO:0098813	NUCLEAR CHROMOSOME SEGREGATION%GOBP%GO:0098813		148	-0.132015	-1.86563	0.00606061	0.133736	1	10524	tags=83%, list=70%, signal=275%
METAPHASE PLATE CONGRESSION%GOBP%GO:0051310	METAPHASE PLATE CONGRESSION%GOBP%GO:0051310		37	-0.260331	-1.86075	0.00613497	0.13685	1	10312	tags=95%, list=69%, signal=301%
THE PHOTOTRANSDUCTION CASCADE%REACTOME%R-HSA-2514856.1	THE PHOTOTRANSDUCTION CASCADE%REACTOME%R-HSA-2514856.1		13	-0.430251	-1.86027	0.0141414	0.136552	1	3944	tags=69%, list=26%, signal=94%
REGULATION OF SYNAPTIC PLASTICITY%GOBP%GO:0048167	REGULATION OF SYNAPTIC PLASTICITY%GOBP%GO:0048167		66	-0.190834	-1.85587	0.016791	0.139259	1	1927	tags=32%, list=13%, signal=36%
PID_CD8_TCR_DOWNSTREAM_PATHWAY%MSIGDB_C2%PID_CD8_TCR_DOWNSTREAM_PATHWAY	PID_CD8_TCR_DOWNSTREAM_PATHWAY%MSIGDB_C2%PID_CD8_TCR_DOWNSTREAM_PATHWAY		33	-0.270435	-1.85532	0.0127389	0.139027	1	5508	tags=64%, list=37%, signal=100%
TIE2 SIGNALING%REACTOME DATABASE ID RELEASE 62%210993	TIE2 SIGNALING%REACTOME DATABASE ID RELEASE 62%210993		11	-0.457252	-1.85342	0.0117417	0.139791	1	5429	tags=82%, list=36%, signal=128%
RHO GTPASES ACTIVATE PAKS%REACTOME%R-HSA-5627123.2	RHO GTPASES ACTIVATE PAKS%REACTOME%R-HSA-5627123.2		20	-0.348884	-1.85297	0.0114286	0.13937	1	3781	tags=60%, list=25%, signal=80%
SECONDARY ALCOHOL BIOSYNTHETIC PROCESS%GOBP%GO:1902653	SECONDARY ALCOHOL BIOSYNTHETIC PROCESS%GOBP%GO:1902653		28	-0.294225	-1.85291	0.00804829	0.138753	1	3101	tags=50%, list=21%, signal=63%
AXON ENSHEATHMENT%GOBP%GO:0008366	AXON ENSHEATHMENT%GOBP%GO:0008366		40	-0.245796	-1.85259	0.0238569	0.138357	1	6084	tags=65%, list=40%, signal=109%
ESTABLISHMENT OF PROTEIN LOCALIZATION TO VACUOLE%GOBP%GO:0072666	ESTABLISHMENT OF PROTEIN LOCALIZATION TO VACUOLE%GOBP%GO:0072666		28	-0.295776	-1.84908	0.0220884	0.140354	1	6834	tags=75%, list=45%, signal=137%
POSITIVE REGULATION OF TRANSPORTER ACTIVITY%GOBP%GO:0032411	POSITIVE REGULATION OF TRANSPORTER ACTIVITY%GOBP%GO:0032411		50	-0.221035	-1.84602	0.0159681	0.142148	1	2100	tags=36%, list=14%, signal=42%
RESPONSE TO UNFOLDED PROTEIN%GOBP%GO:0006986	RESPONSE TO UNFOLDED PROTEIN%GOBP%GO:0006986		122	-0.141681	-1.84275	0.00785855	0.143814	1	3801	tags=39%, list=25%, signal=52%
LOSS OF PROTEINS REQUIRED FOR INTERPHASE MICROTUBULE ORGANIZATIONÂ FROM THE CENTROSOME%REACTOME DATABASE ID RELEASE 62%380284	LOSS OF PROTEINS REQUIRED FOR INTERPHASE MICROTUBULE ORGANIZATIONÂ FROM THE CENTROSOME%REACTOME DATABASE ID RELEASE 62%380284		64	-0.196997	-1.83966	0.00394477	0.145566	1	4801	tags=52%, list=32%, signal=75%
REGULATION OF AXON EXTENSION INVOLVED IN AXON GUIDANCE%GOBP%GO:0048841	REGULATION OF AXON EXTENSION INVOLVED IN AXON GUIDANCE%GOBP%GO:0048841		10	-0.477489	-1.83942	0.00773694	0.145053	1	3349	tags=70%, list=22%, signal=90%
POSITIVE REGULATION OF BLOOD CIRCULATION%GOBP%GO:1903524	POSITIVE REGULATION OF BLOOD CIRCULATION%GOBP%GO:1903524		19	-0.343147	-1.83547	0.011811	0.147427	1	5132	tags=68%, list=34%, signal=104%
POSITIVE REGULATION OF REGULATED SECRETORY PATHWAY%GOBP%GO:1903307	POSITIVE REGULATION OF REGULATED SECRETORY PATHWAY%GOBP%GO:1903307		25	-0.304067	-1.83518	0.0118577	0.147027	1	5657	tags=68%, list=38%, signal=109%
REGULATION OF RAS FAMILY ACTIVATION%PATHWAY INTERACTION DATABASE NCI-NATURE CURATED DATA%REGULATION OF RAS FAMILY ACTIVATION	REGULATION OF RAS FAMILY ACTIVATION%PATHWAY INTERACTION DATABASE NCI-NATURE CURATED DATA%REGULATION OF RAS FAMILY ACTIVATION		31	-0.277459	-1.83147	0.0120968	0.149402	1	6019	tags=68%, list=40%, signal=113%
POTASSIUM CHANNELS%REACTOME%R-HSA-1296071.1	POTASSIUM CHANNELS%REACTOME%R-HSA-1296071.1		75	-0.180535	-1.83111	0.0183673	0.148996	1	3913	tags=44%, list=26%, signal=59%
POSITIVE REGULATION OF TELOMERASE ACTIVITY%GOBP%GO:0051973	POSITIVE REGULATION OF TELOMERASE ACTIVITY%GOBP%GO:0051973		30	-0.27817	-1.82916	0.00796813	0.149851	1	4344	tags=57%, list=29%, signal=80%
DETECTION OF MECHANICAL STIMULUS%GOBP%GO:0050982	DETECTION OF MECHANICAL STIMULUS%GOBP%GO:0050982		17	-0.362642	-1.82471	0.00386847	0.152794	1	6932	tags=82%, list=46%, signal=153%
REGULATION OF ACTIN FILAMENT-BASED MOVEMENT%GOBP%GO:1903115	REGULATION OF ACTIN FILAMENT-BASED MOVEMENT%GOBP%GO:1903115		25	-0.3044	-1.82413	0.0191571	0.152613	1	3849	tags=56%, list=26%, signal=75%
SEMA3A-PLEXIN REPULSION SIGNALING BY INHIBITING INTEGRIN ADHESION%REACTOME%R-HSA-399955.1	SEMA3A-PLEXIN REPULSION SIGNALING BY INHIBITING INTEGRIN ADHESION%REACTOME%R-HSA-399955.1		14	-0.407963	-1.8239	0.0219561	0.152143	1	3536	tags=64%, list=24%, signal=84%
ANTIGEN PROCESSING AND PRESENTATION%GOBP%GO:0019882	ANTIGEN PROCESSING AND PRESENTATION%GOBP%GO:0019882		155	-0.126683	-1.8223	0.016632	0.152668	1	8974	tags=72%, list=60%, signal=178%
POSITIVE REGULATION OF EXOCYTOSIS%GOBP%GO:0045921	POSITIVE REGULATION OF EXOCYTOSIS%GOBP%GO:0045921		48	-0.222515	-1.82088	0.0142276	0.153215	1	5746	tags=60%, list=38%, signal=98%
CARGO TRAFFICKING TO THE PERICILIARY MEMBRANE%REACTOME%R-HSA-5620920.2	CARGO TRAFFICKING TO THE PERICILIARY MEMBRANE%REACTOME%R-HSA-5620920.2		47	-0.221089	-1.819	0.00596422	0.154119	1	7239	tags=70%, list=48%, signal=135%
CENTROSOME CYCLE%GOBP%GO:0007098	CENTROSOME CYCLE%GOBP%GO:0007098		62	-0.199195	-1.81851	0.0122449	0.153862	1	6714	tags=65%, list=45%, signal=116%
COPI-INDEPENDENT GOLGI-TO-ER RETROGRADE TRAFFIC%REACTOME DATABASE ID RELEASE 62%6811436	COPI-INDEPENDENT GOLGI-TO-ER RETROGRADE TRAFFIC%REACTOME DATABASE ID RELEASE 62%6811436		33	-0.269722	-1.81765	0.00963391	0.153864	1	5974	tags=67%, list=40%, signal=110%
ENSHEATHMENT OF NEURONS%GOBP%GO:0007272	ENSHEATHMENT OF NEURONS%GOBP%GO:0007272		40	-0.245796	-1.81525	0.0216535	0.155127	1	6084	tags=65%, list=40%, signal=109%
SMOOTH MUSCLE CONTRACTION%GOBP%GO:0006939	SMOOTH MUSCLE CONTRACTION%GOBP%GO:0006939		16	-0.373817	-1.81286	0.0142276	0.156377	1	3781	tags=63%, list=25%, signal=83%
FOXM1 TRANSCRIPTION FACTOR NETWORK%PATHWAY INTERACTION DATABASE NCI-NATURE CURATED DATA%FOXM1 TRANSCRIPTION FACTOR NETWORK	FOXM1 TRANSCRIPTION FACTOR NETWORK%PATHWAY INTERACTION DATABASE NCI-NATURE CURATED DATA%FOXM1 TRANSCRIPTION FACTOR NETWORK		27	-0.296682	-1.8122	0.0259259	0.156211	1	6681	tags=74%, list=44%, signal=133%
MITOTIC SPINDLE CHECKPOINT%REACTOME DATABASE ID RELEASE 62%69618	MITOTIC SPINDLE CHECKPOINT%REACTOME DATABASE ID RELEASE 62%69618		80	-0.176238	-1.80853	0.0124481	0.158675	1	10514	tags=88%, list=70%, signal=290%
NEURON RECOGNITION%GOBP%GO:0008038	NEURON RECOGNITION%GOBP%GO:0008038		20	-0.338537	-1.80433	0.0122449	0.161829	1	3185	tags=55%, list=21%, signal=70%
SUPERPATHWAY OF CHOLESTEROL BIOSYNTHESIS%HUMANCYC%PWY66-5	SUPERPATHWAY OF CHOLESTEROL BIOSYNTHESIS%HUMANCYC%PWY66-5		24	-0.305213	-1.80273	0.0117417	0.162547	1	2935	tags=50%, list=20%, signal=62%
FORMATION OF ATP BY CHEMIOSMOTIC COUPLING%REACTOME DATABASE ID RELEASE 62%163210	FORMATION OF ATP BY CHEMIOSMOTIC COUPLING%REACTOME DATABASE ID RELEASE 62%163210		18	-0.351673	-1.80029	0.0193798	0.163918	1	8079	tags=89%, list=54%, signal=192%
DETECTION OF ABIOTIC STIMULUS%GOBP%GO:0009582	DETECTION OF ABIOTIC STIMULUS%GOBP%GO:0009582		34	-0.25614	-1.79937	0.0247423	0.164008	1	7209	tags=74%, list=48%, signal=141%
POSITIVE REGULATION OF SYNAPTIC TRANSMISSION%GOBP%GO:0050806	POSITIVE REGULATION OF SYNAPTIC TRANSMISSION%GOBP%GO:0050806		47	-0.228082	-1.79869	0.0205479	0.163831	1	1380	tags=32%, list=9%, signal=35%
DOUBLE-STRAND BREAK REPAIR VIA NONHOMOLOGOUS END JOINING%GOBP%GO:0006303	DOUBLE-STRAND BREAK REPAIR VIA NONHOMOLOGOUS END JOINING%GOBP%GO:0006303		53	-0.209967	-1.79765	0.0239521	0.164006	1	8197	tags=75%, list=55%, signal=165%
DOWNSTREAM SIGNALING OF ACTIVATED FGFR1%REACTOME DATABASE ID RELEASE 62%5654687	DOWNSTREAM SIGNALING OF ACTIVATED FGFR1%REACTOME DATABASE ID RELEASE 62%5654687		18	-0.348178	-1.79474	0.0180361	0.165766	1	6462	tags=78%, list=43%, signal=136%
RESPONSE TO MECHANICAL STIMULUS%GOBP%GO:0009612	RESPONSE TO MECHANICAL STIMULUS%GOBP%GO:0009612		59	-0.193297	-1.79446	0.0161943	0.165322	1	2456	tags=36%, list=16%, signal=42%
REGULATION OF PROTEIN LOCALIZATION TO CELL PERIPHERY%GOBP%GO:1904375	REGULATION OF PROTEIN LOCALIZATION TO CELL PERIPHERY%GOBP%GO:1904375		63	-0.190394	-1.79212	0.00787402	0.166644	1	6692	tags=63%, list=45%, signal=114%
MITOTIC NUCLEAR DIVISION%GOBP%GO:0140014	MITOTIC NUCLEAR DIVISION%GOBP%GO:0140014		100	-0.150771	-1.79196	0.0206767	0.166107	1	9320	tags=77%, list=62%, signal=201%
RESPONSE TO OSMOTIC STRESS%GOBP%GO:0006970	RESPONSE TO OSMOTIC STRESS%GOBP%GO:0006970		20	-0.334422	-1.78791	0.0194175	0.169258	1	3998	tags=60%, list=27%, signal=82%
BIOCARTA_CACAM_PATHWAY%MSIGDB_C2%BIOCARTA_CACAM_PATHWAY	BIOCARTA_CACAM_PATHWAY%MSIGDB_C2%BIOCARTA_CACAM_PATHWAY		13	-0.400408	-1.78459	0.0208333	0.171426	1	4392	tags=69%, list=29%, signal=98%
BIOCARTA_CCR3_PATHWAY%MSIGDB_C2%BIOCARTA_CCR3_PATHWAY	BIOCARTA_CCR3_PATHWAY%MSIGDB_C2%BIOCARTA_CCR3_PATHWAY		17	-0.3598	-1.78332	0.0257937	0.171865	1	5207	tags=71%, list=35%, signal=108%
POSITIVE REGULATION OF CATION TRANSMEMBRANE TRANSPORT%GOBP%GO:1904064	POSITIVE REGULATION OF CATION TRANSMEMBRANE TRANSPORT%GOBP%GO:1904064		56	-0.201648	-1.78131	0.0125261	0.17296	1	1812	tags=32%, list=12%, signal=36%
NEGATIVE REGULATION OF SYNAPTIC TRANSMISSION%GOBP%GO:0050805	NEGATIVE REGULATION OF SYNAPTIC TRANSMISSION%GOBP%GO:0050805		21	-0.328414	-1.78115	0.0326087	0.172392	1	9383	tags=95%, list=62%, signal=253%
HALLMARK_KRAS_SIGNALING_UP%MSIGDB_C2%HALLMARK_KRAS_SIGNALING_UP	HALLMARK_KRAS_SIGNALING_UP%MSIGDB_C2%HALLMARK_KRAS_SIGNALING_UP		140	-0.128895	-1.77997	0.00808081	0.172901	1	1624	tags=24%, list=11%, signal=26%
POST-GOLGI VESICLE-MEDIATED TRANSPORT%GOBP%GO:0006892	POST-GOLGI VESICLE-MEDIATED TRANSPORT%GOBP%GO:0006892		79	-0.166891	-1.77928	0.0226337	0.172837	1	5875	tags=56%, list=39%, signal=91%
DOWNSTREAM SIGNALING EVENTS OF B CELL RECEPTOR (BCR)%REACTOME DATABASE ID RELEASE 62%1168372	DOWNSTREAM SIGNALING EVENTS OF B CELL RECEPTOR (BCR)%REACTOME DATABASE ID RELEASE 62%1168372		75	-0.176343	-1.77661	0.0195695	0.174734	1	8383	tags=73%, list=56%, signal=165%
REGULATION OF POTASSIUM ION TRANSPORT%GOBP%GO:0043266	REGULATION OF POTASSIUM ION TRANSPORT%GOBP%GO:0043266		46	-0.223919	-1.77523	0.0290135	0.175323	1	1873	tags=35%, list=12%, signal=40%
PHOSPHOLIPASE C-ACTIVATING G-PROTEIN COUPLED RECEPTOR SIGNALING PATHWAY%GOBP%GO:0007200	PHOSPHOLIPASE C-ACTIVATING G-PROTEIN COUPLED RECEPTOR SIGNALING PATHWAY%GOBP%GO:0007200		37	-0.24327	-1.76867	0.0105042	0.180709	1	2040	tags=38%, list=14%, signal=44%
GOLGI TO ENDOSOME TRANSPORT%GOBP%GO:0006895	GOLGI TO ENDOSOME TRANSPORT%GOBP%GO:0006895		19	-0.337746	-1.76848	0.019685	0.180184	1	9167	tags=95%, list=61%, signal=243%
REGULATION OF CELL MORPHOGENESIS INVOLVED IN DIFFERENTIATION%GOBP%GO:0010769	REGULATION OF CELL MORPHOGENESIS INVOLVED IN DIFFERENTIATION%GOBP%GO:0010769		140	-0.127801	-1.76819	0.0139442	0.1797	1	4216	tags=41%, list=28%, signal=56%
STRIATED MUSCLE CONTRACTION%GOBP%GO:0006941	STRIATED MUSCLE CONTRACTION%GOBP%GO:0006941		55	-0.200583	-1.76715	0.00782779	0.180027	1	4101	tags=47%, list=27%, signal=65%
REGULATION OF POTASSIUM ION TRANSMEMBRANE TRANSPORT%GOBP%GO:1901379	REGULATION OF POTASSIUM ION TRANSMEMBRANE TRANSPORT%GOBP%GO:1901379		41	-0.230247	-1.76711	0.00968992	0.179358	1	1315	tags=32%, list=9%, signal=35%
PID_EPHB_FWD_PATHWAY%MSIGDB_C2%PID_EPHB_FWD_PATHWAY	PID_EPHB_FWD_PATHWAY%MSIGDB_C2%PID_EPHB_FWD_PATHWAY		39	-0.237247	-1.7657	0.0138889	0.18002	1	4536	tags=54%, list=30%, signal=77%
POSITIVE REGULATION OF SODIUM ION TRANSMEMBRANE TRANSPORT%GOBP%GO:1902307	POSITIVE REGULATION OF SODIUM ION TRANSMEMBRANE TRANSPORT%GOBP%GO:1902307		13	-0.399106	-1.7645	0.0200401	0.180476	1	2100	tags=54%, list=14%, signal=63%
POSITIVE REGULATION OF AXON EXTENSION%GOBP%GO:0045773	POSITIVE REGULATION OF AXON EXTENSION%GOBP%GO:0045773		18	-0.350026	-1.76436	0.0221328	0.17993	1	7269	tags=83%, list=48%, signal=161%
POSITIVE REGULATION OF SODIUM ION TRANSMEMBRANE TRANSPORTER ACTIVITY%GOBP%GO:2000651	POSITIVE REGULATION OF SODIUM ION TRANSMEMBRANE TRANSPORTER ACTIVITY%GOBP%GO:2000651		10	-0.460606	-1.7613	0.0260521	0.182016	1	2100	tags=60%, list=14%, signal=70%
REGULATION OF RECEPTOR-MEDIATED ENDOCYTOSIS%GOBP%GO:0048259	REGULATION OF RECEPTOR-MEDIATED ENDOCYTOSIS%GOBP%GO:0048259		53	-0.204888	-1.7573	0.0144928	0.185187	1	9407	tags=83%, list=63%, signal=221%
SYNTHESIS OF ACTIVE UBIQUITIN: ROLES OF E1 AND E2 ENZYMES%REACTOME DATABASE ID RELEASE 62%8866652	SYNTHESIS OF ACTIVE UBIQUITIN: ROLES OF E1 AND E2 ENZYMES%REACTOME DATABASE ID RELEASE 62%8866652		29	-0.275	-1.75585	0.0211132	0.18586	1	10384	tags=97%, list=69%, signal=312%
CELL COMMUNICATION BY ELECTRICAL COUPLING%GOBP%GO:0010644	CELL COMMUNICATION BY ELECTRICAL COUPLING%GOBP%GO:0010644		15	-0.380058	-1.75377	0.0137795	0.187192	1	4313	tags=67%, list=29%, signal=93%
COPI-DEPENDENT GOLGI-TO-ER RETROGRADE TRAFFIC%REACTOME DATABASE ID RELEASE 62%6811434	COPI-DEPENDENT GOLGI-TO-ER RETROGRADE TRAFFIC%REACTOME DATABASE ID RELEASE 62%6811434		66	-0.179637	-1.75325	0.0209205	0.186994	1	4371	tags=47%, list=29%, signal=66%
ANTIGEN PROCESSING AND PRESENTATION OF PEPTIDE ANTIGEN%GOBP%GO:0048002	ANTIGEN PROCESSING AND PRESENTATION OF PEPTIDE ANTIGEN%GOBP%GO:0048002		141	-0.127395	-1.75134	0.0194175	0.188092	1	8974	tags=72%, list=60%, signal=178%
DSCAM INTERACTIONS%REACTOME DATABASE ID RELEASE 62%376172	DSCAM INTERACTIONS%REACTOME DATABASE ID RELEASE 62%376172		11	-0.432142	-1.75133	0.0164609	0.187386	1	5806	tags=82%, list=39%, signal=133%
DEPHOSPHORYLATION%GOBP%GO:0016311	DEPHOSPHORYLATION%GOBP%GO:0016311		128	-0.134848	-1.75127	0.0138067	0.186735	1	8674	tags=71%, list=58%, signal=167%
CLATHRIN COAT ASSEMBLY%GOBP%GO:0048268	CLATHRIN COAT ASSEMBLY%GOBP%GO:0048268		10	-0.45338	-1.74886	0.0198807	0.188432	1	3711	tags=70%, list=25%, signal=93%
AXON GUIDANCE%GOBP%GO:0007411	AXON GUIDANCE%GOBP%GO:0007411		127	-0.132881	-1.74746	0.0163265	0.189052	1	4055	tags=40%, list=27%, signal=55%
MYELINATION%GOBP%GO:0042552	MYELINATION%GOBP%GO:0042552		37	-0.244392	-1.74526	0.0242915	0.190423	1	6084	tags=65%, list=40%, signal=109%
ION HOMEOSTASIS%REACTOME DATABASE ID RELEASE 62%5578775	ION HOMEOSTASIS%REACTOME DATABASE ID RELEASE 62%5578775		39	-0.237365	-1.74388	0.0193424	0.191039	1	5690	tags=62%, list=38%, signal=99%
PALLIUM DEVELOPMENT%GOBP%GO:0021543	PALLIUM DEVELOPMENT%GOBP%GO:0021543		43	-0.220216	-1.74288	0.0251572	0.191346	1	1943	tags=35%, list=13%, signal=40%
CELLULAR RESPONSE TO OSMOTIC STRESS%GOBP%GO:0071470	CELLULAR RESPONSE TO OSMOTIC STRESS%GOBP%GO:0071470		12	-0.400964	-1.74239	0.0177165	0.191098	1	3998	tags=67%, list=27%, signal=91%
POSITIVE REGULATION OF DNA-TEMPLATED TRANSCRIPTION, INITIATION%GOBP%GO:2000144	POSITIVE REGULATION OF DNA-TEMPLATED TRANSCRIPTION, INITIATION%GOBP%GO:2000144		16	-0.346255	-1.7417	0.0141988	0.191066	1	8890	tags=94%, list=59%, signal=229%
PID_ERBB1_INTERNALIZATION_PATHWAY%MSIGDB_C2%PID_ERBB1_INTERNALIZATION_PATHWAY	PID_ERBB1_INTERNALIZATION_PATHWAY%MSIGDB_C2%PID_ERBB1_INTERNALIZATION_PATHWAY		40	-0.230005	-1.74146	0.0295858	0.190604	1	5945	tags=63%, list=40%, signal=103%
MICROTUBULE POLYMERIZATION OR DEPOLYMERIZATION%GOBP%GO:0031109	MICROTUBULE POLYMERIZATION OR DEPOLYMERIZATION%GOBP%GO:0031109		28	-0.274081	-1.7388	0.0122699	0.192674	1	10379	tags=96%, list=69%, signal=311%
CELL MIGRATION INVOLVED IN SPROUTING ANGIOGENESIS%GOBP%GO:0002042	CELL MIGRATION INVOLVED IN SPROUTING ANGIOGENESIS%GOBP%GO:0002042		13	-0.399839	-1.73833	0.0198413	0.192443	1	2089	tags=54%, list=14%, signal=62%
RESOLUTION OF D-LOOP STRUCTURES THROUGH HOLLIDAY JUNCTION INTERMEDIATES%REACTOME%R-HSA-5693568.1	RESOLUTION OF D-LOOP STRUCTURES THROUGH HOLLIDAY JUNCTION INTERMEDIATES%REACTOME%R-HSA-5693568.1		24	-0.292844	-1.73721	0.02693	0.192931	1	10007	tags=96%, list=67%, signal=286%
REGULATION OF HORMONE SECRETION%GOBP%GO:0046883	REGULATION OF HORMONE SECRETION%GOBP%GO:0046883		98	-0.151881	-1.73695	0.0181452	0.192496	1	5553	tags=52%, list=37%, signal=82%
GASTRIN-CREB SIGNALLING PATHWAY VIA PKC AND MAPK%REACTOME%R-HSA-881907.1	GASTRIN-CREB SIGNALLING PATHWAY VIA PKC AND MAPK%REACTOME%R-HSA-881907.1		103	-0.147406	-1.73662	0.0135135	0.192147	1	1740	tags=26%, list=12%, signal=29%
NEURON PROJECTION FASCICULATION%GOBP%GO:0106030	NEURON PROJECTION FASCICULATION%GOBP%GO:0106030		12	-0.406448	-1.73602	0.0148936	0.192055	1	8924	tags=100%, list=59%, signal=246%
PROTEIN K11-LINKED UBIQUITINATION%GOBP%GO:0070979	PROTEIN K11-LINKED UBIQUITINATION%GOBP%GO:0070979		27	-0.281349	-1.73014	0.0310078	0.197181	1	5798	tags=67%, list=39%, signal=108%
REGULATION OF MITOTIC CELL CYCLE SPINDLE ASSEMBLY CHECKPOINT%GOBP%GO:0090266	REGULATION OF MITOTIC CELL CYCLE SPINDLE ASSEMBLY CHECKPOINT%GOBP%GO:0090266		11	-0.413844	-1.72784	0.022	0.19881	1	1983	tags=55%, list=13%, signal=63%
REGULATION OF MITOTIC SPINDLE ORGANIZATION%GOBP%GO:0060236	REGULATION OF MITOTIC SPINDLE ORGANIZATION%GOBP%GO:0060236		31	-0.259383	-1.72688	0.0245399	0.199067	1	4836	tags=58%, list=32%, signal=85%
MUSCARINIC ACETYLCHOLINE RECEPTOR 1 AND 3 SIGNALING PATHWAY%PANTHER PATHWAY%P00042	MUSCARINIC ACETYLCHOLINE RECEPTOR 1 AND 3 SIGNALING PATHWAY%PANTHER PATHWAY%P00042		45	-0.214694	-1.72611	0.0238095	0.19921	1	2461	tags=38%, list=16%, signal=45%
SIGNAL TRANSDUCTION IN ABSENCE OF LIGAND%GOBP%GO:0038034	SIGNAL TRANSDUCTION IN ABSENCE OF LIGAND%GOBP%GO:0038034		14	-0.378518	-1.7249	0.0266393	0.199699	1	3978	tags=64%, list=26%, signal=87%
NEURON PROJECTION GUIDANCE%GOBP%GO:0097485	NEURON PROJECTION GUIDANCE%GOBP%GO:0097485		127	-0.132881	-1.72208	0.028463	0.201849	1	4055	tags=40%, list=27%, signal=55%
MEMORY%GOBP%GO:0007613	MEMORY%GOBP%GO:0007613		30	-0.267211	-1.7207	0.0162602	0.20258	1	5510	tags=63%, list=37%, signal=100%
AXONAL FASCICULATION%GOBP%GO:0007413	AXONAL FASCICULATION%GOBP%GO:0007413		12	-0.406448	-1.7201	0.03	0.202508	1	8924	tags=100%, list=59%, signal=246%
NEGATIVE REGULATION OF ION TRANSMEMBRANE TRANSPORT%GOBP%GO:0034766	NEGATIVE REGULATION OF ION TRANSMEMBRANE TRANSPORT%GOBP%GO:0034766		36	-0.241368	-1.71814	0.019802	0.203894	1	4313	tags=53%, list=29%, signal=74%
VIRAL LATENCY%GOBP%GO:0019042	VIRAL LATENCY%GOBP%GO:0019042		10	-0.435831	-1.71605	0.0213675	0.205397	1	8482	tags=100%, list=56%, signal=229%
AMPLIFICATION OF SIGNAL FROM UNATTACHED KINETOCHORES VIA A MAD2 INHIBITORY SIGNAL%REACTOME%R-HSA-141444.2	AMPLIFICATION OF SIGNAL FROM UNATTACHED KINETOCHORES VIA A MAD2 INHIBITORY SIGNAL%REACTOME%R-HSA-141444.2		65	-0.178604	-1.71471	0.0262097	0.206071	1	10736	tags=89%, list=71%, signal=311%
BIOCARTA_NDKDYNAMIN_PATHWAY%MSIGDB_C2%BIOCARTA_NDKDYNAMIN_PATHWAY	BIOCARTA_NDKDYNAMIN_PATHWAY%MSIGDB_C2%BIOCARTA_NDKDYNAMIN_PATHWAY		17	-0.354615	-1.71402	0.0356436	0.206109	1	4401	tags=65%, list=29%, signal=91%
SENSORY PERCEPTION OF PAIN%GOBP%GO:0019233	SENSORY PERCEPTION OF PAIN%GOBP%GO:0019233		17	-0.337926	-1.71358	0.0138614	0.205917	1	2000	tags=47%, list=13%, signal=54%
STEROID BIOSYNTHETIC PROCESS%GOBP%GO:0006694	STEROID BIOSYNTHETIC PROCESS%GOBP%GO:0006694		61	-0.186019	-1.71291	0.024	0.205904	1	5592	tags=56%, list=37%, signal=88%
EXTRINSIC APOPTOTIC SIGNALING PATHWAY IN ABSENCE OF LIGAND%GOBP%GO:0097192	EXTRINSIC APOPTOTIC SIGNALING PATHWAY IN ABSENCE OF LIGAND%GOBP%GO:0097192		14	-0.378518	-1.71141	0.0218688	0.206673	1	3978	tags=64%, list=26%, signal=87%
NABA_CORE_MATRISOME%MSIGDB_C2%NABA_CORE_MATRISOME	NABA_CORE_MATRISOME%MSIGDB_C2%NABA_CORE_MATRISOME		163	-0.11472	-1.71076	0.024	0.20662	1	3458	tags=34%, list=23%, signal=44%
TRANSLOCATION OF GLUT4 TO THE PLASMA MEMBRANE%REACTOME DATABASE ID RELEASE 62%1445148	TRANSLOCATION OF GLUT4 TO THE PLASMA MEMBRANE%REACTOME DATABASE ID RELEASE 62%1445148		50	-0.208881	-1.70886	0.0250965	0.207825	1	7691	tags=72%, list=51%, signal=147%
HALLMARK_PROTEIN_SECRETION%MSIGDB_C2%HALLMARK_PROTEIN_SECRETION	HALLMARK_PROTEIN_SECRETION%MSIGDB_C2%HALLMARK_PROTEIN_SECRETION		93	-0.151754	-1.70563	0.0336634	0.210543	1	7267	tags=63%, list=48%, signal=122%
POSITIVE REGULATION OF PHOSPHATASE ACTIVITY%GOBP%GO:0010922	POSITIVE REGULATION OF PHOSPHATASE ACTIVITY%GOBP%GO:0010922		10	-0.444722	-1.70453	0.0362903	0.210898	1	3841	tags=70%, list=26%, signal=94%
REGULATION OF CELLULAR COMPONENT SIZE%GOBP%GO:0032535	REGULATION OF CELLULAR COMPONENT SIZE%GOBP%GO:0032535		162	-0.115067	-1.70227	0.0260521	0.212641	1	5896	tags=51%, list=39%, signal=82%
CELLULAR RESPONSE TO EXOGENOUS DSRNA%GOBP%GO:0071360	CELLULAR RESPONSE TO EXOGENOUS DSRNA%GOBP%GO:0071360		12	-0.403511	-1.69717	0.0291829	0.217394	1	7716	tags=92%, list=51%, signal=188%
DICARBOXYLIC ACID TRANSPORT%GOBP%GO:0006835	DICARBOXYLIC ACID TRANSPORT%GOBP%GO:0006835		35	-0.244268	-1.69627	0.0360721	0.217624	1	3208	tags=46%, list=21%, signal=58%
REGULATION OF DENDRITIC SPINE DEVELOPMENT%GOBP%GO:0060998	REGULATION OF DENDRITIC SPINE DEVELOPMENT%GOBP%GO:0060998		33	-0.247437	-1.69542	0.0318471	0.217851	1	7674	tags=76%, list=51%, signal=155%
REGULATION OF ATTACHMENT OF SPINDLE MICROTUBULES TO KINETOCHORE%GOBP%GO:0051988	REGULATION OF ATTACHMENT OF SPINDLE MICROTUBULES TO KINETOCHORE%GOBP%GO:0051988		11	-0.419033	-1.6917	0.0257827	0.221121	1	3271	tags=64%, list=22%, signal=81%
SISTER CHROMATID COHESION%GOBP%GO:0007062	SISTER CHROMATID COHESION%GOBP%GO:0007062		80	-0.163671	-1.69068	0.0300601	0.221591	1	10514	tags=86%, list=70%, signal=286%
CELLULAR RESPONSE TO INORGANIC SUBSTANCE%GOBP%GO:0071241	CELLULAR RESPONSE TO INORGANIC SUBSTANCE%GOBP%GO:0071241		79	-0.159956	-1.68987	0.0263158	0.221786	1	3316	tags=38%, list=22%, signal=48%
LIMBIC SYSTEM DEVELOPMENT%GOBP%GO:0021761	LIMBIC SYSTEM DEVELOPMENT%GOBP%GO:0021761		19	-0.31868	-1.68946	0.033195	0.221487	1	2336	tags=47%, list=16%, signal=56%
MITOCHONDRIAL FISSION%GOBP%GO:0000266	MITOCHONDRIAL FISSION%GOBP%GO:0000266		16	-0.363115	-1.6894	0.02	0.220848	1	9576	tags=100%, list=64%, signal=275%
PID_ATF2_PATHWAY%MSIGDB_C2%PID_ATF2_PATHWAY	PID_ATF2_PATHWAY%MSIGDB_C2%PID_ATF2_PATHWAY		45	-0.209086	-1.68922	0.0226337	0.22027	1	2545	tags=38%, list=17%, signal=45%
BIOCARTA_CELLCYCLE_PATHWAY%MSIGDB_C2%BIOCARTA_CELLCYCLE_PATHWAY	BIOCARTA_CELLCYCLE_PATHWAY%MSIGDB_C2%BIOCARTA_CELLCYCLE_PATHWAY		18	-0.32734	-1.68889	0.0164609	0.219945	1	5940	tags=72%, list=40%, signal=119%
RESPONSE TO GLUCOCORTICOID%GOBP%GO:0051384	RESPONSE TO GLUCOCORTICOID%GOBP%GO:0051384		14	-0.375106	-1.68799	0.0282609	0.220238	1	2956	tags=57%, list=20%, signal=71%
5HT4 TYPE RECEPTOR MEDIATED SIGNALING PATHWAY%PANTHER PATHWAY%P04376	5HT4 TYPE RECEPTOR MEDIATED SIGNALING PATHWAY%PANTHER PATHWAY%P04376		24	-0.289006	-1.68798	0.0283401	0.219546	1	1300	tags=38%, list=9%, signal=41%
AMINO ACID SYNTHESIS AND INTERCONVERSION (TRANSAMINATION)%REACTOME%R-HSA-70614.5	AMINO ACID SYNTHESIS AND INTERCONVERSION (TRANSAMINATION)%REACTOME%R-HSA-70614.5		25	-0.286467	-1.68701	0.0331263	0.219932	1	3517	tags=52%, list=23%, signal=68%
REGULATION OF MITOTIC SPINDLE CHECKPOINT%GOBP%GO:1903504	REGULATION OF MITOTIC SPINDLE CHECKPOINT%GOBP%GO:1903504		11	-0.413844	-1.68635	0.0242424	0.219889	1	1983	tags=55%, list=13%, signal=63%
MITOTIC METAPHASE PLATE CONGRESSION%GOBP%GO:0007080	MITOTIC METAPHASE PLATE CONGRESSION%GOBP%GO:0007080		33	-0.253695	-1.68545	0.0210325	0.220198	1	10312	tags=94%, list=69%, signal=299%
REGULATION OF INSULIN SECRETION INVOLVED IN CELLULAR RESPONSE TO GLUCOSE STIMULUS%GOBP%GO:0061178	REGULATION OF INSULIN SECRETION INVOLVED IN CELLULAR RESPONSE TO GLUCOSE STIMULUS%GOBP%GO:0061178		16	-0.349898	-1.68531	0.0243902	0.219654	1	4140	tags=63%, list=28%, signal=86%
MITOTIC G2-G2 M PHASES%REACTOME DATABASE ID RELEASE 62%453274	MITOTIC G2-G2 M PHASES%REACTOME DATABASE ID RELEASE 62%453274		159	-0.115981	-1.6851	0.0172043	0.219178	1	8199	tags=66%, list=55%, signal=144%
ANTIGEN PROCESSING AND PRESENTATION OF EXOGENOUS PEPTIDE ANTIGEN%GOBP%GO:0002478	ANTIGEN PROCESSING AND PRESENTATION OF EXOGENOUS PEPTIDE ANTIGEN%GOBP%GO:0002478		135	-0.122414	-1.68366	0.0357143	0.220039	1	8974	tags=72%, list=60%, signal=177%
AMPLIFICATION OF SIGNAL FROM THE KINETOCHORES%REACTOME%R-HSA-141424.2	AMPLIFICATION OF SIGNAL FROM THE KINETOCHORES%REACTOME%R-HSA-141424.2		65	-0.178604	-1.68336	0.0311203	0.219738	1	10736	tags=89%, list=71%, signal=311%
POSITIVE REGULATION OF HEART CONTRACTION%GOBP%GO:0045823	POSITIVE REGULATION OF HEART CONTRACTION%GOBP%GO:0045823		15	-0.359938	-1.67917	0.0273973	0.223789	1	4615	tags=67%, list=31%, signal=96%
METABOTROPIC GLUTAMATE RECEPTOR GROUP III PATHWAY%PANTHER PATHWAY%P00039	METABOTROPIC GLUTAMATE RECEPTOR GROUP III PATHWAY%PANTHER PATHWAY%P00039		57	-0.186754	-1.67718	0.030888	0.225425	1	2214	tags=33%, list=15%, signal=39%
OPIOID PROENKEPHALIN PATHWAY%PANTHER PATHWAY%P05915	OPIOID PROENKEPHALIN PATHWAY%PANTHER PATHWAY%P05915		24	-0.285742	-1.67313	0.037182	0.229314	1	1975	tags=42%, list=13%, signal=48%
HETEROTRIMERIC G-PROTEIN SIGNALING PATHWAY-ROD OUTER SEGMENT PHOTOTRANSDUCTION%PANTHER PATHWAY%P00028	HETEROTRIMERIC G-PROTEIN SIGNALING PATHWAY-ROD OUTER SEGMENT PHOTOTRANSDUCTION%PANTHER PATHWAY%P00028		17	-0.343033	-1.6718	0.0334728	0.230183	1	3691	tags=59%, list=25%, signal=78%
INTERMEDIATE FILAMENT-BASED PROCESS%GOBP%GO:0045103	INTERMEDIATE FILAMENT-BASED PROCESS%GOBP%GO:0045103		16	-0.348907	-1.6713	0.0344828	0.230051	1	6033	tags=75%, list=40%, signal=125%
INTERMEDIATE FILAMENT CYTOSKELETON ORGANIZATION%GOBP%GO:0045104	INTERMEDIATE FILAMENT CYTOSKELETON ORGANIZATION%GOBP%GO:0045104		16	-0.348907	-1.67063	0.0552381	0.230112	1	6033	tags=75%, list=40%, signal=125%
PID_FOXM1_PATHWAY%MSIGDB_C2%PID_FOXM1_PATHWAY	PID_FOXM1_PATHWAY%MSIGDB_C2%PID_FOXM1_PATHWAY		25	-0.275867	-1.66897	0.0236686	0.231283	1	6681	tags=72%, list=44%, signal=129%
REGULATION OF PEPTIDE HORMONE SECRETION%GOBP%GO:0090276	REGULATION OF PEPTIDE HORMONE SECRETION%GOBP%GO:0090276		81	-0.159146	-1.66829	0.0197239	0.23137	1	4486	tags=46%, list=30%, signal=65%
INSULIN-MEDIATED GLUCOSE TRANSPORT%PATHWAY INTERACTION DATABASE NCI-NATURE CURATED DATA%INSULIN-MEDIATED GLUCOSE TRANSPORT	INSULIN-MEDIATED GLUCOSE TRANSPORT%PATHWAY INTERACTION DATABASE NCI-NATURE CURATED DATA%INSULIN-MEDIATED GLUCOSE TRANSPORT		24	-0.283684	-1.6676	0.0424242	0.231464	1	3884	tags=54%, list=26%, signal=73%
REGULATION OF RHODOPSIN MEDIATED SIGNALING PATHWAY%GOBP%GO:0022400	REGULATION OF RHODOPSIN MEDIATED SIGNALING PATHWAY%GOBP%GO:0022400		10	-0.437862	-1.66455	0.0299401	0.234287	1	3944	tags=70%, list=26%, signal=95%
REGULATION OF SYNAPSE ASSEMBLY%GOBP%GO:0051963	REGULATION OF SYNAPSE ASSEMBLY%GOBP%GO:0051963		28	-0.263619	-1.66435	0.0273438	0.233816	1	3560	tags=50%, list=24%, signal=65%
REGULATION OF CALCIUM ION TRANSPORT%GOBP%GO:0051924	REGULATION OF CALCIUM ION TRANSPORT%GOBP%GO:0051924		93	-0.142626	-1.66303	0.0348837	0.234537	1	3849	tags=40%, list=26%, signal=53%
REGULATION OF MUSCLE ADAPTATION%GOBP%GO:0043502	REGULATION OF MUSCLE ADAPTATION%GOBP%GO:0043502		30	-0.260265	-1.66292	0.0316206	0.233954	1	3110	tags=47%, list=21%, signal=59%
ANTIGEN PROCESSING AND PRESENTATION OF EXOGENOUS ANTIGEN%GOBP%GO:0019884	ANTIGEN PROCESSING AND PRESENTATION OF EXOGENOUS ANTIGEN%GOBP%GO:0019884		135	-0.122414	-1.66121	0.0352251	0.235145	1	8974	tags=72%, list=60%, signal=177%
ACTIVATION OF KAINATE RECEPTORS UPON GLUTAMATE BINDING%REACTOME%R-HSA-451326.2	ACTIVATION OF KAINATE RECEPTORS UPON GLUTAMATE BINDING%REACTOME%R-HSA-451326.2		24	-0.276743	-1.66052	0.0304878	0.235256	1	2110	tags=42%, list=14%, signal=48%
POSITIVE REGULATION OF DENDRITIC SPINE DEVELOPMENT%GOBP%GO:0060999	POSITIVE REGULATION OF DENDRITIC SPINE DEVELOPMENT%GOBP%GO:0060999		18	-0.323038	-1.65971	0.0366089	0.235507	1	7674	tags=83%, list=51%, signal=170%
PID_HDAC_CLASSII_PATHWAY%MSIGDB_C2%PID_HDAC_CLASSII_PATHWAY	PID_HDAC_CLASSII_PATHWAY%MSIGDB_C2%PID_HDAC_CLASSII_PATHWAY		31	-0.248286	-1.65684	0.0316456	0.238225	1	2579	tags=42%, list=17%, signal=51%
AXON GUIDANCE MEDIATED BY NETRIN%PANTHER PATHWAY%P00009	AXON GUIDANCE MEDIATED BY NETRIN%PANTHER PATHWAY%P00009		26	-0.273287	-1.65656	0.0281426	0.237902	1	5726	tags=65%, list=38%, signal=105%
CELL ADHESION MEDIATED BY INTEGRIN%GOBP%GO:0033627	CELL ADHESION MEDIATED BY INTEGRIN%GOBP%GO:0033627		11	-0.41362	-1.65445	0.039916	0.239781	1	7450	tags=91%, list=50%, signal=180%
TELENCEPHALON DEVELOPMENT%GOBP%GO:0021537	TELENCEPHALON DEVELOPMENT%GOBP%GO:0021537		67	-0.170583	-1.6541	0.0298805	0.239484	1	2383	tags=33%, list=16%, signal=39%
SIGNALING EVENTS MEDIATED BY HDAC CLASS II%PATHWAY INTERACTION DATABASE NCI-NATURE CURATED DATA%SIGNALING EVENTS MEDIATED BY HDAC CLASS II	SIGNALING EVENTS MEDIATED BY HDAC CLASS II%PATHWAY INTERACTION DATABASE NCI-NATURE CURATED DATA%SIGNALING EVENTS MEDIATED BY HDAC CLASS II		31	-0.248286	-1.65379	0.0398406	0.239132	1	2579	tags=42%, list=17%, signal=51%
ATF-2 TRANSCRIPTION FACTOR NETWORK%PATHWAY INTERACTION DATABASE NCI-NATURE CURATED DATA%ATF-2 TRANSCRIPTION FACTOR NETWORK	ATF-2 TRANSCRIPTION FACTOR NETWORK%PATHWAY INTERACTION DATABASE NCI-NATURE CURATED DATA%ATF-2 TRANSCRIPTION FACTOR NETWORK		45	-0.209086	-1.65228	0.0374753	0.240258	1	2545	tags=38%, list=17%, signal=45%
HETEROTRIMERIC G-PROTEIN SIGNALING PATHWAY-GQ ALPHA AND GO ALPHA MEDIATED PATHWAY%PANTHER PATHWAY%P00027	HETEROTRIMERIC G-PROTEIN SIGNALING PATHWAY-GQ ALPHA AND GO ALPHA MEDIATED PATHWAY%PANTHER PATHWAY%P00027		89	-0.149521	-1.64905	0.0352697	0.243247	1	3170	tags=36%, list=21%, signal=45%
REGULATION OF PROTEIN LOCALIZATION TO PLASMA MEMBRANE%GOBP%GO:1903076	REGULATION OF PROTEIN LOCALIZATION TO PLASMA MEMBRANE%GOBP%GO:1903076		55	-0.191741	-1.6473	0.0294118	0.244651	1	6692	tags=64%, list=45%, signal=114%
POSITIVE REGULATION OF PROTEIN LOCALIZATION TO MEMBRANE%GOBP%GO:1905477	POSITIVE REGULATION OF PROTEIN LOCALIZATION TO MEMBRANE%GOBP%GO:1905477		75	-0.16243	-1.64453	0.0463158	0.247385	1	3783	tags=41%, list=25%, signal=55%
PROTEIN LOCALIZATION TO CELL PERIPHERY%GOBP%GO:1990778	PROTEIN LOCALIZATION TO CELL PERIPHERY%GOBP%GO:1990778		122	-0.125926	-1.64359	0.0258065	0.247795	1	7361	tags=61%, list=49%, signal=120%
BETA3 ADRENERGIC RECEPTOR SIGNALING PATHWAY%PANTHER PATHWAY%P04379	BETA3 ADRENERGIC RECEPTOR SIGNALING PATHWAY%PANTHER PATHWAY%P04379		21	-0.297606	-1.64272	0.0344828	0.248102	1	1975	tags=43%, list=13%, signal=49%
POSITIVE REGULATION OF ATPASE ACTIVITY%GOBP%GO:0032781	POSITIVE REGULATION OF ATPASE ACTIVITY%GOBP%GO:0032781		28	-0.254456	-1.64059	0.035865	0.249844	1	1551	tags=36%, list=10%, signal=40%
SYNTHESIS OF PIPS AT THE LATE ENDOSOME MEMBRANE%REACTOME%R-HSA-1660517.6	SYNTHESIS OF PIPS AT THE LATE ENDOSOME MEMBRANE%REACTOME%R-HSA-1660517.6		11	-0.407426	-1.64025	0.0456349	0.249535	1	7543	tags=91%, list=50%, signal=182%
PROTEIN TARGETING TO LYSOSOME%GOBP%GO:0006622	PROTEIN TARGETING TO LYSOSOME%GOBP%GO:0006622		18	-0.32339	-1.63852	0.0272374	0.250894	1	6834	tags=78%, list=45%, signal=142%
CALCIUM-MEDIATED SIGNALING%GOBP%GO:0019722	CALCIUM-MEDIATED SIGNALING%GOBP%GO:0019722		48	-0.20062	-1.63748	0.0346939	0.251489	1	7326	tags=69%, list=49%, signal=134%
ACTIVATION OF BAD AND TRANSLOCATION TO MITOCHONDRIA%REACTOME DATABASE ID RELEASE 62%111447	ACTIVATION OF BAD AND TRANSLOCATION TO MITOCHONDRIA%REACTOME DATABASE ID RELEASE 62%111447		14	-0.365718	-1.63636	0.0409836	0.252203	1	8463	tags=93%, list=56%, signal=212%
DETECTION OF EXTERNAL STIMULUS%GOBP%GO:0009581	DETECTION OF EXTERNAL STIMULUS%GOBP%GO:0009581		31	-0.248893	-1.63291	0.0423077	0.255709	1	6932	tags=71%, list=46%, signal=131%
EXOCYTIC PROCESS%GOBP%GO:0140029	EXOCYTIC PROCESS%GOBP%GO:0140029		39	-0.221229	-1.63008	0.0315582	0.258568	1	1694	tags=33%, list=11%, signal=37%
PHOSPHORYLATION OF THE APC C%REACTOME DATABASE ID RELEASE 62%176412	PHOSPHORYLATION OF THE APC C%REACTOME DATABASE ID RELEASE 62%176412		17	-0.320421	-1.6292	0.0362903	0.258936	1	5798	tags=71%, list=39%, signal=115%
PEPTIDE HORMONE METABOLISM%REACTOME%R-HSA-2980736.1	PEPTIDE HORMONE METABOLISM%REACTOME%R-HSA-2980736.1		46	-0.208279	-1.62909	0.0392927	0.258327	1	7660	tags=72%, list=51%, signal=146%
TRANSMISSION ACROSS CHEMICAL SYNAPSES%REACTOME%R-HSA-112315.4	TRANSMISSION ACROSS CHEMICAL SYNAPSES%REACTOME%R-HSA-112315.4		174	-0.105955	-1.625	0.0371094	0.262636	1	4472	tags=40%, list=30%, signal=57%
REGULATION OF SPINDLE ORGANIZATION%GOBP%GO:0090224	REGULATION OF SPINDLE ORGANIZATION%GOBP%GO:0090224		34	-0.237564	-1.62464	0.0306513	0.262319	1	4836	tags=56%, list=32%, signal=82%
REGULATION OF NEUROLOGICAL SYSTEM PROCESS%GOBP%GO:0031644	REGULATION OF NEUROLOGICAL SYSTEM PROCESS%GOBP%GO:0031644		14	-0.360079	-1.62375	0.0260521	0.262793	1	5328	tags=71%, list=35%, signal=111%
EPHB FORWARD SIGNALING%PATHWAY INTERACTION DATABASE NCI-NATURE CURATED DATA%EPHB FORWARD SIGNALING	EPHB FORWARD SIGNALING%PATHWAY INTERACTION DATABASE NCI-NATURE CURATED DATA%EPHB FORWARD SIGNALING		38	-0.225081	-1.62272	0.0364372	0.263506	1	4931	tags=55%, list=33%, signal=82%
RETROGRADE NEUROTROPHIN SIGNALLING%REACTOME DATABASE ID RELEASE 62%177504	RETROGRADE NEUROTROPHIN SIGNALLING%REACTOME DATABASE ID RELEASE 62%177504		12	-0.379271	-1.62134	0.036	0.264536	1	9332	tags=100%, list=62%, signal=264%
BIOCARTA_GPCR_PATHWAY%MSIGDB_C2%BIOCARTA_GPCR_PATHWAY	BIOCARTA_GPCR_PATHWAY%MSIGDB_C2%BIOCARTA_GPCR_PATHWAY		32	-0.244054	-1.6199	0.0501044	0.265631	1	5263	tags=59%, list=35%, signal=91%
REGULATION OF RELEASE OF SEQUESTERED CALCIUM ION INTO CYTOSOL BY SARCOPLASMIC RETICULUM%GOBP%GO:0010880	REGULATION OF RELEASE OF SEQUESTERED CALCIUM ION INTO CYTOSOL BY SARCOPLASMIC RETICULUM%GOBP%GO:0010880		16	-0.338372	-1.61971	0.0494071	0.265158	1	4313	tags=63%, list=29%, signal=88%
CIRCULATORY SYSTEM PROCESS%GOBP%GO:0003013	CIRCULATORY SYSTEM PROCESS%GOBP%GO:0003013		150	-0.114936	-1.61919	0.0441767	0.265094	1	4101	tags=39%, list=27%, signal=53%
PROTEIN K63-LINKED DEUBIQUITINATION%GOBP%GO:0070536	PROTEIN K63-LINKED DEUBIQUITINATION%GOBP%GO:0070536		24	-0.278693	-1.61797	0.0290135	0.265954	1	5837	tags=67%, list=39%, signal=109%
ERBB1 DOWNSTREAM SIGNALING%PATHWAY INTERACTION DATABASE NCI-NATURE CURATED DATA%ERBB1 DOWNSTREAM SIGNALING	ERBB1 DOWNSTREAM SIGNALING%PATHWAY INTERACTION DATABASE NCI-NATURE CURATED DATA%ERBB1 DOWNSTREAM SIGNALING		98	-0.137224	-1.61632	0.0500963	0.267297	1	6845	tags=59%, list=46%, signal=108%
INTRAFLAGELLAR TRANSPORT%REACTOME%R-HSA-5620924.3	INTRAFLAGELLAR TRANSPORT%REACTOME%R-HSA-5620924.3		40	-0.211128	-1.61564	0.0401606	0.267408	1	11111	tags=95%, list=74%, signal=364%
POSITIVE REGULATION OF CELL GROWTH%GOBP%GO:0030307	POSITIVE REGULATION OF CELL GROWTH%GOBP%GO:0030307		85	-0.148862	-1.61502	0.0350195	0.267471	1	3787	tags=40%, list=25%, signal=53%
BBSOME-MEDIATED CARGO-TARGETING TO CILIUM%REACTOME DATABASE ID RELEASE 62%5620922	BBSOME-MEDIATED CARGO-TARGETING TO CILIUM%REACTOME DATABASE ID RELEASE 62%5620922		23	-0.283258	-1.61465	0.0374753	0.267221	1	6857	tags=74%, list=46%, signal=136%
POTASSIUM ION IMPORT%GOBP%GO:0010107	POTASSIUM ION IMPORT%GOBP%GO:0010107		20	-0.305681	-1.61419	0.0466019	0.267086	1	6683	tags=75%, list=44%, signal=135%
MEMBRANE DEPOLARIZATION%GOBP%GO:0051899	MEMBRANE DEPOLARIZATION%GOBP%GO:0051899		45	-0.202299	-1.61297	0.0484848	0.268034	1	4650	tags=51%, list=31%, signal=74%
MITOTIC SISTER CHROMATID SEGREGATION%GOBP%GO:0000070	MITOTIC SISTER CHROMATID SEGREGATION%GOBP%GO:0000070		67	-0.165227	-1.61279	0.0365112	0.267545	1	10312	tags=85%, list=69%, signal=270%
BLOOD CIRCULATION%GOBP%GO:0008015	BLOOD CIRCULATION%GOBP%GO:0008015		148	-0.113373	-1.61203	0.0430328	0.267836	1	4101	tags=39%, list=27%, signal=52%
SYNTHESIS OF PA%REACTOME DATABASE ID RELEASE 62%1483166	SYNTHESIS OF PA%REACTOME DATABASE ID RELEASE 62%1483166		22	-0.287482	-1.61201	0.0427184	0.267131	1	9347	tags=91%, list=62%, signal=240%
G2 M TRANSITION%REACTOME DATABASE ID RELEASE 62%69275	G2 M TRANSITION%REACTOME DATABASE ID RELEASE 62%69275		157	-0.111593	-1.60723	0.0475207	0.272633	1	8199	tags=66%, list=55%, signal=143%
OPIOID PROOPIOMELANOCORTIN PATHWAY%PANTHER PATHWAY%P05917	OPIOID PROOPIOMELANOCORTIN PATHWAY%PANTHER PATHWAY%P05917		25	-0.269067	-1.60375	0.0557851	0.276404	1	1975	tags=40%, list=13%, signal=46%
CELLULAR RESPONSE TO METAL ION%GOBP%GO:0071248	CELLULAR RESPONSE TO METAL ION%GOBP%GO:0071248		69	-0.164322	-1.59999	0.0413386	0.280687	1	3205	tags=38%, list=21%, signal=48%
VOLTAGE GATED POTASSIUM CHANNELS%REACTOME DATABASE ID RELEASE 62%1296072	VOLTAGE GATED POTASSIUM CHANNELS%REACTOME DATABASE ID RELEASE 62%1296072		34	-0.230821	-1.59898	0.0391389	0.281219	1	5379	tags=59%, list=36%, signal=91%
COLLAGEN DEGRADATION%REACTOME DATABASE ID RELEASE 62%1442490	COLLAGEN DEGRADATION%REACTOME DATABASE ID RELEASE 62%1442490		23	-0.276525	-1.59814	0.0439122	0.281621	1	6958	tags=74%, list=46%, signal=137%
CELL CYCLE%PANTHER PATHWAY%P00013	CELL CYCLE%PANTHER PATHWAY%P00013		13	-0.37428	-1.59805	0.0442308	0.281003	1	5940	tags=77%, list=40%, signal=127%
ION CHANNEL TRANSPORT%REACTOME DATABASE ID RELEASE 62%983712	ION CHANNEL TRANSPORT%REACTOME DATABASE ID RELEASE 62%983712		124	-0.124373	-1.59684	0.0465116	0.281799	1	3358	tags=35%, list=22%, signal=44%
POSITIVE REGULATION OF RECEPTOR-MEDIATED ENDOCYTOSIS%GOBP%GO:0048260	POSITIVE REGULATION OF RECEPTOR-MEDIATED ENDOCYTOSIS%GOBP%GO:0048260		32	-0.235533	-1.59571	0.036965	0.282556	1	9147	tags=84%, list=61%, signal=215%
RESPONSE TO ETHANOL%GOBP%GO:0045471	RESPONSE TO ETHANOL%GOBP%GO:0045471		12	-0.370385	-1.59505	0.0360721	0.282782	1	3205	tags=58%, list=21%, signal=74%
CENTROSOME MATURATION%REACTOME DATABASE ID RELEASE 62%380287	CENTROSOME MATURATION%REACTOME DATABASE ID RELEASE 62%380287		73	-0.156371	-1.59442	0.0469388	0.282887	1	5690	tags=53%, list=38%, signal=86%
REGULATION OF ESTABLISHMENT OF PROTEIN LOCALIZATION TO CHROMOSOME%GOBP%GO:0070202	REGULATION OF ESTABLISHMENT OF PROTEIN LOCALIZATION TO CHROMOSOME%GOBP%GO:0070202		11	-0.397429	-1.59412	0.0406504	0.282566	1	9059	tags=100%, list=60%, signal=252%
BIOCARTA_STATHMIN_PATHWAY%MSIGDB_C2%BIOCARTA_STATHMIN_PATHWAY	BIOCARTA_STATHMIN_PATHWAY%MSIGDB_C2%BIOCARTA_STATHMIN_PATHWAY		12	-0.37472	-1.59291	0.0486381	0.28349	1	4392	tags=67%, list=29%, signal=94%
C-TERMINAL PROTEIN LIPIDATION%GOBP%GO:0006501	C-TERMINAL PROTEIN LIPIDATION%GOBP%GO:0006501		35	-0.223997	-1.59202	0.0446247	0.283954	1	8234	tags=77%, list=55%, signal=170%
INNER MITOCHONDRIAL MEMBRANE ORGANIZATION%GOBP%GO:0007007	INNER MITOCHONDRIAL MEMBRANE ORGANIZATION%GOBP%GO:0007007		34	-0.225916	-1.59055	0.0494297	0.285149	1	8104	tags=76%, list=54%, signal=166%
REGULATION OF G-PROTEIN COUPLED RECEPTOR PROTEIN SIGNALING PATHWAY%GOBP%GO:0008277	REGULATION OF G-PROTEIN COUPLED RECEPTOR PROTEIN SIGNALING PATHWAY%GOBP%GO:0008277		71	-0.160866	-1.58846	0.046748	0.287322	1	3944	tags=42%, list=26%, signal=57%
CELLULAR RESPONSE TO CATECHOLAMINE STIMULUS%GOBP%GO:0071870	CELLULAR RESPONSE TO CATECHOLAMINE STIMULUS%GOBP%GO:0071870		20	-0.291853	-1.5878	0.0429688	0.287513	1	2383	tags=45%, list=16%, signal=53%
INTEGRIN SIGNALLING PATHWAY%PANTHER PATHWAY%P00034	INTEGRIN SIGNALLING PATHWAY%PANTHER PATHWAY%P00034		142	-0.112911	-1.58456	0.0425532	0.291159	1	5304	tags=46%, list=35%, signal=71%
REGULATION OF RNA SPLICING%GOBP%GO:0043484	REGULATION OF RNA SPLICING%GOBP%GO:0043484		87	-0.143285	-1.58395	0.0518962	0.291284	1	11504	tags=91%, list=77%, signal=385%
NAD SALVAGE PATHWAY II%HUMANCYC%NAD-BIOSYNTHESIS-II	NAD SALVAGE PATHWAY II%HUMANCYC%NAD-BIOSYNTHESIS-II		11	-0.393784	-1.58307	0.0440882	0.291733	1	5016	tags=73%, list=33%, signal=109%
RESPONSE TO CALCIUM ION%GOBP%GO:0051592	RESPONSE TO CALCIUM ION%GOBP%GO:0051592		60	-0.170771	-1.58287	0.0429688	0.291265	1	3205	tags=38%, list=21%, signal=49%
NGF SIGNALLING VIA TRKA FROM THE PLASMA MEMBRANE%REACTOME DATABASE ID RELEASE 62%187037	NGF SIGNALLING VIA TRKA FROM THE PLASMA MEMBRANE%REACTOME DATABASE ID RELEASE 62%187037		72	-0.156058	-1.58262	0.0375783	0.290832	1	5806	tags=54%, list=39%, signal=88%
PROTEIN LOCALIZATION TO PLASMA MEMBRANE%GOBP%GO:0072659	PROTEIN LOCALIZATION TO PLASMA MEMBRANE%GOBP%GO:0072659		112	-0.127169	-1.57879	0.0484848	0.295145	1	7361	tags=62%, list=49%, signal=120%
MULTICELLULAR ORGANISMAL CATABOLIC PROCESS%GOBP%GO:0044243	MULTICELLULAR ORGANISMAL CATABOLIC PROCESS%GOBP%GO:0044243		35	-0.220747	-1.576	0.0432099	0.298369	1	5707	tags=60%, list=38%, signal=97%
RAF ACTIVATION%REACTOME%R-HSA-5673000.1	RAF ACTIVATION%REACTOME%R-HSA-5673000.1		24	-0.263096	-1.57598	0.0529412	0.297637	1	6697	tags=71%, list=45%, signal=128%
ALCOHOL BIOSYNTHETIC PROCESS%GOBP%GO:0046165	ALCOHOL BIOSYNTHETIC PROCESS%GOBP%GO:0046165		46	-0.20019	-1.57484	0.0426829	0.298455	1	6148	tags=61%, list=41%, signal=103%
INTRACILIARY TRANSPORT INVOLVED IN CILIUM ASSEMBLY%GOBP%GO:0035735	INTRACILIARY TRANSPORT INVOLVED IN CILIUM ASSEMBLY%GOBP%GO:0035735		39	-0.209912	-1.57303	0.0498155	0.300202	1	11495	tags=97%, list=77%, signal=414%
RECRUITMENT OF MITOTIC CENTROSOME PROTEINS AND COMPLEXES%REACTOME%R-HSA-380270.2	RECRUITMENT OF MITOTIC CENTROSOME PROTEINS AND COMPLEXES%REACTOME%R-HSA-380270.2		73	-0.156371	-1.57094	0.0574949	0.302537	1	5690	tags=53%, list=38%, signal=86%
REGULATION OF VENTRICULAR CARDIAC MUSCLE CELL MEMBRANE REPOLARIZATION%GOBP%GO:0060307	REGULATION OF VENTRICULAR CARDIAC MUSCLE CELL MEMBRANE REPOLARIZATION%GOBP%GO:0060307		11	-0.387862	-1.5689	0.0416667	0.304683	1	3739	tags=64%, list=25%, signal=85%
EGF RECEPTOR SIGNALING PATHWAY%PANTHER PATHWAY%P00018	EGF RECEPTOR SIGNALING PATHWAY%PANTHER PATHWAY%P00018		102	-0.131733	-1.56688	0.0574257	0.306881	1	3780	tags=38%, list=25%, signal=51%
DOPAMINE NEUROTRANSMITTER RELEASE CYCLE%REACTOME%R-HSA-212676.2	DOPAMINE NEUROTRANSMITTER RELEASE CYCLE%REACTOME%R-HSA-212676.2		19	-0.293237	-1.56629	0.0477137	0.306992	1	1927	tags=42%, list=13%, signal=48%
CYCLIN A B1 B2 ASSOCIATED EVENTS DURING G2 M TRANSITION%REACTOME%R-HSA-69273.5	CYCLIN A B1 B2 ASSOCIATED EVENTS DURING G2 M TRANSITION%REACTOME%R-HSA-69273.5		18	-0.305454	-1.56625	0.0554455	0.306275	1	4599	tags=61%, list=31%, signal=88%
POSITIVE REGULATION OF RNA SPLICING%GOBP%GO:0033120	POSITIVE REGULATION OF RNA SPLICING%GOBP%GO:0033120		20	-0.286888	-1.56557	0.0435644	0.306534	1	6965	tags=75%, list=46%, signal=140%
NEGATIVE REGULATION OF INTERLEUKIN-8 PRODUCTION%GOBP%GO:0032717	NEGATIVE REGULATION OF INTERLEUKIN-8 PRODUCTION%GOBP%GO:0032717		11	-0.389703	-1.56548	0.0520231	0.305929	1	9175	tags=100%, list=61%, signal=257%
IRS-MEDIATED SIGNALLING%REACTOME DATABASE ID RELEASE 62%112399	IRS-MEDIATED SIGNALLING%REACTOME DATABASE ID RELEASE 62%112399		23	-0.27121	-1.56514	0.0522088	0.305634	1	7691	tags=78%, list=51%, signal=160%
NEGATIVE REGULATION OF PROTEIN DEPOLYMERIZATION%GOBP%GO:1901880	NEGATIVE REGULATION OF PROTEIN DEPOLYMERIZATION%GOBP%GO:1901880		21	-0.285978	-1.56169	0.0625	0.309863	1	1434	tags=38%, list=10%, signal=42%
RHO GTPASES ACTIVATE ROCKS%REACTOME%R-HSA-5627117.1	RHO GTPASES ACTIVATE ROCKS%REACTOME%R-HSA-5627117.1		18	-0.304339	-1.55828	0.0523256	0.314174	1	3781	tags=56%, list=25%, signal=74%
REGULATION OF PROTEIN DEPOLYMERIZATION%GOBP%GO:1901879	REGULATION OF PROTEIN DEPOLYMERIZATION%GOBP%GO:1901879		28	-0.252843	-1.55814	0.0514403	0.313598	1	3185	tags=46%, list=21%, signal=59%
NEGATIVE REGULATION OF CELL PROJECTION ORGANIZATION%GOBP%GO:0031345	NEGATIVE REGULATION OF CELL PROJECTION ORGANIZATION%GOBP%GO:0031345		74	-0.154688	-1.55785	0.0469667	0.313211	1	6419	tags=58%, list=43%, signal=101%
PROTEIN COMPLEX DISASSEMBLY%GOBP%GO:0043241	PROTEIN COMPLEX DISASSEMBLY%GOBP%GO:0043241		162	-0.105281	-1.55625	0.0440613	0.314696	1	12070	tags=91%, list=80%, signal=456%
POSITIVE REGULATION OF PROTEIN LOCALIZATION TO CHROMOSOME, TELOMERIC REGION%GOBP%GO:1904816	POSITIVE REGULATION OF PROTEIN LOCALIZATION TO CHROMOSOME, TELOMERIC REGION%GOBP%GO:1904816		11	-0.397429	-1.55521	0.047817	0.315505	1	9059	tags=100%, list=60%, signal=252%
REGULATION OF GASTRULATION%GOBP%GO:0010470	REGULATION OF GASTRULATION%GOBP%GO:0010470		18	-0.301178	-1.55305	0.0547945	0.317994	1	2159	tags=44%, list=14%, signal=52%
REGULATION OF MEMBRANE REPOLARIZATION%GOBP%GO:0060306	REGULATION OF MEMBRANE REPOLARIZATION%GOBP%GO:0060306		19	-0.297762	-1.55192	0.0494071	0.318859	1	9767	tags=95%, list=65%, signal=270%
CELLULAR RESPONSE TO MONOAMINE STIMULUS%GOBP%GO:0071868	CELLULAR RESPONSE TO MONOAMINE STIMULUS%GOBP%GO:0071868		20	-0.291853	-1.55134	0.0458167	0.318972	1	2383	tags=45%, list=16%, signal=53%
EPHA-MEDIATED GROWTH CONE COLLAPSE%REACTOME%R-HSA-3928663.3	EPHA-MEDIATED GROWTH CONE COLLAPSE%REACTOME%R-HSA-3928663.3		23	-0.270573	-1.55093	0.0478012	0.318754	1	3781	tags=52%, list=25%, signal=70%
REGULATION OF SPINDLE CHECKPOINT%GOBP%GO:0090231	REGULATION OF SPINDLE CHECKPOINT%GOBP%GO:0090231		13	-0.351611	-1.55069	0.0588235	0.318363	1	2813	tags=54%, list=19%, signal=66%
NEGATIVE REGULATION OF TRANSMEMBRANE TRANSPORT%GOBP%GO:0034763	NEGATIVE REGULATION OF TRANSMEMBRANE TRANSPORT%GOBP%GO:0034763		38	-0.213552	-1.55058	0.0502008	0.317772	1	4313	tags=50%, list=29%, signal=70%
CELLULAR PROTEIN COMPLEX DISASSEMBLY%GOBP%GO:0043624	CELLULAR PROTEIN COMPLEX DISASSEMBLY%GOBP%GO:0043624		111	-0.125595	-1.54958	0.0605469	0.318478	1	12070	tags=93%, list=80%, signal=468%
REGULATION OF CLATHRIN-DEPENDENT ENDOCYTOSIS%GOBP%GO:2000369	REGULATION OF CLATHRIN-DEPENDENT ENDOCYTOSIS%GOBP%GO:2000369		15	-0.325472	-1.54952	0.056	0.31781	1	9139	tags=93%, list=61%, signal=238%
BIOCARTA_AGPCR_PATHWAY%MSIGDB_C2%BIOCARTA_AGPCR_PATHWAY	BIOCARTA_AGPCR_PATHWAY%MSIGDB_C2%BIOCARTA_AGPCR_PATHWAY		11	-0.3826	-1.54878	0.0578842	0.318098	1	3818	tags=64%, list=25%, signal=85%
RELAXATION OF CARDIAC MUSCLE%GOBP%GO:0055119	RELAXATION OF CARDIAC MUSCLE%GOBP%GO:0055119		10	-0.404662	-1.54874	0.0681363	0.3174	1	2940	tags=60%, list=20%, signal=75%
CHOLESTEROL BIOSYNTHESIS%PANTHER PATHWAY%P00014	CHOLESTEROL BIOSYNTHESIS%PANTHER PATHWAY%P00014		11	-0.375213	-1.54752	0.0641283	0.318468	1	2563	tags=55%, list=17%, signal=66%
OLIGOSACCHARIDE BIOSYNTHETIC PROCESS%GOBP%GO:0009312	OLIGOSACCHARIDE BIOSYNTHETIC PROCESS%GOBP%GO:0009312		11	-0.384247	-1.54671	0.0652632	0.318969	1	7891	tags=91%, list=53%, signal=191%
REGULATION OF ESTABLISHMENT OF PROTEIN LOCALIZATION TO TELOMERE%GOBP%GO:0070203	REGULATION OF ESTABLISHMENT OF PROTEIN LOCALIZATION TO TELOMERE%GOBP%GO:0070203		10	-0.397403	-1.5453	0.0676533	0.320303	1	9059	tags=100%, list=60%, signal=252%
MEVALONATE PATHWAY I%HUMANCYC%PWY-922	MEVALONATE PATHWAY I%HUMANCYC%PWY-922		10	-0.39617	-1.54434	0.055336	0.320877	1	1565	tags=50%, list=10%, signal=56%
RESPONSE TO MONOAMINE%GOBP%GO:0071867	RESPONSE TO MONOAMINE%GOBP%GO:0071867		20	-0.291853	-1.54168	0.0495868	0.324004	1	2383	tags=45%, list=16%, signal=53%
RESPONSE TO STEROID HORMONE%GOBP%GO:0048545	RESPONSE TO STEROID HORMONE%GOBP%GO:0048545		90	-0.136915	-1.54158	0.0588235	0.323382	1	7472	tags=63%, list=50%, signal=125%
PID_RAS_PATHWAY%MSIGDB_C2%PID_RAS_PATHWAY	PID_RAS_PATHWAY%MSIGDB_C2%PID_RAS_PATHWAY		28	-0.242777	-1.54068	0.043659	0.324016	1	6019	tags=64%, list=40%, signal=107%
NEGATIVE REGULATION OF G-PROTEIN COUPLED RECEPTOR PROTEIN SIGNALING PATHWAY%GOBP%GO:0045744	NEGATIVE REGULATION OF G-PROTEIN COUPLED RECEPTOR PROTEIN SIGNALING PATHWAY%GOBP%GO:0045744		17	-0.313872	-1.54009	0.0647182	0.324149	1	2361	tags=47%, list=16%, signal=56%
REGULATION OF CALCIUM ION TRANSMEMBRANE TRANSPORTER ACTIVITY%GOBP%GO:1901019	REGULATION OF CALCIUM ION TRANSMEMBRANE TRANSPORTER ACTIVITY%GOBP%GO:1901019		42	-0.198897	-1.54001	0.056962	0.323515	1	2387	tags=36%, list=16%, signal=42%
REGULATION OF SYNAPSE STRUCTURE OR ACTIVITY%GOBP%GO:0050803	REGULATION OF SYNAPSE STRUCTURE OR ACTIVITY%GOBP%GO:0050803		47	-0.189252	-1.53952	0.0449898	0.323469	1	3560	tags=43%, list=24%, signal=56%
HISTONE H3 DEACETYLATION%GOBP%GO:0070932	HISTONE H3 DEACETYLATION%GOBP%GO:0070932		12	-0.372943	-1.53071	0.0565302	0.335886	1	9427	tags=100%, list=63%, signal=268%
POSITIVE REGULATION OF INTERFERON-ALPHA PRODUCTION%GOBP%GO:0032727	POSITIVE REGULATION OF INTERFERON-ALPHA PRODUCTION%GOBP%GO:0032727		13	-0.344852	-1.52937	0.063655	0.337096	1	5226	tags=69%, list=35%, signal=106%
NEUROTRANSMITTER RECEPTORS AND POSTSYNAPTIC SIGNAL TRANSMISSION%REACTOME%R-HSA-112314.4	NEUROTRANSMITTER RECEPTORS AND POSTSYNAPTIC SIGNAL TRANSMISSION%REACTOME%R-HSA-112314.4		117	-0.122184	-1.5283	0.0458167	0.337975	1	4472	tags=42%, list=30%, signal=59%
SYNTHESIS OF PIPS AT THE EARLY ENDOSOME MEMBRANE%REACTOME%R-HSA-1660516.7	SYNTHESIS OF PIPS AT THE EARLY ENDOSOME MEMBRANE%REACTOME%R-HSA-1660516.7		16	-0.320195	-1.52823	0.0600414	0.337299	1	7403	tags=81%, list=49%, signal=160%
REGULATION OF CHROMOSOME SEGREGATION%GOBP%GO:0051983	REGULATION OF CHROMOSOME SEGREGATION%GOBP%GO:0051983		64	-0.161706	-1.526	0.0609037	0.340103	1	9320	tags=78%, list=62%, signal=205%
RESPONSE TO CATECHOLAMINE%GOBP%GO:0071869	RESPONSE TO CATECHOLAMINE%GOBP%GO:0071869		20	-0.291853	-1.52571	0.0538462	0.339735	1	2383	tags=45%, list=16%, signal=53%
TRK RECEPTOR SIGNALING MEDIATED BY PI3K AND PLC-GAMMA%PATHWAY INTERACTION DATABASE NCI-NATURE CURATED DATA%TRK RECEPTOR SIGNALING MEDIATED BY PI3K AND PLC-GAMMA	TRK RECEPTOR SIGNALING MEDIATED BY PI3K AND PLC-GAMMA%PATHWAY INTERACTION DATABASE NCI-NATURE CURATED DATA%TRK RECEPTOR SIGNALING MEDIATED BY PI3K AND PLC-GAMMA		33	-0.222042	-1.52517	0.0572597	0.339749	1	3957	tags=48%, list=26%, signal=66%
RECRUITMENT OF NUMA TO MITOTIC CENTROSOMES%REACTOME%R-HSA-380320.2	RECRUITMENT OF NUMA TO MITOTIC CENTROSOMES%REACTOME%R-HSA-380320.2		74	-0.149126	-1.52457	0.053719	0.339854	1	5690	tags=53%, list=38%, signal=84%
PID_PI3K_PLC_TRK_PATHWAY%MSIGDB_C2%PID_PI3K_PLC_TRK_PATHWAY	PID_PI3K_PLC_TRK_PATHWAY%MSIGDB_C2%PID_PI3K_PLC_TRK_PATHWAY		33	-0.222042	-1.52353	0.0800821	0.340589	1	3957	tags=48%, list=26%, signal=66%
POST-CHAPERONIN TUBULIN FOLDING PATHWAY%REACTOME DATABASE ID RELEASE 62%389977	POST-CHAPERONIN TUBULIN FOLDING PATHWAY%REACTOME DATABASE ID RELEASE 62%389977		16	-0.316173	-1.52083	0.061144	0.343863	1	1829	tags=44%, list=12%, signal=50%
ATTENUATION PHASE%REACTOME DATABASE ID RELEASE 62%3371568	ATTENUATION PHASE%REACTOME DATABASE ID RELEASE 62%3371568		12	-0.357662	-1.51951	0.0631164	0.345144	1	3396	tags=58%, list=23%, signal=75%
ACTIN-MYOSIN FILAMENT SLIDING%GOBP%GO:0033275	ACTIN-MYOSIN FILAMENT SLIDING%GOBP%GO:0033275		18	-0.293878	-1.51941	0.0781563	0.34453	1	3938	tags=56%, list=26%, signal=75%
BIOCARTA_RAC1_PATHWAY%MSIGDB_C2%BIOCARTA_RAC1_PATHWAY	BIOCARTA_RAC1_PATHWAY%MSIGDB_C2%BIOCARTA_RAC1_PATHWAY		20	-0.284888	-1.51648	0.0685484	0.348474	1	6995	tags=75%, list=47%, signal=140%
RESPONSE TO CORTICOSTEROID%GOBP%GO:0031960	RESPONSE TO CORTICOSTEROID%GOBP%GO:0031960		16	-0.313728	-1.51623	0.0566038	0.348099	1	6561	tags=75%, list=44%, signal=133%
TETRAPYRROLE BIOSYNTHETIC PROCESS%GOBP%GO:0033014	TETRAPYRROLE BIOSYNTHETIC PROCESS%GOBP%GO:0033014		17	-0.303928	-1.51616	0.078629	0.347413	1	8697	tags=88%, list=58%, signal=209%
REGULATION OF INSULIN SECRETION%GOBP%GO:0050796	REGULATION OF INSULIN SECRETION%GOBP%GO:0050796		74	-0.148173	-1.51255	0.0578035	0.352315	1	4486	tags=45%, list=30%, signal=63%
INTRACILIARY TRANSPORT%GOBP%GO:0042073	INTRACILIARY TRANSPORT%GOBP%GO:0042073		44	-0.192949	-1.51173	0.0681818	0.352704	1	11111	tags=93%, list=74%, signal=357%
RESOLUTION OF D-LOOP STRUCTURES%REACTOME%R-HSA-5693537.1	RESOLUTION OF D-LOOP STRUCTURES%REACTOME%R-HSA-5693537.1		25	-0.254467	-1.51152	0.0674603	0.352268	1	10007	tags=92%, list=67%, signal=275%
STRIATED MUSCLE CONTRACTION%REACTOME DATABASE ID RELEASE 62%390522	STRIATED MUSCLE CONTRACTION%REACTOME DATABASE ID RELEASE 62%390522		17	-0.297586	-1.51141	0.0682303	0.351641	1	9676	tags=94%, list=64%, signal=264%
NEGATIVE REGULATION OF PROTEIN COMPLEX DISASSEMBLY%GOBP%GO:0043242	NEGATIVE REGULATION OF PROTEIN COMPLEX DISASSEMBLY%GOBP%GO:0043242		26	-0.247214	-1.51125	0.061144	0.351176	1	1494	tags=35%, list=10%, signal=38%
GABA SYNTHESIS, RELEASE, REUPTAKE AND DEGRADATION%REACTOME%R-HSA-888590.1	GABA SYNTHESIS, RELEASE, REUPTAKE AND DEGRADATION%REACTOME%R-HSA-888590.1		18	-0.297665	-1.50902	0.0574949	0.353948	1	1377	tags=39%, list=9%, signal=43%
CARDIAC MUSCLE CELL CONTRACTION%GOBP%GO:0086003	CARDIAC MUSCLE CELL CONTRACTION%GOBP%GO:0086003		27	-0.249285	-1.50885	0.0896414	0.353427	1	2940	tags=44%, list=20%, signal=55%
ALTERNATIVE MRNA SPLICING, VIA SPLICEOSOME%GOBP%GO:0000380	ALTERNATIVE MRNA SPLICING, VIA SPLICEOSOME%GOBP%GO:0000380		12	-0.363152	-1.50873	0.0661323	0.35282	1	9574	tags=100%, list=64%, signal=275%
FACTORS INVOLVED IN MEGAKARYOCYTE DEVELOPMENT AND PLATELET PRODUCTION%REACTOME DATABASE ID RELEASE 62%983231	FACTORS INVOLVED IN MEGAKARYOCYTE DEVELOPMENT AND PLATELET PRODUCTION%REACTOME DATABASE ID RELEASE 62%983231		96	-0.13298	-1.50805	0.0547945	0.353048	1	9441	tags=76%, list=63%, signal=203%
NEURON MATURATION%GOBP%GO:0042551	NEURON MATURATION%GOBP%GO:0042551		14	-0.336468	-1.50753	0.0698603	0.353118	1	3536	tags=57%, list=24%, signal=75%
EMBRYONIC HEART TUBE DEVELOPMENT%GOBP%GO:0035050	EMBRYONIC HEART TUBE DEVELOPMENT%GOBP%GO:0035050		31	-0.229236	-1.50449	0.0621118	0.357323	1	3834	tags=48%, list=26%, signal=65%
RESPIRATORY ELECTRON TRANSPORT, ATP SYNTHESIS BY CHEMIOSMOTIC COUPLING, AND HEAT PRODUCTION BY UNCOUPLING PROTEINS.%REACTOME DATABASE ID RELEASE 62%163200	RESPIRATORY ELECTRON TRANSPORT, ATP SYNTHESIS BY CHEMIOSMOTIC COUPLING, AND HEAT PRODUCTION BY UNCOUPLING PROTEINS.%REACTOME DATABASE ID RELEASE 62%163200		120	-0.116303	-1.50351	0.0724346	0.358206	1	11790	tags=90%, list=78%, signal=415%
CALCIUM-MEDIATED SIGNALING USING INTRACELLULAR CALCIUM SOURCE%GOBP%GO:0035584	CALCIUM-MEDIATED SIGNALING USING INTRACELLULAR CALCIUM SOURCE%GOBP%GO:0035584		11	-0.370666	-1.50257	0.0874752	0.358932	1	6729	tags=82%, list=45%, signal=148%
REGULATION OF CELLULAR RESPONSE TO INSULIN STIMULUS%GOBP%GO:1900076	REGULATION OF CELLULAR RESPONSE TO INSULIN STIMULUS%GOBP%GO:1900076		29	-0.233559	-1.50222	0.0656371	0.358689	1	3752	tags=48%, list=25%, signal=64%
MUSCLE SYSTEM PROCESS%GOBP%GO:0003012	MUSCLE SYSTEM PROCESS%GOBP%GO:0003012		134	-0.112104	-1.50093	0.055336	0.359937	1	3938	tags=37%, list=26%, signal=50%
CHROMOSOME SEGREGATION%GOBP%GO:0007059	CHROMOSOME SEGREGATION%GOBP%GO:0007059		174	-0.0969922	-1.50085	0.0584551	0.359279	1	10736	tags=81%, list=71%, signal=281%
SEMA4D IN SEMAPHORIN SIGNALING%REACTOME DATABASE ID RELEASE 62%400685	SEMA4D IN SEMAPHORIN SIGNALING%REACTOME DATABASE ID RELEASE 62%400685		26	-0.24885	-1.5	0.0767677	0.359895	1	3781	tags=50%, list=25%, signal=67%
BIOCARTA_CHREBP2_PATHWAY%MSIGDB_C2%BIOCARTA_CHREBP2_PATHWAY	BIOCARTA_CHREBP2_PATHWAY%MSIGDB_C2%BIOCARTA_CHREBP2_PATHWAY		37	-0.208459	-1.49977	0.0669291	0.359467	1	3780	tags=46%, list=25%, signal=61%
P53 PATHWAY FEEDBACK LOOPS 2%PANTHER PATHWAY%P04398	P53 PATHWAY FEEDBACK LOOPS 2%PANTHER PATHWAY%P04398		36	-0.208507	-1.49922	0.0610236	0.359558	1	6475	tags=64%, list=43%, signal=112%
INTERNALIZATION OF ERBB1%PATHWAY INTERACTION DATABASE NCI-NATURE CURATED DATA%INTERNALIZATION OF ERBB1	INTERNALIZATION OF ERBB1%PATHWAY INTERACTION DATABASE NCI-NATURE CURATED DATA%INTERNALIZATION OF ERBB1		38	-0.210187	-1.49869	0.0740741	0.359717	1	5945	tags=61%, list=40%, signal=100%
CELL FATE DETERMINATION%GOBP%GO:0001709	CELL FATE DETERMINATION%GOBP%GO:0001709		13	-0.334122	-1.49721	0.0701031	0.36132	1	764	tags=38%, list=5%, signal=40%
CELL COMMUNICATION INVOLVED IN CARDIAC CONDUCTION%GOBP%GO:0086065	CELL COMMUNICATION INVOLVED IN CARDIAC CONDUCTION%GOBP%GO:0086065		32	-0.22464	-1.49478	0.0845666	0.364334	1	4615	tags=53%, list=31%, signal=77%
POSITIVE REGULATION OF GROWTH%GOBP%GO:0045927	POSITIVE REGULATION OF GROWTH%GOBP%GO:0045927		109	-0.125074	-1.49287	0.0639535	0.366621	1	3787	tags=38%, list=25%, signal=50%
BRAIN MORPHOGENESIS%GOBP%GO:0048854	BRAIN MORPHOGENESIS%GOBP%GO:0048854		11	-0.371465	-1.49273	0.0662768	0.366096	1	6717	tags=82%, list=45%, signal=148%
BIOCARTA_P27_PATHWAY%MSIGDB_C2%BIOCARTA_P27_PATHWAY	BIOCARTA_P27_PATHWAY%MSIGDB_C2%BIOCARTA_P27_PATHWAY		12	-0.355009	-1.49062	0.0574257	0.368756	1	5940	tags=75%, list=40%, signal=124%
REGULATION OF ACTIN FILAMENT BUNDLE ASSEMBLY%GOBP%GO:0032231	REGULATION OF ACTIN FILAMENT BUNDLE ASSEMBLY%GOBP%GO:0032231		49	-0.182219	-1.49056	0.0772277	0.368086	1	4018	tags=45%, list=27%, signal=61%
MICROTUBULE CYTOSKELETON ORGANIZATION INVOLVED IN MITOSIS%GOBP%GO:1902850	MICROTUBULE CYTOSKELETON ORGANIZATION INVOLVED IN MITOSIS%GOBP%GO:1902850		69	-0.153094	-1.48813	0.059761	0.371224	1	8599	tags=72%, list=57%, signal=169%
NEGATIVE REGULATION OF CELL MORPHOGENESIS INVOLVED IN DIFFERENTIATION%GOBP%GO:0010771	NEGATIVE REGULATION OF CELL MORPHOGENESIS INVOLVED IN DIFFERENTIATION%GOBP%GO:0010771		40	-0.198849	-1.4881	0.0697674	0.370478	1	8290	tags=75%, list=55%, signal=167%
BIOCARTA_RAS_PATHWAY%MSIGDB_C2%BIOCARTA_RAS_PATHWAY	BIOCARTA_RAS_PATHWAY%MSIGDB_C2%BIOCARTA_RAS_PATHWAY		23	-0.251491	-1.4878	0.0673267	0.370168	1	3414	tags=48%, list=23%, signal=62%
SYNAPTIC VESICLE ENDOCYTOSIS%GOBP%GO:0048488	SYNAPTIC VESICLE ENDOCYTOSIS%GOBP%GO:0048488		17	-0.316725	-1.48772	0.0747863	0.369473	1	3202	tags=53%, list=21%, signal=67%
REGULATION OF DNA-TEMPLATED TRANSCRIPTION, INITIATION%GOBP%GO:2000142	REGULATION OF DNA-TEMPLATED TRANSCRIPTION, INITIATION%GOBP%GO:2000142		22	-0.26209	-1.48757	0.0681363	0.368887	1	9045	tags=86%, list=60%, signal=217%
SYNAPTIC VESICLE RECYCLING%GOBP%GO:0036465	SYNAPTIC VESICLE RECYCLING%GOBP%GO:0036465		22	-0.264314	-1.48712	0.0714286	0.368831	1	3548	tags=50%, list=24%, signal=65%
MACROMOLECULAR COMPLEX DISASSEMBLY%GOBP%GO:0032984	MACROMOLECULAR COMPLEX DISASSEMBLY%GOBP%GO:0032984		190	-0.0923101	-1.48621	0.072407	0.369539	1	12075	tags=89%, list=80%, signal=450%
DIENCEPHALON DEVELOPMENT%GOBP%GO:0021536	DIENCEPHALON DEVELOPMENT%GOBP%GO:0021536		10	-0.376956	-1.48613	0.0807692	0.368922	1	3356	tags=60%, list=22%, signal=77%
MUSCLE FILAMENT SLIDING%GOBP%GO:0030049	MUSCLE FILAMENT SLIDING%GOBP%GO:0030049		18	-0.293878	-1.48582	0.068	0.368663	1	3938	tags=56%, list=26%, signal=75%
POSITIVE REGULATION OF MITOCHONDRIAL OUTER MEMBRANE PERMEABILIZATION INVOLVED IN APOPTOTIC SIGNALING PATHWAY%GOBP%GO:1901030	POSITIVE REGULATION OF MITOCHONDRIAL OUTER MEMBRANE PERMEABILIZATION INVOLVED IN APOPTOTIC SIGNALING PATHWAY%GOBP%GO:1901030		29	-0.233099	-1.48485	0.0828516	0.369565	1	4277	tags=52%, list=28%, signal=72%
ST_DIFFERENTIATION_PATHWAY_IN_PC12_CELLS%MSIGDB_C2%ST_DIFFERENTIATION_PATHWAY_IN_PC12_CELLS	ST_DIFFERENTIATION_PATHWAY_IN_PC12_CELLS%MSIGDB_C2%ST_DIFFERENTIATION_PATHWAY_IN_PC12_CELLS		38	-0.205331	-1.48419	0.0865979	0.369851	1	5227	tags=55%, list=35%, signal=85%
MICROTUBULE POLYMERIZATION%GOBP%GO:0046785	MICROTUBULE POLYMERIZATION%GOBP%GO:0046785		22	-0.264217	-1.48347	0.0670732	0.370197	1	10379	tags=95%, list=69%, signal=308%
POSITIVE REGULATION OF PROTEIN UBIQUITINATION%GOBP%GO:0031398	POSITIVE REGULATION OF PROTEIN UBIQUITINATION%GOBP%GO:0031398		142	-0.106576	-1.48288	0.0763359	0.370326	1	8890	tags=70%, list=59%, signal=169%
CORTOCOTROPIN RELEASING FACTOR RECEPTOR SIGNALING PATHWAY%PANTHER PATHWAY%P04380	CORTOCOTROPIN RELEASING FACTOR RECEPTOR SIGNALING PATHWAY%PANTHER PATHWAY%P04380		23	-0.261771	-1.48067	0.0813008	0.373272	1	1300	tags=35%, list=9%, signal=38%
ORGANELLE DISASSEMBLY%GOBP%GO:1903008	ORGANELLE DISASSEMBLY%GOBP%GO:1903008		54	-0.169784	-1.48046	0.0506823	0.372891	1	9980	tags=83%, list=66%, signal=247%
ENDODERM FORMATION%GOBP%GO:0001706	ENDODERM FORMATION%GOBP%GO:0001706		29	-0.234991	-1.4792	0.0735587	0.374109	1	1140	tags=31%, list=8%, signal=34%
PEPTIDYL-THREONINE DEPHOSPHORYLATION%GOBP%GO:0035970	PEPTIDYL-THREONINE DEPHOSPHORYLATION%GOBP%GO:0035970		12	-0.357546	-1.47849	0.0831683	0.374517	1	7154	tags=83%, list=48%, signal=159%
NEGATIVE REGULATION OF ORGANELLE ASSEMBLY%GOBP%GO:1902116	NEGATIVE REGULATION OF ORGANELLE ASSEMBLY%GOBP%GO:1902116		24	-0.25803	-1.47798	0.0800866	0.374598	1	6773	tags=71%, list=45%, signal=129%
NEGATIVE REGULATION OF MAPK PATHWAY%REACTOME%R-HSA-5675221.1	NEGATIVE REGULATION OF MAPK PATHWAY%REACTOME%R-HSA-5675221.1		39	-0.202016	-1.47786	0.0678643	0.374022	1	6605	tags=64%, list=44%, signal=114%
COLLAGEN BIOSYNTHESIS AND MODIFYING ENZYMES%REACTOME DATABASE ID RELEASE 62%1650814	COLLAGEN BIOSYNTHESIS AND MODIFYING ENZYMES%REACTOME DATABASE ID RELEASE 62%1650814		51	-0.176836	-1.47671	0.0816733	0.37522	1	2656	tags=35%, list=18%, signal=43%
INORGANIC CATION TRANSMEMBRANE TRANSPORT%GOBP%GO:0098662	INORGANIC CATION TRANSMEMBRANE TRANSPORT%GOBP%GO:0098662		196	-0.0901251	-1.47606	0.0609244	0.375567	1	3494	tags=32%, list=23%, signal=41%
BLOOD VESSEL ENDOTHELIAL CELL MIGRATION%GOBP%GO:0043534	BLOOD VESSEL ENDOTHELIAL CELL MIGRATION%GOBP%GO:0043534		16	-0.313046	-1.47545	0.0941884	0.375838	1	2815	tags=50%, list=19%, signal=61%
DOWNSTREAM SIGNALING OF ACTIVATED FGFR2%REACTOME DATABASE ID RELEASE 62%5654696	DOWNSTREAM SIGNALING OF ACTIVATED FGFR2%REACTOME DATABASE ID RELEASE 62%5654696		15	-0.312792	-1.47527	0.0763209	0.375374	1	7326	tags=80%, list=49%, signal=156%
HIPPOCAMPUS DEVELOPMENT%GOBP%GO:0021766	HIPPOCAMPUS DEVELOPMENT%GOBP%GO:0021766		16	-0.308577	-1.47501	0.0903733	0.375034	1	1943	tags=44%, list=13%, signal=50%
TRAFFICKING OF AMPA RECEPTORS%REACTOME DATABASE ID RELEASE 62%399719	TRAFFICKING OF AMPA RECEPTORS%REACTOME DATABASE ID RELEASE 62%399719		26	-0.241308	-1.4747	0.0829959	0.37478	1	4472	tags=54%, list=30%, signal=77%
PI3 KINASE PATHWAY%PANTHER PATHWAY%P00048	PI3 KINASE PATHWAY%PANTHER PATHWAY%P00048		37	-0.203543	-1.47394	0.0929293	0.375334	1	5478	tags=57%, list=36%, signal=89%
PTK6 REGULATES RHO GTPASES, RAS GTPASE AND MAP KINASES%REACTOME DATABASE ID RELEASE 62%8849471	PTK6 REGULATES RHO GTPASES, RAS GTPASE AND MAP KINASES%REACTOME DATABASE ID RELEASE 62%8849471		13	-0.33133	-1.47284	0.106	0.376427	1	5429	tags=69%, list=36%, signal=108%
DENDRITIC SPINE DEVELOPMENT%GOBP%GO:0060996	DENDRITIC SPINE DEVELOPMENT%GOBP%GO:0060996		16	-0.311809	-1.47205	0.0936255	0.376979	1	9407	tags=94%, list=63%, signal=250%
REGULATION OF BEHAVIOR%GOBP%GO:0050795	REGULATION OF BEHAVIOR%GOBP%GO:0050795		16	-0.301124	-1.47194	0.0712871	0.37642	1	3933	tags=56%, list=26%, signal=76%
POSITIVE REGULATION OF POTASSIUM ION TRANSMEMBRANE TRANSPORT%GOBP%GO:1901381	POSITIVE REGULATION OF POTASSIUM ION TRANSMEMBRANE TRANSPORT%GOBP%GO:1901381		15	-0.312858	-1.47187	0.0916179	0.375789	1	1315	tags=40%, list=9%, signal=44%
MACROAUTOPHAGY%GOBP%GO:0016236	MACROAUTOPHAGY%GOBP%GO:0016236		135	-0.10994	-1.4717	0.0682261	0.375292	1	10384	tags=80%, list=69%, signal=257%
PEPTIDYL-SERINE PHOSPHORYLATION%GOBP%GO:0018105	PEPTIDYL-SERINE PHOSPHORYLATION%GOBP%GO:0018105		130	-0.112234	-1.47048	0.072549	0.376524	1	7691	tags=62%, list=51%, signal=127%
SUPERPATHWAY OF GERANYLGERANYLDIPHOSPHATE BIOSYNTHESIS I (VIA MEVALONATE)%HUMANCYC%PWY-5910	SUPERPATHWAY OF GERANYLGERANYLDIPHOSPHATE BIOSYNTHESIS I (VIA MEVALONATE)%HUMANCYC%PWY-5910		12	-0.349863	-1.47038	0.0884774	0.375956	1	2261	tags=50%, list=15%, signal=59%
POSITIVE REGULATION OF MUSCLE HYPERTROPHY%GOBP%GO:0014742	POSITIVE REGULATION OF MUSCLE HYPERTROPHY%GOBP%GO:0014742		14	-0.318333	-1.47035	0.0884774	0.375265	1	2735	tags=50%, list=18%, signal=61%
ENDOPLASMIC RETICULUM ORGANIZATION%GOBP%GO:0007029	ENDOPLASMIC RETICULUM ORGANIZATION%GOBP%GO:0007029		32	-0.21697	-1.47017	0.0724907	0.374832	1	4730	tags=53%, list=31%, signal=77%
REGULATION OF CARDIAC MUSCLE HYPERTROPHY%GOBP%GO:0010611	REGULATION OF CARDIAC MUSCLE HYPERTROPHY%GOBP%GO:0010611		24	-0.251814	-1.47014	0.0876494	0.374149	1	3110	tags=46%, list=21%, signal=58%
REGULATION OF MUSCLE HYPERTROPHY%GOBP%GO:0014743	REGULATION OF MUSCLE HYPERTROPHY%GOBP%GO:0014743		24	-0.251814	-1.46997	0.0723141	0.373693	1	3110	tags=46%, list=21%, signal=58%
DIGESTION%GOBP%GO:0007586	DIGESTION%GOBP%GO:0007586		29	-0.227049	-1.46927	0.0724346	0.374114	1	741	tags=28%, list=5%, signal=29%
REGULATION OF ESTABLISHMENT OF PROTEIN LOCALIZATION TO MITOCHONDRION%GOBP%GO:1903747	REGULATION OF ESTABLISHMENT OF PROTEIN LOCALIZATION TO MITOCHONDRION%GOBP%GO:1903747		100	-0.122446	-1.46805	0.0702479	0.375399	1	3883	tags=38%, list=26%, signal=51%
CELLULAR RESPONSE TO CALCIUM ION%GOBP%GO:0071277	CELLULAR RESPONSE TO CALCIUM ION%GOBP%GO:0071277		33	-0.211462	-1.46624	0.0761099	0.377649	1	3205	tags=42%, list=21%, signal=54%
SIGNALING BY HEDGEHOG%REACTOME DATABASE ID RELEASE 62%5358351	SIGNALING BY HEDGEHOG%REACTOME DATABASE ID RELEASE 62%5358351		122	-0.11395	-1.466	0.0609244	0.377323	1	11111	tags=85%, list=74%, signal=325%
EPH-EPHRIN SIGNALING%REACTOME%R-HSA-2682334.1	EPH-EPHRIN SIGNALING%REACTOME%R-HSA-2682334.1		82	-0.136418	-1.46482	0.0905512	0.378486	1	5475	tags=50%, list=36%, signal=78%
TRP CHANNELS%REACTOME DATABASE ID RELEASE 62%3295583	TRP CHANNELS%REACTOME DATABASE ID RELEASE 62%3295583		15	-0.313547	-1.46474	0.0761719	0.377895	1	3308	tags=53%, list=22%, signal=68%
HISTONE DEUBIQUITINATION%GOBP%GO:0016578	HISTONE DEUBIQUITINATION%GOBP%GO:0016578		20	-0.276358	-1.46459	0.098	0.377398	1	10128	tags=95%, list=67%, signal=291%
EMBRYONIC HEART TUBE MORPHOGENESIS%GOBP%GO:0003143	EMBRYONIC HEART TUBE MORPHOGENESIS%GOBP%GO:0003143		29	-0.228091	-1.46301	0.0941176	0.379289	1	3834	tags=48%, list=26%, signal=65%
HALLMARK_MTORC1_SIGNALING%MSIGDB_C2%HALLMARK_MTORC1_SIGNALING	HALLMARK_MTORC1_SIGNALING%MSIGDB_C2%HALLMARK_MTORC1_SIGNALING		189	-0.0934781	-1.46259	0.0740741	0.379225	1	3384	tags=32%, list=23%, signal=40%
GLUTAMATE BINDING, ACTIVATION OF AMPA RECEPTORS AND SYNAPTIC PLASTICITY%REACTOME DATABASE ID RELEASE 62%399721	GLUTAMATE BINDING, ACTIVATION OF AMPA RECEPTORS AND SYNAPTIC PLASTICITY%REACTOME DATABASE ID RELEASE 62%399721		26	-0.241308	-1.45964	0.0778689	0.383249	1	4472	tags=54%, list=30%, signal=77%
NEGATIVE REGULATION OF CALCIUM ION TRANSMEMBRANE TRANSPORT%GOBP%GO:1903170	NEGATIVE REGULATION OF CALCIUM ION TRANSMEMBRANE TRANSPORT%GOBP%GO:1903170		15	-0.313324	-1.45828	0.10303	0.384803	1	4313	tags=60%, list=29%, signal=84%
DNA REPLICATION-INDEPENDENT NUCLEOSOME ORGANIZATION%GOBP%GO:0034724	DNA REPLICATION-INDEPENDENT NUCLEOSOME ORGANIZATION%GOBP%GO:0034724		33	-0.217522	-1.4582	0.0851064	0.384186	1	10399	tags=91%, list=69%, signal=295%
AURORA A SIGNALING%PATHWAY INTERACTION DATABASE NCI-NATURE CURATED DATA%AURORA A SIGNALING	AURORA A SIGNALING%PATHWAY INTERACTION DATABASE NCI-NATURE CURATED DATA%AURORA A SIGNALING		26	-0.242011	-1.45781	0.0818363	0.384136	1	6773	tags=69%, list=45%, signal=126%
ERKS ARE INACTIVATED%REACTOME%R-HSA-202670.2	ERKS ARE INACTIVATED%REACTOME%R-HSA-202670.2		13	-0.335173	-1.45733	0.0831643	0.384185	1	1904	tags=46%, list=13%, signal=53%
ASSOCIATIVE LEARNING%GOBP%GO:0008306	ASSOCIATIVE LEARNING%GOBP%GO:0008306		10	-0.371062	-1.4572	0.0916844	0.383661	1	1942	tags=50%, list=13%, signal=57%
LONG-TERM SYNAPTIC POTENTIATION%GOBP%GO:0060291	LONG-TERM SYNAPTIC POTENTIATION%GOBP%GO:0060291		15	-0.313857	-1.45712	0.0901639	0.383041	1	1300	tags=40%, list=9%, signal=44%
REGULATION OF PROTEIN LOCALIZATION TO MEMBRANE%GOBP%GO:1905475	REGULATION OF PROTEIN LOCALIZATION TO MEMBRANE%GOBP%GO:1905475		105	-0.122099	-1.45709	0.0814196	0.382361	1	6765	tags=57%, list=45%, signal=103%
PLK1 SIGNALING EVENTS%PATHWAY INTERACTION DATABASE NCI-NATURE CURATED DATA%PLK1 SIGNALING EVENTS	PLK1 SIGNALING EVENTS%PATHWAY INTERACTION DATABASE NCI-NATURE CURATED DATA%PLK1 SIGNALING EVENTS		33	-0.208083	-1.45674	0.0766208	0.382189	1	8264	tags=76%, list=55%, signal=168%
AUTOPHAGOSOME ORGANIZATION%GOBP%GO:1905037	AUTOPHAGOSOME ORGANIZATION%GOBP%GO:1905037		48	-0.176265	-1.45612	0.0863931	0.382483	1	11134	tags=92%, list=74%, signal=353%
PRESYNAPTIC FUNCTION OF KAINATE RECEPTORS%REACTOME DATABASE ID RELEASE 62%500657	PRESYNAPTIC FUNCTION OF KAINATE RECEPTORS%REACTOME DATABASE ID RELEASE 62%500657		16	-0.306445	-1.45562	0.0850202	0.382623	1	1975	tags=44%, list=13%, signal=50%
NEGATIVE REGULATION OF PEPTIDE HORMONE SECRETION%GOBP%GO:0090278	NEGATIVE REGULATION OF PEPTIDE HORMONE SECRETION%GOBP%GO:0090278		13	-0.325499	-1.45443	0.105477	0.383895	1	3205	tags=54%, list=21%, signal=68%
PID_ERBB1_DOWNSTREAM_PATHWAY%MSIGDB_C2%PID_ERBB1_DOWNSTREAM_PATHWAY	PID_ERBB1_DOWNSTREAM_PATHWAY%MSIGDB_C2%PID_ERBB1_DOWNSTREAM_PATHWAY		98	-0.126953	-1.45435	0.0766045	0.383302	1	6845	tags=58%, list=46%, signal=106%
VACUOLAR TRANSPORT%GOBP%GO:0007034	VACUOLAR TRANSPORT%GOBP%GO:0007034		91	-0.128508	-1.45409	0.0618763	0.382999	1	8814	tags=71%, list=59%, signal=172%
ROLE OF CALCINEURIN-DEPENDENT NFAT SIGNALING IN LYMPHOCYTES%PATHWAY INTERACTION DATABASE NCI-NATURE CURATED DATA%ROLE OF CALCINEURIN-DEPENDENT NFAT SIGNALING IN LYMPHOCYTES	ROLE OF CALCINEURIN-DEPENDENT NFAT SIGNALING IN LYMPHOCYTES%PATHWAY INTERACTION DATABASE NCI-NATURE CURATED DATA%ROLE OF CALCINEURIN-DEPENDENT NFAT SIGNALING IN LYMPHOCYTES		52	-0.168156	-1.45357	0.0901961	0.383135	1	8463	tags=73%, list=56%, signal=167%
PROTEIN LOCALIZATION TO CHROMOSOME, CENTROMERIC REGION%GOBP%GO:0071459	PROTEIN LOCALIZATION TO CHROMOSOME, CENTROMERIC REGION%GOBP%GO:0071459		10	-0.38002	-1.45257	0.0841889	0.384098	1	9320	tags=100%, list=62%, signal=263%
REGULATION OF STRESS FIBER ASSEMBLY%GOBP%GO:0051492	REGULATION OF STRESS FIBER ASSEMBLY%GOBP%GO:0051492		44	-0.181701	-1.45208	0.0835073	0.384227	1	3767	tags=43%, list=25%, signal=57%
IRS-RELATED EVENTS TRIGGERED BY IGF1R%REACTOME DATABASE ID RELEASE 62%2428928	IRS-RELATED EVENTS TRIGGERED BY IGF1R%REACTOME DATABASE ID RELEASE 62%2428928		26	-0.237654	-1.45164	0.0840517	0.384248	1	8572	tags=81%, list=57%, signal=188%
PROTEIN-PROTEIN INTERACTIONS AT SYNAPSES%REACTOME DATABASE ID RELEASE 62%6794362	PROTEIN-PROTEIN INTERACTIONS AT SYNAPSES%REACTOME DATABASE ID RELEASE 62%6794362		84	-0.134194	-1.4514	0.0815109	0.383904	1	2110	tags=27%, list=14%, signal=32%
BIOCARTA_CREB_PATHWAY%MSIGDB_C2%BIOCARTA_CREB_PATHWAY	BIOCARTA_CREB_PATHWAY%MSIGDB_C2%BIOCARTA_CREB_PATHWAY		26	-0.246642	-1.45038	0.101167	0.384832	1	4392	tags=54%, list=29%, signal=76%
FC-EPSILON RECEPTOR SIGNALING PATHWAY%GOBP%GO:0038095	FC-EPSILON RECEPTOR SIGNALING PATHWAY%GOBP%GO:0038095		108	-0.11877	-1.45002	0.0965092	0.384663	1	3655	tags=36%, list=24%, signal=47%
ORGANELLE FUSION%GOBP%GO:0048284	ORGANELLE FUSION%GOBP%GO:0048284		93	-0.128915	-1.44908	0.0775348	0.38548	1	6154	tags=54%, list=41%, signal=90%
NEGATIVE REGULATION OF ACTIN FILAMENT BUNDLE ASSEMBLY%GOBP%GO:0032232	NEGATIVE REGULATION OF ACTIN FILAMENT BUNDLE ASSEMBLY%GOBP%GO:0032232		15	-0.30493	-1.44875	0.0965251	0.385339	1	1434	tags=40%, list=10%, signal=44%
SIGNALING BY TYPE 1 INSULIN-LIKE GROWTH FACTOR 1 RECEPTOR (IGF1R)%REACTOME DATABASE ID RELEASE 62%2404192	SIGNALING BY TYPE 1 INSULIN-LIKE GROWTH FACTOR 1 RECEPTOR (IGF1R)%REACTOME DATABASE ID RELEASE 62%2404192		26	-0.237654	-1.44798	0.11022	0.38588	1	8572	tags=81%, list=57%, signal=188%
VESICLE CYTOSKELETAL TRAFFICKING%GOBP%GO:0099518	VESICLE CYTOSKELETAL TRAFFICKING%GOBP%GO:0099518		35	-0.204422	-1.44703	0.0905588	0.386666	1	3376	tags=43%, list=22%, signal=55%
PID_AURORA_A_PATHWAY%MSIGDB_C2%PID_AURORA_A_PATHWAY	PID_AURORA_A_PATHWAY%MSIGDB_C2%PID_AURORA_A_PATHWAY		26	-0.242011	-1.44603	0.086	0.387662	1	6773	tags=69%, list=45%, signal=126%
PI METABOLISM%REACTOME%R-HSA-1483255.5	PI METABOLISM%REACTOME%R-HSA-1483255.5		71	-0.147502	-1.44455	0.0909091	0.389325	1	7953	tags=68%, list=53%, signal=143%
REGULATION OF HEART RATE%GOBP%GO:0002027	REGULATION OF HEART RATE%GOBP%GO:0002027		46	-0.17829	-1.44448	0.0843137	0.388754	1	3863	tags=43%, list=26%, signal=58%
NCAM1 INTERACTIONS%REACTOME DATABASE ID RELEASE 62%419037	NCAM1 INTERACTIONS%REACTOME DATABASE ID RELEASE 62%419037		29	-0.229905	-1.44341	0.0965795	0.389656	1	4843	tags=55%, list=32%, signal=81%
G2 DNA DAMAGE CHECKPOINT%GOBP%GO:0031572	G2 DNA DAMAGE CHECKPOINT%GOBP%GO:0031572		26	-0.242129	-1.44269	0.098	0.390151	1	7927	tags=77%, list=53%, signal=163%
POSITIVE REGULATION OF CALCIUM ION TRANSMEMBRANE TRANSPORT%GOBP%GO:1904427	POSITIVE REGULATION OF CALCIUM ION TRANSMEMBRANE TRANSPORT%GOBP%GO:1904427		27	-0.231085	-1.44189	0.0791506	0.390739	1	2100	tags=37%, list=14%, signal=43%
IGF1R SIGNALING CASCADE%REACTOME DATABASE ID RELEASE 62%2428924	IGF1R SIGNALING CASCADE%REACTOME DATABASE ID RELEASE 62%2428924		26	-0.237654	-1.4417	0.0803213	0.390398	1	8572	tags=81%, list=57%, signal=188%
MITOCHONDRIAL MEMBRANE ORGANIZATION%GOBP%GO:0007006	MITOCHONDRIAL MEMBRANE ORGANIZATION%GOBP%GO:0007006		96	-0.129158	-1.4392	0.0912621	0.39389	1	8559	tags=70%, list=57%, signal=161%
PYRIMIDINE NUCLEOTIDE CATABOLIC PROCESS%GOBP%GO:0006244	PYRIMIDINE NUCLEOTIDE CATABOLIC PROCESS%GOBP%GO:0006244		13	-0.332016	-1.43896	0.10101	0.393567	1	8886	tags=92%, list=59%, signal=226%
REGULATION OF ATPASE ACTIVITY%GOBP%GO:0043462	REGULATION OF ATPASE ACTIVITY%GOBP%GO:0043462		39	-0.200644	-1.43794	0.106855	0.394445	1	2773	tags=38%, list=18%, signal=47%
AMINO ACID TRANSPORT%GOBP%GO:0006865	AMINO ACID TRANSPORT%GOBP%GO:0006865		69	-0.151833	-1.43752	0.0909091	0.394502	1	1432	tags=25%, list=10%, signal=27%
NEGATIVE REGULATION OF AXONOGENESIS%GOBP%GO:0050771	NEGATIVE REGULATION OF AXONOGENESIS%GOBP%GO:0050771		24	-0.246359	-1.43385	0.0949495	0.399903	1	5696	tags=63%, list=38%, signal=100%
CELLULAR RESPONSE TO AMMONIUM ION%GOBP%GO:0071242	CELLULAR RESPONSE TO AMMONIUM ION%GOBP%GO:0071242		33	-0.211462	-1.4326	0.0998004	0.401401	1	3205	tags=42%, list=21%, signal=54%
LKB1 SIGNALING EVENTS%PATHWAY INTERACTION DATABASE NCI-NATURE CURATED DATA%LKB1 SIGNALING EVENTS	LKB1 SIGNALING EVENTS%PATHWAY INTERACTION DATABASE NCI-NATURE CURATED DATA%LKB1 SIGNALING EVENTS		37	-0.193914	-1.43255	0.106931	0.400777	1	3998	tags=46%, list=27%, signal=62%
POSITIVE REGULATION OF UBIQUITIN-PROTEIN TRANSFERASE ACTIVITY%GOBP%GO:0051443	POSITIVE REGULATION OF UBIQUITIN-PROTEIN TRANSFERASE ACTIVITY%GOBP%GO:0051443		90	-0.125983	-1.43245	0.10124	0.400228	1	8470	tags=69%, list=56%, signal=157%
CELL DIVISION%REACTOME DATABASE ID RELEASE 62%68884	CELL DIVISION%REACTOME DATABASE ID RELEASE 62%68884		11	-0.346955	-1.4316	0.098513	0.400922	1	7085	tags=82%, list=47%, signal=155%
VISUAL BEHAVIOR%GOBP%GO:0007632	VISUAL BEHAVIOR%GOBP%GO:0007632		10	-0.371062	-1.43092	0.0987903	0.401376	1	1942	tags=50%, list=13%, signal=57%
SOMATIC RECOMBINATION OF IMMUNOGLOBULIN GENE SEGMENTS%GOBP%GO:0016447	SOMATIC RECOMBINATION OF IMMUNOGLOBULIN GENE SEGMENTS%GOBP%GO:0016447		10	-0.365435	-1.42852	0.0850202	0.404747	1	3529	tags=60%, list=23%, signal=78%
REGULATION OF SYNAPTIC TRANSMISSION, GLUTAMATERGIC%GOBP%GO:0051966	REGULATION OF SYNAPTIC TRANSMISSION, GLUTAMATERGIC%GOBP%GO:0051966		25	-0.241867	-1.4283	0.1	0.404436	1	2383	tags=40%, list=16%, signal=47%
POSITIVE REGULATION OF CARDIAC MUSCLE HYPERTROPHY%GOBP%GO:0010613	POSITIVE REGULATION OF CARDIAC MUSCLE HYPERTROPHY%GOBP%GO:0010613		14	-0.318333	-1.42814	0.10166	0.403979	1	2735	tags=50%, list=18%, signal=61%
REGULATION OF MITOTIC SPINDLE ASSEMBLY%GOBP%GO:1901673	REGULATION OF MITOTIC SPINDLE ASSEMBLY%GOBP%GO:1901673		18	-0.276575	-1.42681	0.0892857	0.405631	1	9206	tags=89%, list=61%, signal=229%
PID_ATM_PATHWAY%MSIGDB_C2%PID_ATM_PATHWAY	PID_ATM_PATHWAY%MSIGDB_C2%PID_ATM_PATHWAY		30	-0.221618	-1.4262	0.0896414	0.405896	1	8197	tags=77%, list=55%, signal=168%
GAP JUNCTION TRAFFICKING AND REGULATION%REACTOME%R-HSA-157858.1	GAP JUNCTION TRAFFICKING AND REGULATION%REACTOME%R-HSA-157858.1		15	-0.312991	-1.4262	0.113244	0.405185	1	1313	tags=40%, list=9%, signal=44%
POSITIVE REGULATION OF MITOCHONDRION ORGANIZATION%GOBP%GO:0010822	POSITIVE REGULATION OF MITOCHONDRION ORGANIZATION%GOBP%GO:0010822		128	-0.109753	-1.42594	0.103516	0.404922	1	3883	tags=37%, list=26%, signal=49%
CENTRIOLE ASSEMBLY%GOBP%GO:0098534	CENTRIOLE ASSEMBLY%GOBP%GO:0098534		18	-0.270329	-1.42582	0.109312	0.404415	1	8465	tags=83%, list=56%, signal=191%
INTEGRIN-MEDIATED SIGNALING PATHWAY%GOBP%GO:0007229	INTEGRIN-MEDIATED SIGNALING PATHWAY%GOBP%GO:0007229		45	-0.177407	-1.42581	0.111546	0.403738	1	4689	tags=49%, list=31%, signal=71%
DNA REPLICATION-INDEPENDENT NUCLEOSOME ASSEMBLY%GOBP%GO:0006336	DNA REPLICATION-INDEPENDENT NUCLEOSOME ASSEMBLY%GOBP%GO:0006336		32	-0.214661	-1.42511	0.100418	0.404162	1	10399	tags=91%, list=69%, signal=294%
HORMONE METABOLIC PROCESS%GOBP%GO:0042445	HORMONE METABOLIC PROCESS%GOBP%GO:0042445		57	-0.158732	-1.4243	0.0884086	0.404809	1	5533	tags=53%, list=37%, signal=83%
REGULATION OF DELAYED RECTIFIER POTASSIUM CHANNEL ACTIVITY%GOBP%GO:1902259	REGULATION OF DELAYED RECTIFIER POTASSIUM CHANNEL ACTIVITY%GOBP%GO:1902259		10	-0.369264	-1.42292	0.0889749	0.406509	1	4974	tags=70%, list=33%, signal=105%
TRNA CHARGING%HUMANCYC%TRNA-CHARGING-PWY	TRNA CHARGING%HUMANCYC%TRNA-CHARGING-PWY		37	-0.199188	-1.42182	0.103314	0.407746	1	9198	tags=81%, list=61%, signal=209%
CLASS C 3 (METABOTROPIC GLUTAMATE PHEROMONE RECEPTORS)%REACTOME DATABASE ID RELEASE 62%420499	CLASS C 3 (METABOTROPIC GLUTAMATE PHEROMONE RECEPTORS)%REACTOME DATABASE ID RELEASE 62%420499		15	-0.302731	-1.42133	0.0910891	0.407856	1	10482	tags=100%, list=70%, signal=330%
CARDIAC MUSCLE CELL ACTION POTENTIAL%GOBP%GO:0086001	CARDIAC MUSCLE CELL ACTION POTENTIAL%GOBP%GO:0086001		36	-0.199822	-1.42128	0.123457	0.407251	1	4101	tags=47%, list=27%, signal=65%
BIOCARTA_EIF2_PATHWAY%MSIGDB_C2%BIOCARTA_EIF2_PATHWAY	BIOCARTA_EIF2_PATHWAY%MSIGDB_C2%BIOCARTA_EIF2_PATHWAY		11	-0.354154	-1.42124	0.0954274	0.406606	1	5611	tags=73%, list=37%, signal=116%
BIOCARTA_ACTINY_PATHWAY%MSIGDB_C2%BIOCARTA_ACTINY_PATHWAY	BIOCARTA_ACTINY_PATHWAY%MSIGDB_C2%BIOCARTA_ACTINY_PATHWAY		17	-0.293988	-1.42027	0.110454	0.40752	1	9730	tags=94%, list=65%, signal=267%
PROTEIN LOCALIZATION TO MICROTUBULE CYTOSKELETON%GOBP%GO:0072698	PROTEIN LOCALIZATION TO MICROTUBULE CYTOSKELETON%GOBP%GO:0072698		25	-0.2388	-1.41778	0.0905263	0.411069	1	6636	tags=68%, list=44%, signal=122%
ACTIVATION OF NF-KAPPAB IN B CELLS%REACTOME DATABASE ID RELEASE 62%1169091	ACTIVATION OF NF-KAPPAB IN B CELLS%REACTOME DATABASE ID RELEASE 62%1169091		62	-0.152436	-1.41677	0.0931174	0.412018	1	8383	tags=71%, list=56%, signal=160%
NEGATIVE REGULATION OF NERVOUS SYSTEM DEVELOPMENT%GOBP%GO:0051961	NEGATIVE REGULATION OF NERVOUS SYSTEM DEVELOPMENT%GOBP%GO:0051961		99	-0.123663	-1.4167	0.0903491	0.411412	1	2860	tags=31%, list=19%, signal=38%
SIGNALING BY PDGF%REACTOME%R-HSA-186797.3	SIGNALING BY PDGF%REACTOME%R-HSA-186797.3		44	-0.178259	-1.41454	0.105263	0.414463	1	4843	tags=50%, list=32%, signal=74%
CELL COMMUNICATION BY ELECTRICAL COUPLING INVOLVED IN CARDIAC CONDUCTION%GOBP%GO:0086064	CELL COMMUNICATION BY ELECTRICAL COUPLING INVOLVED IN CARDIAC CONDUCTION%GOBP%GO:0086064		13	-0.328681	-1.4127	0.0932203	0.416973	1	4313	tags=62%, list=29%, signal=86%
APOPTOSIS SIGNALING PATHWAY%PANTHER PATHWAY%P00006	APOPTOSIS SIGNALING PATHWAY%PANTHER PATHWAY%P00006		91	-0.124783	-1.41263	0.0981211	0.416377	1	3421	tags=35%, list=23%, signal=45%
LEARNING%GOBP%GO:0007612	LEARNING%GOBP%GO:0007612		33	-0.204598	-1.41245	0.0928433	0.416008	1	1942	tags=33%, list=13%, signal=38%
CARDIAC MUSCLE CELL ACTION POTENTIAL INVOLVED IN CONTRACTION%GOBP%GO:0086002	CARDIAC MUSCLE CELL ACTION POTENTIAL INVOLVED IN CONTRACTION%GOBP%GO:0086002		26	-0.231774	-1.41213	0.0932039	0.415858	1	4615	tags=54%, list=31%, signal=78%
ATM PATHWAY%PATHWAY INTERACTION DATABASE NCI-NATURE CURATED DATA%ATM PATHWAY	ATM PATHWAY%PATHWAY INTERACTION DATABASE NCI-NATURE CURATED DATA%ATM PATHWAY		30	-0.221618	-1.40998	0.109562	0.418862	1	8197	tags=77%, list=55%, signal=168%
APC C:CDC20 MEDIATED DEGRADATION OF CYCLIN B%REACTOME DATABASE ID RELEASE 62%174048	APC C:CDC20 MEDIATED DEGRADATION OF CYCLIN B%REACTOME DATABASE ID RELEASE 62%174048		20	-0.264528	-1.40848	0.105578	0.420753	1	5798	tags=65%, list=39%, signal=106%
LIPOPROTEIN METABOLIC PROCESS%GOBP%GO:0042157	LIPOPROTEIN METABOLIC PROCESS%GOBP%GO:0042157		100	-0.121022	-1.40841	0.0978474	0.420185	1	9764	tags=77%, list=65%, signal=218%
RELAXATION OF MUSCLE%GOBP%GO:0090075	RELAXATION OF MUSCLE%GOBP%GO:0090075		11	-0.350104	-1.40789	0.0990291	0.420397	1	2940	tags=55%, list=20%, signal=68%
ASSEMBLY OF COLLAGEN FIBRILS AND OTHER MULTIMERIC STRUCTURES%REACTOME%R-HSA-2022090.3	ASSEMBLY OF COLLAGEN FIBRILS AND OTHER MULTIMERIC STRUCTURES%REACTOME%R-HSA-2022090.3		37	-0.19129	-1.40644	0.114228	0.422173	1	2413	tags=35%, list=16%, signal=42%
MITOTIC SPINDLE ORGANIZATION%GOBP%GO:0007052	MITOTIC SPINDLE ORGANIZATION%GOBP%GO:0007052		56	-0.160495	-1.40547	0.110895	0.42306	1	8599	tags=73%, list=57%, signal=171%
ADULT BEHAVIOR%GOBP%GO:0030534	ADULT BEHAVIOR%GOBP%GO:0030534		26	-0.232115	-1.405	0.115702	0.423119	1	4032	tags=50%, list=27%, signal=68%
NEGATIVE REGULATION OF MAP KINASE ACTIVITY%GOBP%GO:0043407	NEGATIVE REGULATION OF MAP KINASE ACTIVITY%GOBP%GO:0043407		46	-0.175701	-1.40476	0.106522	0.42286	1	1942	tags=30%, list=13%, signal=35%
REGULATION OF CARDIAC MUSCLE CONTRACTION BY REGULATION OF THE RELEASE OF SEQUESTERED CALCIUM ION%GOBP%GO:0010881	REGULATION OF CARDIAC MUSCLE CONTRACTION BY REGULATION OF THE RELEASE OF SEQUESTERED CALCIUM ION%GOBP%GO:0010881		12	-0.336875	-1.40336	0.118998	0.424601	1	2456	tags=50%, list=16%, signal=60%
SIGNALING BY EGFRVIII IN CANCER%REACTOME DATABASE ID RELEASE 62%5637812	SIGNALING BY EGFRVIII IN CANCER%REACTOME DATABASE ID RELEASE 62%5637812		14	-0.30716	-1.40331	0.0959184	0.423967	1	9342	tags=93%, list=62%, signal=245%
STEROID METABOLIC PROCESS%GOBP%GO:0008202	STEROID METABOLIC PROCESS%GOBP%GO:0008202		97	-0.12353	-1.40205	0.105578	0.425487	1	5592	tags=49%, list=37%, signal=78%
PROTEIN LOCALIZATION TO CYTOSKELETON%GOBP%GO:0044380	PROTEIN LOCALIZATION TO CYTOSKELETON%GOBP%GO:0044380		27	-0.225475	-1.40148	0.1	0.425741	1	6636	tags=67%, list=44%, signal=119%
PORPHYRIN-CONTAINING COMPOUND BIOSYNTHETIC PROCESS%GOBP%GO:0006779	PORPHYRIN-CONTAINING COMPOUND BIOSYNTHETIC PROCESS%GOBP%GO:0006779		16	-0.296547	-1.40147	0.109474	0.425051	1	8697	tags=88%, list=58%, signal=208%
PROTEIN LOCALIZATION TO LYSOSOME%GOBP%GO:0061462	PROTEIN LOCALIZATION TO LYSOSOME%GOBP%GO:0061462		26	-0.237944	-1.40079	0.10566	0.425523	1	6834	tags=69%, list=45%, signal=127%
REGULATION OF AXON GUIDANCE%GOBP%GO:1902667	REGULATION OF AXON GUIDANCE%GOBP%GO:1902667		13	-0.315906	-1.39919	0.132383	0.42752	1	3349	tags=54%, list=22%, signal=69%
ANGIOGENESIS%GOBP%GO:0001525	ANGIOGENESIS%GOBP%GO:0001525		102	-0.120665	-1.39717	0.113772	0.430394	1	1441	tags=22%, list=10%, signal=24%
N-CADHERIN SIGNALING EVENTS%PATHWAY INTERACTION DATABASE NCI-NATURE CURATED DATA%N-CADHERIN SIGNALING EVENTS	N-CADHERIN SIGNALING EVENTS%PATHWAY INTERACTION DATABASE NCI-NATURE CURATED DATA%N-CADHERIN SIGNALING EVENTS		35	-0.202087	-1.39707	0.108	0.429833	1	6416	tags=63%, list=43%, signal=109%
PINK PARKIN MEDIATED MITOPHAGY%REACTOME DATABASE ID RELEASE 62%5205685	PINK PARKIN MEDIATED MITOPHAGY%REACTOME DATABASE ID RELEASE 62%5205685		20	-0.259297	-1.397	0.11546	0.429274	1	10384	tags=95%, list=69%, signal=307%
TRNA AMINOACYLATION%REACTOME DATABASE ID RELEASE 62%379724	TRNA AMINOACYLATION%REACTOME DATABASE ID RELEASE 62%379724		41	-0.181516	-1.39454	0.113852	0.432883	1	9008	tags=78%, list=60%, signal=194%
HDR THROUGH HOMOLOGOUS RECOMBINATION (HRR)%REACTOME DATABASE ID RELEASE 62%5685942	HDR THROUGH HOMOLOGOUS RECOMBINATION (HRR)%REACTOME DATABASE ID RELEASE 62%5685942		54	-0.160782	-1.39382	0.0983936	0.433445	1	10393	tags=85%, list=69%, signal=275%
NEGATIVE REGULATION OF SMALL GTPASE MEDIATED SIGNAL TRANSDUCTION%GOBP%GO:0051058	NEGATIVE REGULATION OF SMALL GTPASE MEDIATED SIGNAL TRANSDUCTION%GOBP%GO:0051058		33	-0.204598	-1.39352	0.113462	0.433243	1	1942	tags=33%, list=13%, signal=38%
BIOCARTA_SALMONELLA_PATHWAY%MSIGDB_C2%BIOCARTA_SALMONELLA_PATHWAY	BIOCARTA_SALMONELLA_PATHWAY%MSIGDB_C2%BIOCARTA_SALMONELLA_PATHWAY		11	-0.352737	-1.39317	0.12685	0.43312	1	9730	tags=100%, list=65%, signal=284%
MITOCHONDRIAL CALCIUM ION HOMEOSTASIS%GOBP%GO:0051560	MITOCHONDRIAL CALCIUM ION HOMEOSTASIS%GOBP%GO:0051560		14	-0.306718	-1.39241	0.114519	0.433726	1	6129	tags=71%, list=41%, signal=121%
VLDLR INTERNALISATION AND DEGRADATION%REACTOME%R-HSA-8866427.3	VLDLR INTERNALISATION AND DEGRADATION%REACTOME%R-HSA-8866427.3		11	-0.349341	-1.39004	0.132114	0.437234	1	9781	tags=100%, list=65%, signal=286%
GASTRULATION%GOBP%GO:0007369	GASTRULATION%GOBP%GO:0007369		50	-0.164741	-1.38874	0.122622	0.438825	1	1140	tags=24%, list=8%, signal=26%
MICROTUBULE-BASED PROTEIN TRANSPORT%GOBP%GO:0099118	MICROTUBULE-BASED PROTEIN TRANSPORT%GOBP%GO:0099118		45	-0.172193	-1.38859	0.123047	0.43839	1	11111	tags=91%, list=74%, signal=349%
RIBONUCLEOPROTEIN COMPLEX DISASSEMBLY%GOBP%GO:0032988	RIBONUCLEOPROTEIN COMPLEX DISASSEMBLY%GOBP%GO:0032988		12	-0.327899	-1.38842	0.121704	0.437999	1	6347	tags=75%, list=42%, signal=130%
NEGATIVE REGULATION OF SECRETION%GOBP%GO:0051048	NEGATIVE REGULATION OF SECRETION%GOBP%GO:0051048		71	-0.141983	-1.38837	0.111753	0.437359	1	4438	tags=44%, list=30%, signal=62%
RHO GTPASES ACTIVATE FORMINS%REACTOME DATABASE ID RELEASE 62%5663220	RHO GTPASES ACTIVATE FORMINS%REACTOME DATABASE ID RELEASE 62%5663220		87	-0.129919	-1.38821	0.113949	0.43698	1	3414	tags=36%, list=23%, signal=46%
POSITIVE REGULATION OF DNA REPAIR%GOBP%GO:0045739	POSITIVE REGULATION OF DNA REPAIR%GOBP%GO:0045739		37	-0.194502	-1.3873	0.117296	0.437842	1	8050	tags=73%, list=54%, signal=157%
ENDODERM DEVELOPMENT%GOBP%GO:0007492	ENDODERM DEVELOPMENT%GOBP%GO:0007492		32	-0.208722	-1.3866	0.120438	0.43838	1	2506	tags=38%, list=17%, signal=45%
BIOCARTA_NOS1_PATHWAY%MSIGDB_C2%BIOCARTA_NOS1_PATHWAY	BIOCARTA_NOS1_PATHWAY%MSIGDB_C2%BIOCARTA_NOS1_PATHWAY		20	-0.254748	-1.38514	0.0969072	0.440309	1	3691	tags=50%, list=25%, signal=66%
REGULATION OF PROTEIN LOCALIZATION TO CHROMOSOME, TELOMERIC REGION%GOBP%GO:1904814	REGULATION OF PROTEIN LOCALIZATION TO CHROMOSOME, TELOMERIC REGION%GOBP%GO:1904814		13	-0.320492	-1.38466	0.100823	0.44044	1	9059	tags=92%, list=60%, signal=232%
AUTOPHAGOSOME ASSEMBLY%GOBP%GO:0000045	AUTOPHAGOSOME ASSEMBLY%GOBP%GO:0000045		47	-0.174474	-1.38464	0.129482	0.43977	1	11134	tags=91%, list=74%, signal=352%
PLATELET CALCIUM HOMEOSTASIS%REACTOME DATABASE ID RELEASE 62%418360	PLATELET CALCIUM HOMEOSTASIS%REACTOME DATABASE ID RELEASE 62%418360		20	-0.254865	-1.38456	0.103814	0.43923	1	2938	tags=45%, list=20%, signal=56%
REGULATION OF MITOCHONDRIAL OUTER MEMBRANE PERMEABILIZATION INVOLVED IN APOPTOTIC SIGNALING PATHWAY%GOBP%GO:1901028	REGULATION OF MITOCHONDRIAL OUTER MEMBRANE PERMEABILIZATION INVOLVED IN APOPTOTIC SIGNALING PATHWAY%GOBP%GO:1901028		35	-0.192423	-1.38412	0.115234	0.439312	1	5273	tags=54%, list=35%, signal=83%
NEGATIVE REGULATION OF CELL JUNCTION ASSEMBLY%GOBP%GO:1901889	NEGATIVE REGULATION OF CELL JUNCTION ASSEMBLY%GOBP%GO:1901889		18	-0.274764	-1.38355	0.121756	0.439594	1	6729	tags=72%, list=45%, signal=131%
TRANSLATIONAL TERMINATION%GOBP%GO:0006415	TRANSLATIONAL TERMINATION%GOBP%GO:0006415		90	-0.119678	-1.38316	0.110883	0.439538	1	12070	tags=92%, list=80%, signal=466%
REGULATION OF NEURONAL SYNAPTIC PLASTICITY%GOBP%GO:0048168	REGULATION OF NEURONAL SYNAPTIC PLASTICITY%GOBP%GO:0048168		22	-0.242591	-1.38315	0.119374	0.438862	1	2508	tags=41%, list=17%, signal=49%
NEGATIVE REGULATION OF AUTOPHAGY%GOBP%GO:0010507	NEGATIVE REGULATION OF AUTOPHAGY%GOBP%GO:0010507		47	-0.171738	-1.38076	0.138728	0.442333	1	4142	tags=45%, list=28%, signal=61%
LYSOSOMAL TRANSPORT%GOBP%GO:0007041	LYSOSOMAL TRANSPORT%GOBP%GO:0007041		76	-0.137826	-1.37993	0.112069	0.443135	1	8814	tags=72%, list=59%, signal=174%
CELLULAR RESPONSE TO DSRNA%GOBP%GO:0071359	CELLULAR RESPONSE TO DSRNA%GOBP%GO:0071359		42	-0.180913	-1.37943	0.10687	0.443331	1	8738	tags=76%, list=58%, signal=182%
MEMBRANE DEPOLARIZATION DURING ACTION POTENTIAL%GOBP%GO:0086010	MEMBRANE DEPOLARIZATION DURING ACTION POTENTIAL%GOBP%GO:0086010		34	-0.20167	-1.37938	0.129699	0.442707	1	5816	tags=59%, list=39%, signal=96%
PYRIMIDINE DEOXYRIBONUCLEOTIDE CATABOLIC PROCESS%GOBP%GO:0009223	PYRIMIDINE DEOXYRIBONUCLEOTIDE CATABOLIC PROCESS%GOBP%GO:0009223		12	-0.325579	-1.3789	0.108696	0.442796	1	8886	tags=92%, list=59%, signal=224%
PROTEIN TRANSPORT ALONG MICROTUBULE%GOBP%GO:0098840	PROTEIN TRANSPORT ALONG MICROTUBULE%GOBP%GO:0098840		45	-0.172193	-1.37831	0.0924025	0.443176	1	11111	tags=91%, list=74%, signal=349%
TRNA AMINOACYLATION FOR PROTEIN TRANSLATION%GOBP%GO:0006418	TRNA AMINOACYLATION FOR PROTEIN TRANSLATION%GOBP%GO:0006418		43	-0.179097	-1.37782	0.159596	0.443354	1	9198	tags=79%, list=61%, signal=203%
REGULATION OF VENTRICULAR CARDIAC MUSCLE CELL ACTION POTENTIAL%GOBP%GO:0098911	REGULATION OF VENTRICULAR CARDIAC MUSCLE CELL ACTION POTENTIAL%GOBP%GO:0098911		12	-0.32841	-1.37758	0.110687	0.443134	1	1331	tags=42%, list=9%, signal=46%
5HT1 TYPE RECEPTOR MEDIATED SIGNALING PATHWAY%PANTHER PATHWAY%P04373	5HT1 TYPE RECEPTOR MEDIATED SIGNALING PATHWAY%PANTHER PATHWAY%P04373		36	-0.191781	-1.37694	0.120482	0.443555	1	1300	tags=28%, list=9%, signal=30%
PEPTIDYL-GLUTAMIC ACID MODIFICATION%GOBP%GO:0018200	PEPTIDYL-GLUTAMIC ACID MODIFICATION%GOBP%GO:0018200		18	-0.267757	-1.37534	0.133603	0.445663	1	4330	tags=56%, list=29%, signal=78%
VENTRICULAR CARDIAC MUSCLE CELL ACTION POTENTIAL%GOBP%GO:0086005	VENTRICULAR CARDIAC MUSCLE CELL ACTION POTENTIAL%GOBP%GO:0086005		10	-0.35025	-1.37495	0.106996	0.445711	1	9767	tags=100%, list=65%, signal=286%
REGULATION OF CARDIAC CONDUCTION%GOBP%GO:1903779	REGULATION OF CARDIAC CONDUCTION%GOBP%GO:1903779		47	-0.169957	-1.37443	0.116761	0.445967	1	3849	tags=43%, list=26%, signal=57%
UNTITLED%PANTHER PATHWAY%P05916	UNTITLED%PANTHER PATHWAY%P05916		25	-0.233933	-1.37397	0.124236	0.446113	1	1300	tags=32%, list=9%, signal=35%
PROTEIN NEDDYLATION%GOBP%GO:0045116	PROTEIN NEDDYLATION%GOBP%GO:0045116		12	-0.333711	-1.37363	0.151163	0.446002	1	10016	tags=100%, list=67%, signal=300%
CARBOXYTERMINAL POST-TRANSLATIONAL MODIFICATIONS OF TUBULIN%REACTOME%R-HSA-8955332.1	CARBOXYTERMINAL POST-TRANSLATIONAL MODIFICATIONS OF TUBULIN%REACTOME%R-HSA-8955332.1		25	-0.233533	-1.37287	0.117284	0.446699	1	3109	tags=44%, list=21%, signal=55%
BIOCARTA_EIF_PATHWAY%MSIGDB_C2%BIOCARTA_EIF_PATHWAY	BIOCARTA_EIF_PATHWAY%MSIGDB_C2%BIOCARTA_EIF_PATHWAY		16	-0.285949	-1.37064	0.109504	0.449935	1	7917	tags=81%, list=53%, signal=172%
RETINA MORPHOGENESIS IN CAMERA-TYPE EYE%GOBP%GO:0060042	RETINA MORPHOGENESIS IN CAMERA-TYPE EYE%GOBP%GO:0060042		19	-0.264912	-1.36935	0.118447	0.451533	1	6306	tags=68%, list=42%, signal=118%
CELLULAR RESPONSE TO CORTICOSTEROID STIMULUS%GOBP%GO:0071384	CELLULAR RESPONSE TO CORTICOSTEROID STIMULUS%GOBP%GO:0071384		11	-0.349038	-1.36848	0.121019	0.452406	1	2956	tags=55%, list=20%, signal=68%
REGULATION OF GTPASE ACTIVITY%GOBP%GO:0043087	REGULATION OF GTPASE ACTIVITY%GOBP%GO:0043087		170	-0.0918684	-1.36804	0.104723	0.452522	1	4116	tags=36%, list=27%, signal=50%
OXYTOCIN RECEPTOR MEDIATED SIGNALING PATHWAY%PANTHER PATHWAY%P04391	OXYTOCIN RECEPTOR MEDIATED SIGNALING PATHWAY%PANTHER PATHWAY%P04391		41	-0.174352	-1.36777	0.123711	0.452317	1	2519	tags=34%, list=17%, signal=41%
PHOTOTRANSDUCTION%GOBP%GO:0007602	PHOTOTRANSDUCTION%GOBP%GO:0007602		10	-0.354712	-1.36605	0.112	0.454682	1	3690	tags=60%, list=25%, signal=79%
RESPONSE TO TOPOLOGICALLY INCORRECT PROTEIN%GOBP%GO:0035966	RESPONSE TO TOPOLOGICALLY INCORRECT PROTEIN%GOBP%GO:0035966		140	-0.0980013	-1.36604	0.112621	0.454003	1	3801	tags=35%, list=25%, signal=46%
PID_BARD1_PATHWAY%MSIGDB_C2%PID_BARD1_PATHWAY	PID_BARD1_PATHWAY%MSIGDB_C2%PID_BARD1_PATHWAY		26	-0.230262	-1.36455	0.128898	0.455985	1	8105	tags=77%, list=54%, signal=167%
METABOLISM OF STEROIDS%REACTOME%R-HSA-8957322.1	METABOLISM OF STEROIDS%REACTOME%R-HSA-8957322.1		98	-0.117286	-1.36208	0.127863	0.459875	1	9749	tags=77%, list=65%, signal=217%
AURORA B SIGNALING%PATHWAY INTERACTION DATABASE NCI-NATURE CURATED DATA%AURORA B SIGNALING	AURORA B SIGNALING%PATHWAY INTERACTION DATABASE NCI-NATURE CURATED DATA%AURORA B SIGNALING		24	-0.230573	-1.36132	0.12024	0.460505	1	9063	tags=83%, list=60%, signal=210%
SPROUTING ANGIOGENESIS%GOBP%GO:0002040	SPROUTING ANGIOGENESIS%GOBP%GO:0002040		35	-0.192157	-1.36023	0.120858	0.461808	1	2272	tags=34%, list=15%, signal=40%
PHASE 2 - PLATEAU PHASE%REACTOME%R-HSA-5576893.1	PHASE 2 - PLATEAU PHASE%REACTOME%R-HSA-5576893.1		15	-0.290873	-1.35593	0.150301	0.469324	1	4650	tags=60%, list=31%, signal=87%
CONSTITUTIVE SIGNALING BY EGFRVIII%REACTOME%R-HSA-5637810.1	CONSTITUTIVE SIGNALING BY EGFRVIII%REACTOME%R-HSA-5637810.1		14	-0.30716	-1.35476	0.131524	0.470785	1	9342	tags=93%, list=62%, signal=245%
NEGATIVE REGULATION OF HISTONE ACETYLATION%GOBP%GO:0035067	NEGATIVE REGULATION OF HISTONE ACETYLATION%GOBP%GO:0035067		11	-0.338962	-1.35475	0.13834	0.470083	1	7205	tags=82%, list=48%, signal=157%
MISSPLICED GSK3BETA MUTANTS STABILIZE BETA-CATENIN%REACTOME DATABASE ID RELEASE 62%5339716	MISSPLICED GSK3BETA MUTANTS STABILIZE BETA-CATENIN%REACTOME DATABASE ID RELEASE 62%5339716		15	-0.285809	-1.3537	0.129293	0.47132	1	10736	tags=100%, list=71%, signal=350%
FORMATION OF PRIMARY GERM LAYER%GOBP%GO:0001704	FORMATION OF PRIMARY GERM LAYER%GOBP%GO:0001704		45	-0.169144	-1.35289	0.129555	0.472182	1	1140	tags=24%, list=8%, signal=26%
SIGNALING BY EGFR%REACTOME DATABASE ID RELEASE 62%177929	SIGNALING BY EGFR%REACTOME DATABASE ID RELEASE 62%177929		41	-0.181535	-1.35231	0.13347	0.47255	1	6076	tags=59%, list=40%, signal=98%
PID_INSULIN_GLUCOSE_PATHWAY%MSIGDB_C2%PID_INSULIN_GLUCOSE_PATHWAY	PID_INSULIN_GLUCOSE_PATHWAY%MSIGDB_C2%PID_INSULIN_GLUCOSE_PATHWAY		21	-0.250441	-1.35219	0.117526	0.472054	1	7691	tags=76%, list=51%, signal=156%
ACETYLCHOLINE RECEPTOR SIGNALING PATHWAY%GOBP%GO:0095500	ACETYLCHOLINE RECEPTOR SIGNALING PATHWAY%GOBP%GO:0095500		14	-0.297468	-1.35187	0.138067	0.471947	1	1975	tags=43%, list=13%, signal=49%
RESPONSE TO ACETYLCHOLINE%GOBP%GO:1905144	RESPONSE TO ACETYLCHOLINE%GOBP%GO:1905144		14	-0.297468	-1.35184	0.144762	0.47128	1	1975	tags=43%, list=13%, signal=49%
RAF-INDEPENDENT MAPK1 3 ACTIVATION%REACTOME%R-HSA-112409.2	RAF-INDEPENDENT MAPK1 3 ACTIVATION%REACTOME%R-HSA-112409.2		19	-0.256785	-1.35062	0.128968	0.47279	1	2474	tags=42%, list=16%, signal=50%
RECIPROCAL MEIOTIC RECOMBINATION%GOBP%GO:0007131	RECIPROCAL MEIOTIC RECOMBINATION%GOBP%GO:0007131		23	-0.234331	-1.3489	0.119318	0.475332	1	7591	tags=74%, list=51%, signal=149%
DENDRITIC SPINE MORPHOGENESIS%GOBP%GO:0060997	DENDRITIC SPINE MORPHOGENESIS%GOBP%GO:0060997		14	-0.30283	-1.34756	0.149495	0.477097	1	9407	tags=93%, list=63%, signal=248%
ST_PHOSPHOINOSITIDE_3_KINASE_PATHWAY%MSIGDB_C2%ST_PHOSPHOINOSITIDE_3_KINASE_PATHWAY	ST_PHOSPHOINOSITIDE_3_KINASE_PATHWAY%MSIGDB_C2%ST_PHOSPHOINOSITIDE_3_KINASE_PATHWAY		31	-0.200512	-1.34727	0.119284	0.476915	1	3780	tags=45%, list=25%, signal=60%
S33 MUTANTS OF BETA-CATENIN AREN'T PHOSPHORYLATED%REACTOME DATABASE ID RELEASE 62%5358747	S33 MUTANTS OF BETA-CATENIN AREN'T PHOSPHORYLATED%REACTOME DATABASE ID RELEASE 62%5358747		15	-0.285809	-1.34679	0.142322	0.477078	1	10736	tags=100%, list=71%, signal=350%
REGULATION OF SYNAPSE ORGANIZATION%GOBP%GO:0050807	REGULATION OF SYNAPSE ORGANIZATION%GOBP%GO:0050807		44	-0.172725	-1.34627	0.115914	0.47736	1	3560	tags=41%, list=24%, signal=53%
ACTOMYOSIN STRUCTURE ORGANIZATION%GOBP%GO:0031032	ACTOMYOSIN STRUCTURE ORGANIZATION%GOBP%GO:0031032		61	-0.148429	-1.346	0.129098	0.477136	1	4184	tags=43%, list=28%, signal=59%
POSITIVE REGULATION OF PROTEIN UBIQUITINATION INVOLVED IN UBIQUITIN-DEPENDENT PROTEIN CATABOLIC PROCESS%GOBP%GO:2000060	POSITIVE REGULATION OF PROTEIN UBIQUITINATION INVOLVED IN UBIQUITIN-DEPENDENT PROTEIN CATABOLIC PROCESS%GOBP%GO:2000060		77	-0.131439	-1.34558	0.112705	0.477164	1	8183	tags=68%, list=54%, signal=148%
NEGATIVE REGULATION OF ADHERENS JUNCTION ORGANIZATION%GOBP%GO:1903392	NEGATIVE REGULATION OF ADHERENS JUNCTION ORGANIZATION%GOBP%GO:1903392		15	-0.285832	-1.34535	0.123457	0.476871	1	6729	tags=73%, list=45%, signal=133%
S45 MUTANTS OF BETA-CATENIN AREN'T PHOSPHORYLATED%REACTOME DATABASE ID RELEASE 62%5358751	S45 MUTANTS OF BETA-CATENIN AREN'T PHOSPHORYLATED%REACTOME DATABASE ID RELEASE 62%5358751		15	-0.285809	-1.34524	0.140461	0.476348	1	10736	tags=100%, list=71%, signal=350%
HOMOLOGOUS RECOMBINATION%GOBP%GO:0035825	HOMOLOGOUS RECOMBINATION%GOBP%GO:0035825		23	-0.234331	-1.34504	0.129412	0.476001	1	7591	tags=74%, list=51%, signal=149%
NEGATIVE REGULATION OF NEURON DIFFERENTIATION%GOBP%GO:0045665	NEGATIVE REGULATION OF NEURON DIFFERENTIATION%GOBP%GO:0045665		75	-0.130368	-1.34492	0.150713	0.47552	1	2860	tags=32%, list=19%, signal=39%
RESPONSE TO METAL ION%GOBP%GO:0010038	RESPONSE TO METAL ION%GOBP%GO:0010038		119	-0.10693	-1.34484	0.141328	0.47495	1	3205	tags=32%, list=21%, signal=40%
POSITIVE REGULATION OF ESTABLISHMENT OF PROTEIN LOCALIZATION TO MITOCHONDRION%GOBP%GO:1903749	POSITIVE REGULATION OF ESTABLISHMENT OF PROTEIN LOCALIZATION TO MITOCHONDRION%GOBP%GO:1903749		90	-0.120128	-1.3448	0.13215	0.474336	1	3883	tags=38%, list=26%, signal=51%
HISTONE H3 ACETYLATION%GOBP%GO:0043966	HISTONE H3 ACETYLATION%GOBP%GO:0043966		39	-0.182353	-1.34479	0.142857	0.473661	1	11908	tags=97%, list=79%, signal=468%
PID_NFAT_3PATHWAY%MSIGDB_C2%PID_NFAT_3PATHWAY	PID_NFAT_3PATHWAY%MSIGDB_C2%PID_NFAT_3PATHWAY		53	-0.154331	-1.34452	0.123288	0.473528	1	8463	tags=72%, list=56%, signal=164%
G ALPHA (I) SIGNALLING EVENTS%REACTOME DATABASE ID RELEASE 62%418594	G ALPHA (I) SIGNALLING EVENTS%REACTOME DATABASE ID RELEASE 62%418594		103	-0.1125	-1.34337	0.148069	0.474968	1	2115	tags=25%, list=14%, signal=29%
COLLAGEN CATABOLIC PROCESS%GOBP%GO:0030574	COLLAGEN CATABOLIC PROCESS%GOBP%GO:0030574		33	-0.196422	-1.34329	0.118644	0.474411	1	5707	tags=58%, list=38%, signal=93%
DARPP-32 EVENTS%REACTOME DATABASE ID RELEASE 62%180024	DARPP-32 EVENTS%REACTOME DATABASE ID RELEASE 62%180024		22	-0.23851	-1.34238	0.117534	0.475477	1	5984	tags=64%, list=40%, signal=106%
PHASE 4 - RESTING MEMBRANE POTENTIAL%REACTOME%R-HSA-5576886.1	PHASE 4 - RESTING MEMBRANE POTENTIAL%REACTOME%R-HSA-5576886.1		11	-0.333701	-1.34218	0.135417	0.475147	1	7284	tags=82%, list=48%, signal=159%
REGULATION OF MYELINATION%GOBP%GO:0031641	REGULATION OF MYELINATION%GOBP%GO:0031641		10	-0.358775	-1.34205	0.146138	0.474701	1	6634	tags=80%, list=44%, signal=143%
NEGATIVE REGULATION OF AUTOPHAGOSOME ASSEMBLY%GOBP%GO:1902902	NEGATIVE REGULATION OF AUTOPHAGOSOME ASSEMBLY%GOBP%GO:1902902		10	-0.341658	-1.34164	0.134653	0.474753	1	3886	tags=60%, list=26%, signal=81%
ADRENERGIC RECEPTOR SIGNALING PATHWAY%GOBP%GO:0071875	ADRENERGIC RECEPTOR SIGNALING PATHWAY%GOBP%GO:0071875		12	-0.313706	-1.34149	0.127273	0.474378	1	5308	tags=67%, list=35%, signal=103%
ANDROGEN RECEPTOR SIGNALING PATHWAY%GOBP%GO:0030521	ANDROGEN RECEPTOR SIGNALING PATHWAY%GOBP%GO:0030521		35	-0.188916	-1.34134	0.119433	0.47395	1	7472	tags=69%, list=50%, signal=136%
T41 MUTANTS OF BETA-CATENIN AREN'T PHOSPHORYLATED%REACTOME DATABASE ID RELEASE 62%5358752	T41 MUTANTS OF BETA-CATENIN AREN'T PHOSPHORYLATED%REACTOME DATABASE ID RELEASE 62%5358752		15	-0.285809	-1.34128	0.146893	0.473376	1	10736	tags=100%, list=71%, signal=350%
PID_AURORA_B_PATHWAY%MSIGDB_C2%PID_AURORA_B_PATHWAY	PID_AURORA_B_PATHWAY%MSIGDB_C2%PID_AURORA_B_PATHWAY		24	-0.230573	-1.34077	0.139535	0.473622	1	9063	tags=83%, list=60%, signal=210%
DOWNSTREAM SIGNALING OF ACTIVATED FGFR4%REACTOME DATABASE ID RELEASE 62%5654716	DOWNSTREAM SIGNALING OF ACTIVATED FGFR4%REACTOME DATABASE ID RELEASE 62%5654716		14	-0.2985	-1.3403	0.146199	0.473853	1	9472	tags=93%, list=63%, signal=251%
REGULATION OF OXIDATIVE STRESS-INDUCED NEURON DEATH%GOBP%GO:1903203	REGULATION OF OXIDATIVE STRESS-INDUCED NEURON DEATH%GOBP%GO:1903203		12	-0.321749	-1.33971	0.122	0.47428	1	1431	tags=42%, list=10%, signal=46%
DEGRADATION OF BETA-CATENIN BY THE DESTRUCTION COMPLEX%REACTOME%R-HSA-195253.1	DEGRADATION OF BETA-CATENIN BY THE DESTRUCTION COMPLEX%REACTOME%R-HSA-195253.1		76	-0.131582	-1.33949	0.118	0.474029	1	11082	tags=87%, list=74%, signal=329%
ION TRANSPORT BY P-TYPE ATPASES%REACTOME DATABASE ID RELEASE 62%936837	ION TRANSPORT BY P-TYPE ATPASES%REACTOME DATABASE ID RELEASE 62%936837		40	-0.177986	-1.33892	0.132039	0.474416	1	5222	tags=52%, list=35%, signal=80%
CYCLIN D ASSOCIATED EVENTS IN G1%REACTOME DATABASE ID RELEASE 62%69231	CYCLIN D ASSOCIATED EVENTS IN G1%REACTOME DATABASE ID RELEASE 62%69231		39	-0.184663	-1.33889	0.133201	0.473788	1	3783	tags=44%, list=25%, signal=58%
G1 PHASE%REACTOME%R-HSA-69236.3	G1 PHASE%REACTOME%R-HSA-69236.3		39	-0.184663	-1.33851	0.155689	0.473818	1	3783	tags=44%, list=25%, signal=58%
REGULATION OF RECEPTOR RECYCLING%GOBP%GO:0001919	REGULATION OF RECEPTOR RECYCLING%GOBP%GO:0001919		15	-0.290851	-1.338	0.127789	0.474088	1	5652	tags=67%, list=38%, signal=107%
GLUCAGON-LIKE PEPTIDE-1 (GLP1) REGULATES INSULIN SECRETION%REACTOME DATABASE ID RELEASE 62%381676	GLUCAGON-LIKE PEPTIDE-1 (GLP1) REGULATES INSULIN SECRETION%REACTOME DATABASE ID RELEASE 62%381676		33	-0.194079	-1.33508	0.129225	0.478999	1	2555	tags=36%, list=17%, signal=44%
S37 MUTANTS OF BETA-CATENIN AREN'T PHOSPHORYLATED%REACTOME%R-HSA-5358749.1	S37 MUTANTS OF BETA-CATENIN AREN'T PHOSPHORYLATED%REACTOME%R-HSA-5358749.1		15	-0.285809	-1.33413	0.157258	0.480139	1	10736	tags=100%, list=71%, signal=350%
LIPOPROTEIN BIOSYNTHETIC PROCESS%GOBP%GO:0042158	LIPOPROTEIN BIOSYNTHETIC PROCESS%GOBP%GO:0042158		94	-0.116905	-1.33314	0.123529	0.481239	1	9764	tags=77%, list=65%, signal=217%
IONOTROPIC GLUTAMATE RECEPTOR PATHWAY%PANTHER PATHWAY%P00037	IONOTROPIC GLUTAMATE RECEPTOR PATHWAY%PANTHER PATHWAY%P00037		35	-0.184437	-1.33298	0.141393	0.480844	1	2817	tags=37%, list=19%, signal=46%
CELLULAR RESPONSE TO ACETYLCHOLINE%GOBP%GO:1905145	CELLULAR RESPONSE TO ACETYLCHOLINE%GOBP%GO:1905145		14	-0.297468	-1.33244	0.152091	0.481164	1	1975	tags=43%, list=13%, signal=49%
INLB-MEDIATED ENTRY OF LISTERIA MONOCYTOGENES INTO HOST CELL%REACTOME%R-HSA-8875360.2	INLB-MEDIATED ENTRY OF LISTERIA MONOCYTOGENES INTO HOST CELL%REACTOME%R-HSA-8875360.2		14	-0.29545	-1.33178	0.162476	0.481704	1	10591	tags=100%, list=70%, signal=339%
REGULATION OF MICROTUBULE POLYMERIZATION%GOBP%GO:0031113	REGULATION OF MICROTUBULE POLYMERIZATION%GOBP%GO:0031113		24	-0.231548	-1.33122	0.165067	0.482078	1	3414	tags=46%, list=23%, signal=59%
PHOSPHORYLATION SITE MUTANTS OF CTNNB1 ARE NOT TARGETED TO THE PROTEASOME BY THE DESTRUCTION COMPLEX%REACTOME DATABASE ID RELEASE 62%4839743	PHOSPHORYLATION SITE MUTANTS OF CTNNB1 ARE NOT TARGETED TO THE PROTEASOME BY THE DESTRUCTION COMPLEX%REACTOME DATABASE ID RELEASE 62%4839743		15	-0.285809	-1.33111	0.159449	0.481608	1	10736	tags=100%, list=71%, signal=350%
MICROTUBULE-BASED TRANSPORT%GOBP%GO:0099111	MICROTUBULE-BASED TRANSPORT%GOBP%GO:0099111		98	-0.113611	-1.33081	0.146293	0.481476	1	8424	tags=67%, list=56%, signal=152%
PROTEIN UBIQUITINATION INVOLVED IN UBIQUITIN-DEPENDENT PROTEIN CATABOLIC PROCESS%GOBP%GO:0042787	PROTEIN UBIQUITINATION INVOLVED IN UBIQUITIN-DEPENDENT PROTEIN CATABOLIC PROCESS%GOBP%GO:0042787		120	-0.103475	-1.3307	0.143984	0.481008	1	5846	tags=49%, list=39%, signal=80%
REGULATION OF CALCIUM ION TRANSPORT INTO CYTOSOL%GOBP%GO:0010522	REGULATION OF CALCIUM ION TRANSPORT INTO CYTOSOL%GOBP%GO:0010522		45	-0.166615	-1.33054	0.143701	0.480619	1	3849	tags=42%, list=26%, signal=57%
DOWNSTREAM SIGNALING OF ACTIVATED FGFR3%REACTOME%R-HSA-5654708.1	DOWNSTREAM SIGNALING OF ACTIVATED FGFR3%REACTOME%R-HSA-5654708.1		14	-0.2985	-1.33048	0.133192	0.480053	1	9472	tags=93%, list=63%, signal=251%
MITOCHONDRIAL ATP SYNTHESIS COUPLED PROTON TRANSPORT%GOBP%GO:0042776	MITOCHONDRIAL ATP SYNTHESIS COUPLED PROTON TRANSPORT%GOBP%GO:0042776		21	-0.238943	-1.33023	0.1611	0.479866	1	8579	tags=81%, list=57%, signal=188%
RESPIRATORY ELECTRON TRANSPORT%REACTOME DATABASE ID RELEASE 62%611105	RESPIRATORY ELECTRON TRANSPORT%REACTOME DATABASE ID RELEASE 62%611105		98	-0.114078	-1.33022	0.140562	0.479206	1	11790	tags=90%, list=78%, signal=414%
LOCALIZATION WITHIN MEMBRANE%GOBP%GO:0051668	LOCALIZATION WITHIN MEMBRANE%GOBP%GO:0051668		49	-0.156919	-1.32973	0.14	0.479474	1	3477	tags=39%, list=23%, signal=50%
CEREBRAL CORTEX DEVELOPMENT%GOBP%GO:0021987	CEREBRAL CORTEX DEVELOPMENT%GOBP%GO:0021987		34	-0.194719	-1.32955	0.153386	0.47914	1	1943	tags=32%, list=13%, signal=37%
RECEPTOR CATABOLIC PROCESS%GOBP%GO:0032801	RECEPTOR CATABOLIC PROCESS%GOBP%GO:0032801		22	-0.239585	-1.32932	0.142035	0.478895	1	3919	tags=50%, list=26%, signal=68%
NEGATIVE REGULATION OF KINASE ACTIVITY%GOBP%GO:0033673	NEGATIVE REGULATION OF KINASE ACTIVITY%GOBP%GO:0033673		160	-0.0905293	-1.32664	0.144814	0.483288	1	1942	tags=22%, list=13%, signal=25%
REGULATION OF WOUND HEALING%GOBP%GO:0061041	REGULATION OF WOUND HEALING%GOBP%GO:0061041		63	-0.140548	-1.32662	0.151697	0.482659	1	1714	tags=25%, list=11%, signal=29%
NEGATIVE REGULATION OF PROTEIN POLYMERIZATION%GOBP%GO:0032272	NEGATIVE REGULATION OF PROTEIN POLYMERIZATION%GOBP%GO:0032272		25	-0.224067	-1.32623	0.149901	0.482695	1	3251	tags=44%, list=22%, signal=56%
SIGNAL TRANSDUCTION INVOLVED IN CELLULAR RESPONSE TO AMMONIUM ION%GOBP%GO:1903831	SIGNAL TRANSDUCTION INVOLVED IN CELLULAR RESPONSE TO AMMONIUM ION%GOBP%GO:1903831		14	-0.297468	-1.32498	0.169557	0.484459	1	1975	tags=43%, list=13%, signal=49%
MEIOSIS I%GOBP%GO:0007127	MEIOSIS I%GOBP%GO:0007127		41	-0.173577	-1.32364	0.153527	0.486347	1	3630	tags=41%, list=24%, signal=55%
TRNA 5'-LEADER REMOVAL%GOBP%GO:0001682	TRNA 5'-LEADER REMOVAL%GOBP%GO:0001682		11	-0.329165	-1.3234	0.148297	0.486136	1	8718	tags=91%, list=58%, signal=216%
PROTEIN LIPIDATION%GOBP%GO:0006497	PROTEIN LIPIDATION%GOBP%GO:0006497		94	-0.116905	-1.32256	0.14313	0.487057	1	9764	tags=77%, list=65%, signal=217%
BARD1 SIGNALING EVENTS%PATHWAY INTERACTION DATABASE NCI-NATURE CURATED DATA%BARD1 SIGNALING EVENTS	BARD1 SIGNALING EVENTS%PATHWAY INTERACTION DATABASE NCI-NATURE CURATED DATA%BARD1 SIGNALING EVENTS		25	-0.221	-1.32105	0.165354	0.489217	1	8105	tags=76%, list=54%, signal=165%
PID_ERBB_NETWORK_PATHWAY%MSIGDB_C2%PID_ERBB_NETWORK_PATHWAY	PID_ERBB_NETWORK_PATHWAY%MSIGDB_C2%PID_ERBB_NETWORK_PATHWAY		11	-0.321609	-1.32043	0.137803	0.489728	1	636	tags=36%, list=4%, signal=38%
HISTONE DEACETYLATION%GOBP%GO:0016575	HISTONE DEACETYLATION%GOBP%GO:0016575		34	-0.194534	-1.31966	0.167641	0.490554	1	10784	tags=91%, list=72%, signal=322%
B CELL ACTIVATION%REACTOME DATABASE ID RELEASE 62%983705	B CELL ACTIVATION%REACTOME DATABASE ID RELEASE 62%983705		98	-0.114972	-1.31947	0.132692	0.490304	1	8557	tags=68%, list=57%, signal=158%
MITOCHONDRIAL TRANSPORT%GOBP%GO:0006839	MITOCHONDRIAL TRANSPORT%GOBP%GO:0006839		184	-0.0855631	-1.31852	0.15283	0.491451	1	6162	tags=49%, list=41%, signal=83%
SYNAPTIC TRANSMISSION, CHOLINERGIC%GOBP%GO:0007271	SYNAPTIC TRANSMISSION, CHOLINERGIC%GOBP%GO:0007271		13	-0.302368	-1.31839	0.139293	0.491019	1	4708	tags=62%, list=31%, signal=90%
NEGATIVE REGULATION OF RAS PROTEIN SIGNAL TRANSDUCTION%GOBP%GO:0046580	NEGATIVE REGULATION OF RAS PROTEIN SIGNAL TRANSDUCTION%GOBP%GO:0046580		27	-0.21151	-1.31801	0.143141	0.491015	1	5176	tags=56%, list=34%, signal=85%
LEARNING OR MEMORY%GOBP%GO:0007611	LEARNING OR MEMORY%GOBP%GO:0007611		67	-0.140015	-1.31684	0.155378	0.492471	1	3513	tags=37%, list=23%, signal=48%
MITOTIC CYTOKINESIS%GOBP%GO:0000281	MITOTIC CYTOKINESIS%GOBP%GO:0000281		31	-0.19494	-1.31415	0.150602	0.496899	1	9195	tags=81%, list=61%, signal=207%
NEUROTRANSMITTER RELEASE CYCLE%REACTOME DATABASE ID RELEASE 62%112310	NEUROTRANSMITTER RELEASE CYCLE%REACTOME DATABASE ID RELEASE 62%112310		41	-0.173525	-1.31366	0.152	0.497207	1	1432	tags=27%, list=10%, signal=30%
POSITIVE REGULATION OF UBIQUITIN PROTEIN LIGASE ACTIVITY%GOBP%GO:1904668	POSITIVE REGULATION OF UBIQUITIN PROTEIN LIGASE ACTIVITY%GOBP%GO:1904668		74	-0.131969	-1.3127	0.158397	0.498363	1	8383	tags=69%, list=56%, signal=155%
REGULATION OF EMBRYONIC DEVELOPMENT%GOBP%GO:0045995	REGULATION OF EMBRYONIC DEVELOPMENT%GOBP%GO:0045995		47	-0.162492	-1.31207	0.158763	0.498883	1	764	tags=21%, list=5%, signal=22%
BILE ACID AND BILE SALT METABOLISM%REACTOME%R-HSA-194068.1	BILE ACID AND BILE SALT METABOLISM%REACTOME%R-HSA-194068.1		24	-0.219671	-1.31204	0.142023	0.498266	1	1088	tags=29%, list=7%, signal=31%
PROTEIN FOLDING%GOBP%GO:0006457	PROTEIN FOLDING%GOBP%GO:0006457		155	-0.0906393	-1.31197	0.17234	0.497724	1	7959	tags=62%, list=53%, signal=130%
CELLULAR RESPIRATION%GOBP%GO:0045333	CELLULAR RESPIRATION%GOBP%GO:0045333		133	-0.0959227	-1.31126	0.166667	0.498474	1	11790	tags=88%, list=78%, signal=405%
HEME BIOSYNTHESIS%REACTOME%R-HSA-189451.1	HEME BIOSYNTHESIS%REACTOME%R-HSA-189451.1		10	-0.346021	-1.31103	0.147177	0.498261	1	8328	tags=90%, list=55%, signal=202%
HISTONE EXCHANGE%GOBP%GO:0043486	HISTONE EXCHANGE%GOBP%GO:0043486		33	-0.193455	-1.31092	0.159223	0.497783	1	8028	tags=73%, list=53%, signal=156%
RAS ACTIVATION UOPN CA2+ INFUX THROUGH NMDA RECEPTOR%REACTOME DATABASE ID RELEASE 62%442982	RAS ACTIVATION UOPN CA2+ INFUX THROUGH NMDA RECEPTOR%REACTOME DATABASE ID RELEASE 62%442982		16	-0.271799	-1.31013	0.153535	0.498641	1	2495	tags=44%, list=17%, signal=52%
RNA-DEPENDENT DNA BIOSYNTHETIC PROCESS%GOBP%GO:0006278	RNA-DEPENDENT DNA BIOSYNTHETIC PROCESS%GOBP%GO:0006278		17	-0.266285	-1.30903	0.15534	0.500046	1	3959	tags=53%, list=26%, signal=72%
NEGATIVE REGULATION OF INSULIN SECRETION%GOBP%GO:0046676	NEGATIVE REGULATION OF INSULIN SECRETION%GOBP%GO:0046676		12	-0.313356	-1.30812	0.147117	0.501143	1	1557	tags=42%, list=10%, signal=46%
REGULATION OF TELOMERASE ACTIVITY%GOBP%GO:0051972	REGULATION OF TELOMERASE ACTIVITY%GOBP%GO:0051972		41	-0.171427	-1.3075	0.140594	0.501705	1	5861	tags=56%, list=39%, signal=92%
PROTEIN UBIQUITINATION%REACTOME%R-HSA-8852135.1	PROTEIN UBIQUITINATION%REACTOME%R-HSA-8852135.1		67	-0.13195	-1.30464	0.148515	0.506607	1	10137	tags=81%, list=67%, signal=247%
NCAM SIGNALING FOR NEURITE OUT-GROWTH%REACTOME DATABASE ID RELEASE 62%375165	NCAM SIGNALING FOR NEURITE OUT-GROWTH%REACTOME DATABASE ID RELEASE 62%375165		47	-0.160637	-1.30437	0.179924	0.506395	1	5587	tags=53%, list=37%, signal=84%
TRANSPORT ALONG MICROTUBULE%GOBP%GO:0010970	TRANSPORT ALONG MICROTUBULE%GOBP%GO:0010970		98	-0.113611	-1.30425	0.170683	0.505969	1	8424	tags=67%, list=56%, signal=152%
SIGNALING BY LIGAND-RESPONSIVE EGFR VARIANTS IN CANCER%REACTOME DATABASE ID RELEASE 62%5637815	SIGNALING BY LIGAND-RESPONSIVE EGFR VARIANTS IN CANCER%REACTOME DATABASE ID RELEASE 62%5637815		18	-0.2537	-1.30329	0.154762	0.507104	1	10384	tags=94%, list=69%, signal=305%
MEIOTIC NUCLEAR DIVISION%GOBP%GO:0140013	MEIOTIC NUCLEAR DIVISION%GOBP%GO:0140013		53	-0.15197	-1.30227	0.166667	0.508406	1	3679	tags=40%, list=24%, signal=52%
MITOCHONDRIAL TRANSLATION%GOBP%GO:0032543	MITOCHONDRIAL TRANSLATION%GOBP%GO:0032543		102	-0.109245	-1.30133	0.146893	0.509502	1	12070	tags=91%, list=80%, signal=460%
INACTIVATION OF APC C VIA DIRECT INHIBITION OF THE APC C COMPLEX%REACTOME%R-HSA-141430.2	INACTIVATION OF APC C VIA DIRECT INHIBITION OF THE APC C COMPLEX%REACTOME%R-HSA-141430.2		17	-0.261531	-1.30104	0.170923	0.509432	1	5798	tags=65%, list=39%, signal=105%
ASTROCYTE DIFFERENTIATION%GOBP%GO:0048708	ASTROCYTE DIFFERENTIATION%GOBP%GO:0048708		10	-0.335564	-1.30073	0.155556	0.509369	1	2475	tags=50%, list=16%, signal=60%
POSITIVE REGULATION OF TRANSCRIPTION INITIATION FROM RNA POLYMERASE II PROMOTER%GOBP%GO:0060261	POSITIVE REGULATION OF TRANSCRIPTION INITIATION FROM RNA POLYMERASE II PROMOTER%GOBP%GO:0060261		11	-0.31771	-1.30011	0.153209	0.509863	1	8890	tags=91%, list=59%, signal=222%
BETA1 ADRENERGIC RECEPTOR SIGNALING PATHWAY%PANTHER PATHWAY%P04377	BETA1 ADRENERGIC RECEPTOR SIGNALING PATHWAY%PANTHER PATHWAY%P04377		27	-0.210218	-1.29994	0.161165	0.509482	1	1300	tags=30%, list=9%, signal=32%
POSITIVE REGULATION OF CALCIUM ION TRANSPORT INTO CYTOSOL%GOBP%GO:0010524	POSITIVE REGULATION OF CALCIUM ION TRANSPORT INTO CYTOSOL%GOBP%GO:0010524		23	-0.222495	-1.29978	0.134021	0.509114	1	3849	tags=48%, list=26%, signal=64%
CREB PHOSPHORYLATION THROUGH THE ACTIVATION OF CAMKII%REACTOME DATABASE ID RELEASE 62%442729	CREB PHOSPHORYLATION THROUGH THE ACTIVATION OF CAMKII%REACTOME DATABASE ID RELEASE 62%442729		14	-0.279443	-1.29965	0.170732	0.50868	1	4392	tags=57%, list=29%, signal=81%
AXIN MUTANTS DESTABILIZE THE DESTRUCTION COMPLEX, ACTIVATING WNT SIGNALING%REACTOME DATABASE ID RELEASE 62%4839735	AXIN MUTANTS DESTABILIZE THE DESTRUCTION COMPLEX, ACTIVATING WNT SIGNALING%REACTOME DATABASE ID RELEASE 62%4839735		14	-0.28579	-1.29889	0.159004	0.509493	1	10736	tags=100%, list=71%, signal=350%
AMER1 MUTANTS DESTABILIZE THE DESTRUCTION COMPLEX%REACTOME DATABASE ID RELEASE 62%4839748	AMER1 MUTANTS DESTABILIZE THE DESTRUCTION COMPLEX%REACTOME DATABASE ID RELEASE 62%4839748		14	-0.28579	-1.29878	0.164609	0.509009	1	10736	tags=100%, list=71%, signal=350%
SEMAPHORIN-PLEXIN SIGNALING PATHWAY%GOBP%GO:0071526	SEMAPHORIN-PLEXIN SIGNALING PATHWAY%GOBP%GO:0071526		19	-0.246842	-1.2984	0.152263	0.509145	1	3414	tags=47%, list=23%, signal=61%
CLATHRIN DERIVED VESICLE BUDDING%REACTOME%R-HSA-421837.1	CLATHRIN DERIVED VESICLE BUDDING%REACTOME%R-HSA-421837.1		69	-0.133203	-1.29739	0.151923	0.510448	1	9332	tags=75%, list=62%, signal=198%
CENTROMERE COMPLEX ASSEMBLY%GOBP%GO:0034508	CENTROMERE COMPLEX ASSEMBLY%GOBP%GO:0034508		29	-0.204901	-1.29739	0.168724	0.509776	1	10399	tags=90%, list=69%, signal=291%
ERBB RECEPTOR SIGNALING NETWORK%PATHWAY INTERACTION DATABASE NCI-NATURE CURATED DATA%ERBB RECEPTOR SIGNALING NETWORK	ERBB RECEPTOR SIGNALING NETWORK%PATHWAY INTERACTION DATABASE NCI-NATURE CURATED DATA%ERBB RECEPTOR SIGNALING NETWORK		11	-0.321609	-1.29708	0.164609	0.509661	1	636	tags=36%, list=4%, signal=38%
RECEPTOR METABOLIC PROCESS%GOBP%GO:0043112	RECEPTOR METABOLIC PROCESS%GOBP%GO:0043112		54	-0.147171	-1.29598	0.156015	0.511155	1	3919	tags=41%, list=26%, signal=55%
REGULATION OF SPINDLE ASSEMBLY%GOBP%GO:0090169	REGULATION OF SPINDLE ASSEMBLY%GOBP%GO:0090169		24	-0.220221	-1.29585	0.169422	0.510728	1	4836	tags=54%, list=32%, signal=80%
CHOLESTEROL BIOSYNTHESIS II (VIA 24,25-DIHYDROLANOSTEROL)%HUMANCYC%PWY66-3	CHOLESTEROL BIOSYNTHESIS II (VIA 24,25-DIHYDROLANOSTEROL)%HUMANCYC%PWY66-3		12	-0.310176	-1.29567	0.166031	0.510428	1	5361	tags=67%, list=36%, signal=104%
REGULATION OF MITOCHONDRIAL FISSION%GOBP%GO:0090140	REGULATION OF MITOCHONDRIAL FISSION%GOBP%GO:0090140		19	-0.246733	-1.29539	0.179584	0.510333	1	5788	tags=63%, list=39%, signal=103%
5HT2 TYPE RECEPTOR MEDIATED SIGNALING PATHWAY%PANTHER PATHWAY%P04374	5HT2 TYPE RECEPTOR MEDIATED SIGNALING PATHWAY%PANTHER PATHWAY%P04374		38	-0.17496	-1.29479	0.155925	0.510816	1	2519	tags=34%, list=17%, signal=41%
AXIN MISSENSE MUTANTS DESTABILIZE THE DESTRUCTION COMPLEX%REACTOME%R-HSA-5467340.1	AXIN MISSENSE MUTANTS DESTABILIZE THE DESTRUCTION COMPLEX%REACTOME%R-HSA-5467340.1		14	-0.28579	-1.29421	0.170635	0.511194	1	10736	tags=100%, list=71%, signal=350%
PORPHYRIN METABOLISM%REACTOME%R-HSA-189445.1	PORPHYRIN METABOLISM%REACTOME%R-HSA-189445.1		13	-0.292197	-1.29378	0.160321	0.511375	1	8328	tags=85%, list=55%, signal=190%
RET SIGNALING%REACTOME DATABASE ID RELEASE 62%8853659	RET SIGNALING%REACTOME DATABASE ID RELEASE 62%8853659		29	-0.203077	-1.2935	0.177694	0.511199	1	3691	tags=45%, list=25%, signal=59%
NEUROPEPTIDE SIGNALING PATHWAY%GOBP%GO:0007218	NEUROPEPTIDE SIGNALING PATHWAY%GOBP%GO:0007218		22	-0.227115	-1.291	0.173004	0.515346	1	5472	tags=59%, list=36%, signal=93%
REGULATION OF PLASMA MEMBRANE BOUNDED CELL PROJECTION ASSEMBLY%GOBP%GO:0120032	REGULATION OF PLASMA MEMBRANE BOUNDED CELL PROJECTION ASSEMBLY%GOBP%GO:0120032		122	-0.0987941	-1.29084	0.179541	0.514959	1	9859	tags=75%, list=66%, signal=218%
NEGATIVE REGULATION OF CELLULAR CARBOHYDRATE METABOLIC PROCESS%GOBP%GO:0010677	NEGATIVE REGULATION OF CELLULAR CARBOHYDRATE METABOLIC PROCESS%GOBP%GO:0010677		14	-0.280575	-1.29047	0.159184	0.51496	1	4375	tags=57%, list=29%, signal=81%
NEGATIVE REGULATION OF CALCIUM ION TRANSMEMBRANE TRANSPORTER ACTIVITY%GOBP%GO:1901020	NEGATIVE REGULATION OF CALCIUM ION TRANSMEMBRANE TRANSPORTER ACTIVITY%GOBP%GO:1901020		14	-0.284706	-1.28995	0.158215	0.515368	1	4313	tags=57%, list=29%, signal=80%
APC C:CDC20 MEDIATED DEGRADATION OF MITOTIC PROTEINS%REACTOME DATABASE ID RELEASE 62%176409	APC C:CDC20 MEDIATED DEGRADATION OF MITOTIC PROTEINS%REACTOME DATABASE ID RELEASE 62%176409		65	-0.135022	-1.28941	0.163561	0.515714	1	8383	tags=69%, list=56%, signal=156%
REGULATION OF SISTER CHROMATID SEGREGATION%GOBP%GO:0033045	REGULATION OF SISTER CHROMATID SEGREGATION%GOBP%GO:0033045		49	-0.157023	-1.2891	0.158607	0.515692	1	10528	tags=86%, list=70%, signal=285%
PID_PLK1_PATHWAY%MSIGDB_C2%PID_PLK1_PATHWAY	PID_PLK1_PATHWAY%MSIGDB_C2%PID_PLK1_PATHWAY		34	-0.185764	-1.28896	0.171875	0.515319	1	8264	tags=74%, list=55%, signal=163%
PROTEIN PALMITOYLATION%GOBP%GO:0018345	PROTEIN PALMITOYLATION%GOBP%GO:0018345		19	-0.245411	-1.28851	0.176699	0.515506	1	8971	tags=84%, list=60%, signal=209%
TRANS-GOLGI NETWORK VESICLE BUDDING%REACTOME%R-HSA-199992.2	TRANS-GOLGI NETWORK VESICLE BUDDING%REACTOME%R-HSA-199992.2		69	-0.133203	-1.28805	0.1625	0.515793	1	9332	tags=75%, list=62%, signal=198%
TRUNCATED APC MUTANTS DESTABILIZE THE DESTRUCTION COMPLEX%REACTOME DATABASE ID RELEASE 62%4839744	TRUNCATED APC MUTANTS DESTABILIZE THE DESTRUCTION COMPLEX%REACTOME DATABASE ID RELEASE 62%4839744		14	-0.28579	-1.28744	0.16129	0.516338	1	10736	tags=100%, list=71%, signal=350%
REGULATION OF PHOSPHOPROTEIN PHOSPHATASE ACTIVITY%GOBP%GO:0043666	REGULATION OF PHOSPHOPROTEIN PHOSPHATASE ACTIVITY%GOBP%GO:0043666		26	-0.209299	-1.28691	0.170833	0.516702	1	5530	tags=58%, list=37%, signal=91%
APC C:CDC20 MEDIATED DEGRADATION OF SECURIN%REACTOME%R-HSA-174154.2	APC C:CDC20 MEDIATED DEGRADATION OF SECURIN%REACTOME%R-HSA-174154.2		60	-0.1427	-1.28617	0.187633	0.517543	1	8383	tags=70%, list=56%, signal=158%
ESTABLISHMENT OR MAINTENANCE OF CELL POLARITY%GOBP%GO:0007163	ESTABLISHMENT OR MAINTENANCE OF CELL POLARITY%GOBP%GO:0007163		87	-0.117389	-1.28503	0.157282	0.519142	1	6019	tags=52%, list=40%, signal=86%
POSITIVE REGULATION OF CELL DIVISION%GOBP%GO:0051781	POSITIVE REGULATION OF CELL DIVISION%GOBP%GO:0051781		24	-0.218574	-1.28462	0.157692	0.519268	1	9243	tags=83%, list=62%, signal=216%
INHIBITION OF THE PROTEOLYTIC ACTIVITY OF APC C REQUIRED FOR THE ONSET OF ANAPHASE BY MITOTIC SPINDLE CHECKPOINT COMPONENTS%REACTOME%R-HSA-141405.2	INHIBITION OF THE PROTEOLYTIC ACTIVITY OF APC C REQUIRED FOR THE ONSET OF ANAPHASE BY MITOTIC SPINDLE CHECKPOINT COMPONENTS%REACTOME%R-HSA-141405.2		17	-0.261531	-1.28371	0.165984	0.52048	1	5798	tags=65%, list=39%, signal=105%
TRUNCATIONS OF AMER1 DESTABILIZE THE DESTRUCTION COMPLEX%REACTOME%R-HSA-5467348.2	TRUNCATIONS OF AMER1 DESTABILIZE THE DESTRUCTION COMPLEX%REACTOME%R-HSA-5467348.2		14	-0.28579	-1.28346	0.165339	0.520294	1	10736	tags=100%, list=71%, signal=350%
NEGATIVE REGULATION OF PROTEIN KINASE ACTIVITY%GOBP%GO:0006469	NEGATIVE REGULATION OF PROTEIN KINASE ACTIVITY%GOBP%GO:0006469		151	-0.0902655	-1.2826	0.163708	0.521338	1	1942	tags=22%, list=13%, signal=25%
RA BIOSYNTHESIS PATHWAY%REACTOME%R-HSA-5365859.2	RA BIOSYNTHESIS PATHWAY%REACTOME%R-HSA-5365859.2		13	-0.296158	-1.28214	0.167939	0.521573	1	5957	tags=69%, list=40%, signal=115%
REGULATION OF TRANSCRIPTION INVOLVED IN G1/S TRANSITION OF MITOTIC CELL CYCLE%GOBP%GO:0000083	REGULATION OF TRANSCRIPTION INVOLVED IN G1/S TRANSITION OF MITOTIC CELL CYCLE%GOBP%GO:0000083		18	-0.249369	-1.28011	0.165385	0.524966	1	10449	tags=94%, list=70%, signal=310%
CYTOSOLIC TRANSPORT%GOBP%GO:0016482	CYTOSOLIC TRANSPORT%GOBP%GO:0016482		111	-0.102418	-1.27961	0.202358	0.525267	1	9167	tags=71%, list=61%, signal=181%
APC TRUNCATION MUTANTS HAVE IMPAIRED AXIN BINDING%REACTOME%R-HSA-5467337.1	APC TRUNCATION MUTANTS HAVE IMPAIRED AXIN BINDING%REACTOME%R-HSA-5467337.1		14	-0.28579	-1.27896	0.182711	0.525898	1	10736	tags=100%, list=71%, signal=350%
CHOLESTEROL BIOSYNTHESIS I%HUMANCYC%PWY66-341	CHOLESTEROL BIOSYNTHESIS I%HUMANCYC%PWY66-341		12	-0.310176	-1.27861	0.176125	0.52596	1	5361	tags=67%, list=36%, signal=104%
KETONE BIOSYNTHETIC PROCESS%GOBP%GO:0042181	KETONE BIOSYNTHETIC PROCESS%GOBP%GO:0042181		13	-0.2921	-1.27823	0.182	0.526054	1	10641	tags=100%, list=71%, signal=342%
VESICLE DOCKING%GOBP%GO:0048278	VESICLE DOCKING%GOBP%GO:0048278		43	-0.167117	-1.27772	0.190669	0.52639	1	11474	tags=93%, list=76%, signal=392%
CHOLESTEROL METABOLIC PROCESS%GOBP%GO:0008203	CHOLESTEROL METABOLIC PROCESS%GOBP%GO:0008203		47	-0.155867	-1.27764	0.181118	0.525865	1	3101	tags=36%, list=21%, signal=45%
CONSTITUTIVE SIGNALING BY LIGAND-RESPONSIVE EGFR CANCER VARIANTS%REACTOME DATABASE ID RELEASE 62%1236382	CONSTITUTIVE SIGNALING BY LIGAND-RESPONSIVE EGFR CANCER VARIANTS%REACTOME DATABASE ID RELEASE 62%1236382		18	-0.2537	-1.27719	0.191781	0.52611	1	10384	tags=94%, list=69%, signal=305%
PEPTIDYL-CYSTEINE MODIFICATION%GOBP%GO:0018198	PEPTIDYL-CYSTEINE MODIFICATION%GOBP%GO:0018198		14	-0.276435	-1.27719	0.171717	0.525449	1	8730	tags=86%, list=58%, signal=204%
SEMA4D INDUCED CELL MIGRATION AND GROWTH-CONE COLLAPSE%REACTOME DATABASE ID RELEASE 62%416572	SEMA4D INDUCED CELL MIGRATION AND GROWTH-CONE COLLAPSE%REACTOME DATABASE ID RELEASE 62%416572		23	-0.227028	-1.27639	0.178499	0.526367	1	3781	tags=48%, list=25%, signal=64%
CONVERSION FROM APC C:CDC20 TO APC C:CDH1 IN LATE ANAPHASE%REACTOME%R-HSA-176407.2	CONVERSION FROM APC C:CDC20 TO APC C:CDH1 IN LATE ANAPHASE%REACTOME%R-HSA-176407.2		17	-0.261531	-1.27604	0.172414	0.52633	1	5798	tags=65%, list=39%, signal=105%
HUNTINGTON DISEASE%PANTHER PATHWAY%P00029	HUNTINGTON DISEASE%PANTHER PATHWAY%P00029		96	-0.112985	-1.276	0.17451	0.525748	1	2227	tags=26%, list=15%, signal=30%
FORMATION OF TUBULIN FOLDING INTERMEDIATES BY CCT TRIC%REACTOME DATABASE ID RELEASE 62%389960	FORMATION OF TUBULIN FOLDING INTERMEDIATES BY CCT TRIC%REACTOME DATABASE ID RELEASE 62%389960		19	-0.24707	-1.27574	0.166333	0.525589	1	1829	tags=37%, list=12%, signal=42%
DEGRADATION OF GLI1 BY THE PROTEASOME%REACTOME%R-HSA-5610780.1	DEGRADATION OF GLI1 BY THE PROTEASOME%REACTOME%R-HSA-5610780.1		53	-0.144713	-1.27539	0.185328	0.525593	1	8607	tags=72%, list=57%, signal=167%
CHOLESTEROL BIOSYNTHESIS III (VIA DESMOSTEROL)%HUMANCYC%PWY66-4	CHOLESTEROL BIOSYNTHESIS III (VIA DESMOSTEROL)%HUMANCYC%PWY66-4		12	-0.310176	-1.27485	0.184825	0.525978	1	5361	tags=67%, list=36%, signal=104%
CHAPERONE-MEDIATED PROTEIN COMPLEX ASSEMBLY%GOBP%GO:0051131	CHAPERONE-MEDIATED PROTEIN COMPLEX ASSEMBLY%GOBP%GO:0051131		12	-0.312157	-1.27462	0.180162	0.525759	1	1575	tags=42%, list=10%, signal=47%
CORTICAL ACTIN CYTOSKELETON ORGANIZATION%GOBP%GO:0030866	CORTICAL ACTIN CYTOSKELETON ORGANIZATION%GOBP%GO:0030866		14	-0.276407	-1.27418	0.156863	0.525934	1	6584	tags=71%, list=44%, signal=127%
NEUTRAL AMINO ACID TRANSPORT%GOBP%GO:0015804	NEUTRAL AMINO ACID TRANSPORT%GOBP%GO:0015804		17	-0.254206	-1.27399	0.17623	0.525655	1	605	tags=29%, list=4%, signal=31%
PID_NEPHRIN_NEPH1_PATHWAY%MSIGDB_C2%PID_NEPHRIN_NEPH1_PATHWAY	PID_NEPHRIN_NEPH1_PATHWAY%MSIGDB_C2%PID_NEPHRIN_NEPH1_PATHWAY		27	-0.206665	-1.27302	0.162218	0.52692	1	10257	tags=89%, list=68%, signal=280%
NEGATIVE REGULATION OF G2/M TRANSITION OF MITOTIC CELL CYCLE%GOBP%GO:0010972	NEGATIVE REGULATION OF G2/M TRANSITION OF MITOTIC CELL CYCLE%GOBP%GO:0010972		70	-0.128442	-1.27294	0.168932	0.526398	1	8383	tags=69%, list=56%, signal=154%
REGULATION OF RESPONSE TO WOUNDING%GOBP%GO:1903034	REGULATION OF RESPONSE TO WOUNDING%GOBP%GO:1903034		71	-0.126022	-1.27207	0.173554	0.527406	1	1714	tags=24%, list=11%, signal=27%
NICOTINIC ACETYLCHOLINE RECEPTOR SIGNALING PATHWAY%PANTHER PATHWAY%P00044	NICOTINIC ACETYLCHOLINE RECEPTOR SIGNALING PATHWAY%PANTHER PATHWAY%P00044		48	-0.154721	-1.272	0.160896	0.526898	1	1440	tags=25%, list=10%, signal=28%
REGULATION OF CELLULAR KETONE METABOLIC PROCESS%GOBP%GO:0010565	REGULATION OF CELLULAR KETONE METABOLIC PROCESS%GOBP%GO:0010565		110	-0.102161	-1.27021	0.167331	0.529806	1	8585	tags=67%, list=57%, signal=156%
PROTEIN LOCALIZATION TO CELL SURFACE%GOBP%GO:0034394	PROTEIN LOCALIZATION TO CELL SURFACE%GOBP%GO:0034394		16	-0.265961	-1.27003	0.176591	0.529493	1	8217	tags=81%, list=55%, signal=179%
HEME BIOSYNTHETIC PROCESS%GOBP%GO:0006783	HEME BIOSYNTHETIC PROCESS%GOBP%GO:0006783		14	-0.278634	-1.26918	0.175758	0.530536	1	8697	tags=86%, list=58%, signal=203%
CENP-A CONTAINING CHROMATIN ORGANIZATION%GOBP%GO:0061641	CENP-A CONTAINING CHROMATIN ORGANIZATION%GOBP%GO:0061641		23	-0.221336	-1.26892	0.183884	0.530448	1	10399	tags=91%, list=69%, signal=296%
POSITIVE REGULATION OF SIGNAL TRANSDUCTION BY P53 CLASS MEDIATOR%GOBP%GO:1901798	POSITIVE REGULATION OF SIGNAL TRANSDUCTION BY P53 CLASS MEDIATOR%GOBP%GO:1901798		16	-0.265274	-1.26891	0.2	0.529796	1	3532	tags=50%, list=24%, signal=65%
INSULIN SECRETION%GOBP%GO:0030073	INSULIN SECRETION%GOBP%GO:0030073		12	-0.306518	-1.26823	0.192946	0.530457	1	6668	tags=75%, list=44%, signal=135%
GAP JUNCTION TRAFFICKING%REACTOME%R-HSA-190828.1	GAP JUNCTION TRAFFICKING%REACTOME%R-HSA-190828.1		14	-0.278843	-1.26785	0.193159	0.530561	1	4401	tags=57%, list=29%, signal=81%
SIGNALING BY FGFR3 POINT MUTANTS IN CANCER%REACTOME DATABASE ID RELEASE 62%8853338	SIGNALING BY FGFR3 POINT MUTANTS IN CANCER%REACTOME DATABASE ID RELEASE 62%8853338		13	-0.281954	-1.26683	0.162651	0.531984	1	7326	tags=77%, list=49%, signal=150%
COGNITION%GOBP%GO:0050890	COGNITION%GOBP%GO:0050890		92	-0.112293	-1.26683	0.174004	0.531336	1	5510	tags=48%, list=37%, signal=75%
SIGNALING BY EGFR IN CANCER%REACTOME%R-HSA-1643713.1	SIGNALING BY EGFR IN CANCER%REACTOME%R-HSA-1643713.1		18	-0.2537	-1.26675	0.185263	0.530841	1	10384	tags=94%, list=69%, signal=305%
BIOCARTA_TCR_PATHWAY%MSIGDB_C2%BIOCARTA_TCR_PATHWAY	BIOCARTA_TCR_PATHWAY%MSIGDB_C2%BIOCARTA_TCR_PATHWAY		35	-0.179138	-1.26656	0.188571	0.530555	1	3755	tags=43%, list=25%, signal=57%
REGULATION OF CELLULAR RESPONSE TO HEAT%GOBP%GO:1900034	REGULATION OF CELLULAR RESPONSE TO HEAT%GOBP%GO:1900034		73	-0.124647	-1.26604	0.178357	0.530933	1	3077	tags=33%, list=20%, signal=41%
POSITIVE REGULATION OF NEURON DEATH%GOBP%GO:1901216	POSITIVE REGULATION OF NEURON DEATH%GOBP%GO:1901216		31	-0.190397	-1.26502	0.197652	0.532365	1	3447	tags=42%, list=23%, signal=54%
G-PROTEIN COUPLED GLUTAMATE RECEPTOR SIGNALING PATHWAY%GOBP%GO:0007216	G-PROTEIN COUPLED GLUTAMATE RECEPTOR SIGNALING PATHWAY%GOBP%GO:0007216		11	-0.307138	-1.26398	0.192308	0.533831	1	4951	tags=64%, list=33%, signal=95%
MITOCHONDRIAL GENE EXPRESSION%GOBP%GO:0140053	MITOCHONDRIAL GENE EXPRESSION%GOBP%GO:0140053		115	-0.101866	-1.26191	0.189979	0.537181	1	12070	tags=90%, list=80%, signal=456%
PROTEIN ACYLATION%GOBP%GO:0043543	PROTEIN ACYLATION%GOBP%GO:0043543		114	-0.100681	-1.2619	0.178357	0.536544	1	9439	tags=73%, list=63%, signal=194%
SYMPATHETIC NERVOUS SYSTEM DEVELOPMENT%GOBP%GO:0048485	SYMPATHETIC NERVOUS SYSTEM DEVELOPMENT%GOBP%GO:0048485		11	-0.303402	-1.26178	0.183468	0.536128	1	6373	tags=73%, list=42%, signal=126%
ST_INTEGRIN_SIGNALING_PATHWAY%MSIGDB_C2%ST_INTEGRIN_SIGNALING_PATHWAY	ST_INTEGRIN_SIGNALING_PATHWAY%MSIGDB_C2%ST_INTEGRIN_SIGNALING_PATHWAY		75	-0.125574	-1.26157	0.192843	0.535893	1	4334	tags=41%, list=29%, signal=58%
RESPONSE TO AMMONIUM ION%GOBP%GO:0060359	RESPONSE TO AMMONIUM ION%GOBP%GO:0060359		36	-0.176066	-1.26108	0.193359	0.536147	1	3205	tags=39%, list=21%, signal=49%
ER TO GOLGI VESICLE-MEDIATED TRANSPORT%GOBP%GO:0006888	ER TO GOLGI VESICLE-MEDIATED TRANSPORT%GOBP%GO:0006888		157	-0.0875968	-1.26073	0.182556	0.536193	1	12001	tags=89%, list=80%, signal=435%
NEGATIVE REGULATION OF POTASSIUM ION TRANSPORT%GOBP%GO:0043267	NEGATIVE REGULATION OF POTASSIUM ION TRANSPORT%GOBP%GO:0043267		11	-0.313859	-1.25968	0.192534	0.537595	1	6216	tags=73%, list=41%, signal=124%
GABA A RECEPTOR ACTIVATION%REACTOME DATABASE ID RELEASE 62%977441	GABA A RECEPTOR ACTIVATION%REACTOME DATABASE ID RELEASE 62%977441		12	-0.297181	-1.25952	0.188867	0.537246	1	4304	tags=58%, list=29%, signal=82%
TRIVALENT INORGANIC CATION TRANSPORT%GOBP%GO:0072512	TRIVALENT INORGANIC CATION TRANSPORT%GOBP%GO:0072512		29	-0.195408	-1.25951	0.186408	0.536622	1	3806	tags=45%, list=25%, signal=60%
SECOND-MESSENGER-MEDIATED SIGNALING%GOBP%GO:0019932	SECOND-MESSENGER-MEDIATED SIGNALING%GOBP%GO:0019932		108	-0.102952	-1.25735	0.179381	0.540199	1	2778	tags=29%, list=18%, signal=35%
PID_SYNDECAN_1_PATHWAY%MSIGDB_C2%PID_SYNDECAN_1_PATHWAY	PID_SYNDECAN_1_PATHWAY%MSIGDB_C2%PID_SYNDECAN_1_PATHWAY		32	-0.183609	-1.25692	0.176842	0.540417	1	2413	tags=34%, list=16%, signal=41%
RESOLUTION OF D-LOOP STRUCTURES THROUGH SYNTHESIS-DEPENDENT STRAND ANNEALING (SDSA)%REACTOME DATABASE ID RELEASE 62%5693554	RESOLUTION OF D-LOOP STRUCTURES THROUGH SYNTHESIS-DEPENDENT STRAND ANNEALING (SDSA)%REACTOME DATABASE ID RELEASE 62%5693554		20	-0.234355	-1.25682	0.195171	0.539981	1	10007	tags=90%, list=67%, signal=269%
NEGATIVE REGULATION OF STAT CASCADE%GOBP%GO:1904893	NEGATIVE REGULATION OF STAT CASCADE%GOBP%GO:1904893		34	-0.180924	-1.25542	0.191176	0.542242	1	6127	tags=59%, list=41%, signal=99%
HALLMARK_PANCREAS_BETA_CELLS%MSIGDB_C2%HALLMARK_PANCREAS_BETA_CELLS	HALLMARK_PANCREAS_BETA_CELLS%MSIGDB_C2%HALLMARK_PANCREAS_BETA_CELLS		23	-0.215478	-1.25534	0.185417	0.54176	1	3301	tags=43%, list=22%, signal=56%
NEGATIVE REGULATION OF ESTABLISHMENT OF PROTEIN LOCALIZATION%GOBP%GO:1904950	NEGATIVE REGULATION OF ESTABLISHMENT OF PROTEIN LOCALIZATION%GOBP%GO:1904950		110	-0.102356	-1.25506	0.191532	0.54159	1	6943	tags=56%, list=46%, signal=104%
N-GLYCAN ANTENNAE ELONGATION%REACTOME%R-HSA-975577.1	N-GLYCAN ANTENNAE ELONGATION%REACTOME%R-HSA-975577.1		14	-0.270026	-1.25375	0.189583	0.543492	1	7753	tags=79%, list=52%, signal=162%
CENP-A CONTAINING NUCLEOSOME ASSEMBLY%GOBP%GO:0034080	CENP-A CONTAINING NUCLEOSOME ASSEMBLY%GOBP%GO:0034080		23	-0.221336	-1.25353	0.205394	0.543306	1	10399	tags=91%, list=69%, signal=296%
FOXO FAMILY SIGNALING%PATHWAY INTERACTION DATABASE NCI-NATURE CURATED DATA%FOXO FAMILY SIGNALING	FOXO FAMILY SIGNALING%PATHWAY INTERACTION DATABASE NCI-NATURE CURATED DATA%FOXO FAMILY SIGNALING		44	-0.158498	-1.25336	0.180934	0.543019	1	5822	tags=55%, list=39%, signal=89%
NEGATIVE REGULATION OF PROTEIN ACETYLATION%GOBP%GO:1901984	NEGATIVE REGULATION OF PROTEIN ACETYLATION%GOBP%GO:1901984		13	-0.290014	-1.25101	0.207921	0.546879	1	7205	tags=77%, list=48%, signal=148%
PLATELET SENSITIZATION BY LDL%REACTOME DATABASE ID RELEASE 62%432142	PLATELET SENSITIZATION BY LDL%REACTOME DATABASE ID RELEASE 62%432142		15	-0.259471	-1.25086	0.206681	0.546494	1	3118	tags=47%, list=21%, signal=59%
REGULATION OF MEMBRANE DEPOLARIZATION%GOBP%GO:0003254	REGULATION OF MEMBRANE DEPOLARIZATION%GOBP%GO:0003254		22	-0.222462	-1.25051	0.181435	0.546523	1	2810	tags=41%, list=19%, signal=50%
REGULATION OF INSULIN SECRETION%REACTOME%R-HSA-422356.1	REGULATION OF INSULIN SECRETION%REACTOME%R-HSA-422356.1		68	-0.12848	-1.25021	0.176113	0.546497	1	4708	tags=44%, list=31%, signal=64%
BIOCARTA_CXCR4_PATHWAY%MSIGDB_C2%BIOCARTA_CXCR4_PATHWAY	BIOCARTA_CXCR4_PATHWAY%MSIGDB_C2%BIOCARTA_CXCR4_PATHWAY		21	-0.225587	-1.24983	0.184584	0.546588	1	5202	tags=57%, list=35%, signal=87%
NEURON MIGRATION%GOBP%GO:0001764	NEURON MIGRATION%GOBP%GO:0001764		38	-0.173931	-1.24959	0.198807	0.546474	1	4116	tags=45%, list=27%, signal=61%
BIOCARTA_FCER1_PATHWAY%MSIGDB_C2%BIOCARTA_FCER1_PATHWAY	BIOCARTA_FCER1_PATHWAY%MSIGDB_C2%BIOCARTA_FCER1_PATHWAY		34	-0.178425	-1.24848	0.204301	0.548016	1	3513	tags=41%, list=23%, signal=54%
G BETA:GAMMA SIGNALLING THROUGH PLC BETA%REACTOME%R-HSA-418217.3	G BETA:GAMMA SIGNALLING THROUGH PLC BETA%REACTOME%R-HSA-418217.3		15	-0.268887	-1.2474	0.186538	0.54952	1	1975	tags=40%, list=13%, signal=46%
STRAND DISPLACEMENT%GOBP%GO:0000732	STRAND DISPLACEMENT%GOBP%GO:0000732		20	-0.234355	-1.24738	0.182752	0.548924	1	10007	tags=90%, list=67%, signal=269%
FERRIC IRON TRANSPORT%GOBP%GO:0015682	FERRIC IRON TRANSPORT%GOBP%GO:0015682		29	-0.195408	-1.24721	0.171026	0.548625	1	3806	tags=45%, list=25%, signal=60%
LISSENCEPHALY GENE (LIS1) IN NEURONAL MIGRATION AND DEVELOPMENT%PATHWAY INTERACTION DATABASE NCI-NATURE CURATED DATA%LISSENCEPHALY GENE (LIS1) IN NEURONAL MIGRATION AND DEVELOPMENT	LISSENCEPHALY GENE (LIS1) IN NEURONAL MIGRATION AND DEVELOPMENT%PATHWAY INTERACTION DATABASE NCI-NATURE CURATED DATA%LISSENCEPHALY GENE (LIS1) IN NEURONAL MIGRATION AND DEVELOPMENT		31	-0.189996	-1.24636	0.196	0.549737	1	3453	tags=42%, list=23%, signal=54%
NEGATIVE REGULATION OF STRESS FIBER ASSEMBLY%GOBP%GO:0051497	NEGATIVE REGULATION OF STRESS FIBER ASSEMBLY%GOBP%GO:0051497		13	-0.289492	-1.24583	0.198758	0.550185	1	1434	tags=38%, list=10%, signal=42%
SIGNALING BY FGFR3 IN DISEASE%REACTOME%R-HSA-5655332.2	SIGNALING BY FGFR3 IN DISEASE%REACTOME%R-HSA-5655332.2		13	-0.281954	-1.24562	0.20396	0.549971	1	7326	tags=77%, list=49%, signal=150%
GOLGI TO PLASMA MEMBRANE PROTEIN TRANSPORT%GOBP%GO:0043001	GOLGI TO PLASMA MEMBRANE PROTEIN TRANSPORT%GOBP%GO:0043001		21	-0.231015	-1.24528	0.194286	0.550005	1	7267	tags=71%, list=48%, signal=138%
PID_LKB1_PATHWAY%MSIGDB_C2%PID_LKB1_PATHWAY	PID_LKB1_PATHWAY%MSIGDB_C2%PID_LKB1_PATHWAY		42	-0.163004	-1.2447	0.185547	0.550513	1	3998	tags=43%, list=27%, signal=58%
DOUBLE-STRAND BREAK REPAIR VIA HOMOLOGOUS RECOMBINATION%GOBP%GO:0000724	DOUBLE-STRAND BREAK REPAIR VIA HOMOLOGOUS RECOMBINATION%GOBP%GO:0000724		60	-0.137738	-1.24235	0.179537	0.554424	1	7706	tags=65%, list=51%, signal=133%
REGULATION OF RECEPTOR ACTIVITY%GOBP%GO:0010469	REGULATION OF RECEPTOR ACTIVITY%GOBP%GO:0010469		78	-0.120664	-1.242	0.174419	0.554496	1	2050	tags=26%, list=14%, signal=30%
REGULATION OF SHORT-TERM NEURONAL SYNAPTIC PLASTICITY%GOBP%GO:0048172	REGULATION OF SHORT-TERM NEURONAL SYNAPTIC PLASTICITY%GOBP%GO:0048172		10	-0.333367	-1.24187	0.193018	0.554087	1	2508	tags=50%, list=17%, signal=60%
VASCULATURE DEVELOPMENT%GOBP%GO:0001944	VASCULATURE DEVELOPMENT%GOBP%GO:0001944		155	-0.0856889	-1.24165	0.216162	0.55389	1	1441	tags=18%, list=10%, signal=20%
RNA POLYMERASE III TRANSCRIPTION TERMINATION%REACTOME%R-HSA-73980.2	RNA POLYMERASE III TRANSCRIPTION TERMINATION%REACTOME%R-HSA-73980.2		23	-0.21702	-1.2416	0.217391	0.553334	1	11117	tags=96%, list=74%, signal=367%
MICROTUBULE NUCLEATION%GOBP%GO:0007020	MICROTUBULE NUCLEATION%GOBP%GO:0007020		17	-0.250745	-1.24092	0.202783	0.554022	1	10379	tags=94%, list=69%, signal=304%
PROTEIN K48-LINKED UBIQUITINATION%GOBP%GO:0070936	PROTEIN K48-LINKED UBIQUITINATION%GOBP%GO:0070936		46	-0.157714	-1.24049	0.196	0.554173	1	6131	tags=57%, list=41%, signal=95%
INHIBITION OF REPLICATION INITIATION OF DAMAGED DNA BY RB1 E2F1%REACTOME DATABASE ID RELEASE 62%113501	INHIBITION OF REPLICATION INITIATION OF DAMAGED DNA BY RB1 E2F1%REACTOME DATABASE ID RELEASE 62%113501		13	-0.286996	-1.24039	0.186957	0.55373	1	3783	tags=54%, list=25%, signal=72%
REGULATION OF APC C ACTIVATORS BETWEEN G1 S AND EARLY ANAPHASE%REACTOME DATABASE ID RELEASE 62%176408	REGULATION OF APC C ACTIVATORS BETWEEN G1 S AND EARLY ANAPHASE%REACTOME DATABASE ID RELEASE 62%176408		70	-0.128442	-1.24012	0.206544	0.553599	1	8383	tags=69%, list=56%, signal=154%
POSITIVE REGULATION OF EXOSOMAL SECRETION%GOBP%GO:1903543	POSITIVE REGULATION OF EXOSOMAL SECRETION%GOBP%GO:1903543		13	-0.278526	-1.24001	0.193227	0.553195	1	9689	tags=92%, list=64%, signal=260%
REGULATION OF CARDIAC MUSCLE CELL MEMBRANE REPOLARIZATION%GOBP%GO:0099623	REGULATION OF CARDIAC MUSCLE CELL MEMBRANE REPOLARIZATION%GOBP%GO:0099623		13	-0.289927	-1.23915	0.208081	0.55426	1	3739	tags=54%, list=25%, signal=72%
POSITIVE REGULATION OF RECEPTOR RECYCLING%GOBP%GO:0001921	POSITIVE REGULATION OF RECEPTOR RECYCLING%GOBP%GO:0001921		10	-0.324109	-1.23815	0.226994	0.555646	1	5652	tags=70%, list=38%, signal=112%
PI3K EVENTS IN ERBB2 SIGNALING%REACTOME DATABASE ID RELEASE 62%1963642	PI3K EVENTS IN ERBB2 SIGNALING%REACTOME DATABASE ID RELEASE 62%1963642		10	-0.316084	-1.23752	0.205021	0.556297	1	1265	tags=40%, list=8%, signal=44%
REGULATION OF CELL MIGRATION INVOLVED IN SPROUTING ANGIOGENESIS%GOBP%GO:0090049	REGULATION OF CELL MIGRATION INVOLVED IN SPROUTING ANGIOGENESIS%GOBP%GO:0090049		16	-0.255871	-1.23679	0.201699	0.557162	1	1795	tags=38%, list=12%, signal=43%
CELLULAR RESPONSE TO STEROID HORMONE STIMULUS%GOBP%GO:0071383	CELLULAR RESPONSE TO STEROID HORMONE STIMULUS%GOBP%GO:0071383		71	-0.123062	-1.23676	0.189135	0.556595	1	7472	tags=62%, list=50%, signal=123%
REGULATION OF RUFFLE ASSEMBLY%GOBP%GO:1900027	REGULATION OF RUFFLE ASSEMBLY%GOBP%GO:1900027		14	-0.27851	-1.23671	0.180698	0.556038	1	4406	tags=57%, list=29%, signal=81%
REGULATION OF MITOTIC SISTER CHROMATID SEPARATION%GOBP%GO:0010965	REGULATION OF MITOTIC SISTER CHROMATID SEPARATION%GOBP%GO:0010965		34	-0.174279	-1.23667	0.222656	0.555476	1	9320	tags=79%, list=62%, signal=209%
NEGATIVE REGULATION OF NEURON PROJECTION DEVELOPMENT%GOBP%GO:0010977	NEGATIVE REGULATION OF NEURON PROJECTION DEVELOPMENT%GOBP%GO:0010977		59	-0.135183	-1.23558	0.191753	0.556986	1	6127	tags=54%, list=41%, signal=91%
NEGATIVE REGULATION OF ION TRANSPORT%GOBP%GO:0043271	NEGATIVE REGULATION OF ION TRANSPORT%GOBP%GO:0043271		51	-0.144876	-1.23527	0.19596	0.556934	1	4313	tags=43%, list=29%, signal=60%
PID_ARF6_TRAFFICKING_PATHWAY%MSIGDB_C2%PID_ARF6_TRAFFICKING_PATHWAY	PID_ARF6_TRAFFICKING_PATHWAY%MSIGDB_C2%PID_ARF6_TRAFFICKING_PATHWAY		41	-0.163208	-1.23486	0.207031	0.557082	1	7450	tags=66%, list=50%, signal=130%
DETECTION OF LIGHT STIMULUS%GOBP%GO:0009583	DETECTION OF LIGHT STIMULUS%GOBP%GO:0009583		11	-0.30015	-1.23464	0.213115	0.556863	1	3690	tags=55%, list=25%, signal=72%
TETRAPYRROLE METABOLIC PROCESS%GOBP%GO:0033013	TETRAPYRROLE METABOLIC PROCESS%GOBP%GO:0033013		34	-0.174212	-1.23457	0.201172	0.556384	1	9321	tags=79%, list=62%, signal=209%
MULTICELLULAR ORGANISM METABOLIC PROCESS%GOBP%GO:0044236	MULTICELLULAR ORGANISM METABOLIC PROCESS%GOBP%GO:0044236		50	-0.146811	-1.23433	0.213052	0.556246	1	5916	tags=54%, list=39%, signal=89%
NEGATIVE REGULATION OF PROTEIN LOCALIZATION TO MEMBRANE%GOBP%GO:1905476	NEGATIVE REGULATION OF PROTEIN LOCALIZATION TO MEMBRANE%GOBP%GO:1905476		22	-0.219905	-1.23422	0.202247	0.555823	1	8312	tags=77%, list=55%, signal=173%
REGULATION OF HEART RATE BY CARDIAC CONDUCTION%GOBP%GO:0086091	REGULATION OF HEART RATE BY CARDIAC CONDUCTION%GOBP%GO:0086091		26	-0.204855	-1.23404	0.205231	0.555505	1	3863	tags=46%, list=26%, signal=62%
POSITIVE REGULATION OF CALCIUM ION TRANSPORT%GOBP%GO:0051928	POSITIVE REGULATION OF CALCIUM ION TRANSPORT%GOBP%GO:0051928		43	-0.162965	-1.23373	0.198783	0.555507	1	3849	tags=42%, list=26%, signal=56%
REGULATION OF PROTEIN KINASE A SIGNALING%GOBP%GO:0010738	REGULATION OF PROTEIN KINASE A SIGNALING%GOBP%GO:0010738		13	-0.29066	-1.23334	0.204593	0.555659	1	3728	tags=54%, list=25%, signal=72%
POSITIVE REGULATION OF PROTEIN LOCALIZATION TO CELL PERIPHERY%GOBP%GO:1904377	POSITIVE REGULATION OF PROTEIN LOCALIZATION TO CELL PERIPHERY%GOBP%GO:1904377		37	-0.174587	-1.23312	0.195171	0.555449	1	5912	tags=57%, list=39%, signal=93%
PROTEIN DENEDDYLATION%GOBP%GO:0000338	PROTEIN DENEDDYLATION%GOBP%GO:0000338		10	-0.322244	-1.23309	0.221797	0.554879	1	8685	tags=90%, list=58%, signal=213%
TRANSFERRIN ENDOCYTOSIS AND RECYCLING%REACTOME%R-HSA-917977.1	TRANSFERRIN ENDOCYTOSIS AND RECYCLING%REACTOME%R-HSA-917977.1		23	-0.215012	-1.23284	0.217054	0.554749	1	3308	tags=43%, list=22%, signal=56%
DETECTION OF STIMULUS INVOLVED IN SENSORY PERCEPTION%GOBP%GO:0050906	DETECTION OF STIMULUS INVOLVED IN SENSORY PERCEPTION%GOBP%GO:0050906		17	-0.245383	-1.23267	0.203354	0.554498	1	7808	tags=76%, list=52%, signal=159%
MUSCLE ORGAN DEVELOPMENT%GOBP%GO:0007517	MUSCLE ORGAN DEVELOPMENT%GOBP%GO:0007517		89	-0.111413	-1.23154	0.194831	0.556077	1	3908	tags=37%, list=26%, signal=50%
BIOCARTA_CCR5_PATHWAY%MSIGDB_C2%BIOCARTA_CCR5_PATHWAY	BIOCARTA_CCR5_PATHWAY%MSIGDB_C2%BIOCARTA_CCR5_PATHWAY		13	-0.281954	-1.23091	0.206967	0.556726	1	7326	tags=77%, list=49%, signal=150%
PHOTORECEPTOR CELL DIFFERENTIATION%GOBP%GO:0046530	PHOTORECEPTOR CELL DIFFERENTIATION%GOBP%GO:0046530		17	-0.254202	-1.23009	0.195021	0.55776	1	5908	tags=65%, list=39%, signal=107%
EGFR DOWNREGULATION%REACTOME DATABASE ID RELEASE 62%182971	EGFR DOWNREGULATION%REACTOME DATABASE ID RELEASE 62%182971		24	-0.21218	-1.22964	0.218147	0.558045	1	10591	tags=92%, list=70%, signal=310%
MULTICELLULAR ORGANISMAL MACROMOLECULE METABOLIC PROCESS%GOBP%GO:0044259	MULTICELLULAR ORGANISMAL MACROMOLECULE METABOLIC PROCESS%GOBP%GO:0044259		45	-0.154028	-1.22914	0.236842	0.558441	1	5707	tags=53%, list=38%, signal=86%
REGULATION OF CELLULAR SENESCENCE%GOBP%GO:2000772	REGULATION OF CELLULAR SENESCENCE%GOBP%GO:2000772		16	-0.257271	-1.2288	0.210526	0.558493	1	1774	tags=38%, list=12%, signal=42%
PEPTIDE HORMONE SECRETION%GOBP%GO:0030072	PEPTIDE HORMONE SECRETION%GOBP%GO:0030072		17	-0.24817	-1.22872	0.209073	0.558039	1	8650	tags=82%, list=58%, signal=194%
RHO GTPASES ACTIVATE KTN1%REACTOME DATABASE ID RELEASE 62%5625970	RHO GTPASES ACTIVATE KTN1%REACTOME DATABASE ID RELEASE 62%5625970		10	-0.315018	-1.22812	0.241715	0.558657	1	4286	tags=60%, list=29%, signal=84%
THYROTROPIN-RELEASING HORMONE RECEPTOR SIGNALING PATHWAY%PANTHER PATHWAY%P04394	THYROTROPIN-RELEASING HORMONE RECEPTOR SIGNALING PATHWAY%PANTHER PATHWAY%P04394		47	-0.152037	-1.22736	0.212928	0.559496	1	2519	tags=32%, list=17%, signal=38%
REGULATION OF RELEASE OF SEQUESTERED CALCIUM ION INTO CYTOSOL%GOBP%GO:0051279	REGULATION OF RELEASE OF SEQUESTERED CALCIUM ION INTO CYTOSOL%GOBP%GO:0051279		36	-0.170347	-1.2268	0.224	0.559985	1	2456	tags=33%, list=16%, signal=40%
HALLMARK_KRAS_SIGNALING_DN%MSIGDB_C2%HALLMARK_KRAS_SIGNALING_DN	HALLMARK_KRAS_SIGNALING_DN%MSIGDB_C2%HALLMARK_KRAS_SIGNALING_DN		98	-0.105892	-1.22644	0.20339	0.560083	1	1640	tags=21%, list=11%, signal=24%
INTRA-GOLGI AND RETROGRADE GOLGI-TO-ER TRAFFIC%REACTOME%R-HSA-6811442.1	INTRA-GOLGI AND RETROGRADE GOLGI-TO-ER TRAFFIC%REACTOME%R-HSA-6811442.1		165	-0.0828235	-1.22542	0.208897	0.561569	1	7421	tags=58%, list=49%, signal=113%
AUTOPHAGY OF MITOCHONDRION%GOBP%GO:0000422	AUTOPHAGY OF MITOCHONDRION%GOBP%GO:0000422		35	-0.173725	-1.22516	0.195918	0.561466	1	11134	tags=91%, list=74%, signal=352%
MAP KINASE ACTIVATION IN TLR CASCADE%REACTOME DATABASE ID RELEASE 62%450294	MAP KINASE ACTIVATION IN TLR CASCADE%REACTOME DATABASE ID RELEASE 62%450294		62	-0.130311	-1.22478	0.207436	0.561597	1	5806	tags=52%, list=39%, signal=84%
MACROMOLECULE DEACYLATION%GOBP%GO:0098732	MACROMOLECULE DEACYLATION%GOBP%GO:0098732		41	-0.160817	-1.22474	0.206612	0.561054	1	10784	tags=88%, list=72%, signal=310%
BUDDING AND MATURATION OF HIV VIRION%REACTOME%R-HSA-162588.1	BUDDING AND MATURATION OF HIV VIRION%REACTOME%R-HSA-162588.1		27	-0.198197	-1.22458	0.219653	0.560777	1	10384	tags=89%, list=69%, signal=287%
PROTEIN COMPLEX LOCALIZATION%GOBP%GO:0031503	PROTEIN COMPLEX LOCALIZATION%GOBP%GO:0031503		64	-0.1298	-1.22395	0.221782	0.561399	1	12145	tags=94%, list=81%, signal=487%
PROTEIN FOLDING IN ENDOPLASMIC RETICULUM%GOBP%GO:0034975	PROTEIN FOLDING IN ENDOPLASMIC RETICULUM%GOBP%GO:0034975		13	-0.274324	-1.22328	0.200382	0.562171	1	5129	tags=62%, list=34%, signal=93%
PID_NFAT_TFPATHWAY%MSIGDB_C2%PID_NFAT_TFPATHWAY	PID_NFAT_TFPATHWAY%MSIGDB_C2%PID_NFAT_TFPATHWAY		28	-0.193177	-1.22313	0.198397	0.561821	1	2470	tags=36%, list=16%, signal=43%
SIGNALING BY WNT IN CANCER%REACTOME%R-HSA-4791275.1	SIGNALING BY WNT IN CANCER%REACTOME%R-HSA-4791275.1		29	-0.18897	-1.22239	0.201597	0.56269	1	11156	tags=93%, list=74%, signal=361%
DEVELOPMENTAL PIGMENTATION%GOBP%GO:0048066	DEVELOPMENTAL PIGMENTATION%GOBP%GO:0048066		17	-0.251423	-1.22171	0.226531	0.563446	1	9485	tags=88%, list=63%, signal=239%
VESICLE DOCKING INVOLVED IN EXOCYTOSIS%GOBP%GO:0006904	VESICLE DOCKING INVOLVED IN EXOCYTOSIS%GOBP%GO:0006904		26	-0.199554	-1.22076	0.226453	0.56475	1	11455	tags=96%, list=76%, signal=404%
CYTOSKELETON-DEPENDENT CYTOKINESIS%GOBP%GO:0061640	CYTOSKELETON-DEPENDENT CYTOKINESIS%GOBP%GO:0061640		36	-0.169283	-1.22	0.220907	0.565616	1	8315	tags=72%, list=55%, signal=161%
POSITIVE REGULATION OF PROTEIN INSERTION INTO MITOCHONDRIAL MEMBRANE INVOLVED IN APOPTOTIC SIGNALING PATHWAY%GOBP%GO:1900740	POSITIVE REGULATION OF PROTEIN INSERTION INTO MITOCHONDRIAL MEMBRANE INVOLVED IN APOPTOTIC SIGNALING PATHWAY%GOBP%GO:1900740		22	-0.215724	-1.21983	0.22541	0.565343	1	4277	tags=50%, list=28%, signal=70%
REGULATION OF MITOTIC CELL CYCLE%REACTOME%R-HSA-453276.1	REGULATION OF MITOTIC CELL CYCLE%REACTOME%R-HSA-453276.1		74	-0.118389	-1.21929	0.210317	0.565797	1	8383	tags=68%, list=56%, signal=152%
MEIOTIC CELL CYCLE%GOBP%GO:0051321	MEIOTIC CELL CYCLE%GOBP%GO:0051321		69	-0.121587	-1.21923	0.220619	0.565287	1	10159	tags=80%, list=68%, signal=245%
PROCESS UTILIZING AUTOPHAGIC MECHANISM%GOBP%GO:0061919	PROCESS UTILIZING AUTOPHAGIC MECHANISM%GOBP%GO:0061919		162	-0.0814347	-1.2186	0.210417	0.565932	1	10384	tags=77%, list=69%, signal=247%
EXIT FROM MITOSIS%GOBP%GO:0010458	EXIT FROM MITOSIS%GOBP%GO:0010458		11	-0.296662	-1.21855	0.227743	0.5654	1	9206	tags=91%, list=61%, signal=235%
STEROL METABOLIC PROCESS%GOBP%GO:0016125	STEROL METABOLIC PROCESS%GOBP%GO:0016125		55	-0.139643	-1.21708	0.240076	0.567672	1	3101	tags=35%, list=21%, signal=43%
NUCLEOSIDE TRIPHOSPHATE METABOLIC PROCESS%GOBP%GO:0009141	NUCLEOSIDE TRIPHOSPHATE METABOLIC PROCESS%GOBP%GO:0009141		182	-0.0775464	-1.21684	0.216327	0.567549	1	10903	tags=80%, list=73%, signal=289%
DNA RECOMBINATION%GOBP%GO:0006310	DNA RECOMBINATION%GOBP%GO:0006310		109	-0.100472	-1.21619	0.221782	0.568205	1	6773	tags=55%, list=45%, signal=99%
REGULATION OF MRNA SPLICING, VIA SPLICEOSOME%GOBP%GO:0048024	REGULATION OF MRNA SPLICING, VIA SPLICEOSOME%GOBP%GO:0048024		53	-0.140566	-1.21595	0.22379	0.568033	1	11504	tags=91%, list=77%, signal=385%
NEGATIVE REGULATION OF JAK-STAT CASCADE%GOBP%GO:0046426	NEGATIVE REGULATION OF JAK-STAT CASCADE%GOBP%GO:0046426		34	-0.180924	-1.21582	0.194059	0.56767	1	6127	tags=59%, list=41%, signal=99%
NEGATIVE REGULATION OF RHO PROTEIN SIGNAL TRANSDUCTION%GOBP%GO:0035024	NEGATIVE REGULATION OF RHO PROTEIN SIGNAL TRANSDUCTION%GOBP%GO:0035024		13	-0.27517	-1.21544	0.209446	0.567785	1	1649	tags=38%, list=11%, signal=43%
REGULATION OF RAC1 ACTIVITY%PATHWAY INTERACTION DATABASE NCI-NATURE CURATED DATA%REGULATION OF RAC1 ACTIVITY	REGULATION OF RAC1 ACTIVITY%PATHWAY INTERACTION DATABASE NCI-NATURE CURATED DATA%REGULATION OF RAC1 ACTIVITY		36	-0.170219	-1.21543	0.216667	0.56719	1	3710	tags=42%, list=25%, signal=55%
REGULATION OF CELL PROJECTION ASSEMBLY%GOBP%GO:0060491	REGULATION OF CELL PROJECTION ASSEMBLY%GOBP%GO:0060491		123	-0.0926192	-1.21535	0.212062	0.566722	1	9859	tags=75%, list=66%, signal=216%
AMINE LIGAND-BINDING RECEPTORS%REACTOME%R-HSA-375280.2	AMINE LIGAND-BINDING RECEPTORS%REACTOME%R-HSA-375280.2		23	-0.212444	-1.2152	0.203187	0.566407	1	2040	tags=35%, list=14%, signal=40%
FRS-MEDIATED FGFR2 SIGNALING%REACTOME%R-HSA-5654700.3	FRS-MEDIATED FGFR2 SIGNALING%REACTOME%R-HSA-5654700.3		11	-0.297474	-1.21488	0.223762	0.566475	1	6462	tags=73%, list=43%, signal=128%
NEGATIVE REGULATION OF FOCAL ADHESION ASSEMBLY%GOBP%GO:0051895	NEGATIVE REGULATION OF FOCAL ADHESION ASSEMBLY%GOBP%GO:0051895		14	-0.266747	-1.21476	0.206413	0.566101	1	6729	tags=71%, list=45%, signal=129%
NEGATIVE REGULATION OF PROTEIN MATURATION%GOBP%GO:1903318	NEGATIVE REGULATION OF PROTEIN MATURATION%GOBP%GO:1903318		18	-0.233413	-1.21449	0.214712	0.566045	1	9019	tags=83%, list=60%, signal=208%
GOLGI TO PLASMA MEMBRANE TRANSPORT%GOBP%GO:0006893	GOLGI TO PLASMA MEMBRANE TRANSPORT%GOBP%GO:0006893		35	-0.173954	-1.21446	0.23125	0.565484	1	7267	tags=66%, list=48%, signal=127%
DIVALENT INORGANIC CATION HOMEOSTASIS%GOBP%GO:0072507	DIVALENT INORGANIC CATION HOMEOSTASIS%GOBP%GO:0072507		174	-0.078144	-1.21352	0.209073	0.566749	1	1431	tags=17%, list=10%, signal=19%
G-PROTEIN COUPLED ACETYLCHOLINE RECEPTOR SIGNALING PATHWAY%GOBP%GO:0007213	G-PROTEIN COUPLED ACETYLCHOLINE RECEPTOR SIGNALING PATHWAY%GOBP%GO:0007213		12	-0.285514	-1.21277	0.21097	0.567662	1	1975	tags=42%, list=13%, signal=48%
OXIDATIVE STRESS RESPONSE%PANTHER PATHWAY%P00046	OXIDATIVE STRESS RESPONSE%PANTHER PATHWAY%P00046		39	-0.161489	-1.21163	0.230315	0.569331	1	2204	tags=31%, list=15%, signal=36%
MITOCHONDRIAL TRANSLATION ELONGATION%REACTOME%R-HSA-5389840.1	MITOCHONDRIAL TRANSLATION ELONGATION%REACTOME%R-HSA-5389840.1		82	-0.111984	-1.21136	0.22973	0.569263	1	12070	tags=91%, list=80%, signal=463%
ELECTRON TRANSPORT CHAIN%GOBP%GO:0022900	ELECTRON TRANSPORT CHAIN%GOBP%GO:0022900		91	-0.106127	-1.20958	0.210309	0.572326	1	11790	tags=89%, list=78%, signal=411%
MITOCHONDRION DISASSEMBLY%GOBP%GO:0061726	MITOCHONDRION DISASSEMBLY%GOBP%GO:0061726		35	-0.173725	-1.20935	0.224033	0.572162	1	11134	tags=91%, list=74%, signal=352%
PROTEIN LOCALIZATION TO CHROMOSOME%GOBP%GO:0034502	PROTEIN LOCALIZATION TO CHROMOSOME%GOBP%GO:0034502		35	-0.172915	-1.20914	0.234343	0.571978	1	6424	tags=60%, list=43%, signal=105%
AUTOPHAGY%GOBP%GO:0006914	AUTOPHAGY%GOBP%GO:0006914		162	-0.0814347	-1.20867	0.218147	0.572282	1	10384	tags=77%, list=69%, signal=247%
REGULATION OF INTERFERON-ALPHA PRODUCTION%GOBP%GO:0032647	REGULATION OF INTERFERON-ALPHA PRODUCTION%GOBP%GO:0032647		15	-0.252498	-1.20724	0.233663	0.574517	1	5226	tags=60%, list=35%, signal=92%
CELLULAR MONOVALENT INORGANIC CATION HOMEOSTASIS%GOBP%GO:0030004	CELLULAR MONOVALENT INORGANIC CATION HOMEOSTASIS%GOBP%GO:0030004		69	-0.121996	-1.207	0.223077	0.57443	1	2967	tags=32%, list=20%, signal=40%
RESPONSE TO INCREASED OXYGEN LEVELS%GOBP%GO:0036296	RESPONSE TO INCREASED OXYGEN LEVELS%GOBP%GO:0036296		11	-0.297656	-1.20697	0.227957	0.573872	1	10557	tags=100%, list=70%, signal=336%
ORGANELLE TRANSPORT ALONG MICROTUBULE%GOBP%GO:0072384	ORGANELLE TRANSPORT ALONG MICROTUBULE%GOBP%GO:0072384		47	-0.15035	-1.20628	0.210425	0.574631	1	3823	tags=40%, list=25%, signal=54%
SELECTIVE AUTOPHAGY%GOBP%GO:0061912	SELECTIVE AUTOPHAGY%GOBP%GO:0061912		14	-0.262522	-1.20551	0.217742	0.575547	1	4646	tags=57%, list=31%, signal=83%
PID_PI3KCI_AKT_PATHWAY%MSIGDB_C2%PID_PI3KCI_AKT_PATHWAY	PID_PI3KCI_AKT_PATHWAY%MSIGDB_C2%PID_PI3KCI_AKT_PATHWAY		33	-0.179132	-1.20535	0.238095	0.575239	1	4145	tags=45%, list=28%, signal=63%
REGULATION OF PROTEIN INSERTION INTO MITOCHONDRIAL MEMBRANE INVOLVED IN APOPTOTIC SIGNALING PATHWAY%GOBP%GO:1900739	REGULATION OF PROTEIN INSERTION INTO MITOCHONDRIAL MEMBRANE INVOLVED IN APOPTOTIC SIGNALING PATHWAY%GOBP%GO:1900739		22	-0.215724	-1.20494	0.207767	0.575496	1	4277	tags=50%, list=28%, signal=70%
REGULATION OF CALCINEURIN-NFAT SIGNALING CASCADE%GOBP%GO:0070884	REGULATION OF CALCINEURIN-NFAT SIGNALING CASCADE%GOBP%GO:0070884		12	-0.28079	-1.20466	0.237911	0.575457	1	3298	tags=50%, list=22%, signal=64%
GOLGI ASSOCIATED VESICLE BIOGENESIS%REACTOME%R-HSA-432722.3	GOLGI ASSOCIATED VESICLE BIOGENESIS%REACTOME%R-HSA-432722.3		51	-0.140137	-1.20461	0.232143	0.574959	1	5857	tags=53%, list=39%, signal=86%
PID_RAC1_REG_PATHWAY%MSIGDB_C2%PID_RAC1_REG_PATHWAY	PID_RAC1_REG_PATHWAY%MSIGDB_C2%PID_RAC1_REG_PATHWAY		36	-0.170219	-1.20427	0.224532	0.575026	1	3710	tags=42%, list=25%, signal=55%
MAINTENANCE OF PROTEIN LOCATION%GOBP%GO:0045185	MAINTENANCE OF PROTEIN LOCATION%GOBP%GO:0045185		68	-0.122363	-1.20426	0.232692	0.574449	1	12312	tags=94%, list=82%, signal=519%
REGULATION OF CENTRIOLE REPLICATION%GOBP%GO:0046599	REGULATION OF CENTRIOLE REPLICATION%GOBP%GO:0046599		15	-0.254275	-1.20394	0.227092	0.574444	1	9206	tags=87%, list=61%, signal=224%
CLASS I PI3K SIGNALING EVENTS MEDIATED BY AKT%PATHWAY INTERACTION DATABASE NCI-NATURE CURATED DATA%CLASS I PI3K SIGNALING EVENTS MEDIATED BY AKT	CLASS I PI3K SIGNALING EVENTS MEDIATED BY AKT%PATHWAY INTERACTION DATABASE NCI-NATURE CURATED DATA%CLASS I PI3K SIGNALING EVENTS MEDIATED BY AKT		33	-0.179132	-1.20391	0.225873	0.573906	1	4145	tags=45%, list=28%, signal=63%
MITOCHONDRIAL TRANSLATIONAL TERMINATION%GOBP%GO:0070126	MITOCHONDRIAL TRANSLATIONAL TERMINATION%GOBP%GO:0070126		83	-0.113026	-1.20366	0.245648	0.573787	1	12070	tags=92%, list=80%, signal=463%
PID_TCR_CALCIUM_PATHWAY%MSIGDB_C2%PID_TCR_CALCIUM_PATHWAY	PID_TCR_CALCIUM_PATHWAY%MSIGDB_C2%PID_TCR_CALCIUM_PATHWAY		20	-0.216545	-1.20346	0.231373	0.573591	1	3513	tags=45%, list=23%, signal=59%
OXIDATIVE PHOSPHORYLATION%GOBP%GO:0006119	OXIDATIVE PHOSPHORYLATION%GOBP%GO:0006119		86	-0.111361	-1.20256	0.240481	0.574722	1	11790	tags=90%, list=78%, signal=413%
TRNA AMINOACYLATION%GOBP%GO:0043039	TRNA AMINOACYLATION%GOBP%GO:0043039		46	-0.14954	-1.20241	0.218487	0.574417	1	10173	tags=83%, list=68%, signal=255%
VIRAL GENOME REPLICATION%GOBP%GO:0019079	VIRAL GENOME REPLICATION%GOBP%GO:0019079		19	-0.226471	-1.20194	0.213389	0.574775	1	10046	tags=89%, list=67%, signal=270%
B CELL ACTIVATION%PANTHER PATHWAY%P00010	B CELL ACTIVATION%PANTHER PATHWAY%P00010		49	-0.144728	-1.20082	0.220833	0.5765	1	5806	tags=53%, list=39%, signal=86%
PROTEIN K63-LINKED UBIQUITINATION%GOBP%GO:0070534	PROTEIN K63-LINKED UBIQUITINATION%GOBP%GO:0070534		33	-0.178491	-1.20047	0.208333	0.57657	1	3244	tags=39%, list=22%, signal=50%
BIOCARTA_CK1_PATHWAY%MSIGDB_C2%BIOCARTA_CK1_PATHWAY	BIOCARTA_CK1_PATHWAY%MSIGDB_C2%BIOCARTA_CK1_PATHWAY		15	-0.261648	-1.20033	0.242	0.576232	1	4087	tags=53%, list=27%, signal=73%
CYTOPLASMIC SEQUESTERING OF PROTEIN%GOBP%GO:0051220	CYTOPLASMIC SEQUESTERING OF PROTEIN%GOBP%GO:0051220		19	-0.234334	-1.20008	0.225549	0.576135	1	9928	tags=89%, list=66%, signal=263%
QUINONE BIOSYNTHETIC PROCESS%GOBP%GO:1901663	QUINONE BIOSYNTHETIC PROCESS%GOBP%GO:1901663		11	-0.292061	-1.19972	0.248473	0.576231	1	10641	tags=100%, list=71%, signal=342%
PROTEIN DEACYLATION%GOBP%GO:0035601	PROTEIN DEACYLATION%GOBP%GO:0035601		41	-0.160817	-1.19955	0.23384	0.575981	1	10784	tags=88%, list=72%, signal=310%
REGULATION OF TRIGLYCERIDE BIOSYNTHETIC PROCESS%GOBP%GO:0010866	REGULATION OF TRIGLYCERIDE BIOSYNTHETIC PROCESS%GOBP%GO:0010866		12	-0.286263	-1.19934	0.22288	0.575792	1	5720	tags=67%, list=38%, signal=108%
CELLULAR RESPONSE TO INCREASED OXYGEN LEVELS%GOBP%GO:0036295	CELLULAR RESPONSE TO INCREASED OXYGEN LEVELS%GOBP%GO:0036295		11	-0.297656	-1.19923	0.235412	0.575409	1	10557	tags=100%, list=70%, signal=336%
ATP SYNTHESIS COUPLED ELECTRON TRANSPORT%GOBP%GO:0042773	ATP SYNTHESIS COUPLED ELECTRON TRANSPORT%GOBP%GO:0042773		80	-0.115992	-1.1983	0.242126	0.576619	1	11790	tags=90%, list=78%, signal=416%
NEGATIVE REGULATION OF CELL MIGRATION%GOBP%GO:0030336	NEGATIVE REGULATION OF CELL MIGRATION%GOBP%GO:0030336		130	-0.0903943	-1.19782	0.224652	0.577014	1	1544	tags=19%, list=10%, signal=21%
REGULATION OF EXOSOMAL SECRETION%GOBP%GO:1903541	REGULATION OF EXOSOMAL SECRETION%GOBP%GO:1903541		16	-0.251512	-1.19747	0.256148	0.577119	1	10312	tags=94%, list=69%, signal=299%
INSULIN RECEPTOR SIGNALING PATHWAY%GOBP%GO:0008286	INSULIN RECEPTOR SIGNALING PATHWAY%GOBP%GO:0008286		56	-0.138999	-1.19635	0.247485	0.578821	1	3823	tags=39%, list=25%, signal=52%
REGULATION OF CENTROSOME DUPLICATION%GOBP%GO:0010824	REGULATION OF CENTROSOME DUPLICATION%GOBP%GO:0010824		30	-0.182661	-1.1962	0.220729	0.578515	1	9282	tags=80%, list=62%, signal=209%
SECONDARY ALCOHOL METABOLIC PROCESS%GOBP%GO:1902652	SECONDARY ALCOHOL METABOLIC PROCESS%GOBP%GO:1902652		48	-0.148318	-1.19561	0.24187	0.579097	1	3101	tags=35%, list=21%, signal=44%
POSITIVE REGULATION OF CYTOKINESIS%GOBP%GO:0032467	POSITIVE REGULATION OF CYTOKINESIS%GOBP%GO:0032467		19	-0.227285	-1.19534	0.208835	0.579	1	9243	tags=84%, list=62%, signal=219%
ADENYLATE CYCLASE-ACTIVATING ADRENERGIC RECEPTOR SIGNALING PATHWAY%GOBP%GO:0071880	ADENYLATE CYCLASE-ACTIVATING ADRENERGIC RECEPTOR SIGNALING PATHWAY%GOBP%GO:0071880		11	-0.295082	-1.19479	0.240704	0.579491	1	5132	tags=64%, list=34%, signal=97%
RESPIRATORY ELECTRON TRANSPORT CHAIN%GOBP%GO:0022904	RESPIRATORY ELECTRON TRANSPORT CHAIN%GOBP%GO:0022904		90	-0.104892	-1.19437	0.193858	0.579715	1	11790	tags=89%, list=78%, signal=410%
VACUOLE ORGANIZATION%GOBP%GO:0007033	VACUOLE ORGANIZATION%GOBP%GO:0007033		90	-0.108329	-1.19409	0.234	0.579658	1	10737	tags=82%, list=71%, signal=286%
NEGATIVE REGULATION OF EXOCYTOSIS%GOBP%GO:0045920	NEGATIVE REGULATION OF EXOCYTOSIS%GOBP%GO:0045920		15	-0.251654	-1.19339	0.220441	0.580459	1	4237	tags=53%, list=28%, signal=74%
FC EPSILON RECEPTOR (FCERI) SIGNALING%REACTOME DATABASE ID RELEASE 62%2454202	FC EPSILON RECEPTOR (FCERI) SIGNALING%REACTOME DATABASE ID RELEASE 62%2454202		112	-0.0974347	-1.19304	0.236364	0.580541	1	5658	tags=47%, list=38%, signal=75%
CELLULAR RESPONSE TO PEPTIDE%GOBP%GO:1901653	CELLULAR RESPONSE TO PEPTIDE%GOBP%GO:1901653		167	-0.0805715	-1.19218	0.219665	0.581648	1	1413	tags=17%, list=9%, signal=19%
P38 SIGNALING MEDIATED BY MAPKAP KINASES%PATHWAY INTERACTION DATABASE NCI-NATURE CURATED DATA%P38 SIGNALING MEDIATED BY MAPKAP KINASES	P38 SIGNALING MEDIATED BY MAPKAP KINASES%PATHWAY INTERACTION DATABASE NCI-NATURE CURATED DATA%P38 SIGNALING MEDIATED BY MAPKAP KINASES		18	-0.236989	-1.19163	0.237323	0.58214	1	3957	tags=50%, list=26%, signal=68%
MAP3K8 (TPL2)-DEPENDENT MAPK1 3 ACTIVATION%REACTOME%R-HSA-5684264.2	MAP3K8 (TPL2)-DEPENDENT MAPK1 3 ACTIVATION%REACTOME%R-HSA-5684264.2		16	-0.248759	-1.19147	0.243802	0.581856	1	5658	tags=63%, list=38%, signal=100%
REGULATION OF ENERGY HOMEOSTASIS%GOBP%GO:2000505	REGULATION OF ENERGY HOMEOSTASIS%GOBP%GO:2000505		14	-0.26236	-1.19017	0.242188	0.583933	1	2502	tags=43%, list=17%, signal=51%
MITOCHONDRIAL TRANSLATION TERMINATION%REACTOME%R-HSA-5419276.1	MITOCHONDRIAL TRANSLATION TERMINATION%REACTOME%R-HSA-5419276.1		82	-0.111984	-1.18991	0.246154	0.583827	1	12070	tags=91%, list=80%, signal=463%
BIOCARTA_DREAM_PATHWAY%MSIGDB_C2%BIOCARTA_DREAM_PATHWAY	BIOCARTA_DREAM_PATHWAY%MSIGDB_C2%BIOCARTA_DREAM_PATHWAY		13	-0.280104	-1.18935	0.251485	0.584335	1	6198	tags=69%, list=41%, signal=118%
APC-CDC20 MEDIATED DEGRADATION OF NEK2A%REACTOME DATABASE ID RELEASE 62%179409	APC-CDC20 MEDIATED DEGRADATION OF NEK2A%REACTOME DATABASE ID RELEASE 62%179409		21	-0.214013	-1.18931	0.248988	0.583811	1	10384	tags=90%, list=69%, signal=293%
REGULATION OF EPIDERMAL GROWTH FACTOR-ACTIVATED RECEPTOR ACTIVITY%GOBP%GO:0007176	REGULATION OF EPIDERMAL GROWTH FACTOR-ACTIVATED RECEPTOR ACTIVITY%GOBP%GO:0007176		20	-0.22031	-1.18857	0.252964	0.584674	1	1954	tags=35%, list=13%, signal=40%
REGULATION OF CELL CYCLE CHECKPOINT%GOBP%GO:1901976	REGULATION OF CELL CYCLE CHECKPOINT%GOBP%GO:1901976		25	-0.201533	-1.18855	0.256757	0.584125	1	2988	tags=40%, list=20%, signal=50%
PID_P38_MK2_PATHWAY%MSIGDB_C2%PID_P38_MK2_PATHWAY	PID_P38_MK2_PATHWAY%MSIGDB_C2%PID_P38_MK2_PATHWAY		18	-0.236989	-1.18805	0.247525	0.584518	1	3957	tags=50%, list=26%, signal=68%
PROTEIN TARGETING TO MITOCHONDRION%GOBP%GO:0006626	PROTEIN TARGETING TO MITOCHONDRION%GOBP%GO:0006626		44	-0.149828	-1.18758	0.230326	0.584867	1	11757	tags=93%, list=78%, signal=427%
POSITIVE REGULATION OF PROTEIN MODIFICATION BY SMALL PROTEIN CONJUGATION OR REMOVAL%GOBP%GO:1903322	POSITIVE REGULATION OF PROTEIN MODIFICATION BY SMALL PROTEIN CONJUGATION OR REMOVAL%GOBP%GO:1903322		156	-0.0823176	-1.18743	0.239521	0.584569	1	8890	tags=67%, list=59%, signal=163%
TRANSFERRIN TRANSPORT%GOBP%GO:0033572	TRANSFERRIN TRANSPORT%GOBP%GO:0033572		27	-0.191544	-1.18738	0.258134	0.584081	1	3806	tags=44%, list=25%, signal=59%
CROSS-PRESENTATION OF SOLUBLE EXOGENOUS ANTIGENS (ENDOSOMES)%REACTOME%R-HSA-1236978.1	CROSS-PRESENTATION OF SOLUBLE EXOGENOUS ANTIGENS (ENDOSOMES)%REACTOME%R-HSA-1236978.1		42	-0.156854	-1.18721	0.230159	0.583805	1	8383	tags=71%, list=56%, signal=161%
NEGATIVE REGULATION OF CARBOHYDRATE METABOLIC PROCESS%GOBP%GO:0045912	NEGATIVE REGULATION OF CARBOHYDRATE METABOLIC PROCESS%GOBP%GO:0045912		17	-0.238567	-1.18679	0.241036	0.584073	1	4375	tags=53%, list=29%, signal=75%
GOLGI CISTERNAE PERICENTRIOLAR STACK REORGANIZATION%REACTOME DATABASE ID RELEASE 62%162658	GOLGI CISTERNAE PERICENTRIOLAR STACK REORGANIZATION%REACTOME DATABASE ID RELEASE 62%162658		11	-0.294016	-1.18668	0.25567	0.583698	1	5148	tags=64%, list=34%, signal=97%
NEGATIVE REGULATION OF PROTEIN PROCESSING%GOBP%GO:0010955	NEGATIVE REGULATION OF PROTEIN PROCESSING%GOBP%GO:0010955		18	-0.233413	-1.18666	0.250951	0.583148	1	9019	tags=83%, list=60%, signal=208%
ATP METABOLIC PROCESS%GOBP%GO:0046034	ATP METABOLIC PROCESS%GOBP%GO:0046034		151	-0.0832939	-1.18634	0.220408	0.5832	1	11200	tags=83%, list=75%, signal=322%
APC C-MEDIATED DEGRADATION OF CELL CYCLE PROTEINS%REACTOME%R-HSA-174143.1	APC C-MEDIATED DEGRADATION OF CELL CYCLE PROTEINS%REACTOME%R-HSA-174143.1		74	-0.118389	-1.18557	0.238494	0.584155	1	8383	tags=68%, list=56%, signal=152%
POSITIVE REGULATION OF RESPONSE TO DNA DAMAGE STIMULUS%GOBP%GO:2001022	POSITIVE REGULATION OF RESPONSE TO DNA DAMAGE STIMULUS%GOBP%GO:2001022		56	-0.136605	-1.18528	0.244094	0.584104	1	8420	tags=70%, list=56%, signal=158%
ACTIVATION OF BH3-ONLY PROTEINS%REACTOME%R-HSA-114452.2	ACTIVATION OF BH3-ONLY PROTEINS%REACTOME%R-HSA-114452.2		25	-0.195733	-1.18479	0.242	0.584496	1	4277	tags=48%, list=28%, signal=67%
TRIF(TICAM1)-MEDIATED TLR4 SIGNALING%REACTOME%R-HSA-937061.2	TRIF(TICAM1)-MEDIATED TLR4 SIGNALING%REACTOME%R-HSA-937061.2		88	-0.106525	-1.1842	0.220676	0.585143	1	3532	tags=34%, list=24%, signal=44%
NETRIN-1 SIGNALING%REACTOME DATABASE ID RELEASE 62%373752	NETRIN-1 SIGNALING%REACTOME DATABASE ID RELEASE 62%373752		47	-0.146016	-1.18416	0.24902	0.584643	1	5806	tags=53%, list=39%, signal=86%
RETROGRADE VESICLE-MEDIATED TRANSPORT, GOLGI TO ER%GOBP%GO:0006890	RETROGRADE VESICLE-MEDIATED TRANSPORT, GOLGI TO ER%GOBP%GO:0006890		71	-0.118384	-1.18365	0.261297	0.58507	1	5849	tags=51%, list=39%, signal=83%
FRS-MEDIATED FGFR1 SIGNALING%REACTOME%R-HSA-5654693.3	FRS-MEDIATED FGFR1 SIGNALING%REACTOME%R-HSA-5654693.3		11	-0.297474	-1.18333	0.248971	0.585145	1	6462	tags=73%, list=43%, signal=128%
REGULATION OF RAS BY GAPS%REACTOME DATABASE ID RELEASE 62%5658442	REGULATION OF RAS BY GAPS%REACTOME DATABASE ID RELEASE 62%5658442		61	-0.131187	-1.18322	0.269978	0.584781	1	8383	tags=69%, list=56%, signal=155%
REGULATION OF MITOTIC SISTER CHROMATID SEGREGATION%GOBP%GO:0033047	REGULATION OF MITOTIC SISTER CHROMATID SEGREGATION%GOBP%GO:0033047		42	-0.156949	-1.1828	0.241176	0.584967	1	10528	tags=86%, list=70%, signal=286%
PID_FAS_PATHWAY%MSIGDB_C2%PID_FAS_PATHWAY	PID_FAS_PATHWAY%MSIGDB_C2%PID_FAS_PATHWAY		34	-0.169123	-1.18218	0.248532	0.585642	1	5862	tags=56%, list=39%, signal=91%
MITOCHONDRIAL TRANSLATION%REACTOME DATABASE ID RELEASE 62%5368287	MITOCHONDRIAL TRANSLATION%REACTOME DATABASE ID RELEASE 62%5368287		88	-0.106453	-1.18195	0.230174	0.585509	1	12070	tags=91%, list=80%, signal=460%
UBIQUINONE BIOSYNTHETIC PROCESS%GOBP%GO:0006744	UBIQUINONE BIOSYNTHETIC PROCESS%GOBP%GO:0006744		11	-0.292061	-1.18183	0.242991	0.585189	1	10641	tags=100%, list=71%, signal=342%
REGULATION OF TRANSLATIONAL INITIATION IN RESPONSE TO STRESS%GOBP%GO:0043558	REGULATION OF TRANSLATIONAL INITIATION IN RESPONSE TO STRESS%GOBP%GO:0043558		11	-0.28913	-1.18181	0.26378	0.584653	1	10685	tags=100%, list=71%, signal=346%
PI3K CASCADE%REACTOME DATABASE ID RELEASE 62%109704	PI3K CASCADE%REACTOME DATABASE ID RELEASE 62%109704		19	-0.225313	-1.18174	0.246964	0.584197	1	7691	tags=74%, list=51%, signal=151%
ACTIVATION OF APC C AND APC C:CDC20 MEDIATED DEGRADATION OF MITOTIC PROTEINS%REACTOME DATABASE ID RELEASE 62%176814	ACTIVATION OF APC C AND APC C:CDC20 MEDIATED DEGRADATION OF MITOTIC PROTEINS%REACTOME DATABASE ID RELEASE 62%176814		66	-0.124495	-1.18155	0.23494	0.584008	1	8383	tags=68%, list=56%, signal=154%
EPHRIN RECEPTOR SIGNALING PATHWAY%GOBP%GO:0048013	EPHRIN RECEPTOR SIGNALING PATHWAY%GOBP%GO:0048013		73	-0.11869	-1.18128	0.258696	0.583996	1	4401	tags=41%, list=29%, signal=58%
REGULATION OF ACTOMYOSIN STRUCTURE ORGANIZATION%GOBP%GO:0110020	REGULATION OF ACTOMYOSIN STRUCTURE ORGANIZATION%GOBP%GO:0110020		48	-0.14565	-1.18079	0.256566	0.584394	1	3767	tags=40%, list=25%, signal=53%
HISTONE H2A ACETYLATION%GOBP%GO:0043968	HISTONE H2A ACETYLATION%GOBP%GO:0043968		15	-0.255519	-1.1803	0.22158	0.584804	1	7184	tags=73%, list=48%, signal=140%
CDC20:PHOSPHO-APC C MEDIATED DEGRADATION OF CYCLIN A%REACTOME%R-HSA-174184.2	CDC20:PHOSPHO-APC C MEDIATED DEGRADATION OF CYCLIN A%REACTOME%R-HSA-174184.2		63	-0.125461	-1.17964	0.229572	0.585624	1	8856	tags=71%, list=59%, signal=173%
REGULATION OF TP53 ACTIVITY THROUGH PHOSPHORYLATION%REACTOME%R-HSA-6804756.1	REGULATION OF TP53 ACTIVITY THROUGH PHOSPHORYLATION%REACTOME%R-HSA-6804756.1		81	-0.112359	-1.17937	0.236735	0.585591	1	10750	tags=83%, list=72%, signal=289%
AMINO ACID ACTIVATION%GOBP%GO:0043038	AMINO ACID ACTIVATION%GOBP%GO:0043038		46	-0.14954	-1.17921	0.246063	0.585314	1	10173	tags=83%, list=68%, signal=255%
REGULATION OF POLYSACCHARIDE BIOSYNTHETIC PROCESS%GOBP%GO:0032885	REGULATION OF POLYSACCHARIDE BIOSYNTHETIC PROCESS%GOBP%GO:0032885		21	-0.214184	-1.17888	0.246988	0.585419	1	8235	tags=76%, list=55%, signal=168%
MITOCHONDRIAL TRANSLATIONAL ELONGATION%GOBP%GO:0070125	MITOCHONDRIAL TRANSLATIONAL ELONGATION%GOBP%GO:0070125		82	-0.111984	-1.17864	0.244701	0.585356	1	12070	tags=91%, list=80%, signal=463%
VESICLE-MEDIATED TRANSPORT BETWEEN ENDOSOMAL COMPARTMENTS%GOBP%GO:0098927	VESICLE-MEDIATED TRANSPORT BETWEEN ENDOSOMAL COMPARTMENTS%GOBP%GO:0098927		22	-0.211315	-1.17856	0.246654	0.584926	1	6392	tags=64%, list=43%, signal=111%
NEPHRIN NEPH1 SIGNALING IN THE KIDNEY PODOCYTE%PATHWAY INTERACTION DATABASE NCI-NATURE CURATED DATA%NEPHRIN NEPH1 SIGNALING IN THE KIDNEY PODOCYTE	NEPHRIN NEPH1 SIGNALING IN THE KIDNEY PODOCYTE%PATHWAY INTERACTION DATABASE NCI-NATURE CURATED DATA%NEPHRIN NEPH1 SIGNALING IN THE KIDNEY PODOCYTE		25	-0.197733	-1.17842	0.236735	0.584636	1	10257	tags=88%, list=68%, signal=277%
RAP1 SIGNALLING%REACTOME%R-HSA-392517.2	RAP1 SIGNALLING%REACTOME%R-HSA-392517.2		14	-0.264468	-1.17772	0.249505	0.585422	1	5690	tags=64%, list=38%, signal=103%
HETEROTRIMERIC G-PROTEIN SIGNALING PATHWAY-GI ALPHA AND GS ALPHA MEDIATED PATHWAY%PANTHER PATHWAY%P00026	HETEROTRIMERIC G-PROTEIN SIGNALING PATHWAY-GI ALPHA AND GS ALPHA MEDIATED PATHWAY%PANTHER PATHWAY%P00026		113	-0.0973552	-1.17755	0.256148	0.585172	1	3203	tags=31%, list=21%, signal=39%
ASYMMETRIC PROTEIN LOCALIZATION%GOBP%GO:0008105	ASYMMETRIC PROTEIN LOCALIZATION%GOBP%GO:0008105		10	-0.302497	-1.17564	0.240704	0.588507	1	4474	tags=60%, list=30%, signal=85%
POSITIVE REGULATION OF MITOCHONDRIAL FISSION%GOBP%GO:0090141	POSITIVE REGULATION OF MITOCHONDRIAL FISSION%GOBP%GO:0090141		14	-0.257939	-1.17531	0.258586	0.588635	1	5788	tags=64%, list=39%, signal=104%
BIOCARTA_NO1_PATHWAY%MSIGDB_C2%BIOCARTA_NO1_PATHWAY	BIOCARTA_NO1_PATHWAY%MSIGDB_C2%BIOCARTA_NO1_PATHWAY		24	-0.20255	-1.1753	0.260456	0.588059	1	3849	tags=46%, list=26%, signal=62%
MITOCHONDRIAL ATP SYNTHESIS COUPLED ELECTRON TRANSPORT%GOBP%GO:0042775	MITOCHONDRIAL ATP SYNTHESIS COUPLED ELECTRON TRANSPORT%GOBP%GO:0042775		79	-0.114712	-1.17435	0.255717	0.589403	1	11790	tags=90%, list=78%, signal=415%
RESPONSE TO ALCOHOL%GOBP%GO:0097305	RESPONSE TO ALCOHOL%GOBP%GO:0097305		36	-0.164157	-1.17398	0.250958	0.589623	1	10896	tags=89%, list=73%, signal=323%
COFACTOR BIOSYNTHETIC PROCESS%GOBP%GO:0051188	COFACTOR BIOSYNTHETIC PROCESS%GOBP%GO:0051188		119	-0.092269	-1.17384	0.26096	0.589337	1	8979	tags=69%, list=60%, signal=170%
A6B1 AND A6B4 INTEGRIN SIGNALING%PATHWAY INTERACTION DATABASE NCI-NATURE CURATED DATA%A6B1 AND A6B4 INTEGRIN SIGNALING	A6B1 AND A6B4 INTEGRIN SIGNALING%PATHWAY INTERACTION DATABASE NCI-NATURE CURATED DATA%A6B1 AND A6B4 INTEGRIN SIGNALING		38	-0.156757	-1.1726	0.253579	0.59123	1	3978	tags=42%, list=26%, signal=57%
BIOCARTA_PS1_PATHWAY%MSIGDB_C2%BIOCARTA_PS1_PATHWAY	BIOCARTA_PS1_PATHWAY%MSIGDB_C2%BIOCARTA_PS1_PATHWAY		12	-0.279469	-1.17258	0.246548	0.590691	1	5822	tags=67%, list=39%, signal=109%
REGULATION OF GLUCAN BIOSYNTHETIC PROCESS%GOBP%GO:0010962	REGULATION OF GLUCAN BIOSYNTHETIC PROCESS%GOBP%GO:0010962		15	-0.252232	-1.17235	0.273973	0.59056	1	8235	tags=80%, list=55%, signal=177%
ST_GRANULE_CELL_SURVIVAL_PATHWAY%MSIGDB_C2%ST_GRANULE_CELL_SURVIVAL_PATHWAY	ST_GRANULE_CELL_SURVIVAL_PATHWAY%MSIGDB_C2%ST_GRANULE_CELL_SURVIVAL_PATHWAY		24	-0.195823	-1.17159	0.241036	0.591486	1	5202	tags=54%, list=35%, signal=83%
PORPHYRIN-CONTAINING COMPOUND METABOLIC PROCESS%GOBP%GO:0006778	PORPHYRIN-CONTAINING COMPOUND METABOLIC PROCESS%GOBP%GO:0006778		20	-0.221526	-1.17159	0.248162	0.590911	1	8697	tags=80%, list=58%, signal=190%
UBIQUINONE METABOLIC PROCESS%GOBP%GO:0006743	UBIQUINONE METABOLIC PROCESS%GOBP%GO:0006743		11	-0.292061	-1.17135	0.266949	0.590798	1	10641	tags=100%, list=71%, signal=342%
PROTEIN K48-LINKED DEUBIQUITINATION%GOBP%GO:0071108	PROTEIN K48-LINKED DEUBIQUITINATION%GOBP%GO:0071108		20	-0.217044	-1.1709	0.261628	0.591075	1	11018	tags=95%, list=73%, signal=356%
SIG_CD40PATHWAYMAP%MSIGDB_C2%SIG_CD40PATHWAYMAP	SIG_CD40PATHWAYMAP%MSIGDB_C2%SIG_CD40PATHWAYMAP		33	-0.167752	-1.17068	0.253608	0.590939	1	3405	tags=39%, list=23%, signal=51%
RESPONSE TO X-RAY%GOBP%GO:0010165	RESPONSE TO X-RAY%GOBP%GO:0010165		10	-0.298635	-1.17006	0.238372	0.591622	1	7537	tags=80%, list=50%, signal=160%
TRICARBOXYLIC ACID CYCLE%GOBP%GO:0006099	TRICARBOXYLIC ACID CYCLE%GOBP%GO:0006099		26	-0.19051	-1.16999	0.260521	0.591203	1	9857	tags=85%, list=66%, signal=246%
REGULATION OF CALCINEURIN-MEDIATED SIGNALING%GOBP%GO:0106056	REGULATION OF CALCINEURIN-MEDIATED SIGNALING%GOBP%GO:0106056		12	-0.28079	-1.16967	0.261122	0.591269	1	3298	tags=50%, list=22%, signal=64%
LOCOMOTORY BEHAVIOR%GOBP%GO:0007626	LOCOMOTORY BEHAVIOR%GOBP%GO:0007626		26	-0.189015	-1.16946	0.268924	0.591141	1	6990	tags=65%, list=47%, signal=122%
REGULATION OF NEUROTRANSMITTER RECEPTOR ACTIVITY%GOBP%GO:0099601	REGULATION OF NEUROTRANSMITTER RECEPTOR ACTIVITY%GOBP%GO:0099601		24	-0.203747	-1.16894	0.276062	0.591585	1	3205	tags=42%, list=21%, signal=53%
VALIDATED TARGETS OF C-MYC TRANSCRIPTIONAL ACTIVATION%PATHWAY INTERACTION DATABASE NCI-NATURE CURATED DATA%VALIDATED TARGETS OF C-MYC TRANSCRIPTIONAL ACTIVATION	VALIDATED TARGETS OF C-MYC TRANSCRIPTIONAL ACTIVATION%PATHWAY INTERACTION DATABASE NCI-NATURE CURATED DATA%VALIDATED TARGETS OF C-MYC TRANSCRIPTIONAL ACTIVATION		68	-0.119003	-1.16875	0.265504	0.591437	1	8606	tags=69%, list=57%, signal=161%
NEGATIVE REGULATION OF MAPK CASCADE%GOBP%GO:0043409	NEGATIVE REGULATION OF MAPK CASCADE%GOBP%GO:0043409		95	-0.103046	-1.16835	0.246888	0.591661	1	1942	tags=23%, list=13%, signal=26%
EFFECTS OF PIP2 HYDROLYSIS%REACTOME DATABASE ID RELEASE 62%114508	EFFECTS OF PIP2 HYDROLYSIS%REACTOME DATABASE ID RELEASE 62%114508		25	-0.1966	-1.16713	0.270103	0.593513	1	2461	tags=36%, list=16%, signal=43%
REGULATION OF GLYCOGEN BIOSYNTHETIC PROCESS%GOBP%GO:0005979	REGULATION OF GLYCOGEN BIOSYNTHETIC PROCESS%GOBP%GO:0005979		15	-0.252232	-1.16701	0.27381	0.593222	1	8235	tags=80%, list=55%, signal=177%
PROTEIN LOCALIZATION TO MICROTUBULE ORGANIZING CENTER%GOBP%GO:1905508	PROTEIN LOCALIZATION TO MICROTUBULE ORGANIZING CENTER%GOBP%GO:1905508		17	-0.234157	-1.16661	0.242938	0.593457	1	5325	tags=59%, list=35%, signal=91%
EMBRYONIC MORPHOGENESIS%GOBP%GO:0048598	EMBRYONIC MORPHOGENESIS%GOBP%GO:0048598		156	-0.0838058	-1.16591	0.275304	0.59426	1	1548	tags=19%, list=10%, signal=21%
RESPONSE TO EXOGENOUS DSRNA%GOBP%GO:0043330	RESPONSE TO EXOGENOUS DSRNA%GOBP%GO:0043330		16	-0.239956	-1.1659	0.273973	0.59372	1	3912	tags=50%, list=26%, signal=68%
PROTEIN LOCALIZATION TO CENTROSOME%GOBP%GO:0071539	PROTEIN LOCALIZATION TO CENTROSOME%GOBP%GO:0071539		17	-0.234157	-1.16585	0.259825	0.593256	1	5325	tags=59%, list=35%, signal=91%
HINDBRAIN MORPHOGENESIS%GOBP%GO:0021575	HINDBRAIN MORPHOGENESIS%GOBP%GO:0021575		12	-0.276927	-1.1653	0.261506	0.593796	1	3356	tags=50%, list=22%, signal=64%
NEGATIVE REGULATION OF CELL MOTILITY%GOBP%GO:2000146	NEGATIVE REGULATION OF CELL MOTILITY%GOBP%GO:2000146		137	-0.0857606	-1.16498	0.251004	0.593887	1	1795	tags=20%, list=12%, signal=23%
APC:CDC20 MEDIATED DEGRADATION OF CELL CYCLE PROTEINS PRIOR TO SATISFATION OF THE CELL CYCLE CHECKPOINT%REACTOME%R-HSA-179419.1	APC:CDC20 MEDIATED DEGRADATION OF CELL CYCLE PROTEINS PRIOR TO SATISFATION OF THE CELL CYCLE CHECKPOINT%REACTOME%R-HSA-179419.1		63	-0.125461	-1.16459	0.243083	0.594097	1	8856	tags=71%, list=59%, signal=173%
N-GLYCAN ANTENNAE ELONGATION IN THE MEDIAL TRANS-GOLGI%REACTOME%R-HSA-975576.1	N-GLYCAN ANTENNAE ELONGATION IN THE MEDIAL TRANS-GOLGI%REACTOME%R-HSA-975576.1		22	-0.203178	-1.16364	0.291913	0.595378	1	7880	tags=73%, list=52%, signal=153%
COLLAGEN FORMATION%REACTOME DATABASE ID RELEASE 62%1474290	COLLAGEN FORMATION%REACTOME DATABASE ID RELEASE 62%1474290		63	-0.125408	-1.16348	0.254302	0.595146	1	2656	tags=30%, list=18%, signal=36%
LISTERIA MONOCYTOGENES ENTRY INTO HOST CELLS%REACTOME%R-HSA-8876384.1	LISTERIA MONOCYTOGENES ENTRY INTO HOST CELLS%REACTOME%R-HSA-8876384.1		18	-0.226313	-1.1634	0.252964	0.594737	1	10795	tags=94%, list=72%, signal=335%
COPI-MEDIATED ANTEROGRADE TRANSPORT%REACTOME DATABASE ID RELEASE 62%6807878	COPI-MEDIATED ANTEROGRADE TRANSPORT%REACTOME DATABASE ID RELEASE 62%6807878		77	-0.113214	-1.16285	0.259406	0.59524	1	6309	tags=53%, list=42%, signal=91%
REELIN SIGNALING PATHWAY%PATHWAY INTERACTION DATABASE NCI-NATURE CURATED DATA%REELIN SIGNALING PATHWAY	REELIN SIGNALING PATHWAY%PATHWAY INTERACTION DATABASE NCI-NATURE CURATED DATA%REELIN SIGNALING PATHWAY		28	-0.188338	-1.1628	0.277419	0.59477	1	4689	tags=50%, list=31%, signal=73%
CELL-CELL SIGNALING INVOLVED IN CARDIAC CONDUCTION%GOBP%GO:0086019	CELL-CELL SIGNALING INVOLVED IN CARDIAC CONDUCTION%GOBP%GO:0086019		19	-0.219505	-1.16272	0.262042	0.594391	1	4615	tags=53%, list=31%, signal=76%
MALE MEIOTIC NUCLEAR DIVISION%GOBP%GO:0007140	MALE MEIOTIC NUCLEAR DIVISION%GOBP%GO:0007140		13	-0.27354	-1.16118	0.272912	0.596912	1	3985	tags=54%, list=27%, signal=73%
REGULATION OF SIGNALING BY CBL%REACTOME%R-HSA-912631.1	REGULATION OF SIGNALING BY CBL%REACTOME%R-HSA-912631.1		13	-0.258152	-1.16107	0.273642	0.596579	1	4216	tags=54%, list=28%, signal=75%
NEUREXINS AND NEUROLIGINS%REACTOME DATABASE ID RELEASE 62%6794361	NEUREXINS AND NEUROLIGINS%REACTOME DATABASE ID RELEASE 62%6794361		55	-0.132848	-1.16002	0.274162	0.598185	1	2110	tags=27%, list=14%, signal=32%
PRESYNAPTIC DEPOLARIZATION AND CALCIUM CHANNEL OPENING%REACTOME%R-HSA-112308.3	PRESYNAPTIC DEPOLARIZATION AND CALCIUM CHANNEL OPENING%REACTOME%R-HSA-112308.3		12	-0.274135	-1.15909	0.265347	0.599422	1	4650	tags=58%, list=31%, signal=84%
MITOPHAGY%REACTOME DATABASE ID RELEASE 62%5205647	MITOPHAGY%REACTOME DATABASE ID RELEASE 62%5205647		25	-0.189267	-1.15888	0.283096	0.599275	1	10384	tags=88%, list=69%, signal=284%
C21-STEROID HORMONE METABOLIC PROCESS%GOBP%GO:0008207	C21-STEROID HORMONE METABOLIC PROCESS%GOBP%GO:0008207		11	-0.285697	-1.15866	0.257426	0.599142	1	3907	tags=55%, list=26%, signal=74%
ARF6 TRAFFICKING EVENTS%PATHWAY INTERACTION DATABASE NCI-NATURE CURATED DATA%ARF6 TRAFFICKING EVENTS	ARF6 TRAFFICKING EVENTS%PATHWAY INTERACTION DATABASE NCI-NATURE CURATED DATA%ARF6 TRAFFICKING EVENTS		40	-0.154638	-1.15805	0.26078	0.599811	1	7450	tags=65%, list=50%, signal=129%
DNA REPLICATION INITIATION%GOBP%GO:0006270	DNA REPLICATION INITIATION%GOBP%GO:0006270		18	-0.225891	-1.15606	0.275049	0.603232	1	5793	tags=61%, list=39%, signal=99%
NONGENOTROPIC ANDROGEN SIGNALING%PATHWAY INTERACTION DATABASE NCI-NATURE CURATED DATA%NONGENOTROPIC ANDROGEN SIGNALING	NONGENOTROPIC ANDROGEN SIGNALING%PATHWAY INTERACTION DATABASE NCI-NATURE CURATED DATA%NONGENOTROPIC ANDROGEN SIGNALING		29	-0.178804	-1.15606	0.289941	0.602663	1	4055	tags=45%, list=27%, signal=61%
REGULATION OF CIRCADIAN RHYTHM%GOBP%GO:0042752	REGULATION OF CIRCADIAN RHYTHM%GOBP%GO:0042752		63	-0.124735	-1.1559	0.262745	0.602409	1	4574	tags=43%, list=30%, signal=61%
CALCINEURIN-REGULATED NFAT-DEPENDENT TRANSCRIPTION IN LYMPHOCYTES%PATHWAY INTERACTION DATABASE NCI-NATURE CURATED DATA%CALCINEURIN-REGULATED NFAT-DEPENDENT TRANSCRIPTION IN LYMPHOCYTES	CALCINEURIN-REGULATED NFAT-DEPENDENT TRANSCRIPTION IN LYMPHOCYTES%PATHWAY INTERACTION DATABASE NCI-NATURE CURATED DATA%CALCINEURIN-REGULATED NFAT-DEPENDENT TRANSCRIPTION IN LYMPHOCYTES		29	-0.180391	-1.15539	0.269155	0.602871	1	2995	tags=38%, list=20%, signal=47%
PID_FOXO_PATHWAY%MSIGDB_C2%PID_FOXO_PATHWAY	PID_FOXO_PATHWAY%MSIGDB_C2%PID_FOXO_PATHWAY		45	-0.146351	-1.15534	0.270633	0.602421	1	5822	tags=53%, list=39%, signal=87%
ENDOSOMAL SORTING COMPLEX REQUIRED FOR TRANSPORT (ESCRT)%REACTOME%R-HSA-917729.1	ENDOSOMAL SORTING COMPLEX REQUIRED FOR TRANSPORT (ESCRT)%REACTOME%R-HSA-917729.1		30	-0.17597	-1.15461	0.246465	0.603342	1	10384	tags=87%, list=69%, signal=280%
CHROMATIN REMODELING AT CENTROMERE%GOBP%GO:0031055	CHROMATIN REMODELING AT CENTROMERE%GOBP%GO:0031055		25	-0.188267	-1.15446	0.287726	0.603095	1	10399	tags=88%, list=69%, signal=285%
UNBLOCKING OF NMDA RECEPTOR, GLUTAMATE BINDING AND ACTIVATION%REACTOME DATABASE ID RELEASE 62%438066	UNBLOCKING OF NMDA RECEPTOR, GLUTAMATE BINDING AND ACTIVATION%REACTOME DATABASE ID RELEASE 62%438066		17	-0.232104	-1.15439	0.275862	0.602662	1	4472	tags=53%, list=30%, signal=75%
PID_ERBB1_RECEPTOR_PROXIMAL_PATHWAY%MSIGDB_C2%PID_ERBB1_RECEPTOR_PROXIMAL_PATHWAY	PID_ERBB1_RECEPTOR_PROXIMAL_PATHWAY%MSIGDB_C2%PID_ERBB1_RECEPTOR_PROXIMAL_PATHWAY		34	-0.171748	-1.15422	0.26779	0.602456	1	4055	tags=44%, list=27%, signal=60%
DNA DOUBLE STRAND BREAK RESPONSE%REACTOME DATABASE ID RELEASE 62%5693606	DNA DOUBLE STRAND BREAK RESPONSE%REACTOME DATABASE ID RELEASE 62%5693606		57	-0.131458	-1.1541	0.271084	0.602131	1	8050	tags=67%, list=54%, signal=143%
POSITIVE REGULATION OF RAS PROTEIN SIGNAL TRANSDUCTION%GOBP%GO:0046579	POSITIVE REGULATION OF RAS PROTEIN SIGNAL TRANSDUCTION%GOBP%GO:0046579		18	-0.224206	-1.15399	0.268953	0.601776	1	6653	tags=67%, list=44%, signal=120%
DEGRADATION OF GLI2 BY THE PROTEASOME%REACTOME%R-HSA-5610783.1	DEGRADATION OF GLI2 BY THE PROTEASOME%REACTOME%R-HSA-5610783.1		53	-0.130882	-1.15349	0.290581	0.602191	1	11082	tags=87%, list=74%, signal=330%
MYD88-INDEPENDENT TLR4 CASCADE%REACTOME DATABASE ID RELEASE 62%166166	MYD88-INDEPENDENT TLR4 CASCADE%REACTOME DATABASE ID RELEASE 62%166166		88	-0.106525	-1.15205	0.268994	0.60458	1	3532	tags=34%, list=24%, signal=44%
HEDGEHOG 'ON' STATE%REACTOME%R-HSA-5632684.1	HEDGEHOG 'ON' STATE%REACTOME%R-HSA-5632684.1		74	-0.114277	-1.1517	0.284848	0.604739	1	11084	tags=85%, list=74%, signal=323%
CEREBELLUM DEVELOPMENT%GOBP%GO:0021549	CEREBELLUM DEVELOPMENT%GOBP%GO:0021549		18	-0.221415	-1.15108	0.277228	0.60549	1	3356	tags=44%, list=22%, signal=57%
CALCIUM SIGNALING IN THE CD4+ TCR PATHWAY%PATHWAY INTERACTION DATABASE NCI-NATURE CURATED DATA%CALCIUM SIGNALING IN THE CD4+ TCR PATHWAY	CALCIUM SIGNALING IN THE CD4+ TCR PATHWAY%PATHWAY INTERACTION DATABASE NCI-NATURE CURATED DATA%CALCIUM SIGNALING IN THE CD4+ TCR PATHWAY		19	-0.222066	-1.15097	0.276392	0.605159	1	2995	tags=42%, list=20%, signal=53%
THE CITRIC ACID (TCA) CYCLE AND RESPIRATORY ELECTRON TRANSPORT%REACTOME DATABASE ID RELEASE 62%1428517	THE CITRIC ACID (TCA) CYCLE AND RESPIRATORY ELECTRON TRANSPORT%REACTOME DATABASE ID RELEASE 62%1428517		159	-0.0778333	-1.1505	0.259481	0.605564	1	11790	tags=86%, list=78%, signal=396%
FCERI MEDIATED MAPK ACTIVATION%REACTOME DATABASE ID RELEASE 62%2871796	FCERI MEDIATED MAPK ACTIVATION%REACTOME DATABASE ID RELEASE 62%2871796		24	-0.198487	-1.15029	0.281837	0.605418	1	4536	tags=50%, list=30%, signal=72%
REGULATION OF PROTEIN EXPORT FROM NUCLEUS%GOBP%GO:0046825	REGULATION OF PROTEIN EXPORT FROM NUCLEUS%GOBP%GO:0046825		27	-0.184383	-1.14952	0.250996	0.606388	1	1131	tags=26%, list=8%, signal=28%
HSF1-DEPENDENT TRANSACTIVATION%REACTOME DATABASE ID RELEASE 62%3371571	HSF1-DEPENDENT TRANSACTIVATION%REACTOME DATABASE ID RELEASE 62%3371571		22	-0.201538	-1.14912	0.281376	0.606627	1	1758	tags=32%, list=12%, signal=36%
SCF-BETA-TRCP MEDIATED DEGRADATION OF EMI1%REACTOME%R-HSA-174113.2	SCF-BETA-TRCP MEDIATED DEGRADATION OF EMI1%REACTOME%R-HSA-174113.2		49	-0.136452	-1.14776	0.291339	0.60888	1	8383	tags=69%, list=56%, signal=156%
SARCOMERE ORGANIZATION%GOBP%GO:0045214	SARCOMERE ORGANIZATION%GOBP%GO:0045214		16	-0.238224	-1.14761	0.261856	0.608621	1	3938	tags=50%, list=26%, signal=68%
PHOSPHATIDIC ACID METABOLIC PROCESS%GOBP%GO:0046473	PHOSPHATIDIC ACID METABOLIC PROCESS%GOBP%GO:0046473		26	-0.190036	-1.14759	0.282651	0.608101	1	10442	tags=88%, list=69%, signal=290%
REGULATION OF NUCLEAR DIVISION%GOBP%GO:0051783	REGULATION OF NUCLEAR DIVISION%GOBP%GO:0051783		109	-0.091248	-1.14679	0.272727	0.609104	1	10081	tags=76%, list=67%, signal=230%
BIOCARTA_VIP_PATHWAY%MSIGDB_C2%BIOCARTA_VIP_PATHWAY	BIOCARTA_VIP_PATHWAY%MSIGDB_C2%BIOCARTA_VIP_PATHWAY		24	-0.195823	-1.14657	0.29703	0.608973	1	5202	tags=54%, list=35%, signal=83%
NEGATIVE REGULATION OF SECRETION BY CELL%GOBP%GO:1903531	NEGATIVE REGULATION OF SECRETION BY CELL%GOBP%GO:1903531		65	-0.120599	-1.14636	0.287449	0.608851	1	4438	tags=42%, list=30%, signal=59%
REGULATION OF ANDROGEN RECEPTOR SIGNALING PATHWAY%GOBP%GO:0060765	REGULATION OF ANDROGEN RECEPTOR SIGNALING PATHWAY%GOBP%GO:0060765		21	-0.210544	-1.14561	0.279749	0.609843	1	11867	tags=100%, list=79%, signal=475%
POSITIVE REGULATION OF TELOMERASE RNA LOCALIZATION TO CAJAL BODY%GOBP%GO:1904874	POSITIVE REGULATION OF TELOMERASE RNA LOCALIZATION TO CAJAL BODY%GOBP%GO:1904874		15	-0.246991	-1.14541	0.2818	0.609654	1	10317	tags=93%, list=69%, signal=298%
HALLMARK_OXIDATIVE_PHOSPHORYLATION%MSIGDB_C2%HALLMARK_OXIDATIVE_PHOSPHORYLATION	HALLMARK_OXIDATIVE_PHOSPHORYLATION%MSIGDB_C2%HALLMARK_OXIDATIVE_PHOSPHORYLATION		195	-0.070901	-1.14528	0.293886	0.60938	1	8658	tags=65%, list=58%, signal=151%
RIBONUCLEOSIDE MONOPHOSPHATE METABOLIC PROCESS%GOBP%GO:0009161	RIBONUCLEOSIDE MONOPHOSPHATE METABOLIC PROCESS%GOBP%GO:0009161		178	-0.0730273	-1.14452	0.284861	0.610383	1	10903	tags=80%, list=73%, signal=287%
POSITIVE REGULATION OF UBIQUITIN-PROTEIN LIGASE ACTIVITY INVOLVED IN REGULATION OF MITOTIC CELL CYCLE TRANSITION%GOBP%GO:0051437	POSITIVE REGULATION OF UBIQUITIN-PROTEIN LIGASE ACTIVITY INVOLVED IN REGULATION OF MITOTIC CELL CYCLE TRANSITION%GOBP%GO:0051437		68	-0.11914	-1.14359	0.278626	0.611686	1	8383	tags=68%, list=56%, signal=152%
HISTONE ACETYLATION%GOBP%GO:0016573	HISTONE ACETYLATION%GOBP%GO:0016573		73	-0.113277	-1.14283	0.288235	0.612718	1	12509	tags=95%, list=83%, signal=562%
ISOPRENOID BIOSYNTHETIC PROCESS%GOBP%GO:0008299	ISOPRENOID BIOSYNTHETIC PROCESS%GOBP%GO:0008299		11	-0.28201	-1.14115	0.277311	0.615553	1	9426	tags=91%, list=63%, signal=244%
NEGATIVE REGULATION OF DNA RECOMBINATION%GOBP%GO:0045910	NEGATIVE REGULATION OF DNA RECOMBINATION%GOBP%GO:0045910		15	-0.245903	-1.13999	0.270876	0.617374	1	8330	tags=80%, list=55%, signal=179%
POSITIVE REGULATION OF PROTEOLYSIS INVOLVED IN CELLULAR PROTEIN CATABOLIC PROCESS%GOBP%GO:1903052	POSITIVE REGULATION OF PROTEOLYSIS INVOLVED IN CELLULAR PROTEIN CATABOLIC PROCESS%GOBP%GO:1903052		149	-0.0786533	-1.13973	0.284553	0.617323	1	5688	tags=46%, list=38%, signal=73%
METENCEPHALON DEVELOPMENT%GOBP%GO:0022037	METENCEPHALON DEVELOPMENT%GOBP%GO:0022037		18	-0.221415	-1.13922	0.257606	0.617777	1	3356	tags=44%, list=22%, signal=57%
POSITIVE REGULATION OF SYNAPSE ASSEMBLY%GOBP%GO:0051965	POSITIVE REGULATION OF SYNAPSE ASSEMBLY%GOBP%GO:0051965		20	-0.213412	-1.13887	0.295146	0.617969	1	3560	tags=45%, list=24%, signal=59%
DOWNSTREAM TCR SIGNALING%REACTOME DATABASE ID RELEASE 62%202424	DOWNSTREAM TCR SIGNALING%REACTOME DATABASE ID RELEASE 62%202424		78	-0.109364	-1.13885	0.279612	0.617432	1	8383	tags=67%, list=56%, signal=150%
POSITIVE REGULATION OF TRANSCRIPTION FROM RNA POLYMERASE I PROMOTER%GOBP%GO:0045943	POSITIVE REGULATION OF TRANSCRIPTION FROM RNA POLYMERASE I PROMOTER%GOBP%GO:0045943		19	-0.21585	-1.13876	0.273834	0.61706	1	7833	tags=74%, list=52%, signal=154%
NEGATIVE REGULATION OF PEPTIDYL-LYSINE ACETYLATION%GOBP%GO:2000757	NEGATIVE REGULATION OF PEPTIDYL-LYSINE ACETYLATION%GOBP%GO:2000757		12	-0.270749	-1.13715	0.276	0.61983	1	7205	tags=75%, list=48%, signal=144%
NABA_BASEMENT_MEMBRANES%MSIGDB_C2%NABA_BASEMENT_MEMBRANES	NABA_BASEMENT_MEMBRANES%MSIGDB_C2%NABA_BASEMENT_MEMBRANES		33	-0.167132	-1.13528	0.27789	0.623033	1	2959	tags=36%, list=20%, signal=45%
'DE NOVO' PROTEIN FOLDING%GOBP%GO:0006458	'DE NOVO' PROTEIN FOLDING%GOBP%GO:0006458		27	-0.183039	-1.13526	0.285714	0.622497	1	5603	tags=56%, list=37%, signal=88%
SPINDLE LOCALIZATION%GOBP%GO:0051653	SPINDLE LOCALIZATION%GOBP%GO:0051653		20	-0.21113	-1.13505	0.280665	0.622348	1	5848	tags=60%, list=39%, signal=98%
DOWNSTREAM SIGNAL TRANSDUCTION%REACTOME%R-HSA-186763.2	DOWNSTREAM SIGNAL TRANSDUCTION%REACTOME%R-HSA-186763.2		24	-0.198487	-1.13319	0.300388	0.625608	1	4536	tags=50%, list=30%, signal=72%
BETA-CATENIN PHOSPHORYLATION CASCADE%REACTOME DATABASE ID RELEASE 62%196299	BETA-CATENIN PHOSPHORYLATION CASCADE%REACTOME DATABASE ID RELEASE 62%196299		17	-0.226957	-1.13293	0.304527	0.625601	1	10736	tags=94%, list=71%, signal=329%
RECOMBINATIONAL REPAIR%GOBP%GO:0000725	RECOMBINATIONAL REPAIR%GOBP%GO:0000725		61	-0.127048	-1.13292	0.302419	0.625055	1	7706	tags=64%, list=51%, signal=131%
SIGNALING BY NUCLEAR RECEPTORS%REACTOME%R-HSA-9006931.1	SIGNALING BY NUCLEAR RECEPTORS%REACTOME%R-HSA-9006931.1		32	-0.166449	-1.1329	0.297087	0.624524	1	5957	tags=56%, list=40%, signal=93%
BIOCARTA_TRKA_PATHWAY%MSIGDB_C2%BIOCARTA_TRKA_PATHWAY	BIOCARTA_TRKA_PATHWAY%MSIGDB_C2%BIOCARTA_TRKA_PATHWAY		10	-0.298934	-1.13276	0.296842	0.624278	1	3025	tags=50%, list=20%, signal=63%
TELOMERE MAINTENANCE VIA TELOMERASE%GOBP%GO:0007004	TELOMERE MAINTENANCE VIA TELOMERASE%GOBP%GO:0007004		16	-0.236825	-1.13248	0.293996	0.624283	1	3959	tags=50%, list=26%, signal=68%
PID_AR_NONGENOMIC_PATHWAY%MSIGDB_C2%PID_AR_NONGENOMIC_PATHWAY	PID_AR_NONGENOMIC_PATHWAY%MSIGDB_C2%PID_AR_NONGENOMIC_PATHWAY		29	-0.178804	-1.1316	0.291585	0.625551	1	4055	tags=45%, list=27%, signal=61%
ENDOCRINE PANCREAS DEVELOPMENT%GOBP%GO:0031018	ENDOCRINE PANCREAS DEVELOPMENT%GOBP%GO:0031018		11	-0.275846	-1.13123	0.284294	0.625765	1	2689	tags=45%, list=18%, signal=55%
ACETYL-COA METABOLIC PROCESS%GOBP%GO:0006084	ACETYL-COA METABOLIC PROCESS%GOBP%GO:0006084		15	-0.239618	-1.13027	0.302605	0.627189	1	9426	tags=87%, list=63%, signal=232%
EARLY PHASE OF HIV LIFE CYCLE%REACTOME DATABASE ID RELEASE 62%162594	EARLY PHASE OF HIV LIFE CYCLE%REACTOME DATABASE ID RELEASE 62%162594		12	-0.269089	-1.12865	0.284836	0.63001	1	8482	tags=83%, list=56%, signal=191%
SYNTHESIS, SECRETION, AND DEACYLATION OF GHRELIN%REACTOME%R-HSA-422085.1	SYNTHESIS, SECRETION, AND DEACYLATION OF GHRELIN%REACTOME%R-HSA-422085.1		11	-0.276615	-1.12809	0.315175	0.630571	1	9507	tags=91%, list=63%, signal=247%
NEGATIVE REGULATION OF CELL DEVELOPMENT%GOBP%GO:0010721	NEGATIVE REGULATION OF CELL DEVELOPMENT%GOBP%GO:0010721		104	-0.0931953	-1.12807	0.287968	0.630057	1	8290	tags=64%, list=55%, signal=143%
CELLULAR EXTRAVASATION%GOBP%GO:0045123	CELLULAR EXTRAVASATION%GOBP%GO:0045123		13	-0.258234	-1.12787	0.303901	0.629909	1	3059	tags=46%, list=20%, signal=58%
HIV LIFE CYCLE%REACTOME%R-HSA-162587.2	HIV LIFE CYCLE%REACTOME%R-HSA-162587.2		133	-0.0845622	-1.12764	0.29901	0.629801	1	12637	tags=92%, list=84%, signal=577%
MEIOTIC CELL CYCLE PROCESS%GOBP%GO:1903046	MEIOTIC CELL CYCLE PROCESS%GOBP%GO:1903046		59	-0.126007	-1.1274	0.305769	0.629739	1	6519	tags=56%, list=43%, signal=98%
PID_NCADHERIN_PATHWAY%MSIGDB_C2%PID_NCADHERIN_PATHWAY	PID_NCADHERIN_PATHWAY%MSIGDB_C2%PID_NCADHERIN_PATHWAY		32	-0.167151	-1.12713	0.272727	0.62974	1	6416	tags=59%, list=43%, signal=103%
RIBONUCLEOSIDE TRIPHOSPHATE METABOLIC PROCESS%GOBP%GO:0009199	RIBONUCLEOSIDE TRIPHOSPHATE METABOLIC PROCESS%GOBP%GO:0009199		169	-0.0740589	-1.1269	0.294695	0.629637	1	10903	tags=80%, list=73%, signal=288%
NEGATIVE REGULATION OF UBIQUITIN-PROTEIN LIGASE ACTIVITY INVOLVED IN MITOTIC CELL CYCLE%GOBP%GO:0051436	NEGATIVE REGULATION OF UBIQUITIN-PROTEIN LIGASE ACTIVITY INVOLVED IN MITOTIC CELL CYCLE%GOBP%GO:0051436		63	-0.120142	-1.12651	0.302734	0.629901	1	11082	tags=86%, list=74%, signal=325%
POSITIVE REGULATION OF CALCIUM ION TRANSMEMBRANE TRANSPORTER ACTIVITY%GOBP%GO:1901021	POSITIVE REGULATION OF CALCIUM ION TRANSMEMBRANE TRANSPORTER ACTIVITY%GOBP%GO:1901021		16	-0.23555	-1.12615	0.302682	0.630067	1	2100	tags=38%, list=14%, signal=44%
REGULATION OF SKELETAL MUSCLE TISSUE DEVELOPMENT%GOBP%GO:0048641	REGULATION OF SKELETAL MUSCLE TISSUE DEVELOPMENT%GOBP%GO:0048641		17	-0.229583	-1.12483	0.292531	0.632267	1	3626	tags=47%, list=24%, signal=62%
SYNTHESIS OF BILE ACIDS AND BILE SALTS%REACTOME%R-HSA-192105.2	SYNTHESIS OF BILE ACIDS AND BILE SALTS%REACTOME%R-HSA-192105.2		22	-0.200675	-1.12318	0.282692	0.635132	1	1088	tags=27%, list=7%, signal=29%
POSITIVE REGULATION OF CELLULAR CARBOHYDRATE METABOLIC PROCESS%GOBP%GO:0010676	POSITIVE REGULATION OF CELLULAR CARBOHYDRATE METABOLIC PROCESS%GOBP%GO:0010676		22	-0.200108	-1.12313	0.291589	0.63468	1	8609	tags=77%, list=57%, signal=181%
POSITIVE REGULATION OF CHROMOSOME SEGREGATION%GOBP%GO:0051984	POSITIVE REGULATION OF CHROMOSOME SEGREGATION%GOBP%GO:0051984		18	-0.219553	-1.12182	0.305328	0.636838	1	9227	tags=83%, list=61%, signal=216%
RECRUITMENT AND ATM-MEDIATED PHOSPHORYLATION OF REPAIR AND SIGNALING PROTEINS AT DNA DOUBLE STRAND BREAKS%REACTOME DATABASE ID RELEASE 62%5693565	RECRUITMENT AND ATM-MEDIATED PHOSPHORYLATION OF REPAIR AND SIGNALING PROTEINS AT DNA DOUBLE STRAND BREAKS%REACTOME DATABASE ID RELEASE 62%5693565		56	-0.125475	-1.12163	0.305155	0.636672	1	8050	tags=66%, list=54%, signal=142%
MONOCARBOXYLIC ACID BIOSYNTHETIC PROCESS%GOBP%GO:0072330	MONOCARBOXYLIC ACID BIOSYNTHETIC PROCESS%GOBP%GO:0072330		77	-0.108656	-1.12139	0.286538	0.636622	1	6182	tags=52%, list=41%, signal=88%
MISCELLANEOUS TRANSPORT AND BINDING EVENTS%REACTOME DATABASE ID RELEASE 62%5223345	MISCELLANEOUS TRANSPORT AND BINDING EVENTS%REACTOME DATABASE ID RELEASE 62%5223345		19	-0.215731	-1.12131	0.307229	0.636229	1	7044	tags=68%, list=47%, signal=129%
CELLULAR RESPONSE TO INSULIN STIMULUS%GOBP%GO:0032869	CELLULAR RESPONSE TO INSULIN STIMULUS%GOBP%GO:0032869		86	-0.102617	-1.12101	0.297189	0.636288	1	3884	tags=36%, list=26%, signal=48%
PID_TCR_RAS_PATHWAY%MSIGDB_C2%PID_TCR_RAS_PATHWAY	PID_TCR_RAS_PATHWAY%MSIGDB_C2%PID_TCR_RAS_PATHWAY		13	-0.25434	-1.11963	0.319923	0.638544	1	5429	tags=62%, list=36%, signal=96%
VITAMIN B5 (PANTOTHENATE) METABOLISM%REACTOME%R-HSA-199220.2	VITAMIN B5 (PANTOTHENATE) METABOLISM%REACTOME%R-HSA-199220.2		14	-0.248242	-1.11917	0.309478	0.638944	1	8080	tags=79%, list=54%, signal=170%
PHOSPHATIDIC ACID BIOSYNTHETIC PROCESS%GOBP%GO:0006654	PHOSPHATIDIC ACID BIOSYNTHETIC PROCESS%GOBP%GO:0006654		25	-0.1854	-1.11915	0.311637	0.638422	1	10442	tags=88%, list=69%, signal=288%
PID_AVB3_INTEGRIN_PATHWAY%MSIGDB_C2%PID_AVB3_INTEGRIN_PATHWAY	PID_AVB3_INTEGRIN_PATHWAY%MSIGDB_C2%PID_AVB3_INTEGRIN_PATHWAY		61	-0.122676	-1.11895	0.300388	0.638276	1	5062	tags=46%, list=34%, signal=69%
RIBONUCLEOSIDE MONOPHOSPHATE BIOSYNTHETIC PROCESS%GOBP%GO:0009156	RIBONUCLEOSIDE MONOPHOSPHATE BIOSYNTHETIC PROCESS%GOBP%GO:0009156		49	-0.136277	-1.11889	0.289157	0.637837	1	8079	tags=67%, list=54%, signal=145%
PID_MYC_PATHWAY%MSIGDB_C2%PID_MYC_PATHWAY	PID_MYC_PATHWAY%MSIGDB_C2%PID_MYC_PATHWAY		24	-0.188898	-1.11874	0.280164	0.637568	1	7184	tags=67%, list=48%, signal=128%
SCF(SKP2)-MEDIATED DEGRADATION OF P27 P21%REACTOME DATABASE ID RELEASE 62%187577	SCF(SKP2)-MEDIATED DEGRADATION OF P27 P21%REACTOME DATABASE ID RELEASE 62%187577		54	-0.127774	-1.11781	0.307531	0.638915	1	8383	tags=69%, list=56%, signal=154%
TOLL LIKE RECEPTOR 3 (TLR3) CASCADE%REACTOME%R-HSA-168164.2	TOLL LIKE RECEPTOR 3 (TLR3) CASCADE%REACTOME%R-HSA-168164.2		87	-0.0988977	-1.11766	0.305389	0.63865	1	3532	tags=33%, list=24%, signal=43%
POSITIVE REGULATION OF WOUND HEALING%GOBP%GO:0090303	POSITIVE REGULATION OF WOUND HEALING%GOBP%GO:0090303		22	-0.205938	-1.11702	0.322266	0.639357	1	1692	tags=32%, list=11%, signal=36%
POSITIVE REGULATION OF ANION TRANSPORT%GOBP%GO:1903793	POSITIVE REGULATION OF ANION TRANSPORT%GOBP%GO:1903793		12	-0.267685	-1.11677	0.319312	0.639321	1	7251	tags=75%, list=48%, signal=145%
APC C:CDH1 MEDIATED DEGRADATION OF CDC20 AND OTHER APC C:CDH1 TARGETED PROTEINS IN LATE MITOSIS EARLY G1%REACTOME%R-HSA-174178.2	APC C:CDH1 MEDIATED DEGRADATION OF CDC20 AND OTHER APC C:CDH1 TARGETED PROTEINS IN LATE MITOSIS EARLY G1%REACTOME%R-HSA-174178.2		64	-0.114492	-1.11643	0.323771	0.63947	1	8383	tags=67%, list=56%, signal=151%
PID_MYC_ACTIV_PATHWAY%MSIGDB_C2%PID_MYC_ACTIV_PATHWAY	PID_MYC_ACTIV_PATHWAY%MSIGDB_C2%PID_MYC_ACTIV_PATHWAY		67	-0.114365	-1.11627	0.287908	0.639246	1	8606	tags=69%, list=57%, signal=160%
GRB2 EVENTS IN ERBB2 SIGNALING%REACTOME%R-HSA-1963640.3	GRB2 EVENTS IN ERBB2 SIGNALING%REACTOME%R-HSA-1963640.3		11	-0.275301	-1.11469	0.290944	0.641869	1	5429	tags=64%, list=36%, signal=100%
BEHAVIOR%GOBP%GO:0007610	BEHAVIOR%GOBP%GO:0007610		129	-0.0839693	-1.11415	0.304951	0.642443	1	3875	tags=34%, list=26%, signal=46%
ENKEPHALIN RELEASE%PANTHER PATHWAY%P05913	ENKEPHALIN RELEASE%PANTHER PATHWAY%P05913		27	-0.178142	-1.11345	0.291581	0.643369	1	4007	tags=44%, list=27%, signal=60%
ESTABLISHMENT OF SPINDLE LOCALIZATION%GOBP%GO:0051293	ESTABLISHMENT OF SPINDLE LOCALIZATION%GOBP%GO:0051293		20	-0.21113	-1.11334	0.31185	0.643034	1	5848	tags=60%, list=39%, signal=98%
AXON GUIDANCE MEDIATED BY SLIT ROBO%PANTHER PATHWAY%P00008	AXON GUIDANCE MEDIATED BY SLIT ROBO%PANTHER PATHWAY%P00008		15	-0.245681	-1.11326	0.301344	0.642638	1	6330	tags=67%, list=42%, signal=115%
E2F MEDIATED REGULATION OF DNA REPLICATION%REACTOME%R-HSA-113510.3	E2F MEDIATED REGULATION OF DNA REPLICATION%REACTOME%R-HSA-113510.3		20	-0.207797	-1.11285	0.317623	0.642937	1	5898	tags=60%, list=39%, signal=99%
REGULATION OF NEURON DEATH%GOBP%GO:1901214	REGULATION OF NEURON DEATH%GOBP%GO:1901214		118	-0.0870879	-1.11264	0.28	0.642855	1	3796	tags=34%, list=25%, signal=45%
NEGATIVE REGULATION OF TRANSCRIPTION FACTOR IMPORT INTO NUCLEUS%GOBP%GO:0042992	NEGATIVE REGULATION OF TRANSCRIPTION FACTOR IMPORT INTO NUCLEUS%GOBP%GO:0042992		25	-0.1882	-1.11232	0.330526	0.642913	1	11001	tags=92%, list=73%, signal=343%
RIBOSOMAL SUBUNIT EXPORT FROM NUCLEUS%GOBP%GO:0000054	RIBOSOMAL SUBUNIT EXPORT FROM NUCLEUS%GOBP%GO:0000054		11	-0.272758	-1.11103	0.334677	0.645023	1	8199	tags=82%, list=55%, signal=180%
NEGATIVE REGULATION OF PROTEIN SERINE/THREONINE KINASE ACTIVITY%GOBP%GO:0071901	NEGATIVE REGULATION OF PROTEIN SERINE/THREONINE KINASE ACTIVITY%GOBP%GO:0071901		69	-0.117733	-1.11015	0.333996	0.646325	1	1942	tags=25%, list=13%, signal=28%
MAPK TARGETS NUCLEAR EVENTS MEDIATED BY MAP KINASES%REACTOME DATABASE ID RELEASE 62%450282	MAPK TARGETS NUCLEAR EVENTS MEDIATED BY MAP KINASES%REACTOME DATABASE ID RELEASE 62%450282		31	-0.168547	-1.10986	0.286307	0.64634	1	6198	tags=58%, list=41%, signal=99%
REGULATION OF INCLUSION BODY ASSEMBLY%GOBP%GO:0090083	REGULATION OF INCLUSION BODY ASSEMBLY%GOBP%GO:0090083		10	-0.282451	-1.10963	0.31323	0.646245	1	1770	tags=40%, list=12%, signal=45%
TRANSPORT OF MATURE MRNA DERIVED FROM AN INTRON-CONTAINING TRANSCRIPT%REACTOME%R-HSA-159236.3	TRANSPORT OF MATURE MRNA DERIVED FROM AN INTRON-CONTAINING TRANSCRIPT%REACTOME%R-HSA-159236.3		64	-0.117383	-1.10918	0.311245	0.646638	1	12096	tags=92%, list=81%, signal=471%
ENDOCYTIC RECYCLING%GOBP%GO:0032456	ENDOCYTIC RECYCLING%GOBP%GO:0032456		22	-0.198912	-1.10899	0.313883	0.64645	1	7944	tags=73%, list=53%, signal=154%
NIK-->NONCANONICAL NF-KB SIGNALING%REACTOME DATABASE ID RELEASE 62%5676590	NIK-->NONCANONICAL NF-KB SIGNALING%REACTOME DATABASE ID RELEASE 62%5676590		54	-0.127774	-1.10859	0.324219	0.646752	1	8383	tags=69%, list=56%, signal=154%
REGULATION OF PROTEIN AUTOPHOSPHORYLATION%GOBP%GO:0031952	REGULATION OF PROTEIN AUTOPHOSPHORYLATION%GOBP%GO:0031952		25	-0.1852	-1.1077	0.307071	0.647968	1	7440	tags=68%, list=50%, signal=134%
RAS SIGNALING IN THE CD4+ TCR PATHWAY%PATHWAY INTERACTION DATABASE NCI-NATURE CURATED DATA%RAS SIGNALING IN THE CD4+ TCR PATHWAY	RAS SIGNALING IN THE CD4+ TCR PATHWAY%PATHWAY INTERACTION DATABASE NCI-NATURE CURATED DATA%RAS SIGNALING IN THE CD4+ TCR PATHWAY		13	-0.25434	-1.10763	0.298755	0.647568	1	5429	tags=62%, list=36%, signal=96%
SIGNALING BY RETINOIC ACID%REACTOME%R-HSA-5362517.2	SIGNALING BY RETINOIC ACID%REACTOME%R-HSA-5362517.2		32	-0.166449	-1.10715	0.302281	0.648001	1	5957	tags=56%, list=40%, signal=93%
NADH DEHYDROGENASE COMPLEX ASSEMBLY%GOBP%GO:0010257	NADH DEHYDROGENASE COMPLEX ASSEMBLY%GOBP%GO:0010257		62	-0.119092	-1.10685	0.325142	0.648041	1	11790	tags=90%, list=78%, signal=418%
REGULATION OF RESPONSE TO DNA DAMAGE STIMULUS%GOBP%GO:2001020	REGULATION OF RESPONSE TO DNA DAMAGE STIMULUS%GOBP%GO:2001020		128	-0.084297	-1.10639	0.294479	0.648409	1	8488	tags=65%, list=56%, signal=148%
ER-NUCLEUS SIGNALING PATHWAY%GOBP%GO:0006984	ER-NUCLEUS SIGNALING PATHWAY%GOBP%GO:0006984		26	-0.181869	-1.10623	0.322645	0.648166	1	3052	tags=38%, list=20%, signal=48%
G1/S TRANSITION OF MITOTIC CELL CYCLE%GOBP%GO:0000082	G1/S TRANSITION OF MITOTIC CELL CYCLE%GOBP%GO:0000082		85	-0.0994054	-1.10615	0.280488	0.647775	1	5940	tags=49%, list=40%, signal=81%
PEPTIDYL-TYROSINE DEPHOSPHORYLATION%GOBP%GO:0035335	PEPTIDYL-TYROSINE DEPHOSPHORYLATION%GOBP%GO:0035335		22	-0.199336	-1.10521	0.321138	0.649182	1	2474	tags=36%, list=16%, signal=43%
POSITIVE REGULATION OF RESPONSE TO WOUNDING%GOBP%GO:1903036	POSITIVE REGULATION OF RESPONSE TO WOUNDING%GOBP%GO:1903036		23	-0.192096	-1.10472	0.336634	0.649657	1	1692	tags=30%, list=11%, signal=34%
POSITIVE REGULATION OF PROTEIN LOCALIZATION TO PLASMA MEMBRANE%GOBP%GO:1903078	POSITIVE REGULATION OF PROTEIN LOCALIZATION TO PLASMA MEMBRANE%GOBP%GO:1903078		31	-0.16623	-1.10444	0.324649	0.649638	1	2840	tags=35%, list=19%, signal=44%
REGULATION OF VASOCONSTRICTION%GOBP%GO:0019229	REGULATION OF VASOCONSTRICTION%GOBP%GO:0019229		18	-0.214315	-1.10419	0.297405	0.649598	1	5132	tags=56%, list=34%, signal=84%
POSITIVE REGULATION OF RELEASE OF SEQUESTERED CALCIUM ION INTO CYTOSOL%GOBP%GO:0051281	POSITIVE REGULATION OF RELEASE OF SEQUESTERED CALCIUM ION INTO CYTOSOL%GOBP%GO:0051281		16	-0.22302	-1.10364	0.320248	0.650214	1	1349	tags=31%, list=9%, signal=34%
NEGATIVE REGULATION OF NEUROGENESIS%GOBP%GO:0050768	NEGATIVE REGULATION OF NEUROGENESIS%GOBP%GO:0050768		90	-0.0992002	-1.10346	0.322176	0.649997	1	2860	tags=29%, list=19%, signal=35%
PROTEIN LOCALIZATION TO CHROMOSOME, TELOMERIC REGION%GOBP%GO:0070198	PROTEIN LOCALIZATION TO CHROMOSOME, TELOMERIC REGION%GOBP%GO:0070198		13	-0.248412	-1.10281	0.3125	0.650745	1	5518	tags=62%, list=37%, signal=97%
REGULATION OF ORGANELLE ASSEMBLY%GOBP%GO:1902115	REGULATION OF ORGANELLE ASSEMBLY%GOBP%GO:1902115		145	-0.0786754	-1.1021	0.324165	0.651638	1	9296	tags=70%, list=62%, signal=181%
MEMBRANE FISSION%GOBP%GO:0090148	MEMBRANE FISSION%GOBP%GO:0090148		11	-0.272019	-1.10192	0.319672	0.651455	1	9576	tags=91%, list=64%, signal=250%
RIBONUCLEOTIDE BIOSYNTHETIC PROCESS%GOBP%GO:0009260	RIBONUCLEOTIDE BIOSYNTHETIC PROCESS%GOBP%GO:0009260		73	-0.107464	-1.10138	0.318658	0.652018	1	7862	tags=63%, list=52%, signal=132%
CYTOSOLIC TRNA AMINOACYLATION%REACTOME%R-HSA-379716.1	CYTOSOLIC TRNA AMINOACYLATION%REACTOME%R-HSA-379716.1		23	-0.188155	-1.10126	0.309804	0.651688	1	8937	tags=78%, list=59%, signal=193%
EPHRIN SIGNALING%REACTOME DATABASE ID RELEASE 62%3928664	EPHRIN SIGNALING%REACTOME DATABASE ID RELEASE 62%3928664		17	-0.220212	-1.10085	0.338776	0.651969	1	1999	tags=35%, list=13%, signal=41%
NUCLEOSIDE MONOPHOSPHATE BIOSYNTHETIC PROCESS%GOBP%GO:0009124	NUCLEOSIDE MONOPHOSPHATE BIOSYNTHETIC PROCESS%GOBP%GO:0009124		51	-0.129469	-1.10068	0.315476	0.65179	1	8079	tags=67%, list=54%, signal=144%
MITOCHONDRIAL RESPIRATORY CHAIN COMPLEX I ASSEMBLY%GOBP%GO:0032981	MITOCHONDRIAL RESPIRATORY CHAIN COMPLEX I ASSEMBLY%GOBP%GO:0032981		62	-0.119092	-1.1006	0.296443	0.651407	1	11790	tags=90%, list=78%, signal=418%
OTHER INTERLEUKIN SIGNALING%REACTOME DATABASE ID RELEASE 62%449836	OTHER INTERLEUKIN SIGNALING%REACTOME DATABASE ID RELEASE 62%449836		16	-0.226285	-1.10049	0.325714	0.651079	1	1300	tags=31%, list=9%, signal=34%
HEART LOOPING%GOBP%GO:0001947	HEART LOOPING%GOBP%GO:0001947		25	-0.1852	-1.10032	0.321705	0.650906	1	3834	tags=44%, list=26%, signal=59%
CALCIUM ION TRANSPORT%GOBP%GO:0006816	CALCIUM ION TRANSPORT%GOBP%GO:0006816		114	-0.0881999	-1.09896	0.315565	0.653217	1	2508	tags=25%, list=17%, signal=30%
PROSTACYCLIN SIGNALLING THROUGH PROSTACYCLIN RECEPTOR%REACTOME DATABASE ID RELEASE 62%392851	PROSTACYCLIN SIGNALLING THROUGH PROSTACYCLIN RECEPTOR%REACTOME DATABASE ID RELEASE 62%392851		13	-0.253454	-1.09891	0.323171	0.652762	1	1975	tags=38%, list=13%, signal=44%
INTEGRATION OF ENERGY METABOLISM%REACTOME%R-HSA-163685.1	INTEGRATION OF ENERGY METABOLISM%REACTOME%R-HSA-163685.1		94	-0.096096	-1.09867	0.329365	0.652708	1	1763	tags=21%, list=12%, signal=24%
LATE PHASE OF HIV LIFE CYCLE%REACTOME DATABASE ID RELEASE 62%162599	LATE PHASE OF HIV LIFE CYCLE%REACTOME DATABASE ID RELEASE 62%162599		122	-0.086342	-1.09673	0.322134	0.656275	1	12754	tags=93%, list=85%, signal=613%
CELLULAR RESPONSE TO GLUCOSE STIMULUS%GOBP%GO:0071333	CELLULAR RESPONSE TO GLUCOSE STIMULUS%GOBP%GO:0071333		17	-0.226471	-1.09673	0.319361	0.655723	1	7208	tags=71%, list=48%, signal=136%
NEGATIVE CHEMOTAXIS%GOBP%GO:0050919	NEGATIVE CHEMOTAXIS%GOBP%GO:0050919		20	-0.201616	-1.09667	0.32998	0.6553	1	3737	tags=45%, list=25%, signal=60%
AUTODEGRADATION OF CDH1 BY CDH1:APC C%REACTOME DATABASE ID RELEASE 62%174084	AUTODEGRADATION OF CDH1 BY CDH1:APC C%REACTOME DATABASE ID RELEASE 62%174084		59	-0.120569	-1.09618	0.334004	0.655748	1	8383	tags=68%, list=56%, signal=153%
NEGATIVE REGULATION OF CAMP BIOSYNTHETIC PROCESS%GOBP%GO:0030818	NEGATIVE REGULATION OF CAMP BIOSYNTHETIC PROCESS%GOBP%GO:0030818		19	-0.211017	-1.09581	0.338912	0.655956	1	2370	tags=37%, list=16%, signal=44%
PARKINSON DISEASE%PANTHER PATHWAY%P00049	PARKINSON DISEASE%PANTHER PATHWAY%P00049		70	-0.110035	-1.0944	0.307692	0.658332	1	5224	tags=46%, list=35%, signal=70%
CELL SEPARATION AFTER CYTOKINESIS%GOBP%GO:0000920	CELL SEPARATION AFTER CYTOKINESIS%GOBP%GO:0000920		14	-0.244725	-1.09435	0.342466	0.657864	1	9206	tags=86%, list=61%, signal=221%
HETEROPHILIC CELL-CELL ADHESION VIA PLASMA MEMBRANE CELL ADHESION MOLECULES%GOBP%GO:0007157	HETEROPHILIC CELL-CELL ADHESION VIA PLASMA MEMBRANE CELL ADHESION MOLECULES%GOBP%GO:0007157		24	-0.186438	-1.09409	0.322449	0.657854	1	8473	tags=75%, list=56%, signal=172%
C-MYC PATHWAY%PATHWAY INTERACTION DATABASE NCI-NATURE CURATED DATA%C-MYC PATHWAY	C-MYC PATHWAY%PATHWAY INTERACTION DATABASE NCI-NATURE CURATED DATA%C-MYC PATHWAY		25	-0.185667	-1.09377	0.342268	0.657969	1	7433	tags=68%, list=49%, signal=134%
RIBOSOME LOCALIZATION%GOBP%GO:0033750	RIBOSOME LOCALIZATION%GOBP%GO:0033750		11	-0.272758	-1.0935	0.330677	0.657927	1	8199	tags=82%, list=55%, signal=180%
FCERI MEDIATED NF-KB ACTIVATION%REACTOME%R-HSA-2871837.2	FCERI MEDIATED NF-KB ACTIVATION%REACTOME%R-HSA-2871837.2		72	-0.10932	-1.09324	0.351852	0.657896	1	8383	tags=67%, list=56%, signal=150%
REGULATION OF OXIDATIVE PHOSPHORYLATION%GOBP%GO:0002082	REGULATION OF OXIDATIVE PHOSPHORYLATION%GOBP%GO:0002082		11	-0.269524	-1.09291	0.321285	0.65807	1	1418	tags=36%, list=9%, signal=40%
SPHINGOLIPID BIOSYNTHETIC PROCESS%GOBP%GO:0030148	SPHINGOLIPID BIOSYNTHETIC PROCESS%GOBP%GO:0030148		59	-0.121414	-1.09275	0.345703	0.657864	1	9389	tags=75%, list=62%, signal=198%
REGULATION OF DENDRITE DEVELOPMENT%GOBP%GO:0050773	REGULATION OF DENDRITE DEVELOPMENT%GOBP%GO:0050773		65	-0.116999	-1.09272	0.337302	0.657381	1	7728	tags=63%, list=51%, signal=129%
NEGATIVE REGULATION OF CYCLIC NUCLEOTIDE BIOSYNTHETIC PROCESS%GOBP%GO:0030803	NEGATIVE REGULATION OF CYCLIC NUCLEOTIDE BIOSYNTHETIC PROCESS%GOBP%GO:0030803		19	-0.211017	-1.09183	0.34879	0.658717	1	2370	tags=37%, list=16%, signal=44%
G2 M CHECKPOINTS%REACTOME DATABASE ID RELEASE 62%69481	G2 M CHECKPOINTS%REACTOME DATABASE ID RELEASE 62%69481		128	-0.0839614	-1.09122	0.338086	0.659448	1	8493	tags=65%, list=57%, signal=148%
IL2 SIGNALING EVENTS MEDIATED BY PI3K%PATHWAY INTERACTION DATABASE NCI-NATURE CURATED DATA%IL2 SIGNALING EVENTS MEDIATED BY PI3K	IL2 SIGNALING EVENTS MEDIATED BY PI3K%PATHWAY INTERACTION DATABASE NCI-NATURE CURATED DATA%IL2 SIGNALING EVENTS MEDIATED BY PI3K		29	-0.170928	-1.0911	0.330677	0.659191	1	3655	tags=41%, list=24%, signal=55%
NEGATIVE REGULATION OF ADENYLATE CYCLASE ACTIVITY%GOBP%GO:0007194	NEGATIVE REGULATION OF ADENYLATE CYCLASE ACTIVITY%GOBP%GO:0007194		12	-0.259203	-1.09089	0.324853	0.659093	1	2370	tags=42%, list=16%, signal=49%
SOMATIC DIVERSIFICATION OF IMMUNOGLOBULINS%GOBP%GO:0016445	SOMATIC DIVERSIFICATION OF IMMUNOGLOBULINS%GOBP%GO:0016445		15	-0.23209	-1.09079	0.314583	0.658744	1	3529	tags=47%, list=23%, signal=61%
NUCLEAR ENVELOPE REASSEMBLY%GOBP%GO:0031468	NUCLEAR ENVELOPE REASSEMBLY%GOBP%GO:0031468		17	-0.217464	-1.09077	0.338645	0.658243	1	8227	tags=76%, list=55%, signal=169%
REGULATION OF TRANSCRIPTION INITIATION FROM RNA POLYMERASE II PROMOTER%GOBP%GO:0060260	REGULATION OF TRANSCRIPTION INITIATION FROM RNA POLYMERASE II PROMOTER%GOBP%GO:0060260		17	-0.22185	-1.09033	0.354379	0.658585	1	9045	tags=82%, list=60%, signal=207%
PURINE RIBONUCLEOSIDE MONOPHOSPHATE METABOLIC PROCESS%GOBP%GO:0009167	PURINE RIBONUCLEOSIDE MONOPHOSPHATE METABOLIC PROCESS%GOBP%GO:0009167		176	-0.0706919	-1.09013	0.334719	0.658442	1	10903	tags=80%, list=73%, signal=287%
NEGATIVE REGULATION OF PROTEIN COMPLEX ASSEMBLY%GOBP%GO:0031333	NEGATIVE REGULATION OF PROTEIN COMPLEX ASSEMBLY%GOBP%GO:0031333		57	-0.116137	-1.09011	0.345238	0.65794	1	3271	tags=33%, list=22%, signal=42%
ADRENALINE AND NORADRENALINE BIOSYNTHESIS%PANTHER PATHWAY%P00001	ADRENALINE AND NORADRENALINE BIOSYNTHESIS%PANTHER PATHWAY%P00001		16	-0.226285	-1.09	0.324752	0.657614	1	1300	tags=31%, list=9%, signal=34%
PURINE RIBONUCLEOSIDE TRIPHOSPHATE METABOLIC PROCESS%GOBP%GO:0009205	PURINE RIBONUCLEOSIDE TRIPHOSPHATE METABOLIC PROCESS%GOBP%GO:0009205		168	-0.0728429	-1.08955	0.331384	0.657983	1	10903	tags=80%, list=73%, signal=287%
INTEGRIN-LINKED KINASE SIGNALING%PATHWAY INTERACTION DATABASE NCI-NATURE CURATED DATA%INTEGRIN-LINKED KINASE SIGNALING	INTEGRIN-LINKED KINASE SIGNALING%PATHWAY INTERACTION DATABASE NCI-NATURE CURATED DATA%INTEGRIN-LINKED KINASE SIGNALING		43	-0.144275	-1.08881	0.338552	0.658984	1	4129	tags=42%, list=27%, signal=58%
JOSEPHIN DOMAIN DUBS%REACTOME%R-HSA-5689877.2	JOSEPHIN DOMAIN DUBS%REACTOME%R-HSA-5689877.2		11	-0.271547	-1.08866	0.346774	0.658767	1	10949	tags=100%, list=73%, signal=368%
POLYOL BIOSYNTHETIC PROCESS%GOBP%GO:0046173	POLYOL BIOSYNTHETIC PROCESS%GOBP%GO:0046173		14	-0.241899	-1.08842	0.332673	0.65872	1	7102	tags=71%, list=47%, signal=135%
REGULATION OF PRODUCTION OF MIRNAS INVOLVED IN GENE SILENCING BY MIRNA%GOBP%GO:1903798	REGULATION OF PRODUCTION OF MIRNAS INVOLVED IN GENE SILENCING BY MIRNA%GOBP%GO:1903798		10	-0.278488	-1.08793	0.33463	0.659182	1	9342	tags=90%, list=62%, signal=238%
MITOCHONDRIAL RESPIRATORY CHAIN COMPLEX I BIOGENESIS%GOBP%GO:0097031	MITOCHONDRIAL RESPIRATORY CHAIN COMPLEX I BIOGENESIS%GOBP%GO:0097031		62	-0.119092	-1.08758	0.326772	0.659366	1	11790	tags=90%, list=78%, signal=418%
QUINONE METABOLIC PROCESS%GOBP%GO:1901661	QUINONE METABOLIC PROCESS%GOBP%GO:1901661		19	-0.20556	-1.0864	0.339394	0.661251	1	9569	tags=84%, list=64%, signal=232%
CIRCADIAN RHYTHM PATHWAY%PATHWAY INTERACTION DATABASE NCI-NATURE CURATED DATA%CIRCADIAN RHYTHM PATHWAY	CIRCADIAN RHYTHM PATHWAY%PATHWAY INTERACTION DATABASE NCI-NATURE CURATED DATA%CIRCADIAN RHYTHM PATHWAY		15	-0.229203	-1.08569	0.324752	0.662181	1	4574	tags=53%, list=30%, signal=77%
HALLMARK_MITOTIC_SPINDLE%MSIGDB_C2%HALLMARK_MITOTIC_SPINDLE	HALLMARK_MITOTIC_SPINDLE%MSIGDB_C2%HALLMARK_MITOTIC_SPINDLE		184	-0.0684667	-1.08471	0.347023	0.663731	1	3966	tags=33%, list=26%, signal=44%
NEGATIVE REGULATION OF CELL CYCLE G2/M PHASE TRANSITION%GOBP%GO:1902750	NEGATIVE REGULATION OF CELL CYCLE G2/M PHASE TRANSITION%GOBP%GO:1902750		72	-0.10932	-1.08336	0.337972	0.666058	1	8383	tags=67%, list=56%, signal=150%
MITOCHONDRIAL PROTEIN IMPORT%REACTOME DATABASE ID RELEASE 62%1268020	MITOCHONDRIAL PROTEIN IMPORT%REACTOME DATABASE ID RELEASE 62%1268020		60	-0.118042	-1.08251	0.347826	0.667292	1	11757	tags=90%, list=78%, signal=412%
PEPTIDYL-LYSINE ACETYLATION%GOBP%GO:0018394	PEPTIDYL-LYSINE ACETYLATION%GOBP%GO:0018394		78	-0.103152	-1.0803	0.338877	0.671288	1	9439	tags=73%, list=63%, signal=196%
NEGATIVE REGULATION OF PROTEIN TRANSPORT%GOBP%GO:0051224	NEGATIVE REGULATION OF PROTEIN TRANSPORT%GOBP%GO:0051224		107	-0.0900129	-1.07991	0.323136	0.671521	1	6943	tags=55%, list=46%, signal=102%
RESPONSE TO DSRNA%GOBP%GO:0043331	RESPONSE TO DSRNA%GOBP%GO:0043331		46	-0.136311	-1.07926	0.354455	0.672328	1	8738	tags=72%, list=58%, signal=171%
RNA POLYMERASE III CHAIN ELONGATION%REACTOME%R-HSA-73780.2	RNA POLYMERASE III CHAIN ELONGATION%REACTOME%R-HSA-73780.2		18	-0.204856	-1.07881	0.344622	0.672731	1	11117	tags=94%, list=74%, signal=363%
POSITIVE REGULATION OF MITOTIC CELL CYCLE%GOBP%GO:0045931	POSITIVE REGULATION OF MITOTIC CELL CYCLE%GOBP%GO:0045931		75	-0.107536	-1.07866	0.334719	0.672525	1	6607	tags=55%, list=44%, signal=97%
PLASMA LIPOPROTEIN CLEARANCE%REACTOME%R-HSA-8964043.1	PLASMA LIPOPROTEIN CLEARANCE%REACTOME%R-HSA-8964043.1		23	-0.190453	-1.07819	0.362887	0.672953	1	7596	tags=70%, list=51%, signal=140%
REGULATION OF VESICLE FUSION%GOBP%GO:0031338	REGULATION OF VESICLE FUSION%GOBP%GO:0031338		46	-0.136732	-1.07671	0.356713	0.67547	1	11998	tags=93%, list=80%, signal=463%
BIOCARTA_ARENRF2_PATHWAY%MSIGDB_C2%BIOCARTA_ARENRF2_PATHWAY	BIOCARTA_ARENRF2_PATHWAY%MSIGDB_C2%BIOCARTA_ARENRF2_PATHWAY		12	-0.254424	-1.07655	0.363985	0.675222	1	6198	tags=67%, list=41%, signal=113%
REGULATION OF DNA-TEMPLATED TRANSCRIPTION, ELONGATION%GOBP%GO:0032784	REGULATION OF DNA-TEMPLATED TRANSCRIPTION, ELONGATION%GOBP%GO:0032784		33	-0.156273	-1.0762	0.357002	0.675451	1	4943	tags=48%, list=33%, signal=72%
SKELETAL MUSCLE ORGAN DEVELOPMENT%GOBP%GO:0060538	SKELETAL MUSCLE ORGAN DEVELOPMENT%GOBP%GO:0060538		22	-0.194797	-1.07618	0.331976	0.674939	1	3908	tags=45%, list=26%, signal=61%
DEOXYRIBOSE PHOSPHATE CATABOLIC PROCESS%GOBP%GO:0046386	DEOXYRIBOSE PHOSPHATE CATABOLIC PROCESS%GOBP%GO:0046386		16	-0.221388	-1.07579	0.341748	0.675219	1	8886	tags=81%, list=59%, signal=199%
NEGATIVE REGULATION OF CELL MIGRATION INVOLVED IN SPROUTING ANGIOGENESIS%GOBP%GO:0090051	NEGATIVE REGULATION OF CELL MIGRATION INVOLVED IN SPROUTING ANGIOGENESIS%GOBP%GO:0090051		10	-0.280786	-1.07544	0.334737	0.675382	1	1795	tags=40%, list=12%, signal=45%
REGULATION OF MITOTIC METAPHASE/ANAPHASE TRANSITION%GOBP%GO:0030071	REGULATION OF MITOTIC METAPHASE/ANAPHASE TRANSITION%GOBP%GO:0030071		31	-0.158737	-1.07534	0.338809	0.675037	1	1983	tags=29%, list=13%, signal=33%
DENDRITE DEVELOPMENT%GOBP%GO:0016358	DENDRITE DEVELOPMENT%GOBP%GO:0016358		37	-0.149356	-1.07529	0.352251	0.674615	1	5478	tags=51%, list=36%, signal=81%
RIBOSE PHOSPHATE BIOSYNTHETIC PROCESS%GOBP%GO:0046390	RIBOSE PHOSPHATE BIOSYNTHETIC PROCESS%GOBP%GO:0046390		75	-0.103991	-1.07511	0.337165	0.674422	1	7862	tags=63%, list=52%, signal=131%
TELENCEPHALON CELL MIGRATION%GOBP%GO:0022029	TELENCEPHALON CELL MIGRATION%GOBP%GO:0022029		19	-0.210151	-1.07444	0.358717	0.675264	1	2383	tags=37%, list=16%, signal=44%
REGULATION OF CELL AGING%GOBP%GO:0090342	REGULATION OF CELL AGING%GOBP%GO:0090342		19	-0.204539	-1.07443	0.333333	0.674733	1	3258	tags=42%, list=22%, signal=54%
INTERNAL PEPTIDYL-LYSINE ACETYLATION%GOBP%GO:0018393	INTERNAL PEPTIDYL-LYSINE ACETYLATION%GOBP%GO:0018393		75	-0.105708	-1.07441	0.346939	0.67424	1	9439	tags=73%, list=63%, signal=196%
PNAT%PANTHER PATHWAY%P05912	PNAT%PANTHER PATHWAY%P05912		39	-0.144689	-1.07318	0.34585	0.676211	1	1300	tags=23%, list=9%, signal=25%
HEDGEHOG 'OFF' STATE%REACTOME%R-HSA-5610787.1	HEDGEHOG 'OFF' STATE%REACTOME%R-HSA-5610787.1		91	-0.0963139	-1.0728	0.352713	0.676504	1	11111	tags=84%, list=74%, signal=319%
REGULATION OF GLUTAMATE RECEPTOR SIGNALING PATHWAY%GOBP%GO:1900449	REGULATION OF GLUTAMATE RECEPTOR SIGNALING PATHWAY%GOBP%GO:1900449		26	-0.171668	-1.07259	0.351931	0.676401	1	3205	tags=38%, list=21%, signal=49%
MAINTENANCE OF CELL POLARITY%GOBP%GO:0030011	MAINTENANCE OF CELL POLARITY%GOBP%GO:0030011		13	-0.252342	-1.0718	0.358717	0.677466	1	5459	tags=62%, list=36%, signal=97%
PURINE NUCLEOSIDE MONOPHOSPHATE METABOLIC PROCESS%GOBP%GO:0009126	PURINE NUCLEOSIDE MONOPHOSPHATE METABOLIC PROCESS%GOBP%GO:0009126		176	-0.0706919	-1.07093	0.372047	0.678756	1	10903	tags=80%, list=73%, signal=287%
CHONDROCYTE DIFFERENTIATION%GOBP%GO:0002062	CHONDROCYTE DIFFERENTIATION%GOBP%GO:0002062		21	-0.196265	-1.07088	0.359849	0.678313	1	4211	tags=48%, list=28%, signal=66%
NONHOMOLOGOUS END-JOINING (NHEJ)%REACTOME%R-HSA-5693571.1	NONHOMOLOGOUS END-JOINING (NHEJ)%REACTOME%R-HSA-5693571.1		49	-0.128397	-1.07083	0.37037	0.677875	1	8197	tags=67%, list=55%, signal=148%
MULTIVESICULAR BODY SORTING PATHWAY%GOBP%GO:0071985	MULTIVESICULAR BODY SORTING PATHWAY%GOBP%GO:0071985		23	-0.186407	-1.07072	0.356725	0.677605	1	10923	tags=91%, list=73%, signal=334%
REGULATION OF METAPHASE/ANAPHASE TRANSITION OF CELL CYCLE%GOBP%GO:1902099	REGULATION OF METAPHASE/ANAPHASE TRANSITION OF CELL CYCLE%GOBP%GO:1902099		31	-0.158737	-1.06969	0.355691	0.679226	1	1983	tags=29%, list=13%, signal=33%
NEGATIVE REGULATION OF CYCLASE ACTIVITY%GOBP%GO:0031280	NEGATIVE REGULATION OF CYCLASE ACTIVITY%GOBP%GO:0031280		12	-0.259203	-1.06946	0.356137	0.679173	1	2370	tags=42%, list=16%, signal=49%
AUTONOMIC NERVOUS SYSTEM DEVELOPMENT%GOBP%GO:0048483	AUTONOMIC NERVOUS SYSTEM DEVELOPMENT%GOBP%GO:0048483		15	-0.227759	-1.0691	0.343685	0.679373	1	9604	tags=87%, list=64%, signal=240%
POSITIVE REGULATION OF DENDRITE DEVELOPMENT%GOBP%GO:1900006	POSITIVE REGULATION OF DENDRITE DEVELOPMENT%GOBP%GO:1900006		31	-0.159369	-1.06831	0.35119	0.680491	1	8759	tags=74%, list=58%, signal=178%
PID_CIRCADIAN_PATHWAY%MSIGDB_C2%PID_CIRCADIAN_PATHWAY	PID_CIRCADIAN_PATHWAY%MSIGDB_C2%PID_CIRCADIAN_PATHWAY		15	-0.229203	-1.06823	0.362348	0.680132	1	4574	tags=53%, list=30%, signal=77%
HS-GAG BIOSYNTHESIS%REACTOME%R-HSA-2022928.1	HS-GAG BIOSYNTHESIS%REACTOME%R-HSA-2022928.1		24	-0.181471	-1.06756	0.366534	0.680961	1	1035	tags=25%, list=7%, signal=27%
POSITIVE REGULATION OF LIPID BIOSYNTHETIC PROCESS%GOBP%GO:0046889	POSITIVE REGULATION OF LIPID BIOSYNTHETIC PROCESS%GOBP%GO:0046889		36	-0.147499	-1.06738	0.340509	0.680804	1	5720	tags=53%, list=38%, signal=85%
HH MUTANTS ABROGATE LIGAND SECRETION%REACTOME%R-HSA-5387390.3	HH MUTANTS ABROGATE LIGAND SECRETION%REACTOME%R-HSA-5387390.3		51	-0.125667	-1.06693	0.329876	0.681169	1	11082	tags=86%, list=74%, signal=328%
PRODUCTION OF MOLECULAR MEDIATOR OF IMMUNE RESPONSE%GOBP%GO:0002440	PRODUCTION OF MOLECULAR MEDIATOR OF IMMUNE RESPONSE%GOBP%GO:0002440		24	-0.182149	-1.06592	0.353306	0.682804	1	3529	tags=42%, list=23%, signal=54%
PID_REELIN_PATHWAY%MSIGDB_C2%PID_REELIN_PATHWAY	PID_REELIN_PATHWAY%MSIGDB_C2%PID_REELIN_PATHWAY		29	-0.171076	-1.06586	0.354	0.682383	1	4689	tags=48%, list=31%, signal=70%
BIOCARTA_INSULIN_PATHWAY%MSIGDB_C2%BIOCARTA_INSULIN_PATHWAY	BIOCARTA_INSULIN_PATHWAY%MSIGDB_C2%BIOCARTA_INSULIN_PATHWAY		20	-0.199434	-1.06568	0.362348	0.682205	1	7526	tags=70%, list=50%, signal=140%
POSITIVE REGULATION OF RECEPTOR INTERNALIZATION%GOBP%GO:0002092	POSITIVE REGULATION OF RECEPTOR INTERNALIZATION%GOBP%GO:0002092		15	-0.229136	-1.06567	0.358071	0.681697	1	7580	tags=73%, list=50%, signal=148%
CYTOSKELETAL REGULATION BY RHO GTPASE%PANTHER PATHWAY%P00016	CYTOSKELETAL REGULATION BY RHO GTPASE%PANTHER PATHWAY%P00016		48	-0.131433	-1.06436	0.383721	0.683928	1	5232	tags=48%, list=35%, signal=73%
PURINE NUCLEOSIDE TRIPHOSPHATE METABOLIC PROCESS%GOBP%GO:0009144	PURINE NUCLEOSIDE TRIPHOSPHATE METABOLIC PROCESS%GOBP%GO:0009144		171	-0.0705337	-1.06429	0.356604	0.683531	1	10903	tags=80%, list=73%, signal=287%
REGULATION OF PRODUCTION OF SMALL RNA INVOLVED IN GENE SILENCING BY RNA%GOBP%GO:0070920	REGULATION OF PRODUCTION OF SMALL RNA INVOLVED IN GENE SILENCING BY RNA%GOBP%GO:0070920		10	-0.278488	-1.06219	0.380282	0.68736	1	9342	tags=90%, list=62%, signal=238%
ALZHEIMER DISEASE-AMYLOID SECRETASE PATHWAY%PANTHER PATHWAY%P00003	ALZHEIMER DISEASE-AMYLOID SECRETASE PATHWAY%PANTHER PATHWAY%P00003		56	-0.119582	-1.062	0.345756	0.687228	1	7065	tags=59%, list=47%, signal=111%
MITOCHONDRIAL TRANSLATION INITIATION%REACTOME%R-HSA-5368286.1	MITOCHONDRIAL TRANSLATION INITIATION%REACTOME%R-HSA-5368286.1		82	-0.099722	-1.06182	0.358382	0.687044	1	12070	tags=90%, list=80%, signal=456%
G-PROTEIN ACTIVATION%REACTOME%R-HSA-202040.1	G-PROTEIN ACTIVATION%REACTOME%R-HSA-202040.1		18	-0.206507	-1.06168	0.363257	0.686842	1	2745	tags=39%, list=18%, signal=48%
DCC MEDIATED ATTRACTIVE SIGNALING%REACTOME%R-HSA-418885.1	DCC MEDIATED ATTRACTIVE SIGNALING%REACTOME%R-HSA-418885.1		13	-0.24422	-1.06137	0.394265	0.686927	1	10204	tags=92%, list=68%, signal=287%
REGULATION OF ION HOMEOSTASIS%GOBP%GO:2000021	REGULATION OF ION HOMEOSTASIS%GOBP%GO:2000021		92	-0.094322	-1.06125	0.354455	0.686629	1	3002	tags=29%, list=20%, signal=36%
PYRIMIDINE NUCLEOTIDE METABOLIC PROCESS%GOBP%GO:0006220	PYRIMIDINE NUCLEOTIDE METABOLIC PROCESS%GOBP%GO:0006220		24	-0.180246	-1.06125	0.379576	0.686086	1	10444	tags=88%, list=70%, signal=287%
INSULIN RECEPTOR SIGNALLING CASCADE%REACTOME%R-HSA-74751.3	INSULIN RECEPTOR SIGNALLING CASCADE%REACTOME%R-HSA-74751.3		28	-0.167069	-1.06091	0.381048	0.686238	1	7691	tags=68%, list=51%, signal=139%
MITOTIC G2 DNA DAMAGE CHECKPOINT%GOBP%GO:0007095	MITOTIC G2 DNA DAMAGE CHECKPOINT%GOBP%GO:0007095		10	-0.273926	-1.06061	0.379722	0.686342	1	7908	tags=80%, list=53%, signal=169%
DIVALENT INORGANIC CATION TRANSPORT%GOBP%GO:0072511	DIVALENT INORGANIC CATION TRANSPORT%GOBP%GO:0072511		140	-0.0767167	-1.06045	0.359375	0.686132	1	2508	tags=24%, list=17%, signal=29%
COMPLEX I BIOGENESIS%REACTOME DATABASE ID RELEASE 62%6799198	COMPLEX I BIOGENESIS%REACTOME DATABASE ID RELEASE 62%6799198		54	-0.123225	-1.06019	0.374477	0.686166	1	11790	tags=91%, list=78%, signal=420%
REGULATION OF HETEROTYPIC CELL-CELL ADHESION%GOBP%GO:0034114	REGULATION OF HETEROTYPIC CELL-CELL ADHESION%GOBP%GO:0034114		11	-0.259533	-1.05979	0.365957	0.68644	1	1568	tags=36%, list=10%, signal=41%
REGULATION OF RHO PROTEIN SIGNAL TRANSDUCTION%GOBP%GO:0035023	REGULATION OF RHO PROTEIN SIGNAL TRANSDUCTION%GOBP%GO:0035023		34	-0.153573	-1.05961	0.353057	0.686287	1	1676	tags=26%, list=11%, signal=30%
FOREBRAIN CELL MIGRATION%GOBP%GO:0021885	FOREBRAIN CELL MIGRATION%GOBP%GO:0021885		20	-0.191719	-1.05844	0.339921	0.688224	1	2383	tags=35%, list=16%, signal=42%
REGULATION OF CHOLESTEROL METABOLIC PROCESS%GOBP%GO:0090181	REGULATION OF CHOLESTEROL METABOLIC PROCESS%GOBP%GO:0090181		46	-0.132558	-1.05811	0.367265	0.688356	1	10754	tags=85%, list=72%, signal=297%
INTERLEUKIN-20 FAMILY SIGNALING%REACTOME%R-HSA-8854691.4	INTERLEUKIN-20 FAMILY SIGNALING%REACTOME%R-HSA-8854691.4		186	-0.0652686	-1.05811	0.349301	0.687821	1	2506	tags=23%, list=17%, signal=27%
PID_ILK_PATHWAY%MSIGDB_C2%PID_ILK_PATHWAY	PID_ILK_PATHWAY%MSIGDB_C2%PID_ILK_PATHWAY		44	-0.134743	-1.05785	0.388462	0.687852	1	4129	tags=41%, list=27%, signal=56%
NEGATIVE REGULATION OF PEPTIDE SECRETION%GOBP%GO:0002792	NEGATIVE REGULATION OF PEPTIDE SECRETION%GOBP%GO:0002792		46	-0.134995	-1.05763	0.38114	0.687762	1	3205	tags=35%, list=21%, signal=44%
REGULATION OF SKELETAL MUSCLE CELL DIFFERENTIATION%GOBP%GO:2001014	REGULATION OF SKELETAL MUSCLE CELL DIFFERENTIATION%GOBP%GO:2001014		10	-0.270896	-1.05699	0.372745	0.688577	1	3446	tags=50%, list=23%, signal=65%
INWARDLY RECTIFYING K+ CHANNELS%REACTOME DATABASE ID RELEASE 62%1296065	INWARDLY RECTIFYING K+ CHANNELS%REACTOME DATABASE ID RELEASE 62%1296065		24	-0.180563	-1.05653	0.392157	0.688997	1	6683	tags=63%, list=44%, signal=112%
MICROTUBULE ANCHORING%GOBP%GO:0034453	MICROTUBULE ANCHORING%GOBP%GO:0034453		16	-0.217357	-1.05556	0.376923	0.690463	1	1434	tags=31%, list=10%, signal=35%
DETERMINATION OF HEART LEFT/RIGHT ASYMMETRY%GOBP%GO:0061371	DETERMINATION OF HEART LEFT/RIGHT ASYMMETRY%GOBP%GO:0061371		26	-0.16977	-1.05552	0.349272	0.689996	1	5545	tags=54%, list=37%, signal=85%
RECEPTOR-TYPE TYROSINE-PROTEIN PHOSPHATASES%REACTOME%R-HSA-388844.2	RECEPTOR-TYPE TYROSINE-PROTEIN PHOSPHATASES%REACTOME%R-HSA-388844.2		18	-0.205393	-1.05528	0.382178	0.689969	1	1927	tags=33%, list=13%, signal=38%
SPINDLE ORGANIZATION%GOBP%GO:0007051	SPINDLE ORGANIZATION%GOBP%GO:0007051		90	-0.0949894	-1.05519	0.352459	0.689614	1	8599	tags=67%, list=57%, signal=155%
GLUCAGON-TYPE LIGAND RECEPTORS%REACTOME%R-HSA-420092.1	GLUCAGON-TYPE LIGAND RECEPTORS%REACTOME%R-HSA-420092.1		18	-0.202195	-1.05408	0.375723	0.691367	1	1975	tags=33%, list=13%, signal=38%
HALLMARK_G2M_CHECKPOINT%MSIGDB_C2%HALLMARK_G2M_CHECKPOINT	HALLMARK_G2M_CHECKPOINT%MSIGDB_C2%HALLMARK_G2M_CHECKPOINT		161	-0.0721264	-1.05381	0.377953	0.691382	1	4155	tags=35%, list=28%, signal=48%
PID_ERBB2_ERBB3_PATHWAY%MSIGDB_C2%PID_ERBB2_ERBB3_PATHWAY	PID_ERBB2_ERBB3_PATHWAY%MSIGDB_C2%PID_ERBB2_ERBB3_PATHWAY		41	-0.13757	-1.05375	0.376699	0.690984	1	4536	tags=44%, list=30%, signal=63%
METHYLATION%REACTOME DATABASE ID RELEASE 62%156581	METHYLATION%REACTOME DATABASE ID RELEASE 62%156581		11	-0.256167	-1.05336	0.362887	0.691247	1	9814	tags=91%, list=65%, signal=262%
PROTEIN DEACETYLATION%GOBP%GO:0006476	PROTEIN DEACETYLATION%GOBP%GO:0006476		37	-0.147558	-1.05327	0.389433	0.690909	1	10784	tags=86%, list=72%, signal=306%
HORMONE SECRETION%GOBP%GO:0046879	HORMONE SECRETION%GOBP%GO:0046879		21	-0.187394	-1.05311	0.386492	0.690703	1	7206	tags=67%, list=48%, signal=128%
CELLULAR RESPONSE TO RETINOIC ACID%GOBP%GO:0071300	CELLULAR RESPONSE TO RETINOIC ACID%GOBP%GO:0071300		26	-0.171645	-1.05276	0.361423	0.690938	1	4939	tags=50%, list=33%, signal=74%
NEGATIVE REGULATION OF HORMONE SECRETION%GOBP%GO:0046888	NEGATIVE REGULATION OF HORMONE SECRETION%GOBP%GO:0046888		18	-0.209136	-1.05242	0.392381	0.691141	1	4375	tags=50%, list=29%, signal=70%
BIOCARTA_PARKIN_PATHWAY%MSIGDB_C2%BIOCARTA_PARKIN_PATHWAY	BIOCARTA_PARKIN_PATHWAY%MSIGDB_C2%BIOCARTA_PARKIN_PATHWAY		12	-0.252553	-1.05233	0.361328	0.690801	1	4974	tags=58%, list=33%, signal=87%
NEGATIVE REGULATION OF NUCLEOCYTOPLASMIC TRANSPORT%GOBP%GO:0046823	NEGATIVE REGULATION OF NUCLEOCYTOPLASMIC TRANSPORT%GOBP%GO:0046823		48	-0.129837	-1.05233	0.382409	0.690271	1	6508	tags=56%, list=43%, signal=99%
PID_TRAIL_PATHWAY%MSIGDB_C2%PID_TRAIL_PATHWAY	PID_TRAIL_PATHWAY%MSIGDB_C2%PID_TRAIL_PATHWAY		22	-0.192592	-1.052	0.370902	0.690413	1	5307	tags=55%, list=35%, signal=84%
VESICLE TRANSPORT ALONG MICROTUBULE%GOBP%GO:0047496	VESICLE TRANSPORT ALONG MICROTUBULE%GOBP%GO:0047496		29	-0.161087	-1.05181	0.349594	0.690287	1	5875	tags=55%, list=39%, signal=90%
REGULATION OF DNA RECOMBINATION%GOBP%GO:0000018	REGULATION OF DNA RECOMBINATION%GOBP%GO:0000018		37	-0.147448	-1.05079	0.367387	0.691865	1	7537	tags=65%, list=50%, signal=130%
CDP-DIACYLGLYCEROL BIOSYNTHESIS I%HUMANCYC%PWY-5667	CDP-DIACYLGLYCEROL BIOSYNTHESIS I%HUMANCYC%PWY-5667		14	-0.233881	-1.05074	0.359281	0.691443	1	10442	tags=93%, list=69%, signal=304%
REGULATION OF CELLULAR AMINO ACID METABOLIC PROCESS%GOBP%GO:0006521	REGULATION OF CELLULAR AMINO ACID METABOLIC PROCESS%GOBP%GO:0006521		48	-0.130045	-1.04971	0.389105	0.692993	1	8383	tags=69%, list=56%, signal=155%
EARLY ENDOSOME TO LATE ENDOSOME TRANSPORT%GOBP%GO:0045022	EARLY ENDOSOME TO LATE ENDOSOME TRANSPORT%GOBP%GO:0045022		21	-0.193961	-1.04944	0.358925	0.693007	1	6392	tags=62%, list=43%, signal=108%
NIK/NF-KAPPAB SIGNALING%GOBP%GO:0038061	NIK/NF-KAPPAB SIGNALING%GOBP%GO:0038061		71	-0.104596	-1.0494	0.369048	0.692561	1	8383	tags=66%, list=56%, signal=149%
CAMERA-TYPE EYE MORPHOGENESIS%GOBP%GO:0048593	CAMERA-TYPE EYE MORPHOGENESIS%GOBP%GO:0048593		34	-0.153082	-1.04909	0.392638	0.692674	1	3451	tags=38%, list=23%, signal=50%
CARBOXYLIC ACID TRANSPORT%GOBP%GO:0046942	CARBOXYLIC ACID TRANSPORT%GOBP%GO:0046942		136	-0.0761602	-1.04908	0.382114	0.692173	1	1629	tags=18%, list=11%, signal=20%
OSTEOBLAST DIFFERENTIATION%GOBP%GO:0001649	OSTEOBLAST DIFFERENTIATION%GOBP%GO:0001649		58	-0.114595	-1.04903	0.376321	0.691747	1	3985	tags=38%, list=27%, signal=51%
PREFOLDIN MEDIATED TRANSFER OF SUBSTRATE TO CCT TRIC%REACTOME%R-HSA-389957.2	PREFOLDIN MEDIATED TRANSFER OF SUBSTRATE TO CCT TRIC%REACTOME%R-HSA-389957.2		24	-0.17583	-1.04863	0.375734	0.692064	1	6754	tags=63%, list=45%, signal=113%
G ALPHA (12 13) SIGNALLING EVENTS%REACTOME%R-HSA-416482.3	G ALPHA (12 13) SIGNALLING EVENTS%REACTOME%R-HSA-416482.3		71	-0.105757	-1.04732	0.377176	0.694216	1	3710	tags=35%, list=25%, signal=47%
HALLMARK_TGF_BETA_SIGNALING%MSIGDB_C2%HALLMARK_TGF_BETA_SIGNALING	HALLMARK_TGF_BETA_SIGNALING%MSIGDB_C2%HALLMARK_TGF_BETA_SIGNALING		49	-0.128382	-1.04551	0.36747	0.697506	1	4211	tags=41%, list=28%, signal=57%
POSITIVE REGULATION OF DNA DAMAGE RESPONSE, SIGNAL TRANSDUCTION BY P53 CLASS MEDIATOR%GOBP%GO:0043517	POSITIVE REGULATION OF DNA DAMAGE RESPONSE, SIGNAL TRANSDUCTION BY P53 CLASS MEDIATOR%GOBP%GO:0043517		10	-0.270896	-1.04502	0.388655	0.698001	1	3446	tags=50%, list=23%, signal=65%
CRMPS IN SEMA3A SIGNALING%REACTOME%R-HSA-399956.1	CRMPS IN SEMA3A SIGNALING%REACTOME%R-HSA-399956.1		16	-0.2149	-1.04472	0.363636	0.698111	1	3349	tags=44%, list=22%, signal=56%
FRS-MEDIATED FGFR3 SIGNALING%REACTOME DATABASE ID RELEASE 62%5654706	FRS-MEDIATED FGFR3 SIGNALING%REACTOME DATABASE ID RELEASE 62%5654706		10	-0.270163	-1.044	0.398798	0.699069	1	6462	tags=70%, list=43%, signal=123%
FRS-MEDIATED FGFR4 SIGNALING%REACTOME%R-HSA-5654712.3	FRS-MEDIATED FGFR4 SIGNALING%REACTOME%R-HSA-5654712.3		10	-0.270163	-1.04387	0.393214	0.698789	1	6462	tags=70%, list=43%, signal=123%
SIGNALING BY NGF%REACTOME%R-HSA-166520.2	SIGNALING BY NGF%REACTOME%R-HSA-166520.2		158	-0.0721685	-1.04298	0.39645	0.700101	1	5870	tags=46%, list=39%, signal=75%
GLYCOSPHINGOLIPID BIOSYNTHETIC PROCESS%GOBP%GO:0006688	GLYCOSPHINGOLIPID BIOSYNTHETIC PROCESS%GOBP%GO:0006688		16	-0.219585	-1.04298	0.383064	0.699578	1	7974	tags=75%, list=53%, signal=160%
COLLAGEN METABOLIC PROCESS%GOBP%GO:0032963	COLLAGEN METABOLIC PROCESS%GOBP%GO:0032963		42	-0.133876	-1.04277	0.394477	0.699459	1	2288	tags=29%, list=15%, signal=34%
3-PHOSPHOINOSITIDE DEGRADATION%HUMANCYC%PWY-6368	3-PHOSPHOINOSITIDE DEGRADATION%HUMANCYC%PWY-6368		19	-0.198615	-1.04266	0.379962	0.699148	1	10464	tags=89%, list=70%, signal=294%
REGULATION OF SUPRAMOLECULAR FIBER ORGANIZATION%GOBP%GO:1902903	REGULATION OF SUPRAMOLECULAR FIBER ORGANIZATION%GOBP%GO:1902903		169	-0.0699795	-1.04232	0.385567	0.699312	1	5896	tags=46%, list=39%, signal=75%
DIVALENT METAL ION TRANSPORT%GOBP%GO:0070838	DIVALENT METAL ION TRANSPORT%GOBP%GO:0070838		140	-0.0767167	-1.04223	0.397313	0.69898	1	2508	tags=24%, list=17%, signal=29%
POSITIVE REGULATION OF PROTEIN BINDING%GOBP%GO:0032092	POSITIVE REGULATION OF PROTEIN BINDING%GOBP%GO:0032092		53	-0.119296	-1.04218	0.360417	0.698542	1	10405	tags=81%, list=69%, signal=263%
PEPTIDYL-SERINE MODIFICATION%GOBP%GO:0018209	PEPTIDYL-SERINE MODIFICATION%GOBP%GO:0018209		140	-0.0751763	-1.04182	0.38523	0.698754	1	7897	tags=60%, list=53%, signal=125%
TRANSCYTOSIS%GOBP%GO:0045056	TRANSCYTOSIS%GOBP%GO:0045056		10	-0.270829	-1.04124	0.365801	0.699349	1	3447	tags=50%, list=23%, signal=65%
NEGATIVE REGULATION OF PURINE NUCLEOTIDE BIOSYNTHETIC PROCESS%GOBP%GO:1900372	NEGATIVE REGULATION OF PURINE NUCLEOTIDE BIOSYNTHETIC PROCESS%GOBP%GO:1900372		22	-0.183872	-1.04115	0.396728	0.699013	1	2706	tags=36%, list=18%, signal=44%
FC RECEPTOR SIGNALING PATHWAY%GOBP%GO:0038093	FC RECEPTOR SIGNALING PATHWAY%GOBP%GO:0038093		153	-0.0729238	-1.04022	0.41109	0.700371	1	3532	tags=31%, list=24%, signal=40%
DEFECTS IN VITAMIN AND COFACTOR METABOLISM%REACTOME%R-HSA-3296482.1	DEFECTS IN VITAMIN AND COFACTOR METABOLISM%REACTOME%R-HSA-3296482.1		15	-0.224428	-1.04002	0.423598	0.700303	1	9654	tags=87%, list=64%, signal=242%
CALCIUM ION HOMEOSTASIS%GOBP%GO:0055074	CALCIUM ION HOMEOSTASIS%GOBP%GO:0055074		160	-0.0698663	-1.03906	0.385057	0.701852	1	1404	tags=16%, list=9%, signal=18%
CELLULAR COMPONENT ASSEMBLY INVOLVED IN MORPHOGENESIS%GOBP%GO:0010927	CELLULAR COMPONENT ASSEMBLY INVOLVED IN MORPHOGENESIS%GOBP%GO:0010927		37	-0.143729	-1.03895	0.390438	0.701546	1	3938	tags=41%, list=26%, signal=55%
REGULATION OF MITOTIC NUCLEAR DIVISION%GOBP%GO:0007088	REGULATION OF MITOTIC NUCLEAR DIVISION%GOBP%GO:0007088		106	-0.0844308	-1.03882	0.425051	0.701283	1	10081	tags=75%, list=67%, signal=228%
SIGNALLING TO ERKS%REACTOME%R-HSA-187687.1	SIGNALLING TO ERKS%REACTOME%R-HSA-187687.1		27	-0.169504	-1.03846	0.377734	0.701489	1	5806	tags=56%, list=39%, signal=90%
POSITIVE REGULATION OF WNT SIGNALING PATHWAY%GOBP%GO:0030177	POSITIVE REGULATION OF WNT SIGNALING PATHWAY%GOBP%GO:0030177		109	-0.0871523	-1.03835	0.408163	0.701222	1	11107	tags=83%, list=74%, signal=314%
BIOCARTA_HDAC_PATHWAY%MSIGDB_C2%BIOCARTA_HDAC_PATHWAY	BIOCARTA_HDAC_PATHWAY%MSIGDB_C2%BIOCARTA_HDAC_PATHWAY		26	-0.17186	-1.03811	0.398496	0.701184	1	3780	tags=42%, list=25%, signal=56%
NEGATIVE REGULATION OF CALCIUM ION TRANSPORT%GOBP%GO:0051926	NEGATIVE REGULATION OF CALCIUM ION TRANSPORT%GOBP%GO:0051926		21	-0.189467	-1.03676	0.407332	0.703403	1	4313	tags=48%, list=29%, signal=67%
REGULATION OF ORNITHINE DECARBOXYLASE (ODC)%REACTOME%R-HSA-350562.1	REGULATION OF ORNITHINE DECARBOXYLASE (ODC)%REACTOME%R-HSA-350562.1		45	-0.131412	-1.03644	0.388145	0.70351	1	8383	tags=69%, list=56%, signal=155%
LDL CLEARANCE%REACTOME DATABASE ID RELEASE 62%8964038	LDL CLEARANCE%REACTOME DATABASE ID RELEASE 62%8964038		16	-0.216857	-1.03611	0.388889	0.703674	1	8954	tags=81%, list=60%, signal=201%
BIOCARTA_CDC42RAC_PATHWAY%MSIGDB_C2%BIOCARTA_CDC42RAC_PATHWAY	BIOCARTA_CDC42RAC_PATHWAY%MSIGDB_C2%BIOCARTA_CDC42RAC_PATHWAY		15	-0.219365	-1.0357	0.404	0.704021	1	9730	tags=87%, list=65%, signal=246%
HH MUTANTS THAT DON'T UNDERGO AUTOCATALYTIC PROCESSING ARE DEGRADED BY ERAD%REACTOME DATABASE ID RELEASE 62%5362768	HH MUTANTS THAT DON'T UNDERGO AUTOCATALYTIC PROCESSING ARE DEGRADED BY ERAD%REACTOME DATABASE ID RELEASE 62%5362768		51	-0.125667	-1.03566	0.439306	0.703572	1	11082	tags=86%, list=74%, signal=328%
RNA SECONDARY STRUCTURE UNWINDING%GOBP%GO:0010501	RNA SECONDARY STRUCTURE UNWINDING%GOBP%GO:0010501		42	-0.13402	-1.03536	0.393881	0.703689	1	4790	tags=45%, list=32%, signal=66%
REGULATION OF CELL-MATRIX ADHESION%GOBP%GO:0001952	REGULATION OF CELL-MATRIX ADHESION%GOBP%GO:0001952		59	-0.114988	-1.03475	0.384774	0.704463	1	2100	tags=25%, list=14%, signal=29%
ATP BIOSYNTHETIC PROCESS%GOBP%GO:0006754	ATP BIOSYNTHETIC PROCESS%GOBP%GO:0006754		33	-0.147929	-1.03454	0.408	0.704361	1	6434	tags=58%, list=43%, signal=100%
COOPERATION OF PREFOLDIN AND TRIC CCT IN ACTIN AND TUBULIN FOLDING%REACTOME DATABASE ID RELEASE 62%389958	COOPERATION OF PREFOLDIN AND TRIC CCT IN ACTIN AND TUBULIN FOLDING%REACTOME DATABASE ID RELEASE 62%389958		26	-0.166221	-1.0336	0.399573	0.705757	1	6754	tags=62%, list=45%, signal=112%
KERATAN SULFATE BIOSYNTHETIC PROCESS%GOBP%GO:0018146	KERATAN SULFATE BIOSYNTHETIC PROCESS%GOBP%GO:0018146		20	-0.187921	-1.03319	0.386667	0.706078	1	8450	tags=75%, list=56%, signal=171%
NICOTINE PHARMACODYNAMICS PATHWAY%PANTHER PATHWAY%P06587	NICOTINE PHARMACODYNAMICS PATHWAY%PANTHER PATHWAY%P06587		17	-0.209837	-1.02919	0.395582	0.713946	1	5690	tags=59%, list=38%, signal=95%
SKELETAL MUSCLE TISSUE DEVELOPMENT%GOBP%GO:0007519	SKELETAL MUSCLE TISSUE DEVELOPMENT%GOBP%GO:0007519		20	-0.19022	-1.02897	0.393814	0.713861	1	3908	tags=45%, list=26%, signal=61%
MONOVALENT INORGANIC CATION HOMEOSTASIS%GOBP%GO:0055067	MONOVALENT INORGANIC CATION HOMEOSTASIS%GOBP%GO:0055067		73	-0.104473	-1.02836	0.421053	0.714597	1	2967	tags=30%, list=20%, signal=37%
STABILIZATION OF P53%REACTOME%R-HSA-69541.4	STABILIZATION OF P53%REACTOME%R-HSA-69541.4		50	-0.122538	-1.02827	0.375	0.714236	1	8383	tags=68%, list=56%, signal=153%
REGULATION OF GLIAL CELL DIFFERENTIATION%GOBP%GO:0045685	REGULATION OF GLIAL CELL DIFFERENTIATION%GOBP%GO:0045685		12	-0.247547	-1.02789	0.413793	0.714512	1	2545	tags=42%, list=17%, signal=50%
INTERLEUKIN-17 SIGNALING%REACTOME DATABASE ID RELEASE 62%448424	INTERLEUKIN-17 SIGNALING%REACTOME DATABASE ID RELEASE 62%448424		65	-0.106412	-1.02652	0.41	0.716967	1	5806	tags=49%, list=39%, signal=80%
RECEPTOR INTERNALIZATION%GOBP%GO:0031623	RECEPTOR INTERNALIZATION%GOBP%GO:0031623		28	-0.161401	-1.0258	0.42029	0.717975	1	7776	tags=68%, list=52%, signal=140%
THIOESTER BIOSYNTHETIC PROCESS%GOBP%GO:0035384	THIOESTER BIOSYNTHETIC PROCESS%GOBP%GO:0035384		32	-0.147492	-1.02541	0.414062	0.718213	1	10467	tags=84%, list=70%, signal=278%
PRESYNAPTIC PHASE OF HOMOLOGOUS DNA PAIRING AND STRAND EXCHANGE%REACTOME DATABASE ID RELEASE 62%5693616	PRESYNAPTIC PHASE OF HOMOLOGOUS DNA PAIRING AND STRAND EXCHANGE%REACTOME DATABASE ID RELEASE 62%5693616		32	-0.152427	-1.02411	0.381044	0.720364	1	10393	tags=84%, list=69%, signal=273%
OPIOID SIGNALLING%REACTOME%R-HSA-111885.1	OPIOID SIGNALLING%REACTOME%R-HSA-111885.1		68	-0.107365	-1.02391	0.413361	0.720263	1	4140	tags=38%, list=28%, signal=53%
MAPK6 MAPK4 SIGNALING%REACTOME DATABASE ID RELEASE 62%5687128	MAPK6 MAPK4 SIGNALING%REACTOME DATABASE ID RELEASE 62%5687128		77	-0.0973122	-1.02349	0.39666	0.720606	1	8498	tags=66%, list=57%, signal=152%
POSITIVE REGULATION OF MACROAUTOPHAGY%GOBP%GO:0016239	POSITIVE REGULATION OF MACROAUTOPHAGY%GOBP%GO:0016239		43	-0.133175	-1.02337	0.42278	0.720313	1	9886	tags=79%, list=66%, signal=231%
DECTIN-1 MEDIATED NONCANONICAL NF-KB SIGNALING%REACTOME DATABASE ID RELEASE 62%5607761	DECTIN-1 MEDIATED NONCANONICAL NF-KB SIGNALING%REACTOME DATABASE ID RELEASE 62%5607761		55	-0.115279	-1.02295	0.40404	0.720643	1	8383	tags=67%, list=56%, signal=152%
CILIUM OR FLAGELLUM-DEPENDENT CELL MOTILITY%GOBP%GO:0001539	CILIUM OR FLAGELLUM-DEPENDENT CELL MOTILITY%GOBP%GO:0001539		11	-0.253939	-1.02259	0.414286	0.720883	1	1652	tags=36%, list=11%, signal=41%
RESPONSE TO INSULIN%GOBP%GO:0032868	RESPONSE TO INSULIN%GOBP%GO:0032868		92	-0.0899409	-1.02175	0.413793	0.722082	1	3884	tags=35%, list=26%, signal=47%
HALLMARK_HEDGEHOG_SIGNALING%MSIGDB_C2%HALLMARK_HEDGEHOG_SIGNALING	HALLMARK_HEDGEHOG_SIGNALING%MSIGDB_C2%HALLMARK_HEDGEHOG_SIGNALING		32	-0.153595	-1.02001	0.411881	0.725185	1	2863	tags=34%, list=19%, signal=42%
BIOCARTA_MTOR_PATHWAY%MSIGDB_C2%BIOCARTA_MTOR_PATHWAY	BIOCARTA_MTOR_PATHWAY%MSIGDB_C2%BIOCARTA_MTOR_PATHWAY		22	-0.181194	-1.01976	0.415094	0.725176	1	5478	tags=55%, list=36%, signal=86%
ABC-FAMILY PROTEINS MEDIATED TRANSPORT%REACTOME DATABASE ID RELEASE 62%382556	ABC-FAMILY PROTEINS MEDIATED TRANSPORT%REACTOME DATABASE ID RELEASE 62%382556		86	-0.0938296	-1.01894	0.41966	0.726328	1	8383	tags=65%, list=56%, signal=146%
INTERLEUKIN RECEPTOR SHC SIGNALING%REACTOME DATABASE ID RELEASE 62%912526	INTERLEUKIN RECEPTOR SHC SIGNALING%REACTOME DATABASE ID RELEASE 62%912526		15	-0.223695	-1.01843	0.426829	0.726842	1	3655	tags=47%, list=24%, signal=62%
PYRIMIDINE-CONTAINING COMPOUND CATABOLIC PROCESS%GOBP%GO:0072529	PYRIMIDINE-CONTAINING COMPOUND CATABOLIC PROCESS%GOBP%GO:0072529		22	-0.181645	-1.0182	0.416667	0.726798	1	8886	tags=77%, list=59%, signal=189%
ST_ERK1_ERK2_MAPK_PATHWAY%MSIGDB_C2%ST_ERK1_ERK2_MAPK_PATHWAY	ST_ERK1_ERK2_MAPK_PATHWAY%MSIGDB_C2%ST_ERK1_ERK2_MAPK_PATHWAY		30	-0.156141	-1.01793	0.410359	0.726832	1	5673	tags=53%, list=38%, signal=86%
POSITIVE REGULATION OF DNA-TEMPLATED TRANSCRIPTION, ELONGATION%GOBP%GO:0032786	POSITIVE REGULATION OF DNA-TEMPLATED TRANSCRIPTION, ELONGATION%GOBP%GO:0032786		19	-0.198682	-1.01768	0.423529	0.726765	1	10463	tags=89%, list=70%, signal=294%
POSITIVE REGULATION OF INTRACELLULAR PROTEIN TRANSPORT%GOBP%GO:0090316	POSITIVE REGULATION OF INTRACELLULAR PROTEIN TRANSPORT%GOBP%GO:0090316		168	-0.0686096	-1.01752	0.414201	0.726572	1	3990	tags=33%, list=27%, signal=45%
KERATAN SULFATE BIOSYNTHESIS%REACTOME%R-HSA-2022854.1	KERATAN SULFATE BIOSYNTHESIS%REACTOME%R-HSA-2022854.1		20	-0.187921	-1.01733	0.393684	0.726425	1	8450	tags=75%, list=56%, signal=171%
PROTEIN LOCALIZATION TO MITOCHONDRION%GOBP%GO:0070585	PROTEIN LOCALIZATION TO MITOCHONDRION%GOBP%GO:0070585		57	-0.116182	-1.01693	0.428571	0.72672	1	11969	tags=91%, list=80%, signal=447%
BIOCARTA_ETC_PATHWAY%MSIGDB_C2%BIOCARTA_ETC_PATHWAY	BIOCARTA_ETC_PATHWAY%MSIGDB_C2%BIOCARTA_ETC_PATHWAY		12	-0.241324	-1.01568	0.41841	0.728835	1	11403	tags=100%, list=76%, signal=414%
ORGANIC ACID TRANSPORT%GOBP%GO:0015849	ORGANIC ACID TRANSPORT%GOBP%GO:0015849		136	-0.0761602	-1.01566	0.426036	0.728347	1	1629	tags=18%, list=11%, signal=20%
REGULATION OF SPROUTING ANGIOGENESIS%GOBP%GO:1903670	REGULATION OF SPROUTING ANGIOGENESIS%GOBP%GO:1903670		24	-0.172541	-1.01518	0.426587	0.72883	1	1795	tags=29%, list=12%, signal=33%
EYE MORPHOGENESIS%GOBP%GO:0048592	EYE MORPHOGENESIS%GOBP%GO:0048592		48	-0.122424	-1.01475	0.43254	0.729183	1	6306	tags=54%, list=42%, signal=93%
CELL RECOGNITION%GOBP%GO:0008037	CELL RECOGNITION%GOBP%GO:0008037		48	-0.123809	-1.01418	0.443038	0.72985	1	2529	tags=29%, list=17%, signal=35%
CELL CYCLE G1/S PHASE TRANSITION%GOBP%GO:0044843	CELL CYCLE G1/S PHASE TRANSITION%GOBP%GO:0044843		86	-0.0936335	-1.01408	0.423625	0.729497	1	5940	tags=49%, list=40%, signal=80%
NUCLEOSIDE MONOPHOSPHATE METABOLIC PROCESS%GOBP%GO:0009123	NUCLEOSIDE MONOPHOSPHATE METABOLIC PROCESS%GOBP%GO:0009123		181	-0.0652506	-1.01407	0.42562	0.728991	1	10903	tags=79%, list=73%, signal=285%
SYNTHESIS OF PIPS AT THE PLASMA MEMBRANE%REACTOME%R-HSA-1660499.6	SYNTHESIS OF PIPS AT THE PLASMA MEMBRANE%REACTOME%R-HSA-1660499.6		46	-0.128156	-1.01401	0.424686	0.728599	1	7227	tags=61%, list=48%, signal=117%
OTHER SEMAPHORIN INTERACTIONS%REACTOME DATABASE ID RELEASE 62%416700	OTHER SEMAPHORIN INTERACTIONS%REACTOME DATABASE ID RELEASE 62%416700		15	-0.221541	-1.01361	0.412429	0.728887	1	4689	tags=53%, list=31%, signal=77%
PURINE NUCLEOSIDE MONOPHOSPHATE BIOSYNTHETIC PROCESS%GOBP%GO:0009127	PURINE NUCLEOSIDE MONOPHOSPHATE BIOSYNTHETIC PROCESS%GOBP%GO:0009127		47	-0.12232	-1.01332	0.409357	0.728963	1	8079	tags=66%, list=54%, signal=142%
DEVELOPMENTAL CELL GROWTH%GOBP%GO:0048588	DEVELOPMENTAL CELL GROWTH%GOBP%GO:0048588		39	-0.140374	-1.0131	0.417495	0.728889	1	6373	tags=56%, list=42%, signal=98%
ESTABLISHMENT OF SPINDLE ORIENTATION%GOBP%GO:0051294	ESTABLISHMENT OF SPINDLE ORIENTATION%GOBP%GO:0051294		15	-0.220986	-1.01289	0.435453	0.728803	1	5699	tags=60%, list=38%, signal=97%
NEGATIVE REGULATION OF PROTEIN LOCALIZATION TO PLASMA MEMBRANE%GOBP%GO:1903077	NEGATIVE REGULATION OF PROTEIN LOCALIZATION TO PLASMA MEMBRANE%GOBP%GO:1903077		17	-0.203296	-1.01157	0.422764	0.731001	1	6672	tags=65%, list=44%, signal=116%
REGULATION OF FIBROBLAST MIGRATION%GOBP%GO:0010762	REGULATION OF FIBROBLAST MIGRATION%GOBP%GO:0010762		14	-0.224374	-1.01143	0.430041	0.730769	1	1999	tags=36%, list=13%, signal=41%
ATF6 (ATF6-ALPHA) ACTIVATES CHAPERONES%REACTOME%R-HSA-381033.2	ATF6 (ATF6-ALPHA) ACTIVATES CHAPERONES%REACTOME%R-HSA-381033.2		11	-0.24884	-1.01141	0.435417	0.730296	1	9924	tags=91%, list=66%, signal=268%
NEGATIVE REGULATION OF NUCLEOTIDE BIOSYNTHETIC PROCESS%GOBP%GO:0030809	NEGATIVE REGULATION OF NUCLEOTIDE BIOSYNTHETIC PROCESS%GOBP%GO:0030809		22	-0.183872	-1.01092	0.447853	0.730788	1	2706	tags=36%, list=18%, signal=44%
HEME METABOLIC PROCESS%GOBP%GO:0042168	HEME METABOLIC PROCESS%GOBP%GO:0042168		18	-0.199248	-1.01092	0.429787	0.730257	1	8697	tags=78%, list=58%, signal=184%
CELL DIVISION%GOBP%GO:0051301	CELL DIVISION%GOBP%GO:0051301		105	-0.0834131	-1.01049	0.430303	0.730639	1	7056	tags=55%, list=47%, signal=103%
CILIUM-DEPENDENT CELL MOTILITY%GOBP%GO:0060285	CILIUM-DEPENDENT CELL MOTILITY%GOBP%GO:0060285		11	-0.253939	-1.01029	0.41785	0.730523	1	1652	tags=36%, list=11%, signal=41%
NEGATIVE REGULATION OF MITOTIC SISTER CHROMATID SEGREGATION%GOBP%GO:0033048	NEGATIVE REGULATION OF MITOTIC SISTER CHROMATID SEGREGATION%GOBP%GO:0033048		16	-0.205335	-1.00913	0.424658	0.732394	1	10066	tags=88%, list=67%, signal=265%
ANAPHASE-PROMOTING COMPLEX-DEPENDENT CATABOLIC PROCESS%GOBP%GO:0031145	ANAPHASE-PROMOTING COMPLEX-DEPENDENT CATABOLIC PROCESS%GOBP%GO:0031145		70	-0.104509	-1.00877	0.426901	0.73259	1	11102	tags=84%, list=74%, signal=321%
PID_NETRIN_PATHWAY%MSIGDB_C2%PID_NETRIN_PATHWAY	PID_NETRIN_PATHWAY%MSIGDB_C2%PID_NETRIN_PATHWAY		32	-0.148161	-1.00849	0.414634	0.732658	1	3414	tags=38%, list=23%, signal=48%
REGULATION OF INTERFERON-BETA PRODUCTION%GOBP%GO:0032648	REGULATION OF INTERFERON-BETA PRODUCTION%GOBP%GO:0032648		28	-0.160363	-1.00839	0.377358	0.73234	1	9938	tags=82%, list=66%, signal=242%
GLI3 IS PROCESSED TO GLI3R BY THE PROTEASOME%REACTOME DATABASE ID RELEASE 62%5610785	GLI3 IS PROCESSED TO GLI3R BY THE PROTEASOME%REACTOME DATABASE ID RELEASE 62%5610785		54	-0.11476	-1.00838	0.39798	0.731829	1	11082	tags=85%, list=74%, signal=323%
BIOCARTA_RANKL_PATHWAY%MSIGDB_C2%BIOCARTA_RANKL_PATHWAY	BIOCARTA_RANKL_PATHWAY%MSIGDB_C2%BIOCARTA_RANKL_PATHWAY		11	-0.245062	-1.00824	0.408451	0.731611	1	5883	tags=64%, list=39%, signal=105%
ACTIVATION OF G PROTEIN GATED POTASSIUM CHANNELS%REACTOME DATABASE ID RELEASE 62%1296041	ACTIVATION OF G PROTEIN GATED POTASSIUM CHANNELS%REACTOME DATABASE ID RELEASE 62%1296041		19	-0.192207	-1.00735	0.418651	0.733043	1	7397	tags=68%, list=49%, signal=135%
ACYL-COA BIOSYNTHETIC PROCESS%GOBP%GO:0071616	ACYL-COA BIOSYNTHETIC PROCESS%GOBP%GO:0071616		32	-0.147492	-1.00641	0.458586	0.734507	1	10467	tags=84%, list=70%, signal=278%
RRNA-CONTAINING RIBONUCLEOPROTEIN COMPLEX EXPORT FROM NUCLEUS%GOBP%GO:0071428	RRNA-CONTAINING RIBONUCLEOPROTEIN COMPLEX EXPORT FROM NUCLEUS%GOBP%GO:0071428		13	-0.2238	-1.00537	0.430612	0.736107	1	8199	tags=77%, list=55%, signal=169%
ISG15 ANTIVIRAL MECHANISM%REACTOME DATABASE ID RELEASE 62%1169408	ISG15 ANTIVIRAL MECHANISM%REACTOME DATABASE ID RELEASE 62%1169408		66	-0.105123	-1.00526	0.440644	0.735802	1	10494	tags=80%, list=70%, signal=265%
G PROTEIN GATED POTASSIUM CHANNELS%REACTOME%R-HSA-1296059.1	G PROTEIN GATED POTASSIUM CHANNELS%REACTOME%R-HSA-1296059.1		19	-0.192207	-1.00475	0.422078	0.736388	1	7397	tags=68%, list=49%, signal=135%
REGULATION OF RYANODINE-SENSITIVE CALCIUM-RELEASE CHANNEL ACTIVITY%GOBP%GO:0060314	REGULATION OF RYANODINE-SENSITIVE CALCIUM-RELEASE CHANNEL ACTIVITY%GOBP%GO:0060314		16	-0.211581	-1.00455	0.429752	0.736273	1	6216	tags=63%, list=41%, signal=106%
AXO-DENDRITIC TRANSPORT%GOBP%GO:0008088	AXO-DENDRITIC TRANSPORT%GOBP%GO:0008088		31	-0.149387	-1.00438	0.434263	0.73612	1	8424	tags=71%, list=56%, signal=161%
REGULATION OF PROTEIN LOCALIZATION TO CELL SURFACE%GOBP%GO:2000008	REGULATION OF PROTEIN LOCALIZATION TO CELL SURFACE%GOBP%GO:2000008		23	-0.175026	-1.00426	0.426829	0.73586	1	11747	tags=96%, list=78%, signal=438%
NEGATIVE REGULATION OF CHROMOSOME SEGREGATION%GOBP%GO:0051985	NEGATIVE REGULATION OF CHROMOSOME SEGREGATION%GOBP%GO:0051985		16	-0.205335	-1.00364	0.441352	0.736682	1	10066	tags=88%, list=67%, signal=265%
BIOCARTA_RANMS_PATHWAY%MSIGDB_C2%BIOCARTA_RANMS_PATHWAY	BIOCARTA_RANMS_PATHWAY%MSIGDB_C2%BIOCARTA_RANMS_PATHWAY		10	-0.261339	-1.00344	0.436735	0.736569	1	11102	tags=100%, list=74%, signal=383%
ERK MAPK TARGETS%REACTOME DATABASE ID RELEASE 62%198753	ERK MAPK TARGETS%REACTOME DATABASE ID RELEASE 62%198753		22	-0.17887	-1.00253	0.422701	0.737988	1	3464	tags=41%, list=23%, signal=53%
NETRIN-MEDIATED SIGNALING EVENTS%PATHWAY INTERACTION DATABASE NCI-NATURE CURATED DATA%NETRIN-MEDIATED SIGNALING EVENTS	NETRIN-MEDIATED SIGNALING EVENTS%PATHWAY INTERACTION DATABASE NCI-NATURE CURATED DATA%NETRIN-MEDIATED SIGNALING EVENTS		32	-0.148161	-1.00216	0.440162	0.738195	1	3414	tags=38%, list=23%, signal=48%
ERK1 ERK2 PATHWAY%REACTOME DATABASE ID RELEASE 62%5684996	ERK1 ERK2 PATHWAY%REACTOME DATABASE ID RELEASE 62%5684996		183	-0.0635602	-1.00208	0.441006	0.737852	1	2506	tags=23%, list=17%, signal=27%
HEPARAN SULFATE PROTEOGLYCAN METABOLIC PROCESS%GOBP%GO:0030201	HEPARAN SULFATE PROTEOGLYCAN METABOLIC PROCESS%GOBP%GO:0030201		20	-0.187421	-1.00183	0.421158	0.737825	1	945	tags=25%, list=6%, signal=27%
REGULATION OF RNA EXPORT FROM NUCLEUS%GOBP%GO:0046831	REGULATION OF RNA EXPORT FROM NUCLEUS%GOBP%GO:0046831		12	-0.240958	-1.00171	0.429961	0.737553	1	3896	tags=50%, list=26%, signal=67%
SIGNALING BY INSULIN RECEPTOR%REACTOME%R-HSA-74752.1	SIGNALING BY INSULIN RECEPTOR%REACTOME%R-HSA-74752.1		46	-0.125206	-1.00139	0.4375	0.737682	1	3025	tags=33%, list=20%, signal=41%
TNFR2 NON-CANONICAL NF-KB PATHWAY%REACTOME%R-HSA-5668541.2	TNFR2 NON-CANONICAL NF-KB PATHWAY%REACTOME%R-HSA-5668541.2		69	-0.103551	-1.0011	0.432049	0.737784	1	11082	tags=84%, list=74%, signal=319%
ESTABLISHMENT OF CELL POLARITY%GOBP%GO:0030010	ESTABLISHMENT OF CELL POLARITY%GOBP%GO:0030010		53	-0.116025	-1.00052	0.437859	0.738482	1	9320	tags=74%, list=62%, signal=193%
ANTIVIRAL MECHANISM BY IFN-STIMULATED GENES%REACTOME DATABASE ID RELEASE 62%1169410	ANTIVIRAL MECHANISM BY IFN-STIMULATED GENES%REACTOME DATABASE ID RELEASE 62%1169410		66	-0.105123	-1.00044	0.425358	0.738129	1	10494	tags=80%, list=70%, signal=265%
POSITIVE REGULATION OF ADAPTIVE IMMUNE RESPONSE BASED ON SOMATIC RECOMBINATION OF IMMUNE RECEPTORS BUILT FROM IMMUNOGLOBULIN SUPERFAMILY DOMAINS%GOBP%GO:0002824	POSITIVE REGULATION OF ADAPTIVE IMMUNE RESPONSE BASED ON SOMATIC RECOMBINATION OF IMMUNE RECEPTORS BUILT FROM IMMUNOGLOBULIN SUPERFAMILY DOMAINS%GOBP%GO:0002824		25	-0.168667	-1.00032	0.417323	0.737856	1	8890	tags=76%, list=59%, signal=186%
REGULATION OF DOUBLE-STRAND BREAK REPAIR VIA HOMOLOGOUS RECOMBINATION%GOBP%GO:0010569	REGULATION OF DOUBLE-STRAND BREAK REPAIR VIA HOMOLOGOUS RECOMBINATION%GOBP%GO:0010569		20	-0.185088	-1.00004	0.442623	0.737914	1	3985	tags=45%, list=27%, signal=61%
NEGATIVE REGULATION OF NF-KAPPAB IMPORT INTO NUCLEUS%GOBP%GO:0042347	NEGATIVE REGULATION OF NF-KAPPAB IMPORT INTO NUCLEUS%GOBP%GO:0042347		13	-0.235806	-0.99989	0.446502	0.737701	1	6863	tags=69%, list=46%, signal=127%
BIOCARTA_GSK3_PATHWAY%MSIGDB_C2%BIOCARTA_GSK3_PATHWAY	BIOCARTA_GSK3_PATHWAY%MSIGDB_C2%BIOCARTA_GSK3_PATHWAY		24	-0.176674	-0.9997	0.420945	0.737591	1	1733	tags=29%, list=12%, signal=33%
REGULATION OF EXTRINSIC APOPTOTIC SIGNALING PATHWAY IN ABSENCE OF LIGAND%GOBP%GO:2001239	REGULATION OF EXTRINSIC APOPTOTIC SIGNALING PATHWAY IN ABSENCE OF LIGAND%GOBP%GO:2001239		16	-0.203678	-0.999321	0.455466	0.737877	1	11969	tags=100%, list=80%, signal=491%
HORMONE TRANSPORT%GOBP%GO:0009914	HORMONE TRANSPORT%GOBP%GO:0009914		25	-0.160733	-0.997423	0.439673	0.741399	1	7206	tags=64%, list=48%, signal=123%
REGULATION OF CHROMOSOME SEPARATION%GOBP%GO:1905818	REGULATION OF CHROMOSOME SEPARATION%GOBP%GO:1905818		37	-0.138698	-0.997328	0.438	0.74109	1	1983	tags=27%, list=13%, signal=31%
NEGATIVE REGULATION OF PROTEIN SECRETION%GOBP%GO:0050709	NEGATIVE REGULATION OF PROTEIN SECRETION%GOBP%GO:0050709		44	-0.129308	-0.996803	0.471579	0.741643	1	3186	tags=34%, list=21%, signal=43%
BIOCARTA_SPRY_PATHWAY%MSIGDB_C2%BIOCARTA_SPRY_PATHWAY	BIOCARTA_SPRY_PATHWAY%MSIGDB_C2%BIOCARTA_SPRY_PATHWAY		18	-0.194828	-0.996457	0.453815	0.741826	1	3755	tags=44%, list=25%, signal=59%
BIOCARTA_FMLP_PATHWAY%MSIGDB_C2%BIOCARTA_FMLP_PATHWAY	BIOCARTA_FMLP_PATHWAY%MSIGDB_C2%BIOCARTA_FMLP_PATHWAY		31	-0.15367	-0.996239	0.451172	0.741719	1	3513	tags=39%, list=23%, signal=50%
MEMBRANE DEPOLARIZATION DURING CARDIAC MUSCLE CELL ACTION POTENTIAL%GOBP%GO:0086012	MEMBRANE DEPOLARIZATION DURING CARDIAC MUSCLE CELL ACTION POTENTIAL%GOBP%GO:0086012		17	-0.201442	-0.994508	0.447316	0.744753	1	5816	tags=59%, list=39%, signal=96%
INHIBITION OF VOLTAGE GATED CA2+ CHANNELS VIA GBETA GAMMA SUBUNITS%REACTOME DATABASE ID RELEASE 62%997272	INHIBITION OF VOLTAGE GATED CA2+ CHANNELS VIA GBETA GAMMA SUBUNITS%REACTOME DATABASE ID RELEASE 62%997272		19	-0.192207	-0.994491	0.44358	0.744266	1	7397	tags=68%, list=49%, signal=135%
INTRACILIARY RETROGRADE TRANSPORT%GOBP%GO:0035721	INTRACILIARY RETROGRADE TRANSPORT%GOBP%GO:0035721		10	-0.260739	-0.992306	0.462891	0.748337	1	11111	tags=100%, list=74%, signal=384%
AUTODEGRADATION OF THE E3 UBIQUITIN LIGASE COP1%REACTOME%R-HSA-349425.2	AUTODEGRADATION OF THE E3 UBIQUITIN LIGASE COP1%REACTOME%R-HSA-349425.2		47	-0.123367	-0.991356	0.448413	0.749863	1	8383	tags=68%, list=56%, signal=154%
PURINE RIBONUCLEOSIDE MONOPHOSPHATE BIOSYNTHETIC PROCESS%GOBP%GO:0009168	PURINE RIBONUCLEOSIDE MONOPHOSPHATE BIOSYNTHETIC PROCESS%GOBP%GO:0009168		47	-0.12232	-0.991107	0.449704	0.749845	1	8079	tags=66%, list=54%, signal=142%
SMOOTH MUSCLE CONTRACTION%REACTOME%R-HSA-445355.2	SMOOTH MUSCLE CONTRACTION%REACTOME%R-HSA-445355.2		28	-0.159906	-0.991083	0.433538	0.749364	1	5652	tags=54%, list=38%, signal=86%
BASE-EXCISION REPAIR, AP SITE FORMATION%GOBP%GO:0006285	BASE-EXCISION REPAIR, AP SITE FORMATION%GOBP%GO:0006285		10	-0.252847	-0.991066	0.450397	0.748871	1	9727	tags=90%, list=65%, signal=255%
EPH-EPHRIN MEDIATED REPULSION OF CELLS%REACTOME DATABASE ID RELEASE 62%3928665	EPH-EPHRIN MEDIATED REPULSION OF CELLS%REACTOME DATABASE ID RELEASE 62%3928665		40	-0.133575	-0.990394	0.431002	0.749755	1	1380	tags=23%, list=9%, signal=25%
NEGATIVE REGULATION OF EPIDERMAL GROWTH FACTOR RECEPTOR SIGNALING PATHWAY%GOBP%GO:0042059	NEGATIVE REGULATION OF EPIDERMAL GROWTH FACTOR RECEPTOR SIGNALING PATHWAY%GOBP%GO:0042059		38	-0.132956	-0.990013	0.43662	0.750064	1	12638	tags=97%, list=84%, signal=611%
CELLULAR CALCIUM ION HOMEOSTASIS%GOBP%GO:0006874	CELLULAR CALCIUM ION HOMEOSTASIS%GOBP%GO:0006874		158	-0.0675572	-0.989652	0.433269	0.750282	1	1374	tags=16%, list=9%, signal=17%
NEUROTROPHIC FACTOR-MEDIATED TRK RECEPTOR SIGNALING%PATHWAY INTERACTION DATABASE NCI-NATURE CURATED DATA%NEUROTROPHIC FACTOR-MEDIATED TRK RECEPTOR SIGNALING	NEUROTROPHIC FACTOR-MEDIATED TRK RECEPTOR SIGNALING%PATHWAY INTERACTION DATABASE NCI-NATURE CURATED DATA%NEUROTROPHIC FACTOR-MEDIATED TRK RECEPTOR SIGNALING		54	-0.114604	-0.98769	0.464981	0.753879	1	6076	tags=52%, list=40%, signal=87%
REGULATION OF UBIQUITIN PROTEIN LIGASE ACTIVITY%GOBP%GO:1904666	REGULATION OF UBIQUITIN PROTEIN LIGASE ACTIVITY%GOBP%GO:1904666		80	-0.0934385	-0.986479	0.453441	0.755909	1	8183	tags=64%, list=54%, signal=139%
NEGATIVE REGULATION OF SISTER CHROMATID SEGREGATION%GOBP%GO:0033046	NEGATIVE REGULATION OF SISTER CHROMATID SEGREGATION%GOBP%GO:0033046		16	-0.205335	-0.986302	0.453307	0.755729	1	10066	tags=88%, list=67%, signal=265%
POSITIVE REGULATION OF CILIUM ASSEMBLY%GOBP%GO:0045724	POSITIVE REGULATION OF CILIUM ASSEMBLY%GOBP%GO:0045724		15	-0.211037	-0.98621	0.453155	0.755397	1	6850	tags=67%, list=46%, signal=122%
ENDOSOME TRANSPORT VIA MULTIVESICULAR BODY SORTING PATHWAY%GOBP%GO:0032509	ENDOSOME TRANSPORT VIA MULTIVESICULAR BODY SORTING PATHWAY%GOBP%GO:0032509		15	-0.206618	-0.985994	0.465696	0.755333	1	10923	tags=93%, list=73%, signal=342%
NEGATIVE REGULATION OF GLIOGENESIS%GOBP%GO:0014014	NEGATIVE REGULATION OF GLIOGENESIS%GOBP%GO:0014014		10	-0.258708	-0.985906	0.460765	0.754985	1	6634	tags=70%, list=44%, signal=125%
PURINE RIBONUCLEOTIDE BIOSYNTHETIC PROCESS%GOBP%GO:0009152	PURINE RIBONUCLEOTIDE BIOSYNTHETIC PROCESS%GOBP%GO:0009152		70	-0.100903	-0.985645	0.438247	0.755002	1	7507	tags=60%, list=50%, signal=119%
RNA LOCALIZATION%GOBP%GO:0006403	RNA LOCALIZATION%GOBP%GO:0006403		153	-0.0685536	-0.985547	0.44511	0.754674	1	11355	tags=82%, list=76%, signal=334%
NEGATIVE REGULATION OF INTRACELLULAR TRANSPORT%GOBP%GO:0032387	NEGATIVE REGULATION OF INTRACELLULAR TRANSPORT%GOBP%GO:0032387		76	-0.0964138	-0.985367	0.484009	0.754505	1	6863	tags=55%, list=46%, signal=101%
REGULATION OF HSF1-MEDIATED HEAT SHOCK RESPONSE%REACTOME%R-HSA-3371453.1	REGULATION OF HSF1-MEDIATED HEAT SHOCK RESPONSE%REACTOME%R-HSA-3371453.1		61	-0.107185	-0.985331	0.465483	0.75404	1	3077	tags=31%, list=20%, signal=39%
NEUROMUSCULAR JUNCTION DEVELOPMENT%GOBP%GO:0007528	NEUROMUSCULAR JUNCTION DEVELOPMENT%GOBP%GO:0007528		11	-0.243942	-0.984999	0.438	0.754207	1	3168	tags=45%, list=21%, signal=58%
NEURON PROJECTION ORGANIZATION%GOBP%GO:0106027	NEURON PROJECTION ORGANIZATION%GOBP%GO:0106027		24	-0.165908	-0.984311	0.474806	0.75517	1	9407	tags=79%, list=63%, signal=211%
ESTABLISHMENT OF RNA LOCALIZATION%GOBP%GO:0051236	ESTABLISHMENT OF RNA LOCALIZATION%GOBP%GO:0051236		134	-0.0733384	-0.984273	0.429735	0.75472	1	11355	tags=83%, list=76%, signal=336%
RNA POLYMERASE III TRANSCRIPTION%REACTOME%R-HSA-74158.2	RNA POLYMERASE III TRANSCRIPTION%REACTOME%R-HSA-74158.2		41	-0.129307	-0.983162	0.464646	0.756496	1	12722	tags=98%, list=85%, signal=635%
RHO GTPASES ACTIVATE CIT%REACTOME%R-HSA-5625900.2	RHO GTPASES ACTIVATE CIT%REACTOME%R-HSA-5625900.2		18	-0.193095	-0.983144	0.465447	0.756012	1	3781	tags=44%, list=25%, signal=59%
NEGATIVE REGULATION OF SPROUTING ANGIOGENESIS%GOBP%GO:1903671	NEGATIVE REGULATION OF SPROUTING ANGIOGENESIS%GOBP%GO:1903671		11	-0.244414	-0.981831	0.446247	0.758319	1	1795	tags=36%, list=12%, signal=41%
POSITIVE REGULATION OF MITOTIC CELL CYCLE PHASE TRANSITION%GOBP%GO:1901992	POSITIVE REGULATION OF MITOTIC CELL CYCLE PHASE TRANSITION%GOBP%GO:1901992		29	-0.152084	-0.981653	0.462451	0.758158	1	6010	tags=55%, list=40%, signal=92%
PROTEIN QUALITY CONTROL FOR MISFOLDED OR INCOMPLETELY SYNTHESIZED PROTEINS%GOBP%GO:0006515	PROTEIN QUALITY CONTROL FOR MISFOLDED OR INCOMPLETELY SYNTHESIZED PROTEINS%GOBP%GO:0006515		24	-0.16645	-0.981638	0.448852	0.757667	1	11277	tags=92%, list=75%, signal=367%
REGULATION OF CILIUM ASSEMBLY%GOBP%GO:1902017	REGULATION OF CILIUM ASSEMBLY%GOBP%GO:1902017		53	-0.113092	-0.980803	0.458498	0.758903	1	7096	tags=58%, list=47%, signal=110%
NEGATIVE REGULATION OF SUBSTRATE ADHESION-DEPENDENT CELL SPREADING%GOBP%GO:1900025	NEGATIVE REGULATION OF SUBSTRATE ADHESION-DEPENDENT CELL SPREADING%GOBP%GO:1900025		10	-0.252381	-0.980298	0.464151	0.759425	1	6729	tags=70%, list=45%, signal=127%
GOLGI RIBBON FORMATION%GOBP%GO:0090161	GOLGI RIBBON FORMATION%GOBP%GO:0090161		11	-0.245462	-0.97976	0.473141	0.760014	1	5877	tags=64%, list=39%, signal=104%
POSITIVE REGULATION OF INTERFERON-BETA PRODUCTION%GOBP%GO:0032728	POSITIVE REGULATION OF INTERFERON-BETA PRODUCTION%GOBP%GO:0032728		19	-0.183933	-0.979734	0.456814	0.759547	1	4358	tags=47%, list=29%, signal=67%
REGULATION OF PROTEIN UBIQUITINATION%GOBP%GO:0031396	REGULATION OF PROTEIN UBIQUITINATION%GOBP%GO:0031396		200	-0.060194	-0.979679	0.465619	0.759134	1	8950	tags=66%, list=60%, signal=160%
THE ROLE OF GTSE1 IN G2 M PROGRESSION AFTER G2 CHECKPOINT%REACTOME%R-HSA-8852276.2	THE ROLE OF GTSE1 IN G2 M PROGRESSION AFTER G2 CHECKPOINT%REACTOME%R-HSA-8852276.2		52	-0.115607	-0.978667	0.487078	0.760744	1	8383	tags=67%, list=56%, signal=152%
VPU MEDIATED DEGRADATION OF CD4%REACTOME DATABASE ID RELEASE 62%180534	VPU MEDIATED DEGRADATION OF CD4%REACTOME DATABASE ID RELEASE 62%180534		47	-0.123367	-0.977845	0.446502	0.761966	1	8383	tags=68%, list=56%, signal=154%
BIOCARTA_RACCYCD_PATHWAY%MSIGDB_C2%BIOCARTA_RACCYCD_PATHWAY	BIOCARTA_RACCYCD_PATHWAY%MSIGDB_C2%BIOCARTA_RACCYCD_PATHWAY		25	-0.165	-0.977718	0.467308	0.761726	1	5940	tags=56%, list=40%, signal=92%
GLUTAMATE RECEPTOR SIGNALING PATHWAY%GOBP%GO:0007215	GLUTAMATE RECEPTOR SIGNALING PATHWAY%GOBP%GO:0007215		31	-0.14622	-0.977475	0.478702	0.761692	1	1686	tags=26%, list=11%, signal=29%
NEGATIVE REGULATION OF PROTEIN LOCALIZATION TO CELL PERIPHERY%GOBP%GO:1904376	NEGATIVE REGULATION OF PROTEIN LOCALIZATION TO CELL PERIPHERY%GOBP%GO:1904376		19	-0.187823	-0.977387	0.478261	0.761359	1	6672	tags=63%, list=44%, signal=113%
REGULATION OF NMDA RECEPTOR ACTIVITY%GOBP%GO:2000310	REGULATION OF NMDA RECEPTOR ACTIVITY%GOBP%GO:2000310		11	-0.241478	-0.977196	0.462168	0.761259	1	3205	tags=45%, list=21%, signal=58%
RNA POLYMERASE III ABORTIVE AND RETRACTIVE INITIATION%REACTOME DATABASE ID RELEASE 62%749476	RNA POLYMERASE III ABORTIVE AND RETRACTIVE INITIATION%REACTOME DATABASE ID RELEASE 62%749476		41	-0.129307	-0.976808	0.470825	0.761545	1	12722	tags=98%, list=85%, signal=635%
RETROGRADE TRANSPORT AT THE TRANS-GOLGI-NETWORK%REACTOME DATABASE ID RELEASE 62%6811440	RETROGRADE TRANSPORT AT THE TRANS-GOLGI-NETWORK%REACTOME DATABASE ID RELEASE 62%6811440		48	-0.120294	-0.976463	0.466151	0.761757	1	7903	tags=65%, list=53%, signal=136%
AXON GUIDANCE MEDIATED BY SEMAPHORINS%PANTHER PATHWAY%P00007	AXON GUIDANCE MEDIATED BY SEMAPHORINS%PANTHER PATHWAY%P00007		18	-0.18668	-0.97627	0.472505	0.761659	1	4712	tags=50%, list=31%, signal=73%
SYNTHESIS OF PIPS AT THE GOLGI MEMBRANE%REACTOME DATABASE ID RELEASE 62%1660514	SYNTHESIS OF PIPS AT THE GOLGI MEMBRANE%REACTOME DATABASE ID RELEASE 62%1660514		14	-0.212625	-0.976163	0.459959	0.761355	1	5395	tags=57%, list=36%, signal=89%
REGULATION OF POLYSACCHARIDE METABOLIC PROCESS%GOBP%GO:0032881	REGULATION OF POLYSACCHARIDE METABOLIC PROCESS%GOBP%GO:0032881		23	-0.166473	-0.975574	0.46332	0.762105	1	8609	tags=74%, list=57%, signal=173%
POSITIVE REGULATION OF CELLULAR PROTEIN CATABOLIC PROCESS%GOBP%GO:1903364	POSITIVE REGULATION OF CELLULAR PROTEIN CATABOLIC PROCESS%GOBP%GO:1903364		163	-0.065682	-0.975472	0.460905	0.761792	1	5846	tags=45%, list=39%, signal=74%
REGULATION OF RRNA PROCESSING%GOBP%GO:2000232	REGULATION OF RRNA PROCESSING%GOBP%GO:2000232		11	-0.247569	-0.974295	0.472946	0.763732	1	11309	tags=100%, list=75%, signal=404%
REGULATION OF MACROAUTOPHAGY%GOBP%GO:0016241	REGULATION OF MACROAUTOPHAGY%GOBP%GO:0016241		135	-0.0724747	-0.97404	0.440162	0.76374	1	12500	tags=90%, list=83%, signal=533%
SHC1 EVENTS IN ERBB2 SIGNALING%REACTOME%R-HSA-1250196.4	SHC1 EVENTS IN ERBB2 SIGNALING%REACTOME%R-HSA-1250196.4		16	-0.20145	-0.973253	0.470588	0.764849	1	5429	tags=56%, list=36%, signal=88%
PERIPHERAL NERVOUS SYSTEM DEVELOPMENT%GOBP%GO:0007422	PERIPHERAL NERVOUS SYSTEM DEVELOPMENT%GOBP%GO:0007422		23	-0.168951	-0.972413	0.467327	0.766106	1	3999	tags=43%, list=27%, signal=59%
REGULATION OF INTRINSIC APOPTOTIC SIGNALING PATHWAY%GOBP%GO:2001242	REGULATION OF INTRINSIC APOPTOTIC SIGNALING PATHWAY%GOBP%GO:2001242		94	-0.0848499	-0.970746	0.491713	0.769076	1	3849	tags=34%, list=26%, signal=45%
REGULATION OF UBIQUITIN-PROTEIN LIGASE ACTIVITY INVOLVED IN MITOTIC CELL CYCLE%GOBP%GO:0051439	REGULATION OF UBIQUITIN-PROTEIN LIGASE ACTIVITY INVOLVED IN MITOTIC CELL CYCLE%GOBP%GO:0051439		64	-0.1067	-0.969936	0.474409	0.770312	1	11082	tags=84%, list=74%, signal=320%
LOW-DENSITY LIPOPROTEIN RECEPTOR PARTICLE METABOLIC PROCESS%GOBP%GO:0032799	LOW-DENSITY LIPOPROTEIN RECEPTOR PARTICLE METABOLIC PROCESS%GOBP%GO:0032799		10	-0.249251	-0.96929	0.472689	0.77112	1	9781	tags=90%, list=65%, signal=258%
REGULATION OF PHOSPHATASE ACTIVITY%GOBP%GO:0010921	REGULATION OF PHOSPHATASE ACTIVITY%GOBP%GO:0010921		75	-0.0946934	-0.969081	0.502008	0.770997	1	10405	tags=79%, list=69%, signal=255%
POSITIVE REGULATION OF AUTOPHAGY OF MITOCHONDRION%GOBP%GO:1903599	POSITIVE REGULATION OF AUTOPHAGY OF MITOCHONDRION%GOBP%GO:1903599		12	-0.232354	-0.968478	0.499025	0.771775	1	1521	tags=33%, list=10%, signal=37%
RNA POLYMERASE III TRANSCRIPTION INITIATION FROM TYPE 1 PROMOTER%REACTOME DATABASE ID RELEASE 62%76061	RNA POLYMERASE III TRANSCRIPTION INITIATION FROM TYPE 1 PROMOTER%REACTOME DATABASE ID RELEASE 62%76061		28	-0.153309	-0.968063	0.484	0.772166	1	11117	tags=89%, list=74%, signal=343%
REGULATION OF MEMBRANE PERMEABILITY%GOBP%GO:0090559	REGULATION OF MEMBRANE PERMEABILITY%GOBP%GO:0090559		58	-0.108525	-0.967385	0.480545	0.773018	1	4853	tags=43%, list=32%, signal=63%
REGULATION OF ACTIN FILAMENT-BASED PROCESS%GOBP%GO:0032970	REGULATION OF ACTIN FILAMENT-BASED PROCESS%GOBP%GO:0032970		190	-0.0605467	-0.967036	0.503068	0.773232	1	4322	tags=35%, list=29%, signal=48%
CITRIC ACID CYCLE (TCA CYCLE)%REACTOME%R-HSA-71403.2	CITRIC ACID CYCLE (TCA CYCLE)%REACTOME%R-HSA-71403.2		19	-0.186368	-0.966264	0.474333	0.774394	1	9857	tags=84%, list=66%, signal=245%
NEGATIVE REGULATION OF CYCLIC NUCLEOTIDE METABOLIC PROCESS%GOBP%GO:0030800	NEGATIVE REGULATION OF CYCLIC NUCLEOTIDE METABOLIC PROCESS%GOBP%GO:0030800		21	-0.175909	-0.965703	0.493308	0.775028	1	2370	tags=33%, list=16%, signal=40%
CELLULAR KETONE METABOLIC PROCESS%GOBP%GO:0042180	CELLULAR KETONE METABOLIC PROCESS%GOBP%GO:0042180		28	-0.15595	-0.965206	0.479042	0.775565	1	11614	tags=93%, list=77%, signal=408%
PRODUCTION OF SMALL RNA INVOLVED IN GENE SILENCING BY RNA%GOBP%GO:0070918	PRODUCTION OF SMALL RNA INVOLVED IN GENE SILENCING BY RNA%GOBP%GO:0070918		27	-0.156927	-0.964988	0.477407	0.775504	1	9890	tags=81%, list=66%, signal=238%
FAS (CD95) SIGNALING PATHWAY%PATHWAY INTERACTION DATABASE NCI-NATURE CURATED DATA%FAS (CD95) SIGNALING PATHWAY	FAS (CD95) SIGNALING PATHWAY%PATHWAY INTERACTION DATABASE NCI-NATURE CURATED DATA%FAS (CD95) SIGNALING PATHWAY		32	-0.141468	-0.964568	0.472837	0.775861	1	5862	tags=53%, list=39%, signal=87%
FORMATION OF THE CORNIFIED ENVELOPE%REACTOME DATABASE ID RELEASE 62%6809371	FORMATION OF THE CORNIFIED ENVELOPE%REACTOME DATABASE ID RELEASE 62%6809371		14	-0.209508	-0.96444	0.464583	0.775594	1	6515	tags=64%, list=43%, signal=113%
RIBONUCLEOSIDE BIOSYNTHETIC PROCESS%GOBP%GO:0042455	RIBONUCLEOSIDE BIOSYNTHETIC PROCESS%GOBP%GO:0042455		12	-0.228785	-0.964384	0.50495	0.775189	1	7835	tags=75%, list=52%, signal=157%
MITOCHONDRIAL ELECTRON TRANSPORT, CYTOCHROME C TO OXYGEN%GOBP%GO:0006123	MITOCHONDRIAL ELECTRON TRANSPORT, CYTOCHROME C TO OXYGEN%GOBP%GO:0006123		18	-0.189597	-0.963912	0.497041	0.775657	1	11346	tags=94%, list=76%, signal=385%
EYE PHOTORECEPTOR CELL DIFFERENTIATION%GOBP%GO:0001754	EYE PHOTORECEPTOR CELL DIFFERENTIATION%GOBP%GO:0001754		15	-0.207062	-0.962856	0.511952	0.77738	1	5908	tags=60%, list=39%, signal=99%
CELLULAR RESPONSE TO HEAT STRESS%REACTOME DATABASE ID RELEASE 62%3371556	CELLULAR RESPONSE TO HEAT STRESS%REACTOME DATABASE ID RELEASE 62%3371556		81	-0.0920672	-0.962772	0.499018	0.777031	1	3077	tags=30%, list=20%, signal=37%
NEURON PROJECTION EXTENSION%GOBP%GO:1990138	NEURON PROJECTION EXTENSION%GOBP%GO:1990138		30	-0.142859	-0.962071	0.465306	0.777943	1	6373	tags=57%, list=42%, signal=98%
REGULATION OF GLYCOGEN METABOLIC PROCESS%GOBP%GO:0070873	REGULATION OF GLYCOGEN METABOLIC PROCESS%GOBP%GO:0070873		17	-0.192011	-0.960394	0.488095	0.780945	1	8609	tags=76%, list=57%, signal=179%
RNA POLYMERASE III TRANSCRIPTION INITIATION FROM TYPE 3 PROMOTER%REACTOME DATABASE ID RELEASE 62%76071	RNA POLYMERASE III TRANSCRIPTION INITIATION FROM TYPE 3 PROMOTER%REACTOME DATABASE ID RELEASE 62%76071		28	-0.153631	-0.960173	0.498008	0.780887	1	12722	tags=100%, list=85%, signal=651%
EXCRETION%GOBP%GO:0007588	EXCRETION%GOBP%GO:0007588		10	-0.24995	-0.959467	0.504016	0.781831	1	11273	tags=100%, list=75%, signal=400%
CEREBELLAR CORTEX DEVELOPMENT%GOBP%GO:0021695	CEREBELLAR CORTEX DEVELOPMENT%GOBP%GO:0021695		12	-0.227098	-0.959112	0.498032	0.78206	1	2852	tags=42%, list=19%, signal=51%
REGULATION OF MITOCHONDRIAL MEMBRANE PERMEABILITY%GOBP%GO:0046902	REGULATION OF MITOCHONDRIAL MEMBRANE PERMEABILITY%GOBP%GO:0046902		53	-0.111427	-0.958803	0.482759	0.782176	1	4853	tags=43%, list=32%, signal=64%
REGULATION OF PROTEIN TARGETING%GOBP%GO:1903533	REGULATION OF PROTEIN TARGETING%GOBP%GO:1903533		97	-0.0823685	-0.95862	0.468303	0.782028	1	3883	tags=34%, list=26%, signal=46%
ADP SIGNALLING THROUGH P2Y PURINOCEPTOR 1%REACTOME DATABASE ID RELEASE 62%418592	ADP SIGNALLING THROUGH P2Y PURINOCEPTOR 1%REACTOME DATABASE ID RELEASE 62%418592		19	-0.184642	-0.958413	0.497006	0.781948	1	1975	tags=32%, list=13%, signal=36%
REGULATION OF RUNX2 EXPRESSION AND ACTIVITY%REACTOME%R-HSA-8939902.1	REGULATION OF RUNX2 EXPRESSION AND ACTIVITY%REACTOME%R-HSA-8939902.1		62	-0.103849	-0.958398	0.471058	0.78145	1	8383	tags=66%, list=56%, signal=149%
BIOCARTA_ETS_PATHWAY%MSIGDB_C2%BIOCARTA_ETS_PATHWAY	BIOCARTA_ETS_PATHWAY%MSIGDB_C2%BIOCARTA_ETS_PATHWAY		18	-0.190382	-0.95827	0.483431	0.781186	1	2987	tags=39%, list=20%, signal=48%
MAINTENANCE OF LOCATION IN CELL%GOBP%GO:0051651	MAINTENANCE OF LOCATION IN CELL%GOBP%GO:0051651		56	-0.105425	-0.95817	0.485323	0.780875	1	6472	tags=54%, list=43%, signal=94%
PIGMENT CELL DIFFERENTIATION%GOBP%GO:0050931	PIGMENT CELL DIFFERENTIATION%GOBP%GO:0050931		13	-0.215125	-0.957728	0.473054	0.78121	1	9485	tags=85%, list=63%, signal=229%
DSRNA FRAGMENTATION%GOBP%GO:0031050	DSRNA FRAGMENTATION%GOBP%GO:0031050		27	-0.156927	-0.957382	0.510848	0.781392	1	9890	tags=81%, list=66%, signal=238%
JNK (C-JUN KINASES) PHOSPHORYLATION AND ACTIVATION MEDIATED BY ACTIVATED HUMAN TAK1%REACTOME%R-HSA-450321.2	JNK (C-JUN KINASES) PHOSPHORYLATION AND ACTIVATION MEDIATED BY ACTIVATED HUMAN TAK1%REACTOME%R-HSA-450321.2		17	-0.196558	-0.957379	0.511754	0.780876	1	2354	tags=35%, list=16%, signal=42%
CELLULAR RESPONSE TO ALCOHOL%GOBP%GO:0097306	CELLULAR RESPONSE TO ALCOHOL%GOBP%GO:0097306		20	-0.175108	-0.956888	0.474849	0.781359	1	10896	tags=90%, list=73%, signal=327%
CELLULAR DIVALENT INORGANIC CATION HOMEOSTASIS%GOBP%GO:0072503	CELLULAR DIVALENT INORGANIC CATION HOMEOSTASIS%GOBP%GO:0072503		168	-0.0640976	-0.956531	0.483685	0.781575	1	1374	tags=15%, list=9%, signal=17%
NUCLEOBASE-CONTAINING COMPOUND TRANSPORT%GOBP%GO:0015931	NUCLEOBASE-CONTAINING COMPOUND TRANSPORT%GOBP%GO:0015931		148	-0.0672928	-0.956529	0.497041	0.781057	1	12096	tags=87%, list=81%, signal=443%
HALLMARK_APICAL_SURFACE%MSIGDB_C2%HALLMARK_APICAL_SURFACE	HALLMARK_APICAL_SURFACE%MSIGDB_C2%HALLMARK_APICAL_SURFACE		29	-0.152563	-0.956528	0.471193	0.780537	1	1858	tags=28%, list=12%, signal=31%
ISOPRENOID METABOLIC PROCESS%GOBP%GO:0006720	ISOPRENOID METABOLIC PROCESS%GOBP%GO:0006720		55	-0.107621	-0.955947	0.516966	0.781218	1	3034	tags=31%, list=20%, signal=39%
REGULATION OF CELLULAR AMINE METABOLIC PROCESS%GOBP%GO:0033238	REGULATION OF CELLULAR AMINE METABOLIC PROCESS%GOBP%GO:0033238		54	-0.109189	-0.955297	0.486641	0.782111	1	8383	tags=67%, list=56%, signal=150%
PROTON TRANSPORT%GOBP%GO:0015992	PROTON TRANSPORT%GOBP%GO:0015992		45	-0.118855	-0.955178	0.489194	0.781838	1	8905	tags=71%, list=59%, signal=174%
MRNA TRANSCRIPTION FROM RNA POLYMERASE II PROMOTER%GOBP%GO:0042789	MRNA TRANSCRIPTION FROM RNA POLYMERASE II PROMOTER%GOBP%GO:0042789		10	-0.251548	-0.955101	0.469636	0.781474	1	2234	tags=40%, list=15%, signal=47%
NUCLEIC ACID TRANSPORT%GOBP%GO:0050657	NUCLEIC ACID TRANSPORT%GOBP%GO:0050657		132	-0.0707049	-0.954908	0.481557	0.781346	1	11355	tags=83%, list=76%, signal=335%
SYNTHESIS OF IP2, IP, AND INS IN THE CYTOSOL%REACTOME DATABASE ID RELEASE 62%1855183	SYNTHESIS OF IP2, IP, AND INS IN THE CYTOSOL%REACTOME DATABASE ID RELEASE 62%1855183		13	-0.223503	-0.954785	0.4859	0.781084	1	10515	tags=92%, list=70%, signal=307%
RAF MAP KINASE CASCADE%REACTOME%R-HSA-5673001.3	RAF MAP KINASE CASCADE%REACTOME%R-HSA-5673001.3		180	-0.061796	-0.954319	0.495256	0.781521	1	2506	tags=23%, list=17%, signal=27%
PROTEIN LOCALIZATION TO CILIUM%GOBP%GO:0061512	PROTEIN LOCALIZATION TO CILIUM%GOBP%GO:0061512		20	-0.176924	-0.95382	0.51626	0.782067	1	2605	tags=35%, list=17%, signal=42%
METALLO-SULFUR CLUSTER ASSEMBLY%GOBP%GO:0031163	METALLO-SULFUR CLUSTER ASSEMBLY%GOBP%GO:0031163		15	-0.202665	-0.953785	0.509842	0.781638	1	8979	tags=80%, list=60%, signal=199%
POSITIVE REGULATION OF LEUKOCYTE DEGRANULATION%GOBP%GO:0043302	POSITIVE REGULATION OF LEUKOCYTE DEGRANULATION%GOBP%GO:0043302		10	-0.249817	-0.953776	0.494024	0.78114	1	5265	tags=60%, list=35%, signal=92%
IRON-SULFUR CLUSTER ASSEMBLY%GOBP%GO:0016226	IRON-SULFUR CLUSTER ASSEMBLY%GOBP%GO:0016226		15	-0.202665	-0.953441	0.5	0.781345	1	8979	tags=80%, list=60%, signal=199%
VIRAL RNA GENOME REPLICATION%GOBP%GO:0039694	VIRAL RNA GENOME REPLICATION%GOBP%GO:0039694		11	-0.237082	-0.953407	0.490494	0.780906	1	3271	tags=45%, list=22%, signal=58%
NEGATIVE REGULATION OF CAMP METABOLIC PROCESS%GOBP%GO:0030815	NEGATIVE REGULATION OF CAMP METABOLIC PROCESS%GOBP%GO:0030815		21	-0.175909	-0.953268	0.481038	0.780662	1	2370	tags=33%, list=16%, signal=40%
PID_CDC42_REG_PATHWAY%MSIGDB_C2%PID_CDC42_REG_PATHWAY	PID_CDC42_REG_PATHWAY%MSIGDB_C2%PID_CDC42_REG_PATHWAY		30	-0.145437	-0.952683	0.487654	0.781342	1	7336	tags=63%, list=49%, signal=124%
FEEDING BEHAVIOR%GOBP%GO:0007631	FEEDING BEHAVIOR%GOBP%GO:0007631		15	-0.204863	-0.952423	0.474333	0.781391	1	5941	tags=60%, list=40%, signal=99%
UBIQUITIN MEDIATED DEGRADATION OF PHOSPHORYLATED CDC25A%REACTOME DATABASE ID RELEASE 62%69601	UBIQUITIN MEDIATED DEGRADATION OF PHOSPHORYLATED CDC25A%REACTOME DATABASE ID RELEASE 62%69601		46	-0.116399	-0.951481	0.492872	0.782827	1	8383	tags=67%, list=56%, signal=152%
REGULATION OF ENDOPLASMIC RETICULUM STRESS-INDUCED INTRINSIC APOPTOTIC SIGNALING PATHWAY%GOBP%GO:1902235	REGULATION OF ENDOPLASMIC RETICULUM STRESS-INDUCED INTRINSIC APOPTOTIC SIGNALING PATHWAY%GOBP%GO:1902235		16	-0.196307	-0.950723	0.516008	0.783895	1	2689	tags=38%, list=18%, signal=46%
BILE ACID METABOLIC PROCESS%GOBP%GO:0008206	BILE ACID METABOLIC PROCESS%GOBP%GO:0008206		20	-0.180273	-0.949895	0.485944	0.785123	1	6311	tags=60%, list=42%, signal=103%
REGULATION OF SMOOTH MUSCLE CONTRACTION%GOBP%GO:0006940	REGULATION OF SMOOTH MUSCLE CONTRACTION%GOBP%GO:0006940		19	-0.184786	-0.9493	0.493878	0.785837	1	5136	tags=53%, list=34%, signal=80%
REGULATION OF PROTEIN COMPLEX DISASSEMBLY%GOBP%GO:0043244	REGULATION OF PROTEIN COMPLEX DISASSEMBLY%GOBP%GO:0043244		49	-0.114992	-0.949186	0.526423	0.785553	1	3185	tags=33%, list=21%, signal=41%
SENSORY PERCEPTION%GOBP%GO:0007600	SENSORY PERCEPTION%GOBP%GO:0007600		125	-0.0739463	-0.948411	0.499022	0.786627	1	8395	tags=63%, list=56%, signal=142%
UBIQUITIN-DEPENDENT DEGRADATION OF CYCLIN D1%REACTOME%R-HSA-69229.2	UBIQUITIN-DEPENDENT DEGRADATION OF CYCLIN D1%REACTOME%R-HSA-69229.2		46	-0.116399	-0.947984	0.522158	0.786981	1	8383	tags=67%, list=56%, signal=152%
NEGATIVE REGULATION OF INTRACELLULAR STEROID HORMONE RECEPTOR SIGNALING PATHWAY%GOBP%GO:0033144	NEGATIVE REGULATION OF INTRACELLULAR STEROID HORMONE RECEPTOR SIGNALING PATHWAY%GOBP%GO:0033144		22	-0.169369	-0.947959	0.511029	0.786518	1	11802	tags=95%, list=79%, signal=444%
DETERMINATION OF BILATERAL SYMMETRY%GOBP%GO:0009855	DETERMINATION OF BILATERAL SYMMETRY%GOBP%GO:0009855		43	-0.124501	-0.947545	0.493256	0.786859	1	3377	tags=35%, list=22%, signal=45%
POSITIVE REGULATION OF APOPTOTIC SIGNALING PATHWAY%GOBP%GO:2001235	POSITIVE REGULATION OF APOPTOTIC SIGNALING PATHWAY%GOBP%GO:2001235		98	-0.0811575	-0.947293	0.506796	0.786871	1	3849	tags=34%, list=26%, signal=45%
NEGATIVE REGULATION OF DEVELOPMENTAL GROWTH%GOBP%GO:0048640	NEGATIVE REGULATION OF DEVELOPMENTAL GROWTH%GOBP%GO:0048640		22	-0.166664	-0.947285	0.515151	0.786373	1	5696	tags=55%, list=38%, signal=88%
P53-INDEPENDENT G1 S DNA DAMAGE CHECKPOINT%REACTOME%R-HSA-69613.2	P53-INDEPENDENT G1 S DNA DAMAGE CHECKPOINT%REACTOME%R-HSA-69613.2		46	-0.116399	-0.946332	0.509165	0.787769	1	8383	tags=67%, list=56%, signal=152%
POSITIVE REGULATION OF EMBRYONIC DEVELOPMENT%GOBP%GO:0040019	POSITIVE REGULATION OF EMBRYONIC DEVELOPMENT%GOBP%GO:0040019		13	-0.215484	-0.94628	0.514735	0.787349	1	2545	tags=38%, list=17%, signal=46%
PURINE NUCLEOTIDE BIOSYNTHETIC PROCESS%GOBP%GO:0006164	PURINE NUCLEOTIDE BIOSYNTHETIC PROCESS%GOBP%GO:0006164		74	-0.0954975	-0.945849	0.499018	0.787731	1	7507	tags=59%, list=50%, signal=118%
EXTRINSIC APOPTOTIC SIGNALING PATHWAY VIA DEATH DOMAIN RECEPTORS%GOBP%GO:0008625	EXTRINSIC APOPTOTIC SIGNALING PATHWAY VIA DEATH DOMAIN RECEPTORS%GOBP%GO:0008625		21	-0.172643	-0.945563	0.50499	0.787807	1	2419	tags=33%, list=16%, signal=40%
PIGMENT BIOSYNTHETIC PROCESS%GOBP%GO:0046148	PIGMENT BIOSYNTHETIC PROCESS%GOBP%GO:0046148		29	-0.14565	-0.945167	0.509615	0.7881	1	8697	tags=72%, list=58%, signal=172%
ST_MYOCYTE_AD_PATHWAY%MSIGDB_C2%ST_MYOCYTE_AD_PATHWAY	ST_MYOCYTE_AD_PATHWAY%MSIGDB_C2%ST_MYOCYTE_AD_PATHWAY		18	-0.186261	-0.945106	0.501014	0.787722	1	5553	tags=56%, list=37%, signal=88%
ATTACHMENT OF SPINDLE MICROTUBULES TO KINETOCHORE%GOBP%GO:0008608	ATTACHMENT OF SPINDLE MICROTUBULES TO KINETOCHORE%GOBP%GO:0008608		11	-0.233188	-0.945073	0.524655	0.787281	1	10159	tags=91%, list=68%, signal=280%
P53-INDEPENDENT DNA DAMAGE RESPONSE%REACTOME%R-HSA-69610.3	P53-INDEPENDENT DNA DAMAGE RESPONSE%REACTOME%R-HSA-69610.3		46	-0.116399	-0.944791	0.495049	0.787366	1	8383	tags=67%, list=56%, signal=152%
DNA DUPLEX UNWINDING%GOBP%GO:0032508	DNA DUPLEX UNWINDING%GOBP%GO:0032508		33	-0.136453	-0.944625	0.516393	0.7872	1	12525	tags=97%, list=83%, signal=582%
REGULATION OF UBIQUITIN-PROTEIN TRANSFERASE ACTIVITY%GOBP%GO:0051438	REGULATION OF UBIQUITIN-PROTEIN TRANSFERASE ACTIVITY%GOBP%GO:0051438		106	-0.078402	-0.943806	0.518072	0.788304	1	8470	tags=64%, list=56%, signal=146%
TERMINATION OF RNA POLYMERASE II TRANSCRIPTION%GOBP%GO:0006369	TERMINATION OF RNA POLYMERASE II TRANSCRIPTION%GOBP%GO:0006369		65	-0.100581	-0.943778	0.505176	0.787852	1	7049	tags=57%, list=47%, signal=107%
POSITIVE REGULATION OF PROTEIN TARGETING TO MEMBRANE%GOBP%GO:0090314	POSITIVE REGULATION OF PROTEIN TARGETING TO MEMBRANE%GOBP%GO:0090314		18	-0.183603	-0.943276	0.520792	0.788356	1	2254	tags=33%, list=15%, signal=39%
DNA BIOSYNTHETIC PROCESS%GOBP%GO:0071897	DNA BIOSYNTHETIC PROCESS%GOBP%GO:0071897		78	-0.0908758	-0.943202	0.516569	0.787989	1	10393	tags=78%, list=69%, signal=252%
SPECIFICATION OF SYMMETRY%GOBP%GO:0009799	SPECIFICATION OF SYMMETRY%GOBP%GO:0009799		43	-0.124501	-0.942928	0.52834	0.78802	1	3377	tags=35%, list=22%, signal=45%
REGULATION OF CDC42 ACTIVITY%PATHWAY INTERACTION DATABASE NCI-NATURE CURATED DATA%REGULATION OF CDC42 ACTIVITY	REGULATION OF CDC42 ACTIVITY%PATHWAY INTERACTION DATABASE NCI-NATURE CURATED DATA%REGULATION OF CDC42 ACTIVITY		30	-0.145437	-0.942827	0.517671	0.787718	1	7336	tags=63%, list=49%, signal=124%
REGULATION OF PROTEIN UBIQUITINATION INVOLVED IN UBIQUITIN-DEPENDENT PROTEIN CATABOLIC PROCESS%GOBP%GO:2000058	REGULATION OF PROTEIN UBIQUITINATION INVOLVED IN UBIQUITIN-DEPENDENT PROTEIN CATABOLIC PROCESS%GOBP%GO:2000058		89	-0.0851588	-0.942474	0.526104	0.787926	1	8183	tags=63%, list=54%, signal=137%
POSITIVE REGULATION OF CANONICAL WNT SIGNALING PATHWAY%GOBP%GO:0090263	POSITIVE REGULATION OF CANONICAL WNT SIGNALING PATHWAY%GOBP%GO:0090263		86	-0.0869108	-0.942237	0.527938	0.787905	1	11107	tags=83%, list=74%, signal=315%
POST-TRANSLATIONAL MODIFICATION: SYNTHESIS OF GPI-ANCHORED PROTEINS%REACTOME DATABASE ID RELEASE 62%163125	POST-TRANSLATIONAL MODIFICATION: SYNTHESIS OF GPI-ANCHORED PROTEINS%REACTOME DATABASE ID RELEASE 62%163125		52	-0.108972	-0.941625	0.507634	0.788637	1	10216	tags=79%, list=68%, signal=245%
METHYLATION%GOBP%GO:0032259	METHYLATION%GOBP%GO:0032259		149	-0.0671894	-0.941151	0.5	0.789097	1	11203	tags=81%, list=75%, signal=316%
INORGANIC CATION IMPORT ACROSS PLASMA MEMBRANE%GOBP%GO:0098659	INORGANIC CATION IMPORT ACROSS PLASMA MEMBRANE%GOBP%GO:0098659		27	-0.15064	-0.940868	0.528713	0.789181	1	3863	tags=41%, list=26%, signal=55%
HINDBRAIN DEVELOPMENT%GOBP%GO:0030902	HINDBRAIN DEVELOPMENT%GOBP%GO:0030902		30	-0.143426	-0.940481	0.545279	0.789476	1	10872	tags=87%, list=72%, signal=313%
RNA POLYMERASE II HIV PROMOTER ESCAPE%REACTOME DATABASE ID RELEASE 62%167162	RNA POLYMERASE II HIV PROMOTER ESCAPE%REACTOME DATABASE ID RELEASE 62%167162		43	-0.119382	-0.940355	0.49076	0.789212	1	12888	tags=98%, list=86%, signal=685%
VIF-MEDIATED DEGRADATION OF APOBEC3G%REACTOME%R-HSA-180585.1	VIF-MEDIATED DEGRADATION OF APOBEC3G%REACTOME%R-HSA-180585.1		46	-0.116399	-0.939859	0.518518	0.789737	1	8383	tags=67%, list=56%, signal=152%
SIALIC ACID METABOLISM%REACTOME%R-HSA-4085001.1	SIALIC ACID METABOLISM%REACTOME%R-HSA-4085001.1		30	-0.144426	-0.939607	0.50211	0.789754	1	4847	tags=47%, list=32%, signal=69%
INORGANIC ION IMPORT ACROSS PLASMA MEMBRANE%GOBP%GO:0099587	INORGANIC ION IMPORT ACROSS PLASMA MEMBRANE%GOBP%GO:0099587		27	-0.15064	-0.938867	0.518518	0.790785	1	3863	tags=41%, list=26%, signal=55%
NUCLEAR PORE COMPLEX ASSEMBLY%GOBP%GO:0051292	NUCLEAR PORE COMPLEX ASSEMBLY%GOBP%GO:0051292		11	-0.231457	-0.938723	0.492	0.790579	1	10185	tags=91%, list=68%, signal=282%
CELLULAR RESPONSE TO UNFOLDED PROTEIN%GOBP%GO:0034620	CELLULAR RESPONSE TO UNFOLDED PROTEIN%GOBP%GO:0034620		100	-0.0776047	-0.938087	0.514395	0.791386	1	3801	tags=33%, list=25%, signal=44%
STIMULI-SENSING CHANNELS%REACTOME%R-HSA-2672351.2	STIMULI-SENSING CHANNELS%REACTOME%R-HSA-2672351.2		67	-0.0984867	-0.937651	0.534137	0.791796	1	8395	tags=66%, list=56%, signal=148%
REGULATION OF CELLULAR CARBOHYDRATE METABOLIC PROCESS%GOBP%GO:0010675	REGULATION OF CELLULAR CARBOHYDRATE METABOLIC PROCESS%GOBP%GO:0010675		53	-0.108879	-0.937605	0.55489	0.791385	1	9427	tags=74%, list=63%, signal=197%
POSITIVE REGULATION OF MEMBRANE PROTEIN ECTODOMAIN PROTEOLYSIS%GOBP%GO:0051044	POSITIVE REGULATION OF MEMBRANE PROTEIN ECTODOMAIN PROTEOLYSIS%GOBP%GO:0051044		11	-0.228163	-0.937556	0.515686	0.790978	1	2039	tags=36%, list=14%, signal=42%
HALLMARK_ANDROGEN_RESPONSE%MSIGDB_C2%HALLMARK_ANDROGEN_RESPONSE	HALLMARK_ANDROGEN_RESPONSE%MSIGDB_C2%HALLMARK_ANDROGEN_RESPONSE		86	-0.0851322	-0.936284	0.537698	0.793136	1	6067	tags=49%, list=40%, signal=81%
POSITIVE REGULATION OF G2/M TRANSITION OF MITOTIC CELL CYCLE%GOBP%GO:0010971	POSITIVE REGULATION OF G2/M TRANSITION OF MITOTIC CELL CYCLE%GOBP%GO:0010971		12	-0.223706	-0.936275	0.520492	0.792644	1	4155	tags=50%, list=28%, signal=69%
JNK SIGNALING IN THE CD4+ TCR PATHWAY%PATHWAY INTERACTION DATABASE NCI-NATURE CURATED DATA%JNK SIGNALING IN THE CD4+ TCR PATHWAY	JNK SIGNALING IN THE CD4+ TCR PATHWAY%PATHWAY INTERACTION DATABASE NCI-NATURE CURATED DATA%JNK SIGNALING IN THE CD4+ TCR PATHWAY		11	-0.224082	-0.93541	0.510288	0.79397	1	6198	tags=64%, list=41%, signal=108%
NITRIC OXIDE STIMULATES GUANYLATE CYCLASE%REACTOME DATABASE ID RELEASE 62%392154	NITRIC OXIDE STIMULATES GUANYLATE CYCLASE%REACTOME DATABASE ID RELEASE 62%392154		21	-0.172008	-0.935138	0.537525	0.793987	1	3144	tags=38%, list=21%, signal=48%
CENTRAL NERVOUS SYSTEM NEURON DEVELOPMENT%GOBP%GO:0021954	CENTRAL NERVOUS SYSTEM NEURON DEVELOPMENT%GOBP%GO:0021954		26	-0.149459	-0.934198	0.544715	0.795465	1	4116	tags=42%, list=27%, signal=58%
PRODUCTION OF MIRNAS INVOLVED IN GENE SILENCING BY MIRNA%GOBP%GO:0035196	PRODUCTION OF MIRNAS INVOLVED IN GENE SILENCING BY MIRNA%GOBP%GO:0035196		25	-0.154733	-0.934188	0.518234	0.794977	1	8498	tags=72%, list=57%, signal=165%
REGULATION OF CYTOKINESIS%GOBP%GO:0032465	REGULATION OF CYTOKINESIS%GOBP%GO:0032465		41	-0.122158	-0.934083	0.530271	0.794699	1	4034	tags=39%, list=27%, signal=53%
NUCLEAR RECEPTOR TRANSCRIPTION PATHWAY%REACTOME%R-HSA-383280.1	NUCLEAR RECEPTOR TRANSCRIPTION PATHWAY%REACTOME%R-HSA-383280.1		31	-0.142197	-0.933492	0.519588	0.79543	1	2231	tags=29%, list=15%, signal=34%
ATP-DEPENDENT CHROMATIN REMODELING%GOBP%GO:0043044	ATP-DEPENDENT CHROMATIN REMODELING%GOBP%GO:0043044		53	-0.107646	-0.933282	0.506173	0.79533	1	8028	tags=64%, list=53%, signal=137%
GOLGI TO VACUOLE TRANSPORT%GOBP%GO:0006896	GOLGI TO VACUOLE TRANSPORT%GOBP%GO:0006896		13	-0.212927	-0.932779	0.526316	0.79584	1	9518	tags=85%, list=63%, signal=231%
PID_INTEGRIN1_PATHWAY%MSIGDB_C2%PID_INTEGRIN1_PATHWAY	PID_INTEGRIN1_PATHWAY%MSIGDB_C2%PID_INTEGRIN1_PATHWAY		53	-0.106756	-0.932631	0.531959	0.795641	1	2655	tags=28%, list=18%, signal=34%
DETERMINATION OF LEFT/RIGHT SYMMETRY%GOBP%GO:0007368	DETERMINATION OF LEFT/RIGHT SYMMETRY%GOBP%GO:0007368		40	-0.125642	-0.932433	0.511066	0.795539	1	3377	tags=35%, list=22%, signal=45%
MEMBRANE LIPID BIOSYNTHETIC PROCESS%GOBP%GO:0046467	MEMBRANE LIPID BIOSYNTHETIC PROCESS%GOBP%GO:0046467		93	-0.0819061	-0.932199	0.514228	0.795498	1	9764	tags=73%, list=65%, signal=208%
RIBONUCLEOSIDE TRIPHOSPHATE BIOSYNTHETIC PROCESS%GOBP%GO:0009201	RIBONUCLEOSIDE TRIPHOSPHATE BIOSYNTHETIC PROCESS%GOBP%GO:0009201		36	-0.131493	-0.931736	0.503043	0.795949	1	7212	tags=61%, list=48%, signal=117%
REGULATION OF BLOOD VESSEL DIAMETER%GOBP%GO:0097746	REGULATION OF BLOOD VESSEL DIAMETER%GOBP%GO:0097746		36	-0.130772	-0.931597	0.545631	0.795748	1	5136	tags=47%, list=34%, signal=72%
CELLULAR GLUCOSE HOMEOSTASIS%GOBP%GO:0001678	CELLULAR GLUCOSE HOMEOSTASIS%GOBP%GO:0001678		25	-0.1606	-0.931557	0.511628	0.79533	1	7208	tags=64%, list=48%, signal=123%
ASSOCIATION OF LICENSING FACTORS WITH THE PRE-REPLICATIVE COMPLEX%REACTOME%R-HSA-69298.2	ASSOCIATION OF LICENSING FACTORS WITH THE PRE-REPLICATIVE COMPLEX%REACTOME%R-HSA-69298.2		12	-0.225799	-0.931	0.491597	0.795965	1	10384	tags=92%, list=69%, signal=297%
DOWNREGULATION OF TGF-BETA RECEPTOR SIGNALING%REACTOME%R-HSA-2173788.1	DOWNREGULATION OF TGF-BETA RECEPTOR SIGNALING%REACTOME%R-HSA-2173788.1		25	-0.157	-0.930953	0.531955	0.795557	1	9666	tags=80%, list=64%, signal=224%
RNA POLYMERASE II PROMOTER ESCAPE%REACTOME%R-HSA-73776.2	RNA POLYMERASE II PROMOTER ESCAPE%REACTOME%R-HSA-73776.2		43	-0.119382	-0.930939	0.540041	0.795077	1	12888	tags=98%, list=86%, signal=685%
TRANSPORT TO THE GOLGI AND SUBSEQUENT MODIFICATION%REACTOME DATABASE ID RELEASE 62%948021	TRANSPORT TO THE GOLGI AND SUBSEQUENT MODIFICATION%REACTOME DATABASE ID RELEASE 62%948021		152	-0.0638188	-0.930631	0.53252	0.795188	1	12001	tags=86%, list=80%, signal=424%
POSITIVE REGULATION OF GTPASE ACTIVITY%GOBP%GO:0043547	POSITIVE REGULATION OF GTPASE ACTIVITY%GOBP%GO:0043547		123	-0.0728052	-0.930612	0.513779	0.794723	1	2825	tags=26%, list=19%, signal=32%
ESTABLISHMENT OF PROTEIN LOCALIZATION TO MITOCHONDRION%GOBP%GO:0072655	ESTABLISHMENT OF PROTEIN LOCALIZATION TO MITOCHONDRION%GOBP%GO:0072655		53	-0.109508	-0.930503	0.542553	0.794453	1	11969	tags=91%, list=80%, signal=444%
IRAK1 RECRUITS IKK COMPLEX UPON TLR7 8 OR 9 STIMULATION%REACTOME%R-HSA-975144.1	IRAK1 RECRUITS IKK COMPLEX UPON TLR7 8 OR 9 STIMULATION%REACTOME%R-HSA-975144.1		10	-0.234765	-0.930317	0.545643	0.79434	1	11501	tags=100%, list=77%, signal=426%
REGULATION OF MEMBRANE PROTEIN ECTODOMAIN PROTEOLYSIS%GOBP%GO:0051043	REGULATION OF MEMBRANE PROTEIN ECTODOMAIN PROTEOLYSIS%GOBP%GO:0051043		15	-0.19789	-0.930291	0.50096	0.793891	1	2039	tags=33%, list=14%, signal=39%
SCHWANN CELL DIFFERENTIATION%GOBP%GO:0014037	SCHWANN CELL DIFFERENTIATION%GOBP%GO:0014037		11	-0.231675	-0.930258	0.505882	0.793449	1	6084	tags=64%, list=40%, signal=107%
NUCLEOTIDE-EXCISION REPAIR, DNA DAMAGE RECOGNITION%GOBP%GO:0000715	NUCLEOTIDE-EXCISION REPAIR, DNA DAMAGE RECOGNITION%GOBP%GO:0000715		23	-0.159161	-0.930112	0.510848	0.793229	1	11985	tags=96%, list=80%, signal=472%
EGF RECEPTOR (ERBB1) SIGNALING PATHWAY%PATHWAY INTERACTION DATABASE NCI-NATURE CURATED DATA%EGF RECEPTOR (ERBB1) SIGNALING PATHWAY	EGF RECEPTOR (ERBB1) SIGNALING PATHWAY%PATHWAY INTERACTION DATABASE NCI-NATURE CURATED DATA%EGF RECEPTOR (ERBB1) SIGNALING PATHWAY		32	-0.139032	-0.929266	0.543434	0.794451	1	5429	tags=50%, list=36%, signal=78%
REGULATION OF MRNA PROCESSING%GOBP%GO:0050684	REGULATION OF MRNA PROCESSING%GOBP%GO:0050684		81	-0.0892145	-0.92896	0.522158	0.79458	1	7015	tags=56%, list=47%, signal=104%
RNA TRANSPORT%GOBP%GO:0050658	RNA TRANSPORT%GOBP%GO:0050658		132	-0.0707049	-0.928753	0.54672	0.794509	1	11355	tags=83%, list=76%, signal=335%
P53-DEPENDENT G1 DNA DAMAGE RESPONSE%REACTOME DATABASE ID RELEASE 62%69563	P53-DEPENDENT G1 DNA DAMAGE RESPONSE%REACTOME DATABASE ID RELEASE 62%69563		57	-0.10273	-0.927468	0.525253	0.796619	1	8480	tags=67%, list=56%, signal=152%
UBIQUITIN-DEPENDENT DEGRADATION OF CYCLIN D%REACTOME DATABASE ID RELEASE 62%75815	UBIQUITIN-DEPENDENT DEGRADATION OF CYCLIN D%REACTOME DATABASE ID RELEASE 62%75815		46	-0.116399	-0.927121	0.505071	0.796828	1	8383	tags=67%, list=56%, signal=152%
DEGRADATION OF DVL%REACTOME%R-HSA-4641258.2	DEGRADATION OF DVL%REACTOME%R-HSA-4641258.2		52	-0.109027	-0.927052	0.549383	0.79647	1	11082	tags=85%, list=74%, signal=321%
AUTOPHAGOSOME MATURATION%GOBP%GO:0097352	AUTOPHAGOSOME MATURATION%GOBP%GO:0097352		26	-0.155162	-0.926385	0.530242	0.79726	1	6342	tags=58%, list=42%, signal=100%
HIV TRANSCRIPTION INITIATION%REACTOME%R-HSA-167161.2	HIV TRANSCRIPTION INITIATION%REACTOME%R-HSA-167161.2		43	-0.119382	-0.926342	0.53012	0.796848	1	12888	tags=98%, list=86%, signal=685%
RNA POLYMERASE II TRANSCRIPTION PRE-INITIATION AND PROMOTER OPENING%REACTOME DATABASE ID RELEASE 62%73779	RNA POLYMERASE II TRANSCRIPTION PRE-INITIATION AND PROMOTER OPENING%REACTOME DATABASE ID RELEASE 62%73779		43	-0.119382	-0.92631	0.542094	0.79642	1	12888	tags=98%, list=86%, signal=685%
TELOMERE MAINTENANCE VIA TELOMERE LENGTHENING%GOBP%GO:0010833	TELOMERE MAINTENANCE VIA TELOMERE LENGTHENING%GOBP%GO:0010833		18	-0.181234	-0.926306	0.512397	0.795925	1	3959	tags=44%, list=26%, signal=60%
S PHASE%REACTOME DATABASE ID RELEASE 62%69242	S PHASE%REACTOME DATABASE ID RELEASE 62%69242		118	-0.0732144	-0.926286	0.550607	0.79546	1	10624	tags=78%, list=71%, signal=264%
MITOTIC G1-G1 S PHASES%REACTOME DATABASE ID RELEASE 62%453279	MITOTIC G1-G1 S PHASES%REACTOME DATABASE ID RELEASE 62%453279		122	-0.0707697	-0.92547	0.540856	0.796675	1	8183	tags=61%, list=54%, signal=134%
CEREBELLUM MORPHOGENESIS%GOBP%GO:0021587	CEREBELLUM MORPHOGENESIS%GOBP%GO:0021587		11	-0.23142	-0.923958	0.556225	0.799285	1	3356	tags=45%, list=22%, signal=58%
RNA POLYMERASE II TRANSCRIPTION INITIATION%REACTOME%R-HSA-75953.2	RNA POLYMERASE II TRANSCRIPTION INITIATION%REACTOME%R-HSA-75953.2		43	-0.119382	-0.923585	0.533469	0.799548	1	12888	tags=98%, list=86%, signal=685%
REGULATION OF ACETYL-COA BIOSYNTHETIC PROCESS FROM PYRUVATE%GOBP%GO:0010510	REGULATION OF ACETYL-COA BIOSYNTHETIC PROCESS FROM PYRUVATE%GOBP%GO:0010510		12	-0.213931	-0.923434	0.537849	0.799356	1	8058	tags=75%, list=54%, signal=162%
ATYPICAL NF-KAPPAB PATHWAY%PATHWAY INTERACTION DATABASE NCI-NATURE CURATED DATA%ATYPICAL NF-KAPPAB PATHWAY	ATYPICAL NF-KAPPAB PATHWAY%PATHWAY INTERACTION DATABASE NCI-NATURE CURATED DATA%ATYPICAL NF-KAPPAB PATHWAY		12	-0.215574	-0.923385	0.570039	0.798951	1	3025	tags=42%, list=20%, signal=52%
ESTABLISHMENT OF PROTEIN LOCALIZATION TO MITOCHONDRIAL MEMBRANE%GOBP%GO:0090151	ESTABLISHMENT OF PROTEIN LOCALIZATION TO MITOCHONDRIAL MEMBRANE%GOBP%GO:0090151		11	-0.232849	-0.923366	0.537849	0.798483	1	11530	tags=100%, list=77%, signal=430%
RNA POLYMERASE II TRANSCRIPTION INITIATION AND PROMOTER CLEARANCE%REACTOME%R-HSA-76042.2	RNA POLYMERASE II TRANSCRIPTION INITIATION AND PROMOTER CLEARANCE%REACTOME%R-HSA-76042.2		43	-0.119382	-0.923326	0.556213	0.798061	1	12888	tags=98%, list=86%, signal=685%
BIOCARTA_AKT_PATHWAY%MSIGDB_C2%BIOCARTA_AKT_PATHWAY	BIOCARTA_AKT_PATHWAY%MSIGDB_C2%BIOCARTA_AKT_PATHWAY		20	-0.174425	-0.923317	0.548454	0.79758	1	4145	tags=45%, list=28%, signal=62%
POSITIVE REGULATION OF PROTEIN TARGETING TO MITOCHONDRION%GOBP%GO:1903955	POSITIVE REGULATION OF PROTEIN TARGETING TO MITOCHONDRION%GOBP%GO:1903955		68	-0.0950018	-0.92245	0.546012	0.798841	1	3883	tags=35%, list=26%, signal=47%
CREB PHOSPHORYLATION THROUGH THE ACTIVATION OF RAS%REACTOME DATABASE ID RELEASE 62%442742	CREB PHOSPHORYLATION THROUGH THE ACTIVATION OF RAS%REACTOME DATABASE ID RELEASE 62%442742		26	-0.152444	-0.921363	0.552846	0.800588	1	5227	tags=50%, list=35%, signal=77%
CHEMICAL SYNAPTIC TRANSMISSION, POSTSYNAPTIC%GOBP%GO:0099565	CHEMICAL SYNAPTIC TRANSMISSION, POSTSYNAPTIC%GOBP%GO:0099565		13	-0.212071	-0.921362	0.530864	0.800092	1	3752	tags=46%, list=25%, signal=61%
REGULATION OF VOLTAGE-GATED CALCIUM CHANNEL ACTIVITY%GOBP%GO:1901385	REGULATION OF VOLTAGE-GATED CALCIUM CHANNEL ACTIVITY%GOBP%GO:1901385		14	-0.205778	-0.920144	0.536383	0.802068	1	6571	tags=64%, list=44%, signal=114%
NEGATIVE REGULATION OF OXIDOREDUCTASE ACTIVITY%GOBP%GO:0051354	NEGATIVE REGULATION OF OXIDOREDUCTASE ACTIVITY%GOBP%GO:0051354		10	-0.241625	-0.919993	0.564756	0.801869	1	2383	tags=40%, list=16%, signal=48%
SIGNALING BY FGFR1%REACTOME%R-HSA-5654736.4	SIGNALING BY FGFR1%REACTOME%R-HSA-5654736.4		35	-0.132736	-0.919666	0.54321	0.802018	1	9602	tags=77%, list=64%, signal=213%
RNA POLYMERASE III TRANSCRIPTION INITIATION FROM TYPE 2 PROMOTER%REACTOME DATABASE ID RELEASE 62%76066	RNA POLYMERASE III TRANSCRIPTION INITIATION FROM TYPE 2 PROMOTER%REACTOME DATABASE ID RELEASE 62%76066		27	-0.149324	-0.919386	0.53937	0.802103	1	11117	tags=89%, list=74%, signal=341%
REGULATION OF TUBE DIAMETER%GOBP%GO:0035296	REGULATION OF TUBE DIAMETER%GOBP%GO:0035296		36	-0.130772	-0.918766	0.545455	0.802859	1	5136	tags=47%, list=34%, signal=72%
BIOCARTA_MET_PATHWAY%MSIGDB_C2%BIOCARTA_MET_PATHWAY	BIOCARTA_MET_PATHWAY%MSIGDB_C2%BIOCARTA_MET_PATHWAY		35	-0.130716	-0.918528	0.519751	0.802857	1	6198	tags=54%, list=41%, signal=92%
PROTEIN STABILIZATION%GOBP%GO:0050821	PROTEIN STABILIZATION%GOBP%GO:0050821		126	-0.0717418	-0.917497	0.537832	0.804422	1	10022	tags=74%, list=67%, signal=220%
CYTOKINESIS%GOBP%GO:0000910	CYTOKINESIS%GOBP%GO:0000910		63	-0.0978595	-0.916831	0.555343	0.80532	1	8315	tags=65%, list=55%, signal=145%
IRON ION TRANSPORT%GOBP%GO:0006826	IRON ION TRANSPORT%GOBP%GO:0006826		37	-0.125443	-0.916727	0.539235	0.80504	1	3806	tags=38%, list=25%, signal=51%
ACTIVATED TLR4 SIGNALLING%REACTOME%R-HSA-166054.1	ACTIVATED TLR4 SIGNALLING%REACTOME%R-HSA-166054.1		99	-0.0786412	-0.916637	0.565966	0.804726	1	3532	tags=31%, list=24%, signal=41%
MRNA 3'-END PROCESSING%REACTOME%R-HSA-72187.3	MRNA 3'-END PROCESSING%REACTOME%R-HSA-72187.3		53	-0.106213	-0.915419	0.533881	0.806742	1	6632	tags=55%, list=44%, signal=98%
REGULATION OF TRANSLATIONAL INITIATION%GOBP%GO:0006446	REGULATION OF TRANSLATIONAL INITIATION%GOBP%GO:0006446		60	-0.0994765	-0.91533	0.54918	0.806438	1	8529	tags=67%, list=57%, signal=154%
BIOCARTA_BARRESTIN_SRC_PATHWAY%MSIGDB_C2%BIOCARTA_BARRESTIN_SRC_PATHWAY	BIOCARTA_BARRESTIN_SRC_PATHWAY%MSIGDB_C2%BIOCARTA_BARRESTIN_SRC_PATHWAY		13	-0.210524	-0.91419	0.548193	0.808257	1	4931	tags=54%, list=33%, signal=80%
REGULATION OF APOPTOSIS%REACTOME DATABASE ID RELEASE 62%169911	REGULATION OF APOPTOSIS%REACTOME DATABASE ID RELEASE 62%169911		48	-0.109145	-0.912403	0.557769	0.811398	1	8383	tags=67%, list=56%, signal=150%
PID_TCR_JNK_PATHWAY%MSIGDB_C2%PID_TCR_JNK_PATHWAY	PID_TCR_JNK_PATHWAY%MSIGDB_C2%PID_TCR_JNK_PATHWAY		11	-0.224082	-0.912284	0.573308	0.811145	1	6198	tags=64%, list=41%, signal=108%
ANATOMICAL STRUCTURE MATURATION%GOBP%GO:0071695	ANATOMICAL STRUCTURE MATURATION%GOBP%GO:0071695		26	-0.1496	-0.911979	0.57582	0.811265	1	3536	tags=38%, list=24%, signal=50%
DENDRITIC SPINE ORGANIZATION%GOBP%GO:0097061	DENDRITIC SPINE ORGANIZATION%GOBP%GO:0097061		20	-0.174209	-0.910969	0.544379	0.812808	1	9407	tags=80%, list=63%, signal=214%
ERBB2 SIGNALING PATHWAY%GOBP%GO:0038128	ERBB2 SIGNALING PATHWAY%GOBP%GO:0038128		32	-0.135959	-0.910949	0.580645	0.812344	1	4536	tags=44%, list=30%, signal=63%
REGULATION OF ATP METABOLIC PROCESS%GOBP%GO:1903578	REGULATION OF ATP METABOLIC PROCESS%GOBP%GO:1903578		66	-0.0946182	-0.909766	0.556237	0.814217	1	12700	tags=94%, list=85%, signal=604%
PEPTIDYL-ARGININE MODIFICATION%GOBP%GO:0018195	PEPTIDYL-ARGININE MODIFICATION%GOBP%GO:0018195		13	-0.207234	-0.909739	0.533203	0.813782	1	11915	tags=100%, list=79%, signal=483%
BIOCARTA_AT1R_PATHWAY%MSIGDB_C2%BIOCARTA_AT1R_PATHWAY	BIOCARTA_AT1R_PATHWAY%MSIGDB_C2%BIOCARTA_AT1R_PATHWAY		31	-0.137199	-0.909674	0.556277	0.813416	1	5214	tags=48%, list=35%, signal=74%
HOMOLOGOUS DNA PAIRING AND STRAND EXCHANGE%REACTOME DATABASE ID RELEASE 62%5693579	HOMOLOGOUS DNA PAIRING AND STRAND EXCHANGE%REACTOME DATABASE ID RELEASE 62%5693579		34	-0.132181	-0.909167	0.555556	0.813952	1	10393	tags=82%, list=69%, signal=267%
REGULATION OF SUBSTRATE ADHESION-DEPENDENT CELL SPREADING%GOBP%GO:1900024	REGULATION OF SUBSTRATE ADHESION-DEPENDENT CELL SPREADING%GOBP%GO:1900024		31	-0.139109	-0.908933	0.571429	0.813952	1	4216	tags=42%, list=28%, signal=58%
RIBONUCLEOSIDE METABOLIC PROCESS%GOBP%GO:0009119	RIBONUCLEOSIDE METABOLIC PROCESS%GOBP%GO:0009119		43	-0.11625	-0.908882	0.554913	0.813552	1	10489	tags=81%, list=70%, signal=269%
DEOXYRIBOSE PHOSPHATE METABOLIC PROCESS%GOBP%GO:0019692	DEOXYRIBOSE PHOSPHATE METABOLIC PROCESS%GOBP%GO:0019692		21	-0.162328	-0.908826	0.575203	0.813165	1	10444	tags=86%, list=70%, signal=281%
P53-DEPENDENT G1 S DNA DAMAGE CHECKPOINT%REACTOME%R-HSA-69580.2	P53-DEPENDENT G1 S DNA DAMAGE CHECKPOINT%REACTOME%R-HSA-69580.2		57	-0.10273	-0.908632	0.567073	0.813035	1	8480	tags=67%, list=56%, signal=152%
NUCLEOSIDE PHOSPHATE CATABOLIC PROCESS%GOBP%GO:1901292	NUCLEOSIDE PHOSPHATE CATABOLIC PROCESS%GOBP%GO:1901292		49	-0.10826	-0.908463	0.561077	0.812892	1	10645	tags=82%, list=71%, signal=279%
POSITIVE REGULATION OF PROTEIN AUTOPHOSPHORYLATION%GOBP%GO:0031954	POSITIVE REGULATION OF PROTEIN AUTOPHOSPHORYLATION%GOBP%GO:0031954		16	-0.192597	-0.908131	0.567677	0.813033	1	7440	tags=69%, list=50%, signal=136%
SIGNALING BY NON-RECEPTOR TYROSINE KINASES%REACTOME DATABASE ID RELEASE 62%9006927	SIGNALING BY NON-RECEPTOR TYROSINE KINASES%REACTOME DATABASE ID RELEASE 62%9006927		44	-0.11392	-0.908081	0.558594	0.812634	1	3758	tags=36%, list=25%, signal=48%
NEGATIVE REGULATION OF CELLULAR PROTEIN LOCALIZATION%GOBP%GO:1903828	NEGATIVE REGULATION OF CELLULAR PROTEIN LOCALIZATION%GOBP%GO:1903828		95	-0.0806465	-0.908049	0.573055	0.812195	1	6863	tags=54%, list=46%, signal=98%
AUF1 (HNRNP D0) BINDS AND DESTABILIZES MRNA%REACTOME%R-HSA-450408.3	AUF1 (HNRNP D0) BINDS AND DESTABILIZES MRNA%REACTOME%R-HSA-450408.3		48	-0.109145	-0.908034	0.571984	0.811727	1	8383	tags=67%, list=56%, signal=150%
BIOCARTA_NFAT_PATHWAY%MSIGDB_C2%BIOCARTA_NFAT_PATHWAY	BIOCARTA_NFAT_PATHWAY%MSIGDB_C2%BIOCARTA_NFAT_PATHWAY		41	-0.120592	-0.907969	0.565392	0.811352	1	3691	tags=37%, list=25%, signal=48%
RECEPTOR-MEDIATED ENDOCYTOSIS%GOBP%GO:0006898	RECEPTOR-MEDIATED ENDOCYTOSIS%GOBP%GO:0006898		105	-0.0757564	-0.907941	0.550669	0.810916	1	8315	tags=63%, list=55%, signal=140%
REGULATION OF MITOCHONDRION ORGANIZATION%GOBP%GO:0010821	REGULATION OF MITOCHONDRION ORGANIZATION%GOBP%GO:0010821		167	-0.060334	-0.907393	0.552209	0.811474	1	3783	tags=31%, list=25%, signal=41%
MUSCLE STRUCTURE DEVELOPMENT%GOBP%GO:0061061	MUSCLE STRUCTURE DEVELOPMENT%GOBP%GO:0061061		157	-0.06112	-0.90684	0.552209	0.812093	1	3973	tags=32%, list=26%, signal=44%
NEURAL NUCLEUS DEVELOPMENT%GOBP%GO:0048857	NEURAL NUCLEUS DEVELOPMENT%GOBP%GO:0048857		39	-0.122571	-0.906667	0.553785	0.811949	1	3943	tags=38%, list=26%, signal=52%
REGULATION OF TUBE SIZE%GOBP%GO:0035150	REGULATION OF TUBE SIZE%GOBP%GO:0035150		39	-0.120086	-0.906114	0.575342	0.812577	1	5136	tags=46%, list=34%, signal=70%
SYNTHESIS OF SUBSTRATES IN N-GLYCAN BIOSYTHESIS%REACTOME DATABASE ID RELEASE 62%446219	SYNTHESIS OF SUBSTRATES IN N-GLYCAN BIOSYTHESIS%REACTOME DATABASE ID RELEASE 62%446219		59	-0.0998727	-0.905268	0.588235	0.813744	1	12258	tags=92%, list=82%, signal=495%
REGULATION OF NUCLEOBASE-CONTAINING COMPOUND TRANSPORT%GOBP%GO:0032239	REGULATION OF NUCLEOBASE-CONTAINING COMPOUND TRANSPORT%GOBP%GO:0032239		13	-0.202479	-0.905085	0.565923	0.813635	1	3896	tags=46%, list=26%, signal=62%
PID_AR_PATHWAY%MSIGDB_C2%PID_AR_PATHWAY	PID_AR_PATHWAY%MSIGDB_C2%PID_AR_PATHWAY		52	-0.106927	-0.904895	0.577551	0.813537	1	3312	tags=33%, list=22%, signal=42%
REGULATION OF DENDRITIC SPINE MORPHOGENESIS%GOBP%GO:0061001	REGULATION OF DENDRITIC SPINE MORPHOGENESIS%GOBP%GO:0061001		19	-0.173748	-0.904031	0.571713	0.81481	1	7674	tags=68%, list=51%, signal=140%
BIOCARTA_P35ALZHEIMERS_PATHWAY%MSIGDB_C2%BIOCARTA_P35ALZHEIMERS_PATHWAY	BIOCARTA_P35ALZHEIMERS_PATHWAY%MSIGDB_C2%BIOCARTA_P35ALZHEIMERS_PATHWAY		10	-0.235498	-0.903628	0.587398	0.815107	1	2475	tags=40%, list=16%, signal=48%
REGULATION OF RAS PROTEIN SIGNAL TRANSDUCTION%GOBP%GO:0046578	REGULATION OF RAS PROTEIN SIGNAL TRANSDUCTION%GOBP%GO:0046578		68	-0.0948307	-0.903481	0.569498	0.814912	1	1676	tags=21%, list=11%, signal=23%
IRAK1 RECRUITS IKK COMPLEX%REACTOME DATABASE ID RELEASE 62%937039	IRAK1 RECRUITS IKK COMPLEX%REACTOME DATABASE ID RELEASE 62%937039		10	-0.234765	-0.902914	0.566929	0.815512	1	11501	tags=100%, list=77%, signal=426%
PH REDUCTION%GOBP%GO:0045851	PH REDUCTION%GOBP%GO:0045851		31	-0.136786	-0.902852	0.581712	0.815138	1	11521	tags=90%, list=77%, signal=387%
IRON UPTAKE AND TRANSPORT%REACTOME DATABASE ID RELEASE 62%917937	IRON UPTAKE AND TRANSPORT%REACTOME DATABASE ID RELEASE 62%917937		46	-0.113164	-0.902793	0.575639	0.81476	1	3532	tags=35%, list=24%, signal=45%
REGULATION OF DNA DAMAGE RESPONSE, SIGNAL TRANSDUCTION BY P53 CLASS MEDIATOR%GOBP%GO:0043516	REGULATION OF DNA DAMAGE RESPONSE, SIGNAL TRANSDUCTION BY P53 CLASS MEDIATOR%GOBP%GO:0043516		20	-0.168144	-0.902676	0.56238	0.814502	1	483	tags=20%, list=3%, signal=21%
SIGNALING BY PTK6%REACTOME%R-HSA-8848021.2	SIGNALING BY PTK6%REACTOME%R-HSA-8848021.2		44	-0.11392	-0.902084	0.587137	0.815198	1	3758	tags=36%, list=25%, signal=48%
BETA1 INTEGRIN CELL SURFACE INTERACTIONS%PATHWAY INTERACTION DATABASE NCI-NATURE CURATED DATA%BETA1 INTEGRIN CELL SURFACE INTERACTIONS	BETA1 INTEGRIN CELL SURFACE INTERACTIONS%PATHWAY INTERACTION DATABASE NCI-NATURE CURATED DATA%BETA1 INTEGRIN CELL SURFACE INTERACTIONS		53	-0.106756	-0.901471	0.556008	0.81592	1	2655	tags=28%, list=18%, signal=34%
SENSORY PERCEPTION OF MECHANICAL STIMULUS%GOBP%GO:0050954	SENSORY PERCEPTION OF MECHANICAL STIMULUS%GOBP%GO:0050954		50	-0.110651	-0.900702	0.55	0.816954	1	1349	tags=20%, list=9%, signal=22%
POSITIVE REGULATION OF CELL CYCLE PROCESS%GOBP%GO:0090068	POSITIVE REGULATION OF CELL CYCLE PROCESS%GOBP%GO:0090068		160	-0.0607152	-0.900459	0.585714	0.816943	1	8583	tags=63%, list=57%, signal=146%
POSITIVE REGULATION OF INTRINSIC APOPTOTIC SIGNALING PATHWAY%GOBP%GO:2001244	POSITIVE REGULATION OF INTRINSIC APOPTOTIC SIGNALING PATHWAY%GOBP%GO:2001244		30	-0.137079	-0.900384	0.564417	0.816604	1	8463	tags=70%, list=56%, signal=160%
VISUAL PERCEPTION%GOBP%GO:0007601	VISUAL PERCEPTION%GOBP%GO:0007601		40	-0.120003	-0.900095	0.559701	0.816675	1	1959	tags=25%, list=13%, signal=29%
DNA REPLICATION%REACTOME%R-HSA-69306.1	DNA REPLICATION%REACTOME%R-HSA-69306.1		92	-0.078192	-0.899762	0.57935	0.816847	1	11082	tags=82%, list=74%, signal=309%
2'-DEOXYRIBONUCLEOTIDE METABOLIC PROCESS%GOBP%GO:0009394	2'-DEOXYRIBONUCLEOTIDE METABOLIC PROCESS%GOBP%GO:0009394		21	-0.162328	-0.899391	0.576065	0.817097	1	10444	tags=86%, list=70%, signal=281%
POST-ELONGATION PROCESSING OF INTRON-CONTAINING PRE-MRNA%REACTOME%R-HSA-112296.3	POST-ELONGATION PROCESSING OF INTRON-CONTAINING PRE-MRNA%REACTOME%R-HSA-112296.3		53	-0.106213	-0.899247	0.577963	0.816884	1	6632	tags=55%, list=44%, signal=98%
PURINE RIBONUCLEOSIDE TRIPHOSPHATE BIOSYNTHETIC PROCESS%GOBP%GO:0009206	PURINE RIBONUCLEOSIDE TRIPHOSPHATE BIOSYNTHETIC PROCESS%GOBP%GO:0009206		35	-0.127199	-0.898673	0.590099	0.817547	1	6680	tags=57%, list=44%, signal=103%
NEGATIVE REGULATION OF DENDRITE DEVELOPMENT%GOBP%GO:2000171	NEGATIVE REGULATION OF DENDRITE DEVELOPMENT%GOBP%GO:2000171		11	-0.221272	-0.897647	0.539877	0.81911	1	8972	tags=82%, list=60%, signal=203%
REGULATION OF ACYL-COA BIOSYNTHETIC PROCESS%GOBP%GO:0050812	REGULATION OF ACYL-COA BIOSYNTHETIC PROCESS%GOBP%GO:0050812		12	-0.213931	-0.896171	0.567194	0.821503	1	8058	tags=75%, list=54%, signal=162%
TRANSCRIPTION ELONGATION FROM RNA POLYMERASE II PROMOTER%GOBP%GO:0006368	TRANSCRIPTION ELONGATION FROM RNA POLYMERASE II PROMOTER%GOBP%GO:0006368		83	-0.082511	-0.89608	0.568932	0.821212	1	12888	tags=94%, list=86%, signal=657%
CILIUM MOVEMENT%GOBP%GO:0003341	CILIUM MOVEMENT%GOBP%GO:0003341		27	-0.143659	-0.894365	0.566532	0.824085	1	10089	tags=81%, list=67%, signal=248%
CGMP EFFECTS%REACTOME%R-HSA-418457.1	CGMP EFFECTS%REACTOME%R-HSA-418457.1		15	-0.191006	-0.892953	0.56654	0.826469	1	3144	tags=40%, list=21%, signal=51%
CHAPERONE-MEDIATED PROTEIN FOLDING%GOBP%GO:0061077	CHAPERONE-MEDIATED PROTEIN FOLDING%GOBP%GO:0061077		49	-0.109265	-0.892765	0.580508	0.826354	1	7257	tags=59%, list=48%, signal=114%
EXECUTION PHASE OF APOPTOSIS%GOBP%GO:0097194	EXECUTION PHASE OF APOPTOSIS%GOBP%GO:0097194		45	-0.114123	-0.892415	0.588469	0.826518	1	5637	tags=49%, list=38%, signal=78%
DNA-TEMPLATED TRANSCRIPTIONAL PREINITIATION COMPLEX ASSEMBLY%GOBP%GO:0070897	DNA-TEMPLATED TRANSCRIPTIONAL PREINITIATION COMPLEX ASSEMBLY%GOBP%GO:0070897		10	-0.231102	-0.891965	0.578093	0.826892	1	11556	tags=100%, list=77%, signal=433%
MITOCHONDRION LOCALIZATION%GOBP%GO:0051646	MITOCHONDRION LOCALIZATION%GOBP%GO:0051646		23	-0.156536	-0.890931	0.567878	0.828476	1	3532	tags=39%, list=24%, signal=51%
NEGATIVE REGULATION OF CELLULAR RESPONSE TO INSULIN STIMULUS%GOBP%GO:1900077	NEGATIVE REGULATION OF CELLULAR RESPONSE TO INSULIN STIMULUS%GOBP%GO:1900077		18	-0.17242	-0.890595	0.591549	0.828633	1	4926	tags=50%, list=33%, signal=74%
REGULATION OF BLOOD VESSEL SIZE%GOBP%GO:0050880	REGULATION OF BLOOD VESSEL SIZE%GOBP%GO:0050880		39	-0.120086	-0.890435	0.577143	0.828455	1	5136	tags=46%, list=34%, signal=70%
RESPONSE TO GLUCOSE%GOBP%GO:0009749	RESPONSE TO GLUCOSE%GOBP%GO:0009749		29	-0.135885	-0.890248	0.587045	0.828324	1	1590	tags=24%, list=11%, signal=27%
HISTONE H2B UBIQUITINATION%GOBP%GO:0033523	HISTONE H2B UBIQUITINATION%GOBP%GO:0033523		10	-0.233333	-0.889905	0.614108	0.828495	1	10020	tags=90%, list=67%, signal=270%
DOPAMINE RECEPTOR SIGNALING PATHWAY%GOBP%GO:0007212	DOPAMINE RECEPTOR SIGNALING PATHWAY%GOBP%GO:0007212		17	-0.176134	-0.889711	0.604	0.828368	1	5312	tags=53%, list=35%, signal=82%
POSITIVE REGULATION OF CELL MORPHOGENESIS INVOLVED IN DIFFERENTIATION%GOBP%GO:0010770	POSITIVE REGULATION OF CELL MORPHOGENESIS INVOLVED IN DIFFERENTIATION%GOBP%GO:0010770		67	-0.0931334	-0.889652	0.588822	0.828008	1	3990	tags=36%, list=27%, signal=49%
NEGATIVE REGULATION OF LYASE ACTIVITY%GOBP%GO:0051350	NEGATIVE REGULATION OF LYASE ACTIVITY%GOBP%GO:0051350		14	-0.199658	-0.889608	0.596386	0.827595	1	2370	tags=36%, list=16%, signal=42%
MITOCHONDRIAL GENOME MAINTENANCE%GOBP%GO:0000002	MITOCHONDRIAL GENOME MAINTENANCE%GOBP%GO:0000002		15	-0.187097	-0.889337	0.585317	0.827618	1	8211	tags=73%, list=55%, signal=162%
PURINE NUCLEOSIDE TRIPHOSPHATE BIOSYNTHETIC PROCESS%GOBP%GO:0009145	PURINE NUCLEOSIDE TRIPHOSPHATE BIOSYNTHETIC PROCESS%GOBP%GO:0009145		35	-0.127199	-0.88932	0.571138	0.827156	1	6680	tags=57%, list=44%, signal=103%
HYDROGEN TRANSPORT%GOBP%GO:0006818	HYDROGEN TRANSPORT%GOBP%GO:0006818		47	-0.109859	-0.889295	0.601905	0.826714	1	8905	tags=70%, list=59%, signal=172%
POSITIVE REGULATION OF TRANSCRIPTION FROM RNA POLYMERASE II PROMOTER IN RESPONSE TO ENDOPLASMIC RETICULUM STRESS%GOBP%GO:1990440	POSITIVE REGULATION OF TRANSCRIPTION FROM RNA POLYMERASE II PROMOTER IN RESPONSE TO ENDOPLASMIC RETICULUM STRESS%GOBP%GO:1990440		10	-0.227306	-0.889241	0.572017	0.826323	1	2598	tags=40%, list=17%, signal=48%
G2 M DNA DAMAGE CHECKPOINT%REACTOME DATABASE ID RELEASE 62%69473	G2 M DNA DAMAGE CHECKPOINT%REACTOME DATABASE ID RELEASE 62%69473		67	-0.0945084	-0.888794	0.58871	0.826743	1	8006	tags=63%, list=53%, signal=134%
NUCLEOTIDE-EXCISION REPAIR, DNA DUPLEX UNWINDING%GOBP%GO:0000717	NUCLEOTIDE-EXCISION REPAIR, DNA DUPLEX UNWINDING%GOBP%GO:0000717		20	-0.166678	-0.887957	0.581532	0.827924	1	12525	tags=100%, list=83%, signal=600%
HETEROTYPIC CELL-CELL ADHESION%GOBP%GO:0034113	HETEROTYPIC CELL-CELL ADHESION%GOBP%GO:0034113		14	-0.197379	-0.887637	0.582822	0.828099	1	1331	tags=29%, list=9%, signal=31%
DEOXYRIBONUCLEOTIDE CATABOLIC PROCESS%GOBP%GO:0009264	DEOXYRIBONUCLEOTIDE CATABOLIC PROCESS%GOBP%GO:0009264		17	-0.173555	-0.887168	0.590361	0.828514	1	8886	tags=76%, list=59%, signal=187%
ACTIN FILAMENT ORGANIZATION%GOBP%GO:0007015	ACTIN FILAMENT ORGANIZATION%GOBP%GO:0007015		118	-0.0711223	-0.886804	0.587234	0.828741	1	4034	tags=34%, list=27%, signal=46%
CATECHOLAMINE METABOLIC PROCESS%GOBP%GO:0006584	CATECHOLAMINE METABOLIC PROCESS%GOBP%GO:0006584		14	-0.190717	-0.88676	0.617587	0.828333	1	1431	tags=29%, list=10%, signal=32%
B CELL ACTIVATION INVOLVED IN IMMUNE RESPONSE%GOBP%GO:0002312	B CELL ACTIVATION INVOLVED IN IMMUNE RESPONSE%GOBP%GO:0002312		14	-0.193943	-0.88665	0.600379	0.828056	1	3529	tags=43%, list=23%, signal=56%
CYTOPLASMIC MICROTUBULE ORGANIZATION%GOBP%GO:0031122	CYTOPLASMIC MICROTUBULE ORGANIZATION%GOBP%GO:0031122		32	-0.132747	-0.885896	0.579832	0.829048	1	9749	tags=78%, list=65%, signal=222%
POSITIVE REGULATION OF LEUKOCYTE MEDIATED CYTOTOXICITY%GOBP%GO:0001912	POSITIVE REGULATION OF LEUKOCYTE MEDIATED CYTOTOXICITY%GOBP%GO:0001912		10	-0.233433	-0.884843	0.598361	0.830621	1	8516	tags=80%, list=57%, signal=185%
NEGATIVE REGULATION OF GTPASE ACTIVITY%GOBP%GO:0034260	NEGATIVE REGULATION OF GTPASE ACTIVITY%GOBP%GO:0034260		18	-0.177302	-0.884836	0.612	0.830144	1	4018	tags=44%, list=27%, signal=61%
ENERGY DERIVATION BY OXIDATION OF ORGANIC COMPOUNDS%GOBP%GO:0015980	ENERGY DERIVATION BY OXIDATION OF ORGANIC COMPOUNDS%GOBP%GO:0015980		171	-0.0581413	-0.884413	0.616495	0.830482	1	11790	tags=84%, list=78%, signal=387%
MITOCHONDRIAL RESPIRATORY CHAIN COMPLEX ASSEMBLY%GOBP%GO:0033108	MITOCHONDRIAL RESPIRATORY CHAIN COMPLEX ASSEMBLY%GOBP%GO:0033108		89	-0.0810228	-0.883978	0.60396	0.830871	1	11790	tags=87%, list=78%, signal=399%
REGULATION OF SISTER CHROMATID COHESION%GOBP%GO:0007063	REGULATION OF SISTER CHROMATID COHESION%GOBP%GO:0007063		14	-0.187434	-0.883497	0.598739	0.83131	1	10066	tags=86%, list=67%, signal=259%
MEMBRANE REPOLARIZATION%GOBP%GO:0086009	MEMBRANE REPOLARIZATION%GOBP%GO:0086009		13	-0.20439	-0.883103	0.587771	0.831584	1	400	tags=23%, list=3%, signal=24%
DNA REPLICATION PRE-INITIATION%REACTOME DATABASE ID RELEASE 62%69002	DNA REPLICATION PRE-INITIATION%REACTOME DATABASE ID RELEASE 62%69002		72	-0.0880082	-0.882861	0.592437	0.831574	1	8493	tags=65%, list=57%, signal=149%
CATECHOL-CONTAINING COMPOUND METABOLIC PROCESS%GOBP%GO:0009712	CATECHOL-CONTAINING COMPOUND METABOLIC PROCESS%GOBP%GO:0009712		14	-0.190717	-0.882833	0.563147	0.831133	1	1431	tags=29%, list=10%, signal=32%
MITOCHONDRIAL BIOGENESIS%REACTOME%R-HSA-1592230.2	MITOCHONDRIAL BIOGENESIS%REACTOME%R-HSA-1592230.2		87	-0.0818625	-0.882808	0.603622	0.830692	1	8104	tags=62%, list=54%, signal=134%
M G1 TRANSITION%REACTOME%R-HSA-68874.2	M G1 TRANSITION%REACTOME%R-HSA-68874.2		72	-0.0880082	-0.882757	0.598039	0.830306	1	8493	tags=65%, list=57%, signal=149%
ORGANOPHOSPHATE CATABOLIC PROCESS%GOBP%GO:0046434	ORGANOPHOSPHATE CATABOLIC PROCESS%GOBP%GO:0046434		69	-0.0918956	-0.882547	0.575258	0.830201	1	7119	tags=57%, list=47%, signal=107%
DISASSEMBLY OF THE DESTRUCTION COMPLEX AND RECRUITMENT OF AXIN TO THE MEMBRANE%REACTOME DATABASE ID RELEASE 62%4641262	DISASSEMBLY OF THE DESTRUCTION COMPLEX AND RECRUITMENT OF AXIN TO THE MEMBRANE%REACTOME DATABASE ID RELEASE 62%4641262		26	-0.145166	-0.882442	0.61039	0.829932	1	11115	tags=88%, list=74%, signal=339%
VIRAL LIFE CYCLE%GOBP%GO:0019058	VIRAL LIFE CYCLE%GOBP%GO:0019058		112	-0.0714669	-0.881917	0.618182	0.830495	1	12887	tags=93%, list=86%, signal=648%
ATP SYNTHESIS COUPLED PROTON TRANSPORT%GOBP%GO:0015986	ATP SYNTHESIS COUPLED PROTON TRANSPORT%GOBP%GO:0015986		25	-0.149333	-0.881608	0.605578	0.83062	1	8579	tags=72%, list=57%, signal=168%
CELLULAR RESPONSE TO ACID CHEMICAL%GOBP%GO:0071229	CELLULAR RESPONSE TO ACID CHEMICAL%GOBP%GO:0071229		68	-0.0905016	-0.881308	0.594862	0.830715	1	5497	tags=46%, list=37%, signal=72%
MITOCHONDRIAL ELECTRON TRANSPORT, NADH TO UBIQUINONE%GOBP%GO:0006120	MITOCHONDRIAL ELECTRON TRANSPORT, NADH TO UBIQUINONE%GOBP%GO:0006120		45	-0.111348	-0.880851	0.602386	0.831103	1	13358	tags=100%, list=89%, signal=899%
BIOCARTA_AKAP95_PATHWAY%MSIGDB_C2%BIOCARTA_AKAP95_PATHWAY	BIOCARTA_AKAP95_PATHWAY%MSIGDB_C2%BIOCARTA_AKAP95_PATHWAY		10	-0.228205	-0.880698	0.621094	0.830896	1	4087	tags=50%, list=27%, signal=69%
PID_NECTIN_PATHWAY%MSIGDB_C2%PID_NECTIN_PATHWAY	PID_NECTIN_PATHWAY%MSIGDB_C2%PID_NECTIN_PATHWAY		23	-0.154487	-0.88051	0.637827	0.830775	1	4216	tags=43%, list=28%, signal=60%
INTRINSIC APOPTOTIC SIGNALING PATHWAY%GOBP%GO:0097193	INTRINSIC APOPTOTIC SIGNALING PATHWAY%GOBP%GO:0097193		93	-0.077499	-0.879673	0.588727	0.831909	1	3529	tags=31%, list=23%, signal=41%
REGULATION OF EPIDERMAL CELL DIFFERENTIATION%GOBP%GO:0045604	REGULATION OF EPIDERMAL CELL DIFFERENTIATION%GOBP%GO:0045604		18	-0.169632	-0.879417	0.59802	0.831931	1	7472	tags=67%, list=50%, signal=132%
NUCLEOBASE-CONTAINING SMALL MOLECULE CATABOLIC PROCESS%GOBP%GO:0034656	NUCLEOBASE-CONTAINING SMALL MOLECULE CATABOLIC PROCESS%GOBP%GO:0034656		13	-0.200998	-0.879204	0.606285	0.831854	1	5074	tags=54%, list=34%, signal=81%
INTRACELLULAR PH REDUCTION%GOBP%GO:0051452	INTRACELLULAR PH REDUCTION%GOBP%GO:0051452		30	-0.136201	-0.87853	0.583826	0.8327	1	2967	tags=33%, list=20%, signal=41%
ENERGY COUPLED PROTON TRANSPORT, DOWN ELECTROCHEMICAL GRADIENT%GOBP%GO:0015985	ENERGY COUPLED PROTON TRANSPORT, DOWN ELECTROCHEMICAL GRADIENT%GOBP%GO:0015985		25	-0.149333	-0.878395	0.594059	0.832477	1	8579	tags=72%, list=57%, signal=168%
SOMATIC DIVERSIFICATION OF IMMUNE RECEPTORS VIA GERMLINE RECOMBINATION WITHIN A SINGLE LOCUS%GOBP%GO:0002562	SOMATIC DIVERSIFICATION OF IMMUNE RECEPTORS VIA GERMLINE RECOMBINATION WITHIN A SINGLE LOCUS%GOBP%GO:0002562		14	-0.193943	-0.877224	0.601562	0.834312	1	3529	tags=43%, list=23%, signal=56%
BIOCARTA_SPPA_PATHWAY%MSIGDB_C2%BIOCARTA_SPPA_PATHWAY	BIOCARTA_SPPA_PATHWAY%MSIGDB_C2%BIOCARTA_SPPA_PATHWAY		18	-0.172086	-0.876512	0.606996	0.8352	1	4931	tags=50%, list=33%, signal=74%
BIOCARTA_STRESS_PATHWAY%MSIGDB_C2%BIOCARTA_STRESS_PATHWAY	BIOCARTA_STRESS_PATHWAY%MSIGDB_C2%BIOCARTA_STRESS_PATHWAY		23	-0.153006	-0.876472	0.606186	0.834783	1	6198	tags=57%, list=41%, signal=96%
NEGATIVE REGULATION OF NOTCH SIGNALING PATHWAY%GOBP%GO:0045746	NEGATIVE REGULATION OF NOTCH SIGNALING PATHWAY%GOBP%GO:0045746		18	-0.1742	-0.876085	0.544231	0.83506	1	5734	tags=56%, list=38%, signal=90%
MRNA 3'-END PROCESSING%GOBP%GO:0031124	MRNA 3'-END PROCESSING%GOBP%GO:0031124		70	-0.089497	-0.87603	0.610236	0.834669	1	6819	tags=54%, list=45%, signal=99%
NECTIN ADHESION PATHWAY%PATHWAY INTERACTION DATABASE NCI-NATURE CURATED DATA%NECTIN ADHESION PATHWAY	NECTIN ADHESION PATHWAY%PATHWAY INTERACTION DATABASE NCI-NATURE CURATED DATA%NECTIN ADHESION PATHWAY		23	-0.154487	-0.875774	0.605317	0.834685	1	4216	tags=43%, list=28%, signal=60%
CORTICAL CYTOSKELETON ORGANIZATION%GOBP%GO:0030865	CORTICAL CYTOSKELETON ORGANIZATION%GOBP%GO:0030865		18	-0.173182	-0.875743	0.603113	0.834258	1	6584	tags=61%, list=44%, signal=109%
NEGATIVE REGULATION OF ENDOCYTOSIS%GOBP%GO:0045806	NEGATIVE REGULATION OF ENDOCYTOSIS%GOBP%GO:0045806		26	-0.143456	-0.875192	0.605825	0.834839	1	9407	tags=77%, list=63%, signal=205%
ARF6 SIGNALING EVENTS%PATHWAY INTERACTION DATABASE NCI-NATURE CURATED DATA%ARF6 SIGNALING EVENTS	ARF6 SIGNALING EVENTS%PATHWAY INTERACTION DATABASE NCI-NATURE CURATED DATA%ARF6 SIGNALING EVENTS		28	-0.137818	-0.87444	0.604555	0.835821	1	2227	tags=29%, list=15%, signal=33%
NUCLEAR PORE ORGANIZATION%GOBP%GO:0006999	NUCLEAR PORE ORGANIZATION%GOBP%GO:0006999		15	-0.189052	-0.874336	0.612967	0.835553	1	10185	tags=87%, list=68%, signal=269%
CIRCADIAN REGULATION OF GENE EXPRESSION%GOBP%GO:0032922	CIRCADIAN REGULATION OF GENE EXPRESSION%GOBP%GO:0032922		44	-0.109272	-0.874087	0.614141	0.835544	1	13389	tags=100%, list=89%, signal=916%
POSITIVE REGULATION OF CARBOHYDRATE METABOLIC PROCESS%GOBP%GO:0045913	POSITIVE REGULATION OF CARBOHYDRATE METABOLIC PROCESS%GOBP%GO:0045913		35	-0.124025	-0.873614	0.612766	0.836025	1	2864	tags=31%, list=19%, signal=39%
TOLL LIKE RECEPTOR 9 (TLR9) CASCADE%REACTOME DATABASE ID RELEASE 62%168138	TOLL LIKE RECEPTOR 9 (TLR9) CASCADE%REACTOME DATABASE ID RELEASE 62%168138		87	-0.081914	-0.873465	0.59785	0.83583	1	3613	tags=32%, list=24%, signal=42%
PHAGOSOME ACIDIFICATION%GOBP%GO:0090383	PHAGOSOME ACIDIFICATION%GOBP%GO:0090383		19	-0.171233	-0.873429	0.59743	0.835421	1	2967	tags=37%, list=20%, signal=46%
BIOCARTA_BARR_MAPK_PATHWAY%MSIGDB_C2%BIOCARTA_BARR_MAPK_PATHWAY	BIOCARTA_BARR_MAPK_PATHWAY%MSIGDB_C2%BIOCARTA_BARR_MAPK_PATHWAY		11	-0.217494	-0.873382	0.619141	0.835034	1	4931	tags=55%, list=33%, signal=81%
PID_RANBP2_PATHWAY%MSIGDB_C2%PID_RANBP2_PATHWAY	PID_RANBP2_PATHWAY%MSIGDB_C2%PID_RANBP2_PATHWAY		11	-0.216144	-0.873104	0.610568	0.835065	1	9049	tags=82%, list=60%, signal=206%
BIOCARTA_TNFR2_PATHWAY%MSIGDB_C2%BIOCARTA_TNFR2_PATHWAY	BIOCARTA_TNFR2_PATHWAY%MSIGDB_C2%BIOCARTA_TNFR2_PATHWAY		17	-0.176467	-0.872844	0.615226	0.835071	1	5307	tags=53%, list=35%, signal=82%
TRANSPORT OF MATURE TRANSCRIPT TO CYTOPLASM%REACTOME DATABASE ID RELEASE 62%72202	TRANSPORT OF MATURE TRANSCRIPT TO CYTOPLASM%REACTOME DATABASE ID RELEASE 62%72202		73	-0.0858363	-0.872623	0.616883	0.835037	1	12096	tags=89%, list=81%, signal=455%
REGULATION OF PHOSPHORYLATION OF RNA POLYMERASE II C-TERMINAL DOMAIN%GOBP%GO:1901407	REGULATION OF PHOSPHORYLATION OF RNA POLYMERASE II C-TERMINAL DOMAIN%GOBP%GO:1901407		10	-0.227439	-0.872505	0.587084	0.834782	1	11611	tags=100%, list=77%, signal=440%
SIG_INSULIN_RECEPTOR_PATHWAY_IN_CARDIAC_MYOCYTES%MSIGDB_C2%SIG_INSULIN_RECEPTOR_PATHWAY_IN_CARDIAC_MYOCYTES	SIG_INSULIN_RECEPTOR_PATHWAY_IN_CARDIAC_MYOCYTES%MSIGDB_C2%SIG_INSULIN_RECEPTOR_PATHWAY_IN_CARDIAC_MYOCYTES		44	-0.112452	-0.871929	0.632114	0.835392	1	3780	tags=36%, list=25%, signal=48%
SOMATIC CELL DNA RECOMBINATION%GOBP%GO:0016444	SOMATIC CELL DNA RECOMBINATION%GOBP%GO:0016444		14	-0.193943	-0.871696	0.609856	0.835347	1	3529	tags=43%, list=23%, signal=56%
NEGATIVE REGULATION OF RESPONSE TO REACTIVE OXYGEN SPECIES%GOBP%GO:1901032	NEGATIVE REGULATION OF RESPONSE TO REACTIVE OXYGEN SPECIES%GOBP%GO:1901032		14	-0.190494	-0.871424	0.600418	0.835398	1	4654	tags=50%, list=31%, signal=72%
INSULIN RECEPTOR RECYCLING%REACTOME DATABASE ID RELEASE 62%77387	INSULIN RECEPTOR RECYCLING%REACTOME DATABASE ID RELEASE 62%77387		19	-0.171233	-0.871204	0.623274	0.835355	1	2967	tags=37%, list=20%, signal=46%
REGULATION OF TRANSCRIPTION OF NUCLEAR LARGE RRNA TRANSCRIPT FROM RNA POLYMERASE I PROMOTER%GOBP%GO:1901836	REGULATION OF TRANSCRIPTION OF NUCLEAR LARGE RRNA TRANSCRIPT FROM RNA POLYMERASE I PROMOTER%GOBP%GO:1901836		11	-0.213685	-0.870543	0.612576	0.836204	1	7720	tags=73%, list=51%, signal=149%
LYSOSOME VESICLE BIOGENESIS%REACTOME DATABASE ID RELEASE 62%432720	LYSOSOME VESICLE BIOGENESIS%REACTOME DATABASE ID RELEASE 62%432720		32	-0.129244	-0.870142	0.590062	0.836486	1	9332	tags=75%, list=62%, signal=198%
NEGATIVE REGULATION OF TRANSLATIONAL INITIATION%GOBP%GO:0045947	NEGATIVE REGULATION OF TRANSLATIONAL INITIATION%GOBP%GO:0045947		17	-0.174236	-0.870011	0.630081	0.836256	1	2689	tags=35%, list=18%, signal=43%
BIOCARTA_CARM_ER_PATHWAY%MSIGDB_C2%BIOCARTA_CARM_ER_PATHWAY	BIOCARTA_CARM_ER_PATHWAY%MSIGDB_C2%BIOCARTA_CARM_ER_PATHWAY		32	-0.128035	-0.869812	0.57173	0.836169	1	7472	tags=63%, list=50%, signal=124%
MITOTIC SPINDLE ASSEMBLY%GOBP%GO:0090307	MITOTIC SPINDLE ASSEMBLY%GOBP%GO:0090307		32	-0.132747	-0.869775	0.597015	0.835762	1	9749	tags=78%, list=65%, signal=222%
PHAGOSOME MATURATION%GOBP%GO:0090382	PHAGOSOME MATURATION%GOBP%GO:0090382		23	-0.150652	-0.869743	0.601626	0.835347	1	2967	tags=35%, list=20%, signal=43%
NEGATIVE REGULATION OF JNK CASCADE%GOBP%GO:0046329	NEGATIVE REGULATION OF JNK CASCADE%GOBP%GO:0046329		21	-0.158215	-0.869336	0.641822	0.835688	1	1920	tags=29%, list=13%, signal=33%
PID_ARF6_PATHWAY%MSIGDB_C2%PID_ARF6_PATHWAY	PID_ARF6_PATHWAY%MSIGDB_C2%PID_ARF6_PATHWAY		28	-0.137818	-0.869228	0.586279	0.835422	1	2227	tags=29%, list=15%, signal=33%
ESTABLISHMENT OF MITOTIC SPINDLE LOCALIZATION%GOBP%GO:0040001	ESTABLISHMENT OF MITOTIC SPINDLE LOCALIZATION%GOBP%GO:0040001		14	-0.192373	-0.86915	0.613169	0.835083	1	5699	tags=57%, list=38%, signal=92%
OLIGODENDROCYTE DEVELOPMENT%GOBP%GO:0014003	OLIGODENDROCYTE DEVELOPMENT%GOBP%GO:0014003		13	-0.200655	-0.868085	0.607287	0.836695	1	10858	tags=92%, list=72%, signal=333%
NEGATIVE REGULATION OF INSULIN RECEPTOR SIGNALING PATHWAY%GOBP%GO:0046627	NEGATIVE REGULATION OF INSULIN RECEPTOR SIGNALING PATHWAY%GOBP%GO:0046627		18	-0.17242	-0.868055	0.625984	0.836278	1	4926	tags=50%, list=33%, signal=74%
PID_TRKR_PATHWAY%MSIGDB_C2%PID_TRKR_PATHWAY	PID_TRKR_PATHWAY%MSIGDB_C2%PID_TRKR_PATHWAY		56	-0.0960318	-0.867134	0.630058	0.837564	1	6076	tags=50%, list=40%, signal=84%
TRANSPORT OF VIRUS%GOBP%GO:0046794	TRANSPORT OF VIRUS%GOBP%GO:0046794		52	-0.101661	-0.866722	0.60728	0.837895	1	12637	tags=94%, list=84%, signal=591%
REGULATION OF STEROID METABOLIC PROCESS%GOBP%GO:0019218	REGULATION OF STEROID METABOLIC PROCESS%GOBP%GO:0019218		63	-0.0942451	-0.866653	0.622	0.837544	1	10754	tags=81%, list=72%, signal=284%
POSITIVE REGULATION OF DENDRITE MORPHOGENESIS%GOBP%GO:0050775	POSITIVE REGULATION OF DENDRITE MORPHOGENESIS%GOBP%GO:0050775		15	-0.180902	-0.866586	0.621154	0.83719	1	2294	tags=33%, list=15%, signal=39%
CENTRAL NERVOUS SYSTEM NEURON AXONOGENESIS%GOBP%GO:0021955	CENTRAL NERVOUS SYSTEM NEURON AXONOGENESIS%GOBP%GO:0021955		12	-0.209818	-0.866297	0.624521	0.837265	1	11876	tags=100%, list=79%, signal=477%
AROMATIC AMINO ACID FAMILY METABOLIC PROCESS%GOBP%GO:0009072	AROMATIC AMINO ACID FAMILY METABOLIC PROCESS%GOBP%GO:0009072		10	-0.222378	-0.866157	0.597633	0.837046	1	2672	tags=40%, list=18%, signal=49%
POSITIVE REGULATION OF VACUOLE ORGANIZATION%GOBP%GO:0044090	POSITIVE REGULATION OF VACUOLE ORGANIZATION%GOBP%GO:0044090		10	-0.224043	-0.866097	0.606122	0.836685	1	5652	tags=60%, list=38%, signal=96%
REGULATION OF VACUOLE ORGANIZATION%GOBP%GO:0044088	REGULATION OF VACUOLE ORGANIZATION%GOBP%GO:0044088		37	-0.119414	-0.864653	0.613027	0.839014	1	7145	tags=59%, list=48%, signal=113%
REGULATION OF ACTIVATED PAK-2P34 BY PROTEASOME MEDIATED DEGRADATION%REACTOME DATABASE ID RELEASE 62%211733	REGULATION OF ACTIVATED PAK-2P34 BY PROTEASOME MEDIATED DEGRADATION%REACTOME DATABASE ID RELEASE 62%211733		45	-0.109123	-0.864582	0.622129	0.83867	1	8383	tags=67%, list=56%, signal=150%
SKIN DEVELOPMENT%GOBP%GO:0043588	SKIN DEVELOPMENT%GOBP%GO:0043588		54	-0.0995023	-0.86411	0.612576	0.839135	1	1572	tags=20%, list=10%, signal=23%
REGULATION OF INSULIN RECEPTOR SIGNALING PATHWAY%GOBP%GO:0046626	REGULATION OF INSULIN RECEPTOR SIGNALING PATHWAY%GOBP%GO:0046626		23	-0.150704	-0.863767	0.616142	0.839276	1	4926	tags=48%, list=33%, signal=71%
PEPTIDYL-THREONINE PHOSPHORYLATION%GOBP%GO:0018107	PEPTIDYL-THREONINE PHOSPHORYLATION%GOBP%GO:0018107		61	-0.0956328	-0.861711	0.63	0.84271	1	1772	tags=21%, list=12%, signal=24%
CELLULAR RESPONSE TO FATTY ACID%GOBP%GO:0071398	CELLULAR RESPONSE TO FATTY ACID%GOBP%GO:0071398		11	-0.213147	-0.861439	0.626283	0.842763	1	9094	tags=82%, list=61%, signal=207%
ACTIN FILAMENT BUNDLE ORGANIZATION%GOBP%GO:0061572	ACTIN FILAMENT BUNDLE ORGANIZATION%GOBP%GO:0061572		36	-0.121068	-0.86047	0.606925	0.844115	1	3612	tags=36%, list=24%, signal=47%
SURFACTANT METABOLISM%REACTOME DATABASE ID RELEASE 62%5683826	SURFACTANT METABOLISM%REACTOME DATABASE ID RELEASE 62%5683826		13	-0.194977	-0.860217	0.623327	0.844105	1	12099	tags=100%, list=81%, signal=513%
NEUROMUSCULAR PROCESS%GOBP%GO:0050905	NEUROMUSCULAR PROCESS%GOBP%GO:0050905		18	-0.169595	-0.859389	0.619748	0.845204	1	9142	tags=78%, list=61%, signal=198%
RESPONSE TO ISCHEMIA%GOBP%GO:0002931	RESPONSE TO ISCHEMIA%GOBP%GO:0002931		11	-0.214182	-0.858344	0.63447	0.846744	1	883	tags=27%, list=6%, signal=29%
CLEAVAGE OF GROWING TRANSCRIPT IN THE TERMINATION REGION%REACTOME%R-HSA-109688.2	CLEAVAGE OF GROWING TRANSCRIPT IN THE TERMINATION REGION%REACTOME%R-HSA-109688.2		62	-0.0913037	-0.857972	0.618367	0.846959	1	6632	tags=53%, list=44%, signal=95%
STRIATED MUSCLE CELL DIFFERENTIATION%GOBP%GO:0051146	STRIATED MUSCLE CELL DIFFERENTIATION%GOBP%GO:0051146		59	-0.0942725	-0.85772	0.648033	0.846981	1	3938	tags=36%, list=26%, signal=48%
BIOCARTA_CD40_PATHWAY%MSIGDB_C2%BIOCARTA_CD40_PATHWAY	BIOCARTA_CD40_PATHWAY%MSIGDB_C2%BIOCARTA_CD40_PATHWAY		13	-0.200112	-0.857356	0.611742	0.847166	1	1620	tags=31%, list=11%, signal=34%
GLYCEROPHOSPHOLIPID CATABOLIC PROCESS%GOBP%GO:0046475	GLYCEROPHOSPHOLIPID CATABOLIC PROCESS%GOBP%GO:0046475		12	-0.204267	-0.857034	0.648374	0.847326	1	6951	tags=67%, list=46%, signal=124%
FBXL7 DOWN-REGULATES AURKA DURING MITOTIC ENTRY AND IN EARLY MITOSIS%REACTOME DATABASE ID RELEASE 62%8854050	FBXL7 DOWN-REGULATES AURKA DURING MITOTIC ENTRY AND IN EARLY MITOSIS%REACTOME DATABASE ID RELEASE 62%8854050		50	-0.101502	-0.856193	0.655804	0.848433	1	11102	tags=84%, list=74%, signal=321%
RAC PROTEIN SIGNAL TRANSDUCTION%GOBP%GO:0016601	RAC PROTEIN SIGNAL TRANSDUCTION%GOBP%GO:0016601		14	-0.189028	-0.855997	0.664659	0.848313	1	4676	tags=50%, list=31%, signal=73%
REGULATION OF LAMELLIPODIUM ASSEMBLY%GOBP%GO:0010591	REGULATION OF LAMELLIPODIUM ASSEMBLY%GOBP%GO:0010591		17	-0.170344	-0.855388	0.639175	0.84898	1	9818	tags=82%, list=65%, signal=237%
REGULATION OF PROTEIN TARGETING TO MITOCHONDRION%GOBP%GO:1903214	REGULATION OF PROTEIN TARGETING TO MITOCHONDRION%GOBP%GO:1903214		76	-0.0841616	-0.854186	0.633136	0.850831	1	3883	tags=34%, list=26%, signal=46%
TERMINATION OF RNA POLYMERASE I TRANSCRIPTION%GOBP%GO:0006363	TERMINATION OF RNA POLYMERASE I TRANSCRIPTION%GOBP%GO:0006363		29	-0.133755	-0.853842	0.628049	0.851023	1	11984	tags=93%, list=80%, signal=459%
TOLL LIKE RECEPTOR 10 (TLR10) CASCADE%REACTOME DATABASE ID RELEASE 62%168142	TOLL LIKE RECEPTOR 10 (TLR10) CASCADE%REACTOME DATABASE ID RELEASE 62%168142		79	-0.0818778	-0.853774	0.642436	0.850675	1	3532	tags=32%, list=24%, signal=41%
NEURAL RETINA DEVELOPMENT%GOBP%GO:0003407	NEURAL RETINA DEVELOPMENT%GOBP%GO:0003407		19	-0.161725	-0.852254	0.644401	0.853138	1	9436	tags=79%, list=63%, signal=212%
SIGNALLING TO RAS%REACTOME DATABASE ID RELEASE 62%167044	SIGNALLING TO RAS%REACTOME DATABASE ID RELEASE 62%167044		16	-0.176332	-0.851997	0.621469	0.853135	1	5806	tags=56%, list=39%, signal=92%
TRAFFICKING OF GLUR2-CONTAINING AMPA RECEPTORS%REACTOME%R-HSA-416993.1	TRAFFICKING OF GLUR2-CONTAINING AMPA RECEPTORS%REACTOME%R-HSA-416993.1		12	-0.202591	-0.851947	0.65692	0.852749	1	4472	tags=50%, list=30%, signal=71%
T CELL MEDIATED IMMUNITY%GOBP%GO:0002456	T CELL MEDIATED IMMUNITY%GOBP%GO:0002456		12	-0.205716	-0.851896	0.637652	0.852365	1	3173	tags=42%, list=21%, signal=53%
REGULATION OF MITOCHONDRIAL MEMBRANE POTENTIAL%GOBP%GO:0051881	REGULATION OF MITOCHONDRIAL MEMBRANE POTENTIAL%GOBP%GO:0051881		38	-0.114968	-0.851499	0.657143	0.852631	1	11326	tags=87%, list=75%, signal=352%
CARBOXYLIC ACID BIOSYNTHETIC PROCESS%GOBP%GO:0046394	CARBOXYLIC ACID BIOSYNTHETIC PROCESS%GOBP%GO:0046394		150	-0.0592605	-0.851147	0.637475	0.852809	1	6031	tags=46%, list=40%, signal=76%
RNA POLYMERASE I TRANSCRIPTION TERMINATION%REACTOME DATABASE ID RELEASE 62%73863	RNA POLYMERASE I TRANSCRIPTION TERMINATION%REACTOME DATABASE ID RELEASE 62%73863		29	-0.133755	-0.851125	0.630522	0.852364	1	11984	tags=93%, list=80%, signal=459%
NEGATIVE REGULATION OF HYDROGEN PEROXIDE-INDUCED CELL DEATH%GOBP%GO:1903206	NEGATIVE REGULATION OF HYDROGEN PEROXIDE-INDUCED CELL DEATH%GOBP%GO:1903206		14	-0.190494	-0.851118	0.648594	0.851899	1	4654	tags=50%, list=31%, signal=72%
CENTRAL NERVOUS SYSTEM NEURON DIFFERENTIATION%GOBP%GO:0021953	CENTRAL NERVOUS SYSTEM NEURON DIFFERENTIATION%GOBP%GO:0021953		51	-0.0990082	-0.850519	0.646817	0.852568	1	4116	tags=37%, list=27%, signal=51%
REGULATION OF CHOLESTEROL BIOSYNTHESIS BY SREBP (SREBF)%REACTOME DATABASE ID RELEASE 62%1655829	REGULATION OF CHOLESTEROL BIOSYNTHESIS BY SREBP (SREBF)%REACTOME DATABASE ID RELEASE 62%1655829		53	-0.0999929	-0.850337	0.657033	0.852403	1	10694	tags=81%, list=71%, signal=280%
SIGNALING BY FGFR4%REACTOME DATABASE ID RELEASE 62%5654743	SIGNALING BY FGFR4%REACTOME DATABASE ID RELEASE 62%5654743		27	-0.139026	-0.85031	0.65098	0.85197	1	9602	tags=78%, list=64%, signal=215%
SUMOYLATION BY RANBP2 REGULATES TRANSCRIPTIONAL REPRESSION%PATHWAY INTERACTION DATABASE NCI-NATURE CURATED DATA%SUMOYLATION BY RANBP2 REGULATES TRANSCRIPTIONAL REPRESSION	SUMOYLATION BY RANBP2 REGULATES TRANSCRIPTIONAL REPRESSION%PATHWAY INTERACTION DATABASE NCI-NATURE CURATED DATA%SUMOYLATION BY RANBP2 REGULATES TRANSCRIPTIONAL REPRESSION		11	-0.216144	-0.85003	0.659229	0.85202	1	9049	tags=82%, list=60%, signal=206%
MAINTENANCE OF PROTEIN LOCATION IN NUCLEUS%GOBP%GO:0051457	MAINTENANCE OF PROTEIN LOCATION IN NUCLEUS%GOBP%GO:0051457		14	-0.191231	-0.85003	0.625743	0.851543	1	10009	tags=86%, list=67%, signal=257%
ORGANIC ACID BIOSYNTHETIC PROCESS%GOBP%GO:0016053	ORGANIC ACID BIOSYNTHETIC PROCESS%GOBP%GO:0016053		150	-0.0592605	-0.849263	0.65625	0.852504	1	6031	tags=46%, list=40%, signal=76%
POSITIVE REGULATION OF LYMPHOCYTE MEDIATED IMMUNITY%GOBP%GO:0002708	POSITIVE REGULATION OF LYMPHOCYTE MEDIATED IMMUNITY%GOBP%GO:0002708		26	-0.139396	-0.849225	0.641732	0.852107	1	8890	tags=73%, list=59%, signal=179%
POSITIVE REGULATION OF DEPHOSPHORYLATION%GOBP%GO:0035306	POSITIVE REGULATION OF DEPHOSPHORYLATION%GOBP%GO:0035306		24	-0.145474	-0.849111	0.654224	0.85184	1	1575	tags=25%, list=10%, signal=28%
CYCLIC-NUCLEOTIDE-MEDIATED SIGNALING%GOBP%GO:0019935	CYCLIC-NUCLEOTIDE-MEDIATED SIGNALING%GOBP%GO:0019935		49	-0.103581	-0.848884	0.681818	0.851804	1	2436	tags=27%, list=16%, signal=32%
BILE ACID BIOSYNTHETIC PROCESS%GOBP%GO:0006699	BILE ACID BIOSYNTHETIC PROCESS%GOBP%GO:0006699		16	-0.177843	-0.848018	0.650505	0.852972	1	1088	tags=25%, list=7%, signal=27%
RNA POLYMERASE II TRANSCRIPTION TERMINATION%REACTOME DATABASE ID RELEASE 62%73856	RNA POLYMERASE II TRANSCRIPTION TERMINATION%REACTOME DATABASE ID RELEASE 62%73856		62	-0.0913037	-0.847917	0.633603	0.852681	1	6632	tags=53%, list=44%, signal=95%
MITOCHONDRIAL ELECTRON TRANSPORT, UBIQUINOL TO CYTOCHROME C%GOBP%GO:0006122	MITOCHONDRIAL ELECTRON TRANSPORT, UBIQUINOL TO CYTOCHROME C%GOBP%GO:0006122		13	-0.193225	-0.847793	0.627723	0.852449	1	8658	tags=77%, list=58%, signal=181%
MUSCLE CELL DIFFERENTIATION%GOBP%GO:0042692	MUSCLE CELL DIFFERENTIATION%GOBP%GO:0042692		95	-0.0737018	-0.847382	0.655936	0.852741	1	13293	tags=96%, list=88%, signal=826%
PID_RHOA_PATHWAY%MSIGDB_C2%PID_RHOA_PATHWAY	PID_RHOA_PATHWAY%MSIGDB_C2%PID_RHOA_PATHWAY		41	-0.113261	-0.847212	0.613963	0.85258	1	2335	tags=27%, list=16%, signal=32%
MYD88 CASCADE INITIATED ON PLASMA MEMBRANE%REACTOME DATABASE ID RELEASE 62%975871	MYD88 CASCADE INITIATED ON PLASMA MEMBRANE%REACTOME DATABASE ID RELEASE 62%975871		79	-0.0818778	-0.847101	0.627083	0.852332	1	3532	tags=32%, list=24%, signal=41%
PROTEIN POLYMERIZATION%GOBP%GO:0051258	PROTEIN POLYMERIZATION%GOBP%GO:0051258		53	-0.0989268	-0.846944	0.640316	0.852145	1	9576	tags=74%, list=64%, signal=202%
UCH PROTEINASES%REACTOME%R-HSA-5689603.2	UCH PROTEINASES%REACTOME%R-HSA-5689603.2		84	-0.0791351	-0.846389	0.657033	0.852726	1	10624	tags=79%, list=71%, signal=267%
TOLL LIKE RECEPTOR 5 (TLR5) CASCADE%REACTOME DATABASE ID RELEASE 62%168176	TOLL LIKE RECEPTOR 5 (TLR5) CASCADE%REACTOME DATABASE ID RELEASE 62%168176		79	-0.0818778	-0.84567	0.638384	0.853583	1	3532	tags=32%, list=24%, signal=41%
POSITIVE REGULATION OF TELOMERE MAINTENANCE%GOBP%GO:0032206	POSITIVE REGULATION OF TELOMERE MAINTENANCE%GOBP%GO:0032206		41	-0.114495	-0.845063	0.643275	0.854282	1	7447	tags=61%, list=50%, signal=121%
CDC42 SIGNALING EVENTS%PATHWAY INTERACTION DATABASE NCI-NATURE CURATED DATA%CDC42 SIGNALING EVENTS	CDC42 SIGNALING EVENTS%PATHWAY INTERACTION DATABASE NCI-NATURE CURATED DATA%CDC42 SIGNALING EVENTS		63	-0.0896196	-0.844994	0.634195	0.853943	1	1999	tags=22%, list=13%, signal=26%
RECYCLING PATHWAY OF L1%REACTOME%R-HSA-437239.1	RECYCLING PATHWAY OF L1%REACTOME%R-HSA-437239.1		25	-0.1392	-0.844923	0.676471	0.853598	1	9332	tags=76%, list=62%, signal=200%
DEVELOPMENTAL GROWTH%GOBP%GO:0048589	DEVELOPMENTAL GROWTH%GOBP%GO:0048589		74	-0.0843783	-0.84343	0.653928	0.855928	1	6455	tags=51%, list=43%, signal=90%
REGULATION OF COENZYME METABOLIC PROCESS%GOBP%GO:0051196	REGULATION OF COENZYME METABOLIC PROCESS%GOBP%GO:0051196		65	-0.0895053	-0.843347	0.664706	0.855618	1	10682	tags=80%, list=71%, signal=276%
REGULATION OF FIBROBLAST GROWTH FACTOR RECEPTOR SIGNALING PATHWAY%GOBP%GO:0040036	REGULATION OF FIBROBLAST GROWTH FACTOR RECEPTOR SIGNALING PATHWAY%GOBP%GO:0040036		11	-0.210052	-0.843123	0.663462	0.855581	1	945	tags=27%, list=6%, signal=29%
P38MAPK EVENTS%REACTOME%R-HSA-171007.2	P38MAPK EVENTS%REACTOME%R-HSA-171007.2		12	-0.197135	-0.842543	0.652778	0.856199	1	5806	tags=58%, list=39%, signal=95%
POSITIVE REGULATION OF SPROUTING ANGIOGENESIS%GOBP%GO:1903672	POSITIVE REGULATION OF SPROUTING ANGIOGENESIS%GOBP%GO:1903672		12	-0.199377	-0.84252	0.666667	0.855772	1	764	tags=25%, list=5%, signal=26%
APOPTOTIC MITOCHONDRIAL CHANGES%GOBP%GO:0008637	APOPTOTIC MITOCHONDRIAL CHANGES%GOBP%GO:0008637		38	-0.113821	-0.842505	0.656051	0.855329	1	10157	tags=79%, list=68%, signal=243%
SIGNALING BY RAS MUTANTS%REACTOME%R-HSA-6802949.1	SIGNALING BY RAS MUTANTS%REACTOME%R-HSA-6802949.1		44	-0.10653	-0.842413	0.651341	0.855028	1	6942	tags=57%, list=46%, signal=105%
POSITIVE REGULATION OF RELEASE OF CYTOCHROME C FROM MITOCHONDRIA%GOBP%GO:0090200	POSITIVE REGULATION OF RELEASE OF CYTOCHROME C FROM MITOCHONDRIA%GOBP%GO:0090200		17	-0.174836	-0.84231	0.638037	0.854751	1	2680	tags=35%, list=18%, signal=43%
POSITIVE REGULATION OF SMALL GTPASE MEDIATED SIGNAL TRANSDUCTION%GOBP%GO:0051057	POSITIVE REGULATION OF SMALL GTPASE MEDIATED SIGNAL TRANSDUCTION%GOBP%GO:0051057		20	-0.157481	-0.842245	0.648915	0.85441	1	6653	tags=60%, list=44%, signal=108%
ESTABLISHMENT OF MITOTIC SPINDLE ORIENTATION%GOBP%GO:0000132	ESTABLISHMENT OF MITOTIC SPINDLE ORIENTATION%GOBP%GO:0000132		12	-0.204262	-0.841763	0.65737	0.854848	1	5699	tags=58%, list=38%, signal=94%
REGULATION OF COFACTOR METABOLIC PROCESS%GOBP%GO:0051193	REGULATION OF COFACTOR METABOLIC PROCESS%GOBP%GO:0051193		65	-0.0895053	-0.840841	0.662338	0.856085	1	10682	tags=80%, list=71%, signal=276%
RIBONUCLEOTIDE CATABOLIC PROCESS%GOBP%GO:0009261	RIBONUCLEOTIDE CATABOLIC PROCESS%GOBP%GO:0009261		21	-0.153194	-0.84079	0.668663	0.855717	1	12012	tags=95%, list=80%, signal=474%
BIOCARTA_AKAPCENTROSOME_PATHWAY%MSIGDB_C2%BIOCARTA_AKAPCENTROSOME_PATHWAY	BIOCARTA_AKAPCENTROSOME_PATHWAY%MSIGDB_C2%BIOCARTA_AKAPCENTROSOME_PATHWAY		13	-0.192584	-0.840439	0.664855	0.855885	1	1733	tags=31%, list=12%, signal=35%
REGULATION OF INTRACELLULAR PH%GOBP%GO:0051453	REGULATION OF INTRACELLULAR PH%GOBP%GO:0051453		59	-0.091089	-0.84018	0.648594	0.855922	1	2967	tags=29%, list=20%, signal=36%
NEGATIVE REGULATION OF ORGANELLE ORGANIZATION%GOBP%GO:0010639	NEGATIVE REGULATION OF ORGANELLE ORGANIZATION%GOBP%GO:0010639		196	-0.0516208	-0.840121	0.675106	0.855559	1	9891	tags=71%, list=66%, signal=205%
PROTEIN ALKYLATION%GOBP%GO:0008213	PROTEIN ALKYLATION%GOBP%GO:0008213		75	-0.0815162	-0.840086	0.652361	0.855162	1	13607	tags=99%, list=91%, signal=1040%
CELLULAR AMINO ACID BIOSYNTHETIC PROCESS%GOBP%GO:0008652	CELLULAR AMINO ACID BIOSYNTHETIC PROCESS%GOBP%GO:0008652		55	-0.0936054	-0.839838	0.674651	0.855134	1	3517	tags=33%, list=23%, signal=43%
RHOA SIGNALING PATHWAY%PATHWAY INTERACTION DATABASE NCI-NATURE CURATED DATA%RHOA SIGNALING PATHWAY	RHOA SIGNALING PATHWAY%PATHWAY INTERACTION DATABASE NCI-NATURE CURATED DATA%RHOA SIGNALING PATHWAY		41	-0.113261	-0.839804	0.640657	0.854723	1	2335	tags=27%, list=16%, signal=32%
DEFECTIVE B3GALTL CAUSES PETERS-PLUS SYNDROME (PPS)%REACTOME DATABASE ID RELEASE 62%5083635	DEFECTIVE B3GALTL CAUSES PETERS-PLUS SYNDROME (PPS)%REACTOME DATABASE ID RELEASE 62%5083635		27	-0.134623	-0.839723	0.64	0.854398	1	10781	tags=85%, list=72%, signal=301%
MUSCULOSKELETAL MOVEMENT%GOBP%GO:0050881	MUSCULOSKELETAL MOVEMENT%GOBP%GO:0050881		10	-0.21665	-0.839637	0.665347	0.854088	1	2758	tags=40%, list=18%, signal=49%
PROTEASOME ASSEMBLY%GOBP%GO:0043248	PROTEASOME ASSEMBLY%GOBP%GO:0043248		11	-0.212935	-0.839211	0.639413	0.854389	1	11829	tags=100%, list=79%, signal=470%
REGULATION OF CHOLESTEROL BIOSYNTHETIC PROCESS%GOBP%GO:0045540	REGULATION OF CHOLESTEROL BIOSYNTHETIC PROCESS%GOBP%GO:0045540		40	-0.109618	-0.838952	0.646245	0.854428	1	10754	tags=83%, list=72%, signal=289%
SIGNAL PEPTIDE PROCESSING%GOBP%GO:0006465	SIGNAL PEPTIDE PROCESSING%GOBP%GO:0006465		12	-0.200815	-0.838889	0.639344	0.854078	1	9507	tags=83%, list=63%, signal=227%
NEGATIVE REGULATION OF PROTEIN DEPHOSPHORYLATION%GOBP%GO:0035308	NEGATIVE REGULATION OF PROTEIN DEPHOSPHORYLATION%GOBP%GO:0035308		19	-0.15853	-0.838165	0.663347	0.85498	1	5530	tags=53%, list=37%, signal=83%
REGULATION OF FILOPODIUM ASSEMBLY%GOBP%GO:0051489	REGULATION OF FILOPODIUM ASSEMBLY%GOBP%GO:0051489		32	-0.128145	-0.837679	0.675889	0.855439	1	9818	tags=78%, list=65%, signal=225%
CYCLIN E ASSOCIATED EVENTS DURING G1 S TRANSITION%REACTOME DATABASE ID RELEASE 62%69202	CYCLIN E ASSOCIATED EVENTS DURING G1 S TRANSITION%REACTOME DATABASE ID RELEASE 62%69202		73	-0.0863851	-0.837656	0.65625	0.855006	1	8383	tags=64%, list=56%, signal=145%
POST-ELONGATION PROCESSING OF THE TRANSCRIPT%REACTOME%R-HSA-76044.2	POST-ELONGATION PROCESSING OF THE TRANSCRIPT%REACTOME%R-HSA-76044.2		62	-0.0913037	-0.837476	0.653333	0.85487	1	6632	tags=53%, list=44%, signal=95%
CELLULAR RESPONSE TO ESTRADIOL STIMULUS%GOBP%GO:0071392	CELLULAR RESPONSE TO ESTRADIOL STIMULUS%GOBP%GO:0071392		15	-0.178481	-0.837434	0.661765	0.854474	1	9342	tags=80%, list=62%, signal=211%
GABA-B_RECEPTOR_II_SIGNALING%PANTHER PATHWAY%P05731	GABA-B_RECEPTOR_II_SIGNALING%PANTHER PATHWAY%P05731		32	-0.125727	-0.837412	0.6875	0.854048	1	6098	tags=53%, list=41%, signal=89%
ER TO GOLGI ANTEROGRADE TRANSPORT%REACTOME DATABASE ID RELEASE 62%199977	ER TO GOLGI ANTEROGRADE TRANSPORT%REACTOME DATABASE ID RELEASE 62%199977		125	-0.0658792	-0.836962	0.651822	0.854407	1	12001	tags=86%, list=80%, signal=426%
CELLULAR RESPONSE TO NERVE GROWTH FACTOR STIMULUS%GOBP%GO:1990090	CELLULAR RESPONSE TO NERVE GROWTH FACTOR STIMULUS%GOBP%GO:1990090		14	-0.186206	-0.836799	0.660232	0.854238	1	7938	tags=71%, list=53%, signal=151%
PROTEIN METHYLATION%GOBP%GO:0006479	PROTEIN METHYLATION%GOBP%GO:0006479		75	-0.0815162	-0.836512	0.667327	0.854316	1	13607	tags=99%, list=91%, signal=1040%
REGULATION OF BETA-CELL DEVELOPMENT%REACTOME%R-HSA-186712.1	REGULATION OF BETA-CELL DEVELOPMENT%REACTOME%R-HSA-186712.1		10	-0.213686	-0.835416	0.674089	0.855894	1	4305	tags=50%, list=29%, signal=70%
ACYL-COA METABOLIC PROCESS%GOBP%GO:0006637	ACYL-COA METABOLIC PROCESS%GOBP%GO:0006637		59	-0.0913438	-0.834299	0.669355	0.85747	1	11367	tags=85%, list=76%, signal=347%
POSITIVE REGULATION OF DNA METABOLIC PROCESS%GOBP%GO:0051054	POSITIVE REGULATION OF DNA METABOLIC PROCESS%GOBP%GO:0051054		131	-0.0612691	-0.834232	0.700611	0.857117	1	6773	tags=51%, list=45%, signal=92%
CDK-MEDIATED PHOSPHORYLATION AND REMOVAL OF CDC6%REACTOME DATABASE ID RELEASE 62%69017	CDK-MEDIATED PHOSPHORYLATION AND REMOVAL OF CDC6%REACTOME DATABASE ID RELEASE 62%69017		45	-0.109123	-0.83364	0.691667	0.857707	1	8383	tags=67%, list=56%, signal=150%
REGULATION OF MONOCYTE CHEMOTAXIS%GOBP%GO:0090025	REGULATION OF MONOCYTE CHEMOTAXIS%GOBP%GO:0090025		11	-0.206837	-0.831534	0.701403	0.861135	1	5091	tags=55%, list=34%, signal=82%
POSITIVE REGULATION OF PLASMA MEMBRANE BOUNDED CELL PROJECTION ASSEMBLY%GOBP%GO:0120034	POSITIVE REGULATION OF PLASMA MEMBRANE BOUNDED CELL PROJECTION ASSEMBLY%GOBP%GO:0120034		58	-0.0942222	-0.831491	0.6639	0.860749	1	9730	tags=74%, list=65%, signal=210%
LAGGING STRAND ELONGATION%GOBP%GO:0006273	LAGGING STRAND ELONGATION%GOBP%GO:0006273		10	-0.213819	-0.831451	0.671937	0.860353	1	4303	tags=50%, list=29%, signal=70%
NABA_PROTEOGLYCANS%MSIGDB_C2%NABA_PROTEOGLYCANS	NABA_PROTEOGLYCANS%MSIGDB_C2%NABA_PROTEOGLYCANS		16	-0.172555	-0.830826	0.66736	0.861032	1	10558	tags=88%, list=70%, signal=294%
POSITIVE REGULATION OF CD4-POSITIVE, ALPHA-BETA T CELL ACTIVATION%GOBP%GO:2000516	POSITIVE REGULATION OF CD4-POSITIVE, ALPHA-BETA T CELL ACTIVATION%GOBP%GO:2000516		11	-0.200056	-0.830145	0.647525	0.861827	1	2461	tags=36%, list=16%, signal=43%
POSITIVE REGULATION OF RECEPTOR ACTIVITY%GOBP%GO:2000273	POSITIVE REGULATION OF RECEPTOR ACTIVITY%GOBP%GO:2000273		25	-0.136667	-0.82998	0.640592	0.861661	1	1557	tags=24%, list=10%, signal=27%
BIOCARTA_ARAP_PATHWAY%MSIGDB_C2%BIOCARTA_ARAP_PATHWAY	BIOCARTA_ARAP_PATHWAY%MSIGDB_C2%BIOCARTA_ARAP_PATHWAY		16	-0.173446	-0.829668	0.661826	0.861773	1	1154	tags=25%, list=8%, signal=27%
RESPONSE TO MITOCHONDRIAL DEPOLARISATION%GOBP%GO:0098780	RESPONSE TO MITOCHONDRIAL DEPOLARISATION%GOBP%GO:0098780		12	-0.199155	-0.829553	0.63924	0.861514	1	10784	tags=92%, list=72%, signal=324%
PID_CDC42_PATHWAY%MSIGDB_C2%PID_CDC42_PATHWAY	PID_CDC42_PATHWAY%MSIGDB_C2%PID_CDC42_PATHWAY		63	-0.0896196	-0.828883	0.666	0.862225	1	1999	tags=22%, list=13%, signal=26%
AXONAL TRANSPORT%GOBP%GO:0098930	AXONAL TRANSPORT%GOBP%GO:0098930		28	-0.130767	-0.828769	0.649087	0.861962	1	6089	tags=54%, list=41%, signal=90%
POSITIVE REGULATION OF PROTEIN EXPORT FROM NUCLEUS%GOBP%GO:0046827	POSITIVE REGULATION OF PROTEIN EXPORT FROM NUCLEUS%GOBP%GO:0046827		13	-0.191852	-0.828601	0.66998	0.861799	1	1744	tags=31%, list=12%, signal=35%
REGULATION OF STEROID BIOSYNTHETIC PROCESS%GOBP%GO:0050810	REGULATION OF STEROID BIOSYNTHETIC PROCESS%GOBP%GO:0050810		53	-0.0965059	-0.828468	0.661448	0.861572	1	1958	tags=23%, list=13%, signal=26%
NEGATIVE REGULATION OF PROTEIN UBIQUITINATION%GOBP%GO:0031397	NEGATIVE REGULATION OF PROTEIN UBIQUITINATION%GOBP%GO:0031397		113	-0.0654477	-0.828352	0.684524	0.861314	1	10460	tags=76%, list=70%, signal=249%
VESICLE-MEDIATED TRANSPORT TO THE PLASMA MEMBRANE%GOBP%GO:0098876	VESICLE-MEDIATED TRANSPORT TO THE PLASMA MEMBRANE%GOBP%GO:0098876		46	-0.10368	-0.828044	0.655031	0.861404	1	7267	tags=59%, list=48%, signal=113%
ACTIVATION OF E2F1 TARGET GENES AT G1 S%REACTOME%R-HSA-539107.4	ACTIVATION OF E2F1 TARGET GENES AT G1 S%REACTOME%R-HSA-539107.4		20	-0.156148	-0.827722	0.671968	0.861534	1	9678	tags=80%, list=64%, signal=224%
REGULATION OF TRANSCRIPTION FROM RNA POLYMERASE I PROMOTER%GOBP%GO:0006356	REGULATION OF TRANSCRIPTION FROM RNA POLYMERASE I PROMOTER%GOBP%GO:0006356		28	-0.131995	-0.827386	0.683267	0.861677	1	8217	tags=68%, list=55%, signal=149%
ARF1 PATHWAY%PATHWAY INTERACTION DATABASE NCI-NATURE CURATED DATA%ARF1 PATHWAY	ARF1 PATHWAY%PATHWAY INTERACTION DATABASE NCI-NATURE CURATED DATA%ARF1 PATHWAY		19	-0.16049	-0.827377	0.689162	0.861223	1	3919	tags=42%, list=26%, signal=57%
RESPONSE TO NERVE GROWTH FACTOR%GOBP%GO:1990089	RESPONSE TO NERVE GROWTH FACTOR%GOBP%GO:1990089		14	-0.186206	-0.827365	0.655319	0.860776	1	7938	tags=71%, list=53%, signal=151%
MULTICELLULAR ORGANISMAL MOVEMENT%GOBP%GO:0050879	MULTICELLULAR ORGANISMAL MOVEMENT%GOBP%GO:0050879		10	-0.21665	-0.827079	0.654762	0.860843	1	2758	tags=40%, list=18%, signal=49%
G1 S DNA DAMAGE CHECKPOINTS%REACTOME DATABASE ID RELEASE 62%69615	G1 S DNA DAMAGE CHECKPOINTS%REACTOME DATABASE ID RELEASE 62%69615		58	-0.0911983	-0.826526	0.662626	0.861393	1	8480	tags=66%, list=56%, signal=150%
RESPONSE TO CARBOHYDRATE%GOBP%GO:0009743	RESPONSE TO CARBOHYDRATE%GOBP%GO:0009743		36	-0.116745	-0.826212	0.670707	0.861495	1	1590	tags=22%, list=11%, signal=25%
DEFECTIVE CFTR CAUSES CYSTIC FIBROSIS%REACTOME%R-HSA-5678895.2	DEFECTIVE CFTR CAUSES CYSTIC FIBROSIS%REACTOME%R-HSA-5678895.2		54	-0.0961748	-0.825871	0.693089	0.86166	1	11082	tags=83%, list=74%, signal=316%
NEGATIVE REGULATION OF STRESS-ACTIVATED PROTEIN KINASE SIGNALING CASCADE%GOBP%GO:0070303	NEGATIVE REGULATION OF STRESS-ACTIVATED PROTEIN KINASE SIGNALING CASCADE%GOBP%GO:0070303		27	-0.131776	-0.825164	0.663934	0.862496	1	1920	tags=26%, list=13%, signal=30%
REGULATION OF PROTEIN ACETYLATION%GOBP%GO:1901983	REGULATION OF PROTEIN ACETYLATION%GOBP%GO:1901983		40	-0.108834	-0.824927	0.688935	0.862459	1	2502	tags=28%, list=17%, signal=33%
ERBB2 ERBB3 SIGNALING EVENTS%PATHWAY INTERACTION DATABASE NCI-NATURE CURATED DATA%ERBB2 ERBB3 SIGNALING EVENTS	ERBB2 ERBB3 SIGNALING EVENTS%PATHWAY INTERACTION DATABASE NCI-NATURE CURATED DATA%ERBB2 ERBB3 SIGNALING EVENTS		39	-0.108826	-0.824645	0.674556	0.862495	1	5690	tags=49%, list=38%, signal=78%
BIOSYNTHESIS OF THE N-GLYCAN PRECURSOR (DOLICHOL LIPID-LINKED OLIGOSACCHARIDE, LLO) AND TRANSFER TO A NASCENT PROTEIN%REACTOME%R-HSA-446193.1	BIOSYNTHESIS OF THE N-GLYCAN PRECURSOR (DOLICHOL LIPID-LINKED OLIGOSACCHARIDE, LLO) AND TRANSFER TO A NASCENT PROTEIN%REACTOME%R-HSA-446193.1		74	-0.0828861	-0.824023	0.676413	0.863167	1	9929	tags=74%, list=66%, signal=218%
POSITIVE REGULATION OF MRNA PROCESSING%GOBP%GO:0050685	POSITIVE REGULATION OF MRNA PROCESSING%GOBP%GO:0050685		16	-0.164526	-0.823936	0.654369	0.862867	1	3166	tags=38%, list=21%, signal=47%
IL3-MEDIATED SIGNALING EVENTS%PATHWAY INTERACTION DATABASE NCI-NATURE CURATED DATA%IL3-MEDIATED SIGNALING EVENTS	IL3-MEDIATED SIGNALING EVENTS%PATHWAY INTERACTION DATABASE NCI-NATURE CURATED DATA%IL3-MEDIATED SIGNALING EVENTS		20	-0.154615	-0.823724	0.676892	0.862761	1	3691	tags=40%, list=25%, signal=53%
POLYAMINE METABOLIC PROCESS%GOBP%GO:0006595	POLYAMINE METABOLIC PROCESS%GOBP%GO:0006595		13	-0.187061	-0.823495	0.685417	0.862718	1	6439	tags=62%, list=43%, signal=108%
REGULATION OF ACTIN FILAMENT ORGANIZATION%GOBP%GO:0110053	REGULATION OF ACTIN FILAMENT ORGANIZATION%GOBP%GO:0110053		127	-0.0613896	-0.823331	0.705305	0.862562	1	5475	tags=43%, list=36%, signal=66%
CONSTITUTIVE SIGNALING BY AKT1 E17K IN CANCER%REACTOME%R-HSA-5674400.1	CONSTITUTIVE SIGNALING BY AKT1 E17K IN CANCER%REACTOME%R-HSA-5674400.1		24	-0.142446	-0.823042	0.689516	0.862607	1	10385	tags=83%, list=69%, signal=269%
POSITIVE REGULATION OF GLYCOPROTEIN BIOSYNTHETIC PROCESS%GOBP%GO:0010560	POSITIVE REGULATION OF GLYCOPROTEIN BIOSYNTHETIC PROCESS%GOBP%GO:0010560		11	-0.196132	-0.8218	0.675106	0.864302	1	1154	tags=27%, list=8%, signal=30%
MAINTENANCE OF PROTEIN LOCATION IN CELL%GOBP%GO:0032507	MAINTENANCE OF PROTEIN LOCATION IN CELL%GOBP%GO:0032507		45	-0.103034	-0.82178	0.709402	0.863875	1	12147	tags=91%, list=81%, signal=474%
PIGMENT METABOLIC PROCESS%GOBP%GO:0042440	PIGMENT METABOLIC PROCESS%GOBP%GO:0042440		33	-0.118461	-0.82169	0.691511	0.863569	1	8697	tags=70%, list=58%, signal=165%
NEGATIVE REGULATION OF ENDOPLASMIC RETICULUM STRESS-INDUCED INTRINSIC APOPTOTIC SIGNALING PATHWAY%GOBP%GO:1902236	NEGATIVE REGULATION OF ENDOPLASMIC RETICULUM STRESS-INDUCED INTRINSIC APOPTOTIC SIGNALING PATHWAY%GOBP%GO:1902236		11	-0.205251	-0.821446	0.701826	0.863557	1	2383	tags=36%, list=16%, signal=43%
G1 S TRANSITION%REACTOME%R-HSA-69206.2	G1 S TRANSITION%REACTOME%R-HSA-69206.2		110	-0.0669491	-0.821079	0.664502	0.863764	1	8837	tags=65%, list=59%, signal=158%
GLUCONEOGENESIS%GOBP%GO:0006094	GLUCONEOGENESIS%GOBP%GO:0006094		28	-0.13019	-0.821066	0.678038	0.863322	1	2878	tags=32%, list=19%, signal=40%
HISTONE UBIQUITINATION%GOBP%GO:0016574	HISTONE UBIQUITINATION%GOBP%GO:0016574		34	-0.119083	-0.820994	0.696017	0.862983	1	12357	tags=94%, list=82%, signal=529%
ACTIVATION OF THE AP-1 FAMILY OF TRANSCRIPTION FACTORS%REACTOME DATABASE ID RELEASE 62%450341	ACTIVATION OF THE AP-1 FAMILY OF TRANSCRIPTION FACTORS%REACTOME DATABASE ID RELEASE 62%450341		10	-0.212354	-0.820921	0.680162	0.862665	1	7330	tags=70%, list=49%, signal=137%
NEGATIVE REGULATION OF STRESS-ACTIVATED MAPK CASCADE%GOBP%GO:0032873	NEGATIVE REGULATION OF STRESS-ACTIVATED MAPK CASCADE%GOBP%GO:0032873		27	-0.131776	-0.820853	0.69917	0.862324	1	1920	tags=26%, list=13%, signal=30%
CELLULAR RESPONSE TO OXYGEN LEVELS%GOBP%GO:0071453	CELLULAR RESPONSE TO OXYGEN LEVELS%GOBP%GO:0071453		127	-0.0617749	-0.820178	0.671371	0.863058	1	11148	tags=80%, list=74%, signal=309%
TRNA MODIFICATION IN THE NUCLEUS AND CYTOSOL%REACTOME%R-HSA-6782315.4	TRNA MODIFICATION IN THE NUCLEUS AND CYTOSOL%REACTOME%R-HSA-6782315.4		39	-0.111251	-0.819847	0.684803	0.863214	1	10662	tags=82%, list=71%, signal=282%
PID_ARF_3PATHWAY%MSIGDB_C2%PID_ARF_3PATHWAY	PID_ARF_3PATHWAY%MSIGDB_C2%PID_ARF_3PATHWAY		19	-0.16049	-0.81854	0.656064	0.865046	1	3919	tags=42%, list=26%, signal=57%
TRAF6 MEDIATED INDUCTION OF PROINFLAMMATORY CYTOKINES%REACTOME%R-HSA-168180.1	TRAF6 MEDIATED INDUCTION OF PROINFLAMMATORY CYTOKINES%REACTOME%R-HSA-168180.1		76	-0.0811918	-0.81835	0.65873	0.864928	1	3532	tags=32%, list=24%, signal=41%
CELLULAR RESPONSE TO CARBOHYDRATE STIMULUS%GOBP%GO:0071322	CELLULAR RESPONSE TO CARBOHYDRATE STIMULUS%GOBP%GO:0071322		22	-0.14229	-0.817693	0.660455	0.865635	1	1281	tags=23%, list=9%, signal=25%
MITOCHONDRIAL CALCIUM ION TRANSPORT%REACTOME DATABASE ID RELEASE 62%8949215	MITOCHONDRIAL CALCIUM ION TRANSPORT%REACTOME DATABASE ID RELEASE 62%8949215		21	-0.149693	-0.817467	0.677355	0.865558	1	12780	tags=100%, list=85%, signal=668%
TOLL LIKE RECEPTOR 4 (TLR4) CASCADE%REACTOME%R-HSA-166016.1	TOLL LIKE RECEPTOR 4 (TLR4) CASCADE%REACTOME%R-HSA-166016.1		106	-0.0673537	-0.817262	0.67551	0.86546	1	3532	tags=30%, list=24%, signal=39%
TOLL-LIKE RECEPTORS CASCADES%REACTOME DATABASE ID RELEASE 62%168898	TOLL-LIKE RECEPTORS CASCADES%REACTOME DATABASE ID RELEASE 62%168898		120	-0.0641563	-0.81703	0.723014	0.865402	1	5806	tags=45%, list=39%, signal=73%
G1 S-SPECIFIC TRANSCRIPTION%REACTOME DATABASE ID RELEASE 62%69205	G1 S-SPECIFIC TRANSCRIPTION%REACTOME DATABASE ID RELEASE 62%69205		20	-0.156148	-0.816875	0.667311	0.865223	1	9678	tags=80%, list=64%, signal=224%
REGULATION OF CELLULAR PH%GOBP%GO:0030641	REGULATION OF CELLULAR PH%GOBP%GO:0030641		59	-0.091089	-0.815682	0.690619	0.866883	1	2967	tags=29%, list=20%, signal=36%
CARGO LOADING INTO COPII-COATED VESICLE%GOBP%GO:0090110	CARGO LOADING INTO COPII-COATED VESICLE%GOBP%GO:0090110		11	-0.201479	-0.815398	0.682081	0.866934	1	12001	tags=100%, list=80%, signal=496%
THIOESTER METABOLIC PROCESS%GOBP%GO:0035383	THIOESTER METABOLIC PROCESS%GOBP%GO:0035383		59	-0.0913438	-0.814806	0.68472	0.867551	1	11367	tags=85%, list=76%, signal=347%
REGULATION OF PROTEIN BINDING%GOBP%GO:0043393	REGULATION OF PROTEIN BINDING%GOBP%GO:0043393		118	-0.0633629	-0.81478	0.715726	0.867142	1	4277	tags=35%, list=28%, signal=48%
REGULATION OF FOCAL ADHESION ASSEMBLY%GOBP%GO:0051893	REGULATION OF FOCAL ADHESION ASSEMBLY%GOBP%GO:0051893		41	-0.107062	-0.814239	0.682828	0.86768	1	11223	tags=85%, list=75%, signal=336%
O-GLYCAN PROCESSING%GOBP%GO:0016266	O-GLYCAN PROCESSING%GOBP%GO:0016266		33	-0.117768	-0.81403	0.704331	0.867582	1	9618	tags=76%, list=64%, signal=210%
POSITIVE REGULATION OF DNA REPLICATION%GOBP%GO:0045740	POSITIVE REGULATION OF DNA REPLICATION%GOBP%GO:0045740		24	-0.138657	-0.81382	0.666023	0.867487	1	12946	tags=100%, list=86%, signal=722%
POSITIVE REGULATION OF CELL CYCLE G2/M PHASE TRANSITION%GOBP%GO:1902751	POSITIVE REGULATION OF CELL CYCLE G2/M PHASE TRANSITION%GOBP%GO:1902751		13	-0.185226	-0.813009	0.693916	0.868464	1	4155	tags=46%, list=28%, signal=64%
CDT1 ASSOCIATION WITH THE CDC6:ORC:ORIGIN COMPLEX%REACTOME DATABASE ID RELEASE 62%68827	CDT1 ASSOCIATION WITH THE CDC6:ORC:ORIGIN COMPLEX%REACTOME DATABASE ID RELEASE 62%68827		52	-0.0963092	-0.812144	0.689024	0.869493	1	8383	tags=65%, list=56%, signal=147%
REGULATION OF DNA REPAIR%GOBP%GO:0006282	REGULATION OF DNA REPAIR%GOBP%GO:0006282		73	-0.0793626	-0.811847	0.736111	0.869566	1	8488	tags=64%, list=56%, signal=147%
CIRCADIAN RHYTHM%GOBP%GO:0007623	CIRCADIAN RHYTHM%GOBP%GO:0007623		67	-0.0852217	-0.81147	0.705323	0.869776	1	13527	tags=99%, list=90%, signal=984%
NEGATIVE REGULATION OF NEURON DEATH%GOBP%GO:1901215	NEGATIVE REGULATION OF NEURON DEATH%GOBP%GO:1901215		66	-0.0841623	-0.811399	0.709234	0.86945	1	3978	tags=35%, list=26%, signal=47%
NEGATIVE REGULATION OF UBIQUITIN-PROTEIN TRANSFERASE ACTIVITY%GOBP%GO:0051444	NEGATIVE REGULATION OF UBIQUITIN-PROTEIN TRANSFERASE ACTIVITY%GOBP%GO:0051444		75	-0.0800446	-0.811223	0.672131	0.869295	1	10624	tags=79%, list=71%, signal=267%
DNA DAMAGE RECOGNITION IN GG-NER%REACTOME DATABASE ID RELEASE 62%5696394	DNA DAMAGE RECOGNITION IN GG-NER%REACTOME DATABASE ID RELEASE 62%5696394		37	-0.111781	-0.810294	0.718623	0.870478	1	5229	tags=46%, list=35%, signal=70%
MACROAUTOPHAGY%REACTOME%R-HSA-1632852.3	MACROAUTOPHAGY%REACTOME%R-HSA-1632852.3		64	-0.0875328	-0.80994	0.701403	0.870621	1	11134	tags=83%, list=74%, signal=318%
CALCIUM ION TRANSMEMBRANE TRANSPORT%GOBP%GO:0070588	CALCIUM ION TRANSMEMBRANE TRANSPORT%GOBP%GO:0070588		77	-0.0795581	-0.809553	0.720251	0.870835	1	8178	tags=62%, list=54%, signal=136%
PID_IL2_PI3K_PATHWAY%MSIGDB_C2%PID_IL2_PI3K_PATHWAY	PID_IL2_PI3K_PATHWAY%MSIGDB_C2%PID_IL2_PI3K_PATHWAY		27	-0.127405	-0.808626	0.69392	0.872031	1	3655	tags=37%, list=24%, signal=49%
REGULATION OF CELL-SUBSTRATE JUNCTION ASSEMBLY%GOBP%GO:0090109	REGULATION OF CELL-SUBSTRATE JUNCTION ASSEMBLY%GOBP%GO:0090109		41	-0.107062	-0.808426	0.711656	0.871929	1	11223	tags=85%, list=75%, signal=336%
MUSCLE FIBER DEVELOPMENT%GOBP%GO:0048747	MUSCLE FIBER DEVELOPMENT%GOBP%GO:0048747		14	-0.177156	-0.808351	0.683897	0.871603	1	3781	tags=43%, list=25%, signal=57%
HYALURONAN METABOLISM%REACTOME%R-HSA-2142845.1	HYALURONAN METABOLISM%REACTOME%R-HSA-2142845.1		12	-0.193788	-0.807663	0.716298	0.872346	1	2100	tags=33%, list=14%, signal=39%
POSITIVE REGULATION OF AXONOGENESIS%GOBP%GO:0050772	POSITIVE REGULATION OF AXONOGENESIS%GOBP%GO:0050772		34	-0.117127	-0.807219	0.6917	0.872675	1	3990	tags=38%, list=27%, signal=52%
STING MEDIATED INDUCTION OF HOST IMMUNE RESPONSES%REACTOME%R-HSA-1834941.3	STING MEDIATED INDUCTION OF HOST IMMUNE RESPONSES%REACTOME%R-HSA-1834941.3		11	-0.200631	-0.806543	0.679283	0.873391	1	7916	tags=73%, list=53%, signal=154%
NUCLEOSIDE TRIPHOSPHATE BIOSYNTHETIC PROCESS%GOBP%GO:0009142	NUCLEOSIDE TRIPHOSPHATE BIOSYNTHETIC PROCESS%GOBP%GO:0009142		43	-0.101753	-0.806419	0.704453	0.87314	1	7212	tags=58%, list=48%, signal=111%
ELEVATION OF CYTOSOLIC CA2+ LEVELS%REACTOME%R-HSA-139853.3	ELEVATION OF CYTOSOLIC CA2+ LEVELS%REACTOME%R-HSA-139853.3		11	-0.195829	-0.805729	0.712302	0.873912	1	9354	tags=82%, list=62%, signal=217%
CELLULAR RESPONSE TO MONOSACCHARIDE STIMULUS%GOBP%GO:0071326	CELLULAR RESPONSE TO MONOSACCHARIDE STIMULUS%GOBP%GO:0071326		19	-0.152104	-0.805643	0.695076	0.873608	1	7208	tags=63%, list=48%, signal=121%
CORNIFICATION%GOBP%GO:0070268	CORNIFICATION%GOBP%GO:0070268		15	-0.166622	-0.805298	0.7463	0.873753	1	6515	tags=60%, list=43%, signal=106%
REGULATION OF PYRUVATE DEHYDROGENASE (PDH) COMPLEX%REACTOME DATABASE ID RELEASE 62%204174	REGULATION OF PYRUVATE DEHYDROGENASE (PDH) COMPLEX%REACTOME DATABASE ID RELEASE 62%204174		14	-0.178212	-0.804733	0.704017	0.87427	1	8058	tags=71%, list=54%, signal=154%
PURINE RIBONUCLEOTIDE CATABOLIC PROCESS%GOBP%GO:0009154	PURINE RIBONUCLEOTIDE CATABOLIC PROCESS%GOBP%GO:0009154		20	-0.1508	-0.804535	0.723849	0.874151	1	12012	tags=95%, list=80%, signal=473%
POSITIVE REGULATION OF G1/S TRANSITION OF MITOTIC CELL CYCLE%GOBP%GO:1900087	POSITIVE REGULATION OF G1/S TRANSITION OF MITOTIC CELL CYCLE%GOBP%GO:1900087		12	-0.192072	-0.803873	0.712032	0.874872	1	5882	tags=58%, list=39%, signal=96%
NEGATIVE REGULATION OF ENDOTHELIAL CELL APOPTOTIC PROCESS%GOBP%GO:2000352	NEGATIVE REGULATION OF ENDOTHELIAL CELL APOPTOTIC PROCESS%GOBP%GO:2000352		12	-0.192994	-0.803586	0.729839	0.874925	1	3364	tags=42%, list=22%, signal=54%
KERATINIZATION%REACTOME%R-HSA-6805567.2	KERATINIZATION%REACTOME%R-HSA-6805567.2		15	-0.166622	-0.803247	0.707724	0.875075	1	6515	tags=60%, list=43%, signal=106%
CELLULAR RESPONSE TO HEXOSE STIMULUS%GOBP%GO:0071331	CELLULAR RESPONSE TO HEXOSE STIMULUS%GOBP%GO:0071331		19	-0.152104	-0.802676	0.705882	0.875618	1	7208	tags=63%, list=48%, signal=121%
VIRION ASSEMBLY%GOBP%GO:0019068	VIRION ASSEMBLY%GOBP%GO:0019068		35	-0.114057	-0.802281	0.701646	0.875826	1	12887	tags=97%, list=86%, signal=681%
CELLULAR ROLES OF ANTHRAX TOXIN%PATHWAY INTERACTION DATABASE NCI-NATURE CURATED DATA%CELLULAR ROLES OF ANTHRAX TOXIN	CELLULAR ROLES OF ANTHRAX TOXIN%PATHWAY INTERACTION DATABASE NCI-NATURE CURATED DATA%CELLULAR ROLES OF ANTHRAX TOXIN		15	-0.173618	-0.802231	0.708419	0.875443	1	3405	tags=40%, list=23%, signal=52%
POSITIVE REGULATION OF LAMELLIPODIUM ORGANIZATION%GOBP%GO:1902745	POSITIVE REGULATION OF LAMELLIPODIUM ORGANIZATION%GOBP%GO:1902745		15	-0.173018	-0.80219	0.703854	0.875067	1	3414	tags=40%, list=23%, signal=52%
PID_CXCR3_PATHWAY%MSIGDB_C2%PID_CXCR3_PATHWAY	PID_CXCR3_PATHWAY%MSIGDB_C2%PID_CXCR3_PATHWAY		34	-0.113902	-0.800804	0.707754	0.877006	1	5806	tags=50%, list=39%, signal=81%
CEREBELLAR CORTEX MORPHOGENESIS%GOBP%GO:0021696	CEREBELLAR CORTEX MORPHOGENESIS%GOBP%GO:0021696		10	-0.21039	-0.800658	0.683333	0.876774	1	2852	tags=40%, list=19%, signal=49%
NEGATIVE REGULATION OF INTRACELLULAR PROTEIN TRANSPORT%GOBP%GO:0090317	NEGATIVE REGULATION OF INTRACELLULAR PROTEIN TRANSPORT%GOBP%GO:0090317		60	-0.0848925	-0.799593	0.738197	0.878124	1	11001	tags=82%, list=73%, signal=304%
GAP JUNCTION DEGRADATION%REACTOME DATABASE ID RELEASE 62%190873	GAP JUNCTION DEGRADATION%REACTOME DATABASE ID RELEASE 62%190873		10	-0.207293	-0.799503	0.717021	0.87782	1	4401	tags=50%, list=29%, signal=71%
REGULATION OF BONE MINERALIZATION%GOBP%GO:0030500	REGULATION OF BONE MINERALIZATION%GOBP%GO:0030500		33	-0.116557	-0.799415	0.730845	0.877514	1	1896	tags=24%, list=13%, signal=28%
INNATE IMMUNE RESPONSE ACTIVATING CELL SURFACE RECEPTOR SIGNALING PATHWAY%GOBP%GO:0002220	INNATE IMMUNE RESPONSE ACTIVATING CELL SURFACE RECEPTOR SIGNALING PATHWAY%GOBP%GO:0002220		89	-0.0717684	-0.799155	0.698225	0.877512	1	8383	tags=63%, list=56%, signal=141%
MULTI-ORGANISM LOCALIZATION%GOBP%GO:1902579	MULTI-ORGANISM LOCALIZATION%GOBP%GO:1902579		64	-0.0832352	-0.798821	0.759575	0.877609	1	10494	tags=78%, list=70%, signal=258%
AMYLOID-BETA METABOLIC PROCESS%GOBP%GO:0050435	AMYLOID-BETA METABOLIC PROCESS%GOBP%GO:0050435		10	-0.202298	-0.79822	0.697719	0.878189	1	7481	tags=70%, list=50%, signal=139%
RETROGRADE TRANSPORT, ENDOSOME TO PLASMA MEMBRANE%GOBP%GO:1990126	RETROGRADE TRANSPORT, ENDOSOME TO PLASMA MEMBRANE%GOBP%GO:1990126		11	-0.19595	-0.79773	0.712621	0.87861	1	12084	tags=100%, list=80%, signal=511%
BIOCARTA_EGF_PATHWAY%MSIGDB_C2%BIOCARTA_EGF_PATHWAY	BIOCARTA_EGF_PATHWAY%MSIGDB_C2%BIOCARTA_EGF_PATHWAY		31	-0.121567	-0.797616	0.703633	0.878357	1	3025	tags=32%, list=20%, signal=40%
FATTY ACID ELONGATION%GOBP%GO:0030497	FATTY ACID ELONGATION%GOBP%GO:0030497		10	-0.203563	-0.797536	0.695825	0.87803	1	10467	tags=90%, list=70%, signal=296%
BIOCARTA_IGF1_PATHWAY%MSIGDB_C2%BIOCARTA_IGF1_PATHWAY	BIOCARTA_IGF1_PATHWAY%MSIGDB_C2%BIOCARTA_IGF1_PATHWAY		21	-0.148278	-0.796552	0.728953	0.879292	1	4931	tags=48%, list=33%, signal=71%
NEGATIVE REGULATION OF BLOOD CIRCULATION%GOBP%GO:1903523	NEGATIVE REGULATION OF BLOOD CIRCULATION%GOBP%GO:1903523		10	-0.213153	-0.796237	0.719057	0.879375	1	4313	tags=50%, list=29%, signal=70%
REGULATION OF CALCIUM-MEDIATED SIGNALING%GOBP%GO:0050848	REGULATION OF CALCIUM-MEDIATED SIGNALING%GOBP%GO:0050848		40	-0.105848	-0.795531	0.741551	0.880126	1	3298	tags=33%, list=22%, signal=42%
REGULATION OF FATTY ACID METABOLIC PROCESS%GOBP%GO:0019217	REGULATION OF FATTY ACID METABOLIC PROCESS%GOBP%GO:0019217		48	-0.0956578	-0.795398	0.721992	0.879918	1	8585	tags=67%, list=57%, signal=155%
PURINE RIBONUCLEOSIDE BISPHOSPHATE METABOLIC PROCESS%GOBP%GO:0034035	PURINE RIBONUCLEOSIDE BISPHOSPHATE METABOLIC PROCESS%GOBP%GO:0034035		15	-0.170731	-0.794828	0.714859	0.880437	1	7455	tags=67%, list=50%, signal=132%
RESPONSE TO HEXOSE%GOBP%GO:0009746	RESPONSE TO HEXOSE%GOBP%GO:0009746		31	-0.120298	-0.794645	0.715667	0.880318	1	1590	tags=23%, list=11%, signal=25%
PHOSPHATIDYLGLYCEROL BIOSYNTHESIS II (NON-PLASTIDIC)%HUMANCYC%PWY4FS-8	PHOSPHATIDYLGLYCEROL BIOSYNTHESIS II (NON-PLASTIDIC)%HUMANCYC%PWY4FS-8		15	-0.17193	-0.794574	0.698603	0.879978	1	10442	tags=87%, list=69%, signal=284%
CONTRACTILE ACTIN FILAMENT BUNDLE ASSEMBLY%GOBP%GO:0030038	CONTRACTILE ACTIN FILAMENT BUNDLE ASSEMBLY%GOBP%GO:0030038		12	-0.188137	-0.794525	0.723108	0.879601	1	4689	tags=50%, list=31%, signal=73%
OLIGODENDROCYTE DIFFERENTIATION%GOBP%GO:0048709	OLIGODENDROCYTE DIFFERENTIATION%GOBP%GO:0048709		17	-0.159938	-0.793705	0.732106	0.880548	1	10858	tags=88%, list=72%, signal=318%
PID_LIS1_PATHWAY%MSIGDB_C2%PID_LIS1_PATHWAY	PID_LIS1_PATHWAY%MSIGDB_C2%PID_LIS1_PATHWAY		28	-0.12763	-0.793269	0.713427	0.880841	1	3453	tags=36%, list=23%, signal=46%
FATTY-ACYL-COA METABOLIC PROCESS%GOBP%GO:0035337	FATTY-ACYL-COA METABOLIC PROCESS%GOBP%GO:0035337		32	-0.116175	-0.792214	0.712302	0.882143	1	10467	tags=81%, list=70%, signal=267%
REGULATION OF PROTEIN STABILITY%GOBP%GO:0031647	REGULATION OF PROTEIN STABILITY%GOBP%GO:0031647		194	-0.0473746	-0.790769	0.709016	0.884106	1	11148	tags=79%, list=74%, signal=302%
RESPONSE TO MONOSACCHARIDE%GOBP%GO:0034284	RESPONSE TO MONOSACCHARIDE%GOBP%GO:0034284		31	-0.120298	-0.789645	0.707469	0.885498	1	1590	tags=23%, list=11%, signal=25%
STIMULATORY C-TYPE LECTIN RECEPTOR SIGNALING PATHWAY%GOBP%GO:0002223	STIMULATORY C-TYPE LECTIN RECEPTOR SIGNALING PATHWAY%GOBP%GO:0002223		89	-0.0717684	-0.7891	0.75693	0.885942	1	8383	tags=63%, list=56%, signal=141%
3'-PHOSPHOADENOSINE 5'-PHOSPHOSULFATE METABOLIC PROCESS%GOBP%GO:0050427	3'-PHOSPHOADENOSINE 5'-PHOSPHOSULFATE METABOLIC PROCESS%GOBP%GO:0050427		15	-0.170731	-0.788725	0.727092	0.886154	1	7455	tags=67%, list=50%, signal=132%
POSITIVE REGULATION OF NEURON APOPTOTIC PROCESS%GOBP%GO:0043525	POSITIVE REGULATION OF NEURON APOPTOTIC PROCESS%GOBP%GO:0043525		15	-0.172552	-0.788319	0.724359	0.886401	1	3421	tags=40%, list=23%, signal=52%
INTRACELLULAR TRANSPORT OF VIRUS%GOBP%GO:0075733	INTRACELLULAR TRANSPORT OF VIRUS%GOBP%GO:0075733		49	-0.0980971	-0.788059	0.727835	0.88638	1	12637	tags=94%, list=84%, signal=589%
REGULATION OF PEPTIDYL-SERINE PHOSPHORYLATION%GOBP%GO:0033135	REGULATION OF PEPTIDYL-SERINE PHOSPHORYLATION%GOBP%GO:0033135		64	-0.0850535	-0.788005	0.753593	0.886018	1	2250	tags=23%, list=15%, signal=27%
POSITIVE REGULATION OF VIRAL RELEASE FROM HOST CELL%GOBP%GO:1902188	POSITIVE REGULATION OF VIRAL RELEASE FROM HOST CELL%GOBP%GO:1902188		14	-0.17323	-0.78763	0.71173	0.886206	1	9206	tags=79%, list=61%, signal=203%
STRESS FIBER ASSEMBLY%GOBP%GO:0043149	STRESS FIBER ASSEMBLY%GOBP%GO:0043149		12	-0.188137	-0.787461	0.728346	0.886039	1	4689	tags=50%, list=31%, signal=73%
NUCLEOTIDE CATABOLIC PROCESS%GOBP%GO:0009166	NUCLEOTIDE CATABOLIC PROCESS%GOBP%GO:0009166		46	-0.0978921	-0.787396	0.718686	0.885694	1	10620	tags=80%, list=71%, signal=274%
VERY LONG-CHAIN FATTY ACID BIOSYNTHETIC PROCESS%GOBP%GO:0042761	VERY LONG-CHAIN FATTY ACID BIOSYNTHETIC PROCESS%GOBP%GO:0042761		10	-0.203563	-0.786312	0.723485	0.887061	1	10467	tags=90%, list=70%, signal=296%
HYDROGEN ION TRANSMEMBRANE TRANSPORT%GOBP%GO:1902600	HYDROGEN ION TRANSMEMBRANE TRANSPORT%GOBP%GO:1902600		31	-0.118802	-0.785701	0.771484	0.887648	1	12760	tags=97%, list=85%, signal=641%
NEGATIVE REGULATION OF MITOTIC SISTER CHROMATID SEPARATION%GOBP%GO:2000816	NEGATIVE REGULATION OF MITOTIC SISTER CHROMATID SEPARATION%GOBP%GO:2000816		13	-0.178954	-0.785204	0.734864	0.888043	1	10028	tags=85%, list=67%, signal=254%
SA_CASPASE_CASCADE%MSIGDB_C2%SA_CASPASE_CASCADE	SA_CASPASE_CASCADE%MSIGDB_C2%SA_CASPASE_CASCADE		15	-0.165778	-0.784745	0.756972	0.888333	1	11536	tags=93%, list=77%, signal=402%
BIOCARTA_PROTEASOME_PATHWAY%MSIGDB_C2%BIOCARTA_PROTEASOME_PATHWAY	BIOCARTA_PROTEASOME_PATHWAY%MSIGDB_C2%BIOCARTA_PROTEASOME_PATHWAY		28	-0.120927	-0.784243	0.749474	0.888755	1	8383	tags=68%, list=56%, signal=153%
7-METHYLGUANOSINE MRNA CAPPING%GOBP%GO:0006370	7-METHYLGUANOSINE MRNA CAPPING%GOBP%GO:0006370		30	-0.118117	-0.784001	0.740664	0.88871	1	12754	tags=97%, list=85%, signal=638%
REGULATION OF PROTEIN DEPHOSPHORYLATION%GOBP%GO:0035304	REGULATION OF PROTEIN DEPHOSPHORYLATION%GOBP%GO:0035304		45	-0.100282	-0.783753	0.757396	0.888654	1	3841	tags=36%, list=26%, signal=48%
RNA CAPPING%GOBP%GO:0036260	RNA CAPPING%GOBP%GO:0036260		31	-0.119203	-0.783585	0.732394	0.888472	1	12754	tags=97%, list=85%, signal=639%
[truncated: 3,621 more rows]
