# Supplementary material for: Differential methylation of enhancer at IGF2 is associated with abnormal dopamine synthesis in major psychosis
Source: Nat Commun. 2019 May 3;10:2046. doi: 10.1038/s41467-019-09786-7 (PMC6499808; doi:10.1038/s41467-019-09786-7)
Supplement: Supplementary file 9 — Supplementary Data 7 [file 41467_2019_9786_MOESM9_ESM.xlsx]

## Sheet: Data S7
Supplementary Data 7. Results of cis meQTL analysis of DMRs from the EPIC arrays
cpg	snps	slope	p	FDR
cg14983838	19:29218292	0.249301	8.24e-28	4.69e-24
cg14983838	19:29218294	0.249301	8.24e-28	4.69e-24
cg14983838	19:29218429	0.249301	8.24e-28	4.69e-24
cg14983838	19:29218465	0.249301	8.24e-28	4.69e-24
cg14983838	19:29218584	0.249301	8.24e-28	4.69e-24
cg14983838	19:29218682	0.249301	8.24e-28	4.69e-24
cg14983838	19:29218970	0.249301	8.24e-28	4.69e-24
cg14983838	19:29218974	0.249301	8.24e-28	4.69e-24
cg14983838	19:29219442	0.249301	8.24e-28	4.69e-24
cg14983838	19:29219515	0.249301	8.24e-28	4.69e-24
cg12667521	19:29218292	0.180372	3.79e-25	1.08e-21
cg12667521	19:29218294	0.180372	3.79e-25	1.08e-21
cg12667521	19:29218429	0.180372	3.79e-25	1.08e-21
cg12667521	19:29218465	0.180372	3.79e-25	1.08e-21
cg12667521	19:29218584	0.180372	3.79e-25	1.08e-21
cg12667521	19:29218682	0.180372	3.79e-25	1.08e-21
cg12667521	19:29218970	0.180372	3.79e-25	1.08e-21
cg12667521	19:29218974	0.180372	3.79e-25	1.08e-21
cg12667521	19:29219442	0.180372	3.79e-25	1.08e-21
cg12667521	19:29219515	0.180372	3.79e-25	1.08e-21
cg10632894	6:32453495	0.036666	5.58e-24	1.51e-20
cg10632894	6:32452602	0.0362434	6.04e-24	1.56e-20
cg12625300	6:2970375	-0.0831814	8.87e-24	1.83e-20
cg06920399	19:29218292	0.186644	1.06e-23	1.83e-20
cg06920399	19:29218294	0.186644	1.06e-23	1.83e-20
cg06920399	19:29218429	0.186644	1.06e-23	1.83e-20
cg06920399	19:29218465	0.186644	1.06e-23	1.83e-20
cg06920399	19:29218584	0.186644	1.06e-23	1.83e-20
cg06920399	19:29218682	0.186644	1.06e-23	1.83e-20
cg06920399	19:29218970	0.186644	1.06e-23	1.83e-20
cg06920399	19:29218974	0.186644	1.06e-23	1.83e-20
cg06920399	19:29219442	0.186644	1.06e-23	1.83e-20
cg06920399	19:29219515	0.186644	1.06e-23	1.83e-20
cg12756686	19:29218292	0.239103	1.81e-23	2.39e-20
cg12756686	19:29218294	0.239103	1.81e-23	2.39e-20
cg12756686	19:29218429	0.239103	1.81e-23	2.39e-20
cg12756686	19:29218465	0.239103	1.81e-23	2.39e-20
cg12756686	19:29218584	0.239103	1.81e-23	2.39e-20
cg12756686	19:29218682	0.239103	1.81e-23	2.39e-20
cg12756686	19:29218970	0.239103	1.81e-23	2.39e-20
cg12756686	19:29218974	0.239103	1.81e-23	2.39e-20
cg12756686	19:29219442	0.239103	1.81e-23	2.39e-20
cg12756686	19:29219515	0.239103	1.81e-23	2.39e-20
cg12625300	6:2944634	-0.082165	7.35e-23	9.52e-20
cg10632894	6:32453496	0.0371177	4.69e-22	5.94e-19
cg14983838	19:29219850	0.215933	1.29e-21	1.6e-18
cg06408522	6:2970375	-0.0798462	1.89e-21	2.3e-18
cg27098804	11:60776209	0.0494472	2.18e-21	2.53e-18
cg27098804	11:60776781	0.0494472	2.18e-21	2.53e-18
cg10158843	11:60776209	0.170853	3.59e-21	4.01e-18
cg10158843	11:60776781	0.170853	3.59e-21	4.01e-18
cg06408522	6:2944634	-0.0791036	6.52e-21	7.14e-18
cg12667521	19:29219850	0.157507	1.55e-20	1.66e-17
cg14983838	19:29220956	0.230121	2.17e-20	2.2e-17
cg14983838	19:29221056	0.230121	2.17e-20	2.2e-17
cg14983838	19:29221807	0.230121	2.17e-20	2.2e-17
cg10632894	6:32453936	0.0339064	2.45e-20	2.45e-17
cg03161606	19:29218292	0.190204	4.37e-20	3.72e-17
cg03161606	19:29218294	0.190204	4.37e-20	3.72e-17
cg03161606	19:29218429	0.190204	4.37e-20	3.72e-17
cg03161606	19:29218465	0.190204	4.37e-20	3.72e-17
cg03161606	19:29218584	0.190204	4.37e-20	3.72e-17
cg03161606	19:29218682	0.190204	4.37e-20	3.72e-17
cg03161606	19:29218970	0.190204	4.37e-20	3.72e-17
cg03161606	19:29218974	0.190204	4.37e-20	3.72e-17
cg03161606	19:29219442	0.190204	4.37e-20	3.72e-17
cg03161606	19:29219515	0.190204	4.37e-20	3.72e-17
cg12625300	6:2971589	-0.0772634	9.32e-20	4.34e-17
cg10632894	6:32428772	0.0340074	1.06e-19	4.34e-17
cg10632894	6:32442836	0.0340074	1.06e-19	4.34e-17
cg10632894	6:32443172	0.0340074	1.06e-19	4.34e-17
cg10632894	6:32443432	0.0340074	1.06e-19	4.34e-17
cg10632894	6:32443451	0.0340074	1.06e-19	4.34e-17
cg10632894	6:32443666	0.0340074	1.06e-19	4.34e-17
cg10632894	6:32443890	0.0340074	1.06e-19	4.34e-17
cg10632894	6:32444021	0.0340074	1.06e-19	4.34e-17
cg10632894	6:32444096	0.0340074	1.06e-19	4.34e-17
cg10632894	6:32444198	0.0340074	1.06e-19	4.34e-17
cg10632894	6:32444330	0.0340074	1.06e-19	4.34e-17
cg10632894	6:32444511	0.0337622	1.03e-19	4.34e-17
cg10632894	6:32444584	0.0340074	1.06e-19	4.34e-17
cg10632894	6:32444708	0.0340074	1.06e-19	4.34e-17
cg10632894	6:32444733	0.0340074	1.06e-19	4.34e-17
cg10632894	6:32444910	0.0340074	1.06e-19	4.34e-17
cg10632894	6:32444946	0.0340074	1.06e-19	4.34e-17
cg10632894	6:32445079	0.0340074	1.06e-19	4.34e-17
cg10632894	6:32445114	0.0340074	1.06e-19	4.34e-17
cg10632894	6:32445117	0.0340074	1.06e-19	4.34e-17
cg10632894	6:32445258	0.0340074	1.06e-19	4.34e-17
cg10632894	6:32445306	0.0340074	1.06e-19	4.34e-17
cg10632894	6:32445691	0.0340074	1.06e-19	4.34e-17
cg10632894	6:32445792	0.0340074	1.06e-19	4.34e-17
cg10632894	6:32445793	0.0340074	1.06e-19	4.34e-17
cg10632894	6:32445799	0.0340074	1.06e-19	4.34e-17
cg10632894	6:32445916	0.0340074	1.06e-19	4.34e-17
cg10632894	6:32446051	0.0340074	1.06e-19	4.34e-17
cg10632894	6:32446071	0.0340074	1.06e-19	4.34e-17
cg10632894	6:32446425	0.0340074	1.06e-19	4.34e-17
cg10632894	6:32446459	0.0340074	1.06e-19	4.34e-17
cg10632894	6:32446484	0.0340074	1.06e-19	4.34e-17
cg10632894	6:32446674	0.0340074	1.06e-19	4.34e-17
cg10632894	6:32446853	0.0340074	1.06e-19	4.34e-17
cg10632894	6:32446922	0.0340074	1.06e-19	4.34e-17
cg10632894	6:32446994	0.0340074	1.06e-19	4.34e-17
cg10632894	6:32447014	0.0340074	1.06e-19	4.34e-17
cg10632894	6:32447111	0.0340074	1.06e-19	4.34e-17
cg10632894	6:32447162	0.0340074	1.06e-19	4.34e-17
cg10632894	6:32447216	0.0340074	1.06e-19	4.34e-17
cg10632894	6:32447219	0.0340074	1.06e-19	4.34e-17
cg10632894	6:32447341	0.0340074	1.06e-19	4.34e-17
cg10632894	6:32447474	0.0340074	1.06e-19	4.34e-17
cg10632894	6:32447873	0.0340074	1.06e-19	4.34e-17
cg10632894	6:32447900	0.0340074	1.06e-19	4.34e-17
cg10632894	6:32448189	0.0340074	1.06e-19	4.34e-17
cg10632894	6:32448398	0.0340074	1.06e-19	4.34e-17
cg10632894	6:32449160	0.0340074	1.06e-19	4.34e-17
cg10632894	6:32449293	0.0340074	1.06e-19	4.34e-17
cg10632894	6:32449411	0.0340074	1.06e-19	4.34e-17
cg10632894	6:32450033	0.0340074	1.06e-19	4.34e-17
cg10632894	6:32450089	0.0340074	1.06e-19	4.34e-17
cg10632894	6:32450140	0.0340074	1.06e-19	4.34e-17
cg10632894	6:32450678	0.0340074	1.06e-19	4.34e-17
cg10632894	6:32451351	0.0337622	1.03e-19	4.34e-17
cg10632894	6:32451526	0.0340074	1.06e-19	4.34e-17
cg10632894	6:32452028	0.0340074	1.06e-19	4.34e-17
cg10632894	6:32452399	0.0340074	1.06e-19	4.34e-17
cg10632894	6:32452409	0.0340074	1.06e-19	4.34e-17
cg10632894	6:32452626	0.0340074	1.06e-19	4.34e-17
cg10632894	6:32453095	0.0340074	1.06e-19	4.34e-17
cg10632894	6:32453101	0.0340074	1.06e-19	4.34e-17
cg10632894	6:32453107	0.0340074	1.06e-19	4.34e-17
cg10632894	6:32453338	0.0340074	1.06e-19	4.34e-17
cg10632894	6:32453532	0.0340074	1.06e-19	4.34e-17
cg10632894	6:32453853	0.0340074	1.06e-19	4.34e-17
cg06920399	19:29219850	0.163554	8.81e-20	4.34e-17
cg03161606	19:29219850	0.174505	6.79e-20	4.34e-17
cg12756686	19:29220956	0.227339	9.7e-20	4.34e-17
cg12756686	19:29221056	0.227339	9.7e-20	4.34e-17
cg12756686	19:29221807	0.227339	9.7e-20	4.34e-17
cg03161606	19:29220956	0.188192	1.32e-19	5.29e-17
cg03161606	19:29221056	0.188192	1.32e-19	5.29e-17
cg03161606	19:29221807	0.188192	1.32e-19	5.29e-17
cg10632894	6:32451242	0.0344612	1.65e-19	6.52e-17
cg10632894	6:32451243	0.0344612	1.65e-19	6.52e-17
cg12756686	19:29219850	0.209049	1.83e-19	7.17e-17
cg06408522	6:2971589	-0.0757595	2.15e-19	8.4e-17
cg10632894	6:32443665	0.033938	2.47e-19	9.52e-17
cg10632894	6:32446010	0.033938	2.47e-19	9.52e-17
cg10632894	6:32449138	0.034543	5.36e-19	2.02e-16
cg10632894	6:32453632	0.034543	5.36e-19	2.02e-16
cg10632894	6:32453655	0.034543	5.36e-19	2.02e-16
cg10632894	6:32454275	0.0344193	7.57e-19	2.76e-16
cg10632894	6:32454278	0.0344193	7.57e-19	2.76e-16
cg10632894	6:32454297	0.0344193	7.57e-19	2.76e-16
cg10632894	6:32454360	0.0344193	7.57e-19	2.76e-16
cg10632894	6:32454361	0.0344193	7.57e-19	2.76e-16
cg10632894	6:32451570	0.033278	8.46e-19	3.03e-16
cg10632894	6:32453036	0.033278	8.46e-19	3.03e-16
cg10632894	6:32453037	0.033278	8.46e-19	3.03e-16
cg10632894	6:32447518	0.0343146	9.54e-19	3.31e-16
cg10632894	6:32447563	0.0343146	9.54e-19	3.31e-16
cg10632894	6:32447616	0.0343146	9.54e-19	3.31e-16
cg10632894	6:32447653	0.0343146	9.54e-19	3.31e-16
cg10632894	6:32447715	0.0343146	9.54e-19	3.31e-16
cg12667521	19:29220956	0.165053	2.3e-18	7.83e-16
cg12667521	19:29221056	0.165053	2.3e-18	7.83e-16
cg12667521	19:29221807	0.165053	2.3e-18	7.83e-16
cg10632894	6:32444022	0.0334997	4.57e-18	1.53e-15
cg10632894	6:32446278	0.0334997	4.57e-18	1.53e-15
cg10632894	6:32446307	0.0334997	4.57e-18	1.53e-15
cg10632894	6:32446261	0.0330638	6.56e-18	2.18e-15
cg10632894	6:32446724	0.033339	7.36e-18	2.44e-15
cg10632894	6:32444078	0.0333619	8.26e-18	2.7e-15
cg10632894	6:32444088	0.0333619	8.26e-18	2.7e-15
cg10632894	6:32448129	0.0315739	1.21e-17	3.93e-15
cg10632894	6:32452361	0.0321141	1.61e-17	5.2e-15
cg14983838	19:29221789	0.214238	2.03e-17	6.35e-15
cg14983838	19:29221927	0.214238	2.03e-17	6.35e-15
cg14983838	19:29222661	0.214238	2.03e-17	6.35e-15
cg14983838	19:29222999	0.214238	2.03e-17	6.35e-15
cg14983838	19:29223725	0.214238	2.03e-17	6.35e-15
cg14983838	19:29225795	0.214238	2.03e-17	6.35e-15
cg10632894	6:32448616	0.0323034	2.43e-17	7.57e-15
cg10632894	6:32444156	0.0324997	4.2e-17	1.29846e-14
cg10632894	6:32448583	0.0324683	4.59e-17	1.41387e-14
cg10632894	6:32445992	0.0333242	5.21e-17	1.59531e-14
cg06920399	19:29220956	0.168278	9.17e-17	2.68615e-14
cg06920399	19:29221056	0.168278	9.17e-17	2.68615e-14
cg12756686	19:29221789	0.210931	9.46e-17	2.68615e-14
cg03161606	19:29221789	0.174955	9.48e-17	2.68615e-14
cg06920399	19:29221807	0.168278	9.17e-17	2.68615e-14
cg12756686	19:29221927	0.210931	9.46e-17	2.68615e-14
cg03161606	19:29221927	0.174955	9.48e-17	2.68615e-14
cg12756686	19:29222661	0.210931	9.46e-17	2.68615e-14
cg03161606	19:29222661	0.174955	9.48e-17	2.68615e-14
cg12756686	19:29222999	0.210931	9.46e-17	2.68615e-14
cg03161606	19:29222999	0.174955	9.48e-17	2.68615e-14
cg12756686	19:29223725	0.210931	9.46e-17	2.68615e-14
cg03161606	19:29223725	0.174955	9.48e-17	2.68615e-14
cg12756686	19:29225795	0.210931	9.46e-17	2.68615e-14
cg03161606	19:29225795	0.174955	9.48e-17	2.68615e-14
cg10632894	6:32444544	0.0323923	1.22e-16	3.41301e-14
cg10632894	6:32444709	0.0323923	1.22e-16	3.41301e-14
cg10632894	6:32449198	0.0339358	1.43e-16	3.99029e-14
cg10632894	6:32448561	0.0317738	3.7e-16	1.02675e-13
cg10632894	6:32449726	0.0326655	5.11e-16	1.41168e-13
cg26036029	6:32446261	0.0329893	1.03e-15	2.8398e-13
cg26036029	6:32446724	0.0332432	1.21e-15	3.30998e-13
cg12667521	19:29221789	0.152236	1.93e-15	5.13495e-13
cg12667521	19:29221927	0.152236	1.93e-15	5.13495e-13
cg12667521	19:29222661	0.152236	1.93e-15	5.13495e-13
cg12667521	19:29222999	0.152236	1.93e-15	5.13495e-13
cg12667521	19:29223725	0.152236	1.93e-15	5.13495e-13
cg12667521	19:29225795	0.152236	1.93e-15	5.13495e-13
cg10632894	6:32449820	0.0316036	2.44e-15	6.47164e-13
cg09949906	6:32453191	-0.0367707	5.07e-15	1.33722e-12
cg26036029	6:32454275	0.0331153	8.19e-15	2.11075e-12
cg26036029	6:32454278	0.0331153	8.19e-15	2.11075e-12
cg26036029	6:32454297	0.0331153	8.19e-15	2.11075e-12
cg26036029	6:32454360	0.0331153	8.19e-15	2.11075e-12
cg26036029	6:32454361	0.0331153	8.19e-15	2.11075e-12
cg10632894	6:32448319	0.0310592	1.08636e-14	2.78657e-12
cg26036029	6:32451242	0.0326544	1.30732e-14	3.32339e-12
cg26036029	6:32451243	0.0326544	1.30732e-14	3.32339e-12
cg27098804	11:60786153	0.0393014	1.37063e-14	3.45351e-12
cg27098804	11:60786474	0.0393014	1.37063e-14	3.45351e-12
cg10632894	6:32448599	0.0299348	1.39752e-14	3.50573e-12
cg10632894	6:32587588	0.0297188	1.68064e-14	4.19748e-12
cg26036029	6:32449138	0.0328684	1.84768e-14	4.55474e-12
cg26036029	6:32453632	0.0328684	1.84768e-14	4.55474e-12
cg26036029	6:32453655	0.0328684	1.84768e-14	4.55474e-12
cg27098804	11:60789643	0.0418266	2.39954e-14	5.88964e-12
cg27098804	11:60788612	0.0389272	2.5881e-14	6.21844e-12
cg27098804	11:60788625	0.0389272	2.5881e-14	6.21844e-12
cg27098804	11:60788676	0.0389272	2.5881e-14	6.21844e-12
cg27098804	11:60790839	0.0389272	2.5881e-14	6.21844e-12
cg27098804	11:60791733	0.0389272	2.5881e-14	6.21844e-12
cg10632894	6:32582577	0.0294581	2.89669e-14	6.90164e-12
cg10632894	6:32582612	0.0294581	2.89669e-14	6.90164e-12
cg03161606	19:29231923	0.155747	4.04194e-14	9.59017e-12
cg26036029	6:32444511	0.0314486	4.67427e-14	1.09988e-11
cg26036029	6:32451351	0.0314486	4.67427e-14	1.09988e-11
cg12756686	19:29231923	0.186874	6.14728e-14	1.44054e-11
cg14983838	19:29231923	0.186735	8.36538e-14	1.95229e-11
cg26036029	6:32428772	0.0313303	1.22084e-13	2.19999e-11
cg26036029	6:32442836	0.0313303	1.22084e-13	2.19999e-11
cg26036029	6:32443172	0.0313303	1.22084e-13	2.19999e-11
cg26036029	6:32443432	0.0313303	1.22084e-13	2.19999e-11
cg26036029	6:32443451	0.0313303	1.22084e-13	2.19999e-11
cg26036029	6:32443666	0.0313303	1.22084e-13	2.19999e-11
cg26036029	6:32443890	0.0313303	1.22084e-13	2.19999e-11
cg26036029	6:32444021	0.0313303	1.22084e-13	2.19999e-11
cg26036029	6:32444096	0.0313303	1.22084e-13	2.19999e-11
cg26036029	6:32444198	0.0313303	1.22084e-13	2.19999e-11
cg26036029	6:32444330	0.0313303	1.22084e-13	2.19999e-11
cg26036029	6:32444584	0.0313303	1.22084e-13	2.19999e-11
cg26036029	6:32444708	0.0313303	1.22084e-13	2.19999e-11
cg26036029	6:32444733	0.0313303	1.22084e-13	2.19999e-11
cg26036029	6:32444910	0.0313303	1.22084e-13	2.19999e-11
cg26036029	6:32444946	0.0313303	1.22084e-13	2.19999e-11
cg26036029	6:32445079	0.0313303	1.22084e-13	2.19999e-11
cg26036029	6:32445114	0.0313303	1.22084e-13	2.19999e-11
cg26036029	6:32445117	0.0313303	1.22084e-13	2.19999e-11
cg26036029	6:32445258	0.0313303	1.22084e-13	2.19999e-11
cg26036029	6:32445306	0.0313303	1.22084e-13	2.19999e-11
cg26036029	6:32445691	0.0313303	1.22084e-13	2.19999e-11
cg26036029	6:32445792	0.0313303	1.22084e-13	2.19999e-11
cg26036029	6:32445793	0.0313303	1.22084e-13	2.19999e-11
cg26036029	6:32445799	0.0313303	1.22084e-13	2.19999e-11
cg26036029	6:32445916	0.0313303	1.22084e-13	2.19999e-11
cg26036029	6:32446051	0.0313303	1.22084e-13	2.19999e-11
cg26036029	6:32446071	0.0313303	1.22084e-13	2.19999e-11
cg26036029	6:32446425	0.0313303	1.22084e-13	2.19999e-11
cg26036029	6:32446459	0.0313303	1.22084e-13	2.19999e-11
cg26036029	6:32446484	0.0313303	1.22084e-13	2.19999e-11
cg26036029	6:32446674	0.0313303	1.22084e-13	2.19999e-11
cg26036029	6:32446853	0.0313303	1.22084e-13	2.19999e-11
cg26036029	6:32446922	0.0313303	1.22084e-13	2.19999e-11
cg26036029	6:32446994	0.0313303	1.22084e-13	2.19999e-11
cg26036029	6:32447014	0.0313303	1.22084e-13	2.19999e-11
cg26036029	6:32447111	0.0313303	1.22084e-13	2.19999e-11
cg26036029	6:32447162	0.0313303	1.22084e-13	2.19999e-11
cg26036029	6:32447216	0.0313303	1.22084e-13	2.19999e-11
cg26036029	6:32447219	0.0313303	1.22084e-13	2.19999e-11
cg26036029	6:32447341	0.0313303	1.22084e-13	2.19999e-11
cg26036029	6:32447474	0.0313303	1.22084e-13	2.19999e-11
cg26036029	6:32447873	0.0313303	1.22084e-13	2.19999e-11
cg26036029	6:32447900	0.0313303	1.22084e-13	2.19999e-11
cg26036029	6:32448189	0.0313303	1.22084e-13	2.19999e-11
cg26036029	6:32448398	0.0313303	1.22084e-13	2.19999e-11
cg26036029	6:32449160	0.0313303	1.22084e-13	2.19999e-11
cg26036029	6:32449293	0.0313303	1.22084e-13	2.19999e-11
cg26036029	6:32449411	0.0313303	1.22084e-13	2.19999e-11
cg26036029	6:32450033	0.0313303	1.22084e-13	2.19999e-11
cg26036029	6:32450089	0.0313303	1.22084e-13	2.19999e-11
cg26036029	6:32450140	0.0313303	1.22084e-13	2.19999e-11
cg26036029	6:32450678	0.0313303	1.22084e-13	2.19999e-11
cg09949906	6:32450721	-0.0347465	1.1634e-13	2.19999e-11
cg26036029	6:32451526	0.0313303	1.22084e-13	2.19999e-11
cg26036029	6:32452028	0.0313303	1.22084e-13	2.19999e-11
cg26036029	6:32452399	0.0313303	1.22084e-13	2.19999e-11
cg26036029	6:32452409	0.0313303	1.22084e-13	2.19999e-11
cg26036029	6:32452626	0.0313303	1.22084e-13	2.19999e-11
cg26036029	6:32453095	0.0313303	1.22084e-13	2.19999e-11
cg26036029	6:32453101	0.0313303	1.22084e-13	2.19999e-11
cg26036029	6:32453107	0.0313303	1.22084e-13	2.19999e-11
cg26036029	6:32453338	0.0313303	1.22084e-13	2.19999e-11
cg26036029	6:32453532	0.0313303	1.22084e-13	2.19999e-11
cg26036029	6:32453853	0.0313303	1.22084e-13	2.19999e-11
cg10632894	6:32590635	0.0289407	1.1077e-13	2.19999e-11
cg10632894	6:32590899	0.0289407	1.1077e-13	2.19999e-11
cg10632894	6:32590916	0.0289407	1.1077e-13	2.19999e-11
cg10632894	6:32590953	0.0289407	1.1077e-13	2.19999e-11
cg10632894	6:32591141	0.0289407	1.1077e-13	2.19999e-11
cg10632894	6:32591777	0.0289407	1.1077e-13	2.19999e-11
cg10632894	6:32594061	0.0289407	1.1077e-13	2.19999e-11
cg26036029	6:32453936	0.0308905	1.44672e-13	2.59881e-11
cg26036029	6:32447518	0.0319386	1.77964e-13	3.1472e-11
cg26036029	6:32447563	0.0319386	1.77964e-13	3.1472e-11
cg26036029	6:32447616	0.0319386	1.77964e-13	3.1472e-11
cg26036029	6:32447653	0.0319386	1.77964e-13	3.1472e-11
cg26036029	6:32447715	0.0319386	1.77964e-13	3.1472e-11
cg09949906	6:32451361	-0.0351564	2.03448e-13	3.58673e-11
cg06920399	19:29221789	0.151674	2.22482e-13	3.85077e-11
cg06920399	19:29221927	0.151674	2.22482e-13	3.85077e-11
cg06920399	19:29222661	0.151674	2.22482e-13	3.85077e-11
cg06920399	19:29222999	0.151674	2.22482e-13	3.85077e-11
cg06920399	19:29223725	0.151674	2.22482e-13	3.85077e-11
cg06920399	19:29225795	0.151674	2.22482e-13	3.85077e-11
cg14983838	19:29228870	0.190513	2.36434e-13	4.05528e-11
cg14983838	19:29230694	0.190513	2.36434e-13	4.05528e-11
cg14983838	19:29231131	0.190513	2.36434e-13	4.05528e-11
cg12756686	19:29228870	0.189888	2.45049e-13	4.16539e-11
cg12756686	19:29230694	0.189888	2.45049e-13	4.16539e-11
cg12756686	19:29231131	0.189888	2.45049e-13	4.16539e-11
cg27098804	11:60810757	0.0410197	3.10156e-13	5.2564e-11
cg09949906	6:32450915	-0.0349094	3.6406e-13	6.15164e-11
cg26036029	6:32443665	0.0310071	3.7766e-13	6.3438e-11
cg26036029	6:32446010	0.0310071	3.7766e-13	6.3438e-11
cg26036029	6:32452361	0.0301853	4.38599e-13	7.34576e-11
cg26036029	6:32448129	0.0294466	6.74985e-13	1.12717e-10
cg26036029	6:32444022	0.0309577	7.70572e-13	1.27556e-10
cg26036029	6:32446278	0.0309577	7.70572e-13	1.27556e-10
cg26036029	6:32446307	0.0309577	7.70572e-13	1.27556e-10
cg12756686	19:29221638	0.168114	8.18344e-13	1.35072e-10
cg26036029	6:32444078	0.0309035	9.04873e-13	1.48493e-10
cg26036029	6:32444088	0.0309035	9.04873e-13	1.48493e-10
cg26036029	6:32436518	0.0302428	1.23686e-12	2.01811e-10
cg26036029	6:32436545	0.0302428	1.23686e-12	2.01811e-10
cg27098804	11:60824609	0.0393646	1.33407e-12	2.16432e-10
cg27098804	11:60825022	0.0393646	1.33407e-12	2.16432e-10
cg14983838	19:29226904	0.191045	1.44024e-12	2.30374e-10
cg14983838	19:29227031	0.191045	1.44024e-12	2.30374e-10
cg14983838	19:29227037	0.191045	1.44024e-12	2.30374e-10
cg14983838	19:29227116	0.191045	1.44024e-12	2.30374e-10
cg14983838	19:29227172	0.191045	1.44024e-12	2.30374e-10
cg26036029	6:32451570	0.0300966	1.55054e-12	2.45945e-10
cg26036029	6:32453036	0.0300966	1.55054e-12	2.45945e-10
cg26036029	6:32453037	0.0300966	1.55054e-12	2.45945e-10
cg12756686	19:29226904	0.189911	1.80925e-12	2.83038e-10
cg12756686	19:29227031	0.189911	1.80925e-12	2.83038e-10
cg12756686	19:29227037	0.189911	1.80925e-12	2.83038e-10
cg12756686	19:29227116	0.189911	1.80925e-12	2.83038e-10
cg12756686	19:29227172	0.189911	1.80925e-12	2.83038e-10
cg14983838	19:29230442	0.185113	1.85162e-12	2.88874e-10
cg12667521	19:29231923	0.132597	2.0863e-12	3.24597e-10
cg26036029	6:32445992	0.0309578	2.16693e-12	3.36223e-10
cg06920399	19:29231923	0.138664	2.71434e-12	4.20015e-10
cg12756686	19:29230442	0.183213	3.16309e-12	4.88127e-10
cg26036029	6:32448561	0.0297993	3.69564e-12	5.67235e-10
cg26036029	6:32452602	0.0303064	3.69338e-12	5.67235e-10
cg14983838	19:29221638	0.165031	3.87175e-12	5.9267e-10
cg27098804	11:60825197	0.0365173	5.30959e-12	8.10588e-10
cg09949906	6:32450270	0.0342388	5.72538e-12	8.71727e-10
cg06920399	19:29228870	0.141669	5.87841e-12	8.87906e-10
cg06920399	19:29230694	0.141669	5.87841e-12	8.87906e-10
cg06920399	19:29231131	0.141669	5.87841e-12	8.87906e-10
cg10632894	6:32453583	-0.0274099	6.10528e-12	9.19734e-10
cg26036029	6:32449198	0.0313293	6.12591e-12	9.20406e-10
cg26036029	6:32453495	0.0303417	7.37905e-12	1.10577e-09
cg03161606	19:29221638	0.13513	7.71256e-12	1.15271e-09
cg03161606	19:29216793	-0.12609	7.92034e-12	1.18067e-09
cg03161606	19:29228870	0.14962	1.04357e-11	1.54351e-09
cg03161606	19:29230694	0.14962	1.04357e-11	1.54351e-09
cg03161606	19:29231131	0.14962	1.04357e-11	1.54351e-09
cg26036029	6:32436529	0.0296163	1.06e-11	1.55971e-09
cg14983838	19:29218226	-0.16716	1.05795e-11	1.55971e-09
cg27098804	11:60818176	0.0369755	1.07944e-11	1.58421e-09
cg27098804	11:60826076	0.0362043	1.1831e-11	1.73189e-09
cg12667521	19:29228870	0.133392	1.29097e-11	1.87534e-09
cg12667521	19:29230694	0.133392	1.29097e-11	1.87534e-09
cg12667521	19:29231131	0.133392	1.29097e-11	1.87534e-09
cg06920399	19:29230442	0.139663	1.33884e-11	1.93992e-09
cg26036029	6:32449726	0.0301078	1.45384e-11	2.1012e-09
cg10632894	6:32452767	0.0266195	1.50418e-11	2.16845e-09
cg09949906	6:32451570	0.0340867	1.74128e-11	2.49135e-09
cg09949906	6:32453036	0.0340867	1.74128e-11	2.49135e-09
cg09949906	6:32453037	0.0340867	1.74128e-11	2.49135e-09
cg10632894	6:32573471	0.0256146	1.75322e-11	2.49588e-09
cg10632894	6:32577090	0.0256146	1.75322e-11	2.49588e-09
cg26036029	6:32448616	0.0288912	1.86808e-11	2.65276e-09
cg10632894	6:32450270	0.0274549	2.17379e-11	3.07922e-09
cg10158843	11:60786153	0.123077	3.01761e-11	4.25334e-09
cg10158843	11:60786474	0.123077	3.01761e-11	4.25334e-09
cg27098804	11:60824849	0.0352334	3.13975e-11	4.41457e-09
cg26036029	6:32453496	0.0306413	3.40962e-11	4.7822e-09
cg26036029	6:32444156	0.0288559	3.88822e-11	5.44007e-09
cg26036029	6:32448583	0.0287432	4.86969e-11	6.79656e-09
cg06920399	19:29221638	0.123127	5.15775e-11	7.181e-09
cg09949906	6:32452361	0.0330272	5.28457e-11	7.33962e-09
cg06408522	6:2984801	-0.0526051	5.51429e-11	7.64004e-09
cg12667521	19:29221638	0.117132	5.64618e-11	7.80379e-09
cg09949906	6:32444078	0.0340919	5.67878e-11	7.81093e-09
cg09949906	6:32444088	0.0340919	5.67878e-11	7.81093e-09
cg26036029	6:32587588	0.0277083	6.22303e-11	8.5389e-09
cg26036029	6:32449820	0.0288764	6.31271e-11	8.55547e-09
cg06920399	19:29226904	0.140106	6.32526e-11	8.55547e-09
cg06920399	19:29227031	0.140106	6.32526e-11	8.55547e-09
cg06920399	19:29227037	0.140106	6.32526e-11	8.55547e-09
cg06920399	19:29227116	0.140106	6.32526e-11	8.55547e-09
cg06920399	19:29227172	0.140106	6.32526e-11	8.55547e-09
cg26036029	6:32444544	0.0287827	6.38234e-11	8.59187e-09
cg26036029	6:32444709	0.0287827	6.38234e-11	8.59187e-09
cg10632894	6:32574787	-0.0254731	6.65306e-11	8.93519e-09
cg03161606	19:29226904	0.148965	7.05533e-11	9.365e-09
cg03161606	19:29227031	0.148965	7.05533e-11	9.365e-09
cg03161606	19:29227037	0.148965	7.05533e-11	9.365e-09
cg03161606	19:29227116	0.148965	7.05533e-11	9.365e-09
cg03161606	19:29227172	0.148965	7.05533e-11	9.365e-09
cg12756686	19:29216793	-0.146739	7.31174e-11	9.68279e-09
cg03161606	19:29218226	-0.133882	7.83961e-11	1.03577e-08
cg12667521	19:29230442	0.129235	8.12623e-11	1.07116e-08
cg09949906	6:32436670	-0.031837	8.24482e-11	1.08428e-08
cg09949906	6:32428772	0.0333829	9.95764e-11	1.11954e-08
cg09949906	6:32433701	-0.0314875	8.55567e-11	1.11954e-08
cg09949906	6:32442836	0.0333829	9.95764e-11	1.11954e-08
cg09949906	6:32443172	0.0333829	9.95764e-11	1.11954e-08
cg09949906	6:32443432	0.0333829	9.95764e-11	1.11954e-08
cg09949906	6:32443451	0.0333829	9.95764e-11	1.11954e-08
cg09949906	6:32443666	0.0333829	9.95764e-11	1.11954e-08
cg09949906	6:32443890	0.0333829	9.95764e-11	1.11954e-08
cg09949906	6:32444021	0.0333829	9.95764e-11	1.11954e-08
cg09949906	6:32444096	0.0333829	9.95764e-11	1.11954e-08
cg09949906	6:32444198	0.0333829	9.95764e-11	1.11954e-08
cg09949906	6:32444330	0.0333829	9.95764e-11	1.11954e-08
cg09949906	6:32444584	0.0333829	9.95764e-11	1.11954e-08
cg09949906	6:32444708	0.0333829	9.95764e-11	1.11954e-08
cg09949906	6:32444733	0.0333829	9.95764e-11	1.11954e-08
cg09949906	6:32444910	0.0333829	9.95764e-11	1.11954e-08
cg09949906	6:32444946	0.0333829	9.95764e-11	1.11954e-08
cg09949906	6:32445079	0.0333829	9.95764e-11	1.11954e-08
cg09949906	6:32445114	0.0333829	9.95764e-11	1.11954e-08
cg09949906	6:32445117	0.0333829	9.95764e-11	1.11954e-08
cg09949906	6:32445258	0.0333829	9.95764e-11	1.11954e-08
cg09949906	6:32445306	0.0333829	9.95764e-11	1.11954e-08
cg09949906	6:32445691	0.0333829	9.95764e-11	1.11954e-08
cg09949906	6:32445792	0.0333829	9.95764e-11	1.11954e-08
cg09949906	6:32445793	0.0333829	9.95764e-11	1.11954e-08
cg09949906	6:32445799	0.0333829	9.95764e-11	1.11954e-08
cg09949906	6:32445916	0.0333829	9.95764e-11	1.11954e-08
cg09949906	6:32446051	0.0333829	9.95764e-11	1.11954e-08
cg09949906	6:32446071	0.0333829	9.95764e-11	1.11954e-08
cg09949906	6:32446425	0.0333829	9.95764e-11	1.11954e-08
cg09949906	6:32446459	0.0333829	9.95764e-11	1.11954e-08
cg09949906	6:32446484	0.0333829	9.95764e-11	1.11954e-08
cg09949906	6:32446674	0.0333829	9.95764e-11	1.11954e-08
cg09949906	6:32446853	0.0333829	9.95764e-11	1.11954e-08
cg09949906	6:32446922	0.0333829	9.95764e-11	1.11954e-08
cg09949906	6:32446994	0.0333829	9.95764e-11	1.11954e-08
cg09949906	6:32447014	0.0333829	9.95764e-11	1.11954e-08
cg09949906	6:32447111	0.0333829	9.95764e-11	1.11954e-08
cg09949906	6:32447162	0.0333829	9.95764e-11	1.11954e-08
cg09949906	6:32447216	0.0333829	9.95764e-11	1.11954e-08
cg09949906	6:32447219	0.0333829	9.95764e-11	1.11954e-08
cg09949906	6:32447341	0.0333829	9.95764e-11	1.11954e-08
cg09949906	6:32447474	0.0333829	9.95764e-11	1.11954e-08
cg09949906	6:32447873	0.0333829	9.95764e-11	1.11954e-08
cg09949906	6:32447900	0.0333829	9.95764e-11	1.11954e-08
cg09949906	6:32448189	0.0333829	9.95764e-11	1.11954e-08
cg09949906	6:32448398	0.0333829	9.95764e-11	1.11954e-08
cg09949906	6:32449160	0.0333829	9.95764e-11	1.11954e-08
cg09949906	6:32449293	0.0333829	9.95764e-11	1.11954e-08
cg09949906	6:32449411	0.0333829	9.95764e-11	1.11954e-08
cg09949906	6:32450033	0.0333829	9.95764e-11	1.11954e-08
cg09949906	6:32450089	0.0333829	9.95764e-11	1.11954e-08
cg09949906	6:32450140	0.0333829	9.95764e-11	1.11954e-08
cg09949906	6:32450678	0.0333829	9.95764e-11	1.11954e-08
cg09949906	6:32451526	0.0333829	9.95764e-11	1.11954e-08
cg09949906	6:32452028	0.0333829	9.95764e-11	1.11954e-08
cg09949906	6:32452399	0.0333829	9.95764e-11	1.11954e-08
cg09949906	6:32452409	0.0333829	9.95764e-11	1.11954e-08
cg09949906	6:32452626	0.0333829	9.95764e-11	1.11954e-08
cg09949906	6:32453095	0.0333829	9.95764e-11	1.11954e-08
cg09949906	6:32453101	0.0333829	9.95764e-11	1.11954e-08
cg09949906	6:32453107	0.0333829	9.95764e-11	1.11954e-08
cg09949906	6:32453338	0.0333829	9.95764e-11	1.11954e-08
cg09949906	6:32453532	0.0333829	9.95764e-11	1.11954e-08
cg09949906	6:32453853	0.0333829	9.95764e-11	1.11954e-08
cg26036029	6:32590635	0.027397	8.94514e-11	1.11954e-08
cg26036029	6:32590899	0.027397	8.94514e-11	1.11954e-08
cg26036029	6:32590916	0.027397	8.94514e-11	1.11954e-08
cg26036029	6:32590953	0.027397	8.94514e-11	1.11954e-08
cg26036029	6:32591141	0.027397	8.94514e-11	1.11954e-08
cg26036029	6:32591777	0.027397	8.94514e-11	1.11954e-08
cg26036029	6:32594061	0.027397	8.94514e-11	1.11954e-08
cg14983838	19:29216793	-0.146378	9.9678e-11	1.11954e-08
cg03161606	19:29230442	0.144122	9.42347e-11	1.11954e-08
cg09949906	6:32448616	0.0329713	1.00361e-10	1.12499e-08
cg12625300	6:2984801	-0.0527384	1.09523e-10	1.22528e-08
cg12667521	19:29226904	0.132184	1.12173e-10	1.24272e-08
cg12667521	19:29227031	0.132184	1.12173e-10	1.24272e-08
cg12667521	19:29227037	0.132184	1.12173e-10	1.24272e-08
cg12667521	19:29227116	0.132184	1.12173e-10	1.24272e-08
cg12667521	19:29227172	0.132184	1.12173e-10	1.24272e-08
cg09949906	6:32438010	-0.0317384	1.12974e-10	1.24916e-08
cg09949906	6:32443665	0.033406	1.17153e-10	1.29036e-08
cg09949906	6:32446010	0.033406	1.17153e-10	1.29036e-08
cg09949906	6:32448583	0.0331858	1.24854e-10	1.37253e-08
cg26036029	6:32435338	0.0266489	1.34975e-10	1.48092e-08
cg12756686	19:29218226	-0.159638	1.48113e-10	1.62195e-08
cg09949906	6:32448129	0.0318078	1.54315e-10	1.68339e-08
cg09949906	6:32453543	-0.0339594	1.54288e-10	1.68339e-08
cg09949906	6:32444022	0.0334875	1.57102e-10	1.704e-08
cg09949906	6:32446278	0.0334875	1.57102e-10	1.704e-08
cg09949906	6:32446307	0.0334875	1.57102e-10	1.704e-08
cg26036029	6:32450270	0.0275691	1.91362e-10	2.07166e-08
cg09949906	6:32452470	-0.029924	1.98776e-10	2.14784e-08
cg09949906	6:32452767	0.0310924	2.23819e-10	2.41386e-08
cg06408522	6:2986745	-0.053459	2.47019e-10	2.65902e-08
cg27098804	11:60825070	0.0331612	2.56321e-10	2.73332e-08
cg27098804	11:60825163	0.0331612	2.56321e-10	2.73332e-08
cg27098804	11:60825214	0.0331612	2.56321e-10	2.73332e-08
cg27098804	11:60825351	0.0331612	2.56321e-10	2.73332e-08
cg27098804	11:60826167	0.0331612	2.56321e-10	2.73332e-08
cg10632894	6:32590154	0.0254763	2.93333e-10	3.11633e-08
cg10632894	6:32590159	0.0254763	2.93333e-10	3.11633e-08
cg14983838	19:29220194	-0.156784	3.03223e-10	3.20943e-08
cg14983838	19:29220250	-0.156784	3.03223e-10	3.20943e-08
cg09949906	6:32448599	0.0317465	3.20692e-10	3.38804e-08
cg09949906	6:32445992	0.0335149	3.23949e-10	3.4161e-08
cg10632894	6:32451491	-0.0236744	4.08735e-10	4.30221e-08
cg26036029	6:32448599	0.0268972	4.41944e-10	4.64319e-08
cg09949906	6:32444544	0.0326165	4.45956e-10	4.66811e-08
cg09949906	6:32444709	0.0326165	4.45956e-10	4.66811e-08
cg09949906	6:32449726	0.0333031	4.54246e-10	4.74616e-08
cg09949906	6:32449138	0.0333292	4.67188e-10	4.85466e-08
cg09949906	6:32453632	0.0333292	4.67188e-10	4.85466e-08
cg09949906	6:32453655	0.0333292	4.67188e-10	4.85466e-08
cg09949906	6:32444156	0.0323689	4.94046e-10	5.1244e-08
cg09949906	6:32453103	-0.0327726	5.22135e-10	5.4059e-08
cg12625300	6:2986745	-0.053371	5.75171e-10	5.9442e-08
cg09949906	6:32454275	0.0331162	6.13225e-10	6.28048e-08
cg09949906	6:32454278	0.0331162	6.13225e-10	6.28048e-08
cg09949906	6:32454297	0.0331162	6.13225e-10	6.28048e-08
cg09949906	6:32454360	0.0331162	6.13225e-10	6.28048e-08
cg09949906	6:32454361	0.0331162	6.13225e-10	6.28048e-08
cg09949906	6:32446724	0.0325801	6.46606e-10	6.58779e-08
cg09949906	6:32447518	0.0330314	6.50172e-10	6.58779e-08
cg09949906	6:32447563	0.0330314	6.50172e-10	6.58779e-08
cg09949906	6:32447616	0.0330314	6.50172e-10	6.58779e-08
cg09949906	6:32447653	0.0330314	6.50172e-10	6.58779e-08
cg09949906	6:32447715	0.0330314	6.50172e-10	6.58779e-08
cg09949906	6:32453936	0.0318535	6.64975e-10	6.72581e-08
cg10158843	11:60789643	0.124604	7.12008e-10	7.18876e-08
cg26036029	6:32448319	0.0275395	7.65244e-10	7.71257e-08
cg09949906	6:32446261	0.032088	8.80105e-10	8.85455e-08
cg09949906	6:32443266	-0.0294377	8.94878e-10	8.98729e-08
cg09949906	6:32444511	0.0318082	9.06898e-10	9.07599e-08
cg09949906	6:32451351	0.0318082	9.06898e-10	9.07599e-08
cg12667521	19:29216793	-0.103648	1.05039e-09	1.04936e-07
cg10632894	6:32582601	0.0238269	1.14015e-09	1.13505e-07
cg10632894	6:32582604	0.0238269	1.14015e-09	1.13505e-07
cg10632894	6:32589122	-0.0236407	1.35004e-09	1.34165e-07
cg12667521	19:29218226	-0.113531	1.37191e-09	1.36101e-07
cg09949906	6:32453372	-0.031457	1.81108e-09	1.79356e-07
cg14983838	19:29221542	-0.155277	2.04475e-09	2.01796e-07
cg14983838	19:29222227	-0.155277	2.04475e-09	2.01796e-07
cg03161606	19:29220194	-0.124836	2.0921e-09	2.05756e-07
cg03161606	19:29220250	-0.124836	2.0921e-09	2.05756e-07
cg09949906	6:32448319	0.0316177	2.21985e-09	2.17943e-07
cg27098804	11:60764664	-0.0352066	2.39548e-09	2.34781e-07
cg09949906	6:32449820	0.0316206	2.44108e-09	2.3884e-07
cg10632894	6:32449858	0.0236818	2.51821e-09	2.45964e-07
cg09949906	6:32449858	0.0288882	2.74174e-09	2.67338e-07
cg06408522	6:2991532	-0.0581631	3.02438e-09	2.94393e-07
cg26036029	6:32582577	0.0256523	3.093e-09	3.00047e-07
cg26036029	6:32582612	0.0256523	3.093e-09	3.00047e-07
cg12756686	19:29220194	-0.149	3.3512e-09	3.23991e-07
cg12756686	19:29220250	-0.149	3.3512e-09	3.23991e-07
cg26036029	6:32572904	0.0266932	3.60359e-09	3.41436e-07
cg26036029	6:32573173	0.0266932	3.60359e-09	3.41436e-07
cg26036029	6:32573293	0.0266932	3.60359e-09	3.41436e-07
cg26036029	6:32573877	0.0266932	3.60359e-09	3.41436e-07
cg26036029	6:32573934	0.0266932	3.60359e-09	3.41436e-07
cg26036029	6:32574869	0.0266932	3.60359e-09	3.41436e-07
cg26036029	6:32575044	0.0266932	3.60359e-09	3.41436e-07
cg26036029	6:32575078	0.0266932	3.60359e-09	3.41436e-07
cg26036029	6:32575918	0.0266932	3.60359e-09	3.41436e-07
cg26036029	6:32576009	0.0266932	3.60359e-09	3.41436e-07
cg26036029	6:32576019	0.0266932	3.60359e-09	3.41436e-07
cg26036029	6:32576145	0.0266932	3.60359e-09	3.41436e-07
cg27098804	11:60776306	-0.0348272	3.93445e-09	3.72165e-07
cg12756686	19:29199777	-0.137964	4.62725e-09	4.36972e-07
cg12625300	6:2971224	0.0511557	4.77785e-09	4.50447e-07
cg03161606	19:29221542	-0.126023	4.91239e-09	4.61602e-07
cg03161606	19:29222227	-0.126023	4.91239e-09	4.61602e-07
cg27098804	11:60773403	-0.0350204	5.16414e-09	4.84459e-07
cg12756686	19:29221542	-0.151721	5.23259e-09	4.89269e-07
cg12756686	19:29222227	-0.151721	5.23259e-09	4.89269e-07
cg09949906	6:32449198	0.0325215	5.27877e-09	4.92777e-07
cg10632894	6:32587408	-0.0241717	5.40511e-09	5.03745e-07
cg03161606	19:29199777	-0.113363	7.03159e-09	6.5426e-07
cg26036029	6:32583057	-0.0281226	7.34144e-09	6.80865e-07
cg26036029	6:32583611	-0.0281226	7.34144e-09	6.80865e-07
cg09949906	6:32590635	0.0293191	8.98371e-09	8.23782e-07
cg09949906	6:32590899	0.0293191	8.98371e-09	8.23782e-07
cg09949906	6:32590916	0.0293191	8.98371e-09	8.23782e-07
cg09949906	6:32590953	0.0293191	8.98371e-09	8.23782e-07
cg09949906	6:32591141	0.0293191	8.98371e-09	8.23782e-07
cg09949906	6:32591777	0.0293191	8.98371e-09	8.23782e-07
cg09949906	6:32594061	0.0293191	8.98371e-09	8.23782e-07
cg26036029	6:32340106	0.0274352	9.85885e-09	9.02576e-07
cg14983838	19:29199777	-0.135807	1.04633e-08	9.56376e-07
cg10158843	11:60824609	0.115942	1.18405e-08	1.07879e-06
cg10158843	11:60825022	0.115942	1.18405e-08	1.07879e-06
cg10632894	6:32589051	-0.0225557	1.23377e-08	1.10813e-06
cg10632894	6:32589410	-0.0225557	1.23377e-08	1.10813e-06
cg10632894	6:32589791	-0.0225557	1.23377e-08	1.10813e-06
cg10632894	6:32589867	-0.0225557	1.23377e-08	1.10813e-06
cg10632894	6:32589952	-0.0225557	1.23377e-08	1.10813e-06
cg10632894	6:32589959	-0.0225557	1.23377e-08	1.10813e-06
cg10632894	6:32590028	-0.0225557	1.23377e-08	1.10813e-06
cg10632894	6:32590348	-0.0225557	1.23377e-08	1.10813e-06
cg10632894	6:32590624	-0.0225557	1.23377e-08	1.10813e-06
cg10632894	6:32453543	-0.0253114	1.42784e-08	1.28042e-06
cg12756686	19:29232081	-0.148674	1.44457e-08	1.28531e-06
cg12756686	19:29232092	-0.148674	1.44457e-08	1.28531e-06
cg12756686	19:29232125	-0.148674	1.44457e-08	1.28531e-06
cg12756686	19:29232128	-0.148674	1.44457e-08	1.28531e-06
cg12756686	19:29232177	-0.148674	1.44457e-08	1.28531e-06
cg10632894	6:32591752	-0.0225867	1.60482e-08	1.37628e-06
cg10632894	6:32591914	-0.0225867	1.60482e-08	1.37628e-06
cg10632894	6:32591989	-0.0225867	1.60482e-08	1.37628e-06
cg10632894	6:32592351	-0.0225867	1.60482e-08	1.37628e-06
cg10632894	6:32592354	-0.0225867	1.60482e-08	1.37628e-06
cg10632894	6:32592359	-0.0225867	1.60482e-08	1.37628e-06
cg10632894	6:32592710	-0.0225867	1.60482e-08	1.37628e-06
cg10632894	6:32592918	-0.0225867	1.60482e-08	1.37628e-06
cg10632894	6:32592953	-0.0225867	1.60482e-08	1.37628e-06
cg10632894	6:32592992	-0.0225867	1.60482e-08	1.37628e-06
cg10632894	6:32593051	-0.0225867	1.60482e-08	1.37628e-06
cg10632894	6:32593280	-0.0225867	1.60482e-08	1.37628e-06
cg10632894	6:32593317	-0.0225867	1.60482e-08	1.37628e-06
cg10632894	6:32593321	-0.0225867	1.60482e-08	1.37628e-06
cg10632894	6:32593386	-0.0225867	1.60482e-08	1.37628e-06
cg10632894	6:32593392	-0.0225867	1.60482e-08	1.37628e-06
cg10632894	6:32594040	-0.0225867	1.60482e-08	1.37628e-06
cg10632894	6:32594073	-0.0225867	1.60482e-08	1.37628e-06
cg10632894	6:32594199	-0.0225867	1.60482e-08	1.37628e-06
cg10632894	6:32595679	-0.0225867	1.60482e-08	1.37628e-06
cg10632894	6:32595874	-0.0225867	1.60482e-08	1.37628e-06
cg10632894	6:32596013	-0.0225867	1.60482e-08	1.37628e-06
cg10632894	6:32596908	-0.0225867	1.60482e-08	1.37628e-06
cg10632894	6:32596946	-0.0225867	1.60482e-08	1.37628e-06
cg10158843	11:60788612	0.108056	1.87298e-08	1.59425e-06
cg10158843	11:60788625	0.108056	1.87298e-08	1.59425e-06
cg10158843	11:60788676	0.108056	1.87298e-08	1.59425e-06
cg10158843	11:60790839	0.108056	1.87298e-08	1.59425e-06
cg10158843	11:60791733	0.108056	1.87298e-08	1.59425e-06
cg03161606	19:29232081	-0.122359	1.99124e-08	1.68233e-06
cg03161606	19:29232092	-0.122359	1.99124e-08	1.68233e-06
cg03161606	19:29232125	-0.122359	1.99124e-08	1.68233e-06
cg03161606	19:29232128	-0.122359	1.99124e-08	1.68233e-06
cg03161606	19:29232177	-0.122359	1.99124e-08	1.68233e-06
cg10632894	6:32381736	-0.0241127	2.2906e-08	1.93239e-06
cg26036029	6:32576592	0.02413	2.60728e-08	2.18337e-06
cg26036029	6:32576626	0.02413	2.60728e-08	2.18337e-06
cg26036029	6:32577033	0.02413	2.60728e-08	2.18337e-06
cg26036029	6:32577497	0.02413	2.60728e-08	2.18337e-06
cg26036029	6:32577604	0.02413	2.60728e-08	2.18337e-06
cg14983838	19:29232081	-0.146908	2.6376e-08	2.19263e-06
cg14983838	19:29232092	-0.146908	2.6376e-08	2.19263e-06
cg14983838	19:29232125	-0.146908	2.6376e-08	2.19263e-06
cg14983838	19:29232128	-0.146908	2.6376e-08	2.19263e-06
cg14983838	19:29232177	-0.146908	2.6376e-08	2.19263e-06
cg12625300	6:2985254	-0.0477496	2.83492e-08	2.35323e-06
cg12667521	19:29220194	-0.105059	2.94123e-08	2.43438e-06
cg12667521	19:29220250	-0.105059	2.94123e-08	2.43438e-06
cg09949906	6:32451242	0.0300786	3.12117e-08	2.57582e-06
cg09949906	6:32451243	0.0300786	3.12117e-08	2.57582e-06
cg10632894	6:32450333	-0.0226541	3.15323e-08	2.59852e-06
cg12756686	19:29232280	-0.148348	3.164e-08	2.59987e-06
cg12756686	19:29232288	-0.148348	3.164e-08	2.59987e-06
cg26036029	6:32345595	0.0247826	3.17363e-08	2.60027e-06
cg26036029	6:32346491	0.0247826	3.17363e-08	2.60027e-06
cg06408522	6:2971224	0.048125	3.41082e-08	2.7906e-06
cg26036029	6:32590154	0.0238713	3.76268e-08	3.06966e-06
cg26036029	6:32590159	0.0238713	3.76268e-08	3.06966e-06
cg26036029	6:32589291	0.0269685	3.84563e-08	3.10178e-06
cg26036029	6:32589305	0.0269685	3.84563e-08	3.10178e-06
cg26036029	6:32590443	0.0269685	3.84563e-08	3.10178e-06
cg26036029	6:32590456	0.0269685	3.84563e-08	3.10178e-06
cg26036029	6:32591291	0.0269685	3.84563e-08	3.10178e-06
cg26036029	6:32591313	0.0269685	3.84563e-08	3.10178e-06
cg26036029	6:32591332	0.0269685	3.84563e-08	3.10178e-06
cg26036029	6:32591337	0.0269685	3.84563e-08	3.10178e-06
cg14983838	19:29232280	-0.147709	4.17903e-08	3.36116e-06
cg14983838	19:29232288	-0.147709	4.17903e-08	3.36116e-06
cg03161606	19:29232280	-0.122064	4.32027e-08	3.46498e-06
cg03161606	19:29232288	-0.122064	4.32027e-08	3.46498e-06
cg26036029	6:32587846	0.024872	4.55298e-08	3.63626e-06
cg26036029	6:32588031	0.024872	4.55298e-08	3.63626e-06
cg26036029	6:32588069	0.024872	4.55298e-08	3.63626e-06
cg09949906	6:32590154	0.0277367	5.44312e-08	4.33501e-06
cg09949906	6:32590159	0.0277367	5.44312e-08	4.33501e-06
cg09949906	6:32452602	0.0294992	5.47972e-08	4.35806e-06
cg10632894	6:32453103	-0.0240458	6.41833e-08	5.09743e-06
cg03161606	19:29231569	0.103309	6.61518e-08	5.24645e-06
cg26036029	6:32576064	0.024414	7.54919e-08	5.97888e-06
cg06408522	6:2985254	-0.045804	8.03268e-08	6.35296e-06
cg09949906	6:32448561	0.0286634	8.50183e-08	6.71468e-06
cg03161606	19:29231193	-0.11797	9.33252e-08	7.36054e-06
cg26036029	6:32447644	-0.0249255	9.36028e-08	7.37223e-06
cg14983838	19:29231569	0.123265	1.06978e-07	8.414e-06
cg12756686	19:29231193	-0.141592	1.09556e-07	8.60492e-06
cg26036029	6:32368436	0.0225106	1.1552e-07	9.04841e-06
cg26036029	6:32368438	0.0225106	1.1552e-07	9.04841e-06
cg12625300	6:2991532	-0.0539263	1.16346e-07	9.10053e-06
cg14983838	19:29231193	-0.141651	1.19414e-07	9.32773e-06
cg10158843	11:60810757	0.111324	1.33042e-07	1.0378e-05
cg12667521	19:29199777	-0.0937484	1.50143e-07	1.1696e-05
cg26036029	6:32380715	-0.0242941	1.55289e-07	1.20803e-05
cg26036029	6:32367795	0.0219281	1.6547e-07	1.28372e-05
cg26036029	6:32368432	0.0219281	1.6547e-07	1.28372e-05
cg10158843	11:60773403	-0.111061	1.67459e-07	1.29738e-05
cg10632894	6:32453191	-0.0223425	1.685e-07	1.30368e-05
cg09949906	6:32587588	0.027305	1.69565e-07	1.31013e-05
cg14983838	19:29230268	-0.142135	1.74507e-07	1.34649e-05
cg09949906	6:32453495	0.0288611	1.79761e-07	1.38516e-05
cg14983838	19:29229728	-0.142715	1.89154e-07	1.4536e-05
cg14983838	19:29231092	-0.142715	1.89154e-07	1.4536e-05
cg12756686	19:29230268	-0.141218	1.975e-07	1.51569e-05
cg10632894	6:32453372	-0.0229061	2.02566e-07	1.55248e-05
cg26036029	6:32596074	0.0220011	2.17824e-07	1.6638e-05
cg12667521	19:29221542	-0.102258	2.17968e-07	1.6638e-05
cg12667521	19:29222227	-0.102258	2.17968e-07	1.6638e-05
cg26036029	6:32436934	0.0237524	2.30029e-07	1.75351e-05
cg26036029	6:32375745	-0.0235689	2.40313e-07	1.75892e-05
cg26036029	6:32376618	-0.0235689	2.40313e-07	1.75892e-05
cg26036029	6:32376882	-0.0235689	2.40313e-07	1.75892e-05
cg26036029	6:32376932	-0.0235689	2.40313e-07	1.75892e-05
cg26036029	6:32377061	-0.0235689	2.40313e-07	1.75892e-05
cg26036029	6:32377116	-0.0235689	2.40313e-07	1.75892e-05
cg26036029	6:32377470	-0.0235689	2.40313e-07	1.75892e-05
cg26036029	6:32377539	-0.0235689	2.40313e-07	1.75892e-05
cg26036029	6:32377588	-0.0235689	2.40313e-07	1.75892e-05
cg26036029	6:32378680	-0.0235689	2.40313e-07	1.75892e-05
cg26036029	6:32378787	-0.0235689	2.40313e-07	1.75892e-05
cg26036029	6:32378834	-0.0235689	2.40313e-07	1.75892e-05
cg26036029	6:32378866	-0.0235689	2.40313e-07	1.75892e-05
cg26036029	6:32378877	-0.0235689	2.40313e-07	1.75892e-05
cg26036029	6:32378982	-0.0235689	2.40313e-07	1.75892e-05
cg26036029	6:32379011	-0.0235689	2.40313e-07	1.75892e-05
cg26036029	6:32379031	-0.0235689	2.40313e-07	1.75892e-05
cg26036029	6:32379047	-0.0235689	2.40313e-07	1.75892e-05
cg26036029	6:32379101	-0.0235689	2.40313e-07	1.75892e-05
cg26036029	6:32379239	-0.0235689	2.40313e-07	1.75892e-05
cg26036029	6:32379445	-0.0235689	2.40313e-07	1.75892e-05
cg26036029	6:32379682	-0.0235689	2.40313e-07	1.75892e-05
cg26036029	6:32380190	-0.0235689	2.40313e-07	1.75892e-05
cg26036029	6:32380262	-0.0235689	2.40313e-07	1.75892e-05
cg26036029	6:32380782	-0.0235689	2.40313e-07	1.75892e-05
cg26036029	6:32380785	-0.0235689	2.40313e-07	1.75892e-05
cg26036029	6:32380818	-0.0235689	2.40313e-07	1.75892e-05
cg26036029	6:32380826	-0.0235689	2.40313e-07	1.75892e-05
cg26036029	6:32380860	-0.0235689	2.40313e-07	1.75892e-05
cg26036029	6:32381041	-0.0235689	2.40313e-07	1.75892e-05
cg26036029	6:32580366	0.024308	2.35694e-07	1.75892e-05
cg26036029	6:32590501	-0.0249918	2.52021e-07	1.83517e-05
cg26036029	6:32591198	-0.0249918	2.52021e-07	1.83517e-05
cg26036029	6:32591315	-0.0249918	2.52021e-07	1.83517e-05
cg26036029	6:32592219	-0.0249918	2.52021e-07	1.83517e-05
cg12756686	19:29229728	-0.140905	2.64001e-07	1.91751e-05
cg12756686	19:29231092	-0.140905	2.64001e-07	1.91751e-05
cg10632894	6:32381210	-0.0227292	2.80989e-07	2.0357e-05
cg10632894	6:32381268	-0.0227292	2.80989e-07	2.0357e-05
cg09949906	6:32429303	0.0271494	2.86895e-07	2.07585e-05
cg09949906	6:32583057	-0.0299416	2.91371e-07	2.1029e-05
cg09949906	6:32583611	-0.0299416	2.91371e-07	2.1029e-05
cg03161606	19:29187073	-0.108086	3.02474e-07	2.18026e-05
cg10632894	6:32436518	0.0224728	3.62686e-07	2.60768e-05
cg10632894	6:32436545	0.0224728	3.62686e-07	2.60768e-05
cg10632894	6:32678424	-0.0216452	3.87358e-07	2.78155e-05
cg26036029	6:32342691	-0.0242779	3.89908e-07	2.79633e-05
cg10632894	6:32340106	0.0237545	4.43336e-07	3.17551e-05
cg12756686	19:29254582	0.128134	4.57516e-07	3.27296e-05
cg26036029	6:32593356	0.0211432	4.87498e-07	3.48307e-05
cg03161606	19:29254582	0.105874	5.16106e-07	3.68285e-05
cg12667521	19:29231569	0.0869883	5.17221e-07	3.68619e-05
cg26036029	6:32452767	0.0219963	5.21332e-07	3.70973e-05
cg26036029	6:32578052	0.0231679	5.32902e-07	3.70973e-05
cg26036029	6:32578323	0.0231679	5.32902e-07	3.70973e-05
cg26036029	6:32578328	0.0231679	5.32902e-07	3.70973e-05
cg26036029	6:32578481	0.0231679	5.32902e-07	3.70973e-05
cg26036029	6:32578633	0.0231679	5.32902e-07	3.70973e-05
cg26036029	6:32578958	0.0231679	5.32902e-07	3.70973e-05
cg26036029	6:32579444	0.0231679	5.32902e-07	3.70973e-05
cg26036029	6:32579623	0.0231679	5.32902e-07	3.70973e-05
cg26036029	6:32579626	0.0231679	5.32902e-07	3.70973e-05
cg26036029	6:32579653	0.0231679	5.32902e-07	3.70973e-05
cg26036029	6:32579671	0.0231679	5.32902e-07	3.70973e-05
cg26036029	6:32579708	0.0231679	5.32902e-07	3.70973e-05
cg26036029	6:32579743	0.0231679	5.32902e-07	3.70973e-05
cg26036029	6:32579775	0.0231679	5.32902e-07	3.70973e-05
cg26036029	6:32579868	0.0231679	5.32902e-07	3.70973e-05
cg26036029	6:32580136	0.0231679	5.32902e-07	3.70973e-05
cg26036029	6:32580225	0.0231679	5.32902e-07	3.70973e-05
cg26036029	6:32580331	0.0231679	5.32902e-07	3.70973e-05
cg14983838	19:29254582	0.127794	5.43545e-07	3.7792e-05
cg10632894	6:32597801	-0.0210163	5.53714e-07	3.84521e-05
cg10632894	6:32596869	-0.021002	5.54431e-07	3.8455e-05
cg26036029	6:32451491	-0.0206244	5.81435e-07	4.02788e-05
cg26036029	6:32346452	0.0222901	6.08719e-07	4.15622e-05
cg26036029	6:32350868	0.0222901	6.08719e-07	4.15622e-05
cg26036029	6:32351283	0.0222901	6.08719e-07	4.15622e-05
cg26036029	6:32354428	0.0222901	6.08719e-07	4.15622e-05
cg26036029	6:32355605	0.0222901	6.08719e-07	4.15622e-05
cg26036029	6:32355683	0.0222901	6.08719e-07	4.15622e-05
cg26036029	6:32358414	0.0222901	6.08719e-07	4.15622e-05
cg26036029	6:32358942	0.0222901	6.08719e-07	4.15622e-05
cg26036029	6:32361111	0.0222901	6.08719e-07	4.15622e-05
cg26036029	6:32363527	0.0222901	6.08719e-07	4.15622e-05
cg26036029	6:32363955	0.0222901	6.08719e-07	4.15622e-05
cg09949906	6:32655730	0.0240029	6.02483e-07	4.15622e-05
cg26036029	6:32373591	-0.0221468	6.20615e-07	4.22226e-05
cg26036029	6:32373595	-0.0221468	6.20615e-07	4.22226e-05
cg26036029	6:32373598	-0.0221468	6.20615e-07	4.22226e-05
cg26036029	6:32574787	-0.0213737	6.81644e-07	4.63192e-05
cg03161606	19:29092904	-0.105105	7.44244e-07	5.05128e-05
cg26036029	6:32453583	-0.0220847	7.4613e-07	5.05805e-05
cg26036029	6:32373801	0.0204835	7.52682e-07	5.09034e-05
cg10632894	6:32450915	-0.0212577	7.52585e-07	5.09034e-05
cg26036029	6:32589122	-0.0208924	7.67192e-07	5.18232e-05
cg12756686	19:29187073	-0.12649	7.70596e-07	5.19915e-05
cg10632894	6:32450721	-0.0208211	8.01302e-07	5.39992e-05
cg26036029	6:32381736	-0.0226542	8.27108e-07	5.56724e-05
cg03161606	19:29119554	-0.101488	8.60649e-07	5.76049e-05
cg12667521	19:29232081	-0.0982363	8.61889e-07	5.76049e-05
cg12667521	19:29232092	-0.0982363	8.61889e-07	5.76049e-05
cg12667521	19:29232125	-0.0982363	8.61889e-07	5.76049e-05
cg12667521	19:29232128	-0.0982363	8.61889e-07	5.76049e-05
cg12667521	19:29232177	-0.0982363	8.61889e-07	5.76049e-05
cg09949906	6:32590501	-0.0281384	9.18662e-07	6.11125e-05
cg09949906	6:32591198	-0.0281384	9.18662e-07	6.11125e-05
cg09949906	6:32591315	-0.0281384	9.18662e-07	6.11125e-05
cg09949906	6:32592219	-0.0281384	9.18662e-07	6.11125e-05
cg26036029	6:32601154	0.0209	9.2628e-07	6.15473e-05
cg09949906	6:32452517	-0.0247863	9.78523e-07	6.49429e-05
cg12756686	19:29231569	0.114753	9.94593e-07	6.59326e-05
cg26928531	6:32453583	-0.0408665	9.98285e-07	6.61004e-05
cg26036029	6:32449858	0.0210059	1.01178e-06	6.69163e-05
cg26036029	6:32450333	-0.0212684	1.07227e-06	6.82873e-05
cg26036029	6:32598558	0.0213279	1.07448e-06	6.82873e-05
cg26036029	6:32598841	0.0213279	1.07448e-06	6.82873e-05
cg26036029	6:32598903	0.0213279	1.07448e-06	6.82873e-05
cg26036029	6:32598906	0.0213279	1.07448e-06	6.82873e-05
cg26036029	6:32598917	0.0213279	1.07448e-06	6.82873e-05
cg26036029	6:32598946	0.0213279	1.07448e-06	6.82873e-05
cg26036029	6:32599006	0.0213279	1.07448e-06	6.82873e-05
cg26036029	6:32599180	0.0213279	1.07448e-06	6.82873e-05
cg26036029	6:32599190	0.0213279	1.07448e-06	6.82873e-05
cg26036029	6:32599265	0.0213279	1.07448e-06	6.82873e-05
cg26036029	6:32599485	0.0213279	1.07448e-06	6.82873e-05
cg26036029	6:32599918	0.0213279	1.07448e-06	6.82873e-05
cg26036029	6:32599999	0.0213279	1.07448e-06	6.82873e-05
cg26036029	6:32600317	0.0213279	1.07448e-06	6.82873e-05
cg26036029	6:32600404	0.0213279	1.07448e-06	6.82873e-05
cg26036029	6:32600448	0.0213279	1.07448e-06	6.82873e-05
cg26036029	6:32600584	0.0213279	1.07448e-06	6.82873e-05
cg26036029	6:32600589	0.0213279	1.07448e-06	6.82873e-05
cg26036029	6:32600595	0.0213279	1.07448e-06	6.82873e-05
cg26036029	6:32600677	0.0213279	1.07448e-06	6.82873e-05
cg26036029	6:32600800	0.0213279	1.07448e-06	6.82873e-05
cg26036029	6:32601785	0.0213279	1.07448e-06	6.82873e-05
cg26036029	6:32601825	0.0213279	1.07448e-06	6.82873e-05
cg26036029	6:32601966	0.0213279	1.07448e-06	6.82873e-05
cg26036029	6:32602096	0.0213279	1.07448e-06	6.82873e-05
cg26036029	6:32602238	0.0213279	1.07448e-06	6.82873e-05
cg26036029	6:32602334	0.0213279	1.07448e-06	6.82873e-05
cg26036029	6:32602568	0.0213279	1.07448e-06	6.82873e-05
cg26036029	6:32602617	0.0213279	1.07448e-06	6.82873e-05
cg26036029	6:32602630	0.0213279	1.07448e-06	6.82873e-05
cg26036029	6:32602778	0.0213279	1.07448e-06	6.82873e-05
cg26036029	6:32602790	0.0213279	1.07448e-06	6.82873e-05
cg26036029	6:32603098	0.0213279	1.07448e-06	6.82873e-05
cg26036029	6:32603412	0.0213279	1.07448e-06	6.82873e-05
cg03161606	19:29175834	-0.10268	1.16533e-06	7.39783e-05
cg26928531	6:32574787	-0.0392029	1.18489e-06	7.51361e-05
cg12756686	19:29175834	-0.1234	1.27734e-06	8.09083e-05
cg12756686	19:29119554	-0.120586	1.31822e-06	8.34051e-05
cg03161606	19:29140454	-0.101762	1.33805e-06	8.44722e-05
cg03161606	19:29151984	-0.101762	1.33805e-06	8.44722e-05
cg26036029	6:32370835	0.0201759	1.3484e-06	8.48433e-05
cg26036029	6:32373538	0.0201759	1.3484e-06	8.48433e-05
cg26036029	6:32373698	0.0201759	1.3484e-06	8.48433e-05
cg03161606	19:29077047	-0.101269	1.38182e-06	8.68502e-05
cg12667521	19:29232280	-0.0982854	1.40369e-06	8.80307e-05
cg12667521	19:29232288	-0.0982854	1.40369e-06	8.80307e-05
cg26036029	6:32589300	0.0232035	1.42176e-06	8.89677e-05
cg26036029	6:32589301	0.0232035	1.42176e-06	8.89677e-05
cg26036029	6:32601212	0.0208288	1.43149e-06	8.92822e-05
cg26036029	6:32601243	0.0208288	1.43149e-06	8.92822e-05
cg26036029	6:32601260	0.0208288	1.43149e-06	8.92822e-05
cg09949906	6:32652278	0.0235566	1.59982e-06	9.93973e-05
cg03161606	19:29095875	-0.0977452	1.60065e-06	9.93973e-05
cg03161606	19:29096942	-0.0977452	1.60065e-06	9.93973e-05
cg03161606	19:29230268	-0.109482	1.59814e-06	9.93973e-05
cg09949906	6:32597064	-0.0276313	1.60298e-06	9.94337e-05
cg09949906	6:32453496	0.0278037	1.62419e-06	0.000100639
cg10632894	6:32582513	0.0181901	1.68029e-06	0.000104002
cg26036029	6:32381210	-0.0223141	1.7007e-06	0.000105038
cg26036029	6:32381268	-0.0223141	1.7007e-06	0.000105038
cg26036029	6:32363816	0.0218137	1.73962e-06	0.000107325
cg12756686	19:29140454	-0.121488	1.76646e-06	0.000108745
cg12756686	19:29151984	-0.121488	1.76646e-06	0.000108745
cg10158843	11:60818176	0.0969787	1.79174e-06	0.000110182
cg26036029	6:32601564	0.0209401	1.83948e-06	0.000112996
cg03161606	19:29150490	-0.100073	1.84736e-06	0.000113358
cg03161606	19:29175108	-0.102677	1.85344e-06	0.000113608
cg10632894	6:32677534	-0.0206362	1.85838e-06	0.000113789
cg03161606	19:29049920	-0.0959319	1.90786e-06	0.000116693
cg26036029	6:32582601	0.0203225	1.93913e-06	0.000118098
cg26036029	6:32582604	0.0203225	1.93913e-06	0.000118098
cg03161606	19:29229728	-0.109431	1.93805e-06	0.000118098
cg03161606	19:29231092	-0.109431	1.93805e-06	0.000118098
cg14983838	19:29187073	-0.122823	1.95664e-06	0.000119038
cg12756686	19:29092904	-0.122454	2.00065e-06	0.000121585
cg10632894	6:32436529	0.0214246	2.01663e-06	0.000122426
cg09949906	6:32409530	-0.0253765	2.07399e-06	0.000125773
cg14983838	19:29175834	-0.121318	2.22913e-06	0.000135038
cg10632894	6:32659516	0.0189765	2.35226e-06	0.000142044
cg10632894	6:32662128	0.0189765	2.35226e-06	0.000142044
cg10632894	6:32674329	0.0189765	2.35226e-06	0.000142044
cg10632894	6:32376788	0.0223521	2.41669e-06	0.00014578
cg10632894	6:32375745	-0.0209214	2.52896e-06	0.000147853
cg10632894	6:32376618	-0.0209214	2.52896e-06	0.000147853
cg10632894	6:32376882	-0.0209214	2.52896e-06	0.000147853
cg10632894	6:32376932	-0.0209214	2.52896e-06	0.000147853
cg10632894	6:32377061	-0.0209214	2.52896e-06	0.000147853
cg10632894	6:32377116	-0.0209214	2.52896e-06	0.000147853
cg10632894	6:32377470	-0.0209214	2.52896e-06	0.000147853
cg10632894	6:32377539	-0.0209214	2.52896e-06	0.000147853
cg10632894	6:32377588	-0.0209214	2.52896e-06	0.000147853
cg10632894	6:32378680	-0.0209214	2.52896e-06	0.000147853
cg10632894	6:32378787	-0.0209214	2.52896e-06	0.000147853
cg10632894	6:32378834	-0.0209214	2.52896e-06	0.000147853
cg10632894	6:32378866	-0.0209214	2.52896e-06	0.000147853
cg10632894	6:32378877	-0.0209214	2.52896e-06	0.000147853
cg10632894	6:32378982	-0.0209214	2.52896e-06	0.000147853
cg10632894	6:32379011	-0.0209214	2.52896e-06	0.000147853
cg10632894	6:32379031	-0.0209214	2.52896e-06	0.000147853
cg10632894	6:32379047	-0.0209214	2.52896e-06	0.000147853
cg10632894	6:32379101	-0.0209214	2.52896e-06	0.000147853
cg10632894	6:32379239	-0.0209214	2.52896e-06	0.000147853
cg10632894	6:32379445	-0.0209214	2.52896e-06	0.000147853
cg10632894	6:32379682	-0.0209214	2.52896e-06	0.000147853
cg10632894	6:32380190	-0.0209214	2.52896e-06	0.000147853
cg10632894	6:32380262	-0.0209214	2.52896e-06	0.000147853
cg10632894	6:32380782	-0.0209214	2.52896e-06	0.000147853
cg10632894	6:32380785	-0.0209214	2.52896e-06	0.000147853
cg10632894	6:32380818	-0.0209214	2.52896e-06	0.000147853
cg10632894	6:32380826	-0.0209214	2.52896e-06	0.000147853
cg10632894	6:32380860	-0.0209214	2.52896e-06	0.000147853
cg10632894	6:32381041	-0.0209214	2.52896e-06	0.000147853
cg08129505	19:15581025	0.0485293	2.55715e-06	0.000148284
cg08129505	19:15581119	0.0485293	2.55715e-06	0.000148284
cg08129505	19:15582145	0.0485293	2.55715e-06	0.000148284
cg08129505	19:15582365	0.0485293	2.55715e-06	0.000148284
cg08129505	19:15582485	0.0485293	2.55715e-06	0.000148284
cg08129505	19:15583562	0.0485293	2.55715e-06	0.000148284
cg08129505	19:15585889	0.0485293	2.55715e-06	0.000148284
cg08129505	19:15586672	0.0485293	2.55715e-06	0.000148284
cg14983838	19:29119554	-0.118063	2.56886e-06	0.000148811
cg10158843	11:60776306	-0.100326	2.60471e-06	0.000150734
cg09949906	6:32657578	0.024378	2.65132e-06	0.000153276
cg26036029	6:32376788	0.023197	2.66933e-06	0.000153746
cg10632894	6:32590501	-0.0221706	2.67295e-06	0.000153746
cg10632894	6:32591198	-0.0221706	2.67295e-06	0.000153746
cg10632894	6:32591315	-0.0221706	2.67295e-06	0.000153746
cg10632894	6:32592219	-0.0221706	2.67295e-06	0.000153746
cg12756686	19:29095875	-0.115646	2.68548e-06	0.000154155
cg12756686	19:29096942	-0.115646	2.68548e-06	0.000154155
cg26036029	6:32626249	0.0210171	2.77016e-06	0.000158696
cg26036029	6:32637573	0.0210171	2.77016e-06	0.000158696
cg03161606	19:29126636	-0.100129	2.8776e-06	0.000164686
cg26036029	6:32341353	0.0223167	2.99985e-06	0.000171509
cg26036029	6:32600976	0.0203247	3.10621e-06	0.000173007
cg26036029	6:32601043	0.0203247	3.10621e-06	0.000173007
cg26036029	6:32601130	0.0203247	3.10621e-06	0.000173007
cg10632894	6:32661293	-0.0200496	3.1111e-06	0.000173007
cg10632894	6:32674564	-0.0200496	3.1111e-06	0.000173007
cg10632894	6:32674573	-0.0200496	3.1111e-06	0.000173007
cg10632894	6:32674643	-0.0200496	3.1111e-06	0.000173007
cg10632894	6:32674649	-0.0200496	3.1111e-06	0.000173007
cg10632894	6:32674700	-0.0200496	3.1111e-06	0.000173007
cg10632894	6:32674839	-0.0200496	3.1111e-06	0.000173007
cg10632894	6:32675109	-0.0200496	3.1111e-06	0.000173007
cg10632894	6:32675237	-0.0200496	3.1111e-06	0.000173007
cg10632894	6:32675829	-0.0200496	3.1111e-06	0.000173007
cg10632894	6:32676017	-0.0200496	3.1111e-06	0.000173007
cg10632894	6:32676139	-0.0200496	3.1111e-06	0.000173007
cg10632894	6:32677190	-0.0200496	3.1111e-06	0.000173007
cg10632894	6:32677199	-0.0200496	3.1111e-06	0.000173007
cg10632894	6:32677669	-0.0200496	3.1111e-06	0.000173007
cg10632894	6:32677938	-0.0200496	3.1111e-06	0.000173007
cg10632894	6:32678131	-0.0200496	3.1111e-06	0.000173007
cg10632894	6:32678136	-0.0200496	3.1111e-06	0.000173007
cg10632894	6:32678182	-0.0200496	3.1111e-06	0.000173007
cg10632894	6:32678199	-0.0200496	3.1111e-06	0.000173007
cg10632894	6:32678477	-0.0200496	3.1111e-06	0.000173007
cg10632894	6:32678597	-0.0200496	3.1111e-06	0.000173007
cg10632894	6:32678999	-0.0200496	3.1111e-06	0.000173007
cg10632894	6:32679146	-0.0200496	3.1111e-06	0.000173007
cg10632894	6:32679345	-0.0200496	3.1111e-06	0.000173007
cg10158843	11:60825197	0.0928404	3.13379e-06	0.000173985
cg03161606	19:29156123	-0.100892	3.13482e-06	0.000173985
cg26036029	6:32572113	0.0218441	3.22518e-06	0.000178826
cg26036029	6:32368558	0.0201523	3.33584e-06	0.000184782
cg12667521	19:29254582	0.0887172	3.34731e-06	0.000185237
cg26036029	6:32597064	-0.0228975	3.44622e-06	0.000190526
cg06408522	6:2986088	-0.043444	3.47511e-06	0.000191937
cg10632894	6:32675750	-0.0196036	3.48551e-06	0.000191952
cg10632894	6:32675789	-0.0196036	3.48551e-06	0.000191952
cg12756686	19:29150490	-0.11785	3.47958e-06	0.000191952
cg06408522	6:2990894	-0.0427117	3.51566e-06	0.000193426
cg14983838	19:29140454	-0.118733	3.54325e-06	0.000194568
cg14983838	19:29151984	-0.118733	3.54325e-06	0.000194568
cg10632894	6:32345595	0.0205293	3.59164e-06	0.000196845
cg10632894	6:32346491	0.0205293	3.59164e-06	0.000196845
cg12625300	6:2986088	-0.0439514	3.71838e-06	0.000203595
cg12756686	19:29126636	-0.119482	3.7706e-06	0.000206256
cg03161606	19:29060526	-0.0955318	3.8695e-06	0.000211463
cg26036029	6:32583919	0.0203647	3.95113e-06	0.000215717
cg26036029	6:32589051	-0.0197125	4.06567e-06	0.000219863
cg26036029	6:32589410	-0.0197125	4.06567e-06	0.000219863
cg26036029	6:32589791	-0.0197125	4.06567e-06	0.000219863
cg26036029	6:32589867	-0.0197125	4.06567e-06	0.000219863
cg26036029	6:32589952	-0.0197125	4.06567e-06	0.000219863
cg26036029	6:32589959	-0.0197125	4.06567e-06	0.000219863
cg26036029	6:32590028	-0.0197125	4.06567e-06	0.000219863
cg26036029	6:32590348	-0.0197125	4.06567e-06	0.000219863
cg26036029	6:32590624	-0.0197125	4.06567e-06	0.000219863
cg03161606	19:29081200	-0.0990359	4.03164e-06	0.000219863
cg14983838	19:29095875	-0.113936	4.27569e-06	0.000230782
cg14983838	19:29096942	-0.113936	4.27569e-06	0.000230782
cg14983838	19:29092904	-0.119213	4.39784e-06	0.00023715
cg10158843	11:60826076	0.091873	4.48465e-06	0.000241602
cg09949906	6:32440451	-0.0238675	4.89027e-06	0.000243053
cg10632894	6:32573726	-0.0201258	4.74323e-06	0.000243053
cg10632894	6:32573728	-0.0201258	4.74323e-06	0.000243053
cg10632894	6:32573941	-0.0201258	4.74323e-06	0.000243053
cg10632894	6:32574171	-0.0201258	4.74323e-06	0.000243053
cg10632894	6:32574190	-0.0201258	4.74323e-06	0.000243053
cg10632894	6:32574204	-0.0201258	4.74323e-06	0.000243053
cg10632894	6:32574305	-0.0201258	4.74323e-06	0.000243053
cg10632894	6:32574542	-0.0201258	4.74323e-06	0.000243053
cg10632894	6:32574664	-0.0201258	4.74323e-06	0.000243053
cg10632894	6:32574736	-0.0201258	4.74323e-06	0.000243053
cg10632894	6:32575325	-0.0201258	4.74323e-06	0.000243053
cg10632894	6:32575391	-0.0201258	4.74323e-06	0.000243053
cg10632894	6:32575493	-0.0201258	4.74323e-06	0.000243053
cg10632894	6:32575746	-0.0201258	4.74323e-06	0.000243053
cg10632894	6:32576114	-0.0201258	4.74323e-06	0.000243053
cg10632894	6:32576446	-0.0201258	4.74323e-06	0.000243053
cg26036029	6:32591686	0.0191666	5.07926e-06	0.000243053
cg26036029	6:32591689	0.0191666	5.07926e-06	0.000243053
cg26036029	6:32592358	0.0191666	5.07926e-06	0.000243053
cg26036029	6:32592556	0.0191666	5.07926e-06	0.000243053
cg26036029	6:32592636	0.0191666	5.07926e-06	0.000243053
cg26036029	6:32593006	0.0191666	5.07926e-06	0.000243053
cg26036029	6:32593010	0.0191666	5.07926e-06	0.000243053
cg26036029	6:32593179	0.0191666	5.07926e-06	0.000243053
cg26036029	6:32593507	0.0191666	5.07926e-06	0.000243053
cg26036029	6:32595732	0.0191666	5.07926e-06	0.000243053
cg26036029	6:32595747	0.0191666	5.07926e-06	0.000243053
cg26036029	6:32595779	0.0191666	5.07926e-06	0.000243053
cg26036029	6:32595783	0.0191666	5.07926e-06	0.000243053
cg26036029	6:32595813	0.0191666	5.07926e-06	0.000243053
cg26036029	6:32595907	0.0191666	5.07926e-06	0.000243053
cg26036029	6:32595954	0.0191666	5.07926e-06	0.000243053
cg26036029	6:32595972	0.0191666	5.07926e-06	0.000243053
cg26036029	6:32596007	0.0191666	5.07926e-06	0.000243053
cg26036029	6:32596027	0.0191666	5.07926e-06	0.000243053
cg26036029	6:32596048	0.0191666	5.07926e-06	0.000243053
cg26036029	6:32596123	0.0191666	5.07926e-06	0.000243053
cg26036029	6:32596131	0.0191666	5.07926e-06	0.000243053
cg26036029	6:32596159	0.0191666	5.07926e-06	0.000243053
cg26036029	6:32596177	0.0191666	5.07926e-06	0.000243053
cg26036029	6:32596183	0.0191666	5.07926e-06	0.000243053
cg26036029	6:32596207	0.0191666	5.07926e-06	0.000243053
cg26036029	6:32596222	0.0191666	5.07926e-06	0.000243053
cg26036029	6:32596232	0.0191666	5.07926e-06	0.000243053
cg26036029	6:32596238	0.0191666	5.07926e-06	0.000243053
cg26036029	6:32596294	0.0191666	5.07926e-06	0.000243053
cg26036029	6:32596336	0.0191666	5.07926e-06	0.000243053
cg26036029	6:32596352	0.0191666	5.07926e-06	0.000243053
cg26036029	6:32596444	0.0191666	5.07926e-06	0.000243053
cg26036029	6:32596647	0.0191666	5.07926e-06	0.000243053
cg26036029	6:32596648	0.0191666	5.07926e-06	0.000243053
cg26036029	6:32596650	0.0191666	5.07926e-06	0.000243053
cg26036029	6:32596661	0.0191666	5.07926e-06	0.000243053
cg26036029	6:32596677	0.0191666	5.07926e-06	0.000243053
cg26036029	6:32596714	0.0191666	5.07926e-06	0.000243053
cg26036029	6:32596717	0.0191666	5.07926e-06	0.000243053
cg26036029	6:32596773	0.0191666	5.07926e-06	0.000243053
cg26036029	6:32596817	0.0191666	5.07926e-06	0.000243053
cg26036029	6:32596831	0.0191666	5.07926e-06	0.000243053
cg26036029	6:32596870	0.0191666	5.07926e-06	0.000243053
cg26036029	6:32596921	0.0191666	5.07926e-06	0.000243053
cg26036029	6:32597034	0.0191666	5.07926e-06	0.000243053
cg26036029	6:32597096	0.0191666	5.07926e-06	0.000243053
cg26036029	6:32597105	0.0191666	5.07926e-06	0.000243053
cg26036029	6:32597281	0.0191666	5.07926e-06	0.000243053
cg26036029	6:32597335	0.0191666	5.07926e-06	0.000243053
cg26036029	6:32597377	0.0191666	5.07926e-06	0.000243053
cg26036029	6:32597385	0.0191666	5.07926e-06	0.000243053
cg26036029	6:32597821	0.0191666	5.07926e-06	0.000243053
cg26036029	6:32597832	0.0191666	5.07926e-06	0.000243053
cg26036029	6:32597834	0.0191666	5.07926e-06	0.000243053
cg26036029	6:32597901	0.0191666	5.07926e-06	0.000243053
cg26036029	6:32597964	0.0191666	5.07926e-06	0.000243053
cg26036029	6:32597992	0.0191666	5.07926e-06	0.000243053
cg26036029	6:32597993	0.0191666	5.07926e-06	0.000243053
cg26036029	6:32598038	0.0191666	5.07926e-06	0.000243053
cg26036029	6:32598042	0.0191666	5.07926e-06	0.000243053
cg26036029	6:32598063	0.0191666	5.07926e-06	0.000243053
cg26036029	6:32598224	0.0191666	5.07926e-06	0.000243053
cg26036029	6:32598299	0.0191666	5.07926e-06	0.000243053
cg26036029	6:32598314	0.0191666	5.07926e-06	0.000243053
cg26036029	6:32598346	0.0191666	5.07926e-06	0.000243053
cg26036029	6:32598405	0.0191666	5.07926e-06	0.000243053
cg26036029	6:32598432	0.0191666	5.07926e-06	0.000243053
cg26036029	6:32598504	0.0191666	5.07926e-06	0.000243053
cg26036029	6:32598529	0.0191666	5.07926e-06	0.000243053
cg26036029	6:32598618	0.0191666	5.07926e-06	0.000243053
cg26036029	6:32598622	0.0191666	5.07926e-06	0.000243053
cg26036029	6:32598706	0.0191666	5.07926e-06	0.000243053
cg26036029	6:32598707	0.0191666	5.07926e-06	0.000243053
cg26036029	6:32598764	0.0191666	5.07926e-06	0.000243053
cg26036029	6:32598779	0.0191666	5.07926e-06	0.000243053
cg26036029	6:32598782	0.0191666	5.07926e-06	0.000243053
cg26036029	6:32598814	0.0191666	5.07926e-06	0.000243053
cg26036029	6:32598844	0.0191666	5.07926e-06	0.000243053
cg26036029	6:32598971	0.0191666	5.07926e-06	0.000243053
cg26036029	6:32599045	0.0191666	5.07926e-06	0.000243053
cg26036029	6:32599164	0.0191666	5.07926e-06	0.000243053
cg26036029	6:32599176	0.0191666	5.07926e-06	0.000243053
cg26036029	6:32599223	0.0191666	5.07926e-06	0.000243053
cg26036029	6:32599250	0.0191666	5.07926e-06	0.000243053
cg26036029	6:32599338	0.0191666	5.07926e-06	0.000243053
cg26036029	6:32599401	0.0191666	5.07926e-06	0.000243053
cg26036029	6:32599830	0.0191666	5.07926e-06	0.000243053
cg26036029	6:32599896	0.0191666	5.07926e-06	0.000243053
cg26036029	6:32599945	0.0191666	5.07926e-06	0.000243053
cg26036029	6:32600228	0.0191666	5.07926e-06	0.000243053
cg26036029	6:32600253	0.0191666	5.07926e-06	0.000243053
cg26036029	6:32600287	0.0191666	5.07926e-06	0.000243053
cg26036029	6:32600291	0.0191666	5.07926e-06	0.000243053
cg26036029	6:32600411	0.0191666	5.07926e-06	0.000243053
cg26036029	6:32600470	0.0191666	5.07926e-06	0.000243053
cg26036029	6:32600482	0.0191666	5.07926e-06	0.000243053
cg26036029	6:32600501	0.0191666	5.07926e-06	0.000243053
cg26036029	6:32600556	0.0191666	5.07926e-06	0.000243053
cg26036029	6:32600581	0.0191666	5.07926e-06	0.000243053
cg26036029	6:32600601	0.0191666	5.07926e-06	0.000243053
cg26036029	6:32600602	0.0191666	5.07926e-06	0.000243053
cg26036029	6:32600638	0.0191666	5.07926e-06	0.000243053
cg26036029	6:32600705	0.0191666	5.07926e-06	0.000243053
cg26036029	6:32600723	0.0191666	5.07926e-06	0.000243053
cg26036029	6:32600730	0.0191666	5.07926e-06	0.000243053
cg26036029	6:32600738	0.0191666	5.07926e-06	0.000243053
cg26036029	6:32600757	0.0191666	5.07926e-06	0.000243053
cg26036029	6:32600797	0.0191666	5.07926e-06	0.000243053
cg26036029	6:32600803	0.0191666	5.07926e-06	0.000243053
cg26036029	6:32600914	0.0191666	5.07926e-06	0.000243053
cg26036029	6:32601830	0.0191666	5.07926e-06	0.000243053
cg12756686	19:29049920	-0.111557	4.95647e-06	0.000243053
cg12756686	19:29077047	-0.116316	5.07176e-06	0.000243053
cg03161606	19:29132698	-0.0992374	4.56208e-06	0.000243053
cg14983838	19:29150490	-0.116994	4.51928e-06	0.000243053
cg10632894	6:32435338	0.0194005	5.09753e-06	0.00024308
cg26036029	6:32591752	-0.0196752	5.18653e-06	0.00024308
cg26036029	6:32591914	-0.0196752	5.18653e-06	0.00024308
cg26036029	6:32591989	-0.0196752	5.18653e-06	0.00024308
cg26036029	6:32592351	-0.0196752	5.18653e-06	0.00024308
cg26036029	6:32592354	-0.0196752	5.18653e-06	0.00024308
cg26036029	6:32592359	-0.0196752	5.18653e-06	0.00024308
cg26036029	6:32592710	-0.0196752	5.18653e-06	0.00024308
cg26036029	6:32592918	-0.0196752	5.18653e-06	0.00024308
cg26036029	6:32592953	-0.0196752	5.18653e-06	0.00024308
cg26036029	6:32592992	-0.0196752	5.18653e-06	0.00024308
cg26036029	6:32593051	-0.0196752	5.18653e-06	0.00024308
cg26036029	6:32593280	-0.0196752	5.18653e-06	0.00024308
cg26036029	6:32593317	-0.0196752	5.18653e-06	0.00024308
cg26036029	6:32593321	-0.0196752	5.18653e-06	0.00024308
cg26036029	6:32593386	-0.0196752	5.18653e-06	0.00024308
cg26036029	6:32593392	-0.0196752	5.18653e-06	0.00024308
cg26036029	6:32594040	-0.0196752	5.18653e-06	0.00024308
cg26036029	6:32594073	-0.0196752	5.18653e-06	0.00024308
cg26036029	6:32594199	-0.0196752	5.18653e-06	0.00024308
cg26036029	6:32595679	-0.0196752	5.18653e-06	0.00024308
cg26036029	6:32595874	-0.0196752	5.18653e-06	0.00024308
cg26036029	6:32596013	-0.0196752	5.18653e-06	0.00024308
cg26036029	6:32596908	-0.0196752	5.18653e-06	0.00024308
cg26036029	6:32596946	-0.0196752	5.18653e-06	0.00024308
cg26036029	6:32453191	-0.0206436	5.65368e-06	0.000264756
cg03161606	19:29100810	-0.0946939	5.67463e-06	0.000265519
cg09949906	6:32436518	0.024919	5.70476e-06	0.00026649
cg09949906	6:32436545	0.024919	5.70476e-06	0.00026649
cg14983838	19:29049920	-0.111154	5.82624e-06	0.000271942
cg10632894	6:32380715	-0.020612	5.84398e-06	0.000272547
cg14983838	19:29126636	-0.117703	5.928e-06	0.000276239
cg26928531	6:32589122	-0.0362081	6.00812e-06	0.000279743
cg12756686	19:29156123	-0.118345	6.31099e-06	0.000293606
cg12756686	19:29132698	-0.118057	6.36924e-06	0.000296074
cg06408522	6:2991350	-0.0446144	6.45741e-06	0.000299927
cg03161606	19:29024273	-0.0927604	6.85796e-06	0.000318272
cg12667521	19:29119554	-0.0839842	7.01194e-06	0.000325153
cg03161606	19:29169742	-0.0973078	7.09929e-06	0.000328936
cg26036029	6:32583046	0.0200318	7.16217e-06	0.000330237
cg26036029	6:32583051	0.0200318	7.16217e-06	0.000330237
cg26036029	6:32583056	0.0200318	7.16217e-06	0.000330237
cg26036029	6:32583063	0.0200318	7.16217e-06	0.000330237
cg26036029	6:32583194	0.0200318	7.16217e-06	0.000330237
cg26036029	6:32583610	0.0200318	7.16217e-06	0.000330237
cg10632894	6:32447644	-0.0206408	7.45384e-06	0.000343407
cg09949906	6:32375745	-0.0244738	7.71148e-06	0.000345222
cg09949906	6:32376618	-0.0244738	7.71148e-06	0.000345222
cg09949906	6:32376882	-0.0244738	7.71148e-06	0.000345222
cg09949906	6:32376932	-0.0244738	7.71148e-06	0.000345222
cg09949906	6:32377061	-0.0244738	7.71148e-06	0.000345222
cg09949906	6:32377116	-0.0244738	7.71148e-06	0.000345222
cg09949906	6:32377470	-0.0244738	7.71148e-06	0.000345222
cg09949906	6:32377539	-0.0244738	7.71148e-06	0.000345222
cg09949906	6:32377588	-0.0244738	7.71148e-06	0.000345222
cg09949906	6:32378680	-0.0244738	7.71148e-06	0.000345222
cg09949906	6:32378787	-0.0244738	7.71148e-06	0.000345222
cg09949906	6:32378834	-0.0244738	7.71148e-06	0.000345222
cg09949906	6:32378866	-0.0244738	7.71148e-06	0.000345222
cg09949906	6:32378877	-0.0244738	7.71148e-06	0.000345222
cg09949906	6:32378982	-0.0244738	7.71148e-06	0.000345222
cg09949906	6:32379011	-0.0244738	7.71148e-06	0.000345222
cg09949906	6:32379031	-0.0244738	7.71148e-06	0.000345222
cg09949906	6:32379047	-0.0244738	7.71148e-06	0.000345222
cg09949906	6:32379101	-0.0244738	7.71148e-06	0.000345222
cg09949906	6:32379239	-0.0244738	7.71148e-06	0.000345222
cg09949906	6:32379445	-0.0244738	7.71148e-06	0.000345222
cg09949906	6:32379682	-0.0244738	7.71148e-06	0.000345222
cg09949906	6:32380190	-0.0244738	7.71148e-06	0.000345222
cg09949906	6:32380262	-0.0244738	7.71148e-06	0.000345222
cg09949906	6:32380782	-0.0244738	7.71148e-06	0.000345222
cg09949906	6:32380785	-0.0244738	7.71148e-06	0.000345222
cg09949906	6:32380818	-0.0244738	7.71148e-06	0.000345222
cg09949906	6:32380826	-0.0244738	7.71148e-06	0.000345222
cg09949906	6:32380860	-0.0244738	7.71148e-06	0.000345222
cg09949906	6:32381041	-0.0244738	7.71148e-06	0.000345222
cg26036029	6:32596423	0.0190338	7.60976e-06	0.000345222
cg26036029	6:32596430	0.0190338	7.60976e-06	0.000345222
cg26036029	6:32596431	0.0190338	7.60976e-06	0.000345222
cg26011212	10:13264896	0.0110518	7.62628e-06	0.000345222
cg03161606	19:29112996	-0.0895841	7.70082e-06	0.000345222
cg12756686	19:29175108	-0.117229	7.60068e-06	0.000345222
cg25994622	19:15581025	0.0811182	7.78226e-06	0.000346214
cg25994622	19:15581119	0.0811182	7.78226e-06	0.000346214
cg25994622	19:15582145	0.0811182	7.78226e-06	0.000346214
cg25994622	19:15582365	0.0811182	7.78226e-06	0.000346214
cg25994622	19:15582485	0.0811182	7.78226e-06	0.000346214
cg25994622	19:15583562	0.0811182	7.78226e-06	0.000346214
cg25994622	19:15585889	0.0811182	7.78226e-06	0.000346214
cg25994622	19:15586672	0.0811182	7.78226e-06	0.000346214
cg14983838	19:29077047	-0.114608	7.82775e-06	0.000347965
cg08299859	10:13264896	0.0725475	7.83536e-06	0.000348032
cg10632894	6:32452470	-0.0183549	8.02393e-06	0.000355879
cg26036029	6:32635364	0.0197879	8.02453e-06	0.000355879
cg12667521	19:29231193	-0.0906914	8.10875e-06	0.000359335
cg26928531	6:32452602	0.039702	8.61511e-06	0.000381477
cg26036029	6:32573471	0.0191239	8.8479e-06	0.000391176
cg26036029	6:32577090	0.0191239	8.8479e-06	0.000391176
cg12667521	19:29187073	-0.085632	8.94366e-06	0.000395103
cg03161606	19:28949714	0.0930676	9.02436e-06	0.000398359
cg12756686	19:29060526	-0.111269	9.08997e-06	0.000400944
cg14983838	19:29132698	-0.116656	9.09807e-06	0.000400991
cg09949906	6:32373591	-0.0235152	9.18694e-06	0.000403557
cg09949906	6:32373595	-0.0235152	9.18694e-06	0.000403557
cg09949906	6:32373598	-0.0235152	9.18694e-06	0.000403557
cg26036029	6:32636653	0.0196111	9.35472e-06	0.000403557
cg26036029	6:32636780	0.0196111	9.35472e-06	0.000403557
cg26036029	6:32636785	0.0196111	9.35472e-06	0.000403557
cg26036029	6:32636844	0.0196111	9.35472e-06	0.000403557
cg26036029	6:32636882	0.0196111	9.35472e-06	0.000403557
cg26036029	6:32636930	0.0196111	9.35472e-06	0.000403557
cg26036029	6:32636940	0.0196111	9.35472e-06	0.000403557
cg26036029	6:32637095	0.0196111	9.35472e-06	0.000403557
cg26036029	6:32637184	0.0196111	9.35472e-06	0.000403557
cg26036029	6:32637245	0.0196111	9.35472e-06	0.000403557
cg26036029	6:32637266	0.0196111	9.35472e-06	0.000403557
cg26036029	6:32637267	0.0196111	9.35472e-06	0.000403557
cg26036029	6:32637287	0.0196111	9.35472e-06	0.000403557
cg26036029	6:32637391	0.0196111	9.35472e-06	0.000403557
cg26036029	6:32637454	0.0196111	9.35472e-06	0.000403557
cg26036029	6:32637469	0.0196111	9.35472e-06	0.000403557
cg26036029	6:32637470	0.0196111	9.35472e-06	0.000403557
cg26036029	6:32637479	0.0196111	9.35472e-06	0.000403557
cg26036029	6:32637593	0.0196111	9.35472e-06	0.000403557
cg26036029	6:32637968	0.0196111	9.35472e-06	0.000403557
cg26036029	6:32638042	0.0196111	9.35472e-06	0.000403557
cg26036029	6:32638054	0.0196111	9.35472e-06	0.000403557
cg26036029	6:32638060	0.0196111	9.35472e-06	0.000403557
cg26036029	6:32638086	0.0196111	9.35472e-06	0.000403557
cg26036029	6:32638094	0.0196111	9.35472e-06	0.000403557
cg10632894	6:32443266	-0.0184547	9.39478e-06	0.000404979
cg14983838	19:29175108	-0.116442	9.54992e-06	0.000411354
cg12756686	19:29112996	-0.106937	9.75266e-06	0.00041977
cg12667521	19:29140454	-0.0842969	9.81596e-06	0.000421857
cg12667521	19:29151984	-0.0842969	9.81596e-06	0.000421857
cg10158843	11:60824849	0.0879233	9.82854e-06	0.000422079
cg12756686	19:29100810	-0.111583	9.86258e-06	0.000423222
cg12667521	19:29095875	-0.0813866	1.00868e-05	0.00043219
cg12667521	19:29096942	-0.0813866	1.00868e-05	0.00043219
cg26036029	6:32636957	0.0193713	1.01555e-05	0.000432857
cg26036029	6:32636958	0.0193713	1.01555e-05	0.000432857
cg26036029	6:32636972	0.0193713	1.01555e-05	0.000432857
cg26036029	6:32637007	0.0193713	1.01555e-05	0.000432857
cg26036029	6:32637016	0.0193713	1.01555e-05	0.000432857
cg26036029	6:32637817	0.0193713	1.01555e-05	0.000432857
cg26036029	6:32637823	0.0193713	1.01555e-05	0.000432857
cg09949906	6:32447644	-0.0248935	1.02042e-05	0.000434604
cg27098804	11:60758271	0.0279149	1.07825e-05	0.000458893
cg26036029	6:32450721	-0.0196306	1.11526e-05	0.000474288
cg06920399	19:29254582	0.088599	1.14024e-05	0.000484549
cg14983838	19:29100810	-0.111177	1.1471e-05	0.000487103
cg12667521	19:29092904	-0.0847475	1.15734e-05	0.000491084
cg10632894	6:32451361	-0.0191522	1.17781e-05	0.0004994
cg12667521	19:29175834	-0.0839735	1.18311e-05	0.000501273
cg26036029	6:32637497	0.0191585	1.21599e-05	0.0005128
cg10632894	6:32654822	-0.0192955	1.24724e-05	0.0005128
cg10632894	6:32658327	-0.0192955	1.24724e-05	0.0005128
cg10632894	6:32658911	-0.0192955	1.24724e-05	0.0005128
cg10632894	6:32659435	-0.0192955	1.24724e-05	0.0005128
cg10632894	6:32660375	-0.0192955	1.24724e-05	0.0005128
cg10632894	6:32660582	-0.0192955	1.24724e-05	0.0005128
cg10632894	6:32661294	-0.0192955	1.24724e-05	0.0005128
cg10632894	6:32661302	-0.0192955	1.24724e-05	0.0005128
cg10632894	6:32662280	-0.0192955	1.24724e-05	0.0005128
cg10632894	6:32662904	-0.0192955	1.24724e-05	0.0005128
cg10632894	6:32663004	-0.0192955	1.24724e-05	0.0005128
cg10632894	6:32663151	-0.0192955	1.24724e-05	0.0005128
cg10632894	6:32663256	-0.0192955	1.24724e-05	0.0005128
cg10632894	6:32663447	-0.0192955	1.24724e-05	0.0005128
cg10632894	6:32663606	-0.0192955	1.24724e-05	0.0005128
cg10632894	6:32663925	-0.0192955	1.24724e-05	0.0005128
cg10632894	6:32664284	-0.0192955	1.24724e-05	0.0005128
cg10632894	6:32664458	-0.0192955	1.24724e-05	0.0005128
cg10632894	6:32664880	-0.0192955	1.24724e-05	0.0005128
cg10632894	6:32665086	-0.0192955	1.24724e-05	0.0005128
cg10632894	6:32665285	-0.0192955	1.24724e-05	0.0005128
cg10632894	6:32665367	-0.0192955	1.24724e-05	0.0005128
cg10632894	6:32666397	-0.0192955	1.24724e-05	0.0005128
cg10632894	6:32666738	-0.0192955	1.24724e-05	0.0005128
cg10632894	6:32667280	-0.0192955	1.24724e-05	0.0005128
cg10632894	6:32667762	-0.0192955	1.24724e-05	0.0005128
cg10632894	6:32667958	-0.0192955	1.24724e-05	0.0005128
cg10632894	6:32668323	-0.0192955	1.24724e-05	0.0005128
cg10632894	6:32668336	-0.0192955	1.24724e-05	0.0005128
cg10632894	6:32668705	-0.0192955	1.24724e-05	0.0005128
cg10632894	6:32668713	-0.0192955	1.24724e-05	0.0005128
cg10632894	6:32669132	-0.0192955	1.24724e-05	0.0005128
cg10632894	6:32670308	-0.0192955	1.24724e-05	0.0005128
cg10632894	6:32670464	-0.0192955	1.24724e-05	0.0005128
cg10632894	6:32670897	-0.0192955	1.24724e-05	0.0005128
cg10632894	6:32671765	-0.0192955	1.24724e-05	0.0005128
cg10632894	6:32674838	-0.0192955	1.24724e-05	0.0005128
cg10632894	6:32674952	-0.0192955	1.24724e-05	0.0005128
cg10632894	6:32678260	-0.0192955	1.24724e-05	0.0005128
cg14983838	19:29060526	-0.110219	1.21171e-05	0.0005128
cg14983838	19:29156123	-0.115309	1.25105e-05	0.000513997
cg06408522	6:2981224	0.0418549	1.26164e-05	0.000517972
cg26928531	6:32449138	0.0396444	1.26698e-05	0.000519042
cg26928531	6:32453632	0.0396444	1.26698e-05	0.000519042
cg26928531	6:32453655	0.0396444	1.26698e-05	0.000519042
cg03161606	19:29010504	-0.0907759	1.27441e-05	0.000521712
cg09949906	6:32436529	0.0242963	1.31379e-05	0.000537444
cg10632894	6:32389648	-0.0187085	1.32952e-05	0.000543491
cg12667521	19:29230268	-0.0900312	1.34257e-05	0.000548432
cg26036029	6:32573726	-0.0200554	1.37122e-05	0.000552604
cg26036029	6:32573728	-0.0200554	1.37122e-05	0.000552604
cg26036029	6:32573941	-0.0200554	1.37122e-05	0.000552604
cg26036029	6:32574171	-0.0200554	1.37122e-05	0.000552604
cg26036029	6:32574190	-0.0200554	1.37122e-05	0.000552604
cg26036029	6:32574204	-0.0200554	1.37122e-05	0.000552604
cg26036029	6:32574305	-0.0200554	1.37122e-05	0.000552604
cg26036029	6:32574542	-0.0200554	1.37122e-05	0.000552604
cg26036029	6:32574664	-0.0200554	1.37122e-05	0.000552604
cg26036029	6:32574736	-0.0200554	1.37122e-05	0.000552604
cg26036029	6:32575325	-0.0200554	1.37122e-05	0.000552604
cg26036029	6:32575391	-0.0200554	1.37122e-05	0.000552604
cg26036029	6:32575493	-0.0200554	1.37122e-05	0.000552604
cg26036029	6:32575746	-0.0200554	1.37122e-05	0.000552604
cg26036029	6:32576114	-0.0200554	1.37122e-05	0.000552604
cg26036029	6:32576446	-0.0200554	1.37122e-05	0.000552604
cg26036029	6:32587525	-0.0194772	1.37076e-05	0.000552604
cg25994622	19:15587185	0.0825666	1.36016e-05	0.000552604
cg25994622	19:15587345	0.0825666	1.36016e-05	0.000552604
cg10632894	6:32677647	-0.017071	1.39397e-05	0.000561374
cg26036029	6:32450915	-0.0197983	1.40709e-05	0.000566259
cg14983838	19:29112996	-0.105529	1.4131e-05	0.000568274
cg26036029	6:32601635	-0.0188393	1.41953e-05	0.000570458
cg10632894	6:32676558	-0.0189877	1.46455e-05	0.000588133
cg10632894	6:32342691	-0.0203481	1.49676e-05	0.000600644
cg25258233	6:32452602	0.0727424	1.55143e-05	0.000622147
cg26036029	6:32637887	0.0188424	1.57316e-05	0.000630417
cg08129505	19:15587185	0.0469653	1.58415e-05	0.000633927
cg08129505	19:15587345	0.0469653	1.58415e-05	0.000633927
cg12756686	19:29024273	-0.107836	1.60199e-05	0.000640616
cg10632894	6:32667549	-0.0190455	1.62951e-05	0.000651166
cg12625300	6:2990894	-0.0406085	1.669e-05	0.000666476
cg12667521	19:29126636	-0.0832964	1.67636e-05	0.000668945
cg26928531	6:32447518	0.0390299	1.69697e-05	0.000673865
cg26928531	6:32447563	0.0390299	1.69697e-05	0.000673865
cg26928531	6:32447616	0.0390299	1.69697e-05	0.000673865
cg26928531	6:32447653	0.0390299	1.69697e-05	0.000673865
cg26928531	6:32447715	0.0390299	1.69697e-05	0.000673865
cg12667521	19:29229728	-0.0896841	1.6911e-05	0.000673865
cg12667521	19:29231092	-0.0896841	1.6911e-05	0.000673865
cg09949906	6:32429594	-0.022939	1.75583e-05	0.000684821
cg09949906	6:32430289	-0.022939	1.75583e-05	0.000684821
cg09949906	6:32431147	-0.022939	1.75583e-05	0.000684821
cg09949906	6:32431606	-0.022939	1.75583e-05	0.000684821
cg09949906	6:32431638	-0.022939	1.75583e-05	0.000684821
cg09949906	6:32431867	-0.022939	1.75583e-05	0.000684821
cg09949906	6:32431927	-0.022939	1.75583e-05	0.000684821
cg09949906	6:32432509	-0.022939	1.75583e-05	0.000684821
cg09949906	6:32433290	-0.022939	1.75583e-05	0.000684821
cg09949906	6:32433399	-0.022939	1.75583e-05	0.000684821
cg09949906	6:32435044	-0.022939	1.75583e-05	0.000684821
cg09949906	6:32435699	-0.022939	1.75583e-05	0.000684821
cg09949906	6:32435767	-0.022939	1.75583e-05	0.000684821
cg09949906	6:32438387	-0.022939	1.75583e-05	0.000684821
cg09949906	6:32439964	-0.022939	1.75583e-05	0.000684821
cg09949906	6:32440158	-0.022939	1.75583e-05	0.000684821
cg09949906	6:32440160	-0.022939	1.75583e-05	0.000684821
cg09949906	6:32440467	-0.022939	1.75583e-05	0.000684821
cg09949906	6:32440508	-0.022939	1.75583e-05	0.000684821
cg09949906	6:32440677	-0.022939	1.75583e-05	0.000684821
cg09949906	6:32440879	-0.022939	1.75583e-05	0.000684821
cg09949906	6:32440910	-0.022939	1.75583e-05	0.000684821
cg09949906	6:32440969	-0.022939	1.75583e-05	0.000684821
cg09949906	6:32441178	-0.022939	1.75583e-05	0.000684821
cg26011212	10:13258750	0.0110461	1.74043e-05	0.000684821
cg26011212	10:13262143	0.0110461	1.74043e-05	0.000684821
cg12756686	19:29081200	-0.112157	1.78902e-05	0.000697288
cg26036029	6:32601604	0.0188749	1.79371e-05	0.00069864
cg27098804	11:60730921	-0.0277679	1.8073e-05	0.00070345
cg26928531	6:32574308	0.0368365	1.8814e-05	0.000715634
cg26928531	6:32576894	0.0368365	1.8814e-05	0.000715634
cg26036029	6:32601620	-0.0184103	1.92101e-05	0.000715634
cg10632894	6:32658867	-0.0171032	1.93034e-05	0.000715634
cg10632894	6:32659158	-0.0171032	1.93034e-05	0.000715634
cg10632894	6:32659279	-0.0171032	1.93034e-05	0.000715634
cg10632894	6:32659319	-0.0171032	1.93034e-05	0.000715634
cg10632894	6:32659337	-0.0171032	1.93034e-05	0.000715634
cg10632894	6:32659357	-0.0171032	1.93034e-05	0.000715634
cg10632894	6:32659535	-0.0171032	1.93034e-05	0.000715634
cg10632894	6:32659743	-0.0171032	1.93034e-05	0.000715634
cg10632894	6:32659878	-0.0171032	1.93034e-05	0.000715634
cg10632894	6:32659994	-0.0171032	1.93034e-05	0.000715634
cg10632894	6:32660023	-0.0171032	1.93034e-05	0.000715634
cg10632894	6:32660051	-0.0171032	1.93034e-05	0.000715634
cg10632894	6:32660153	-0.0171032	1.93034e-05	0.000715634
cg10632894	6:32660170	-0.0171032	1.93034e-05	0.000715634
cg10632894	6:32660237	-0.0171032	1.93034e-05	0.000715634
cg10632894	6:32660262	-0.0171032	1.93034e-05	0.000715634
cg10632894	6:32660311	-0.0171032	1.93034e-05	0.000715634
cg10632894	6:32660337	-0.0171032	1.93034e-05	0.000715634
cg10632894	6:32660347	-0.0171032	1.93034e-05	0.000715634
cg10632894	6:32660442	-0.0171032	1.93034e-05	0.000715634
cg10632894	6:32660505	-0.0171032	1.93034e-05	0.000715634
cg10632894	6:32660574	-0.0171032	1.93034e-05	0.000715634
cg10632894	6:32660586	-0.0171032	1.93034e-05	0.000715634
cg10632894	6:32660587	-0.0171032	1.93034e-05	0.000715634
cg10632894	6:32660601	-0.0171032	1.93034e-05	0.000715634
cg10632894	6:32660612	-0.0171032	1.93034e-05	0.000715634
cg10632894	6:32660689	-0.0171032	1.93034e-05	0.000715634
cg10632894	6:32660717	-0.0171032	1.93034e-05	0.000715634
cg10632894	6:32660722	-0.0171032	1.93034e-05	0.000715634
cg10632894	6:32660741	-0.0171032	1.93034e-05	0.000715634
cg10632894	6:32660774	-0.0171032	1.93034e-05	0.000715634
cg10632894	6:32660784	-0.0171032	1.93034e-05	0.000715634
cg10632894	6:32660881	-0.0171032	1.93034e-05	0.000715634
cg10632894	6:32660943	-0.0171032	1.93034e-05	0.000715634
cg10632894	6:32661003	-0.0171032	1.93034e-05	0.000715634
cg10632894	6:32661015	-0.0171032	1.93034e-05	0.000715634
cg10632894	6:32661135	-0.0171032	1.93034e-05	0.000715634
cg10632894	6:32661141	-0.0171032	1.93034e-05	0.000715634
cg10632894	6:32661146	-0.0171032	1.93034e-05	0.000715634
cg10632894	6:32661204	-0.0171032	1.93034e-05	0.000715634
cg10632894	6:32661209	-0.0171032	1.93034e-05	0.000715634
cg10632894	6:32661246	-0.0171032	1.93034e-05	0.000715634
cg10632894	6:32661572	-0.0171032	1.93034e-05	0.000715634
cg10632894	6:32661575	-0.0171032	1.93034e-05	0.000715634
cg10632894	6:32662222	-0.0171032	1.93034e-05	0.000715634
cg10632894	6:32662239	-0.0171032	1.93034e-05	0.000715634
cg10632894	6:32662240	-0.0171032	1.93034e-05	0.000715634
cg10632894	6:32662269	-0.0171032	1.93034e-05	0.000715634
cg10632894	6:32662270	-0.0171032	1.93034e-05	0.000715634
cg10632894	6:32662344	-0.0171032	1.93034e-05	0.000715634
cg10632894	6:32662372	-0.0171032	1.93034e-05	0.000715634
cg10632894	6:32662389	-0.0171032	1.93034e-05	0.000715634
cg10632894	6:32662392	-0.0171032	1.93034e-05	0.000715634
cg10632894	6:32662533	-0.0171032	1.93034e-05	0.000715634
cg10632894	6:32662676	-0.0171032	1.93034e-05	0.000715634
cg10632894	6:32662677	-0.0171032	1.93034e-05	0.000715634
cg10632894	6:32662843	-0.0171032	1.93034e-05	0.000715634
cg10632894	6:32662920	-0.0171032	1.93034e-05	0.000715634
cg10632894	6:32662974	-0.0171032	1.93034e-05	0.000715634
cg10632894	6:32663073	-0.0171032	1.93034e-05	0.000715634
cg10632894	6:32663080	-0.0171032	1.93034e-05	0.000715634
cg10632894	6:32663143	-0.0171032	1.93034e-05	0.000715634
cg10632894	6:32663203	-0.0171032	1.93034e-05	0.000715634
cg10632894	6:32663289	-0.0171032	1.93034e-05	0.000715634
cg10632894	6:32663391	-0.0171032	1.93034e-05	0.000715634
cg10632894	6:32663610	-0.0171032	1.93034e-05	0.000715634
cg10632894	6:32663851	-0.0171032	1.93034e-05	0.000715634
cg10632894	6:32663999	-0.0171032	1.93034e-05	0.000715634
cg10632894	6:32664722	-0.0171032	1.93034e-05	0.000715634
cg10632894	6:32673788	-0.0171032	1.93034e-05	0.000715634
cg26928531	6:32428772	0.0377887	2.04598e-05	0.00072168
cg09949906	6:32440805	-0.0224842	1.99694e-05	0.00072168
cg09949906	6:32440806	-0.0224842	1.99694e-05	0.00072168
cg26928531	6:32442836	0.0377887	2.04598e-05	0.00072168
cg26928531	6:32443172	0.0377887	2.04598e-05	0.00072168
cg26928531	6:32443432	0.0377887	2.04598e-05	0.00072168
cg26928531	6:32443451	0.0377887	2.04598e-05	0.00072168
cg26928531	6:32443665	0.0379433	2.02085e-05	0.00072168
cg26928531	6:32443666	0.0377887	2.04598e-05	0.00072168
cg26928531	6:32443890	0.0377887	2.04598e-05	0.00072168
cg26928531	6:32444021	0.0377887	2.04598e-05	0.00072168
cg26928531	6:32444096	0.0377887	2.04598e-05	0.00072168
cg26928531	6:32444198	0.0377887	2.04598e-05	0.00072168
cg26928531	6:32444330	0.0377887	2.04598e-05	0.00072168
cg26928531	6:32444584	0.0377887	2.04598e-05	0.00072168
cg26928531	6:32444708	0.0377887	2.04598e-05	0.00072168
cg26928531	6:32444733	0.0377887	2.04598e-05	0.00072168
cg26928531	6:32444910	0.0377887	2.04598e-05	0.00072168
cg26928531	6:32444946	0.0377887	2.04598e-05	0.00072168
cg26928531	6:32445079	0.0377887	2.04598e-05	0.00072168
cg26928531	6:32445114	0.0377887	2.04598e-05	0.00072168
cg26928531	6:32445117	0.0377887	2.04598e-05	0.00072168
cg26928531	6:32445258	0.0377887	2.04598e-05	0.00072168
cg26928531	6:32445306	0.0377887	2.04598e-05	0.00072168
cg26928531	6:32445691	0.0377887	2.04598e-05	0.00072168
cg26928531	6:32445792	0.0377887	2.04598e-05	0.00072168
cg26928531	6:32445793	0.0377887	2.04598e-05	0.00072168
cg26928531	6:32445799	0.0377887	2.04598e-05	0.00072168
cg26928531	6:32445916	0.0377887	2.04598e-05	0.00072168
cg26928531	6:32446010	0.0379433	2.02085e-05	0.00072168
cg26928531	6:32446051	0.0377887	2.04598e-05	0.00072168
cg26928531	6:32446071	0.0377887	2.04598e-05	0.00072168
cg26928531	6:32446425	0.0377887	2.04598e-05	0.00072168
cg26928531	6:32446459	0.0377887	2.04598e-05	0.00072168
cg26928531	6:32446484	0.0377887	2.04598e-05	0.00072168
cg26928531	6:32446674	0.0377887	2.04598e-05	0.00072168
cg26928531	6:32446853	0.0377887	2.04598e-05	0.00072168
cg26928531	6:32446922	0.0377887	2.04598e-05	0.00072168
cg26928531	6:32446994	0.0377887	2.04598e-05	0.00072168
cg26928531	6:32447014	0.0377887	2.04598e-05	0.00072168
cg26928531	6:32447111	0.0377887	2.04598e-05	0.00072168
cg26928531	6:32447162	0.0377887	2.04598e-05	0.00072168
cg26928531	6:32447216	0.0377887	2.04598e-05	0.00072168
cg26928531	6:32447219	0.0377887	2.04598e-05	0.00072168
cg26928531	6:32447341	0.0377887	2.04598e-05	0.00072168
cg26928531	6:32447474	0.0377887	2.04598e-05	0.00072168
cg26928531	6:32447873	0.0377887	2.04598e-05	0.00072168
cg26928531	6:32447900	0.0377887	2.04598e-05	0.00072168
cg26928531	6:32448189	0.0377887	2.04598e-05	0.00072168
cg26928531	6:32448398	0.0377887	2.04598e-05	0.00072168
cg26928531	6:32449160	0.0377887	2.04598e-05	0.00072168
cg26928531	6:32449293	0.0377887	2.04598e-05	0.00072168
cg26928531	6:32449411	0.0377887	2.04598e-05	0.00072168
cg26928531	6:32450033	0.0377887	2.04598e-05	0.00072168
cg26928531	6:32450089	0.0377887	2.04598e-05	0.00072168
cg26928531	6:32450140	0.0377887	2.04598e-05	0.00072168
cg26928531	6:32450678	0.0377887	2.04598e-05	0.00072168
cg26928531	6:32451526	0.0377887	2.04598e-05	0.00072168
cg26928531	6:32452028	0.0377887	2.04598e-05	0.00072168
cg26928531	6:32452399	0.0377887	2.04598e-05	0.00072168
cg26928531	6:32452409	0.0377887	2.04598e-05	0.00072168
cg26928531	6:32452626	0.0377887	2.04598e-05	0.00072168
cg26928531	6:32453095	0.0377887	2.04598e-05	0.00072168
cg26928531	6:32453101	0.0377887	2.04598e-05	0.00072168
cg26928531	6:32453107	0.0377887	2.04598e-05	0.00072168
cg26928531	6:32453338	0.0377887	2.04598e-05	0.00072168
cg26928531	6:32453532	0.0377887	2.04598e-05	0.00072168
cg26928531	6:32453853	0.0377887	2.04598e-05	0.00072168
cg26928531	6:32453936	0.0373693	2.00466e-05	0.00072168
cg10632894	6:32598558	0.0182034	2.07972e-05	0.00072168
cg10632894	6:32598841	0.0182034	2.07972e-05	0.00072168
cg10632894	6:32598903	0.0182034	2.07972e-05	0.00072168
cg10632894	6:32598906	0.0182034	2.07972e-05	0.00072168
cg10632894	6:32598917	0.0182034	2.07972e-05	0.00072168
cg10632894	6:32598946	0.0182034	2.07972e-05	0.00072168
cg10632894	6:32599006	0.0182034	2.07972e-05	0.00072168
cg10632894	6:32599180	0.0182034	2.07972e-05	0.00072168
cg10632894	6:32599190	0.0182034	2.07972e-05	0.00072168
cg10632894	6:32599265	0.0182034	2.07972e-05	0.00072168
cg10632894	6:32599485	0.0182034	2.07972e-05	0.00072168
cg10632894	6:32599918	0.0182034	2.07972e-05	0.00072168
cg10632894	6:32599999	0.0182034	2.07972e-05	0.00072168
cg10632894	6:32600317	0.0182034	2.07972e-05	0.00072168
cg10632894	6:32600404	0.0182034	2.07972e-05	0.00072168
cg10632894	6:32600448	0.0182034	2.07972e-05	0.00072168
cg10632894	6:32600584	0.0182034	2.07972e-05	0.00072168
cg10632894	6:32600589	0.0182034	2.07972e-05	0.00072168
cg10632894	6:32600595	0.0182034	2.07972e-05	0.00072168
cg10632894	6:32600677	0.0182034	2.07972e-05	0.00072168
cg10632894	6:32600800	0.0182034	2.07972e-05	0.00072168
cg10632894	6:32601785	0.0182034	2.07972e-05	0.00072168
cg10632894	6:32601825	0.0182034	2.07972e-05	0.00072168
cg10632894	6:32601966	0.0182034	2.07972e-05	0.00072168
cg10632894	6:32602096	0.0182034	2.07972e-05	0.00072168
cg10632894	6:32602238	0.0182034	2.07972e-05	0.00072168
cg10632894	6:32602334	0.0182034	2.07972e-05	0.00072168
cg10632894	6:32602568	0.0182034	2.07972e-05	0.00072168
cg10632894	6:32602617	0.0182034	2.07972e-05	0.00072168
cg10632894	6:32602630	0.0182034	2.07972e-05	0.00072168
cg10632894	6:32602778	0.0182034	2.07972e-05	0.00072168
cg10632894	6:32602790	0.0182034	2.07972e-05	0.00072168
cg10632894	6:32603098	0.0182034	2.07972e-05	0.00072168
cg10632894	6:32603412	0.0182034	2.07972e-05	0.00072168
cg12667521	19:29060526	-0.0797335	1.99762e-05	0.00072168
cg12667521	19:29077047	-0.0813717	2.00298e-05	0.00072168
cg26036029	6:32576538	-0.0190914	2.10407e-05	0.00072747
cg26036029	6:32576721	-0.0190914	2.10407e-05	0.00072747
cg26036029	6:32576726	-0.0190914	2.10407e-05	0.00072747
cg26036029	6:32577001	-0.0190914	2.10407e-05	0.00072747
cg26036029	6:32577858	-0.0190914	2.10407e-05	0.00072747
cg14983838	19:29081200	-0.111653	2.09971e-05	0.00072747
cg09949906	6:32673894	0.0221485	2.18561e-05	0.000755204
cg10632894	6:32438010	-0.0184392	2.19367e-05	0.000757529
cg09949906	6:32340106	0.0250024	2.20165e-05	0.000758904
cg10632894	6:32583057	-0.0208294	2.20163e-05	0.000758904
cg10632894	6:32583611	-0.0208294	2.20163e-05	0.000758904
cg26928531	6:32454275	0.0386065	2.22028e-05	0.000762096
cg26928531	6:32454278	0.0386065	2.22028e-05	0.000762096
cg26928531	6:32454297	0.0386065	2.22028e-05	0.000762096
cg26928531	6:32454360	0.0386065	2.22028e-05	0.000762096
cg26928531	6:32454361	0.0386065	2.22028e-05	0.000762096
cg27098804	11:60745068	-0.0265782	2.21734e-05	0.000762096
cg27098804	11:60747236	-0.0265782	2.21734e-05	0.000762096
cg12667521	19:29049920	-0.0775789	2.23368e-05	0.000766234
cg12625300	6:2991350	-0.0428416	2.26673e-05	0.000777034
cg26928531	6:32451570	0.0373162	2.27063e-05	0.000777034
cg26928531	6:32453036	0.0373162	2.27063e-05	0.000777034
cg26928531	6:32453037	0.0373162	2.27063e-05	0.000777034
cg26036029	6:32340236	0.0193583	2.29181e-05	0.000783812
cg26036029	6:32633287	0.0191908	2.3622e-05	0.000806916
cg26036029	6:32636991	0.0191908	2.3622e-05	0.000806916
cg09949906	6:32438243	-0.0226203	2.38449e-05	0.000814045
cg14983838	19:29233764	-0.112126	2.51309e-05	0.000853852
cg14983838	19:29235177	-0.112126	2.51309e-05	0.000853852
cg14983838	19:29236251	-0.112126	2.51309e-05	0.000853852
cg14983838	19:29238755	-0.112126	2.51309e-05	0.000853852
cg14983838	19:29238912	-0.112126	2.51309e-05	0.000853852
cg14983838	19:29239956	-0.112126	2.51309e-05	0.000853852
cg14983838	19:29241937	-0.112126	2.51309e-05	0.000853852
cg14983838	19:29242418	-0.112126	2.51309e-05	0.000853852
cg12667521	19:29150490	-0.0803759	2.52087e-05	0.000855984
cg12667521	19:29112996	-0.0758566	2.64399e-05	0.000897254
cg12625300	6:2981224	0.0410372	2.65482e-05	0.000900394
cg09949906	6:32380715	-0.0235706	2.66375e-05	0.000902886
cg12756686	19:29010504	-0.105806	2.67023e-05	0.000904543
cg10632894	6:32582627	0.0178672	2.72047e-05	0.000910191
cg10632894	6:32583125	0.0178672	2.72047e-05	0.000910191
cg10632894	6:32583129	0.0178672	2.72047e-05	0.000910191
cg10632894	6:32583159	0.0178672	2.72047e-05	0.000910191
cg10632894	6:32583299	0.0178672	2.72047e-05	0.000910191
cg10632894	6:32583403	0.0178672	2.72047e-05	0.000910191
cg10632894	6:32583426	0.0178672	2.72047e-05	0.000910191
cg10632894	6:32583461	0.0178672	2.72047e-05	0.000910191
cg10632894	6:32583490	0.0178672	2.72047e-05	0.000910191
cg10632894	6:32583496	0.0178672	2.72047e-05	0.000910191
cg10632894	6:32583557	0.0178672	2.72047e-05	0.000910191
cg10632894	6:32583605	0.0178672	2.72047e-05	0.000910191
cg10632894	6:32583677	0.0178672	2.72047e-05	0.000910191
cg10632894	6:32583682	0.0178672	2.72047e-05	0.000910191
cg10632894	6:32583930	0.0178672	2.72047e-05	0.000910191
cg10632894	6:32584015	0.0178672	2.72047e-05	0.000910191
cg10632894	6:32584191	0.0178672	2.72047e-05	0.000910191
cg10632894	6:32584295	0.0178672	2.72047e-05	0.000910191
cg10632894	6:32584346	0.0178672	2.72047e-05	0.000910191
cg10632894	6:32584355	0.0178672	2.72047e-05	0.000910191
cg26011212	10:13256130	0.0110873	2.70304e-05	0.000910191
cg12667521	19:29132698	-0.0821433	2.73308e-05	0.000913871
cg12756686	19:29233764	-0.111277	2.77797e-05	0.000924539
cg12756686	19:29235177	-0.111277	2.77797e-05	0.000924539
cg12756686	19:29236251	-0.111277	2.77797e-05	0.000924539
cg12756686	19:29238755	-0.111277	2.77797e-05	0.000924539
cg12756686	19:29238912	-0.111277	2.77797e-05	0.000924539
cg12756686	19:29239956	-0.111277	2.77797e-05	0.000924539
cg12756686	19:29241937	-0.111277	2.77797e-05	0.000924539
cg12756686	19:29242418	-0.111277	2.77797e-05	0.000924539
cg26036029	6:32629110	0.0189918	2.7994e-05	0.00092572
cg26036029	6:32629467	0.0189918	2.7994e-05	0.00092572
cg26036029	6:32629509	0.0189918	2.7994e-05	0.00092572
cg26036029	6:32629535	0.0189918	2.7994e-05	0.00092572
cg26036029	6:32629764	0.0189918	2.7994e-05	0.00092572
cg26036029	6:32629891	0.0189918	2.7994e-05	0.00092572
cg26036029	6:32629955	0.0189918	2.7994e-05	0.00092572
cg26036029	6:32630155	0.0189918	2.7994e-05	0.00092572
cg26036029	6:32630230	0.0189918	2.7994e-05	0.00092572
cg26036029	6:32630240	0.0189918	2.7994e-05	0.00092572
cg26036029	6:32630610	0.0189918	2.7994e-05	0.00092572
cg26036029	6:32586998	-0.0178758	2.80835e-05	0.000928142
cg14983838	19:29169742	-0.110655	2.82492e-05	0.000933076
cg03161606	19:29008891	-0.0904343	2.91835e-05	0.000963259
cg12667521	19:29100810	-0.0788152	2.91968e-05	0.000963259
cg26928531	6:32589051	-0.0337979	2.97357e-05	0.000975947
cg26928531	6:32589410	-0.0337979	2.97357e-05	0.000975947
cg26928531	6:32589791	-0.0337979	2.97357e-05	0.000975947
cg26928531	6:32589867	-0.0337979	2.97357e-05	0.000975947
cg26928531	6:32589952	-0.0337979	2.97357e-05	0.000975947
cg26928531	6:32589959	-0.0337979	2.97357e-05	0.000975947
cg26928531	6:32590028	-0.0337979	2.97357e-05	0.000975947
cg26928531	6:32590348	-0.0337979	2.97357e-05	0.000975947
cg26928531	6:32590624	-0.0337979	2.97357e-05	0.000975947
cg09949906	6:32367795	0.0211946	2.99585e-05	0.000982128
cg09949906	6:32368432	0.0211946	2.99585e-05	0.000982128
cg14983838	19:29024273	-0.104994	3.02132e-05	0.000989908
cg26928531	6:32453495	0.0378691	3.15029e-05	0.00103157
cg26928531	6:32445992	0.0379207	3.22592e-05	0.00105573
cg03161606	19:29233764	-0.091603	3.24944e-05	0.00105856
cg03161606	19:29235177	-0.091603	3.24944e-05	0.00105856
cg03161606	19:29236251	-0.091603	3.24944e-05	0.00105856
cg03161606	19:29238755	-0.091603	3.24944e-05	0.00105856
cg03161606	19:29238912	-0.091603	3.24944e-05	0.00105856
cg03161606	19:29239956	-0.091603	3.24944e-05	0.00105856
cg03161606	19:29241937	-0.091603	3.24944e-05	0.00105856
cg03161606	19:29242418	-0.091603	3.24944e-05	0.00105856
cg16753237	6:32587067	-0.0230722	3.32015e-05	0.00108098
cg26928531	6:32444022	0.0373238	3.35428e-05	0.00108993
cg26928531	6:32446278	0.0373238	3.35428e-05	0.00108993
cg26928531	6:32446307	0.0373238	3.35428e-05	0.00108993
cg10158843	11:60825070	0.0811096	3.36296e-05	0.00108993
cg10158843	11:60825163	0.0811096	3.36296e-05	0.00108993
cg10158843	11:60825214	0.0811096	3.36296e-05	0.00108993
cg10158843	11:60825351	0.0811096	3.36296e-05	0.00108993
cg10158843	11:60826167	0.0811096	3.36296e-05	0.00108993
cg09949906	6:32441193	-0.0225226	3.38732e-05	0.0010972
cg25258233	6:32453583	-0.0664999	3.44244e-05	0.00111442
cg26036029	6:32453543	-0.0202165	3.46745e-05	0.00112065
cg16753237	6:32574308	0.0239778	3.4676e-05	0.00112065
cg16753237	6:32576894	0.0239778	3.4676e-05	0.00112065
cg26928531	6:32444511	0.036551	3.52126e-05	0.0011367
cg26928531	6:32451351	0.036551	3.52126e-05	0.0011367
cg25258233	6:32453495	0.0706723	3.6419e-05	0.00117498
cg26036029	6:32597801	-0.018535	3.64483e-05	0.00117526
cg14983838	19:29232818	-0.111932	3.69295e-05	0.00118407
cg14983838	19:29232854	-0.111932	3.69295e-05	0.00118407
cg14983838	19:29235078	-0.111932	3.69295e-05	0.00118407
cg14983838	19:29235703	-0.111932	3.69295e-05	0.00118407
cg14983838	19:29235810	-0.111932	3.69295e-05	0.00118407
cg14983838	19:29236234	-0.111932	3.69295e-05	0.00118407
cg14983838	19:29236256	-0.111932	3.69295e-05	0.00118407
cg14983838	19:29236491	-0.111932	3.69295e-05	0.00118407
cg14983838	19:29236866	-0.111932	3.69295e-05	0.00118407
cg14983838	19:29236991	-0.111932	3.69295e-05	0.00118407
cg09949906	6:32440242	-0.0226636	3.71892e-05	0.00118983
cg09949906	6:32440270	-0.0226636	3.71892e-05	0.00118983
cg26853265	19:15581025	0.0300364	3.73179e-05	0.00118983
cg26853265	19:15581119	0.0300364	3.73179e-05	0.00118983
cg26853265	19:15582145	0.0300364	3.73179e-05	0.00118983
cg26853265	19:15582365	0.0300364	3.73179e-05	0.00118983
cg26853265	19:15582485	0.0300364	3.73179e-05	0.00118983
cg26853265	19:15583562	0.0300364	3.73179e-05	0.00118983
cg26853265	19:15585889	0.0300364	3.73179e-05	0.00118983
cg26853265	19:15586672	0.0300364	3.73179e-05	0.00118983
cg26036029	6:32599071	0.01743	3.742e-05	0.00119242
cg10632894	6:32661915	-0.0179915	3.81083e-05	0.00121367
cg27098804	11:60757857	-0.0265485	3.81629e-05	0.00121473
cg09949906	6:32433654	-0.0211102	3.90256e-05	0.00124149
cg27098804	11:60755195	-0.0257738	3.93981e-05	0.00124777
cg27098804	11:60755196	-0.0257738	3.93981e-05	0.00124777
cg27098804	11:60755197	-0.0257738	3.93981e-05	0.00124777
cg27098804	11:60755200	-0.0257738	3.93981e-05	0.00124777
cg27098804	11:60755201	-0.0257738	3.93981e-05	0.00124777
cg27098804	11:60755202	-0.0257738	3.93981e-05	0.00124777
cg27098804	11:60755203	-0.0257738	3.93981e-05	0.00124777
cg27098804	11:60756175	-0.0257738	3.93981e-05	0.00124777
cg26036029	6:32656038	0.0180426	3.99284e-05	0.00126386
cg16753237	6:32451570	0.0242998	4.09844e-05	0.00129512
cg16753237	6:32453036	0.0242998	4.09844e-05	0.00129512
cg16753237	6:32453037	0.0242998	4.09844e-05	0.00129512
cg12756686	19:29169742	-0.108153	4.24737e-05	0.00134144
cg12667521	19:29156123	-0.0804009	4.41017e-05	0.00139209
cg26036029	6:32587333	-0.018884	4.49715e-05	0.00140244
cg26036029	6:32587456	-0.018884	4.49715e-05	0.00140244
cg26036029	6:32587584	-0.018884	4.49715e-05	0.00140244
cg26036029	6:32587605	-0.018884	4.49715e-05	0.00140244
cg26036029	6:32587645	-0.018884	4.49715e-05	0.00140244
cg26036029	6:32587685	-0.018884	4.49715e-05	0.00140244
cg26036029	6:32587818	-0.018884	4.49715e-05	0.00140244
cg26036029	6:32587922	-0.018884	4.49715e-05	0.00140244
cg26036029	6:32587923	-0.018884	4.49715e-05	0.00140244
cg26036029	6:32588117	-0.018884	4.49715e-05	0.00140244
cg26036029	6:32588166	-0.018884	4.49715e-05	0.00140244
cg26036029	6:32588234	-0.018884	4.49715e-05	0.00140244
cg26036029	6:32588381	-0.018884	4.49715e-05	0.00140244
cg26036029	6:32588382	-0.018884	4.49715e-05	0.00140244
cg26036029	6:32588463	-0.018884	4.49715e-05	0.00140244
cg26036029	6:32588501	-0.018884	4.49715e-05	0.00140244
cg26036029	6:32588665	-0.018884	4.49715e-05	0.00140244
cg26036029	6:32588905	-0.018884	4.49715e-05	0.00140244
cg26036029	6:32589862	-0.018884	4.49715e-05	0.00140244
cg26036029	6:32589983	-0.018884	4.49715e-05	0.00140244
cg26036029	6:32590274	-0.018884	4.49715e-05	0.00140244
cg26036029	6:32590411	-0.018884	4.49715e-05	0.00140244
cg12667521	19:29081200	-0.0795895	4.51773e-05	0.00140809
cg26011212	10:13261990	0.0106794	4.52259e-05	0.00140883
cg10632894	6:32661809	-0.0162286	4.60029e-05	0.00142601
cg10632894	6:32661933	-0.0162286	4.60029e-05	0.00142601
cg10632894	6:32661960	-0.0162286	4.60029e-05	0.00142601
cg10632894	6:32662024	-0.0162286	4.60029e-05	0.00142601
cg10632894	6:32662033	-0.0162286	4.60029e-05	0.00142601
cg10632894	6:32662059	-0.0162286	4.60029e-05	0.00142601
cg10632894	6:32662425	-0.0162286	4.60029e-05	0.00142601
cg10632894	6:32662433	-0.0162286	4.60029e-05	0.00142601
cg10632894	6:32662459	-0.0162286	4.60029e-05	0.00142601
cg26036029	6:32587408	-0.0186056	4.62965e-05	0.00143434
cg26928531	6:32449820	0.0365429	4.71454e-05	0.00145984
cg10632894	6:32587333	-0.018032	4.99765e-05	0.00152104
cg10632894	6:32587456	-0.018032	4.99765e-05	0.00152104
cg10632894	6:32587584	-0.018032	4.99765e-05	0.00152104
cg10632894	6:32587605	-0.018032	4.99765e-05	0.00152104
cg10632894	6:32587645	-0.018032	4.99765e-05	0.00152104
cg10632894	6:32587685	-0.018032	4.99765e-05	0.00152104
cg10632894	6:32587818	-0.018032	4.99765e-05	0.00152104
cg10632894	6:32587922	-0.018032	4.99765e-05	0.00152104
cg10632894	6:32587923	-0.018032	4.99765e-05	0.00152104
cg10632894	6:32588117	-0.018032	4.99765e-05	0.00152104
cg10632894	6:32588166	-0.018032	4.99765e-05	0.00152104
cg10632894	6:32588234	-0.018032	4.99765e-05	0.00152104
cg10632894	6:32588381	-0.018032	4.99765e-05	0.00152104
cg10632894	6:32588382	-0.018032	4.99765e-05	0.00152104
cg10632894	6:32588463	-0.018032	4.99765e-05	0.00152104
cg10632894	6:32588501	-0.018032	4.99765e-05	0.00152104
cg10632894	6:32588665	-0.018032	4.99765e-05	0.00152104
cg10632894	6:32588905	-0.018032	4.99765e-05	0.00152104
cg10632894	6:32589862	-0.018032	4.99765e-05	0.00152104
cg10632894	6:32589983	-0.018032	4.99765e-05	0.00152104
cg10632894	6:32590274	-0.018032	4.99765e-05	0.00152104
cg10632894	6:32590411	-0.018032	4.99765e-05	0.00152104
cg12756686	19:29232818	-0.109946	4.97925e-05	0.00152104
cg12756686	19:29232854	-0.109946	4.97925e-05	0.00152104
cg12756686	19:29235078	-0.109946	4.97925e-05	0.00152104
cg12756686	19:29235703	-0.109946	4.97925e-05	0.00152104
cg12756686	19:29235810	-0.109946	4.97925e-05	0.00152104
cg12756686	19:29236234	-0.109946	4.97925e-05	0.00152104
cg12756686	19:29236256	-0.109946	4.97925e-05	0.00152104
cg12756686	19:29236491	-0.109946	4.97925e-05	0.00152104
cg12756686	19:29236866	-0.109946	4.97925e-05	0.00152104
cg12756686	19:29236991	-0.109946	4.97925e-05	0.00152104
cg10632894	6:32436670	-0.0176681	5.01264e-05	0.00152479
cg16753237	6:32444511	0.0240477	5.06492e-05	0.00153904
cg16753237	6:32451351	0.0240477	5.06492e-05	0.00153904
cg26036029	6:32453103	-0.0195606	5.14833e-05	0.00156355
cg14983838	19:29010504	-0.102699	5.16245e-05	0.00156701
cg16753237	6:32299592	-0.0234127	5.17668e-05	0.00157049
cg10632894	6:32433701	-0.0174493	5.21706e-05	0.0015819
cg26036029	6:32582627	0.017981	5.43702e-05	0.00163122
cg26036029	6:32583125	0.017981	5.43702e-05	0.00163122
cg26036029	6:32583129	0.017981	5.43702e-05	0.00163122
cg26036029	6:32583159	0.017981	5.43702e-05	0.00163122
cg26036029	6:32583299	0.017981	5.43702e-05	0.00163122
cg26036029	6:32583403	0.017981	5.43702e-05	0.00163122
cg26036029	6:32583426	0.017981	5.43702e-05	0.00163122
cg26036029	6:32583461	0.017981	5.43702e-05	0.00163122
cg26036029	6:32583490	0.017981	5.43702e-05	0.00163122
cg26036029	6:32583496	0.017981	5.43702e-05	0.00163122
cg26036029	6:32583557	0.017981	5.43702e-05	0.00163122
cg26036029	6:32583605	0.017981	5.43702e-05	0.00163122
cg26036029	6:32583677	0.017981	5.43702e-05	0.00163122
cg26036029	6:32583682	0.017981	5.43702e-05	0.00163122
cg26036029	6:32583930	0.017981	5.43702e-05	0.00163122
cg26036029	6:32584015	0.017981	5.43702e-05	0.00163122
cg26036029	6:32584191	0.017981	5.43702e-05	0.00163122
cg26036029	6:32584295	0.017981	5.43702e-05	0.00163122
cg26036029	6:32584346	0.017981	5.43702e-05	0.00163122
cg26036029	6:32584355	0.017981	5.43702e-05	0.00163122
cg10632894	6:32341353	0.0188402	5.51232e-05	0.00165294
cg12667521	19:29175108	-0.079293	5.57595e-05	0.00167114
cg10632894	6:32299592	-0.017871	5.64824e-05	0.00169192
cg26853265	19:15587185	0.0306569	5.65765e-05	0.00169295
cg26853265	19:15587345	0.0306569	5.65765e-05	0.00169295
cg26928531	6:32587408	-0.0343918	5.7119e-05	0.00170829
cg09949906	6:32368558	0.0208237	5.77687e-05	0.00172176
cg09949906	6:32436299	-0.0206749	5.76013e-05	0.00172176
cg03161606	19:29232818	-0.090483	5.79323e-05	0.00172176
cg03161606	19:29232854	-0.090483	5.79323e-05	0.00172176
cg03161606	19:29235078	-0.090483	5.79323e-05	0.00172176
cg03161606	19:29235703	-0.090483	5.79323e-05	0.00172176
cg03161606	19:29235810	-0.090483	5.79323e-05	0.00172176
cg03161606	19:29236234	-0.090483	5.79323e-05	0.00172176
cg03161606	19:29236256	-0.090483	5.79323e-05	0.00172176
cg03161606	19:29236491	-0.090483	5.79323e-05	0.00172176
cg03161606	19:29236866	-0.090483	5.79323e-05	0.00172176
cg03161606	19:29236991	-0.090483	5.79323e-05	0.00172176
cg12667521	19:29024273	-0.0751158	5.8791e-05	0.00174637
cg12625300	6:2971566	0.0421697	6.0945e-05	0.00180941
cg10632894	6:32601154	0.0168067	6.27005e-05	0.00186056
cg26036029	6:32597924	-0.0175866	6.3692e-05	0.00188703
cg26036029	6:32597940	-0.0175866	6.3692e-05	0.00188703
cg26036029	6:32599487	-0.0175866	6.3692e-05	0.00188703
cg10158843	11:60764664	-0.0870651	6.42953e-05	0.00190392
cg12756686	19:28949714	0.1022	6.50972e-05	0.00192666
cg26928531	6:32444156	0.0356101	6.5525e-05	0.00193831
cg09949906	6:32368436	0.0206913	6.597e-05	0.00194945
cg09949906	6:32368438	0.0206913	6.597e-05	0.00194945
cg26928531	6:32587588	0.0344158	6.71634e-05	0.00198369
cg26036029	6:32425397	-0.018638	6.80867e-05	0.00200992
cg26036029	6:32414287	-0.0185026	6.90429e-05	0.00202242
cg26036029	6:32415522	-0.0185026	6.90429e-05	0.00202242
cg26036029	6:32418579	-0.0185026	6.90429e-05	0.00202242
cg26036029	6:32419961	-0.0185026	6.90429e-05	0.00202242
cg26036029	6:32420179	-0.0185026	6.90429e-05	0.00202242
cg26036029	6:32420238	-0.0185026	6.90429e-05	0.00202242
cg26036029	6:32420715	-0.0185026	6.90429e-05	0.00202242
cg26036029	6:32420855	-0.0185026	6.90429e-05	0.00202242
cg26036029	6:32420864	-0.0185026	6.90429e-05	0.00202242
cg26036029	6:32421010	-0.0185026	6.90429e-05	0.00202242
cg26036029	6:32421329	-0.0185026	6.90429e-05	0.00202242
cg26036029	6:32422722	-0.0183487	6.88398e-05	0.00202242
cg26036029	6:32424677	-0.0185026	6.90429e-05	0.00202242
cg26036029	6:32425135	-0.0185026	6.90429e-05	0.00202242
cg26036029	6:32426458	-0.0185026	6.90429e-05	0.00202242
cg10632894	6:32597064	-0.0191924	6.97802e-05	0.00204296
cg26928531	6:32444078	0.0359569	7.00437e-05	0.00204857
cg26928531	6:32444088	0.0359569	7.00437e-05	0.00204857
cg26036029	6:32637905	0.0173587	7.11653e-05	0.00207817
cg26036029	6:32637909	0.0173587	7.11653e-05	0.00207817
cg27098804	11:60751277	-0.0252827	7.11466e-05	0.00207817
cg26928531	6:32448129	0.0340917	7.15286e-05	0.00208771
cg16753237	6:32444156	0.0237309	7.25784e-05	0.00209847
cg16753237	6:32448129	0.0228348	7.2037e-05	0.00209847
cg26928531	6:32591752	-0.032539	7.28552e-05	0.00209847
cg26928531	6:32591914	-0.032539	7.28552e-05	0.00209847
cg26928531	6:32591989	-0.032539	7.28552e-05	0.00209847
cg26928531	6:32592351	-0.032539	7.28552e-05	0.00209847
cg26928531	6:32592354	-0.032539	7.28552e-05	0.00209847
cg26928531	6:32592359	-0.032539	7.28552e-05	0.00209847
cg26928531	6:32592710	-0.032539	7.28552e-05	0.00209847
cg26928531	6:32592918	-0.032539	7.28552e-05	0.00209847
cg26928531	6:32592953	-0.032539	7.28552e-05	0.00209847
cg26928531	6:32592992	-0.032539	7.28552e-05	0.00209847
cg26928531	6:32593051	-0.032539	7.28552e-05	0.00209847
cg26928531	6:32593280	-0.032539	7.28552e-05	0.00209847
cg26928531	6:32593317	-0.032539	7.28552e-05	0.00209847
cg26928531	6:32593321	-0.032539	7.28552e-05	0.00209847
cg26928531	6:32593386	-0.032539	7.28552e-05	0.00209847
cg26928531	6:32593392	-0.032539	7.28552e-05	0.00209847
cg26928531	6:32594040	-0.032539	7.28552e-05	0.00209847
cg26928531	6:32594073	-0.032539	7.28552e-05	0.00209847
cg26928531	6:32594199	-0.032539	7.28552e-05	0.00209847
cg26928531	6:32595679	-0.032539	7.28552e-05	0.00209847
cg26928531	6:32595874	-0.032539	7.28552e-05	0.00209847
cg26928531	6:32596013	-0.032539	7.28552e-05	0.00209847
cg26928531	6:32596908	-0.032539	7.28552e-05	0.00209847
cg26928531	6:32596946	-0.032539	7.28552e-05	0.00209847
cg16753237	6:32448561	0.0236017	7.48759e-05	0.00215558
cg09949906	6:32450333	-0.020804	7.50706e-05	0.00216009
cg26036029	6:32596869	-0.0178422	7.5263e-05	0.00216453
cg26928531	6:32573471	0.0322447	7.63544e-05	0.0021937
cg26928531	6:32577090	0.0322447	7.63544e-05	0.0021937
cg12756686	19:29008891	-0.103704	7.77769e-05	0.00223345
cg16753237	6:32452602	0.0239497	7.80267e-05	0.00223949
cg09949906	6:32440362	-0.0215757	8.25541e-05	0.00236824
cg26928531	6:32452361	0.03446	8.3625e-05	0.00239361
cg10632894	6:32583046	0.0171148	8.37326e-05	0.00239361
cg10632894	6:32583051	0.0171148	8.37326e-05	0.00239361
cg10632894	6:32583056	0.0171148	8.37326e-05	0.00239361
cg10632894	6:32583063	0.0171148	8.37326e-05	0.00239361
cg10632894	6:32583194	0.0171148	8.37326e-05	0.00239361
cg10632894	6:32583610	0.0171148	8.37326e-05	0.00239361
cg09949906	6:32436934	0.0219725	8.48553e-05	0.00242449
cg25258233	6:32574308	0.0641947	8.5118e-05	0.00242955
cg25258233	6:32576894	0.0641947	8.5118e-05	0.00242955
cg06408522	6:2918519	0.0370314	8.70796e-05	0.0024843
cg25258233	6:32451491	-0.0586846	8.7446e-05	0.0024935
cg10632894	6:32600976	0.0167384	8.97139e-05	0.00255433
[truncated: 2,764 more rows]
