# Supplementary material for: Differential methylation of enhancer at IGF2 is associated with abnormal dopamine synthesis in major psychosis
Source: Nat Commun. 2019 May 3;10:2046. doi: 10.1038/s41467-019-09786-7 (PMC6499808; doi:10.1038/s41467-019-09786-7)
Supplement: Supplementary file 10 — Supplementary Data 8 [file 41467_2019_9786_MOESM10_ESM.xlsx]

## Sheet: Dataset S8
Supplementary Data 8. Results of meQTL analysis of EPIC DMRs with SCZ GWAS hits and credible SNPs
CpG	snp	slope	p	FDR
cg10632894	6:32587408	-0.0241717	5.40511e-09	0.00132365
cg10632894	6:32592359	-0.0225867	1.60482e-08	0.00196501
