# Supplementary material for: Differential methylation of enhancer at IGF2 is associated with abnormal dopamine synthesis in major psychosis
Source: Nat Commun. 2019 May 3;10:2046. doi: 10.1038/s41467-019-09786-7 (PMC6499808; doi:10.1038/s41467-019-09786-7)
Supplement: Supplementary file 11 — Supplementary Data 9 [file 41467_2019_9786_MOESM11_ESM.xlsx]

## Sheet: Data S9
Supplementary Data 9. Genotype-disease interaction of cis-SNPs in linkage equilibrium in IGF2 DMR region
CpG	snp	slope	p	FDR
IGF2_DMR	11:2081637	-0.0404094	0.0361576	0.599526
IGF2_DMR	11:2122012	0.030145	0.0763	0.599526
IGF2_DMR	11:2173447	0.0285285	0.0974027	0.599526
IGF2_DMR	11:2186335	0.0273061	0.113234	0.599526
IGF2_DMR	11:2204344	0.0354996	0.0492521	0.599526
IGF2_DMR	11:2216163	0.0343728	0.0452867	0.599526
IGF2_DMR	11:2250713	-0.0283379	0.105157	0.599526
IGF2_DMR	11:2261137	-0.0283379	0.105157	0.599526
IGF2_DMR	11:2269704	0.0285824	0.105265	0.599526
IGF2_DMR	11:2282254	-0.0263071	0.122131	0.599526
IGF2_DMR	11:2323619	0.0244836	0.130806	0.599526
IGF2_DMR	11:2640824	-0.0318771	0.052947	0.599526
IGF2_DMR	11:2223850	0.0252631	0.161801	0.684543
IGF2_DMR	11:1656941	0.0200243	0.270306	0.782464
IGF2_DMR	11:2144445	0.0193325	0.243381	0.782464
IGF2_DMR	11:2156536	-0.0238719	0.203243	0.782464
IGF2_DMR	11:2301275	0.0191595	0.262026	0.782464
IGF2_DMR	11:2440041	0.0202633	0.234098	0.782464
IGF2_DMR	11:2546736	0.0206354	0.218923	0.782464
IGF2_DMR	11:1915558	-0.0175746	0.323879	0.812646
IGF2_DMR	11:1941946	-0.0155219	0.298783	0.812646
IGF2_DMR	11:2293454	0.016077	0.339834	0.812646
IGF2_DMR	11:2652657	-0.0164943	0.338495	0.812646
IGF2_DMR	11:1802438	0.0154241	0.379537	0.854372
IGF2_DMR	11:1887216	0.0148672	0.388351	0.854372
IGF2_DMR	11:1948961	-0.0137032	0.435056	0.886225
IGF2_DMR	11:2070076	-0.0142518	0.419515	0.886225
IGF2_DMR	11:2103063	-0.0145625	0.467953	0.903943
IGF2_DMR	11:2307422	-0.0127027	0.476625	0.903943
IGF2_DMR	11:1654610	0.0100836	0.587411	0.979019
IGF2_DMR	11:1710437	0.00940265	0.559555	0.979019
IGF2_DMR	11:1756848	-0.0101994	0.559398	0.979019
IGF2_DMR	11:2529035	-0.00953734	0.575719	0.979019
IGF2_DMR	11:1663950	0.00421494	0.81273	0.981203
IGF2_DMR	11:1671339	0.00261858	0.882825	0.981203
IGF2_DMR	11:1677552	-0.00392468	0.821036	0.981203
IGF2_DMR	11:1679232	0.00225735	0.898618	0.981203
IGF2_DMR	11:1683492	0.00170205	0.923402	0.981203
IGF2_DMR	11:1740189	-0.00452894	0.797602	0.981203
IGF2_DMR	11:1779138	-0.00184818	0.913319	0.981203
IGF2_DMR	11:1820283	-0.00226612	0.905345	0.981203
IGF2_DMR	11:1850080	-0.00607196	0.763685	0.981203
IGF2_DMR	11:1859942	-0.00919606	0.646904	0.981203
IGF2_DMR	11:1885117	0.00173437	0.919969	0.981203
IGF2_DMR	11:1886306	-0.000770362	0.959246	0.981203
IGF2_DMR	11:1897968	-0.0059561	0.739189	0.981203
IGF2_DMR	11:1902097	0.00513546	0.744856	0.981203
IGF2_DMR	11:1945456	-0.00160575	0.925767	0.981203
IGF2_DMR	11:1997572	0.00062391	0.973064	0.981203
IGF2_DMR	11:2008936	0.00845235	0.619229	0.981203
IGF2_DMR	11:2022023	0.000958324	0.953187	0.981203
IGF2_DMR	11:2051475	-0.00103782	0.949837	0.981203
IGF2_DMR	11:2108794	-0.00317445	0.858816	0.981203
IGF2_DMR	11:2501159	0.000417456	0.981203	0.981203
IGF2_DMR	11:2565523	-0.00329154	0.859067	0.981203
