# Supplementary material for: Differential methylation of enhancer at IGF2 is associated with abnormal dopamine synthesis in major psychosis
Source: Nat Commun. 2019 May 3;10:2046. doi: 10.1038/s41467-019-09786-7 (PMC6499808; doi:10.1038/s41467-019-09786-7)
Supplement: Supplementary file 12 — Supplementary Data 10 [file 41467_2019_9786_MOESM12_ESM.xlsx]

## Sheet: Data S10
Supplementary Data 10. Summary statistics for processing pipeline of targeted bisulfite sequencing (SeqCapEPI)
Sample name	Raw reads pairs	Trimmed raw read pairs	Aligned read pairs, after cleaning	Trimmed reads as % raw	Aligned reads (after cleaning), as % trimmed raw reads	Cell of origin	Batch	Patient ID
10Redoneg	17497584	13335161	9229189	0.762114	0.692094	NeuN-	2	10
10Redopos	15857995	12237059	9756143	0.771665	0.797262	NeuN+	2	10
20Redoneg	13911164	9346092	7018446	0.671841	0.75095	NeuN-	2	20
20Redopos	15805895	12204746	9919156	0.772164	0.812729	NeuN+	2	20
23Redoneg	15777752	11473371	8229607	0.727187	0.717279	NeuN-	2	23
23Redopos	18094252	13951345	11002275	0.771037	0.788618	NeuN+	2	23
24Redoneg	17835763	13771807	10578966	0.772146	0.768161	NeuN-	2	24
24Redopos	16910308	13045271	9391271	0.771439	0.719898	NeuN+	2	24
25Redoneg	15915937	11556750	8760804	0.726112	0.758068	NeuN-	2	25
25Redopos	18055938	13083600	10032784	0.724615	0.766821	NeuN+	2	25
27neg	16085266	12413015	9123009	0.771701	0.734955	NeuN-	2	27
27pos	15060670	10785283	7519387	0.716122	0.69719	NeuN+	2	27
2Redoneg	17281570	13326550	9979839	0.771142	0.748869	NeuN-	2	2
2Redopos	16398599	12663980	9562364	0.77226	0.755084	NeuN+	2	2
33neg	17538598	12564747	7990983	0.716405	0.635984	NeuN-	2	33
33pos	13943536	10122494	7221205	0.725963	0.713382	NeuN+	2	33
37neg	17674693	12809461	8985457	0.724735	0.70147	NeuN-	2	37
37pos	16372590	12679155	9410683	0.774414	0.742217	NeuN+	2	37
4neg	17314944	13333287	10124608	0.770045	0.759348	NeuN-	2	4
4pos	16867548	12306563	9293694	0.7296	0.755182	NeuN+	2	4
58neg	17427987	12503440	8349620	0.717435	0.667786	NeuN-	2	58
58pos	15793447	12099264	9319481	0.766094	0.770252	NeuN+	2	58
66Redoneg	14857132	10731936	7753374	0.722342	0.722458	NeuN-	2	66
66Redopos	15162306	11710828	9435986	0.772365	0.805749	NeuN+	2	66
69neg	17414359	13399700	10492007	0.769463	0.783003	NeuN-	2	69
69pos	15455277	11301513	7848402	0.73124	0.694456	NeuN+	2	69
70neg	14867202	10754406	7591017	0.723364	0.705852	NeuN-	2	70
70pos	15905712	11426958	8860776	0.718419	0.775427	NeuN+	2	70
74neg	16853453	12270621	9260841	0.728078	0.754717	NeuN-	2	74
74pos	17047096	13119422	10364474	0.769599	0.79001	NeuN+	2	74
75neg	13124022	10040872	4748863	0.765076	0.472953	NeuN-	2	75
75pos	7383578	5236720	2434465	0.709239	0.464884	NeuN+	2	75
79neg	14733770	10330843	7320405	0.701168	0.708597	NeuN-	2	79
79pos	16756449	12947143	9859878	0.772666	0.761549	NeuN+	2	79
80neg	18470823	14283376	11219827	0.773294	0.785516	NeuN-	2	80
80pos	16530157	11940437	7973752	0.722343	0.667794	NeuN+	2	80
81neg	17284811	12573010	7998264	0.727402	0.636146	NeuN-	2	81
81pos	16865366	12274902	7843523	0.727817	0.638989	NeuN+	2	81
87neg	16328099	11794528	7944586	0.722345	0.673582	NeuN-	2	87
87pos	14484756	10434230	6553155	0.720359	0.628044	NeuN+	2	87
92neg	18318918	14235071	10462454	0.777069	0.734977	NeuN-	2	92
92pos	7341173	5661154	3399899	0.771151	0.600566	NeuN+	2	92
9Redoneg	17759171	13780764	10021667	0.77598	0.727221	NeuN-	2	9
9Redopos	11301614	8201262	5788444	0.725672	0.705799	NeuN+	2	9
31-1re_S1	30273603	20940296	4253500	0.691701	0.203125	NeuN+	1	31
31-2re_S2	25975164	18204254	3718117	0.700833	0.204244	NeuN+	1	31
31-3re_S3	32829902	22828574	4683449	0.695359	0.205157	NeuN+	1	31
36re_S10	21918080	15195792	3319871	0.693299	0.218473	NeuN+	1	36
41re_S12	31056703	21752469	4666939	0.700411	0.214548	NeuN+	1	41
76-1re_S7	28110177	19527749	4051024	0.694686	0.20745	NeuN+	1	76
76-2re_S8	29963474	21127314	4441069	0.705102	0.210205	NeuN+	1	76
76-3re_S9	30506887	20287098	4392839	0.665001	0.216534	NeuN+	1	76
77re_S11	27375521	19022652	4061464	0.694878	0.213507	NeuN+	1	77
88re_S6	28280404	19689231	4128196	0.696215	0.209668	NeuN+	1	88
90re_S4	41456622	28603891	5683847	0.689972	0.198709	NeuN+	1	90
95re_S5	34490360	24200526	5047550	0.701661	0.208572	NeuN+	1	95
mean	1.89269e+07	1.37757e+07	7.65041e+06	0.733604	0.60718
min	7341173	5236720	2434465	0.665001	0.198709
max	41456622	28603891	11219827	0.777069	0.812729
