# Supplementary material for: Differential methylation of enhancer at IGF2 is associated with abnormal dopamine synthesis in major psychosis
Source: Nat Commun. 2019 May 3;10:2046. doi: 10.1038/s41467-019-09786-7 (PMC6499808; doi:10.1038/s41467-019-09786-7)
Supplement: Supplementary file 13 — Supplementary Data 11 [file 41467_2019_9786_MOESM13_ESM.xlsx]

## Sheet: Data S11
Supplementary Data 11. RNA-seq of wild-type and Igf2 enhancer knockout mice
Sample	Raw reads (before trimming)	Raw reads after trimming	% lost to trimming	Uniquely aligned reads	Genotype	Sex	Tissue region	RIN
1	34406582	34162877	0.007	30755657	KO	F	FX	10
2	35890066	35663184	0.006	32315729	WT	F	FX	10
3	35417102	35230896	0.005	31882005	KO	F	FX	9.5
4	36631353	36410907	0.006	32778499	WT	F	FX	10
5	34448451	34224785	0.006	30803215	KO	F	FX	10
6	36044810	35845993	0.006	32268598	WT	F	FX	9.5
7	37484814	37250417	0.006	33484038	KO	M	FX	9.4
8	36653561	36455600	0.005	33037666	WT	M	FX	10
9	42027601	41793899	0.006	37702368	KO	M	FX	9.4
10	35696324	35429836	0.007	31972445	WT	M	FX	10
11	35936177	35719625	0.006	32082550	KO	M	FX	10
12	37490002	37250861	0.006	33719825	WT	M	FX	9.9
13	34623093	34412257	0.006	30847999	KO	F	STR	8.6
14	34404631	34205382	0.006	30675899	WT	F	STR	8.9
15	37075484	36854650	0.006	33093027	KO	F	STR	9.2
16	33352838	33173803	0.005	29675791	WT	F	STR	9.5
17	35560878	35336128	0.006	31662395	KO	F	STR	9.3
18	39267596	38975999	0.007	35011850	WT	F	STR	9
19	36322843	36114393	0.006	32364422	KO	M	STR	9.4
20	35115855	34888954	0.006	31299664	WT	M	STR	9.3
21	36312431	36075742	0.00651813	32332215	KO	M	STR	9.3
22	41262477	40912425	0.00848354	36625594	WT	M	STR	9
23	45788089	45490471	0.0064999	40902963	KO	M	STR	9.5
24	40375245	40134645	0.0059591	35991686	WT	M	STR	9
25	42785706	42546481	0.00559124	38185406	KO	F	STR	9.5
26	47611438	47292442	0.00669999	42517983	WT	M	STR	9.7
27	42325410	42057908	0.00632013	37713401	KO	M	STR	9.4
Max	47611438	47292442	0.00848354	42517983
Mean	37789291	3.75522e+07	0.00615082	3.37668e+07
Min	33352838	33173803	0.005	29675791
