# Supplementary material for: Differential methylation of enhancer at IGF2 is associated with abnormal dopamine synthesis in major psychosis
Source: Nat Commun. 2019 May 3;10:2046. doi: 10.1038/s41467-019-09786-7 (PMC6499808; doi:10.1038/s41467-019-09786-7)
Supplement: Supplementary file 14 — Supplementary Data 12 [file 41467_2019_9786_MOESM14_ESM.xlsx]

## Sheet: Data S12
Supplementary Data 12. Differential expression in Igf2enh-/- mice in frontal cortex
Gene.stable.ID	logFC	logCPM	LR	PValue	FDR	gene.name
ENSMUSG00000000001	-0.070482	5.23038	1.6735	0.195791	0.638282	Gnai3
ENSMUSG00000000056	-0.123746	5.74856	5.01931	0.0250661	0.290165	Narf
ENSMUSG00000000058	-0.137059	5.45714	7.11645	0.00763797	0.165305	Cav2
ENSMUSG00000000078	0.14806	6.08032	7.687	0.00556199	0.143517	Klf6
ENSMUSG00000000085	-0.0132043	5.40701	0.102462	0.748895	0.942121	Scmh1
ENSMUSG00000000088	0.065372	6.87094	1.32416	0.249847	0.694071	Cox5a
ENSMUSG00000000093	-0.172433	1.30236	2.02708	0.154517	0.593046	Tbx2
ENSMUSG00000000126	-0.141982	4.94921	2.96894	0.0848776	0.480385	Wnt9a
ENSMUSG00000000127	0.0474302	3.79275	0.524928	0.468747	0.841736	Fer
ENSMUSG00000000131	-0.0167231	6.55499	0.166181	0.683528	0.921346	Xpo6
ENSMUSG00000000134	-0.0723248	5.46765	3.0957	0.0784993	0.467108	Tfe3
ENSMUSG00000000142	-0.0193777	5.25212	0.0634777	0.801081	0.958354	Axin2
ENSMUSG00000000148	-0.121703	4.50974	5.87811	0.0153302	0.226316	Brat1
ENSMUSG00000000149	0.00525088	6.06406	0.0129208	0.9095	0.984778	Gna12
ENSMUSG00000000167	0.0676879	1.18164	0.264597	0.60698	0.898884	Pih1d2
ENSMUSG00000000168	0.00533001	7.00085	0.013685	0.906874	0.984129	Dlat
ENSMUSG00000000171	0.0437548	5.89986	1.06177	0.302812	0.73699	Sdhd
ENSMUSG00000000184	-0.188615	6.8941	9.9066	0.00164687	0.0717211	Ccnd2
ENSMUSG00000000194	0.019581	5.84947	0.225599	0.634807	0.908221	Gpr107
ENSMUSG00000000197	0.00620943	6.91358	0.010527	0.918279	0.987129	Nalcn
ENSMUSG00000000202	0.119175	4.41816	1.83721	0.175279	0.614821	Btbd17
ENSMUSG00000000223	-0.158439	7.00555	8.34163	0.00387467	0.114888	Drp2
ENSMUSG00000000247	-0.0630263	6.10385	0.941455	0.331904	0.75975	Lhx2
ENSMUSG00000000253	-0.0350966	5.00602	0.456432	0.499296	0.85513	Gmpr
ENSMUSG00000000266	-0.0103297	4.72272	0.0395412	0.84238	0.968112	Mid2
ENSMUSG00000000275	0.094551	2.98815	0.532321	0.465633	0.839737	Trim25
ENSMUSG00000000276	-0.0514332	6.70921	0.810743	0.367901	0.782161	Dgke
ENSMUSG00000000278	-0.0554349	3.86593	0.750015	0.386471	0.795079	Scpep1
ENSMUSG00000000282	-0.199383	5.80879	6.58778	0.0102681	0.189031	Mnt
ENSMUSG00000000290	0.0289405	1.89913	0.0637231	0.800705	0.958311	Itgb2
ENSMUSG00000000295	0.0495719	3.10682	0.525709	0.468416	0.841651	Hddc2
ENSMUSG00000000296	0.111461	4.17204	3.08321	0.0791045	0.468615	Tpd52l1
ENSMUSG00000000303	-0.00124377	1.52772	3.18098e-05	0.9955	0.998673	Cdh1
ENSMUSG00000000305	0.348183	4.47473	10.5086	0.00118821	0.0590352	Cdh4
ENSMUSG00000000308	0.0845591	7.60358	4.50053	0.0338843	0.333955	Ckmt1
ENSMUSG00000000317	0.0775108	1.12703	0.212372	0.644915	0.912129	Bcl6b
ENSMUSG00000000325	0.0554937	5.35591	1.79759	0.180005	0.62062	Arvcf
ENSMUSG00000000326	0.025324	6.01003	0.364236	0.546163	0.87433	Comt
ENSMUSG00000000339	-0.108405	5.3281	4.38053	0.0363516	0.343222	Rtca
ENSMUSG00000000340	0.0259251	4.28157	0.170663	0.679523	0.920788	Dbt
ENSMUSG00000000346	0.0163409	6.58871	0.1481	0.700358	0.927649	Dazap2
ENSMUSG00000000355	-0.0475884	5.15925	1.00317	0.316545	0.746782	Mcts1
ENSMUSG00000000374	0.00295908	6.88029	0.00529034	0.942017	0.990091	Trappc10
ENSMUSG00000000378	-0.0321268	4.77289	0.434439	0.509819	0.859935	Ccm2
ENSMUSG00000000384	-0.0560352	4.71945	1.27333	0.259144	0.702019	Tbrg4
ENSMUSG00000000392	0.0782391	2.12844	0.363153	0.54676	0.874817	Fap
ENSMUSG00000000399	0.00625642	6.36525	0.0201865	0.887017	0.97962	Ndufa9
ENSMUSG00000000416	-0.0594982	7.14677	1.36336	0.242956	0.687746	Cttnbp2
ENSMUSG00000000420	-0.0306024	5.48137	0.368519	0.543813	0.873243	Galnt1
ENSMUSG00000000439	-0.00714054	4.98905	0.0210282	0.884702	0.97962	Mkrn2
ENSMUSG00000000440	-0.164779	2.56756	1.83332	0.175736	0.615047	Pparg
ENSMUSG00000000441	-0.0683854	6.1599	2.16502	0.141182	0.575298	Raf1
ENSMUSG00000000486	-0.0311455	1.15061	0.0620001	0.803362	0.959341	2018-09-01
ENSMUSG00000000489	-0.111801	4.8655	0.871354	0.350581	0.771766	Pdgfb
ENSMUSG00000000530	-0.00998333	3.76784	0.0202115	0.886948	0.97962	Acvrl1
ENSMUSG00000000531	-0.125799	5.9144	3.54679	0.0596606	0.422345	Grasp
ENSMUSG00000000532	-0.0122926	7.47855	0.0746944	0.784621	0.953208	Acvr1b
ENSMUSG00000000538	-0.0381006	8.43891	1.11383	0.291252	0.726921	Tom1l2
ENSMUSG00000000552	-0.0377525	6.28584	0.446819	0.503849	0.85715	Zfp385a
ENSMUSG00000000555	0.156606	1.10595	1.18794	0.275746	0.714406	Itga5
ENSMUSG00000000560	0.0500871	7.73439	1.23338	0.266751	0.708596	Gabra2
ENSMUSG00000000561	-0.0790767	5.00571	3.04986	0.0807443	0.470872	Wdr77
ENSMUSG00000000563	0.0178523	7.30002	0.142291	0.706014	0.92826	Atp5f1
ENSMUSG00000000567	0.142258	5.28391	2.59226	0.107387	0.521958	Sox9
ENSMUSG00000000568	0.00342477	7.57431	0.00836851	0.927112	0.987326	Hnrnpd
ENSMUSG00000000581	0.0877085	5.27804	3.05698	0.080391	0.470727	C1d
ENSMUSG00000000594	-0.0333579	5.97684	0.499878	0.479554	0.846941	Gm2a
ENSMUSG00000000600	0.0155542	6.05989	0.0815753	0.775174	0.950953	Krit1
ENSMUSG00000000605	-0.0305983	7.85784	0.717364	0.39701	0.802479	Clcn4
ENSMUSG00000000627	-0.0560192	5.7911	1.36006	0.243526	0.688038	Sema4f
ENSMUSG00000000628	0.160868	2.32954	2.10306	0.147004	0.583421	Hk2
ENSMUSG00000000631	-0.0271218	8.05658	0.366321	0.545017	0.873764	Myo18a
ENSMUSG00000000632	0.132868	7.28887	1.97395	0.16003	0.600039	Sez6
ENSMUSG00000000693	0.200136	1.9061	3.14868	0.0759886	0.461267	Loxl3
ENSMUSG00000000708	-0.091371	4.27742	1.38864	0.238635	0.68358	Kat2b
ENSMUSG00000000711	0.0538542	6.44985	2.13415	0.14405	0.580703	Rab5b
ENSMUSG00000000732	-0.0089489	1.19821	0.00400647	0.94953	0.991315	Icosl
ENSMUSG00000000738	-0.0996922	5.87013	4.00182	0.0454513	0.377686	Spg7
ENSMUSG00000000740	-0.0093846	6.06798	0.0322198	0.857546	0.972129	Rpl13
ENSMUSG00000000743	0.000211386	6.20907	2.58209e-05	0.995946	0.998748	Chmp1a
ENSMUSG00000000751	-0.0171945	5.35973	0.152905	0.695774	0.926786	Rpa1
ENSMUSG00000000753	0.240897	3.10408	4.18094	0.040881	0.360926	Serpinf1
ENSMUSG00000000759	0.00118813	5.26684	0.000738668	0.978317	0.995296	Tubgcp3
ENSMUSG00000000776	-0.0495994	4.41675	0.703819	0.401504	0.805196	Polr3d
ENSMUSG00000000782	0.0919365	2.0969	0.610942	0.434433	0.823877	Tcf7
ENSMUSG00000000787	-0.0958515	8.02197	3.44428	0.063471	0.432193	Ddx3x
ENSMUSG00000000792	0.0419057	2.60146	0.179483	0.671818	0.919329	Slc5a5
ENSMUSG00000000794	0.120348	4.20066	1.3153	0.251438	0.695384	Kcnn3
ENSMUSG00000000804	0.0174434	7.74755	0.137609	0.71067	0.929507	Usp32
ENSMUSG00000000805	-0.183848	4.8365	3.39015	0.065587	0.437848	Car4
ENSMUSG00000000811	0.0435951	2.67407	0.139363	0.708915	0.928775	Txnrd3
ENSMUSG00000000823	-0.0467859	6.5778	1.35329	0.244704	0.68913	Zfp512b
ENSMUSG00000000826	-0.00791587	8.76599	0.050023	0.823023	0.964705	Dnajc5
ENSMUSG00000000827	0.0501503	5.43661	1.5905	0.207254	0.648036	Tpd52l2
ENSMUSG00000000838	-0.0384405	6.7281	0.569219	0.45057	0.830427	Fmr1
ENSMUSG00000000861	-0.0428544	6.76735	0.720001	0.396144	0.802479	Bcl11a
ENSMUSG00000000876	0.0162458	3.86189	0.0464542	0.829352	0.9662	Pxmp4
ENSMUSG00000000881	0.0394536	7.71497	0.891928	0.344955	0.767755	Dlg3
ENSMUSG00000000884	-0.0948579	1.79725	0.989109	0.31996	0.74936	Gnb1l
ENSMUSG00000000901	0.336403	0.734179	3.20495	0.0734159	0.457595	Mmp11
ENSMUSG00000000902	0.0193086	5.73731	0.227455	0.633417	0.907749	Smarcb1
ENSMUSG00000000915	-0.0116233	6.68624	0.0665387	0.796445	0.95708	Hip1r
ENSMUSG00000000916	0.000833709	3.66638	0.000110842	0.9916	0.998244	Nsun5
ENSMUSG00000000934	0.0973457	3.33828	1.43017	0.231736	0.675759	Top1mt
ENSMUSG00000000948	-0.120775	3.37185	2.06673	0.150544	0.587697	Gm38393
ENSMUSG00000000957	0.500116	3.26924	18.8652	1.40292e-05	0.00296229	Mmp14
ENSMUSG00000000958	-0.143837	0.842025	0.997554	0.317903	0.747202	Slc7a7
ENSMUSG00000000959	-0.0407774	5.1902	0.68675	0.407272	0.806753	Oxa1l
ENSMUSG00000000976	0.0222597	4.42175	0.206132	0.649816	0.913994	Heatr6
ENSMUSG00000001016	0.0214905	6.24517	0.357615	0.549834	0.876553	Ilf2
ENSMUSG00000001017	0.00115329	6.92688	0.00100728	0.974681	0.994575	Chtop
ENSMUSG00000001018	0.0364091	5.53628	0.518667	0.471411	0.842686	Snapin
ENSMUSG00000001025	0.0242614	3.73448	0.12452	0.724182	0.935543	S100a6
ENSMUSG00000001029	-0.226426	0.925032	2.06581	0.150635	0.587697	Icam2
ENSMUSG00000001034	-0.0515211	4.41063	0.684412	0.408072	0.807422	Mapk7
ENSMUSG00000001036	-0.00927566	6.98451	0.0389156	0.843616	0.968112	Epn2
ENSMUSG00000001039	0.148816	3.30221	3.86225	0.049384	0.387708	B9d1
ENSMUSG00000001052	-0.0331491	6.02613	0.633183	0.42619	0.818887	Sec24b
ENSMUSG00000001053	0.245902	3.33004	6.06503	0.0137884	0.215905	N4bp3
ENSMUSG00000001054	-0.0607428	5.29907	1.40906	0.235212	0.678236	Rmnd5b
ENSMUSG00000001056	0.0115738	4.4806	0.0410978	0.839349	0.968112	Nhp2
ENSMUSG00000001062	-0.0228731	6.07868	0.288609	0.591113	0.893951	Vps9d1
ENSMUSG00000001065	-0.0599935	4.35972	0.97633	0.323107	0.751898	Zfp276
ENSMUSG00000001082	0.0457256	4.00224	0.514688	0.473116	0.844039	Mfsd10
ENSMUSG00000001089	-0.0118225	6.97059	0.0254217	0.873321	0.97769	Luzp1
ENSMUSG00000001098	0.0923973	5.96101	3.63202	0.0566781	0.414367	Kctd10
ENSMUSG00000001100	-0.000470688	6.35178	0.000130377	0.99089	0.998244	Poldip2
ENSMUSG00000001103	0.272001	1.05603	3.71575	0.0539013	0.404871	Sebox
ENSMUSG00000001105	-0.0452871	5.64352	0.914488	0.338927	0.765206	Ift20
ENSMUSG00000001119	0.369354	5.72101	4.96903	0.0258051	0.293328	Col6a1
ENSMUSG00000001120	0.080371	5.4058	2.57313	0.108692	0.525074	Pcbp3
ENSMUSG00000001123	-0.0249791	2.22989	0.0746858	0.784633	0.953208	Lgals9
ENSMUSG00000001127	0.00703989	7.21178	0.0377429	0.84596	0.968373	Araf
ENSMUSG00000001128	-0.0786012	3.61497	0.775004	0.378673	0.788111	Cfp
ENSMUSG00000001134	0.359429	1.64539	9.7863	0.00175817	0.0749292	Uxt
ENSMUSG00000001138	-0.0697815	5.15094	2.59548	0.107169	0.521366	Cnnm3
ENSMUSG00000001143	0.284967	5.14322	27.5134	1.5601e-07	0.000120787	Lman2l
ENSMUSG00000001150	0.0259074	6.03081	0.344761	0.557094	0.879512	Mcm3ap
ENSMUSG00000001151	-0.0512987	5.46787	0.814057	0.366924	0.781826	Pcnt
ENSMUSG00000001156	-0.104538	4.81977	4.91115	0.0266839	0.298499	Mxd1
ENSMUSG00000001157	-0.0203649	5.09855	0.244589	0.620911	0.90358	Gmcl1
ENSMUSG00000001158	0.0773977	5.03334	2.29944	0.129421	0.559212	Snrnp27
ENSMUSG00000001166	-0.220997	0.60566	1.77973	0.182183	0.62335	Oas1c
ENSMUSG00000001173	-0.0320297	6.22794	0.553344	0.456955	0.83396	Ocrl
ENSMUSG00000001175	-0.0340967	11.9617	0.91412	0.339024	0.765206	Calm1
ENSMUSG00000001211	-0.0282167	8.23817	0.285563	0.593078	0.894465	Agpat3
ENSMUSG00000001227	-0.0418822	7.14353	0.903874	0.341745	0.766054	Sema6b
ENSMUSG00000001229	0.0669561	6.33733	2.41445	0.12022	0.545197	Dpp9
ENSMUSG00000001240	0.0440154	3.12233	0.169136	0.68088	0.920788	Ramp2
ENSMUSG00000001247	0.238559	2.54095	4.63857	0.031261	0.320805	Lsr
ENSMUSG00000001248	-0.006951	6.85123	0.0205712	0.885953	0.97962	Gramd1a
ENSMUSG00000001249	0.101527	1.21538	0.405116	0.524459	0.865158	Hpn
ENSMUSG00000001260	0.0382155	4.56798	0.363974	0.546307	0.87433	Gabrg1
ENSMUSG00000001270	-0.0442785	9.76525	0.617211	0.432086	0.82286	Ckb
ENSMUSG00000001280	0.0399865	4.87791	0.388064	0.533319	0.86965	Sp1
ENSMUSG00000001285	0.0963894	3.79068	2.74825	0.0973609	0.504924	Myg1
ENSMUSG00000001288	-0.111655	3.2742	1.962	0.1613	0.600876	Rarg
ENSMUSG00000001289	0.0729718	6.14677	1.4787	0.223978	0.668959	Pfdn5
ENSMUSG00000001300	0.0416744	6.03084	0.376995	0.539216	0.872106	Efnb2
ENSMUSG00000001305	0.0724873	3.29626	0.911642	0.339679	0.765206	Rrp15
ENSMUSG00000001313	0.0434052	6.03645	0.406461	0.523771	0.864908	Rnd2
ENSMUSG00000001323	0.0252576	6.69923	0.344107	0.557468	0.879528	Srr
ENSMUSG00000001333	-0.154868	1.89061	1.20996	0.271339	0.710653	Sync
ENSMUSG00000001334	-0.11593	6.21588	1.01549	0.313592	0.745221	Fndc5
ENSMUSG00000001366	-0.20725	6.32982	15.4436	8.50022e-05	0.0109684	Fbxo9
ENSMUSG00000001376	-0.00498047	6.23843	0.00756304	0.930699	0.988174	Vps50
ENSMUSG00000001380	0.0258972	6.50598	0.41962	0.517127	0.862146	Hars
ENSMUSG00000001383	0.0136588	7.58141	0.135983	0.712307	0.93017	Zmat2
ENSMUSG00000001415	-0.0274359	6.55753	0.478037	0.489313	0.850575	Smg5
ENSMUSG00000001416	0.0382249	6.45854	1.05902	0.303439	0.73699	Cct3
ENSMUSG00000001418	0.0545678	4.97672	1.16142	0.281171	0.718247	Glmp
ENSMUSG00000001419	-0.0670564	8.2333	3.44121	0.0635892	0.432494	Mef2d
ENSMUSG00000001424	0.00678372	6.23811	0.0321983	0.857593	0.972129	Snd1
ENSMUSG00000001435	0.146725	2.26408	1.0283	0.310558	0.743451	Col18a1
ENSMUSG00000001436	-0.115002	3.94984	3.73541	0.0532706	0.402186	Slc19a1
ENSMUSG00000001440	0.00554641	7.63614	0.0146903	0.90353	0.983064	Kpnb1
ENSMUSG00000001441	0.0656807	7.76709	2.77066	0.0960065	0.503177	Npepps
ENSMUSG00000001445	0.0170263	5.25279	0.130146	0.718281	0.932774	Mrpl10
ENSMUSG00000001467	-0.0398448	5.82129	0.498435	0.480189	0.846941	Cyp51
ENSMUSG00000001472	-0.026389	9.31384	0.500892	0.479109	0.846887	Tcf25
ENSMUSG00000001482	-0.0294736	5.29879	0.437198	0.508478	0.859801	Def8
ENSMUSG00000001506	0.408825	3.5147	6.90191	0.00861036	0.175502	Col1a1
ENSMUSG00000001507	-0.137939	4.35235	5.85784	0.0155078	0.22762	Itga3
ENSMUSG00000001517	-0.0782079	1.24295	0.313333	0.575642	0.887638	Foxm1
ENSMUSG00000001518	0.0210985	3.61619	0.0804824	0.776645	0.95125	Itfg2
ENSMUSG00000001520	0.126102	2.3747	1.49699	0.221135	0.665364	Nrip2
ENSMUSG00000001521	0.0111088	4.58185	0.0280562	0.866977	0.975823	Tulp3
ENSMUSG00000001524	0.0862741	3.54095	2.13038	0.144405	0.580707	Gtf2h4
ENSMUSG00000001525	0.0986203	8.72669	5.41278	0.0199898	0.261331	Tubb5
ENSMUSG00000001542	-0.0800744	5.32257	0.944319	0.33117	0.759281	Ell2
ENSMUSG00000001552	0.196747	5.24946	16.5948	4.62776e-05	0.00724635	Jup
ENSMUSG00000001555	0.0842256	1.84326	0.783715	0.376007	0.786202	Fkbp10
ENSMUSG00000001569	-0.0563338	5.11573	1.9491	0.162684	0.601689	Nom1
ENSMUSG00000001576	0.00583821	6.94629	0.0262056	0.871399	0.977481	Ergic1
ENSMUSG00000001627	-0.0770586	5.42729	2.10591	0.146731	0.583411	Ifrd1
ENSMUSG00000001630	-0.0445004	5.08804	0.820719	0.36497	0.781666	Stk38l
ENSMUSG00000001632	-0.0108752	5.35353	0.0523403	0.81904	0.962893	Brpf1
ENSMUSG00000001642	-0.0161632	4.08283	0.0609411	0.805015	0.959341	Akr1b3
ENSMUSG00000001663	-0.0863361	2.52802	0.490247	0.483817	0.848471	Gstt1
ENSMUSG00000001666	-0.12775	2.56381	1.54123	0.214434	0.655772	Ddt
ENSMUSG00000001674	0.0582812	3.40016	0.801814	0.370552	0.783978	Ddx18
ENSMUSG00000001687	-0.0347751	7.31497	0.28414	0.594	0.894918	Ubl3
ENSMUSG00000001700	0.10229	3.83995	1.43484	0.230976	0.674782	Gramd3
ENSMUSG00000001707	0.0530438	4.24292	0.885706	0.346644	0.768261	Eef1e1
ENSMUSG00000001729	-0.0462675	7.06554	1.27456	0.258912	0.701964	Akt1
ENSMUSG00000001750	0.0468516	3.65677	0.399041	0.527585	0.86698	Tcirg1
ENSMUSG00000001751	0.00860291	2.90403	0.0118084	0.913467	0.985834	Naglu
ENSMUSG00000001755	0.0691084	4.33132	1.16299	0.280846	0.71795	Ppat
ENSMUSG00000001761	0.0371192	3.36932	0.307705	0.579092	0.889218	Smo
ENSMUSG00000001763	0.0840888	4.38692	1.58785	0.207633	0.648483	Tspan33
ENSMUSG00000001767	-0.0488323	4.08657	0.740582	0.389474	0.797255	Crnkl1
ENSMUSG00000001768	0.0592296	4.90954	0.376275	0.539604	0.872106	Rin2
ENSMUSG00000001773	0.210733	3.24928	6.12362	0.0133387	0.213229	Folh1
ENSMUSG00000001774	0.113386	6.40428	4.22458	0.0398425	0.358425	Chordc1
ENSMUSG00000001783	0.0125456	6.43522	0.110947	0.739068	0.939826	Rtcb
ENSMUSG00000001785	-0.02469	4.25998	0.189388	0.663426	0.918992	Pwp1
ENSMUSG00000001786	-0.0793199	4.30693	2.06667	0.15055	0.587697	Fbxo7
ENSMUSG00000001794	0.0800461	6.55442	3.98036	0.0460337	0.379401	Capns1
ENSMUSG00000001802	-0.0220324	6.7563	0.194582	0.65913	0.918078	Lrp3
ENSMUSG00000001829	0.0674043	5.83915	3.31541	0.0686333	0.44695	Clpb
ENSMUSG00000001833	-0.000246259	9.15651	2.57259e-05	0.995953	0.998748	2018-09-07
ENSMUSG00000001844	0.00207474	4.11041	0.000854151	0.976684	0.99518	Zdhhc4
ENSMUSG00000001847	0.025949	7.94447	0.616204	0.432462	0.823248	Rac1
ENSMUSG00000001855	-0.000445674	5.4607	0.000110583	0.99161	0.998244	Nup214
ENSMUSG00000001864	0.101366	2.38699	0.559807	0.454338	0.832777	Aif1l
ENSMUSG00000001870	0.0705741	3.80363	0.779909	0.377169	0.787296	Ltbp1
ENSMUSG00000001891	0.0263778	6.5462	0.299749	0.58404	0.890793	Ugp2
ENSMUSG00000001901	0.0872505	1.70123	0.544989	0.460372	0.836255	Kcnh6
ENSMUSG00000001909	-0.0647638	6.04688	2.4612	0.11669	0.539186	Trmt1
ENSMUSG00000001910	-0.0240963	6.73203	0.44054	0.506862	0.858591	Nacc1
ENSMUSG00000001911	-0.112675	8.33121	3.95892	0.0466237	0.38198	Nfix
ENSMUSG00000001918	-0.112486	1.33955	0.563482	0.452861	0.83218	Slc1a5
ENSMUSG00000001924	0.0314265	8.39908	0.569804	0.450337	0.830427	Uba1
ENSMUSG00000001930	-0.0729194	4.75679	0.462248	0.496575	0.853558	Vwf
ENSMUSG00000001942	0.159886	4.80376	3.53769	0.059989	0.424154	Siae
ENSMUSG00000001943	-0.139379	1.42183	1.41643	0.233993	0.677533	Vsig2
ENSMUSG00000001946	0.00736333	3.91891	0.00980468	0.921124	0.987326	Esam
ENSMUSG00000001962	-0.0445829	4.3805	0.4259	0.514008	0.861066	Fam50a
ENSMUSG00000001964	-0.0421014	4.74586	0.710989	0.399116	0.803041	Emd
ENSMUSG00000001983	0.0848179	3.3161	1.32838	0.249094	0.69388	Taco1
ENSMUSG00000001985	0.132735	6.70304	1.32464	0.249762	0.694071	Grik3
ENSMUSG00000001986	-0.00870397	8.47245	0.0288967	0.865018	0.975016	Gria3
ENSMUSG00000001988	0.0827978	4.10225	1.74888	0.186017	0.627386	Npas1
ENSMUSG00000001995	-0.096707	6.01442	4.79446	0.0285513	0.306917	Sipa1l2
ENSMUSG00000001998	-0.039977	3.78155	0.219828	0.639171	0.909064	Ap4e1
ENSMUSG00000001999	0.072212	3.73069	0.918813	0.337787	0.764423	Blvra
ENSMUSG00000002006	-0.043848	7.31728	1.39613	0.237373	0.681225	Pdzd4
ENSMUSG00000002007	-0.0181676	2.56116	0.0169275	0.896483	0.981088	Srpk3
ENSMUSG00000002010	0.00243809	6.6572	0.00451638	0.946419	0.990924	Idh3g
ENSMUSG00000002012	0.0320352	5.69222	0.100926	0.750721	0.94313	Pnck
ENSMUSG00000002014	0.0648172	4.8494	2.18526	0.139338	0.572424	Ssr4
ENSMUSG00000002015	0.118907	5.34477	6.0572	0.0138497	0.215995	Bcap31
ENSMUSG00000002017	-0.0857432	5.51943	2.54042	0.110965	0.527038	Fam98a
ENSMUSG00000002028	-0.0493282	7.16528	0.356758	0.550312	0.876875	Kmt2a
ENSMUSG00000002031	0.00634863	5.05223	0.0180613	0.893092	0.980804	Ift46
ENSMUSG00000002032	0.000846485	6.10933	0.000166578	0.989702	0.997998	Tmem25
ENSMUSG00000002043	-0.118513	2.78445	2.47642	0.115565	0.53684	Trappc6a
ENSMUSG00000002052	-0.00376488	7.54369	0.00817506	0.927957	0.98753	Supt6
ENSMUSG00000002055	-0.108772	5.24891	1.96806	0.160654	0.600347	Spag5
ENSMUSG00000002058	-0.110266	4.31538	4.93966	0.0262473	0.296638	Unc119
ENSMUSG00000002059	-0.0979991	3.63559	1.46473	0.226179	0.670645	Rab34
ENSMUSG00000002064	0.0565258	5.13983	1.31316	0.251823	0.695775	Sdf2
ENSMUSG00000002068	-0.0753949	3.75903	1.12589	0.288655	0.725593	Ccne1
ENSMUSG00000002083	-0.266617	2.31273	7.02996	0.00801569	0.170661	Bbc3
ENSMUSG00000002102	0.0312153	6.89621	0.620142	0.430995	0.82286	Psmc3
ENSMUSG00000002103	-0.0122809	6.30428	0.0776137	0.780558	0.952072	Acp2
ENSMUSG00000002105	-0.0238931	4.28062	0.234144	0.628468	0.906036	Slc39a13
ENSMUSG00000002107	0.0354032	9.18151	0.833476	0.361269	0.779961	Celf2
ENSMUSG00000002108	0.339303	1.24589	7.81608	0.00517833	0.138513	Nr1h3
ENSMUSG00000002109	0.0150536	3.84744	0.0598463	0.806739	0.959341	Ddb2
ENSMUSG00000002111	0.16648	1.39588	1.90035	0.168039	0.607629	Spi1
ENSMUSG00000002129	-0.0023973	6.1984	0.0040584	0.949205	0.991315	Sf3a1
ENSMUSG00000002147	0.0706141	3.74916	0.99744	0.317931	0.747202	Stat6
ENSMUSG00000002190	-0.0114235	4.01705	0.0162992	0.898411	0.981581	Clgn
ENSMUSG00000002205	0.0559972	4.13799	1.05161	0.305137	0.738647	Vrk3
ENSMUSG00000002210	-0.0675389	4.69901	1.5547	0.212443	0.653659	Smg9
ENSMUSG00000002221	-0.0033157	5.3662	0.00560281	0.940333	0.989913	Paxip1
ENSMUSG00000002222	-0.0432523	7.41563	0.814426	0.366815	0.781826	Rmnd5a
ENSMUSG00000002227	0.000583877	3.75734	6.27706e-05	0.993679	0.998419	Mov10
ENSMUSG00000002233	0.136963	2.9282	2.66904	0.102318	0.513716	Rhoc
ENSMUSG00000002249	0.247214	1.3898	2.77723	0.0956133	0.50206	Tead3
ENSMUSG00000002250	-0.0588302	4.61134	0.611467	0.434236	0.823877	Ppard
ENSMUSG00000002257	0.0858675	1.06677	0.441052	0.506615	0.858362	Def6
ENSMUSG00000002265	-0.0679406	8.40802	1.68128	0.194754	0.637411	Peg3
ENSMUSG00000002266	0.156049	1.61753	1.21477	0.270389	0.710653	Zim1
ENSMUSG00000002274	0.131341	4.74616	3.45772	0.0629571	0.429892	Metrn
ENSMUSG00000002279	0.128014	3.77698	3.59863	0.0578274	0.416723	Lmf1
ENSMUSG00000002280	0.0692295	4.5043	1.63252	0.201355	0.643931	Narfl
ENSMUSG00000002297	0.050838	0.923657	0.150412	0.698142	0.927046	Dbf4
ENSMUSG00000002307	-0.0821881	4.36595	2.71996	0.0991008	0.508096	Daxx
ENSMUSG00000002308	-0.00735234	3.42916	0.0121849	0.912104	0.985543	Cd320
ENSMUSG00000002319	-0.0179886	6.47028	0.166145	0.683561	0.921346	Ipo4
ENSMUSG00000002320	0.00822697	4.52046	0.0280426	0.867009	0.975823	Tm9sf1
ENSMUSG00000002325	-0.199491	3.65997	7.60186	0.00583082	0.145273	Irf9
ENSMUSG00000002326	0.146257	3.92845	6.38812	0.0114886	0.20116	Gmpr2
ENSMUSG00000002329	-0.0223224	5.0587	0.2643	0.607181	0.898885	Mdp1
ENSMUSG00000002332	-0.0201447	5.58862	0.249418	0.617486	0.901679	Dhrs1
ENSMUSG00000002341	-0.0418267	8.13144	1.0422	0.307309	0.740433	Ncan
ENSMUSG00000002342	-0.00444261	4.6134	0.00741884	0.931361	0.988308	Tmem161a
ENSMUSG00000002343	-0.0086883	4.65031	0.0215723	0.88323	0.97962	Armc6
ENSMUSG00000002345	0.0175489	3.69809	0.0760932	0.782663	0.952427	Borcs8
ENSMUSG00000002346	-0.00172497	5.29804	0.00127835	0.971478	0.993416	Slc25a42
ENSMUSG00000002365	0.0728039	3.16637	0.541776	0.461697	0.836917	Snx9
ENSMUSG00000002372	0.0108829	6.07484	0.0797018	0.777702	0.951564	Ranbp3
ENSMUSG00000002379	0.00986378	5.38964	0.0396498	0.842167	0.968112	Ndufa11
ENSMUSG00000002393	-0.100276	4.98541	2.10841	0.146492	0.583259	Nr2f6
ENSMUSG00000002395	-0.00502613	5.03739	0.0088198	0.925178	0.987326	Use1
ENSMUSG00000002396	0.0690891	4.05596	1.42991	0.231779	0.675759	Ocel1
ENSMUSG00000002409	-0.117142	4.23219	3.22623	0.0724675	0.455694	Dyrk1b
ENSMUSG00000002413	-0.0764379	7.33311	3.4048	0.0650069	0.437017	Braf
ENSMUSG00000002416	0.129967	4.72809	5.11485	0.0237219	0.283219	Ndufb2
ENSMUSG00000002428	0.0910937	4.85284	2.96223	0.0852305	0.480931	Hltf
ENSMUSG00000002455	-0.0240494	5.75193	0.380471	0.537351	0.871186	Prpf6
ENSMUSG00000002458	0.039137	3.78747	0.397339	0.528467	0.867473	Rgs19
ENSMUSG00000002459	0.0791283	4.84779	2.24427	0.13411	0.563715	Rgs20
ENSMUSG00000002475	0.0129684	5.52331	0.0516012	0.8203	0.963319	Abhd3
ENSMUSG00000002477	0.0310769	4.5648	0.341122	0.559182	0.88062	Snrpd1
ENSMUSG00000002486	-0.0924328	3.80147	2.40018	0.121322	0.546885	Tchp
ENSMUSG00000002489	-0.0610551	6.59364	1.4173	0.233849	0.677533	Tiam1
ENSMUSG00000002496	0.0476934	6.82958	1.271	0.25958	0.702019	Tsc2
ENSMUSG00000002504	0.0123692	4.88138	0.0312745	0.859629	0.972939	Slc9a3r2
ENSMUSG00000002524	0.00751733	6.6702	0.0357568	0.850019	0.969271	Puf60
ENSMUSG00000002546	0.00663074	6.76819	0.0345997	0.852437	0.970394	Golga2
ENSMUSG00000002550	0.107017	4.39506	3.68838	0.0547927	0.407636	Uck1
ENSMUSG00000002578	-0.0407086	4.46465	0.353	0.55242	0.877459	Ikzf4
ENSMUSG00000002580	0.123078	5.32998	5.38561	0.0203035	0.2637	Mien1
ENSMUSG00000002602	-0.00606544	5.65413	0.0109777	0.916555	0.986874	Axl
ENSMUSG00000002603	0.0269962	2.59536	0.0580908	0.809539	0.959916	Tgfb1
ENSMUSG00000002608	0.0354649	5.57681	0.805269	0.369523	0.783454	Ccdc97
ENSMUSG00000002617	0.133089	3.96985	5.07225	0.0243118	0.285773	Zfp40
ENSMUSG00000002625	0.0712615	7.08033	1.61278	0.204101	0.645443	Akap8l
ENSMUSG00000002633	0.125949	1.73846	0.524649	0.468865	0.841736	Shh
ENSMUSG00000002635	-7.86692e-05	3.43494	1.7277e-06	0.998951	0.999736	Pdcd2l
ENSMUSG00000002658	-0.00716194	5.62949	0.0216542	0.883011	0.97962	Gtf2f1
ENSMUSG00000002660	0.0220507	4.50454	0.143883	0.704451	0.928224	Clpp
ENSMUSG00000002661	0.0668556	3.15566	0.609644	0.434922	0.823877	Alkbh7
ENSMUSG00000002679	0.00878647	3.56653	0.0166938	0.897196	0.981088	Med6
ENSMUSG00000002688	0.140237	3.21735	2.63702	0.104399	0.51721	Prkd1
ENSMUSG00000002699	0.189962	1.08895	1.53978	0.214651	0.65586	Lcp2
ENSMUSG00000002718	-0.0219115	6.31262	0.173763	0.676789	0.920343	Cse1l
ENSMUSG00000002728	0.0686953	4.92132	1.70557	0.191561	0.633895	Naa20
ENSMUSG00000002731	-0.0564404	3.54314	0.720077	0.396119	0.802479	Prkra
ENSMUSG00000002732	0.150103	0.989862	1.09599	0.295148	0.730944	Fkbp7
ENSMUSG00000002733	0.040427	5.19723	0.675188	0.411249	0.809762	Plekha3
ENSMUSG00000002741	-0.0215287	6.45154	0.322345	0.570202	0.885089	Ykt6
ENSMUSG00000002748	-0.0449882	7.26812	1.68197	0.194663	0.637411	Baz1b
ENSMUSG00000002763	0.100928	6.1559	3.86983	0.0491614	0.387708	Pex6
ENSMUSG00000002767	-0.0525552	4.50948	0.747035	0.387416	0.795962	Mrpl2
ENSMUSG00000002768	0.0203623	5.19517	0.204705	0.650949	0.914659	Mea1
ENSMUSG00000002771	0.0036607	4.57087	0.00500013	0.943627	0.990091	Grin2d
ENSMUSG00000002778	0.042038	5.62696	1.09997	0.294273	0.730494	Kdelr1
ENSMUSG00000002781	0.0179092	4.5282	0.119877	0.729168	0.937506	Tmem143
ENSMUSG00000002797	-0.0789886	3.57888	1.40338	0.236158	0.679558	Ggct
ENSMUSG00000002799	-0.0295511	5.74105	0.334244	0.563171	0.882523	Jag2
ENSMUSG00000002803	-0.0216775	5.41061	0.191183	0.661934	0.918979	Btbd6
ENSMUSG00000002804	-0.0276542	2.27432	0.106721	0.743909	0.941525	Nudt14
ENSMUSG00000002808	-0.0081356	7.10362	0.0164807	0.89785	0.981514	Epdr1
ENSMUSG00000002812	-0.000217684	5.95638	1.66239e-05	0.996747	0.998801	Flii
ENSMUSG00000002814	-0.0976258	2.17403	1.30818	0.252725	0.696594	Top3a
ENSMUSG00000002820	-0.000903984	4.56255	0.000300162	0.986177	0.997723	Atg4d
ENSMUSG00000002825	-0.042473	3.66699	0.304198	0.581263	0.889712	Qtrt1
ENSMUSG00000002831	0.658843	1.84373	2.63767	0.104356	0.517179	Plin4
ENSMUSG00000002833	-0.0283941	6.41283	0.450767	0.501971	0.856274	Hdgfl2
ENSMUSG00000002835	0.00429539	1.81609	0.00145327	0.969591	0.993416	Chaf1a
ENSMUSG00000002844	-0.000899308	6.08553	0.000560073	0.981119	0.99592	Adprh
ENSMUSG00000002845	-0.0257067	2.93849	0.116431	0.732938	0.938267	Tmem39a
ENSMUSG00000002846	0.106522	4.33546	3.93366	0.0473287	0.385356	Timmdc1
ENSMUSG00000002870	-0.0651859	1.68276	0.304077	0.581338	0.889712	Mcm2
ENSMUSG00000002871	0.0534483	4.28755	0.752552	0.38567	0.794367	Tpra1
ENSMUSG00000002881	0.02149	4.98406	0.14476	0.703594	0.928224	Nab1
ENSMUSG00000002885	-0.0824063	3.36076	0.990036	0.319734	0.749207	Adgre5
ENSMUSG00000002897	0.0900275	4.71635	1.78291	0.181792	0.622884	Il17ra
ENSMUSG00000002900	0.103235	4.10179	0.540588	0.462189	0.837162	Lamb1
ENSMUSG00000002908	-0.0724275	4.28184	0.857914	0.354323	0.774897	Kcnn1
ENSMUSG00000002910	-0.325232	2.96351	8.47229	0.00360596	0.109722	Arrdc2
ENSMUSG00000002948	-0.0962251	5.55966	4.65192	0.0310188	0.320106	Map2k7
ENSMUSG00000002949	0.0368234	5.41875	0.745804	0.387808	0.796183	Timm44
ENSMUSG00000002957	0.0731804	7.93681	1.38012	0.240081	0.684907	Ap2a2
ENSMUSG00000002963	0.0323445	4.58848	0.271931	0.602039	0.896561	Pnkp
ENSMUSG00000002968	-0.0597733	6.29772	1.62358	0.202594	0.644747	Med25
ENSMUSG00000002980	-0.0139392	3.9544	0.0253386	0.873526	0.977709	Bcam
ENSMUSG00000002981	0.0399886	7.40035	1.16271	0.280905	0.71795	Clptm1
ENSMUSG00000002983	-0.260765	2.26285	7.30483	0.00687694	0.15711	Relb
ENSMUSG00000002984	-0.00602161	5.96682	0.0203823	0.886474	0.97962	Tomm40
ENSMUSG00000002985	0.0389154	10.0411	0.434849	0.509619	0.859935	Apoe
ENSMUSG00000002996	-0.0936285	4.51164	2.23042	0.135317	0.56579	Hbp1
ENSMUSG00000002997	-0.0145116	6.66202	0.112467	0.737353	0.939267	Prkar2b
ENSMUSG00000003031	-0.108953	5.65319	6.71503	0.00956035	0.183264	Cdkn1b
ENSMUSG00000003032	0.0511136	2.99239	0.168192	0.681723	0.921127	Klf4
ENSMUSG00000003033	0.0248231	5.90122	0.40317	0.525456	0.865893	Ap1m1
ENSMUSG00000003037	0.0528159	4.99891	1.47918	0.223903	0.668879	Rab8a
ENSMUSG00000003038	0.0625377	4.14626	0.770703	0.38	0.7892	Hmgn2
ENSMUSG00000003039	0.0590658	6.33076	2.37897	0.122979	0.548081	Fam32a
ENSMUSG00000003062	0.0164882	5.18523	0.133975	0.714346	0.93115	Stard3nl
ENSMUSG00000003068	-0.045752	6.15206	0.931199	0.334552	0.761691	Stk11
ENSMUSG00000003070	-0.0670509	2.6057	0.644951	0.421924	0.818052	Efna2
ENSMUSG00000003072	0.06185	7.16995	1.72152	0.189498	0.631405	Atp5d
ENSMUSG00000003099	-0.00916119	6.94429	0.0526553	0.818506	0.962569	Ppp5c
ENSMUSG00000003119	-0.0444806	4.7448	0.361605	0.547616	0.875181	Cdk12
ENSMUSG00000003123	0.0226902	2.82569	0.0700469	0.791269	0.956022	Lipe
ENSMUSG00000003131	0.00238067	7.80177	0.00351805	0.952703	0.992589	Pafah1b2
ENSMUSG00000003134	0.0485532	4.44625	0.431444	0.511281	0.859935	Tbc1d8
ENSMUSG00000003135	0.0219676	5.06516	0.307263	0.579365	0.889218	Cnot11
ENSMUSG00000003153	-0.0120497	7.46195	0.0465686	0.829145	0.9662	Slc2a3
ENSMUSG00000003154	-0.0405565	5.41447	0.886093	0.346538	0.76815	Foxj2
ENSMUSG00000003161	0.106716	5.49576	4.58592	0.0322357	0.326811	Sri
ENSMUSG00000003166	0.0143549	6.28556	0.117215	0.732074	0.938267	Dgcr2
ENSMUSG00000003184	0.206473	4.01796	11.2119	0.000812726	0.049031	Irf3
ENSMUSG00000003190	0.0582379	0.714042	0.182144	0.669537	0.919187	Bcl2l12
ENSMUSG00000003198	-0.0840094	2.29424	0.669174	0.41334	0.811653	Zfp959
ENSMUSG00000003199	0.0728974	5.90487	1.89874	0.168219	0.607632	Mpnd
ENSMUSG00000003200	-0.0696135	4.93604	2.4755	0.115633	0.536973	Sh3gl1
ENSMUSG00000003208	0.100837	2.54936	1.20063	0.273196	0.711544	Ccdc94
ENSMUSG00000003226	0.0166833	6.93898	0.122041	0.726831	0.936234	Ranbp2
ENSMUSG00000003228	0.0599666	4.00624	0.31647	0.573737	0.887242	Grk5
ENSMUSG00000003233	-0.0758551	5.60283	3.17667	0.0746969	0.460949	Dvl3
ENSMUSG00000003234	-0.014533	5.82204	0.14315	0.70517	0.928237	Abcf3
ENSMUSG00000003235	-0.00768823	5.77005	0.0412973	0.838965	0.968112	Eif2b5
ENSMUSG00000003269	-0.0181252	6.17329	0.186737	0.665647	0.918992	Cyth2
ENSMUSG00000003271	-0.0804106	2.49073	0.523732	0.469254	0.841746	Sult2b1
ENSMUSG00000003273	0.00930288	7.09269	0.0435158	0.834757	0.966933	Car11
ENSMUSG00000003279	-0.0554193	9.47477	2.23879	0.134586	0.564233	Dlgap1
ENSMUSG00000003282	0.0159952	1.83304	0.0216976	0.882894	0.97962	Plag1
ENSMUSG00000003283	-0.0546348	0.648918	0.148303	0.700163	0.927649	Hck
ENSMUSG00000003299	-0.0584197	4.97573	0.952607	0.329057	0.757225	Mrpl4
ENSMUSG00000003308	-0.0716621	6.0691	2.82816	0.0926246	0.496277	Keap1
ENSMUSG00000003316	-0.0695475	8.20983	3.31267	0.0687478	0.447306	Glg1
ENSMUSG00000003344	-0.0589704	6.18031	1.89442	0.168704	0.607661	Btbd2
ENSMUSG00000003345	0.0441738	7.31194	0.928528	0.335246	0.762042	Csnk1g2
ENSMUSG00000003346	-0.0441559	6.73871	0.479155	0.488805	0.850118	Abhd17a
ENSMUSG00000003348	-0.0439853	3.16652	0.213048	0.644388	0.911995	Mob3a
ENSMUSG00000003352	-0.0121176	8.12082	0.0794549	0.778037	0.95175	Cacnb3
ENSMUSG00000003354	-0.0797531	3.18215	0.947337	0.330398	0.758925	Ccdc65
ENSMUSG00000003360	0.0116693	6.37759	0.101007	0.750625	0.94313	Ddx23
ENSMUSG00000003363	-0.0460405	9.19254	1.18055	0.277245	0.715749	Pld3
ENSMUSG00000003378	-0.0597558	8.06093	2.4639	0.116489	0.538618	Grik5
ENSMUSG00000003380	-0.000243151	6.09729	1.91306e-05	0.99651	0.998801	Rabac1
ENSMUSG00000003382	-0.106568	5.22985	1.71172	0.190762	0.632967	Etv3
ENSMUSG00000003402	0.0533838	6.07568	1.91522	0.166385	0.605885	Prkcsh
ENSMUSG00000003410	0.00950389	8.39982	0.0662274	0.796911	0.957475	Elavl3
ENSMUSG00000003411	0.0264507	4.92349	0.203155	0.652186	0.915224	Rab3b
ENSMUSG00000003418	0.00895009	1.52419	0.00447755	0.94665	0.99095	St8sia6
ENSMUSG00000003420	0.0966455	3.80673	1.21743	0.269866	0.710587	Fcgrt
ENSMUSG00000003421	-0.0401063	5.21799	0.56007	0.454232	0.832777	Nosip
ENSMUSG00000003423	0.0561631	4.21279	1.0941	0.295565	0.730944	Pih1d1
ENSMUSG00000003429	0.100967	6.30264	3.88884	0.048608	0.387086	Rps11
ENSMUSG00000003435	0.00637281	7.46912	0.0382976	0.844847	0.968112	Supt5
ENSMUSG00000003437	0.0250465	5.55175	0.236874	0.626473	0.904905	Paf1
ENSMUSG00000003438	0.0984345	4.32948	2.52113	0.11233	0.530117	Timm50
ENSMUSG00000003444	0.0636046	2.01049	0.241424	0.623179	0.903604	Med29
ENSMUSG00000003452	-0.124085	5.89502	4.20966	0.0401943	0.35953	Bicd1
ENSMUSG00000003458	-0.0665136	5.91543	2.61351	0.105957	0.519646	Ncstn
ENSMUSG00000003464	0.00564218	6.14858	0.0173431	0.895227	0.980804	Pex19
ENSMUSG00000003469	-0.148748	9.04416	16.2523	5.54434e-05	0.00839847	Phyhip
ENSMUSG00000003500	-0.0752923	5.90137	3.15018	0.0759186	0.461267	Impdh1
ENSMUSG00000003518	-0.052259	8.0913	1.51228	0.218791	0.662244	Dusp3
ENSMUSG00000003526	0.0834274	4.48145	1.31613	0.251288	0.695384	Prodh
ENSMUSG00000003527	-0.024418	4.6091	0.254167	0.614156	0.901203	Dgcr14
ENSMUSG00000003528	0.0732914	4.75554	1.89839	0.168259	0.607632	Slc25a1
ENSMUSG00000003531	-0.031791	4.81894	0.302861	0.582094	0.889712	Dgcr6
ENSMUSG00000003534	-0.0308813	5.61807	0.430829	0.511582	0.859935	Ddr1
ENSMUSG00000003541	-0.123434	2.90059	1.08283	0.298065	0.73295	Ier3
ENSMUSG00000003545	-0.119835	4.29751	0.138342	0.709935	0.929069	Fosb
ENSMUSG00000003546	0.0878223	4.51967	2.29326	0.129937	0.559233	Klc4
ENSMUSG00000003549	0.0884947	3.84903	1.6321	0.201413	0.643931	Ercc1
ENSMUSG00000003559	0.184146	3.45391	5.51113	0.0188958	0.254043	As3mt
ENSMUSG00000003573	0.0361134	2.5201	0.165784	0.683886	0.921346	Homer3
ENSMUSG00000003575	-0.0440521	7.95534	1.24959	0.263631	0.705549	Crtc1
ENSMUSG00000003581	0.0455729	4.46445	0.544552	0.460552	0.836364	Rnf215
ENSMUSG00000003585	0.00139765	5.18999	0.000554832	0.981208	0.995929	Sec14l2
ENSMUSG00000003604	0.135843	3.05906	3.89915	0.0483106	0.387086	Aven
ENSMUSG00000003617	0.118774	3.98982	1.35889	0.24373	0.688038	Cp
ENSMUSG00000003623	0.101344	4.92309	3.36246	0.0666983	0.440927	Crot
ENSMUSG00000003644	0.0145943	3.98546	0.0802541	0.776953	0.951293	Rps6ka1
ENSMUSG00000003657	0.477289	3.29757	2.21587	0.136598	0.567572	Calb2
ENSMUSG00000003660	-0.0576308	7.01269	1.30121	0.253993	0.698155	Snrnp200
ENSMUSG00000003662	0.0304129	5.41024	0.43563	0.509239	0.859935	Ciao1
ENSMUSG00000003680	0.0931087	3.76861	2.28967	0.130238	0.559665	Taf6l
ENSMUSG00000003721	0.0534766	5.63848	1.79611	0.180183	0.620856	Insig2
ENSMUSG00000003731	-0.00162753	7.09249	0.00197708	0.964534	0.993092	Kpna6
ENSMUSG00000003746	0.0811617	5.75005	0.575199	0.4482	0.829545	Man1a
ENSMUSG00000003752	-0.345148	3.04935	15.7804	7.11351e-05	0.00981523	Itpkc
ENSMUSG00000003762	0.102307	4.19037	2.61328	0.105973	0.519646	Coq8b
ENSMUSG00000003778	-0.058805	5.96895	1.55904	0.211805	0.653614	Brd8
ENSMUSG00000003808	-0.0676699	5.07105	1.77626	0.182609	0.623818	Farsa
ENSMUSG00000003809	0.0736048	4.62665	1.49442	0.221532	0.66555	Gcdh
ENSMUSG00000003810	0.0992398	7.42473	6.6773	0.00976486	0.185519	Mast2
ENSMUSG00000003812	-0.0288765	2.09014	0.072355	0.787938	0.955061	Dnase2a
ENSMUSG00000003813	-0.0112698	5.74665	0.0730611	0.786931	0.954536	Rad23a
ENSMUSG00000003814	0.212431	8.54962	27.1746	1.85889e-07	0.000136344	Calr
ENSMUSG00000003847	-0.0697141	6.81273	2.1279	0.144639	0.580723	Nfat5
ENSMUSG00000003848	-0.0605717	4.68799	1.20871	0.271588	0.711037	Nob1
ENSMUSG00000003849	-0.115112	1.50215	0.813187	0.36718	0.78194	Nqo1
ENSMUSG00000003863	-0.0434601	7.94509	1.6572	0.197982	0.640838	Ppfia3
ENSMUSG00000003865	0.0322025	4.38621	0.332945	0.56393	0.882786	Gys1
ENSMUSG00000003868	0.0902687	4.26582	2.8519	0.0912662	0.493305	Ruvbl2
ENSMUSG00000003872	-0.0910433	5.57087	3.28275	0.0700115	0.44983	Lin7b
ENSMUSG00000003873	0.0391315	4.33067	0.358837	0.549153	0.876447	Bax
ENSMUSG00000003882	-0.0426931	0.595997	0.0717697	0.788777	0.955529	Il7r
ENSMUSG00000003923	-0.034234	5.14959	0.492275	0.482914	0.848202	Tfam
ENSMUSG00000003929	-0.0439996	4.98295	0.617052	0.432145	0.82286	Zfp81
ENSMUSG00000003934	0.125382	5.24415	0.858604	0.35413	0.774897	Efnb3
ENSMUSG00000003948	0.0722872	7.981	3.77029	0.0521707	0.398166	Mmd
ENSMUSG00000003949	-0.206331	8.26282	7.61567	0.00578633	0.145273	Hlf
ENSMUSG00000003955	0.125001	4.05739	3.93318	0.0473424	0.385356	Fam162a
ENSMUSG00000003970	0.0615374	7.33417	1.60479	0.205226	0.645443	Rpl8
ENSMUSG00000003974	0.0864406	5.58172	3.31871	0.0684954	0.44647	Grm3
ENSMUSG00000003992	0.0377603	5.93117	0.777972	0.377762	0.787744	Ssbp2
ENSMUSG00000004018	0.0355137	2.72716	0.143703	0.704627	0.928224	Fancl
ENSMUSG00000004031	0.0655266	6.9885	1.39552	0.237476	0.68138	Brinp2
ENSMUSG00000004032	-0.0238953	6.35958	0.179138	0.672115	0.919466	Gstm5
ENSMUSG00000004035	0.191098	2.92334	1.64731	0.199325	0.642426	Gstm7
ENSMUSG00000004040	0.0440852	5.69821	0.974336	0.323601	0.752208	Stat3
ENSMUSG00000004043	0.0509977	0.498796	0.0883362	0.766303	0.947746	Stat5a
ENSMUSG00000004044	0.0553307	4.52009	0.621168	0.430613	0.822829	Cavin1
ENSMUSG00000004054	-0.0446672	4.41188	0.388461	0.533109	0.869633	Map3k11
ENSMUSG00000004056	0.0922648	6.58725	2.78152	0.0953579	0.501096	Akt2
ENSMUSG00000004069	0.0775745	6.01962	3.40352	0.0650575	0.437024	Dnaja3
ENSMUSG00000004070	-0.0224516	5.68125	0.274209	0.600522	0.896222	Hmox2
ENSMUSG00000004071	0.0201562	7.51444	0.405402	0.524313	0.865158	Cdip1
ENSMUSG00000004085	-0.0571216	3.33011	0.527491	0.467664	0.841167	Map3k20
ENSMUSG00000004096	0.0551852	5.4795	1.6314	0.201509	0.643993	Cwc15
ENSMUSG00000004098	0.22791	1.90534	4.53284	0.0332504	0.330984	Col5a3
ENSMUSG00000004099	-0.00495278	5.94957	0.0137178	0.906763	0.984086	Dnmt1
ENSMUSG00000004100	-0.0337085	3.8272	0.23499	0.627848	0.905671	Ppan
ENSMUSG00000004105	-0.268688	1.14103	2.55747	0.109774	0.526114	Angptl2
ENSMUSG00000004110	0.0245705	8.02066	0.199543	0.65509	0.916081	Cacna1e
ENSMUSG00000004113	-0.0316219	7.4463	0.533805	0.465012	0.839427	Cacna1b
ENSMUSG00000004127	-0.0327815	3.39675	0.238207	0.625504	0.904298	Trmt10a
ENSMUSG00000004151	-0.15052	6.4447	4.18459	0.040793	0.360926	Etv1
ENSMUSG00000004187	-0.0869451	9.04053	4.48852	0.0341232	0.334867	Kifc2
ENSMUSG00000004207	-0.0103458	10.3691	0.0891759	0.765227	0.947349	Psap
ENSMUSG00000004221	0.00868153	5.42606	0.0292614	0.864177	0.974919	Ikbkg
ENSMUSG00000004233	-0.010778	3.59781	0.0290057	0.864766	0.975016	Wars2
ENSMUSG00000004263	-0.0875391	4.24066	1.38148	0.239849	0.684711	Atn1
ENSMUSG00000004264	0.0132903	5.75521	0.113067	0.736679	0.939191	Phb2
ENSMUSG00000004266	0.0670293	1.55309	0.342372	0.558463	0.880359	Ptpn6
ENSMUSG00000004267	-0.0502429	9.87177	1.9365	0.164049	0.603054	Eno2
ENSMUSG00000004268	0.0131475	4.43828	0.0573051	0.810807	0.960062	Emg1
ENSMUSG00000004270	0.141525	3.77447	4.39062	0.0361372	0.342837	Lpcat3
ENSMUSG00000004285	0.100748	5.67471	6.09367	0.0135667	0.214215	Atp6v1f
ENSMUSG00000004317	-0.047306	3.69696	0.488675	0.484519	0.848471	Clcn5
ENSMUSG00000004319	-0.0299436	7.94576	0.374564	0.540527	0.872347	Clcn3
ENSMUSG00000004328	0.103153	3.49999	0.151445	0.697159	0.927046	Hif3a
ENSMUSG00000004347	-0.042131	2.37138	0.142419	0.705888	0.92826	Pde1c
ENSMUSG00000004356	-0.0722853	4.50319	1.63497	0.201017	0.643931	Utp20
ENSMUSG00000004360	0.020507	6.87381	0.312394	0.576215	0.887699	9330159F19Rik
ENSMUSG00000004364	-0.00316214	7.36252	0.00497387	0.943775	0.990097	Cul3
ENSMUSG00000004366	-0.0160594	7.07186	0.039875	0.841725	0.968112	Sst
ENSMUSG00000004383	0.122487	7.48386	7.60561	0.00581871	0.145273	Large1
ENSMUSG00000004393	-0.013893	4.76948	0.0745996	0.784754	0.953208	Ddx56
ENSMUSG00000004394	-0.00532	5.70407	0.0172648	0.895462	0.980804	Tmed4
ENSMUSG00000004415	-0.0729166	3.50732	0.411538	0.52119	0.864245	Col26a1
ENSMUSG00000004446	-0.0456779	2.91057	0.168997	0.681005	0.920788	Bid
ENSMUSG00000004451	-0.142525	4.15488	6.19949	0.0127787	0.209757	Ralb
ENSMUSG00000004455	0.00696817	5.28971	0.0257293	0.872563	0.977574	Ppp1cc
ENSMUSG00000004460	0.122648	5.70821	8.5514	0.00345256	0.106685	Dnajb11
ENSMUSG00000004462	0.0324719	3.64052	0.255801	0.61302	0.900631	Tbccd1
ENSMUSG00000004473	-0.067227	2.57896	0.484488	0.486397	0.849125	Clec11a
ENSMUSG00000004500	-0.0528935	3.40181	0.431023	0.511487	0.859935	Zfp324
ENSMUSG00000004508	-0.0299882	4.65783	0.246591	0.619486	0.902882	Gab2
ENSMUSG00000004530	0.065839	5.95835	1.19829	0.273664	0.711936	Coro1c
ENSMUSG00000004535	0.0400443	7.3849	1.09895	0.294496	0.730786	Tax1bp1
ENSMUSG00000004558	0.0731292	8.91578	1.10167	0.293901	0.72983	Ndrg2
ENSMUSG00000004561	0.0535627	4.74568	1.19812	0.273699	0.711936	Mettl17
ENSMUSG00000004562	-0.061427	4.61447	1.21064	0.271206	0.710653	Arhgef40
ENSMUSG00000004565	0.036318	6.42147	0.907408	0.340803	0.765206	Pnpla6
ENSMUSG00000004567	-0.00166509	5.86706	0.00211098	0.963354	0.993092	Mcoln1
ENSMUSG00000004568	-0.00163521	5.92996	0.00154259	0.96867	0.993416	Arhgef18
ENSMUSG00000004591	-0.0636855	5.1725	2.03257	0.15396	0.592043	Pkn2
ENSMUSG00000004609	-0.301541	3.23439	14.4366	0.000144959	0.0151891	Cd33
ENSMUSG00000004610	-0.173753	1.87248	2.42184	0.119654	0.5444	Etfb
ENSMUSG00000004626	0.0875831	3.45293	1.36989	0.241831	0.687085	Stxbp2
ENSMUSG00000004631	-0.0464127	4.36119	0.573306	0.448948	0.82967	Sgce
ENSMUSG00000004633	0.0522704	4.48261	0.257557	0.611803	0.900568	Chn2
ENSMUSG00000004637	0.127048	5.62791	2.59144	0.107443	0.521958	Wwox
ENSMUSG00000004642	-0.0591571	4.09927	0.976638	0.32303	0.751898	Slbp
ENSMUSG00000004661	-0.148079	2.72557	1.03669	0.308593	0.741616	Arid3b
ENSMUSG00000004665	-0.0327466	2.23085	0.0554021	0.813916	0.961603	Cnn2
ENSMUSG00000004667	-0.0187474	5.32164	0.123913	0.724829	0.935543	Polr2e
ENSMUSG00000004677	0.0612075	6.03425	0.937609	0.332893	0.760657	Myo9b
ENSMUSG00000004698	-0.00732565	6.00678	0.00709024	0.932895	0.988452	Hdac9
ENSMUSG00000004730	0.0098818	2.73885	0.0153876	0.901278	0.982034	Adgre1
ENSMUSG00000004748	0.0270875	5.6977	0.436894	0.508625	0.859801	Mtfp1
ENSMUSG00000004768	-0.0227034	5.02344	0.173844	0.676718	0.920343	Rab23
ENSMUSG00000004771	0.0304292	6.56871	0.428133	0.512906	0.860152	Rab11a
ENSMUSG00000004788	0.029014	4.61759	0.244317	0.621106	0.90358	Eif2b2
ENSMUSG00000004789	0.00267734	6.99947	0.00540996	0.941367	0.990091	Dlst
ENSMUSG00000004791	0.368583	0.81001	5.4048	0.0200814	0.261563	Pgf
ENSMUSG00000004798	-0.0135477	7.23286	0.113459	0.73624	0.939191	Ulk2
ENSMUSG00000004815	-0.0138351	5.78875	0.109926	0.740228	0.939826	Dgkq
ENSMUSG00000004837	-0.00865746	2.22498	0.00860373	0.926097	0.987326	Grap
ENSMUSG00000004843	0.00580256	5.91601	0.013976	0.905893	0.983678	Chmp2b
ENSMUSG00000004846	-0.0374752	4.94583	0.597066	0.4397	0.825695	Plod3
ENSMUSG00000004849	0.0809707	7.17351	4.83874	0.0278273	0.303992	Ap1s1
ENSMUSG00000004865	-0.06697	6.50852	2.27233	0.131701	0.560483	Srpk1
ENSMUSG00000004880	-0.0794458	3.79656	1.48575	0.222876	0.66761	Lbr
ENSMUSG00000004885	0.181561	0.876147	1.06418	0.302263	0.73699	Crabp2
ENSMUSG00000004891	0.0756108	3.85431	0.521572	0.470172	0.842308	Nes
ENSMUSG00000004892	-0.101317	7.83025	3.78672	0.0516607	0.395725	Bcan
ENSMUSG00000004894	0.260327	2.95147	6.54375	0.0105253	0.190991	Hapln2
ENSMUSG00000004895	0.00511938	5.28435	0.0152778	0.901629	0.982263	Prcc
ENSMUSG00000004896	-0.0011643	5.18089	0.00059991	0.980459	0.995605	Rrnad1
ENSMUSG00000004897	0.0101568	7.17036	0.0781117	0.779873	0.952024	Hdgf
ENSMUSG00000004902	0.153165	5.56069	3.84546	0.0498807	0.388612	Slc25a18
ENSMUSG00000004929	0.0643116	5.40419	1.66779	0.196555	0.638844	Thop1
ENSMUSG00000004931	-0.0561815	3.96342	0.547395	0.459384	0.835745	Apba3
ENSMUSG00000004933	-0.00656782	7.57728	0.0190091	0.89034	0.98043	Matk
ENSMUSG00000004934	-0.0310578	4.5892	0.300176	0.583772	0.89075	Pias4
ENSMUSG00000004936	-0.0185962	8.14015	0.121876	0.727009	0.936291	Map2k1
ENSMUSG00000004937	0.000700031	6.5652	0.000351457	0.985043	0.997312	Sgta
ENSMUSG00000004945	-0.00925124	5.02385	0.0294222	0.863808	0.974819	Tmem242
ENSMUSG00000004947	-0.0685677	3.15665	0.689074	0.406479	0.806592	Dtx2
ENSMUSG00000004952	0.115686	2.88598	0.812706	0.367321	0.782122	Rasa4
ENSMUSG00000004961	0.0787786	7.0104	1.44879	0.228723	0.67274	Syt5
ENSMUSG00000004980	0.0752263	9.05692	2.57729	0.108407	0.524206	Hnrnpa2b1
ENSMUSG00000004994	-0.0543273	3.25045	0.454964	0.499987	0.855206	Ccdc130
ENSMUSG00000004996	-0.142658	2.99557	2.61636	0.105767	0.519187	Mri1
ENSMUSG00000005034	-0.0134436	9.28785	0.0790855	0.778541	0.95175	Prkacb
ENSMUSG00000005043	0.170109	2.52489	4.55798	0.0327657	0.328269	Sgsh
ENSMUSG00000005045	0.0313077	8.85921	0.503014	0.478179	0.84621	Chd5
ENSMUSG00000005054	0.0224523	3.68869	0.0816189	0.775115	0.950953	Cstb
ENSMUSG00000005057	-0.405377	2.77176	23.0004	1.61964e-06	0.000677456	Sh2b2
ENSMUSG00000005069	-0.00921774	5.88452	0.0419081	0.837795	0.968112	Pex5
ENSMUSG00000005078	0.0436687	5.49608	0.627741	0.428185	0.820742	Jkamp
ENSMUSG00000005087	-0.0498912	1.92494	0.125497	0.723148	0.934947	Cd44
ENSMUSG00000005089	0.0261491	11.476	0.288793	0.590995	0.893951	Slc1a2
ENSMUSG00000005102	-0.0490135	4.57541	0.996366	0.318191	0.747405	Eif2ak4
ENSMUSG00000005103	0.00218603	7.20697	0.00182111	0.965961	0.993092	Wdr1
ENSMUSG00000005124	-0.258294	3.18193	4.51074	0.0336826	0.333723	Wisp1
ENSMUSG00000005125	0.044775	5.68486	0.646993	0.42119	0.818052	Ndrg1
ENSMUSG00000005142	-0.0136746	5.41294	0.128915	0.71956	0.933143	Man2b1
ENSMUSG00000005148	0.0650213	2.51583	0.235047	0.627806	0.905671	Klf5
ENSMUSG00000005150	0.016752	4.34052	0.0944209	0.75863	0.946292	Wdr83
ENSMUSG00000005161	0.0504398	7.06958	1.84093	0.174842	0.614307	Prdx2
ENSMUSG00000005198	-0.0185007	6.72268	0.0929091	0.760511	0.946292	Polr2a
ENSMUSG00000005204	0.0114336	6.05738	0.0649862	0.798782	0.957978	Senp3
ENSMUSG00000005225	-0.0670617	4.24029	1.6071	0.2049	0.645443	Plekha8
ENSMUSG00000005237	0.126795	1.83026	0.647839	0.420886	0.818052	Dnah2
ENSMUSG00000005262	-0.0159662	5.88691	0.166989	0.682802	0.921346	Ufd1
ENSMUSG00000005267	-0.103452	3.748	2.13756	0.14373	0.580703	Zfp287
ENSMUSG00000005299	-0.0212629	6.57476	0.359322	0.548883	0.876402	Letm1
ENSMUSG00000005312	0.0354382	7.73731	0.976297	0.323115	0.751898	Ubqln1
ENSMUSG00000005338	-0.133267	8.97361	14.8227	0.000118106	0.0133875	Cadm3
ENSMUSG00000005354	0.0680815	6.17247	2.116	0.145767	0.58216	Txn2
ENSMUSG00000005357	0.0134581	3.14358	0.0203919	0.886448	0.97962	Slc1a6
ENSMUSG00000005360	0.101686	8.98706	3.57108	0.058794	0.419751	Slc1a3
ENSMUSG00000005362	0.0463784	5.95402	0.690418	0.406022	0.806058	Crbn
ENSMUSG00000005370	-0.00945073	4.24679	0.02796	0.867203	0.975883	Msh6
ENSMUSG00000005371	-0.0144618	7.35168	0.150455	0.698101	0.927046	Fbxo11
ENSMUSG00000005373	0.061278	1.8531	0.439864	0.507188	0.85883	Mlxipl
ENSMUSG00000005374	-0.0808517	4.91958	3.54856	0.0595973	0.422345	Tbl2
ENSMUSG00000005378	0.121412	4.49125	7.15014	0.00749583	0.164595	Bud23
ENSMUSG00000005397	0.0338762	3.1676	0.100328	0.751436	0.943354	Nid1
ENSMUSG00000005410	0.189943	2.42797	3.18978	0.0740999	0.458784	Mcm5
ENSMUSG00000005413	0.0454923	1.9159	0.124453	0.724254	0.935543	Hmox1
ENSMUSG00000005417	0.0441938	8.55955	1.58936	0.207418	0.648258	Mprip
ENSMUSG00000005442	-0.0606955	7.87038	2.8047	0.0939885	0.498935	Cic
ENSMUSG00000005447	0.054037	2.89606	0.281563	0.595679	0.894995	Pafah1b3
ENSMUSG00000005469	0.0256382	7.81108	0.49425	0.482038	0.847667	Prkaca
ENSMUSG00000005481	0.0276417	3.75338	0.261791	0.608892	0.899736	Ddx39
ENSMUSG00000005483	-0.0364334	5.83845	0.304197	0.581263	0.889712	Dnajb1
ENSMUSG00000005501	-0.0348349	4.45634	0.358025	0.549605	0.87645	Usp40
ENSMUSG00000005505	-0.0519973	4.627	1.09118	0.296211	0.731266	Kbtbd4
ENSMUSG00000005506	-0.0390203	8.17766	1.24671	0.264181	0.706104	Celf1
ENSMUSG00000005510	-0.0582428	5.62989	1.63129	0.201525	0.643993	Ndufs3
ENSMUSG00000005514	0.0406061	6.01928	0.93339	0.333984	0.761269	Por
ENSMUSG00000005533	0.0304059	6.6153	0.438345	0.507922	0.859402	Igf1r
ENSMUSG00000005534	-0.0250727	5.70935	0.227312	0.633524	0.907752	Insr
ENSMUSG00000005566	-0.0198991	6.82177	0.29184	0.589044	0.892724	Trim28
ENSMUSG00000005575	0.0354822	6.91136	0.58012	0.446265	0.828481	Ube2m
ENSMUSG00000005580	-0.0087336	6.1169	0.0110841	0.916153	0.98675	Adcy9
ENSMUSG00000005583	-0.101217	9.89641	6.09141	0.0135841	0.214215	Mef2c
ENSMUSG00000005609	0.0477293	5.79305	1.27202	0.259388	0.702019	Ctr9
ENSMUSG00000005610	0.0761463	9.34354	4.1226	0.0423139	0.368189	Eif4g2
ENSMUSG00000005611	0.380774	1.86417	5.97504	0.0145098	0.220327	Mrvi1
ENSMUSG00000005615	-0.0588291	5.1878	2.11492	0.14587	0.582309	Pcyt1a
ENSMUSG00000005621	-0.0682314	5.1833	1.35355	0.244658	0.68913	Zfp592
ENSMUSG00000005625	0.0527424	6.32882	1.95414	0.162142	0.601689	Psmd4
ENSMUSG00000005656	0.059321	5.13368	2.14304	0.143218	0.580703	Snx6
ENSMUSG00000005667	-0.0647466	2.22612	0.54631	0.459829	0.836186	Mthfd2
ENSMUSG00000005672	-0.0834279	5.57738	1.31006	0.252384	0.696042	Kit
ENSMUSG00000005674	0.118571	5.83902	6.49276	0.0108314	0.19377	Tomm40l
ENSMUSG00000005682	-0.0128557	4.75491	0.0353485	0.850867	0.969716	Pan2
ENSMUSG00000005683	0.000259514	7.98589	6.24625e-05	0.993694	0.998419	Cs
ENSMUSG00000005686	0.0951279	4.5401	1.99239	0.158091	0.597337	Ampd3
ENSMUSG00000005687	-0.0492576	5.79667	1.6855	0.194195	0.636927	Bcas2
ENSMUSG00000005698	0.0216595	6.32827	0.335352	0.562524	0.882278	Ctcf
ENSMUSG00000005699	-0.0581392	3.93035	0.67969	0.409693	0.808709	Pard6a
ENSMUSG00000005716	-0.125768	5.55137	0.560789	0.453943	0.832607	Pvalb
ENSMUSG00000005718	0.0258959	1.66272	0.0426812	0.836327	0.967609	Tfap4
ENSMUSG00000005732	-0.00898611	5.56414	0.0448062	0.832361	0.9662	Ranbp1
ENSMUSG00000005774	-0.120837	4.56551	5.09248	0.0240299	0.285773	Rfx5
ENSMUSG00000005779	0.0369605	6.44122	0.621036	0.430662	0.822829	Psmb4
ENSMUSG00000005802	-0.0398782	6.80832	0.546247	0.459855	0.836186	Slc30a4
ENSMUSG00000005803	-0.0445351	1.86388	0.176016	0.67482	0.919755	Sqor
ENSMUSG00000005804	0.0340788	5.50936	0.412736	0.520584	0.863975	Bloc1s6
ENSMUSG00000005813	-0.0505889	5.42388	0.947772	0.330287	0.758925	Metap1
ENSMUSG00000005823	0.113118	4.36162	4.0358	0.0445444	0.375463	Gpr108
ENSMUSG00000005846	-0.00249003	5.5689	0.00291702	0.956928	0.992766	Rsl1d1
ENSMUSG00000005871	-0.111002	8.42211	4.65502	0.0309629	0.320106	Apc
ENSMUSG00000005873	0.0449524	8.63971	1.5884	0.207555	0.648395	Reep5
ENSMUSG00000005881	0.00942355	5.98659	0.043141	0.83546	0.967391	Ergic3
ENSMUSG00000005882	0.0602245	5.28202	1.95076	0.162505	0.601689	Uqcc1
ENSMUSG00000005886	-0.0459945	6.76436	0.942886	0.331537	0.759543	Ncoa2
ENSMUSG00000005893	-0.0454731	7.1044	1.03836	0.308203	0.74156	Nr2c2
ENSMUSG00000005897	0.000560223	3.35491	6.49935e-05	0.993568	0.998419	Nr2c1
ENSMUSG00000005899	0.0832626	6.45	2.64174	0.104089	0.516776	Smpd4
ENSMUSG00000005907	0.0598102	4.59312	1.29758	0.254655	0.698459	Pex1
ENSMUSG00000005917	-0.104571	2.75713	1.25218	0.263137	0.705545	Otx1
ENSMUSG00000005936	0.0271902	6.22267	0.526713	0.467992	0.841444	Kctd20
ENSMUSG00000005949	0.00855289	4.19246	0.0216881	0.88292	0.97962	Ctns
ENSMUSG00000005951	0.00257211	1.82671	0.000386406	0.984317	0.997187	Shpk
ENSMUSG00000005958	-0.274172	5.35471	11.8344	0.000581459	0.0395279	Ephb3
ENSMUSG00000005973	-0.0175208	3.99797	0.0466576	0.828985	0.9662	Rcn1
ENSMUSG00000005981	0.0176852	5.88154	0.194345	0.659325	0.918078	Trap1
ENSMUSG00000005982	0.0301146	6.25873	0.644885	0.421947	0.818052	Naa60
ENSMUSG00000005983	0.0056385	2.09158	0.00251654	0.959991	0.992766	1700037C18Rik
ENSMUSG00000005986	0.0047385	5.907	0.0124111	0.911295	0.985272	Ankrd13d
ENSMUSG00000006005	-0.0147961	6.80157	0.0930836	0.760293	0.946292	Tpr
ENSMUSG00000006010	0.0255966	5.59922	0.380372	0.537404	0.871186	BC003331
ENSMUSG00000006014	0.432897	1.70116	2.93815	0.0865095	0.482111	Prg4
ENSMUSG00000006019	0.0521961	3.8753	0.583886	0.444793	0.82822	Dhx34
ENSMUSG00000006021	0.0129073	4.72946	0.0594133	0.807426	0.959341	Kptn
ENSMUSG00000006024	-0.0598015	7.8191	1.39306	0.23789	0.682006	Napa
ENSMUSG00000006050	-0.0193382	5.94243	0.238556	0.625251	0.904171	Sra1
ENSMUSG00000006057	0.0131293	5.75966	0.0682017	0.793973	0.95708	Atp5g1
ENSMUSG00000006058	0.0874019	5.5243	3.54646	0.0596726	0.422345	Snf8
ENSMUSG00000006095	0.00802451	5.72657	0.0319257	0.858191	0.972129	Tbcb
ENSMUSG00000006127	-0.038183	5.55444	0.654074	0.41866	0.816463	Inpp5k
ENSMUSG00000006134	-0.10242	5.30911	3.21067	0.0731594	0.457402	Crkl
ENSMUSG00000006169	0.0122458	5.96261	0.0937871	0.759417	0.946292	Clint1
ENSMUSG00000006191	0.0613408	3.43204	0.637902	0.424472	0.818419	Cdkal1
ENSMUSG00000006205	0.265883	6.94336	10.3859	0.00126982	0.0618747	Htra1
ENSMUSG00000006215	-0.0392227	4.92543	0.465066	0.495266	0.85304	Zbtb17
ENSMUSG00000006218	-0.0656089	1.277	0.285686	0.592998	0.894465	Fam131c
ENSMUSG00000006235	-0.0489873	2.33116	0.205882	0.650014	0.913994	Epor
ENSMUSG00000006241	-0.039729	3.87129	0.512396	0.474104	0.844506	Ccdc159
ENSMUSG00000006262	-0.110216	5.29057	4.00089	0.0454763	0.377686	Mob1b
ENSMUSG00000006273	0.0269519	9.40156	0.412913	0.520494	0.863975	Atp6v1b2
ENSMUSG00000006276	-0.104041	5.87811	6.83538	0.00893697	0.178371	Eps15l1
ENSMUSG00000006281	0.173814	3.44708	4.92454	0.0264779	0.297577	Tep1
ENSMUSG00000006288	0.0282801	4.81617	0.425095	0.514405	0.861278	Ttc5
ENSMUSG00000006289	0.0122867	3.843	0.0334169	0.854953	0.971771	Osgep
ENSMUSG00000006299	-0.00566737	6.75797	0.0219461	0.882231	0.97962	Aamp
ENSMUSG00000006301	-0.00742426	4.43418	0.0094532	0.922546	0.987326	Tmbim1
ENSMUSG00000006304	0.0429097	7.50441	1.2305	0.26731	0.708787	Arpc2
ENSMUSG00000006307	-0.107949	6.26587	6.57996	0.0103133	0.189362	Kmt2b
ENSMUSG00000006315	-0.00724728	5.29375	0.0255171	0.873085	0.97761	Tmem147
ENSMUSG00000006333	0.0555833	6.4709	1.44159	0.229882	0.673458	Rps9
ENSMUSG00000006335	-0.00146882	3.97027	0.00066832	0.979375	0.995296	Tfpt
ENSMUSG00000006342	0.0613077	3.92204	0.312003	0.576454	0.88789	Susd2
ENSMUSG00000006344	0.309208	1.21812	4.29422	0.0382422	0.349227	Ggt5
ENSMUSG00000006356	0.0230052	6.53544	0.187986	0.664599	0.918992	Crip2
ENSMUSG00000006360	0.00445655	1.8949	0.00124404	0.971864	0.993416	Crip1
ENSMUSG00000006362	0.00789338	5.61726	0.0124315	0.911222	0.985272	Cbfa2t3
ENSMUSG00000006369	0.276631	3.17947	6.223	0.0126101	0.208464	Fbln1
ENSMUSG00000006373	0.0289727	7.74659	0.148088	0.70037	0.927649	Pgrmc1
ENSMUSG00000006378	-0.0211758	2.74044	0.0572847	0.81084	0.960062	Gcat
ENSMUSG00000006386	-0.195095	3.85683	6.90427	0.00859903	0.175502	Tek
ENSMUSG00000006390	-0.141289	3.16827	3.62184	0.0570256	0.414549	Elovl1
ENSMUSG00000006392	-0.0956063	3.85811	1.68659	0.19405	0.636927	Med8
ENSMUSG00000006395	0.0603643	3.44673	0.910261	0.340045	0.765206	Hyi
ENSMUSG00000006403	0.0406735	3.13592	0.0949895	0.757927	0.946292	Adamts4
ENSMUSG00000006411	-0.193019	2.54192	2.81396	0.0934473	0.498005	Nectin4
ENSMUSG00000006412	0.0472747	6.20922	0.893093	0.344641	0.767755	Pfdn2
ENSMUSG00000006418	-0.0548604	5.46337	1.24615	0.26429	0.706204	Rnf114
ENSMUSG00000006423	-0.00968928	5.04078	0.0291335	0.864471	0.975016	C330007P06Rik
ENSMUSG00000006435	0.114811	7.91023	6.62655	0.010047	0.18836	Neurl1a
ENSMUSG00000006442	-0.033005	5.19955	0.429832	0.512071	0.859935	Srm
ENSMUSG00000006456	0.0848848	4.20218	2.20443	0.137614	0.569882	Rbm14
ENSMUSG00000006463	-0.0560772	4.69151	1.07764	0.299227	0.733976	Zdhhc24
ENSMUSG00000006464	-0.00317085	5.70706	0.00413607	0.948722	0.991315	Bbs1
ENSMUSG00000006471	-0.080369	5.27338	3.91369	0.0478943	0.386482	Ndor1
ENSMUSG00000006476	0.0474172	8.64311	0.93638	0.33321	0.761	Nsmf
ENSMUSG00000006494	0.0113818	6.09678	0.0464515	0.829357	0.9662	Pdk1
ENSMUSG00000006498	-0.00576394	4.93937	0.00695397	0.933541	0.988465	Ptbp1
ENSMUSG00000006517	-0.0381657	4.00195	0.24043	0.623896	0.903604	Mvd
ENSMUSG00000006519	0.13763	1.27519	1.22836	0.267727	0.708802	Cyba
ENSMUSG00000006522	0.280665	4.26546	4.3353	0.0373297	0.348093	Itih3
ENSMUSG00000006526	-0.0277049	4.62618	0.243012	0.622039	0.903604	Tmem110
ENSMUSG00000006527	-0.0311212	5.43824	0.499393	0.479767	0.846941	Sfmbt1
ENSMUSG00000006567	-0.167167	1.59785	1.6418	0.200078	0.643608	Atp7b
ENSMUSG00000006575	0.0125072	8.32342	0.0992467	0.752736	0.943951	Rundc3a
ENSMUSG00000006576	-0.0734302	7.75902	3.79967	0.0512627	0.393824	Slc4a3
ENSMUSG00000006585	0.0545025	0.616454	0.103157	0.748074	0.941682	Cdt1
ENSMUSG00000006586	0.121551	5.03117	2.22759	0.135565	0.566318	Runx1t1
ENSMUSG00000006589	-0.0279567	3.71317	0.193813	0.659762	0.918078	Aprt
ENSMUSG00000006599	-0.0289384	5.40848	0.372353	0.541724	0.872949	Gtf2h1
ENSMUSG00000006611	0.266275	1.01432	2.51801	0.112553	0.530448	Hfe
ENSMUSG00000006638	0.297171	3.43635	13.6311	0.000222467	0.0208074	Abhd1
ENSMUSG00000006641	0.0341967	4.45627	0.496683	0.480961	0.847367	Slc5a6
ENSMUSG00000006649	-0.050799	1.55439	0.116546	0.732811	0.938267	Nphs1
ENSMUSG00000006651	0.00121733	10.0477	0.00132646	0.970947	0.993416	Aplp1
ENSMUSG00000006673	-0.024274	6.47897	0.446405	0.504047	0.857261	Qrich1
ENSMUSG00000006675	0.0125132	5.96023	0.0782916	0.779626	0.95189	P4htm
ENSMUSG00000006676	-0.00707986	7.3311	0.03917	0.843112	0.968112	Usp19
ENSMUSG00000006678	0.147125	2.20612	2.73093	0.0984219	0.506229	Pola1
ENSMUSG00000006699	-0.0294554	8.21451	0.684916	0.407899	0.807225	Cdc42
ENSMUSG00000006705	0.0796599	4.29315	1.50818	0.219416	0.663557	Pknox1
ENSMUSG00000006711	0.0155231	5.5506	0.0549681	0.814633	0.961988	D130043K22Rik
ENSMUSG00000006715	0.177142	1.63933	1.80926	0.178597	0.618715	Gmnn
ENSMUSG00000006717	0.03983	5.07887	0.673169	0.411949	0.810293	Acot13
ENSMUSG00000006720	-0.166923	1.72676	2.85335	0.091184	0.49323	Zfp184
ENSMUSG00000006728	0.019713	4.90284	0.203134	0.652203	0.915224	Cdk4
ENSMUSG00000006731	0.0361611	6.75252	0.613109	0.43362	0.823735	B4galnt1
ENSMUSG00000006732	0.0701062	3.43735	0.896793	0.343643	0.767282	Mettl1
ENSMUSG00000006736	0.197994	5.4799	17.0144	3.70967e-05	0.00602146	Tspan31
ENSMUSG00000006740	-0.0713535	7.76687	1.72289	0.189322	0.631405	Kif5b
ENSMUSG00000006763	0.0543413	3.40461	0.555908	0.455914	0.833579	Saal1
ENSMUSG00000006782	-0.193219	7.02131	3.01471	0.0825122	0.473172	Cnp
ENSMUSG00000006784	0.234086	1.12437	2.85629	0.0910175	0.492781	Ttc25
ENSMUSG00000006800	0.063352	7.11602	0.973291	0.323861	0.75247	Sulf2
ENSMUSG00000006818	0.0170194	7.06964	0.126025	0.722589	0.934876	Sod2
ENSMUSG00000006850	0.0749153	3.15856	0.821541	0.36473	0.781666	Tmco6
ENSMUSG00000006906	0.0111251	4.8377	0.0458425	0.830462	0.9662	Stambp
ENSMUSG00000006920	-0.0494422	6.04775	1.22371	0.268634	0.70955	Ezh1
ENSMUSG00000006930	0.218219	6.71797	2.70238	0.100198	0.509717	Hap1
ENSMUSG00000006931	0.0100394	2.91321	0.0171125	0.895922	0.980953	P3h4
ENSMUSG00000006932	0.00412479	8.5596	0.00657295	0.935383	0.988533	Ctnnb1
ENSMUSG00000006941	0.0251706	6.16822	0.259661	0.610353	0.899998	Eif1b
ENSMUSG00000006958	0.0141329	5.92772	0.0395954	0.842274	0.968112	Chrd
ENSMUSG00000006998	0.0147969	7.56116	0.133576	0.714752	0.931299	Psmd2
ENSMUSG00000007021	0.0254177	7.22656	0.344565	0.557206	0.879512	Syngr3
ENSMUSG00000007029	-0.0936898	5.55933	3.72418	0.0536299	0.403556	Vars
ENSMUSG00000007036	-0.0939171	6.16614	3.26239	0.0708856	0.452465	Abhd16a
ENSMUSG00000007038	-0.0224305	5.79308	0.276654	0.598902	0.895859	Neu1
ENSMUSG00000007039	-0.0422917	3.01869	0.257004	0.612186	0.900568	Ddah2
ENSMUSG00000007041	0.132408	2.62431	2.28443	0.130679	0.559874	Clic1
ENSMUSG00000007050	0.202134	2.7291	5.63556	0.0175998	0.24405	Lsm2
ENSMUSG00000007097	0.0854186	10.2293	1.89713	0.1684	0.607661	Atp1a2
ENSMUSG00000007207	-0.131816	8.33575	8.90376	0.00284584	0.095107	Stx1a
ENSMUSG00000007216	0.123431	2.53538	1.81765	0.177593	0.617652	Zfp775
ENSMUSG00000007338	0.0710841	4.9606	1.85391	0.173329	0.612582	Mrpl49
ENSMUSG00000007411	0.0345897	6.3417	0.842328	0.358732	0.778392	Mark3
ENSMUSG00000007415	0.0483253	6.31487	1.59706	0.20632	0.64681	Gatad1
ENSMUSG00000007440	0.189434	1.54063	0.829884	0.362306	0.780245	Pcdha11
ENSMUSG00000007458	0.0326174	6.19152	0.669342	0.413281	0.811652	M6pr
ENSMUSG00000007476	-0.0127428	4.24684	0.0343847	0.852891	0.970673	Lrrc8a
ENSMUSG00000007564	-0.00195142	8.85328	0.00290129	0.957044	0.992766	Ppp2r1a
ENSMUSG00000007570	0.0428588	3.40689	0.227682	0.633248	0.907749	Fance
ENSMUSG00000007589	0.0961804	3.1352	1.61136	0.2043	0.645443	Tinf2
ENSMUSG00000007594	-0.0906418	7.30576	0.610483	0.434606	0.823877	Hapln4
ENSMUSG00000007603	0.00430157	5.91405	0.0100373	0.920196	0.987326	Dus3l
ENSMUSG00000007610	-0.0547463	4.83773	0.797295	0.371903	0.784923	Gtpbp3
ENSMUSG00000007613	-0.133677	5.24039	6.17266	0.0129739	0.21057	Tgfbr1
ENSMUSG00000007617	0.0519306	8.44566	0.29944	0.584234	0.890894	Homer1
ENSMUSG00000007646	0.155121	2.1255	1.4802	0.223743	0.668685	Rad51c
ENSMUSG00000007653	-0.127458	6.87747	1.72861	0.188588	0.631161	Gabrb2
ENSMUSG00000007655	-0.186321	3.91938	8.28577	0.00399569	0.116983	Cav1
ENSMUSG00000007656	-0.0227766	8.96269	0.0894085	0.764931	0.947349	Arpp19
ENSMUSG00000007659	0.0277914	6.34514	0.451091	0.501817	0.856274	Bcl2l1
ENSMUSG00000007670	-0.0242103	6.52169	0.414407	0.519741	0.863715	Khsrp
ENSMUSG00000007682	0.109049	7.01133	1.8318	0.175916	0.615352	Dio2
ENSMUSG00000007721	0.0420984	5.55768	0.492257	0.482922	0.848202	Ccdc124
ENSMUSG00000007739	0.0796853	6.37464	3.19435	0.0738933	0.458698	Cct4
ENSMUSG00000007777	0.0583441	3.72307	0.658661	0.417033	0.815046	0610009B22Rik
ENSMUSG00000007783	0.0144199	6.59581	0.145947	0.702439	0.927654	Cpt1c
ENSMUSG00000007812	-0.169753	5.19142	13.3287	0.000261374	0.0227656	Zfp655
ENSMUSG00000007815	0.0130428	6.75178	0.126941	0.721625	0.934365	Rhoa
ENSMUSG00000007817	0.101961	7.24117	1.94077	0.163584	0.602685	Zmiz1
ENSMUSG00000007827	-0.0597692	4.90684	1.6577	0.197914	0.640831	Ankrd26
ENSMUSG00000007833	0.0843504	2.54425	0.658257	0.417176	0.815079	Aldh16a1
ENSMUSG00000007836	-0.0480565	7.33013	1.33249	0.248362	0.693542	Hnrnpa0
ENSMUSG00000007837	0.107994	2.12995	1.17873	0.277615	0.715919	Prrg2
ENSMUSG00000007850	0.0610036	8.0394	1.32366	0.249937	0.694071	Hnrnph1
ENSMUSG00000007867	0.0471169	2.59606	0.252113	0.615591	0.901604	Ift43
ENSMUSG00000007872	0.0754968	3.9947	0.325611	0.568255	0.883938	Id3
ENSMUSG00000007877	-0.379509	2.67527	8.09441	0.00444021	0.126541	Tcap
ENSMUSG00000007880	-0.00247972	7.40812	0.0028895	0.957131	0.992766	Arid1a
ENSMUSG00000007891	0.0351473	6.8947	0.82024	0.36511	0.781666	Ctsd
ENSMUSG00000007892	0.0895177	8.15145	4.0289	0.0447272	0.375698	Rplp1
ENSMUSG00000007908	0.0187435	4.21214	0.0845481	0.771226	0.949961	Hmgcll1
ENSMUSG00000007944	-0.0326471	6.5933	0.289556	0.590505	0.89371	Ttc9b
ENSMUSG00000007950	-0.0614697	7.95055	1.61088	0.204368	0.645443	Abhd8
ENSMUSG00000007987	0.0405686	5.47737	0.754851	0.384945	0.793657	Ift22
ENSMUSG00000007989	-0.0279014	7.19625	0.402862	0.525615	0.865893	Fzd3
ENSMUSG00000008035	0.0335769	6.26806	0.208868	0.647656	0.91338	Mid1ip1
ENSMUSG00000008036	-0.0104598	6.64199	0.0789633	0.778707	0.95175	Ap2s1
ENSMUSG00000008090	0.043465	3.7382	0.273851	0.60076	0.896222	Fgfrl1
ENSMUSG00000008129	-0.0398747	1.83006	0.143269	0.705052	0.928237	4930432K21Rik
ENSMUSG00000008136	-0.030523	5.56191	0.259706	0.610322	0.899998	Fhl2
ENSMUSG00000008140	0.019204	6.96771	0.185578	0.666623	0.91907	Emc10
ENSMUSG00000008153	-0.0064587	8.89777	0.0257531	0.872505	0.977574	Clstn3
ENSMUSG00000008167	-0.0830689	4.16852	1.56953	0.210276	0.651333	Fbxw9
ENSMUSG00000008200	-0.0651611	5.82822	2.6627	0.102726	0.514591	Fnbp4
ENSMUSG00000008206	-0.0116273	6.18958	0.0548453	0.814837	0.961988	Cers4
ENSMUSG00000008226	0.0934609	5.00922	3.5272	0.0603697	0.424365	Scrn3
ENSMUSG00000008301	0.0481965	5.16679	1.01866	0.312838	0.745122	Phax
ENSMUSG00000008305	0.00258547	4.92186	0.00185542	0.965642	0.993092	Tle1
ENSMUSG00000008307	-0.0940675	1.6903	0.764389	0.381958	0.79152	1700109H08Rik
ENSMUSG00000008318	-0.014274	3.7549	0.0149614	0.902648	0.982528	Relt
ENSMUSG00000008333	-0.0311601	4.77493	0.469746	0.493104	0.851959	Snrpb2
ENSMUSG00000008348	-0.2614	5.40309	2.79799	0.0943824	0.49904	Ubc
ENSMUSG00000008373	0.0280815	5.18161	0.371918	0.541961	0.872949	Prpf31
ENSMUSG00000008384	-0.494157	3.17337	8.38919	0.00377459	0.112999	Sertad1
ENSMUSG00000008393	-0.0394346	4.22707	0.467691	0.494051	0.852327	Carhsp1
ENSMUSG00000008398	0.0515621	3.27591	0.407957	0.523008	0.864908	Elk3
ENSMUSG00000008429	-0.0630059	5.7714	1.55612	0.212234	0.653659	Herpud2
ENSMUSG00000008435	-0.0818115	5.38023	2.48305	0.115079	0.535293	Rdh13
ENSMUSG00000008450	0.0406943	2.8908	0.343264	0.557951	0.879792	Nutf2
ENSMUSG00000008475	0.108851	6.31408	2.861	0.0907511	0.492604	Arpc5
ENSMUSG00000008489	-0.0843244	6.6969	2.77232	0.0959068	0.503177	Elavl2
ENSMUSG00000008496	-0.00184773	4.91527	0.000671219	0.979331	0.995296	Pou2f2
ENSMUSG00000008540	0.134102	2.03198	0.751832	0.385897	0.794601	Mgst1
ENSMUSG00000008575	0.0486943	7.79399	1.25151	0.263265	0.705545	Nfib
ENSMUSG00000008604	0.050575	7.37554	1.52749	0.216489	0.657773	Ubqln4
ENSMUSG00000008658	-0.101858	9.04705	1.13107	0.287548	0.72456	Rbfox1
ENSMUSG00000008668	0.00657826	5.65768	0.0158069	0.899949	0.981641	Rps18
ENSMUSG00000008682	0.0813853	6.30246	2.81115	0.093611	0.498155	Rpl10
ENSMUSG00000008683	0.0744972	6.30095	2.37546	0.123255	0.548081	Rps15a
ENSMUSG00000008690	0.0255918	6.6069	0.44395	0.505222	0.858212	Ncaph2
ENSMUSG00000008730	-0.0129262	7.44956	0.0900231	0.764148	0.947349	Hipk1
ENSMUSG00000008734	0.0137822	7.01778	0.0772318	0.781084	0.952139	Gprc5b
ENSMUSG00000008763	-0.00570866	7.47283	0.0186365	0.891414	0.98062	Man1a2
ENSMUSG00000008822	-0.117557	3.9186	3.68769	0.0548155	0.407636	Acyp1
ENSMUSG00000008845	0.242442	1.05586	1.06812	0.30137	0.736436	Cd163
ENSMUSG00000008855	-0.0233809	7.5628	0.154506	0.694266	0.926219	Hdac5
ENSMUSG00000008859	0.0739098	6.25368	3.11606	0.0775242	0.464678	Rala
ENSMUSG00000008892	0.0366993	5.66649	0.644314	0.422153	0.818052	Vdac3
ENSMUSG00000008958	0.0974904	4.40783	3.58681	0.0582399	0.417582	Vps72
ENSMUSG00000008976	0.0354485	4.72192	0.3525	0.552702	0.877572	Gabpa
ENSMUSG00000008999	-0.0498001	3.97132	0.23321	0.629154	0.906406	Bmp7
ENSMUSG00000009013	0.103285	7.16822	4.84696	0.0276949	0.303991	Dynll1
ENSMUSG00000009030	0.111007	4.87856	2.83191	0.0924087	0.495822	Pdcl
ENSMUSG00000009035	0.04325	6.29585	1.45449	0.227809	0.671565	Tmem184b
ENSMUSG00000009073	0.0601993	6.42531	2.53952	0.111028	0.527038	Nf2
ENSMUSG00000009075	0.272394	3.18884	1.95042	0.162541	0.601689	Cabp7
ENSMUSG00000009076	-0.0354931	3.31497	0.214294	0.643423	0.911532	Zmat5
ENSMUSG00000009079	0.0145831	7.66738	0.125107	0.72356	0.93522	Ewsr1
ENSMUSG00000009090	-0.0170339	7.57021	0.177604	0.67344	0.919755	Ap1b1
ENSMUSG00000009097	0.0735828	1.05396	0.264597	0.606979	0.898884	Tbx1
ENSMUSG00000009112	0.0447545	5.98693	1.10467	0.293243	0.728993	Bcl2l13
ENSMUSG00000009207	-0.0334581	6.11199	0.192394	0.660932	0.918521	Lnpk
ENSMUSG00000009216	0.0116365	6.67414	0.0456358	0.830839	0.9662	Fam163b
ENSMUSG00000009281	0.0648543	0.973145	0.204976	0.650734	0.914453	Rarres2
ENSMUSG00000009291	-0.0239917	5.79161	0.254286	0.614073	0.901193	Pttg1ip
ENSMUSG00000009292	-0.0126815	5.56252	0.0452983	0.831457	0.9662	Trpm2
ENSMUSG00000009293	0.0696179	5.03086	2.85295	0.0912065	0.49323	Ube2g2
ENSMUSG00000009376	-0.527081	2.95319	9.84897	0.00169926	0.0730893	Met
ENSMUSG00000009378	-0.12181	1.78688	0.604121	0.43701	0.824091	Slc16a12
ENSMUSG00000009394	0.0489409	9.1652	0.717948	0.396818	0.802479	Syn2
ENSMUSG00000009406	0.158763	6.06917	13.3298	0.00026122	0.0227656	Elk1
ENSMUSG00000009418	-0.0616705	6.87176	0.978041	0.322683	0.751642	Nav1
ENSMUSG00000009470	-0.0384726	6.16224	0.617594	0.431943	0.82286	Tnpo1
ENSMUSG00000009535	-0.0573799	6.21319	1.71447	0.190406	0.63236	Rnmt
ENSMUSG00000009549	0.0163433	5.95315	0.174281	0.676335	0.920343	Srp14
ENSMUSG00000009551	-0.241519	0.959348	2.93523	0.0866665	0.482111	6330409D20Rik
ENSMUSG00000009555	-0.0233634	6.42157	0.244573	0.620923	0.90358	Cdk9
ENSMUSG00000009563	-0.122107	4.29275	4.39153	0.0361178	0.342837	Tor2a
ENSMUSG00000009566	-0.174868	2.69709	3.83385	0.0502274	0.38981	Fpgs
ENSMUSG00000009569	-0.0628889	8.334	1.76722	0.183727	0.624643	Mkl2
ENSMUSG00000009575	0.0577008	7.69426	2.02359	0.154873	0.59368	Cbx5
ENSMUSG00000009585	0.101031	1.28944	0.745824	0.387801	0.796183	Apobec3
ENSMUSG00000009614	0.0254218	3.72861	0.19684	0.657284	0.917658	Sardh
ENSMUSG00000009621	0.0641033	4.08849	1.2329	0.266843	0.708596	Vav2
ENSMUSG00000009630	0.0501513	6.4766	1.71218	0.190703	0.63292	Ppp2cb
ENSMUSG00000009633	-0.00689832	1.14356	0.0023874	0.96103	0.992766	G0s2
ENSMUSG00000009640	0.0503324	4.39419	0.775297	0.378583	0.788048	Dmap1
ENSMUSG00000009647	-0.00536651	5.02038	0.00858425	0.926181	0.987326	Mcu
ENSMUSG00000009681	0.0719509	7.19003	1.92925	0.16484	0.603419	Bcr
ENSMUSG00000009687	-0.0904369	3.97975	1.08786	0.296946	0.731995	Fxyd5
ENSMUSG00000009731	0.0232923	4.05481	0.140002	0.708279	0.928775	Kcnd1
ENSMUSG00000009733	-0.0503256	4.47861	0.623982	0.429571	0.821758	Tfcp2
ENSMUSG00000009734	-0.2253	2.57106	1.75081	0.185775	0.627386	Pou6f2
ENSMUSG00000009739	-0.140221	7.13898	6.20672	0.0127266	0.209396	Pou6f1
ENSMUSG00000009741	-0.0292101	6.83305	0.693065	0.405124	0.806058	Ubp1
ENSMUSG00000009828	-0.0705705	4.80555	1.93412	0.164308	0.603054	Ick
ENSMUSG00000009863	0.0302866	6.59767	0.63772	0.424537	0.818419	Sdhb
ENSMUSG00000009894	-0.0242538	8.30908	0.354243	0.551721	0.877459	Snap47
ENSMUSG00000009905	-0.0985773	5.45021	4.38461	0.0362647	0.342866	Kdsr
ENSMUSG00000009907	0.0027015	5.78088	0.00491698	0.944097	0.990211	Vps4b
ENSMUSG00000009927	0.0526468	6.1816	0.998657	0.317636	0.747101	Rps25
ENSMUSG00000009995	0.0122852	5.40497	0.0614361	0.80424	0.959341	Taz
ENSMUSG00000010021	0.120982	1.2652	0.70713	0.400398	0.804375	Kif19a
ENSMUSG00000010025	0.0694674	5.45413	2.26091	0.132676	0.562283	Aldh3a2
ENSMUSG00000010044	-0.080393	2.17427	0.451988	0.501393	0.85609	Zmynd10
ENSMUSG00000010045	0.0207732	4.74519	0.223361	0.636491	0.908444	Tmem115
ENSMUSG00000010047	0.0927682	2.60855	1.00771	0.315452	0.746097	Hyal2
ENSMUSG00000010048	-0.196254	2.77186	5.6292	0.0176637	0.244451	Ifrd2
ENSMUSG00000010051	0.0778647	1.96688	0.339951	0.559858	0.881111	Hyal1
ENSMUSG00000010054	0.0585371	5.99705	2.20746	0.137345	0.569654	Tusc2
ENSMUSG00000010057	-0.0846414	4.75598	2.67218	0.102116	0.513716	Nprl2
ENSMUSG00000010064	0.0358943	6.30752	0.431908	0.511054	0.859935	Slc38a3
ENSMUSG00000010066	0.0202659	5.45358	0.0646637	0.799271	0.957978	Cacna2d2
ENSMUSG00000010067	-0.0892025	3.59993	1.00134	0.316986	0.746782	Rassf1
ENSMUSG00000010086	-0.0280458	8.65676	0.152676	0.695992	0.926786	Rnf112
ENSMUSG00000010095	-0.0557644	6.47459	1.33007	0.248794	0.693854	Slc3a2
ENSMUSG00000010097	0.0642509	6.29984	1.96893	0.160562	0.600347	Nxf1
ENSMUSG00000010110	-0.0295975	5.80262	0.436532	0.508801	0.859935	Stx5a
ENSMUSG00000010122	0.790548	1.39003	9.54129	0.002009	0.0797629	Slc47a1
ENSMUSG00000010142	0.11993	0.778273	0.664763	0.414884	0.813081	Tnfrsf13b
ENSMUSG00000010154	-0.0683392	3.78396	1.35921	0.243675	0.688038	Spire2
ENSMUSG00000010175	-0.197037	3.789	9.1693	0.00246109	0.0874941	Prox1
ENSMUSG00000010277	0.00152246	8.13406	0.00155391	0.968556	0.993416	2610507B11Rik
ENSMUSG00000010290	0.0606161	5.08769	1.36579	0.242536	0.687547	AI597479
ENSMUSG00000010307	-0.129293	3.56633	2.76645	0.0962593	0.503528	Tmem86a
ENSMUSG00000010358	0.286283	1.09804	3.90249	0.0482146	0.387086	Ifi35
ENSMUSG00000010362	0.13615	1.17204	0.945642	0.330831	0.759281	Rdm1
ENSMUSG00000010376	0.0286647	5.82094	0.400434	0.526865	0.866461	Nedd8
ENSMUSG00000010392	0.0176102	5.71785	0.156673	0.692238	0.925105	Gosr1
ENSMUSG00000010406	0.15602	3.46072	3.14149	0.0763238	0.461539	Mrpl52
ENSMUSG00000010453	-0.0194744	6.30906	0.252716	0.615169	0.901532	Kansl3
ENSMUSG00000010461	-0.204073	3.13437	3.58496	0.0583049	0.417757	Eya4
ENSMUSG00000010505	-0.0333272	2.9647	0.12797	0.720546	0.933662	Myt1
ENSMUSG00000010517	0.0430386	5.11356	0.924326	0.336342	0.763192	Faf1
ENSMUSG00000010529	0.131575	1.21163	0.870261	0.350883	0.771766	Gm266
ENSMUSG00000010554	0.239041	4.99363	13.8626	0.000196678	0.0186456	Mettl16
ENSMUSG00000010592	0.250348	2.4421	5.89837	0.0151549	0.225808	Dazl
ENSMUSG00000010607	0.132274	3.69562	3.88999	0.0485748	0.387086	Pigyl
ENSMUSG00000010608	-0.0213391	7.77436	0.291652	0.589164	0.892724	Rbm25
ENSMUSG00000010609	-0.0121839	3.60982	0.0449598	0.832078	0.9662	Psen2
ENSMUSG00000010660	-0.0747827	3.97685	1.01565	0.313552	0.745221	Plcd1
ENSMUSG00000010663	0.0799053	7.94689	2.87132	0.0901708	0.492213	Fads1
ENSMUSG00000010721	-0.0496127	5.29995	1.02801	0.310626	0.743451	Lmbr1
ENSMUSG00000010755	-0.0319874	5.29927	0.543616	0.460938	0.836837	Cars
ENSMUSG00000010797	0.267788	1.25748	3.44331	0.0635085	0.432193	Wnt2
ENSMUSG00000010803	-0.0876473	9.16923	1.70309	0.191884	0.634273	Gabra1
ENSMUSG00000010825	-0.250529	1.80576	2.35055	0.125239	0.552319	Grid2ip
ENSMUSG00000010911	0.00947662	3.09519	0.0195099	0.888915	0.97962	Apip
ENSMUSG00000010914	0.0163101	5.55239	0.131941	0.716428	0.93216	Pdhx
ENSMUSG00000010936	-0.030302	4.54507	0.359896	0.548564	0.87629	Vac14
ENSMUSG00000011096	0.0296612	5.42673	0.375022	0.540279	0.872157	Akt1s1
ENSMUSG00000011114	0.0312306	5.51962	0.143866	0.704468	0.928224	Tbrg1
ENSMUSG00000011148	-0.101917	4.12899	0.72076	0.395895	0.802479	Adssl1
ENSMUSG00000011158	0.0175392	5.14076	0.138571	0.709706	0.928932	Brf1
ENSMUSG00000011179	-0.00577051	4.49721	0.0118508	0.913313	0.985834	Odc1
ENSMUSG00000011254	-0.0156025	3.50405	0.0572397	0.810913	0.960062	Thg1l
ENSMUSG00000011256	0.123185	5.32859	3.06386	0.0800514	0.470321	Adam19
ENSMUSG00000011257	0.190197	4.68686	12.7671	0.000352776	0.0277853	Pabpc4
ENSMUSG00000011267	-0.308366	1.11998	5.2934	0.0214063	0.269972	Zfp296
ENSMUSG00000011306	-0.0250727	5.77022	0.307292	0.579347	0.889218	Sugp1
ENSMUSG00000011382	0.00477219	3.67578	0.00337425	0.953678	0.992766	Dhdh
ENSMUSG00000011427	-0.209318	3.96374	7.94711	0.00481642	0.132666	Zfp790
ENSMUSG00000011589	0.0221892	5.21267	0.255304	0.613365	0.900631	Fsd1
ENSMUSG00000011658	0.241215	3.69938	6.65541	0.00988551	0.186168	Fuz
ENSMUSG00000011751	-0.0720587	8.19036	2.334	0.126577	0.554943	Sptbn4
ENSMUSG00000011752	0.0331663	5.57866	0.421529	0.516175	0.861797	Pgam1
ENSMUSG00000011831	-0.0141066	6.7545	0.117745	0.731494	0.938267	Evi5
ENSMUSG00000011832	-0.0499081	6.9488	1.91484	0.166427	0.605885	Evi5l
ENSMUSG00000011837	0.0580093	4.01025	0.831261	0.361908	0.780245	Snapc2
ENSMUSG00000011877	0.0849324	8.71878	3.43037	0.0640076	0.434703	Git1
ENSMUSG00000011884	-0.0485059	4.22038	0.615302	0.432798	0.823262	Gltp
ENSMUSG00000011958	-0.0201832	4.88479	0.125897	0.722725	0.93492	Bnip2
ENSMUSG00000011960	-0.0662722	5.89657	2.53978	0.11101	0.527038	Ccnt1
ENSMUSG00000012017	0.106573	1.55173	0.722209	0.39542	0.802479	Scarf2
ENSMUSG00000012076	-0.025277	6.17138	0.413402	0.520248	0.863975	Brms1l
ENSMUSG00000012114	0.00532296	5.89485	0.018239	0.892571	0.980804	Med15
ENSMUSG00000012117	-0.0397174	5.92142	0.807886	0.368746	0.782923	Dhdds
ENSMUSG00000012123	0.161202	0.994107	0.811748	0.367604	0.782122	Crybg2
ENSMUSG00000012126	0.0551892	4.39685	0.986137	0.320688	0.749598	Ubxn11
ENSMUSG00000012296	-0.0773616	4.72335	1.16505	0.28042	0.717872	Tjap1
ENSMUSG00000012405	0.0147024	6.35097	0.122314	0.726538	0.93603	Rpl15
ENSMUSG00000012422	0.0910007	5.73725	4.83088	0.0279543	0.304353	Tmem167
ENSMUSG00000012429	0.0726032	3.17953	1.12701	0.288413	0.725249	Mplkip
ENSMUSG00000012483	0.183495	2.11608	3.57337	0.0587131	0.419751	Rpa3
ENSMUSG00000012535	0.00988887	6.4132	0.0528862	0.818115	0.962504	Tnpo3
ENSMUSG00000012609	0.121727	5.10074	4.08593	0.0432417	0.370408	Ttll5
ENSMUSG00000012640	0.0430344	4.86813	0.603499	0.437246	0.824091	Zfp715
ENSMUSG00000012819	0.329627	1.15092	2.27974	0.131074	0.559874	Cdh23
ENSMUSG00000012848	0.0256728	6.44865	0.29383	0.587777	0.892584	Rps5
ENSMUSG00000013033	-0.0304503	9.86652	0.605026	0.436667	0.824091	Adgrl1
ENSMUSG00000013076	0.0659817	5.01091	0.605063	0.436653	0.824091	Amotl1
ENSMUSG00000013089	0.0230592	6.66512	0.123025	0.725777	0.935543	Etv5
ENSMUSG00000013150	-0.0385234	4.32435	0.450576	0.502062	0.856274	Gfod2
ENSMUSG00000013155	0.0983971	2.78497	1.68517	0.194238	0.636927	Enkd1
ENSMUSG00000013160	0.0111692	7.73097	0.10069	0.751004	0.943221	Atp6v0d1
ENSMUSG00000013236	-0.0603836	9.28519	3.4278	0.0641075	0.434718	Ptprs
ENSMUSG00000013275	-0.000851958	6.04854	0.000282718	0.986585	0.997723	Slc41a1
ENSMUSG00000013367	-0.0650695	5.03414	0.68672	0.407282	0.806753	Iglon5
ENSMUSG00000013419	-0.117905	6.84112	5.20188	0.0225624	0.274852	Zfp651
ENSMUSG00000013465	-0.0303786	5.595	0.358168	0.549525	0.876447	Nelfb
ENSMUSG00000013495	0.0450435	5.21377	0.955206	0.328398	0.756938	Tmem175
ENSMUSG00000013523	-0.0620216	5.84565	0.373138	0.541299	0.872603	Bcas1
ENSMUSG00000013539	0.0674864	6.26987	2.97147	0.0847449	0.480083	Tango2
ENSMUSG00000013584	0.267886	3.07525	1.97096	0.160346	0.600262	Aldh1a2
ENSMUSG00000013593	-0.0174525	7.25745	0.1916	0.661589	0.918957	Ndufs2
ENSMUSG00000013622	-0.00316379	4.82462	0.00262277	0.959156	0.992766	Atraid
ENSMUSG00000013629	0.168702	5.02279	8.39984	0.00375255	0.112706	Cad
ENSMUSG00000013646	0.0443399	5.55776	1.07835	0.299068	0.733898	Sh3bp5l
ENSMUSG00000013662	-0.0170783	6.96577	0.152721	0.695948	0.926786	Atad1
ENSMUSG00000013663	-0.0611531	7.75594	1.36326	0.242973	0.687746	Pten
ENSMUSG00000013698	0.0738733	8.61836	1.49439	0.221536	0.66555	Pea15a
ENSMUSG00000013701	0.0803624	3.00943	0.752108	0.38581	0.794539	Timm23
ENSMUSG00000013736	-0.026605	4.94672	0.292724	0.58848	0.892699	Trnt1
ENSMUSG00000013787	-0.0472358	7.65345	1.8253	0.176683	0.616204	Ehmt2
ENSMUSG00000013822	0.0204619	4.38728	0.139671	0.708608	0.928775	Elof1
ENSMUSG00000013833	-0.0379502	5.66219	0.770879	0.379945	0.7892	Med16
ENSMUSG00000013846	0.0288712	4.6025	0.109973	0.740175	0.939826	St3gal1
ENSMUSG00000013858	0.00416668	6.46714	0.00916481	0.923733	0.987326	Tmem259
ENSMUSG00000013878	-0.0826245	4.24959	1.98363	0.159008	0.598375	Rnf170
ENSMUSG00000013921	-0.0267154	9.08446	0.528595	0.467198	0.841072	Clip3
ENSMUSG00000013973	0.0149352	4.99088	0.114316	0.735283	0.93907	Dedd
ENSMUSG00000013997	0.107836	4.79332	4.09718	0.0429549	0.369508	Nit1
ENSMUSG00000014039	-0.0260792	4.61229	0.242973	0.622067	0.903604	Prdm15
ENSMUSG00000014074	0.000509198	5.42316	0.000193663	0.988897	0.997998	Rnf168
ENSMUSG00000014075	0.015754	3.54541	0.0630215	0.801783	0.958511	Tctex1d2
ENSMUSG00000014077	0.0437074	7.26138	1.05343	0.304719	0.738019	Chp1
ENSMUSG00000014164	0.135171	6.38587	2.29466	0.129819	0.559233	Klhl3
ENSMUSG00000014177	5.78995e-05	4.69529	1.48718e-06	0.999027	0.999736	Tvp23b
ENSMUSG00000014195	0.05153	7.27713	1.94193	0.163459	0.602685	Dnajc7
ENSMUSG00000014226	0.0814498	6.24245	2.78721	0.0950195	0.50064	Cacybp
ENSMUSG00000014232	0.00134674	4.0286	0.000456673	0.982951	0.996613	Cluap1
ENSMUSG00000014243	0.0278467	2.51078	0.075017	0.784167	0.953208	Zswim7
ENSMUSG00000014245	0.158726	2.8905	5.24197	0.0220483	0.271673	Pigl
ENSMUSG00000014294	0.0311672	5.12614	0.304208	0.581256	0.889712	Ndufa2
ENSMUSG00000014301	0.00111321	3.12683	0.000201607	0.988671	0.997998	Pam16
ENSMUSG00000014303	0.00655339	3.77291	0.0096094	0.92191	0.987326	Glis2
ENSMUSG00000014313	0.0215252	6.57652	0.223196	0.636615	0.908444	Cox6c
ENSMUSG00000014329	0.134822	3.29167	1.77241	0.183084	0.624053	Bicc1
ENSMUSG00000014349	0.00785953	6.53409	0.0386391	0.844165	0.968112	Ube2z
ENSMUSG00000014353	-0.0257949	5.41313	0.396841	0.528725	0.867473	Tmem87b
ENSMUSG00000014355	-0.0200059	6.17473	0.235328	0.627601	0.905651	Anapc1
ENSMUSG00000014361	0.173338	5.63103	3.27019	0.0705495	0.451621	Mertk
ENSMUSG00000014402	-0.00118909	5.42934	0.000879134	0.976346	0.994939	Tsg101
ENSMUSG00000014418	-0.0616943	4.18281	1.25893	0.261854	0.704342	Hps5
ENSMUSG00000014426	0.0174465	5.49345	0.181644	0.669964	0.919329	Map3k4
ENSMUSG00000014444	-0.105361	3.57142	2.05848	0.151361	0.588412	Piezo1
ENSMUSG00000014470	-0.0420846	4.70969	0.44745	0.503548	0.856831	Rnf166
ENSMUSG00000014496	-0.112284	5.77358	4.9872	0.0255355	0.29217	Ankrd28
ENSMUSG00000014498	-0.00291067	6.74371	0.00507565	0.943204	0.990091	Ankrd52
ENSMUSG00000014504	0.0709901	5.1415	2.60877	0.106274	0.52021	Srp19
ENSMUSG00000014547	0.00704702	4.95719	0.012236	0.911921	0.985543	Wdfy2
ENSMUSG00000014550	-0.0373505	6.05118	0.979913	0.32222	0.751542	Rbsn
ENSMUSG00000014551	0.181535	4.91151	13.8805	0.000194814	0.0186362	Mrps25
ENSMUSG00000014554	0.126654	3.12742	3.25606	0.0711598	0.452616	Dguok
ENSMUSG00000014592	-0.0735841	8.52236	2.4206	0.119749	0.544539	Camta1
ENSMUSG00000014599	-0.000803876	4.26308	0.000114934	0.991446	0.998244	Csf1
ENSMUSG00000014601	0.0354582	6.22157	0.65737	0.41749	0.815323	Strip1
ENSMUSG00000014602	-0.0210122	10.7033	0.319161	0.572113	0.886081	Kif1a
ENSMUSG00000014606	0.0360154	6.26664	0.835277	0.360751	0.779928	Slc25a11
ENSMUSG00000014633	0.138192	3.47643	3.70511	0.0542463	0.405784	Cmc2
ENSMUSG00000014668	-0.137485	5.35001	11.8709	0.000570179	0.0393367	Chfr
ENSMUSG00000014748	0.0730794	5.29766	3.26207	0.0708998	0.452465	Tex261
ENSMUSG00000014763	0.041966	5.94116	0.853816	0.355475	0.775119	Fam120b
ENSMUSG00000014767	-0.0500486	4.61941	0.845847	0.35773	0.777499	Tbp
ENSMUSG00000014769	0.00979352	6.539	0.0837415	0.77229	0.950261	Psmb1
ENSMUSG00000014771	-0.021325	3.1334	0.0960521	0.75662	0.946168	Pdcd2
ENSMUSG00000014773	-0.34225	1.98195	7.89721	0.00495111	0.135291	Dll1
ENSMUSG00000014776	-0.0494465	4.34012	0.6481	0.420793	0.818052	Nol3
ENSMUSG00000014778	0.000348711	2.03033	1.26655e-05	0.99716	0.998801	Fhod1
ENSMUSG00000014782	-0.173104	2.00898	1.661	0.197469	0.640276	Plekhg4
ENSMUSG00000014786	0.0375726	5.44021	0.595215	0.44041	0.825938	Slc9a5
ENSMUSG00000014813	0.039723	2.41232	0.0698848	0.791505	0.956022	Stc1
ENSMUSG00000014837	-0.00717048	5.11312	0.0254496	0.873252	0.97769	4931428F04Rik
ENSMUSG00000014846	0.060635	4.17079	0.656005	0.417974	0.816013	Tppp3
ENSMUSG00000014850	-0.00820903	4.44755	0.0205237	0.886084	0.97962	Msh3
ENSMUSG00000014856	0.114459	4.0017	2.81864	0.093175	0.497505	Tmem208
ENSMUSG00000014859	-0.0352275	4.61225	0.410383	0.521775	0.864324	E2f4
ENSMUSG00000014867	0.0551225	5.986	1.72615	0.188903	0.631161	Surf4
ENSMUSG00000014873	-0.0227125	4.63143	0.188556	0.664121	0.918992	Surf2
ENSMUSG00000014905	0.0165313	5.55909	0.160858	0.688368	0.923567	Dnajb9
ENSMUSG00000014907	0.0201255	4.10859	0.0908405	0.763111	0.947001	Naf1
ENSMUSG00000014932	-0.0272667	3.94833	0.219518	0.639407	0.909078	Yes1
ENSMUSG00000014956	0.00915766	8.58076	0.0354443	0.850668	0.969716	Ppp1cb
ENSMUSG00000014959	0.0524735	6.48467	1.70432	0.191724	0.633895	Gorasp2
ENSMUSG00000014980	-0.0505549	3.89048	0.515988	0.472558	0.843501	Tsen15
ENSMUSG00000015002	0.0418985	7.35491	0.812021	0.367523	0.782122	Efr3a
ENSMUSG00000015013	0.0816924	4.83967	2.20467	0.137593	0.569882	Trappc2l
ENSMUSG00000015016	0.0179496	3.89849	0.0726053	0.787581	0.954992	Acsf3
ENSMUSG00000015023	-0.0239442	3.52938	0.135403	0.712895	0.930496	Ddx19a
ENSMUSG00000015027	-0.0721285	2.57815	0.540197	0.462351	0.837339	Galns
ENSMUSG00000015053	-0.0702444	2.17256	0.359787	0.548625	0.87629	Gata2
ENSMUSG00000015085	-0.0760727	2.82956	0.701675	0.402222	0.805343	Entpd2
ENSMUSG00000015087	0.0531085	7.43633	1.4874	0.22262	0.667476	Rabl6
ENSMUSG00000015090	0.0562736	9.21093	0.179796	0.671548	0.919329	Ptgds
ENSMUSG00000015092	0.0395343	6.03556	0.857252	0.354509	0.774897	Edf1
ENSMUSG00000015094	0.000291436	7.35755	5.02022e-05	0.994347	0.998502	Npdc1
ENSMUSG00000015095	-0.02102	6.37311	0.182186	0.669501	0.919187	Fbxw5
ENSMUSG00000015112	0.220264	1.35447	3.16204	0.0753692	0.460949	Slc25a13
ENSMUSG00000015120	-0.00971094	5.22646	0.0370923	0.847277	0.968476	Ube2i
ENSMUSG00000015126	-0.000200504	3.72223	1.15127e-05	0.997293	0.998801	Tsr3
ENSMUSG00000015127	-0.0343265	3.64362	0.258213	0.61135	0.900568	Unkl
ENSMUSG00000015133	-0.121959	2.52329	1.25283	0.263012	0.705545	Lrrk1
ENSMUSG00000015143	0.0144501	7.01215	0.173426	0.677085	0.920343	Actn1
ENSMUSG00000015149	-0.0297443	6.5652	0.484134	0.486556	0.849125	Sirt2
ENSMUSG00000015165	-0.0223722	7.75978	0.338548	0.560669	0.881484	Hnrnpl
ENSMUSG00000015176	0.0122325	5.78806	0.0851884	0.770386	0.9495	Nolc1
ENSMUSG00000015189	0.0235289	6.3795	0.163712	0.685761	0.922124	Casd1
ENSMUSG00000015202	0.0440202	1.87505	0.198215	0.656166	0.916908	Magi1
ENSMUSG00000015214	0.0162399	5.77598	0.0568767	0.811502	0.960499	Mtmr1
ENSMUSG00000015217	-0.202454	3.15042	4.16389	0.0412944	0.362164	Hmgb3
ENSMUSG00000015222	0.113069	9.98557	6.76418	0.00930058	0.180771	Map2
ENSMUSG00000015224	0.0818944	3.99402	0.807726	0.368793	0.782923	Cyp2j9
ENSMUSG00000015243	-0.142633	4.94801	8.29607	0.00397309	0.116983	Abca1
ENSMUSG00000015247	-0.02981	3.39742	0.165939	0.683746	0.921346	Nipsnap3b
ENSMUSG00000015289	0.0541275	3.04217	0.445521	0.50447	0.857562	Lage3
ENSMUSG00000015290	-0.0153415	5.96516	0.138982	0.709295	0.928775	Ubl4a
ENSMUSG00000015291	-0.0102403	8.98543	0.0783709	0.779517	0.95189	Gdi1
ENSMUSG00000015305	0.0908685	6.26243	2.34749	0.125485	0.552704	Sash1
ENSMUSG00000015312	-0.38671	3.53673	7.94949	0.0048101	0.132666	Gadd45b
ENSMUSG00000015335	0.200987	1.90385	3.659	0.0557671	0.411064	Zdhhc12
ENSMUSG00000015337	0.0155775	3.10099	0.0368302	0.847811	0.968549	Endog
ENSMUSG00000015341	-0.038015	5.43158	0.644089	0.422234	0.818052	Golga7
ENSMUSG00000015342	-0.0119853	4.98157	0.0411974	0.839157	0.968112	Xk
ENSMUSG00000015354	-0.0519931	1.93109	0.13693	0.711353	0.929679	Pcolce2
ENSMUSG00000015357	-0.0127849	4.98456	0.0706567	0.790383	0.956022	Clpx
ENSMUSG00000015363	-0.0509392	4.149	0.639533	0.42388	0.818061	Trabd
ENSMUSG00000015377	-0.143095	5.84	6.3705	0.0116033	0.201899	Dennd6b
ENSMUSG00000015396	0.0112512	3.78815	0.00785606	0.929372	0.987928	Cd83
ENSMUSG00000015405	-0.118578	1.05954	0.390591	0.531989	0.86874	Ace2
ENSMUSG00000015451	0.202576	1.35591	2.30259	0.129158	0.559212	C4a
ENSMUSG00000015461	0.0494858	5.75484	1.18135	0.277081	0.715749	Atf6b
ENSMUSG00000015468	0.116133	2.96672	0.970305	0.324604	0.752943	Notch4
ENSMUSG00000015474	0.14175	3.86914	4.19328	0.0405846	0.3607	Ppt2
ENSMUSG00000015476	0.1044	7.03388	6.8822	0.00870584	0.176601	Prrt1
ENSMUSG00000015478	0.0555057	5.02589	1.28397	0.257162	0.699962	Rnf5
ENSMUSG00000015484	0.0604465	2.83113	0.225308	0.635025	0.908221	Fam163a
ENSMUSG00000015488	0.0344387	5.39742	0.605228	0.43659	0.824091	Cacfd1
ENSMUSG00000015501	-0.0839223	8.34795	2.77131	0.0959675	0.503177	Hivep2
ENSMUSG00000015522	-0.0459127	5.01068	0.893322	0.344579	0.767755	Arnt
ENSMUSG00000015536	-0.0231809	5.31508	0.298198	0.585014	0.891206	Mocs2
ENSMUSG00000015542	0.110101	3.84254	1.99055	0.158283	0.597337	Nat9
ENSMUSG00000015568	0.163704	4.68441	2.62372	0.105277	0.517905	Lpl
ENSMUSG00000015575	-0.00488283	4.39921	0.0059374	0.93858	0.989362	Atp6v0e
ENSMUSG00000015597	-0.0598597	5.70449	1.98081	0.159305	0.598726	Zfp318
ENSMUSG00000015599	0.0066568	7.99031	0.0231009	0.879195	0.979368	Ttbk1
ENSMUSG00000015605	-0.0272049	5.80399	0.162341	0.687011	0.922724	Srf
ENSMUSG00000015647	-0.0344935	4.17962	0.17704	0.67393	0.919755	Lama5
ENSMUSG00000015653	0.0849323	4.10736	1.01611	0.313443	0.745221	Steap2
ENSMUSG00000015656	0.17889	8.84575	22.607	1.98758e-06	0.000772408	Hspa8
ENSMUSG00000015659	0.0164972	4.25627	0.0823904	0.774084	0.950356	Serac1
ENSMUSG00000015668	0.0874688	4.56089	2.73861	0.09795	0.505755	Pdzd11
ENSMUSG00000015671	0.0163631	6.09336	0.168367	0.681567	0.921127	Psma2
ENSMUSG00000015672	-0.0142761	4.15571	0.0403171	0.840862	0.968112	Mrpl32
ENSMUSG00000015697	-0.0402499	5.64949	0.622552	0.430101	0.822432	Setdb1
ENSMUSG00000015702	-0.08006	0.889319	0.226537	0.634104	0.907871	Anxa9
ENSMUSG00000015709	-0.0595329	8.67063	1.20497	0.272331	0.711469	Arnt2
ENSMUSG00000015711	0.0364507	4.80068	0.565617	0.452006	0.831682	Prune1
ENSMUSG00000015714	-0.0297831	5.04262	0.33788	0.561056	0.881695	Cers2
ENSMUSG00000015733	-0.0659673	8.1348	1.70464	0.191683	0.633895	Capza2
ENSMUSG00000015745	-0.164088	5.0683	3.02658	0.0819104	0.472586	Plekho1
ENSMUSG00000015747	0.0397517	5.16675	0.631488	0.42681	0.819513	Vps45
ENSMUSG00000015748	0.0368515	4.48559	0.489955	0.483947	0.848471	Prpf3
ENSMUSG00000015749	0.0125751	6.84524	0.0903877	0.763685	0.94713	Anp32e
ENSMUSG00000015750	-0.146524	3.70383	5.19558	0.0226444	0.27521	Aph1a
ENSMUSG00000015755	-0.0342253	6.135	0.771508	0.379751	0.789175	Tab2
ENSMUSG00000015757	0.00665745	5.62655	0.0211931	0.884254	0.97962	Ppil4
ENSMUSG00000015759	0.01035	5.62459	0.0698665	0.791531	0.956022	Cnih1
ENSMUSG00000015766	-0.018658	5.04672	0.110046	0.740092	0.939826	Eps8
ENSMUSG00000015776	0.0228288	4.64853	0.201884	0.653205	0.915709	Med22
ENSMUSG00000015790	-0.0426308	5.20135	0.836242	0.360474	0.779928	Surf1
ENSMUSG00000015804	-0.0164213	5.63172	0.167003	0.682789	0.921346	Med28
ENSMUSG00000015806	-0.100058	6.55062	2.39331	0.121855	0.547176	Qdpr
ENSMUSG00000015829	0.110116	7.47449	5.37788	0.0203937	0.264128	Tnr
ENSMUSG00000015837	-0.0311014	8.48189	0.794013	0.372889	0.785431	Sqstm1
ENSMUSG00000015839	0.00983896	3.50432	0.00970122	0.921539	0.987326	Nfe2l2
ENSMUSG00000015843	0.274515	1.66158	1.45852	0.227166	0.671177	Rxrg
ENSMUSG00000015846	0.203428	4.96551	14.8072	0.000119078	0.0133875	Rxra
ENSMUSG00000015850	0.208695	2.28344	2.7978	0.0943936	0.49904	Adamtsl4
ENSMUSG00000015852	0.320727	2.033	4.81671	0.0281851	0.305061	Fcrls
ENSMUSG00000015869	-0.0261628	5.20699	0.241385	0.623208	0.903604	Prpsap1
ENSMUSG00000015879	0.00650327	3.31207	0.00745748	0.931183	0.988261	Fam184b
ENSMUSG00000015882	-0.0976945	4.81225	2.54633	0.110551	0.526713	Lcorl
ENSMUSG00000015889	0.013301	5.25346	0.0796878	0.777721	0.951564	Lta4h
ENSMUSG00000015932	0.0433202	6.8344	0.949895	0.329746	0.758057	Dstn
ENSMUSG00000015937	0.155338	5.79171	11.5204	0.00068838	0.0441056	H2afy
ENSMUSG00000015942	0.0151894	4.37571	0.083728	0.772307	0.950261	Gtf2ird2
ENSMUSG00000015943	0.113761	2.40657	1.34298	0.246509	0.691358	Bola1
ENSMUSG00000015944	-0.00511018	7.5574	0.00983012	0.921022	0.987326	Gatsl2
ENSMUSG00000015947	-0.00929487	1.12722	0.00490096	0.944188	0.990223	Fcgr1
ENSMUSG00000015950	-0.0528314	2.70709	0.227486	0.633394	0.907749	Ncf1
ENSMUSG00000015961	0.0126842	6.71804	0.0963282	0.756281	0.946113	Adss
ENSMUSG00000015968	-0.00385212	6.13309	0.00766762	0.930222	0.988153	Cacna1d
ENSMUSG00000015970	0.0415653	1.46214	0.113305	0.736413	0.939191	Chdh
ENSMUSG00000015971	-0.0131875	5.63165	0.0924711	0.761059	0.946292	Actr8
ENSMUSG00000015980	-0.14282	3.47752	2.24112	0.134384	0.56405	Lrrc27
ENSMUSG00000015981	-0.0688981	7.19657	2.4181	0.11994	0.545168	Stk32c
ENSMUSG00000015994	0.0141704	5.50485	0.112291	0.73755	0.939267	Fnta
ENSMUSG00000016018	0.0343736	5.99052	0.502021	0.478613	0.846441	Skiv2l2
ENSMUSG00000016028	0.0130698	3.21872	0.012004	0.912756	0.985754	Celsr1
ENSMUSG00000016087	0.0362319	2.21475	0.119782	0.729271	0.937506	Fli1
ENSMUSG00000016128	0.0779433	4.18542	1.61367	0.203977	0.645443	Stard13
ENSMUSG00000016150	0.0613939	5.41652	0.34928	0.554521	0.878258	Tenm1
ENSMUSG00000016179	-0.136044	5.52844	1.70771	0.191283	0.633487	Camk1g
ENSMUSG00000016181	-0.141799	4.41245	9.38644	0.00218597	0.0820788	Diexf
ENSMUSG00000016194	-0.192231	3.07129	1.94278	0.163367	0.602685	Hsd11b1
ENSMUSG00000016200	-0.00629598	4.3823	0.0120821	0.912474	0.985617	Syt14
ENSMUSG00000016239	-0.184481	1.58139	1.77583	0.182663	0.623818	Lonrf3
ENSMUSG00000016252	0.0837962	5.80929	1.1506	0.283424	0.720128	Atp5e
ENSMUSG00000016253	0.0383859	5.21906	0.86731	0.351701	0.772589	Nelfcd
ENSMUSG00000016256	0.26723	4.58888	24.9302	5.94429e-07	0.000295856	Ctsz
ENSMUSG00000016257	0.0615132	5.39004	2.12497	0.144915	0.581107	Prelid3b
ENSMUSG00000016262	-0.113586	4.12065	1.51547	0.218307	0.661374	Sertad4
ENSMUSG00000016308	0.0700485	5.32754	2.66952	0.102287	0.513716	Ube2a
ENSMUSG00000016319	0.00333007	6.96623	0.0043377	0.947488	0.991149	Slc25a5
ENSMUSG00000016344	0.172081	4.35334	6.30929	0.0120107	0.204079	Ppdpf
ENSMUSG00000016346	0.0883607	9.09899	5.35452	0.0206686	0.264741	Kcnq2
ENSMUSG00000016349	0.0575085	9.93938	1.56576	0.210825	0.652176	Eef1a2
ENSMUSG00000016356	0.0295861	2.42151	0.0716979	0.788881	0.955538	Col20a1
ENSMUSG00000016382	0.170182	7.15602	4.19205	0.0406141	0.3607	Pls3
ENSMUSG00000016386	0.0907714	5.13934	2.27479	0.131493	0.560392	Mpped2
ENSMUSG00000016409	0.00715077	4.24592	0.016906	0.896548	0.981088	Nkap
ENSMUSG00000016427	0.0807282	5.11781	1.72714	0.188776	0.631161	Ndufa1
ENSMUSG00000016477	-0.000880992	5.32071	0.000367652	0.984702	0.997297	E2f3
ENSMUSG00000016481	0.0697805	4.13816	1.24999	0.263554	0.705549	Cr1l
ENSMUSG00000016487	-0.142779	5.01792	6.95279	0.00836884	0.172783	Ppfibp1
ENSMUSG00000016493	-0.0341455	3.67307	0.298901	0.584572	0.890923	Cd46
ENSMUSG00000016494	-0.125532	6.86516	1.96464	0.161018	0.600614	Cd34
ENSMUSG00000016495	-0.00815517	3.89943	0.0167817	0.896927	0.981088	Plgrkt
ENSMUSG00000016496	0.203245	1.34351	1.98896	0.15845	0.597427	Cd274
ENSMUSG00000016503	0.132213	4.06322	5.45455	0.0195175	0.257328	Gtf3a
ENSMUSG00000016510	0.0018974	3.78699	0.000904245	0.976011	0.99493	Mtif3
ENSMUSG00000016520	-0.0950351	2.83394	0.965924	0.325699	0.754211	Lnx2
ENSMUSG00000016526	-0.411152	3.55278	14.487	0.000141133	0.0149002	Dyrk3
ENSMUSG00000016528	0.0974594	5.14343	5.05094	0.0246126	0.288066	Mapkapk2
ENSMUSG00000016534	0.0158258	6.19439	0.122563	0.726272	0.935874	Lamp2
ENSMUSG00000016541	0.0684468	7.7088	1.80382	0.179251	0.619247	Atxn10
ENSMUSG00000016552	-0.0803198	4.48586	1.76044	0.18457	0.625832	Foxred2
ENSMUSG00000016554	0.00610956	5.74613	0.0162303	0.898625	0.981581	Eif3d
ENSMUSG00000016559	0.0802705	6.65044	2.65498	0.103226	0.515253	H3f3b
ENSMUSG00000016619	-0.0884822	5.35119	4.26946	0.0388033	0.35183	Nup50
ENSMUSG00000016624	-0.33239	4.04937	4.25775	0.0390717	0.353574	Phf21b
ENSMUSG00000016637	-0.112872	3.62936	1.4628	0.226485	0.670697	Ift27
ENSMUSG00000016664	0.104278	5.63207	2.31958	0.127754	0.557782	Pacsin2
ENSMUSG00000016757	0.0400449	3.01382	0.241679	0.622996	0.903604	Ttll12
ENSMUSG00000016763	0.178508	7.19194	3.97128	0.0462825	0.380646	Scube1
ENSMUSG00000016831	-0.00433968	5.95346	0.0121859	0.9121	0.985543	Tox4
ENSMUSG00000016833	0.0999188	3.29766	1.77412	0.182873	0.624007	Mrps18c
ENSMUSG00000016918	0.332324	3.8527	6.54826	0.0104987	0.190755	Sulf1
ENSMUSG00000016921	-0.0250362	7.01622	0.448929	0.502844	0.856274	Srsf6
ENSMUSG00000016933	0.010427	6.65659	0.0580413	0.809619	0.959916	Plcg1
ENSMUSG00000016940	0.017284	5.84118	0.137634	0.710645	0.929507	Kctd2
ENSMUSG00000016946	0.0375647	4.36992	0.652614	0.41918	0.817248	Kctd5
ENSMUSG00000016984	0.127801	3.00589	1.93018	0.164738	0.603419	Etaa1
ENSMUSG00000016995	-0.107646	3.68151	1.29687	0.254786	0.698459	Matn4
ENSMUSG00000017009	0.00581978	5.25831	0.00400385	0.949547	0.991315	Sdc4
ENSMUSG00000017057	0.164547	2.66857	1.96462	0.16102	0.600614	Il13ra1
ENSMUSG00000017119	0.0412601	7.37936	1.11562	0.290864	0.726921	Nbr1
ENSMUSG00000017132	-0.0791464	6.37683	3.52215	0.0605538	0.424365	Cyth1
ENSMUSG00000017144	0.0988152	4.16479	0.603522	0.437237	0.824091	Rnd3
ENSMUSG00000017146	0.141306	0.992963	1.02432	0.311497	0.744031	Brca1
ENSMUSG00000017167	-0.0794869	8.47306	1.37218	0.241438	0.686536	Cntnap1
ENSMUSG00000017176	0.0682253	4.90799	1.55775	0.211995	0.653659	Nt5c3b
ENSMUSG00000017188	0.0454145	5.09907	0.839526	0.359532	0.779123	Coa3
ENSMUSG00000017210	0.038652	7.1144	1.1639	0.280658	0.71795	Med24
ENSMUSG00000017221	-0.0146746	6.85489	0.176655	0.674264	0.919755	Psmd3
ENSMUSG00000017264	0.0681339	5.24394	2.71588	0.0993544	0.508111	Exosc10
ENSMUSG00000017286	-0.0456112	5.42634	0.834272	0.36104	0.779928	Glod4
ENSMUSG00000017288	-0.00433972	6.05447	0.0112511	0.915526	0.986604	Vps53
ENSMUSG00000017291	-0.0335261	7.35279	0.625793	0.428903	0.821268	Taok1
ENSMUSG00000017299	-0.00752879	4.42034	0.0165483	0.897642	0.981402	Dnttip1
ENSMUSG00000017307	0.00737285	3.11834	0.0094621	0.922509	0.987326	Acot8
ENSMUSG00000017314	-0.0232685	7.68164	0.321354	0.570795	0.885616	Mpp2
ENSMUSG00000017344	0.0470998	5.62084	0.449704	0.502476	0.856274	Vtn
ENSMUSG00000017376	-0.0836365	7.71984	3.40211	0.0651132	0.437099	Nlk
ENSMUSG00000017386	0.150194	2.59939	3.06778	0.0798583	0.469977	Traf4
ENSMUSG00000017390	0.0289532	9.07838	0.172495	0.677904	0.920788	Aldoc
ENSMUSG00000017400	0.107573	6.61159	1.31453	0.251576	0.695502	Stac2
ENSMUSG00000017404	0.0551725	5.85341	1.53499	0.215364	0.656169	Rpl19
ENSMUSG00000017405	0.0264632	1.80188	0.0800639	0.777211	0.951413	Nek8
ENSMUSG00000017412	-0.134463	8.31253	4.03635	0.0445301	0.375463	Cacnb4
ENSMUSG00000017417	-0.0513777	4.66894	0.249442	0.617469	0.901679	Plxdc1
ENSMUSG00000017418	-0.138472	4.90296	3.6604	0.0557202	0.411064	Arl5b
ENSMUSG00000017421	0.016988	6.87931	0.179142	0.672112	0.919466	Zfp207
ENSMUSG00000017428	-0.0111367	6.17136	0.0827193	0.773646	0.950356	Psmd11
ENSMUSG00000017446	0.00842298	1.87825	0.00569658	0.939836	0.98969	C1qtnf1
ENSMUSG00000017466	0.0991152	7.9041	3.78608	0.0516805	0.395725	Timp2
ENSMUSG00000017478	0.007957	5.64408	0.0408335	0.83986	0.968112	Zc3h18
ENSMUSG00000017485	-0.0262167	7.10684	0.306802	0.579649	0.889285	Top2b
ENSMUSG00000017491	-0.0223938	3.08405	0.089288	0.765084	0.947349	Rarb
ENSMUSG00000017493	-0.0531679	6.36007	0.916817	0.338312	0.764423	Igfbp4
ENSMUSG00000017548	-0.0202576	5.57776	0.189687	0.663177	0.918992	Suz12
ENSMUSG00000017550	-0.0250197	2.3564	0.0639725	0.800324	0.958311	Atad5
ENSMUSG00000017561	-0.0388371	3.47365	0.241929	0.622816	0.903604	Crlf3
ENSMUSG00000017615	-0.0228554	5.83381	0.35742	0.549943	0.876553	Tnfaip1
ENSMUSG00000017631	-0.000385378	9.54025	0.000145055	0.990391	0.998198	Abr
ENSMUSG00000017639	-0.0853211	9.00586	4.29845	0.0381471	0.349227	Rab11fip4
ENSMUSG00000017664	-0.0101903	5.19787	0.0492975	0.82429	0.965402	Slc35c2
ENSMUSG00000017667	-0.150243	4.91823	7.68705	0.00556184	0.143517	Zfp334
ENSMUSG00000017670	0.120098	7.45298	7.43324	0.00640299	0.15073	Elmo2
ENSMUSG00000017677	-0.00187321	6.63017	0.000759634	0.978012	0.995296	Wsb1
ENSMUSG00000017679	-0.0810514	6.42124	4.83201	0.027936	0.304353	Ttpal
ENSMUSG00000017686	0.0412424	6.44584	1.11377	0.291263	0.726921	Rhot1
ENSMUSG00000017692	0.44973	4.13696	6.75845	0.00933049	0.180827	Rhbdl3
ENSMUSG00000017707	0.019941	8.24707	0.334961	0.562752	0.88228	Serinc3
ENSMUSG00000017713	0.0556598	2.31112	0.266246	0.605861	0.898753	Tha1
ENSMUSG00000017715	-0.0146237	6.22555	0.101854	0.749617	0.942329	Pgs1
ENSMUSG00000017721	0.000359642	6.32552	6.37479e-05	0.99363	0.998419	Pigt
ENSMUSG00000017724	0.0645269	3.4281	0.436251	0.508937	0.859935	Etv4
ENSMUSG00000017734	-0.176742	5.52654	17.7664	2.49758e-05	0.00462595	Dbndd2
ENSMUSG00000017737	0.00873826	0.566327	0.00317	0.955101	0.992766	Mmp9
ENSMUSG00000017740	-0.0345047	9.65631	0.82982	0.362325	0.780245	Slc12a5
ENSMUSG00000017747	0.0205227	2.94816	0.0642572	0.799889	0.958274	Ghdc
ENSMUSG00000017754	-0.120378	5.71217	2.52997	0.111703	0.528559	Pltp
ENSMUSG00000017756	0.152664	2.14123	1.25805	0.262021	0.704654	Slc12a7
ENSMUSG00000017760	0.0203154	5.86762	0.231276	0.63058	0.907055	Ctsa
ENSMUSG00000017764	0.0362597	4.52829	0.411442	0.521239	0.864245	Zswim1
ENSMUSG00000017765	0.0805201	4.1886	1.64296	0.19992	0.643437	Slc12a4
ENSMUSG00000017774	-0.128201	4.50601	5.18635	0.022765	0.275873	Myo1c
ENSMUSG00000017776	0.00786199	7.38373	0.0300602	0.862354	0.974123	Crk
ENSMUSG00000017778	-0.0194266	5.60298	0.0863679	0.768846	0.948679	Cox7c
ENSMUSG00000017781	0.0178665	8.40895	0.250831	0.61649	0.901622	Pitpna
ENSMUSG00000017801	-0.0117391	4.78099	0.0611857	0.804632	0.959341	Mlx
ENSMUSG00000017802	-0.00177821	6.04867	0.00243423	0.96065	0.992766	Retreg3
ENSMUSG00000017830	0.0215069	0.664504	0.0195834	0.888707	0.97962	Dhx58
ENSMUSG00000017831	0.00796287	6.61854	0.0259244	0.872085	0.97751	Rab5a
ENSMUSG00000017837	0.0799776	2.96462	1.36651	0.242412	0.687547	Nkiras2
ENSMUSG00000017843	0.0270069	7.80725	0.60851	0.435349	0.823877	Ppp2r5c
ENSMUSG00000017858	0.0136223	5.22276	0.0682232	0.793942	0.95708	Ift52
ENSMUSG00000017861	-0.00481901	0.733851	0.00109065	0.973655	0.994274	Mybl2
ENSMUSG00000017929	0.0408295	6.14866	0.886188	0.346512	0.76815	B4galt5
ENSMUSG00000017943	0.0353048	5.84047	0.623249	0.429842	0.822051	Gdap1l1
ENSMUSG00000017978	-0.0652155	6.80489	0.665893	0.414487	0.812719	Cadps2
ENSMUSG00000017999	0.031136	5.17621	0.482638	0.48723	0.849441	Ddx27
ENSMUSG00000018001	-0.104265	5.3533	5.24575	0.0220004	0.271641	Cyth3
ENSMUSG00000018008	0.185994	3.05096	4.70475	0.0300794	0.316539	Cyth4
ENSMUSG00000018012	0.0527483	4.0267	0.711736	0.398868	0.803041	Rac3
ENSMUSG00000018040	0.0335399	6.01699	0.660567	0.41636	0.81456	Rrp7a
ENSMUSG00000018042	0.0413175	5.31275	0.906941	0.340927	0.765206	Cyb5r3
ENSMUSG00000018068	0.0416888	4.86316	0.715187	0.397727	0.802664	Ints2
ENSMUSG00000018076	-0.0142019	7.06536	0.115465	0.734006	0.938812	Med13l
ENSMUSG00000018102	0.26163	3.0145	9.59324	0.00195295	0.0787287	Hist1h2bc
ENSMUSG00000018126	-0.144274	0.902007	1.15984	0.281499	0.718247	Baiap2l2
ENSMUSG00000018143	-0.237852	3.22089	6.36588	0.0116335	0.201899	Mafk
ENSMUSG00000018160	-0.0227685	6.24361	0.276982	0.598687	0.895859	Med1
ENSMUSG00000018166	-0.125311	3.0699	1.12286	0.289304	0.725801	Erbb3
ENSMUSG00000018167	0.0213162	4.78849	0.184432	0.667592	0.919183	Stard3
ENSMUSG00000018169	0.116267	1.27018	0.843758	0.358324	0.778184	Mfng
ENSMUSG00000018171	-0.0601184	6.80032	0.767141	0.381103	0.790335	Vmp1
ENSMUSG00000018189	0.0216749	5.54613	0.151979	0.696652	0.926918	Uchl5
ENSMUSG00000018196	0.0765816	6.49676	3.78277	0.0517827	0.39629	Glrx2
ENSMUSG00000018199	-0.00465219	6.7866	0.00847656	0.926644	0.987326	Trove2
ENSMUSG00000018209	0.0836479	5.92622	2.94153	0.0863287	0.482111	Stk4
ENSMUSG00000018217	-0.0386325	3.9055	0.182534	0.669204	0.919183	Pmp22
ENSMUSG00000018239	0.0851436	2.98659	1.43285	0.2313	0.675198	Zcchc10
ENSMUSG00000018286	0.0190699	5.7584	0.255494	0.613233	0.900631	Psmb6
ENSMUSG00000018287	0.0383778	5.01381	0.554295	0.456568	0.83374	Spag7
ENSMUSG00000018293	0.00425458	6.24288	0.00882763	0.925145	0.987326	Pfn1
ENSMUSG00000018322	0.0662877	6.21309	2.23306	0.135086	0.565211	Tomm34
ENSMUSG00000018326	0.0408179	9.40465	1.34467	0.246212	0.69094	Ywhab
ENSMUSG00000018334	0.118928	5.75845	2.41578	0.120118	0.545197	Ksr1
ENSMUSG00000018339	0.396273	2.03745	6.31393	0.0119793	0.203838	Gpx3
ENSMUSG00000018340	0.0014996	6.5242	0.000498673	0.982184	0.996361	Anxa6
ENSMUSG00000018347	0.0260717	3.73119	0.228409	0.632706	0.907699	Zkscan6
ENSMUSG00000018362	-0.093526	3.34185	1.58149	0.208546	0.649743	Kpna2
ENSMUSG00000018363	0.0126261	5.25164	0.0616891	0.803846	0.959341	Smurf2
ENSMUSG00000018372	0.0412165	3.65857	0.386134	0.534339	0.870276	Cep95
ENSMUSG00000018377	-0.0751187	5.39153	2.28409	0.130707	0.559874	Vezf1
ENSMUSG00000018378	0.0970325	5.13116	3.84551	0.0498793	0.388612	Cuedc1
ENSMUSG00000018379	-0.0272209	7.57378	0.448899	0.502858	0.856274	Srsf1
ENSMUSG00000018381	0.188948	1.98071	1.81052	0.178446	0.618715	Abi3
ENSMUSG00000018387	0.0124505	3.32705	0.012823	0.909841	0.984778	Shroom1
ENSMUSG00000018395	0.0438838	7.44679	1.40476	0.235928	0.679456	Kif3a
ENSMUSG00000018398	-0.0324654	8.64415	0.734817	0.391326	0.799285	2018-09-08
ENSMUSG00000018401	-0.0298383	6.73024	0.489596	0.484107	0.848471	Mtmr4
ENSMUSG00000018405	-0.0550239	3.81537	0.573382	0.448918	0.82967	Mrm1
ENSMUSG00000018411	-0.00133324	9.19161	0.00178486	0.966301	0.993092	Mapt
ENSMUSG00000018412	-0.0300639	6.80586	0.685596	0.407666	0.807109	Kansl1
ENSMUSG00000018415	-0.0447255	6.24692	1.2356	0.266321	0.708022	Gid4
ENSMUSG00000018417	-0.282452	5.81747	16.7764	4.20534e-05	0.00673628	Myo1b
ENSMUSG00000018425	0.117993	4.59765	4.68763	0.0303805	0.317617	Dhx40
ENSMUSG00000018427	-0.0500145	5.91717	0.721844	0.39554	0.802479	Ypel2
ENSMUSG00000018428	-0.078572	5.69115	3.52058	0.0606113	0.424365	Akap1
ENSMUSG00000018433	0.0405367	4.87573	0.440388	0.506935	0.858611	Nol11
ENSMUSG00000018442	0.0386013	4.94687	0.531472	0.465989	0.840106	Derl2
ENSMUSG00000018446	-0.062994	5.48332	2.00914	0.156354	0.595288	C1qbp
ENSMUSG00000018449	-0.00618615	3.36059	0.0062474	0.937	0.988747	Rpain
ENSMUSG00000018451	0.245076	6.83278	9.35707	0.00222127	0.0827692	6330403K07Rik
ENSMUSG00000018459	0.127236	4.28644	1.22322	0.268729	0.70955	Slc13a3
ENSMUSG00000018470	-0.322549	6.08413	2.10805	0.146526	0.583259	Kcnab3
ENSMUSG00000018474	0.00437944	9.51501	0.00677145	0.934417	0.988533	Chd3
ENSMUSG00000018476	-0.128272	5.1081	1.39141	0.238167	0.682621	Kdm6b
ENSMUSG00000018481	-0.0501884	6.87639	1.10262	0.293693	0.729573	Appbp2
ENSMUSG00000018500	-0.0624636	1.58968	0.328182	0.566732	0.883395	Adora2b
ENSMUSG00000018501	0.0178218	7.85109	0.202559	0.652663	0.91541	Ncor1
ENSMUSG00000018507	-0.0309057	4.44249	0.228287	0.632797	0.907737	Trpv2
ENSMUSG00000018509	-0.0008298	4.00812	0.000157899	0.989974	0.997998	Cenpv
ENSMUSG00000018537	-0.124692	4.89819	3.1464	0.0760945	0.461267	Pcgf2
ENSMUSG00000018541	-0.0447437	4.43257	0.586368	0.443827	0.827982	Cwc25
ENSMUSG00000018547	0.0665597	7.67093	3.1469	0.0760715	0.461267	Pip4k2b
ENSMUSG00000018548	-0.0517035	9.12251	1.41736	0.233839	0.677533	Trim37
ENSMUSG00000018554	-0.103443	1.87815	0.97586	0.323223	0.751898	Ybx2
ENSMUSG00000018559	0.0461214	5.93832	0.943544	0.331368	0.759281	Ctdnep1
ENSMUSG00000018565	0.00165693	5.43007	0.00143636	0.969768	0.993416	Elp5
ENSMUSG00000018566	-0.247699	1.02303	3.89918	0.0483098	0.387086	Slc2a4
ENSMUSG00000018567	0.0741888	6.51666	3.03338	0.0815678	0.471868	Gabarap
ENSMUSG00000018572	-0.088564	5.36192	3.09192	0.0786819	0.467795	Phf23
ENSMUSG00000018574	0.0576449	5.25186	1.27128	0.259527	0.702019	Acadvl
ENSMUSG00000018583	0.0506211	6.0869	1.404	0.236055	0.679543	G3bp1
ENSMUSG00000018585	0.0801279	4.11388	1.44275	0.229694	0.673458	Atox1
ENSMUSG00000018589	0.33111	3.11433	2.1811	0.139714	0.572658	Glra2
ENSMUSG00000018593	-0.0126022	6.51384	0.0448868	0.832212	0.9662	Sparc
ENSMUSG00000018599	0.0520817	3.9209	0.928502	0.335253	0.762042	Mief2
ENSMUSG00000018604	0.192611	2.26518	2.04131	0.153078	0.590287	Tbx3
ENSMUSG00000018634	-0.177742	5.01601	7.79788	0.00523077	0.138586	Crhr1
ENSMUSG00000018648	-0.0802083	5.88795	1.63771	0.20064	0.643931	Dusp14
ENSMUSG00000018651	-0.127672	4.97412	7.68063	0.00558166	0.143517	Tada2a
ENSMUSG00000018654	-0.137213	2.08321	2.12413	0.144996	0.581107	Ikzf1
ENSMUSG00000018659	-0.0341036	5.3922	0.462598	0.496412	0.853546	Pnpo
ENSMUSG00000018661	0.10152	5.81202	4.49354	0.0340231	0.334612	Cog1
ENSMUSG00000018666	-0.00882291	5.61871	0.0400244	0.841433	0.968112	Cbx1
ENSMUSG00000018669	-0.0741091	4.48757	1.5988	0.206073	0.646372	Cdk5rap3
ENSMUSG00000018672	0.189939	1.41478	1.61971	0.203132	0.644932	Copz2
ENSMUSG00000018677	0.0522888	5.3934	1.10848	0.292412	0.728044	Slc25a39
ENSMUSG00000018678	0.053595	3.669	0.545498	0.460163	0.836255	Sp2
ENSMUSG00000018697	0.093302	3.76456	1.71914	0.189804	0.631652	Aatf
ENSMUSG00000018707	-0.0539685	9.24582	1.35818	0.243853	0.688038	Dync1h1
ENSMUSG00000018733	-0.0152295	3.09009	0.0297128	0.863143	0.97445	Pex12
ENSMUSG00000018736	-0.0020701	6.52265	0.00275582	0.958134	0.992766	Ndel1
ENSMUSG00000018740	-0.055657	2.97226	0.38519	0.534839	0.870358	Slc25a35
ENSMUSG00000018750	-0.0449155	7.52071	1.12106	0.28969	0.7263	Zbtb4
ENSMUSG00000018761	-0.0476392	4.84628	0.873421	0.35001	0.77155	Mpdu1
ENSMUSG00000018765	0.00431296	7.05706	0.0119058	0.913112	0.985834	Fxr2
ENSMUSG00000018770	-0.0126771	7.46769	0.095638	0.757128	0.946168	Atp5g3
ENSMUSG00000018774	-0.0381719	2.21209	0.113329	0.736386	0.939191	Cd68
ENSMUSG00000018796	-0.0313197	5.76536	0.610824	0.434478	0.823877	Acsl1
ENSMUSG00000018800	-0.0375928	6.1115	0.602054	0.437795	0.824091	Abca5
ENSMUSG00000018809	0.086299	3.7209	2.22615	0.135692	0.566507	Smyd4
ENSMUSG00000018819	-0.332491	1.97281	5.15236	0.0232148	0.279138	Lsp1
ENSMUSG00000018820	-0.015699	6.52363	0.181115	0.670417	0.919329	Zfyve27
ENSMUSG00000018821	-0.127862	3.78734	2.64497	0.103878	0.516186	Avpi1
ENSMUSG00000018830	0.179379	3.90577	1.02736	0.31078	0.743451	Myh11
ENSMUSG00000018841	-0.0565833	4.26624	1.06009	0.303194	0.73699	Rad51d
ENSMUSG00000018845	0.191488	1.21561	2.09412	0.147867	0.584762	Unc45b
ENSMUSG00000018846	-0.0826793	6.37917	2.24121	0.134376	0.56405	Pank3
ENSMUSG00000018848	0.0495174	5.19473	1.17432	0.278516	0.716389	Rars
ENSMUSG00000018849	0.102681	7.12953	4.29276	0.038275	0.349227	Wwc1
ENSMUSG00000018858	0.00244978	4.95684	0.00207547	0.963663	0.993092	Mrpl58
ENSMUSG00000018861	-0.0674779	3.33535	1.07929	0.298857	0.733639	Fdxr
ENSMUSG00000018865	-0.0414182	8.73774	0.763829	0.382133	0.791646	Sult4a1
ENSMUSG00000018882	0.0190118	4.82204	0.0967457	0.75577	0.945714	Mrpl45
ENSMUSG00000018899	0.0351019	2.40112	0.166611	0.683142	0.921346	Irf1
ENSMUSG00000018900	-0.0139655	3.2577	0.0462423	0.829736	0.9662	Slc22a5
ENSMUSG00000018906	0.0872547	3.92025	1.21473	0.270398	0.710653	P4ha2
ENSMUSG00000018909	0.0324663	8.6871	0.643103	0.422589	0.818059	Arrb1
ENSMUSG00000018921	-0.0102288	5.04875	0.0471817	0.828042	0.9662	Pelp1
ENSMUSG00000018923	0.0418807	2.41189	0.29764	0.585366	0.891255	Med11
ENSMUSG00000018931	0.0130004	3.57663	0.0462972	0.829636	0.9662	Natd1
ENSMUSG00000018932	-0.0270029	3.87613	0.0626762	0.802315	0.95876	Map2k3
ENSMUSG00000018965	-0.038256	9.1024	0.538247	0.46316	0.838042	Ywhah
ENSMUSG00000018974	0.0720582	5.74509	3.06911	0.0797932	0.469977	Sart3
ENSMUSG00000018995	0.0211825	3.57195	0.0890639	0.765371	0.947349	Nars2
ENSMUSG00000018999	-0.012208	6.09716	0.0878805	0.766889	0.94805	Slc35b4
ENSMUSG00000019027	0.262555	3.1019	9.17932	0.00244764	0.0874625	Dnah1
ENSMUSG00000019039	0.146218	5.75459	7.83279	0.00513068	0.138033	Dalrd3
ENSMUSG00000019054	-0.0569411	6.34525	1.79942	0.179783	0.620474	Fis1
ENSMUSG00000019055	0.0805048	3.95317	1.96753	0.160711	0.600347	Plod1
ENSMUSG00000019066	-0.116022	3.93724	3.29886	0.069328	0.448556	Rab3d
ENSMUSG00000019080	0.046961	2.19776	0.128973	0.719499	0.933143	Mfsd3
ENSMUSG00000019082	0.0251016	7.59604	0.222162	0.637397	0.908723	Slc25a22
ENSMUSG00000019087	-0.0129277	8.1649	0.110642	0.739415	0.939826	Atp6ap1
ENSMUSG00000019088	-0.106665	0.806247	0.467985	0.493916	0.852327	Dnase1l1
ENSMUSG00000019124	0.00480902	7.9096	0.0096381	0.921794	0.987326	Scrn1
ENSMUSG00000019132	-0.0189805	8.00165	0.304399	0.581138	0.889712	BC005537
ENSMUSG00000019139	0.0662083	4.56268	1.1588	0.281714	0.718338	Isyna1
ENSMUSG00000019143	-0.0133445	5.08639	0.0922699	0.761311	0.946292	Hars2
ENSMUSG00000019146	0.0442854	7.38718	0.457751	0.498677	0.854832	Cacng2
ENSMUSG00000019158	-0.023401	4.60211	0.117838	0.731391	0.938267	Tmem160
ENSMUSG00000019173	0.0279658	6.87031	0.496375	0.481097	0.847439	Rab5c
ENSMUSG00000019179	0.0126008	7.74551	0.139026	0.709251	0.928775	Mdh2
ENSMUSG00000019188	0.00943653	5.70418	0.0361623	0.849181	0.968903	H13
ENSMUSG00000019189	-0.0676592	6.73952	2.56492	0.109258	0.526114	Rnf145
ENSMUSG00000019194	-0.0941164	8.83536	0.714735	0.397876	0.802664	Scn1b
ENSMUSG00000019210	-0.0280366	8.39661	0.558032	0.455054	0.832777	Atp6v1e1
ENSMUSG00000019214	0.112168	0.842857	0.6953	0.404368	0.806058	Chtf18
ENSMUSG00000019232	0.20815	2.00331	0.563833	0.45272	0.83218	Etnppl
ENSMUSG00000019235	-0.0447291	5.26515	0.513512	0.473622	0.844365	Rps6kl1
ENSMUSG00000019254	-0.00406522	6.76786	0.0111066	0.916068	0.98675	Ppp1r12c
ENSMUSG00000019256	-0.080502	3.98811	1.35058	0.245176	0.689979	Ahr
ENSMUSG00000019261	-0.0961283	6.04869	5.17904	0.0228609	0.276794	Map1s
ENSMUSG00000019295	0.00946682	4.52034	0.0426154	0.836451	0.967609	Tmem129
ENSMUSG00000019297	-0.0500013	3.47592	0.51188	0.474326	0.844506	Nop9
ENSMUSG00000019302	-0.0121539	9.22605	0.109419	0.740806	0.939884	Atp6v0a1
ENSMUSG00000019320	-0.172606	1.45191	1.8593	0.172706	0.611799	Noxo1
ENSMUSG00000019326	0.133424	0.737085	0.746682	0.387529	0.795962	Aoc3
ENSMUSG00000019338	-0.0449748	4.88151	0.699056	0.403101	0.805343	Zfp687
ENSMUSG00000019359	0.164378	1.80707	2.10847	0.146486	0.583259	Gdpd2
ENSMUSG00000019362	0.0321809	5.01704	0.390628	0.53197	0.86874	D8Ertd738e
ENSMUSG00000019370	-0.0419344	10.6466	1.03585	0.308788	0.741616	Calm3
ENSMUSG00000019373	0.111233	5.65825	7.042	0.00796201	0.170376	Cops3
ENSMUSG00000019428	-0.0131749	7.96831	0.150241	0.698305	0.927046	Fkbp8
ENSMUSG00000019432	0.0177723	6.91213	0.124278	0.72444	0.935543	Ddx39b
ENSMUSG00000019433	-0.0291399	6.11894	0.307252	0.579371	0.889218	Gipc1
ENSMUSG00000019437	-0.0571927	4.32029	0.464521	0.495518	0.85304	Tlcd1
ENSMUSG00000019461	-0.0278622	4.09192	0.134414	0.713899	0.930999	Plscr3
ENSMUSG00000019464	-0.0564682	1.82426	0.232256	0.629856	0.906691	Ptger1
ENSMUSG00000019467	0.0265144	7.75943	0.293731	0.58784	0.892584	Arhgef25
ENSMUSG00000019470	-0.0168963	4.98763	0.117023	0.732286	0.938267	Xab2
ENSMUSG00000019471	0.0247688	6.78722	0.39217	0.531161	0.868504	Cdc37
ENSMUSG00000019478	0.0278925	5.08317	0.337069	0.561526	0.881837	Rab4a
ENSMUSG00000019487	-0.278062	2.43578	7.00581	0.00812457	0.170856	Trip10
ENSMUSG00000019494	0.0153533	6.16116	0.172429	0.677962	0.920788	Cops6
ENSMUSG00000019505	-0.0113984	7.63422	0.0683753	0.793717	0.95708	Ubb
ENSMUSG00000019518	0.0309573	4.56394	0.365376	0.545535	0.873904	Ap4m1
ENSMUSG00000019528	0.0778861	4.56883	2.13902	0.143593	0.580703	Gyg
ENSMUSG00000019539	0.27688	1.39492	3.11301	0.0776691	0.465147	Rcn3
ENSMUSG00000019558	-0.054568	6.77482	1.17682	0.278004	0.716096	Slc6a8
ENSMUSG00000019564	0.0114741	3.30649	0.013955	0.905964	0.983678	Arid3a
ENSMUSG00000019577	-0.239635	3.67306	6.97026	0.00828756	0.172124	Pdk4
ENSMUSG00000019578	0.0128456	6.13763	0.129108	0.719359	0.933143	Ubxn6
ENSMUSG00000019579	0.0361967	4.49754	0.498986	0.479946	0.846941	Mydgf
ENSMUSG00000019590	0.0165727	6.00788	0.124678	0.724016	0.935543	Cyb561
ENSMUSG00000019647	-0.152241	4.74577	6.15107	0.0131332	0.211834	Sema6a
ENSMUSG00000019659	0.124448	3.9752	3.3588	0.0668466	0.441086	Ccdc12
ENSMUSG00000019689	0.128755	3.42099	1.90345	0.167693	0.607359	Fmc1
ENSMUSG00000019699	-0.036546	7.482	0.500505	0.479278	0.846941	Akt3
ENSMUSG00000019710	0.058172	4.88216	1.63768	0.200645	0.643931	Mrpl24
ENSMUSG00000019715	-0.00011587	5.71976	8.79649e-06	0.997634	0.99889	Gle1
ENSMUSG00000019726	0.109815	5.85646	3.77606	0.051991	0.397229	Lyst
ENSMUSG00000019731	0.0813786	6.21205	4.98106	0.0256263	0.292728	Slc35e1
ENSMUSG00000019734	0.0126682	1.97646	0.00624251	0.937025	0.988747	Tmc4
ENSMUSG00000019737	-0.108254	2.32598	0.884727	0.34691	0.768363	Syne4
ENSMUSG00000019738	0.124871	3.17415	2.17137	0.140601	0.573756	Polr2i
ENSMUSG00000019761	0.149749	2.28322	1.72201	0.189434	0.631405	Krt10
ENSMUSG00000019763	-0.0366095	4.27789	0.360776	0.548075	0.875614	Rmnd1
ENSMUSG00000019768	0.327887	2.31448	3.35632	0.0669476	0.441296	Esr1
ENSMUSG00000019772	0.0731282	5.84683	1.66142	0.197412	0.640276	Vip
ENSMUSG00000019774	0.0627928	2.38676	0.430743	0.511625	0.859935	Mtrf1l
ENSMUSG00000019775	-0.0324464	6.89201	0.396509	0.528898	0.867504	Rgs17
ENSMUSG00000019777	-0.261465	6.57638	6.92605	0.0084949	0.17446	Hdac2
ENSMUSG00000019782	-0.0195841	3.95488	0.0892681	0.76511	0.947349	Rwdd1
ENSMUSG00000019785	0.190259	4.85884	10.8108	0.00100909	0.0540134	Clvs2
ENSMUSG00000019789	-0.036681	2.44981	0.120284	0.728727	0.93729	Hey2
ENSMUSG00000019790	0.0495439	7.32027	0.871278	0.350602	0.771766	Stxbp5
ENSMUSG00000019791	0.10736	3.30835	1.77188	0.18315	0.624053	Hint3
ENSMUSG00000019792	0.0560047	3.09203	0.576183	0.447812	0.829331	Trmt11
ENSMUSG00000019794	-0.160458	3.4062	4.7492	0.0293118	0.312063	Katna1
ENSMUSG00000019795	0.0021061	7.48275	0.00271369	0.958454	0.992766	Pcmt1
ENSMUSG00000019796	0.0244913	7.43413	0.293388	0.588058	0.892654	Lrp11
ENSMUSG00000019797	-0.00355319	4.21507	0.00403756	0.949335	0.991315	1700021F05Rik
ENSMUSG00000019802	-1.04987e-05	6.69682	7.34088e-08	0.999784	0.999784	Sec63
ENSMUSG00000019803	-0.0351397	3.85045	0.187537	0.664974	0.918992	Nr2e1
ENSMUSG00000019804	0.0580562	6.90181	2.4487	0.117622	0.540983	Snx3
ENSMUSG00000019806	0.085409	5.20991	3.16454	0.0752535	0.460949	Aig1
ENSMUSG00000019808	-0.0365267	2.48543	0.210147	0.646652	0.913136	Adat2
ENSMUSG00000019809	-0.0598913	4.60148	1.52452	0.216937	0.658524	Pex3
ENSMUSG00000019810	0.0360472	5.43131	0.608792	0.435243	0.823877	Fuca2
ENSMUSG00000019813	0.0511065	2.10454	0.279716	0.596887	0.895203	Cep57l1
ENSMUSG00000019814	0.0815513	4.0447	2.34332	0.125821	0.553444	Ltv1
ENSMUSG00000019817	-0.0578711	4.55811	1.02774	0.31069	0.743451	Plagl1
ENSMUSG00000019818	0.0708912	6.21605	2.82334	0.0929027	0.497193	Cd164
ENSMUSG00000019820	-0.122401	6.18153	5.85685	0.0155165	0.22762	Utrn
ENSMUSG00000019822	0.0249579	3.32636	0.0907532	0.763222	0.947001	Smpd2
ENSMUSG00000019823	0.0715103	3.53359	0.634221	0.425811	0.818887	Mical1
ENSMUSG00000019826	-0.014309	3.84746	0.0623351	0.802843	0.959144	Zbtb24
ENSMUSG00000019828	-0.00510356	5.9624	0.00756175	0.930705	0.988174	Grm1
ENSMUSG00000019831	-0.0715321	8.11313	2.03596	0.153618	0.591445	Wasf1
ENSMUSG00000019837	-0.256953	4.36343	8.13205	0.00434896	0.124963	Gtf3c6
ENSMUSG00000019838	-0.413786	2.12271	9.98534	0.00157791	0.0705225	Slc16a10
ENSMUSG00000019841	-0.380881	5.09399	12.4627	0.000415155	0.031789	Rev3l
ENSMUSG00000019843	-0.284787	7.10354	13.9821	0.000184562	0.0179864	Fyn
ENSMUSG00000019845	-0.42542	1.53207	11.9776	0.000538438	0.038284	Tube1
ENSMUSG00000019846	-0.543121	3.4977	49.1553	2.36481e-12	5.49266e-09	Lama4
ENSMUSG00000019849	0.0136167	5.03285	0.0699978	0.79134	0.956022	Prep
ENSMUSG00000019850	-0.253299	2.75959	3.37549	0.066173	0.439765	Tnfaip3
ENSMUSG00000019851	-0.0170511	1.98214	0.0207136	0.885562	0.97962	Perp
ENSMUSG00000019852	-0.0928984	8.07258	3.70717	0.0541793	0.405523	Arfgef3
ENSMUSG00000019853	-0.036019	1.20888	0.0732272	0.786695	0.954436	Hebp2
ENSMUSG00000019854	-0.0448448	5.32383	1.14431	0.284743	0.721432	Reps1
ENSMUSG00000019856	0.143005	4.57176	4.83863	0.027829	0.303992	Fam184a
ENSMUSG00000019857	-0.0644716	3.03389	0.602733	0.437537	0.824091	Asf1a
ENSMUSG00000019861	-0.0204381	6.12512	0.169133	0.680883	0.920788	Gopc
ENSMUSG00000019863	-0.0518808	3.71481	0.681268	0.40915	0.80821	Qrsl1
ENSMUSG00000019864	0.0888757	3.76227	1.7748	0.182789	0.623891	Rtn4ip1
ENSMUSG00000019868	0.066845	4.98868	1.7095	0.19105	0.633474	Vta1
ENSMUSG00000019872	0.057755	4.63439	0.993038	0.319001	0.748366	Smpdl3a
ENSMUSG00000019873	-0.0419689	5.23239	0.578683	0.446829	0.828721	Reep3
ENSMUSG00000019874	0.582761	4.46412	11.197	0.000819314	0.0492154	Fabp7
ENSMUSG00000019876	0.189342	3.04019	6.77986	0.0092192	0.180329	Pkib
ENSMUSG00000019877	-0.0402415	10.067	0.677719	0.410373	0.80902	Serinc1
ENSMUSG00000019878	0.0238287	5.0507	0.282959	0.594768	0.89494	Hsf2
ENSMUSG00000019880	0.116729	3.66867	2.05485	0.151722	0.588412	Rspo3
ENSMUSG00000019883	0.092932	5.01281	3.88986	0.0485784	0.387086	Echdc1
ENSMUSG00000019888	0.17354	3.31266	3.01925	0.0822815	0.473172	Mgat4c
ENSMUSG00000019889	0.0505329	6.75495	1.3285	0.249073	0.69388	Ptprk
ENSMUSG00000019891	0.0978412	3.44057	1.61835	0.203321	0.645077	Dcbld1
ENSMUSG00000019892	0.106482	1.63373	0.698787	0.403191	0.805343	Lrriq1
ENSMUSG00000019894	-0.126932	5.76255	4.37644	0.036439	0.343555	Slc6a15
ENSMUSG00000019897	0.143166	4.76258	8.96654	0.00274969	0.0936911	Ccdc59
ENSMUSG00000019899	0.0730227	3.78697	0.669624	0.413183	0.811574	Lama2
ENSMUSG00000019906	-0.121645	4.7577	2.63173	0.104747	0.517861	Lin7a
ENSMUSG00000019907	0.0026246	7.42234	0.00401281	0.94949	0.991315	Ppp1r12a
ENSMUSG00000019916	0.239421	5.83131	7.99517	0.00469024	0.130465	P4ha1
ENSMUSG00000019917	-0.0383939	2.03762	0.105931	0.744825	0.941572	2018-09-10
ENSMUSG00000019920	-0.0534012	4.90161	0.97869	0.322522	0.751642	Lims1
ENSMUSG00000019923	0.00607146	9.52837	0.0172435	0.895526	0.980804	Zwint
ENSMUSG00000019927	-0.102841	5.57767	3.69213	0.0546697	0.407421	Ube2d1
ENSMUSG00000019929	0.389786	3.57281	4.81947	0.02814	0.305061	Dcn
ENSMUSG00000019935	0.151127	2.26834	1.69587	0.19283	0.635891	Slc17a8
ENSMUSG00000019943	-0.0135097	9.82497	0.0627459	0.802207	0.958714	Atp2b1
ENSMUSG00000019944	-0.07162	3.02506	0.529545	0.466798	0.840913	Rhobtb1
ENSMUSG00000019947	-0.0901165	5.79157	1.29462	0.255199	0.69885	Arid5b
ENSMUSG00000019948	0.0548234	4.03724	0.718811	0.396534	0.802479	Actr6
ENSMUSG00000019951	-0.0389693	7.04567	0.869354	0.351134	0.771952	Uhrf1bp1l
ENSMUSG00000019952	-0.0266126	2.75278	0.118906	0.730224	0.938244	Poc1b
ENSMUSG00000019960	-0.372513	6.38548	6.32341	0.0119154	0.203586	Dusp6
ENSMUSG00000019961	-0.0101532	5.13248	0.0516605	0.820199	0.963281	Tmpo
ENSMUSG00000019966	-0.195413	6.36316	3.87	0.0491567	0.387708	Kitl
ENSMUSG00000019969	0.067991	5.825	2.8385	0.0920303	0.495187	Psen1
ENSMUSG00000019970	-0.552462	6.12362	21.3777	3.77142e-06	0.00117177	Sgk1
ENSMUSG00000019971	0.028361	4.30042	0.262544	0.608378	0.899383	Cep290
ENSMUSG00000019975	-0.0750803	3.45332	1.29048	0.255959	0.699818	Ikbip
ENSMUSG00000019977	0.00808961	5.60162	0.0346256	0.852382	0.970394	Hbs1l
ENSMUSG00000019978	-0.0812178	6.58816	2.66835	0.102362	0.513716	Epb41l2
ENSMUSG00000019979	-0.00896794	3.55253	0.00842906	0.926849	0.987326	Apaf1
ENSMUSG00000019984	0.0352831	5.18649	0.475465	0.490484	0.851108	Med23
ENSMUSG00000019986	0.144652	7.49523	2.10067	0.147234	0.583495	Ahi1
ENSMUSG00000019988	0.0984204	1.76506	0.617433	0.432003	0.82286	Nedd1
ENSMUSG00000019990	-0.0452149	5.55473	0.220054	0.638999	0.909064	Pde7b
ENSMUSG00000019996	-0.00419706	6.58703	0.00752326	0.930881	0.988174	Map7
ENSMUSG00000019997	-0.124432	3.25037	0.31457	0.574889	0.887441	Ctgf
ENSMUSG00000019998	-0.0193236	6.9605	0.193188	0.660276	0.918078	Stx7
ENSMUSG00000020000	0.297935	2.77677	9.30633	0.00228364	0.0839703	Moxd1
ENSMUSG00000020003	-0.0441591	4.88326	0.869536	0.351084	0.771952	Pex7
ENSMUSG00000020009	-0.00230513	4.08463	0.00134626	0.970731	0.993416	Ifngr1
ENSMUSG00000020014	-0.135447	4.60217	6.75689	0.00933863	0.180827	Cfap54
ENSMUSG00000020015	-0.0408735	8.06684	0.776385	0.378249	0.78777	Cdk17
ENSMUSG00000020018	0.0385981	3.1539	0.297047	0.58574	0.891314	Snrpf
ENSMUSG00000020019	0.0435606	3.8362	0.261434	0.609137	0.899736	Ntn4
ENSMUSG00000020021	0.0565784	4.2275	0.605487	0.436492	0.824091	Fgd6
ENSMUSG00000020022	0.130579	5.13328	5.07272	0.0243052	0.285773	Ndufa12
ENSMUSG00000020023	-0.0220752	4.69914	0.198088	0.656269	0.91696	Tmcc3
ENSMUSG00000020024	-0.0113232	5.56636	0.0677325	0.794667	0.95708	Cep83
ENSMUSG00000020027	0.0233098	4.62166	0.0997433	0.752138	0.943541	Socs2
ENSMUSG00000020029	-0.119099	7.80966	3.84966	0.049756	0.388612	Nudt4
ENSMUSG00000020032	-0.00949546	6.89493	0.0229686	0.879539	0.979405	Nuak1
ENSMUSG00000020034	-0.0693474	4.58418	1.41246	0.234649	0.677533	Tcp11l2
ENSMUSG00000020037	0.0603746	3.45078	0.728277	0.393442	0.801562	Rfx4
ENSMUSG00000020038	-0.172659	3.89385	2.16916	0.140803	0.574255	Cry1
ENSMUSG00000020042	-0.0423584	5.3701	0.799538	0.371231	0.784455	Btbd11
ENSMUSG00000020044	0.051788	6.66706	0.516783	0.472217	0.843154	Timp3
ENSMUSG00000020048	0.155046	8.30926	12.3131	0.000449796	0.0335207	Hsp90b1
ENSMUSG00000020052	-0.183319	1.49263	1.85201	0.17355	0.612767	Ascl1
ENSMUSG00000020053	0.151844	3.97659	4.37132	0.0365487	0.343918	Igf1
ENSMUSG00000020056	-0.0199539	3.34786	0.0544714	0.815458	0.962091	Washc3
ENSMUSG00000020057	-0.0119775	0.921982	0.00710918	0.932805	0.988452	Dram1
ENSMUSG00000020061	-0.126494	2.52497	0.502287	0.478497	0.846381	Mybpc1
ENSMUSG00000020063	-0.098437	4.3128	2.30014	0.129362	0.559212	Sirt1
ENSMUSG00000020064	0.00816607	5.35761	0.0226887	0.880269	0.979449	Herc4
ENSMUSG00000020067	-0.0887096	2.48902	0.475356	0.490534	0.851108	Mypn
ENSMUSG00000020069	0.0661983	5.78459	1.1561	0.282276	0.718765	Hnrnph3
ENSMUSG00000020070	-0.0609817	6.62657	1.71686	0.190097	0.631813	Rufy2
ENSMUSG00000020074	0.0110363	6.15895	0.0805285	0.776582	0.95125	Ccar1
ENSMUSG00000020075	-0.0802738	4.87778	2.49201	0.114426	0.533468	Ddx21
ENSMUSG00000020076	-0.0383312	6.13757	0.624124	0.429519	0.821758	Ddx50
ENSMUSG00000020077	0.0587461	2.27645	0.287591	0.591768	0.894203	Srgn
ENSMUSG00000020078	0.0777071	6.07409	3.57278	0.0587338	0.419751	Vps26a
ENSMUSG00000020079	0.0317325	4.40643	0.409593	0.522176	0.864463	Supv3l1
ENSMUSG00000020080	-0.164773	5.16571	5.43168	0.0197746	0.259736	Hkdc1
ENSMUSG00000020083	-0.0187579	4.96517	0.143402	0.704922	0.928237	Fam241b
ENSMUSG00000020085	0.140555	2.79522	2.54704	0.110501	0.526713	Aifm2
ENSMUSG00000020086	0.0219743	4.2324	0.149121	0.699377	0.927649	H2afy2
ENSMUSG00000020087	-0.0681455	3.94547	1.62441	0.202478	0.644598	Tysnd1
ENSMUSG00000020088	0.000235737	6.96833	4.32486e-05	0.994753	0.998673	Sar1a
ENSMUSG00000020089	0.0563083	5.97668	1.69106	0.193461	0.636709	Ppa1
ENSMUSG00000020091	0.00663849	6.29894	0.0187482	0.891091	0.980516	Eif4ebp2
ENSMUSG00000020092	-0.121115	3.42825	2.55834	0.109714	0.526114	Pald1
ENSMUSG00000020096	0.198474	1.63682	2.23983	0.134496	0.56405	Tbata
ENSMUSG00000020097	-0.145009	5.33548	8.29204	0.00398193	0.116983	Sgpl1
ENSMUSG00000020098	0.0300963	1.53397	0.064686	0.799237	0.957978	Pcbd1
ENSMUSG00000020099	0.0565216	4.08831	0.490292	0.483797	0.848471	Unc5b
ENSMUSG00000020100	-0.0512605	4.11863	0.765573	0.38159	0.790874	Slc29a3
ENSMUSG00000020101	-0.0541054	4.62498	0.572003	0.449464	0.829921	Vsir
ENSMUSG00000020102	-0.0401145	5.99112	0.552317	0.457373	0.834298	Slc16a7
ENSMUSG00000020105	-0.0848524	0.778583	0.257556	0.611804	0.900568	Lrig3
ENSMUSG00000020107	0.0115472	5.18441	0.0670346	0.795704	0.95708	Anapc16
ENSMUSG00000020108	-0.539495	4.86461	19.4532	1.03093e-05	0.00238965	Ddit4
ENSMUSG00000020109	0.0133129	5.68736	0.0932951	0.760029	0.946292	Dnajb12
ENSMUSG00000020111	-0.0330007	6.20337	0.521277	0.470298	0.842317	Micu1
ENSMUSG00000020114	0.00247923	7.47952	0.00230724	0.961689	0.992835	Cand1
ENSMUSG00000020115	-0.0137016	5.82532	0.115392	0.734087	0.938812	Tbk1
ENSMUSG00000020116	0.0103788	4.61247	0.0387812	0.843883	0.968112	Pno1
ENSMUSG00000020120	-0.0362305	3.76054	0.257263	0.612007	0.900568	Plek
ENSMUSG00000020121	-0.0301977	3.71251	0.144666	0.703686	0.928224	Srgap1
ENSMUSG00000020122	-0.0430947	4.35225	0.3423	0.558505	0.880359	Egfr
ENSMUSG00000020124	2.7443e-05	6.69569	4.23569e-07	0.999481	0.999784	Usp15
ENSMUSG00000020128	-0.0260439	5.35546	0.33737	0.561351	0.881716	Vps54
ENSMUSG00000020130	-0.0772801	5.15085	2.4077	0.120739	0.545705	Tbc1d15
ENSMUSG00000020131	-0.233915	2.14578	5.54547	0.0185286	0.252162	Pcsk4
ENSMUSG00000020132	0.0374067	6.7313	0.790661	0.3739	0.786202	Rab21
ENSMUSG00000020133	0.0209945	4.46086	0.128968	0.719505	0.933143	2310011J03Rik
ENSMUSG00000020134	-0.00806578	5.35433	0.0189444	0.890526	0.98043	Peli1
ENSMUSG00000020135	-0.0357797	7.49825	0.980616	0.322047	0.751389	Apc2
ENSMUSG00000020137	0.0350133	4.74041	0.410233	0.521851	0.864324	Thap2
ENSMUSG00000020140	-0.200397	2.15771	1.20923	0.271484	0.710898	Lgr5
ENSMUSG00000020142	0.061727	6.01943	1.95014	0.162571	0.601689	Slc1a4
ENSMUSG00000020143	-0.205195	1.92152	3.61935	0.0571111	0.414747	Dock2
ENSMUSG00000020149	0.050324	7.76216	1.89962	0.168121	0.607629	Rab1
ENSMUSG00000020150	0.0160404	2.74394	0.0430597	0.835613	0.967391	Gamt
ENSMUSG00000020151	-0.025952	4.3542	0.068504	0.793528	0.957016	Ptprr
ENSMUSG00000020152	-0.0521321	8.47111	1.21884	0.269588	0.710587	Actr2
ENSMUSG00000020153	-0.0282551	5.61877	0.273445	0.60103	0.8964	Ndufs7
ENSMUSG00000020154	-0.200964	5.2409	11.9311	0.000552049	0.0389195	Ptprb
ENSMUSG00000020156	0.044847	5.17263	1.00581	0.315909	0.746441	Mum1
ENSMUSG00000020160	-0.0171141	0.963584	0.00717971	0.932474	0.988452	Meis1
ENSMUSG00000020163	0.0791748	5.64661	2.60234	0.106706	0.521366	Uqcr11
ENSMUSG00000020164	-0.0774202	0.59442	0.208127	0.64824	0.913477	Kcnmb4os1
ENSMUSG00000020166	0.0580557	5.88716	1.82449	0.17678	0.616363	Cnot2
ENSMUSG00000020167	-0.0397813	4.55155	0.498987	0.479946	0.846941	Tcf3
ENSMUSG00000020170	-0.0165547	6.18627	0.152842	0.695834	0.926786	Frs2
ENSMUSG00000020171	0.0806393	5.0227	2.75273	0.0970883	0.504924	Yeats4
ENSMUSG00000020173	0.128911	7.42985	5.12461	0.0235889	0.282419	Cobl
ENSMUSG00000020175	0.0336823	5.1255	0.411156	0.521383	0.864324	Rab36
ENSMUSG00000020176	0.0162094	5.48594	0.0340645	0.85357	0.970969	Grb10
ENSMUSG00000020178	-0.110385	1.02603	0.484273	0.486493	0.849125	Adora2a
ENSMUSG00000020180	0.0108326	5.57778	0.067249	0.795385	0.95708	Snrpd3
ENSMUSG00000020181	-0.0608742	6.8386	1.09189	0.296052	0.731266	Nav3
ENSMUSG00000020182	0.0179032	1.78493	0.0223726	0.8811	0.979449	Ddc
ENSMUSG00000020183	-0.0102429	2.8764	0.00753757	0.930815	0.988174	Cpm
ENSMUSG00000020184	-0.124268	5.64166	4.16681	0.0412233	0.36203	Mdm2
ENSMUSG00000020186	0.167835	1.35847	1.8353	0.175503	0.615047	Csrp2
ENSMUSG00000020189	-0.032207	7.13694	0.208473	0.647967	0.91338	Osbpl8
ENSMUSG00000020190	-0.201027	5.31006	9.75839	0.00178506	0.0753837	Mknk2
ENSMUSG00000020193	0.0108937	1.04664	0.00638784	0.936298	0.988681	Zpbp
ENSMUSG00000020196	0.000147802	6.86348	1.50914e-05	0.9969	0.998801	Cabin1
ENSMUSG00000020198	0.0457878	7.7393	1.7049	0.191648	0.633895	Ap3d1
ENSMUSG00000020205	-0.0997167	4.56362	2.67287	0.102072	0.513716	Phlda1
ENSMUSG00000020211	0.000976058	4.67967	0.000413865	0.983769	0.996876	Sf3a2
ENSMUSG00000020212	0.0799984	2.81149	0.570895	0.449903	0.830224	Mdm1
ENSMUSG00000020216	0.0810338	2.05113	0.459708	0.49776	0.853969	Jsrp1
ENSMUSG00000020219	0.0416268	5.17453	0.636647	0.424927	0.818727	Timm13
ENSMUSG00000020220	0.0211574	6.42294	0.291574	0.589213	0.892724	Vps13d
ENSMUSG00000020224	-0.0331582	2.9337	0.128472	0.720022	0.933337	Llph
ENSMUSG00000020225	0.157578	4.48403	9.05707	0.00261681	0.0907162	Tmbim4
ENSMUSG00000020228	-0.00101418	2.60562	0.000162701	0.989823	0.997998	Helb
ENSMUSG00000020230	0.0976986	5.59992	1.28009	0.257883	0.701104	Prmt2
ENSMUSG00000020231	0.0528573	6.40771	1.70701	0.191373	0.633621	Dip2a
ENSMUSG00000020232	0.0722891	4.06031	0.973036	0.323924	0.75247	Hmg20b
ENSMUSG00000020235	0.0051312	5.83435	0.0156104	0.90057	0.981705	Fzr1
ENSMUSG00000020238	0.0355919	5.66432	0.572088	0.44943	0.829921	Ncln
ENSMUSG00000020241	0.146588	3.67934	0.991708	0.319325	0.7488	Col6a2
ENSMUSG00000020246	-0.0400914	5.6039	0.715053	0.397771	0.802664	Hcfc2
ENSMUSG00000020248	0.0309114	5.87651	0.391717	0.531398	0.868688	Nfyb
ENSMUSG00000020250	-0.00269863	5.7086	0.0029185	0.956917	0.992766	Txnrd1
ENSMUSG00000020251	0.157837	4.48546	5.78275	0.0161842	0.232063	Glt8d2
ENSMUSG00000020253	-0.0208669	3.18201	0.0452721	0.831505	0.9662	Ppm1m
ENSMUSG00000020255	-0.0356897	5.52648	0.711452	0.398962	0.803041	D10Wsu102e
ENSMUSG00000020256	-0.0474495	1.19984	0.115146	0.73436	0.938902	Aldh1l2
ENSMUSG00000020257	0.0155063	7.26597	0.176382	0.674501	0.919755	Wdr82
ENSMUSG00000020258	-0.101005	1.87371	0.407729	0.523124	0.864908	Glyctk
ENSMUSG00000020260	0.00968677	4.62914	0.0257802	0.872438	0.977574	Pofut2
ENSMUSG00000020261	0.0456703	6.81187	0.796648	0.372097	0.785094	Slc36a1
ENSMUSG00000020262	-0.0163915	7.97043	0.0783059	0.779606	0.95189	Adarb1
ENSMUSG00000020263	-0.0653519	6.44275	1.91952	0.165909	0.605265	Appl2
ENSMUSG00000020265	-0.0249305	6.20194	0.349071	0.55464	0.878258	Sumo3
ENSMUSG00000020267	0.0276601	6.43787	0.377434	0.53898	0.872106	Hint1
ENSMUSG00000020268	0.0211196	2.34318	0.0616847	0.803853	0.959341	Lyrm7
ENSMUSG00000020271	0.0577504	7.13584	2.15196	0.142388	0.57875	Fbxw11
ENSMUSG00000020272	-0.262566	2.99102	4.71969	0.0298192	0.3151	Stk10
ENSMUSG00000020273	0.00537738	4.3706	0.00755587	0.930732	0.988174	Papolg
ENSMUSG00000020275	-0.287731	2.68685	8.06019	0.00452484	0.127133	Rel
ENSMUSG00000020277	0.0677883	7.55116	1.85892	0.172749	0.611799	Pfkl
ENSMUSG00000020280	-0.00589155	3.88582	0.00719483	0.932403	0.988452	Pus10
ENSMUSG00000020282	-0.15771	3.73474	4.55856	0.0327546	0.328269	Rhbdf1
ENSMUSG00000020283	0.0177741	5.20508	0.163339	0.686101	0.922124	Pex13
ENSMUSG00000020284	0.0399156	4.92126	0.690763	0.405905	0.806058	1810043G02Rik
ENSMUSG00000020287	0.0679325	3.87819	0.619856	0.431101	0.82286	Mpg
ENSMUSG00000020288	0.0670381	5.11256	1.16945	0.279515	0.717239	Ahsa2
ENSMUSG00000020289	-0.0362898	4.67517	0.513802	0.473498	0.844358	Nprl3
ENSMUSG00000020290	0.167988	6.57505	6.59984	0.0101988	0.18836	Xpo1
ENSMUSG00000020297	0.0132764	9.15057	0.089982	0.7642	0.947349	Nsg2
ENSMUSG00000020300	-0.153566	7.36444	8.65022	0.00327021	0.103813	Cpeb4
ENSMUSG00000020305	0.158495	3.77899	5.42482	0.0198525	0.260267	Asb3
ENSMUSG00000020307	0.054465	4.9348	0.728358	0.393416	0.801562	Cdc34
ENSMUSG00000020308	-0.0479447	5.03519	0.850636	0.356373	0.77588	Tpgs1
ENSMUSG00000020309	-0.00747002	3.18089	0.00676529	0.934447	0.988533	Chac2
ENSMUSG00000020311	-0.0408702	5.44183	0.611105	0.434372	0.823877	Erlec1
ENSMUSG00000020312	-0.0293468	5.89135	0.506846	0.476507	0.844576	Shc2
ENSMUSG00000020315	-0.0571759	9.95327	1.61669	0.203554	0.645077	Sptbn1
ENSMUSG00000020319	0.113674	3.11784	2.53893	0.11107	0.527038	Wdpcp
ENSMUSG00000020321	-0.0150678	9.11737	0.131886	0.716485	0.93216	Mdh1
ENSMUSG00000020325	0.251924	1.12605	3.4205	0.0643916	0.435322	Fstl3
ENSMUSG00000020326	0.121393	6.90033	3.46606	0.0626403	0.429567	Ccng1
ENSMUSG00000020327	-0.155	1.65017	1.25284	0.26301	0.705545	Fgf22
ENSMUSG00000020328	-0.0206113	3.87708	0.12631	0.722289	0.934699	Nudcd2
ENSMUSG00000020329	0.0322747	4.93524	0.540631	0.462171	0.837162	Polrmt
ENSMUSG00000020330	-0.0571715	0.876178	0.0907275	0.763254	0.947001	Hmmr
ENSMUSG00000020331	-0.00718567	7.25563	0.00949537	0.922374	0.987326	Hcn2
ENSMUSG00000020333	0.0156671	7.99233	0.105363	0.745486	0.941597	Acsl6
ENSMUSG00000020334	0.19424	2.93001	3.50805	0.0610714	0.424485	Slc22a4
ENSMUSG00000020335	0.0995354	1.65083	0.786716	0.375095	0.786202	Zfp354b
ENSMUSG00000020340	-0.0384804	10.3438	0.699514	0.402947	0.805343	Cyfip2
ENSMUSG00000020346	-0.0114835	5.73687	0.0491058	0.824627	0.965487	Mgat1
ENSMUSG00000020349	0.0333133	8.58412	0.651992	0.419401	0.817451	Ppp2ca
ENSMUSG00000020357	0.181646	2.06808	2.09306	0.14797	0.584762	Flt4
ENSMUSG00000020358	0.0474917	7.00276	1.97245	0.160189	0.600104	Hnrnpab
ENSMUSG00000020359	0.204253	2.56265	4.48805	0.0341326	0.334867	Phykpl
ENSMUSG00000020361	0.0918413	8.18779	3.74551	0.0529495	0.401035	Hspa4
ENSMUSG00000020362	-0.0593889	6.07876	1.87421	0.170994	0.610705	Cnot6
ENSMUSG00000020363	-0.15721	3.1052	0.966835	0.325471	0.753825	Gfpt2
ENSMUSG00000020364	-0.217436	3.10131	9.69398	0.00184873	0.0769071	Zfp354a
ENSMUSG00000020366	-0.0839812	8.18972	3.46266	0.0627693	0.429624	Mapk9
ENSMUSG00000020368	0.0640624	8.78231	2.93342	0.0867634	0.482111	Canx
ENSMUSG00000020372	0.0292683	6.84704	0.412201	0.520855	0.863975	Rack1
ENSMUSG00000020374	-0.0221821	5.24299	0.0915267	0.762245	0.946667	Rasgef1c
ENSMUSG00000020375	-0.0713882	4.92138	2.02494	0.154735	0.593504	Rufy1
ENSMUSG00000020376	-0.0299577	5.11472	0.289405	0.590602	0.89376	Rnf130
ENSMUSG00000020380	0.0413178	4.44777	0.472874	0.491668	0.851377	Rad50
ENSMUSG00000020381	-0.0990908	2.89887	1.00421	0.316294	0.746717	Mrnip
ENSMUSG00000020385	-0.117446	6.1231	4.12612	0.0422261	0.368121	Clk4
ENSMUSG00000020386	0.0240213	5.52034	0.19264	0.660729	0.918495	Sar1b
ENSMUSG00000020387	0.0288389	6.49608	0.0954284	0.757386	0.946168	Jade2
ENSMUSG00000020388	0.0180505	1.98306	0.0272616	0.868857	0.976614	Pdlim4
ENSMUSG00000020389	0.0368399	3.38692	0.218907	0.639874	0.909408	Cdkl3
ENSMUSG00000020390	0.0557745	7.32122	1.8596	0.172671	0.611799	Ube2b
ENSMUSG00000020392	0.0360418	5.11774	0.454339	0.500282	0.855451	Cdkn2aipnl
ENSMUSG00000020393	0.15229	4.46455	5.1946	0.0226572	0.27521	Kremen1
ENSMUSG00000020396	-0.0924123	6.50381	0.438004	0.508087	0.859517	Nefh
ENSMUSG00000020397	-0.00617233	4.05737	0.0146362	0.903707	0.983066	Med7
ENSMUSG00000020399	-0.256137	1.4041	3.60259	0.0576896	0.416723	Havcr2
ENSMUSG00000020400	-0.0257498	4.93276	0.202206	0.652946	0.91553	Tnip1
ENSMUSG00000020402	-0.00821869	8.83886	0.0534874	0.817102	0.962126	Vdac1
ENSMUSG00000020407	0.0205823	0.949443	0.0156686	0.900386	0.981705	Upp1
ENSMUSG00000020409	0.0149503	5.8825	0.105131	0.745757	0.941597	Slu7
ENSMUSG00000020412	0.0600962	5.16327	1.29784	0.254607	0.698459	Ascc2
ENSMUSG00000020413	-0.00103034	3.91183	0.00025571	0.987242	0.997925	Hus1
ENSMUSG00000020422	0.0248317	5.88541	0.225411	0.634948	0.908221	Tns3
ENSMUSG00000020423	-0.490396	4.18572	4.22362	0.039865	0.358425	Btg2
ENSMUSG00000020424	-0.0653338	1.19656	0.0847133	0.771009	0.949961	Gatsl3
ENSMUSG00000020427	0.0562469	3.64402	0.376532	0.539465	0.872106	Igfbp3
ENSMUSG00000020430	0.012637	4.96857	0.0609178	0.805051	0.959341	Pes1
ENSMUSG00000020431	0.00402158	9.85734	0.00429709	0.947734	0.991149	Adcy1
ENSMUSG00000020432	0.225662	3.73335	7.66107	0.0056425	0.143689	Tcn2
ENSMUSG00000020435	-0.116455	6.93475	1.90415	0.167614	0.607359	Osbp2
ENSMUSG00000020436	-0.0686529	7.78914	1.62244	0.202752	0.644808	Gabrg2
ENSMUSG00000020439	-0.0747129	2.65509	0.628409	0.427939	0.820582	Smtn
ENSMUSG00000020440	-0.13329	6.74207	7.43898	0.00638262	0.15073	Arf5
ENSMUSG00000020441	0.214309	3.72654	7.05352	0.00791095	0.169872	2310033P09Rik
ENSMUSG00000020444	-0.0200235	5.80021	0.231589	0.630348	0.907024	Guk1
ENSMUSG00000020447	-0.159803	2.04269	1.13053	0.287662	0.72456	Npc1l1
ENSMUSG00000020448	0.0833853	4.89189	3.08609	0.0789644	0.468475	Rnf185
ENSMUSG00000020451	0.0423017	6.69544	1.06332	0.302458	0.73699	Limk2
ENSMUSG00000020453	-0.0608988	4.85786	1.1868	0.275977	0.714839	Patz1
ENSMUSG00000020454	0.0118454	5.80223	0.0657446	0.797637	0.957864	Eif4enif1
ENSMUSG00000020455	-0.0834689	4.56144	1.77608	0.182632	0.623818	Trim11
ENSMUSG00000020456	0.0560485	8.07989	2.27584	0.131404	0.560254	Ogdh
ENSMUSG00000020457	0.0585656	5.93415	1.94041	0.163624	0.602685	Drg1
ENSMUSG00000020458	-0.0295673	9.58841	0.482407	0.487334	0.849441	Rtn4
ENSMUSG00000020459	-0.00343467	5.18011	0.00403822	0.949331	0.991315	Mtif2
ENSMUSG00000020460	0.0640589	6.39882	1.63089	0.20158	0.644016	Rps27a
ENSMUSG00000020462	0.0697348	6.26139	3.26826	0.0706323	0.451736	Cfap36
ENSMUSG00000020463	-0.0427178	5.75922	0.898019	0.343313	0.767275	Ppp4r3b
ENSMUSG00000020464	-0.0575712	4.66533	1.46223	0.226575	0.67082	Pnpt1
ENSMUSG00000020467	0.232502	3.37024	4.2934	0.0382606	0.349227	Efemp1
ENSMUSG00000020471	0.00988565	3.18839	0.019397	0.889234	0.979789	Pold2
ENSMUSG00000020472	-0.077627	3.75096	1.1804	0.277275	0.715749	Zkscan17
ENSMUSG00000020473	0.0415697	4.26902	0.0824536	0.774	0.950356	Aebp1
ENSMUSG00000020474	0.0103493	2.35973	0.00894978	0.92463	0.987326	Polm
ENSMUSG00000020475	0.0819273	1.67734	0.389894	0.532355	0.869131	Pgam2
ENSMUSG00000020476	-0.0106085	5.94733	0.0528816	0.818123	0.962504	Dbnl
ENSMUSG00000020477	0.0460639	4.12821	0.82287	0.364342	0.781666	Mrps24
ENSMUSG00000020482	-0.130848	4.22356	3.69011	0.0547361	0.407636	Ccdc117
ENSMUSG00000020483	0.0122661	9.74027	0.0669247	0.795868	0.95708	Dynll2
ENSMUSG00000020484	0.0516173	6.27527	0.726359	0.394066	0.802392	Xbp1
ENSMUSG00000020485	0.102589	4.11585	2.9231	0.0873198	0.483468	Supt4a
ENSMUSG00000020486	-0.178942	6.63833	3.94987	0.046875	0.383117	2018-09-04
ENSMUSG00000020491	-0.126675	3.8729	4.0351	0.044563	0.375463	2810021J22Rik
ENSMUSG00000020492	-0.052485	3.72521	0.655572	0.418128	0.816013	Ska2
ENSMUSG00000020495	-0.0261921	3.88695	0.195396	0.658463	0.917797	Smg8
ENSMUSG00000020496	-0.0124683	8.26004	0.092878	0.76055	0.946292	Rnf187
ENSMUSG00000020513	0.187436	3.21244	7.39167	0.00655265	0.151856	Tubd1
ENSMUSG00000020514	0.0380057	3.03198	0.230005	0.63152	0.907303	Mrpl22
ENSMUSG00000020515	-0.0110352	5.22067	0.0487928	0.825177	0.965809	Cnot8
ENSMUSG00000020516	-0.0596806	6.03687	1.50095	0.220525	0.664495	Rps6kb1
ENSMUSG00000020519	-0.0756953	4.40443	1.08653	0.297242	0.731995	Sap30l
ENSMUSG00000020520	0.0952298	2.74033	0.933046	0.334073	0.761322	Galnt10
ENSMUSG00000020521	0.0830422	4.37001	2.10544	0.146776	0.583411	Rnft1
ENSMUSG00000020522	-0.109993	4.55964	4.11465	0.0425132	0.368677	Mfap3
ENSMUSG00000020523	0.00528171	4.7933	0.00823674	0.927686	0.987416	Fam114a2
ENSMUSG00000020524	0.172898	8.34535	6.44836	0.0111055	0.196154	Gria1
ENSMUSG00000020525	-0.215139	3.79453	12.0226	0.000525579	0.037755	Ppm1d
ENSMUSG00000020526	0.102029	4.28115	2.65973	0.102918	0.514997	Znhit3
ENSMUSG00000020527	0.115446	4.59119	1.84363	0.174526	0.614307	Myo19
ENSMUSG00000020528	-0.0500041	4.20356	0.86472	0.352421	0.773024	Prpsap2
ENSMUSG00000020530	-0.0165358	6.93038	0.204594	0.651038	0.914659	Ggnbp2
ENSMUSG00000020532	-0.0167504	4.96496	0.0956353	0.757132	0.946168	Acaca
ENSMUSG00000020536	-0.0557904	5.68547	1.54229	0.214277	0.655722	Llgl1
ENSMUSG00000020537	0.0206298	5.30394	0.151079	0.697506	0.927046	Drg2
ENSMUSG00000020538	0.0104009	5.41921	0.0435508	0.834692	0.966933	Srebf1
ENSMUSG00000020541	-0.0490093	4.70744	0.944486	0.331127	0.759281	Tom1l1
ENSMUSG00000020544	0.00489507	4.00481	0.00853172	0.926406	0.987326	Cox11
ENSMUSG00000020546	0.0328796	4.76323	0.308113	0.57884	0.889218	Stxbp4
ENSMUSG00000020547	-0.0288112	5.11761	0.376176	0.539657	0.872106	Bzw2
ENSMUSG00000020549	-0.00604789	5.07698	0.01953	0.888858	0.97962	Elac2
ENSMUSG00000020561	-0.0103951	3.64134	0.023377	0.878481	0.979009	Twistnb
ENSMUSG00000020564	0.0214969	4.51819	0.116576	0.732778	0.938267	Atxn7l1
ENSMUSG00000020570	-0.110125	5.49099	5.66239	0.0173324	0.241748	Sypl
ENSMUSG00000020571	0.194149	6.66535	18.1312	2.06191e-05	0.00404714	Pdia6
ENSMUSG00000020572	-0.0142344	5.7162	0.0827745	0.773572	0.950356	Nampt
ENSMUSG00000020573	-0.0647902	1.63195	0.363912	0.546342	0.87433	Pik3cg
ENSMUSG00000020576	-0.0216462	5.26745	0.222533	0.637117	0.908723	Nbas
ENSMUSG00000020577	0.131788	7.56589	15.9354	6.5542e-05	0.00941643	Tspan13
ENSMUSG00000020580	0.0910152	8.12508	2.6857	0.101253	0.510916	Rock2
ENSMUSG00000020585	0.0139952	7.31319	0.138513	0.709764	0.928932	Laptm4a
ENSMUSG00000020589	0.0271727	8.06973	0.265	0.606706	0.898884	Fam49a
ENSMUSG00000020590	-0.00515937	6.71423	0.00913133	0.923872	0.987326	Snx13
ENSMUSG00000020591	0.0683798	6.44913	1.16567	0.280292	0.717872	Ntsr2
ENSMUSG00000020593	-0.0604131	5.08774	1.1243	0.288995	0.725661	Lpin1
ENSMUSG00000020594	-0.0610603	7.94353	2.73309	0.0982887	0.506229	Pum2
ENSMUSG00000020598	0.0188428	8.47508	0.16017	0.689	0.923957	Nrcam
ENSMUSG00000020599	0.168932	2.27287	1.4	0.236724	0.680227	Rgs9
ENSMUSG00000020601	0.0792501	5.94085	0.823252	0.364231	0.781666	Trib2
ENSMUSG00000020604	-0.305686	3.4832	9.96446	0.00159591	0.07083	Arsg
ENSMUSG00000020605	0.0483126	3.73898	0.522877	0.469617	0.841963	Hs1bp3
ENSMUSG00000020607	-0.00654057	6.76987	0.0130864	0.908924	0.984778	Fam84a
ENSMUSG00000020608	-0.0690044	5.90037	2.28523	0.130611	0.559874	Smc6
ENSMUSG00000020610	0.101357	5.52362	6.28189	0.0121978	0.204805	Amz2
[truncated: 11,915 more rows]
