# Supplementary material for: Differential methylation of enhancer at IGF2 is associated with abnormal dopamine synthesis in major psychosis
Source: Nat Commun. 2019 May 3;10:2046. doi: 10.1038/s41467-019-09786-7 (PMC6499808; doi:10.1038/s41467-019-09786-7)
Supplement: Supplementary file 15 — Supplementary Data 13 [file 41467_2019_9786_MOESM15_ESM.xlsx]

## Sheet: Data S13
Supplementary Data 13. Differential expression in Igf2enh-/- mice in striatum
Gene.stable.ID	logFC	logCPM	LR	PValue	FDR	gene.name
ENSMUSG00000000001	0.011349	5.31845	0.04275	0.836197	0.984945	Gnai3
ENSMUSG00000000056	-0.159819	5.92375	5.57885	0.0181787	0.510442	Narf
ENSMUSG00000000058	-0.0538063	4.48107	0.153073	0.695616	0.974694	Cav2
ENSMUSG00000000078	-0.131007	5.03959	0.94141	0.331915	0.92276	Klf6
ENSMUSG00000000085	-0.00300077	6.20545	0.00134502	0.970745	0.998825	Scmh1
ENSMUSG00000000088	0.0171563	6.74942	0.0947982	0.758164	0.974694	Cox5a
ENSMUSG00000000093	-0.184903	1.56364	2.07258	0.149968	0.845812	Tbx2
ENSMUSG00000000125	-0.658585	1.33832	16.7257	4.31917e-05	0.017626	Wnt3
ENSMUSG00000000126	-0.359007	2.42582	0.445428	0.504514	0.956609	Wnt9a
ENSMUSG00000000127	0.107795	3.9733	1.50752	0.219518	0.883204	Fer
ENSMUSG00000000131	-0.0627083	6.49447	1.96973	0.160477	0.855231	Xpo6
ENSMUSG00000000134	-0.0767532	5.47452	3.05439	0.0805192	0.745299	Tfe3
ENSMUSG00000000142	-0.160734	4.8346	3.26183	0.0709101	0.735733	Axin2
ENSMUSG00000000148	-0.0743983	4.66322	1.55435	0.212495	0.876229	Brat1
ENSMUSG00000000149	-0.0965129	6.52594	0.994995	0.318525	0.919969	Gna12
ENSMUSG00000000167	0.14389	1.18068	1.0023	0.316755	0.919635	Pih1d2
ENSMUSG00000000168	0.0512679	6.87119	1.46786	0.225683	0.886839	Dlat
ENSMUSG00000000171	0.073621	5.86358	2.9195	0.087515	0.752976	Sdhd
ENSMUSG00000000184	-0.303126	7.07531	11.3171	0.000767959	0.118394	Ccnd2
ENSMUSG00000000194	0.0221484	5.80402	0.192027	0.661235	0.974415	Gpr107
ENSMUSG00000000197	0.0903771	7.32279	0.894127	0.344361	0.927917	Nalcn
ENSMUSG00000000202	0.0962148	4.32393	0.873402	0.350015	0.927917	Btbd17
ENSMUSG00000000214	0.155894	2.34564	0.876835	0.34907	0.927917	Th
ENSMUSG00000000223	-0.0541586	6.73041	0.809914	0.368146	0.931257	Drp2
ENSMUSG00000000247	-0.00331012	4.91699	0.000592467	0.980581	0.999054	Lhx2
ENSMUSG00000000253	-0.0481788	5.46386	0.306821	0.579638	0.965251	Gmpr
ENSMUSG00000000266	0.059389	5.43674	0.40032	0.526924	0.959943	Mid2
ENSMUSG00000000275	0.0405512	3.39694	0.228108	0.63293	0.972741	Trim25
ENSMUSG00000000276	0.034756	6.4784	0.412338	0.520785	0.959796	Dgke
ENSMUSG00000000278	0.0648961	3.45044	0.466959	0.49439	0.955074	Scpep1
ENSMUSG00000000282	-0.119594	5.15244	1.04633	0.306354	0.918221	Mnt
ENSMUSG00000000290	-0.154877	2.0618	2.14072	0.143435	0.844223	Itgb2
ENSMUSG00000000295	-0.0291746	3.25524	0.112187	0.737668	0.974694	Hddc2
ENSMUSG00000000296	0.0858862	5.05345	0.471269	0.492404	0.954913	Tpd52l1
ENSMUSG00000000305	0.123448	5.17661	0.665218	0.414724	0.939955	Cdh4
ENSMUSG00000000308	0.0351423	7.38407	0.367311	0.544474	0.961424	Ckmt1
ENSMUSG00000000317	-0.20648	0.978565	0.728842	0.393259	0.93304	Bcl6b
ENSMUSG00000000325	0.00178073	5.07871	0.000614094	0.98023	0.999054	Arvcf
ENSMUSG00000000326	0.0116048	6.3217	0.0368416	0.847788	0.986502	Comt
ENSMUSG00000000339	-0.0936762	5.15428	3.06594	0.079949	0.745299	Rtca
ENSMUSG00000000340	0.0140645	4.46183	0.0632453	0.801438	0.980679	Dbt
ENSMUSG00000000346	-0.0211849	6.62479	0.163656	0.685812	0.974539	Dazap2
ENSMUSG00000000355	0.0559171	5.07179	1.0738	0.300088	0.916447	Mcts1
ENSMUSG00000000374	-0.0113566	6.80499	0.0707659	0.790225	0.979656	Trappc10
ENSMUSG00000000378	0.0532102	6.06871	0.194352	0.659318	0.974415	Ccm2
ENSMUSG00000000384	-0.0542399	4.81055	0.850148	0.356511	0.930286	Tbrg4
ENSMUSG00000000399	-0.00564755	6.31705	0.0129211	0.909499	0.993923	Ndufa9
ENSMUSG00000000402	-0.0572163	0.854455	0.121887	0.726997	0.974694	Egfl6
ENSMUSG00000000409	-0.00444642	1.14832	0.000955296	0.975343	0.999054	Lck
ENSMUSG00000000416	-0.0189202	7.37979	0.0762054	0.782507	0.978227	Cttnbp2
ENSMUSG00000000420	0.0562695	5.59048	1.12816	0.288169	0.915235	Galnt1
ENSMUSG00000000439	0.000652154	5.25302	0.00014819	0.990287	0.999054	Mkrn2
ENSMUSG00000000441	-0.0898024	6.30495	4.72457	0.0297347	0.603683	Raf1
ENSMUSG00000000486	-0.120961	1.56922	1.24379	0.264742	0.90758	2018-09-01
ENSMUSG00000000489	-0.183472	4.22799	3.31426	0.0686813	0.730921	Pdgfb
ENSMUSG00000000530	-0.0193034	3.84381	0.0422942	0.83706	0.984945	Acvrl1
ENSMUSG00000000531	-0.16773	5.90851	3.3682	0.0664664	0.725725	Grasp
ENSMUSG00000000532	-0.000646268	7.1068	0.000152995	0.990131	0.999054	Acvr1b
ENSMUSG00000000538	0.0232115	8.0049	0.166115	0.683588	0.974449	Tom1l2
ENSMUSG00000000552	-0.0128411	6.4043	0.0315246	0.859075	0.987135	Zfp385a
ENSMUSG00000000555	0.0335117	5.09372	0.0358269	0.849874	0.986502	Itga5
ENSMUSG00000000560	0.0943918	7.99635	1.44357	0.229562	0.887946	Gabra2
ENSMUSG00000000561	0.00529816	4.95841	0.0123016	0.911686	0.993923	Wdr77
ENSMUSG00000000563	-0.0126631	7.27325	0.0552319	0.814197	0.982316	Atp5f1
ENSMUSG00000000567	0.108948	5.2395	1.50527	0.219862	0.883204	Sox9
ENSMUSG00000000568	0.0596101	7.91307	0.801794	0.370557	0.931257	Hnrnpd
ENSMUSG00000000581	0.0898534	5.54424	1.86348	0.172224	0.868631	C1d
ENSMUSG00000000594	0.00994357	5.96786	0.0223788	0.881084	0.99211	Gm2a
ENSMUSG00000000600	0.0178	6.33327	0.133071	0.715269	0.974694	Krit1
ENSMUSG00000000605	0.0090164	7.63702	0.0377086	0.846029	0.986502	Clcn4
ENSMUSG00000000627	-0.0412932	5.1675	0.268309	0.604468	0.970143	Sema4f
ENSMUSG00000000628	-0.0810211	2.08048	0.666295	0.414346	0.939955	Hk2
ENSMUSG00000000631	0.00230365	7.89493	0.0022289	0.962345	0.9975	Myo18a
ENSMUSG00000000632	-0.119375	9.49274	0.714212	0.398049	0.934032	Sez6
ENSMUSG00000000693	0.0242152	2.22054	0.0421978	0.837243	0.984945	Loxl3
ENSMUSG00000000708	-0.0434577	5.05586	0.294387	0.587423	0.968383	Kat2b
ENSMUSG00000000711	0.0165113	6.36555	0.150688	0.697878	0.974694	Rab5b
ENSMUSG00000000732	-0.191604	1.66162	2.76732	0.0962069	0.766208	Icosl
ENSMUSG00000000738	-0.126288	5.78762	7.09141	0.00774542	0.402212	Spg7
ENSMUSG00000000740	-0.108749	6.22024	2.91754	0.0876214	0.752976	Rpl13
ENSMUSG00000000743	-0.0190218	6.15766	0.170961	0.679259	0.974449	Chmp1a
ENSMUSG00000000751	0.0364553	5.45365	0.685312	0.407764	0.938503	Rpa1
ENSMUSG00000000753	-0.145932	2.57948	2.27245	0.131692	0.835111	Serpinf1
ENSMUSG00000000759	0.0130013	5.41696	0.0663888	0.796669	0.980081	Tubgcp3
ENSMUSG00000000776	-0.0568114	4.30226	0.758605	0.383765	0.932297	Polr3d
ENSMUSG00000000782	-0.0100123	3.90794	0.00418195	0.948438	0.995481	Tcf7
ENSMUSG00000000787	0.0146691	7.99207	0.0743085	0.785164	0.979073	Ddx3x
ENSMUSG00000000792	-0.0691807	1.47008	0.102883	0.748397	0.974694	Slc5a5
ENSMUSG00000000794	0.275339	6.08069	4.23944	0.0394953	0.651601	Kcnn3
ENSMUSG00000000804	0.0731293	7.32454	1.27289	0.259226	0.90758	Usp32
ENSMUSG00000000805	-0.239999	3.56911	0.867686	0.351597	0.927917	Car4
ENSMUSG00000000811	-0.171951	1.4937	1.47686	0.224267	0.886822	Txnrd3
ENSMUSG00000000823	-0.0297039	6.83327	0.358453	0.549367	0.961424	Zfp512b
ENSMUSG00000000826	0.0445763	8.53924	1.12146	0.289605	0.915235	Dnajc5
ENSMUSG00000000827	-0.0152611	5.46289	0.114141	0.735478	0.974694	Tpd52l2
ENSMUSG00000000838	0.0302226	6.45584	0.369213	0.543433	0.961424	Fmr1
ENSMUSG00000000861	-0.0451662	6.48765	0.337469	0.561294	0.963553	Bcl11a
ENSMUSG00000000876	0.0346686	3.84393	0.284907	0.593503	0.969151	Pxmp4
ENSMUSG00000000881	0.0149335	7.49315	0.0633865	0.801221	0.980641	Dlg3
ENSMUSG00000000884	0.125495	1.45585	1.08091	0.298494	0.916447	Gnb1l
ENSMUSG00000000901	0.353388	0.720685	6.69786	0.00965285	0.42384	Mmp11
ENSMUSG00000000902	-0.0318972	6.00288	0.394985	0.52969	0.96091	Smarcb1
ENSMUSG00000000915	-0.0728239	6.83732	1.97937	0.159457	0.853286	Hip1r
ENSMUSG00000000916	0.0729302	3.86819	1.06804	0.301388	0.916447	Nsun5
ENSMUSG00000000934	-0.0247498	3.422	0.0574483	0.810575	0.982073	Top1mt
ENSMUSG00000000948	0.0821225	3.24814	0.73306	0.391893	0.932519	Gm38393
ENSMUSG00000000957	0.40798	3.29461	13.9657	0.000186181	0.0461297	Mmp14
ENSMUSG00000000958	0.0187803	1.06916	0.0221211	0.881765	0.992332	Slc7a7
ENSMUSG00000000959	-0.0233349	5.31987	0.155913	0.692947	0.974694	Oxa1l
ENSMUSG00000000976	0.0511836	5.07114	0.668933	0.413424	0.939955	Heatr6
ENSMUSG00000001016	0.00992528	6.2728	0.0606682	0.805443	0.982073	Ilf2
ENSMUSG00000001017	0.0316779	7.34163	0.270704	0.60286	0.970143	Chtop
ENSMUSG00000001018	0.00361381	5.66376	0.00462223	0.945796	0.995401	Snapin
ENSMUSG00000001025	-0.0889799	3.17924	1.28185	0.257555	0.90758	S100a6
ENSMUSG00000001029	0.101137	1.03578	0.480863	0.488032	0.954913	Icam2
ENSMUSG00000001034	-0.111102	3.96856	1.27395	0.259027	0.90758	Mapk7
ENSMUSG00000001036	-0.0191677	7.2218	0.192437	0.660896	0.974415	Epn2
ENSMUSG00000001039	0.0357827	3.32511	0.218572	0.64013	0.974076	B9d1
ENSMUSG00000001052	0.00790671	6.04598	0.022783	0.880023	0.99211	Sec24b
ENSMUSG00000001053	-0.210275	3.45332	5.44019	0.0196786	0.524589	N4bp3
ENSMUSG00000001054	-0.0526613	5.39238	0.768651	0.380635	0.932297	Rmnd5b
ENSMUSG00000001056	-0.126074	4.85717	3.11451	0.0775976	0.745299	Nhp2
ENSMUSG00000001062	-0.0695959	5.80677	1.6227	0.202716	0.871397	Vps9d1
ENSMUSG00000001065	-0.190574	4.50858	4.10326	0.0428006	0.66205	Zfp276
ENSMUSG00000001082	-0.118554	4.08224	3.0612	0.0801823	0.745299	Mfsd10
ENSMUSG00000001089	0.0916018	6.47409	1.11933	0.290063	0.915235	Luzp1
ENSMUSG00000001098	0.0918522	5.74769	3.80611	0.0510659	0.685955	Kctd10
ENSMUSG00000001100	-0.0370246	6.05554	0.50153	0.478829	0.951538	Poldip2
ENSMUSG00000001105	-0.0579797	5.42584	0.726757	0.393937	0.93304	Ift20
ENSMUSG00000001119	-0.13606	7.28925	0.427716	0.513112	0.957537	Col6a1
ENSMUSG00000001120	-0.0570582	5.3978	1.15854	0.281769	0.915235	Pcbp3
ENSMUSG00000001123	-0.0577846	2.10889	0.31833	0.572613	0.963966	Lgals9
ENSMUSG00000001127	0.0227113	7.46786	0.140493	0.707791	0.974694	Araf
ENSMUSG00000001128	-0.101715	3.89333	2.09866	0.147428	0.845248	Cfp
ENSMUSG00000001134	0.138278	1.79583	1.35928	0.243663	0.897247	Uxt
ENSMUSG00000001138	-0.00947917	5.24468	0.0393408	0.842775	0.986502	Cnnm3
ENSMUSG00000001143	0.247832	5.59159	9.60654	0.00193885	0.199868	Lman2l
ENSMUSG00000001150	0.0125982	6.38049	0.0484559	0.825772	0.984945	Mcm3ap
ENSMUSG00000001151	-0.0278585	5.42279	0.147655	0.700786	0.974694	Pcnt
ENSMUSG00000001156	-0.265512	5.60029	7.14601	0.00751308	0.395646	Mxd1
ENSMUSG00000001157	-0.0725739	5.31672	2.20662	0.13742	0.841413	Gmcl1
ENSMUSG00000001158	-0.0217646	5.153	0.169256	0.680774	0.974449	Snrnp27
ENSMUSG00000001173	0.000864722	6.32974	0.000165336	0.989741	0.999054	Ocrl
ENSMUSG00000001175	-0.0187582	11.6517	0.131581	0.716799	0.974694	Calm1
ENSMUSG00000001211	0.0112976	8.11242	0.0454136	0.831245	0.984945	Agpat3
ENSMUSG00000001227	-0.119626	7.02444	5.14088	0.0233688	0.55426	Sema6b
ENSMUSG00000001229	0.00800646	6.12072	0.0258575	0.872249	0.990057	Dpp9
ENSMUSG00000001240	-0.161887	2.75831	1.55236	0.212787	0.876229	Ramp2
ENSMUSG00000001247	0.210887	2.42157	2.83519	0.0922199	0.759343	Lsr
ENSMUSG00000001248	-0.121443	6.86161	6.33243	0.011855	0.444563	Gramd1a
ENSMUSG00000001260	0.110472	5.03	0.555631	0.456026	0.947632	Gabrg1
ENSMUSG00000001270	-0.00577669	10.4222	0.0034037	0.953477	0.996347	Ckb
ENSMUSG00000001280	0.108779	5.28582	2.48666	0.114815	0.806169	Sp1
ENSMUSG00000001285	-0.0207728	4.11078	0.101438	0.75011	0.974694	Myg1
ENSMUSG00000001288	0.0435023	4.25485	0.325778	0.568156	0.963553	Rarg
ENSMUSG00000001289	-0.0729783	6.25756	2.6047	0.106547	0.785069	Pfdn5
ENSMUSG00000001300	-0.008324	6.70654	0.00762201	0.93043	0.995137	Efnb2
ENSMUSG00000001305	-0.0297988	3.39638	0.161344	0.687922	0.974629	Rrp15
ENSMUSG00000001313	0.00565114	6.70299	0.00647647	0.935858	0.995401	Rnd2
ENSMUSG00000001323	0.0492826	6.74275	0.746804	0.38749	0.932297	Srr
ENSMUSG00000001334	0.0075749	6.23459	0.00550191	0.940871	0.995401	Fndc5
ENSMUSG00000001366	-0.159005	6.02502	5.52597	0.0187362	0.517736	Fbxo9
ENSMUSG00000001376	0.0462	6.00992	0.98134	0.321868	0.920765	Vps50
ENSMUSG00000001380	-0.038044	6.22522	0.75632	0.384483	0.932297	Hars
ENSMUSG00000001383	-0.0153133	7.2396	0.104376	0.746641	0.974694	Zmat2
ENSMUSG00000001415	-0.0374906	7.44474	0.120442	0.728555	0.974694	Smg5
ENSMUSG00000001416	0.0841244	6.79696	1.81421	0.178004	0.869554	Cct3
ENSMUSG00000001418	0.0133858	5.0698	0.0496438	0.823684	0.984377	Glmp
ENSMUSG00000001419	-0.0328937	8.1528	0.485043	0.486147	0.954106	Mef2d
ENSMUSG00000001424	0.00648376	6.34561	0.0162737	0.89849	0.993923	Snd1
ENSMUSG00000001435	0.0708103	2.4713	0.108855	0.741452	0.974694	Col18a1
ENSMUSG00000001436	-0.0196808	3.85068	0.0694759	0.792101	0.979658	Slc19a1
ENSMUSG00000001440	0.047672	7.71324	1.00731	0.315548	0.919635	Kpnb1
ENSMUSG00000001441	0.0873992	7.90649	3.27487	0.0703484	0.735733	Npepps
ENSMUSG00000001445	0.0167424	5.33564	0.113779	0.735882	0.974694	Mrpl10
ENSMUSG00000001467	-0.110551	5.53556	1.74787	0.186144	0.870683	Cyp51
ENSMUSG00000001472	-0.0625362	8.89618	1.05102	0.305272	0.918198	Tcf25
ENSMUSG00000001482	0.0122515	5.3545	0.0692477	0.792435	0.979658	Def8
ENSMUSG00000001496	0.137222	2.8815	0.44385	0.50527	0.956609	Nkx2-1
ENSMUSG00000001506	0.325778	2.50034	6.7154	0.00955839	0.422365	Col1a1
ENSMUSG00000001507	0.00501577	4.00792	0.00243927	0.960609	0.9975	Itga3
ENSMUSG00000001517	0.0681413	1.58602	0.264483	0.607057	0.970829	Foxm1
ENSMUSG00000001518	0.114601	3.95324	3.32096	0.068402	0.730727	Itfg2
ENSMUSG00000001520	0.018982	1.95873	0.00803722	0.928565	0.995077	Nrip2
ENSMUSG00000001521	0.0344563	4.89652	0.37053	0.542715	0.961424	Tulp3
ENSMUSG00000001524	0.0665337	3.34364	0.841855	0.358867	0.930286	Gtf2h4
ENSMUSG00000001525	0.0583046	8.24553	0.692201	0.405417	0.937058	Tubb5
ENSMUSG00000001542	0.0730349	5.17763	0.517191	0.472043	0.951265	Ell2
ENSMUSG00000001552	0.00781846	5.48189	0.0156435	0.900465	0.993923	Jup
ENSMUSG00000001555	-0.120097	1.55323	0.944249	0.331187	0.92276	Fkbp10
ENSMUSG00000001569	-0.0639694	5.14966	1.62323	0.202642	0.871397	Nom1
ENSMUSG00000001576	0.0428384	6.65002	1.1998	0.273362	0.910792	Ergic1
ENSMUSG00000001627	0.00322569	5.06677	0.00379136	0.950902	0.996254	Ifrd1
ENSMUSG00000001630	0.0304549	4.97956	0.267452	0.605046	0.970143	Stk38l
ENSMUSG00000001632	-0.0996852	5.16258	3.70536	0.0542381	0.69145	Brpf1
ENSMUSG00000001642	-0.017041	4.15944	0.0677544	0.794635	0.979868	Akr1b3
ENSMUSG00000001663	-0.00364039	1.6075	0.000395828	0.984127	0.999054	Gstt1
ENSMUSG00000001666	0.0553679	2.7547	0.20405	0.651472	0.974307	Ddt
ENSMUSG00000001674	0.00466894	3.56484	0.00488589	0.944274	0.995401	Ddx18
ENSMUSG00000001687	0.0376674	7.85846	0.205742	0.650125	0.974307	Ubl3
ENSMUSG00000001700	0.0656606	4.05068	0.477177	0.489704	0.954913	Gramd3
ENSMUSG00000001707	0.0338215	4.10643	0.2575	0.611843	0.971388	Eef1e1
ENSMUSG00000001729	-0.109071	7.16562	6.0955	0.0135526	0.47247	Akt1
ENSMUSG00000001750	-0.0065386	3.79402	0.00888581	0.924899	0.994653	Tcirg1
ENSMUSG00000001751	0.0312024	2.82075	0.150479	0.698078	0.974694	Naglu
ENSMUSG00000001755	0.00793082	4.13172	0.0118608	0.913276	0.993923	Ppat
ENSMUSG00000001761	0.0559234	3.5572	0.42164	0.51612	0.95768	Smo
ENSMUSG00000001763	0.142688	3.71851	0.546484	0.459758	0.949305	Tspan33
ENSMUSG00000001767	-0.00606585	4.35308	0.00600181	0.938249	0.995401	Crnkl1
ENSMUSG00000001768	-0.0798036	4.8113	0.854707	0.355224	0.929775	Rin2
ENSMUSG00000001773	0.181665	4.13862	3.5045	0.0612023	0.714198	Folh1
ENSMUSG00000001774	0.153679	6.44683	6.57198	0.0103597	0.432952	Chordc1
ENSMUSG00000001783	0.02726	6.48351	0.319599	0.571849	0.963849	Rtcb
ENSMUSG00000001785	0.0403128	4.56424	0.282596	0.595005	0.969151	Pwp1
ENSMUSG00000001786	-0.0130695	4.69234	0.0360338	0.849446	0.986502	Fbxo7
ENSMUSG00000001794	-0.00279503	6.3753	0.00251386	0.960012	0.9975	Capns1
ENSMUSG00000001802	-0.0327937	6.46369	0.320755	0.571154	0.963553	Lrp3
ENSMUSG00000001829	0.0780295	6.03121	2.43283	0.118818	0.809758	Clpb
ENSMUSG00000001833	-0.00228315	8.74036	0.00092041	0.975797	0.999054	2018-09-07
ENSMUSG00000001844	-0.0270306	4.29689	0.179624	0.671696	0.974415	Zdhhc4
ENSMUSG00000001847	0.0305063	8.01269	0.547915	0.459171	0.948912	Rac1
ENSMUSG00000001855	7.18975e-05	5.47418	2.07606e-06	0.99885	0.999759	Nup214
ENSMUSG00000001864	0.061613	3.38125	0.273563	0.600951	0.969417	Aif1l
ENSMUSG00000001870	-0.118111	2.66456	0.278173	0.597901	0.969151	Ltbp1
ENSMUSG00000001891	0.0892825	6.66667	2.00387	0.156898	0.849047	Ugp2
ENSMUSG00000001901	-0.0206383	1.84154	0.0230498	0.879328	0.991839	Kcnh6
ENSMUSG00000001909	-0.0798101	5.92887	1.63424	0.201117	0.871243	Trmt1
ENSMUSG00000001910	-0.0386988	6.58935	0.667602	0.413889	0.939955	Nacc1
ENSMUSG00000001911	-0.160391	6.78027	0.45788	0.498616	0.955276	Nfix
ENSMUSG00000001918	0.406335	1.82828	16.3413	5.28988e-05	0.0192182	Slc1a5
ENSMUSG00000001924	0.0153463	8.23719	0.10304	0.748212	0.974694	Uba1
ENSMUSG00000001930	-0.0260207	4.67078	0.0891595	0.765248	0.976928	Vwf
ENSMUSG00000001942	0.206254	4.7836	7.4454	0.00635988	0.37141	Siae
ENSMUSG00000001943	-0.0372755	1.45789	0.0878195	0.766968	0.976928	Vsig2
ENSMUSG00000001946	-0.0188483	3.90723	0.0453917	0.831285	0.984945	Esam
ENSMUSG00000001948	0.0892169	0.930432	0.302516	0.58231	0.966317	Spa17
ENSMUSG00000001962	-0.179387	4.30215	6.38392	0.0115159	0.444479	Fam50a
ENSMUSG00000001964	-0.0277359	4.65533	0.233333	0.629064	0.972251	Emd
ENSMUSG00000001983	0.122645	3.22033	2.53329	0.111467	0.796523	Taco1
ENSMUSG00000001985	0.00636024	7.2616	0.00739621	0.931465	0.995401	Grik3
ENSMUSG00000001986	-0.00579045	7.9933	0.0106345	0.917865	0.993923	Gria3
ENSMUSG00000001988	-0.0713563	2.16552	0.0375958	0.846257	0.986502	Npas1
ENSMUSG00000001995	-0.178926	5.03041	1.34651	0.24589	0.900341	Sipa1l2
ENSMUSG00000001998	0.0105692	4.04881	0.0169319	0.896469	0.993474	Ap4e1
ENSMUSG00000001999	0.0693022	3.45978	0.752956	0.385542	0.932297	Blvra
ENSMUSG00000002006	-0.107004	7.66147	4.28687	0.0384079	0.647258	Pdzd4
ENSMUSG00000002007	-0.122223	2.60239	0.550727	0.458021	0.948568	Srpk3
ENSMUSG00000002010	-0.00447813	6.44516	0.00984168	0.920975	0.993923	Idh3g
ENSMUSG00000002012	-0.0192019	5.7203	0.0141697	0.905246	0.993923	Pnck
ENSMUSG00000002014	-0.0399016	4.93869	0.612472	0.433859	0.943474	Ssr4
ENSMUSG00000002015	0.0653386	5.2343	0.888845	0.34579	0.927917	Bcap31
ENSMUSG00000002017	-0.10243	5.35618	2.86716	0.0904042	0.758767	Fam98a
ENSMUSG00000002028	0.0504672	7.43176	0.356787	0.550296	0.961424	Kmt2a
ENSMUSG00000002031	-0.012873	4.94976	0.0450161	0.831974	0.984945	Ift46
ENSMUSG00000002032	-0.133991	4.59966	0.204402	0.651191	0.974307	Tmem25
ENSMUSG00000002043	-0.0291334	2.99029	0.172413	0.677976	0.974415	Trappc6a
ENSMUSG00000002052	0.00300582	7.66458	0.00258163	0.959477	0.9975	Supt6
ENSMUSG00000002055	-0.187725	2.96975	0.185983	0.666281	0.974415	Spag5
ENSMUSG00000002058	-0.131422	3.36059	0.951426	0.329357	0.921959	Unc119
ENSMUSG00000002059	-0.0656195	4.6362	0.731866	0.392279	0.93304	Rab34
ENSMUSG00000002064	-0.0268851	4.99037	0.173157	0.677321	0.974415	Sdf2
ENSMUSG00000002068	-0.183213	2.41828	0.760333	0.383224	0.932297	Ccne1
ENSMUSG00000002083	-0.158484	2.32782	1.7352	0.187749	0.871243	Bbc3
ENSMUSG00000002102	-3.03128e-05	6.59826	4.45058e-07	0.999468	0.999874	Psmc3
ENSMUSG00000002103	0.00182591	6.27911	0.00148844	0.969225	0.998337	Acp2
ENSMUSG00000002105	-0.00508887	4.39527	0.00460696	0.945885	0.995401	Slc39a13
ENSMUSG00000002107	0.00482916	9.63416	0.00519549	0.942538	0.995401	Celf2
ENSMUSG00000002108	0.337343	1.7071	4.38987	0.036153	0.637091	Nr1h3
ENSMUSG00000002109	0.00723218	3.91219	0.010969	0.916588	0.993923	Ddb2
ENSMUSG00000002111	-0.120923	1.46089	0.830025	0.362265	0.930286	Spi1
ENSMUSG00000002129	-0.0312684	6.43242	0.350306	0.55394	0.961455	Sf3a1
ENSMUSG00000002147	0.126654	3.95915	2.025	0.154729	0.846648	Stat6
ENSMUSG00000002190	-0.146556	4.02044	1.85266	0.173474	0.869151	Clgn
ENSMUSG00000002205	-0.0107955	4.7159	0.0190093	0.89034	0.993202	Vrk3
ENSMUSG00000002210	-0.0851387	4.49156	1.6748	0.195617	0.871243	Smg9
ENSMUSG00000002221	-0.059857	5.19553	1.01134	0.314582	0.919635	Paxip1
ENSMUSG00000002222	0.0916149	7.84709	1.89267	0.168902	0.865722	Rmnd5a
ENSMUSG00000002227	-0.115327	4.30644	2.1474	0.142812	0.844223	Mov10
ENSMUSG00000002233	0.031159	2.99274	0.10654	0.744119	0.974694	Rhoc
ENSMUSG00000002249	0.111302	1.98564	1.07552	0.299702	0.916447	Tead3
ENSMUSG00000002250	-0.181408	4.43669	3.94997	0.0468721	0.682978	Ppard
ENSMUSG00000002265	0.0770242	8.65925	0.709337	0.399664	0.934452	Peg3
ENSMUSG00000002266	0.109118	2.53038	0.211998	0.645206	0.974307	Zim1
ENSMUSG00000002274	0.120679	5.08917	1.67989	0.194939	0.871243	Metrn
ENSMUSG00000002279	0.0479538	4.3537	0.513586	0.473591	0.951538	Lmf1
ENSMUSG00000002280	0.033735	4.72967	0.280749	0.596211	0.969151	Narfl
ENSMUSG00000002307	-0.0747619	4.44122	1.27697	0.258463	0.90758	Daxx
ENSMUSG00000002308	0.0827038	3.44126	0.956692	0.328022	0.921804	Cd320
ENSMUSG00000002319	-0.0201785	6.36795	0.221666	0.637773	0.974018	Ipo4
ENSMUSG00000002320	0.0221693	4.4894	0.136878	0.711404	0.974694	Tm9sf1
ENSMUSG00000002325	-0.199626	3.80994	7.22208	0.00720121	0.389386	Irf9
ENSMUSG00000002326	-0.0405584	4.20451	0.361363	0.54775	0.961424	Gmpr2
ENSMUSG00000002329	-0.060723	4.74116	0.873959	0.349862	0.927917	Mdp1
ENSMUSG00000002332	-0.00298918	5.43729	0.00357389	0.952329	0.996347	Dhrs1
ENSMUSG00000002341	-0.101614	7.76197	3.34235	0.067518	0.730094	Ncan
ENSMUSG00000002342	0.0190465	4.73214	0.114792	0.734753	0.974694	Tmem161a
ENSMUSG00000002343	-0.0735671	4.33776	1.13248	0.287248	0.915235	Armc6
ENSMUSG00000002345	-0.135702	3.64295	4.08315	0.0433129	0.66606	Borcs8
ENSMUSG00000002346	-0.0191412	5.16331	0.0739133	0.785722	0.979177	Slc25a42
ENSMUSG00000002365	0.0225885	3.12259	0.0590232	0.808046	0.982073	Snx9
ENSMUSG00000002372	-0.0569871	5.97294	1.80948	0.178571	0.869554	Ranbp3
ENSMUSG00000002379	-0.0469235	5.33509	0.831137	0.361944	0.930286	Ndufa11
ENSMUSG00000002393	-0.0724739	4.85596	1.20735	0.271857	0.910121	Nr2f6
ENSMUSG00000002395	-0.139026	5.17966	6.46873	0.0109789	0.439754	Use1
ENSMUSG00000002396	-0.0253563	4.18265	0.121371	0.727552	0.974694	Ocel1
ENSMUSG00000002409	0.0905357	4.81828	0.907711	0.340723	0.927917	Dyrk1b
ENSMUSG00000002413	0.048838	7.51657	0.578374	0.446951	0.945583	Braf
ENSMUSG00000002416	0.0718661	4.82582	1.80008	0.179703	0.869554	Ndufb2
ENSMUSG00000002428	0.112061	5.01943	5.30044	0.02132	0.535897	Hltf
ENSMUSG00000002455	-0.0589579	5.92576	1.28036	0.257833	0.90758	Prpf6
ENSMUSG00000002458	-0.059407	3.13867	0.348958	0.554704	0.961455	Rgs19
ENSMUSG00000002459	0.0651752	5.77662	0.327999	0.56684	0.963553	Rgs20
ENSMUSG00000002475	0.0448422	5.88762	0.369596	0.543224	0.961424	Abhd3
ENSMUSG00000002477	0.0245831	4.60711	0.176525	0.674377	0.974415	Snrpd1
ENSMUSG00000002486	-0.0383683	3.92611	0.347746	0.555392	0.961809	Tchp
ENSMUSG00000002489	0.0064833	7.16369	0.00555571	0.940583	0.995401	Tiam1
ENSMUSG00000002496	0.0276248	6.89544	0.524065	0.469113	0.950277	Tsc2
ENSMUSG00000002504	-0.135945	4.70003	2.26026	0.132732	0.835835	Slc9a3r2
ENSMUSG00000002524	-0.0521806	6.6915	1.31936	0.250706	0.902887	Puf60
ENSMUSG00000002546	-0.02288	6.70634	0.30692	0.579576	0.965251	Golga2
ENSMUSG00000002550	0.0294941	4.57772	0.253798	0.614413	0.971388	Uck1
ENSMUSG00000002578	-0.0085296	4.25134	0.00952374	0.922258	0.993923	Ikzf4
ENSMUSG00000002580	0.0314399	5.47011	0.254296	0.614066	0.971388	Mien1
ENSMUSG00000002602	-0.00617028	5.68756	0.0115697	0.914343	0.993923	Axl
ENSMUSG00000002603	-0.0215897	2.58911	0.0579575	0.809754	0.982073	Tgfb1
ENSMUSG00000002608	-0.0207278	5.76953	0.177591	0.673452	0.974415	Ccdc97
ENSMUSG00000002617	0.06523	4.06983	0.75106	0.386141	0.932297	Zfp40
ENSMUSG00000002625	0.0133773	7.1363	0.0915937	0.762161	0.976764	Akap8l
ENSMUSG00000002633	0.267248	2.22663	3.27366	0.0704002	0.735733	Shh
ENSMUSG00000002635	-0.104599	3.28214	1.72946	0.188479	0.871243	Pdcd2l
ENSMUSG00000002658	-0.0808768	5.55277	2.45939	0.116824	0.809431	Gtf2f1
ENSMUSG00000002660	-0.0113855	4.71205	0.0323085	0.857352	0.987103	Clpp
ENSMUSG00000002661	0.0784014	3.3956	0.725062	0.394488	0.93304	Alkbh7
ENSMUSG00000002679	-0.022133	3.89797	0.0723746	0.78791	0.979418	Med6
ENSMUSG00000002688	0.0783319	4.09235	0.524703	0.468842	0.950277	Prkd1
ENSMUSG00000002699	0.0867543	1.33971	0.652088	0.419367	0.940948	Lcp2
ENSMUSG00000002718	0.0251763	5.82893	0.278415	0.597742	0.969151	Cse1l
ENSMUSG00000002728	-0.0107865	4.82342	0.0439158	0.83401	0.984945	Naa20
ENSMUSG00000002731	-0.00642411	3.28468	0.00546307	0.94108	0.995401	Prkra
ENSMUSG00000002732	-0.0638611	1.10331	0.217082	0.641272	0.974134	Fkbp7
ENSMUSG00000002733	0.0051425	5.4398	0.00922083	0.923501	0.994302	Plekha3
ENSMUSG00000002741	0.0207476	6.11462	0.205127	0.650614	0.974307	Ykt6
ENSMUSG00000002748	-0.0053533	7.31394	0.0128543	0.909732	0.993923	Baz1b
ENSMUSG00000002763	0.0806432	6.12026	2.43277	0.118823	0.809758	Pex6
ENSMUSG00000002767	-0.102764	4.44795	3.34125	0.0675633	0.730094	Mrpl2
ENSMUSG00000002768	-0.118462	4.89159	4.01085	0.0452084	0.679595	Mea1
ENSMUSG00000002771	-0.119022	3.82888	0.381652	0.536721	0.961292	Grin2d
ENSMUSG00000002778	0.0181752	5.73521	0.140696	0.70759	0.974694	Kdelr1
ENSMUSG00000002781	-0.0118586	4.69981	0.0352407	0.851092	0.986568	Tmem143
ENSMUSG00000002797	-0.11764	3.61062	2.3978	0.121506	0.81385	Ggct
ENSMUSG00000002799	-0.131288	5.35944	2.14617	0.142926	0.844223	Jag2
ENSMUSG00000002803	-0.00109742	5.29218	0.0004316	0.983425	0.999054	Btbd6
ENSMUSG00000002804	0.0345197	1.78101	0.0837726	0.772249	0.977091	Nudt14
ENSMUSG00000002808	0.0474006	6.60019	0.710846	0.399163	0.934452	Epdr1
ENSMUSG00000002812	-0.0141433	5.74499	0.0513665	0.820702	0.983456	Flii
ENSMUSG00000002814	0.0466846	2.25963	0.211195	0.645833	0.974307	Top3a
ENSMUSG00000002820	-0.00805463	4.58717	0.0159237	0.899582	0.993923	Atg4d
ENSMUSG00000002825	-0.132504	3.79352	4.2774	0.0386223	0.648771	Qtrt1
ENSMUSG00000002831	0.240121	2.88633	0.221597	0.637826	0.974018	Plin4
ENSMUSG00000002833	-0.0749307	6.49963	3.06292	0.0800975	0.745299	Hdgfl2
ENSMUSG00000002835	-0.146768	1.9292	1.21759	0.269835	0.909608	Chaf1a
ENSMUSG00000002844	-0.0102268	5.79693	0.0378562	0.845732	0.986502	Adprh
ENSMUSG00000002845	-0.0410957	3.29332	0.175531	0.675242	0.974415	Tmem39a
ENSMUSG00000002846	0.0866837	4.40354	2.31217	0.128365	0.825711	Timmdc1
ENSMUSG00000002870	0.0344227	1.64893	0.0523412	0.819038	0.982956	Mcm2
ENSMUSG00000002871	-0.037741	4.53747	0.363981	0.546304	0.961424	Tpra1
ENSMUSG00000002881	-0.0291126	4.85172	0.119967	0.72907	0.974694	Nab1
ENSMUSG00000002885	-0.0123489	3.50049	0.0163562	0.898235	0.993923	Adgre5
ENSMUSG00000002897	-0.210039	3.61861	0.825697	0.36352	0.930805	Il17ra
ENSMUSG00000002900	-0.0549163	4.83313	0.179067	0.672177	0.974415	Lamb1
ENSMUSG00000002908	-0.118173	3.84804	1.32403	0.249869	0.902355	Kcnn1
ENSMUSG00000002910	-0.477707	3.27566	6.96473	0.00831319	0.409027	Arrdc2
ENSMUSG00000002948	-0.0578671	5.81365	1.63681	0.200764	0.871243	Map2k7
ENSMUSG00000002949	-0.0081997	5.53505	0.0248373	0.874773	0.990434	Timm44
ENSMUSG00000002957	0.0127539	7.64936	0.0430847	0.835566	0.984945	Ap2a2
ENSMUSG00000002963	-0.0305965	4.49996	0.168477	0.681469	0.974449	Pnkp
ENSMUSG00000002968	-0.0549479	6.35849	1.33384	0.248123	0.902233	Med25
ENSMUSG00000002980	0.0568124	3.90327	0.4821	0.487472	0.954913	Bcam
ENSMUSG00000002981	0.0244561	7.75406	0.128845	0.719633	0.974694	Clptm1
ENSMUSG00000002983	-0.0527951	2.08466	0.242118	0.622681	0.972251	Relb
ENSMUSG00000002984	-0.0274558	5.81075	0.326572	0.567684	0.963553	Tomm40
ENSMUSG00000002985	-0.038913	10.0582	0.641548	0.423151	0.941727	Apoe
ENSMUSG00000002996	-0.00823439	5.10125	0.0236937	0.877667	0.991523	Hbp1
ENSMUSG00000002997	0.0580033	7.48557	0.326855	0.567517	0.963553	Prkar2b
ENSMUSG00000003031	-0.00553019	5.95534	0.0139096	0.906116	0.993923	Cdkn1b
ENSMUSG00000003032	-0.178009	2.84349	2.14204	0.143311	0.844223	Klf4
ENSMUSG00000003033	0.0253233	5.93443	0.362855	0.546925	0.961424	Ap1m1
ENSMUSG00000003037	0.0447722	5.06223	0.829121	0.362527	0.930286	Rab8a
ENSMUSG00000003038	0.00917812	5.14068	0.0127125	0.910229	0.993923	Hmgn2
ENSMUSG00000003039	0.0357588	6.26683	0.76434	0.381974	0.932297	Fam32a
ENSMUSG00000003062	-0.023947	5.12188	0.231632	0.630316	0.972588	Stard3nl
ENSMUSG00000003068	0.0180112	6.19805	0.12412	0.724608	0.974694	Stk11
ENSMUSG00000003070	-0.120651	2.6643	1.74358	0.186686	0.870972	Efna2
ENSMUSG00000003072	-0.0316388	7.00855	0.324519	0.568904	0.963553	Atp5d
ENSMUSG00000003099	-0.0499761	6.10034	0.240608	0.623767	0.972251	Ppp5c
ENSMUSG00000003119	-0.0537938	4.86579	0.857548	0.354426	0.929087	Cdk12
ENSMUSG00000003123	0.0453275	3.31816	0.349795	0.554229	0.961455	Lipe
ENSMUSG00000003131	0.0600559	7.67947	1.66935	0.196345	0.871243	Pafah1b2
ENSMUSG00000003134	0.0108281	7.02759	0.00503028	0.943458	0.995401	Tbc1d8
ENSMUSG00000003135	0.0082926	4.96939	0.022432	0.880944	0.99211	Cnot11
ENSMUSG00000003153	-0.00904455	7.37311	0.0185877	0.891555	0.993241	Slc2a3
ENSMUSG00000003154	-0.0506409	5.5301	1.52854	0.216332	0.880423	Foxj2
ENSMUSG00000003161	0.0420501	5.45446	0.741349	0.389229	0.932297	Sri
ENSMUSG00000003166	0.0365533	6.09389	0.833614	0.361229	0.930286	Dgcr2
ENSMUSG00000003184	0.0390968	4.17076	0.311855	0.576544	0.964558	Irf3
ENSMUSG00000003190	-0.11788	0.817192	0.619237	0.431331	0.943474	Bcl2l12
ENSMUSG00000003198	0.0404386	2.92289	0.124073	0.724658	0.974694	Zfp959
ENSMUSG00000003199	0.0546435	6.1117	1.60398	0.20534	0.8729	Mpnd
ENSMUSG00000003200	-0.0926875	4.80572	2.36484	0.124096	0.817975	Sh3gl1
ENSMUSG00000003208	-0.0372521	2.91564	0.237819	0.625786	0.972251	Ccdc94
ENSMUSG00000003226	0.190682	7.32763	3.66852	0.0554493	0.69552	Ranbp2
ENSMUSG00000003228	0.0749493	4.26379	0.529991	0.46661	0.950277	Grk5
ENSMUSG00000003233	-0.0819919	5.14526	0.831266	0.361907	0.930286	Dvl3
ENSMUSG00000003234	-0.0293737	5.75152	0.402541	0.52578	0.959796	Abcf3
ENSMUSG00000003235	-0.0236307	5.67322	0.254726	0.613767	0.971388	Eif2b5
ENSMUSG00000003269	-0.128075	5.81569	2.93016	0.0869389	0.752976	Cyth2
ENSMUSG00000003273	0.0767543	8.08374	0.835882	0.360577	0.930286	Car11
ENSMUSG00000003279	-0.1603	8.06514	0.576266	0.44778	0.945583	Dlgap1
ENSMUSG00000003282	0.0695881	2.7142	0.330026	0.565644	0.963553	Plag1
ENSMUSG00000003283	-0.13217	1.07013	1.2429	0.264912	0.90758	Hck
ENSMUSG00000003299	-0.0177922	5.06961	0.0900851	0.764069	0.976764	Mrpl4
ENSMUSG00000003308	-0.0908878	6.18041	3.69961	0.0544251	0.69145	Keap1
ENSMUSG00000003316	0.0637724	8.21373	1.83437	0.175613	0.869151	Glg1
ENSMUSG00000003344	-0.0286608	6.28774	0.33792	0.561033	0.963421	Btbd2
ENSMUSG00000003345	-0.0782755	7.11066	2.19697	0.138282	0.8425	Csnk1g2
ENSMUSG00000003346	-0.0853286	6.56254	1.30644	0.25304	0.90552	Abhd17a
ENSMUSG00000003348	-0.0683783	2.98469	0.719377	0.396348	0.93394	Mob3a
ENSMUSG00000003352	0.0153767	7.55106	0.0348248	0.851963	0.986645	Cacnb3
ENSMUSG00000003354	0.0847006	1.90256	0.1268	0.721773	0.974694	Ccdc65
ENSMUSG00000003360	-0.0114943	6.35682	0.0867239	0.768384	0.977091	Ddx23
ENSMUSG00000003363	-0.118987	8.99099	3.14496	0.0761617	0.744884	Pld3
ENSMUSG00000003378	-0.183334	8.36269	8.45673	0.00363695	0.268565	Grik5
ENSMUSG00000003380	-0.0412505	5.97477	0.629104	0.427684	0.943474	Rabac1
ENSMUSG00000003382	-0.102469	5.10723	3.2193	0.0727747	0.735733	Etv3
ENSMUSG00000003402	-0.013088	6.27052	0.0954029	0.757418	0.974694	Prkcsh
ENSMUSG00000003410	-0.0402979	8.39431	0.546383	0.459799	0.949305	Elavl3
ENSMUSG00000003411	0.00653866	4.93883	0.00501967	0.943517	0.995401	Rab3b
ENSMUSG00000003418	0.182714	1.91046	0.552194	0.457423	0.948568	St8sia6
ENSMUSG00000003420	-0.00847288	3.42005	0.00890972	0.924798	0.994653	Fcgrt
ENSMUSG00000003421	0.044417	5.22851	0.686517	0.407352	0.938248	Nosip
ENSMUSG00000003423	-0.109091	3.88463	1.82365	0.17688	0.869151	Pih1d1
ENSMUSG00000003429	-0.079225	6.53806	2.64097	0.10414	0.783835	Rps11
ENSMUSG00000003435	-0.0181675	7.36098	0.175844	0.67497	0.974415	Supt5
ENSMUSG00000003437	-0.0690959	5.66051	2.11087	0.146256	0.845248	Paf1
ENSMUSG00000003438	0.0412004	4.13218	0.380964	0.537088	0.961292	Timm50
ENSMUSG00000003444	-0.0554327	2.02741	0.309615	0.577916	0.964642	Med29
ENSMUSG00000003452	-0.0312597	5.67284	0.150684	0.697883	0.974694	Bicd1
ENSMUSG00000003458	-0.0969707	5.83065	4.80577	0.0283646	0.596552	Ncstn
ENSMUSG00000003464	0.0251777	6.00245	0.257395	0.611915	0.971388	Pex19
ENSMUSG00000003469	-0.123716	9.30573	2.17466	0.1403	0.844223	Phyhip
ENSMUSG00000003500	0.0165725	5.83758	0.11561	0.733845	0.974694	Impdh1
ENSMUSG00000003518	-0.0462253	7.62009	0.43731	0.508424	0.956609	Dusp3
ENSMUSG00000003526	0.00879585	4.69898	0.0112679	0.915463	0.993923	Prodh
ENSMUSG00000003527	-0.101899	4.4853	3.07394	0.0795566	0.745299	Dgcr14
ENSMUSG00000003528	-0.0596403	5.23974	0.948978	0.32998	0.921963	Slc25a1
ENSMUSG00000003531	-0.0976575	4.29004	1.52654	0.216632	0.880423	Dgcr6
ENSMUSG00000003534	-0.0777677	6.35059	1.1345	0.286818	0.915235	Ddr1
ENSMUSG00000003541	-0.100615	2.17455	0.536559	0.463862	0.949731	Ier3
ENSMUSG00000003545	-0.170859	4.36339	0.565194	0.452175	0.945768	Fosb
ENSMUSG00000003546	-0.00289759	4.41294	0.00155774	0.968517	0.998156	Klc4
ENSMUSG00000003549	0.0205061	4.17824	0.0769949	0.781412	0.978175	Ercc1
ENSMUSG00000003559	0.0444506	3.62538	0.379887	0.537664	0.961292	As3mt
ENSMUSG00000003573	-0.182117	3.02187	5.64133	0.0175419	0.500205	Homer3
ENSMUSG00000003575	-0.0417961	8.23888	0.444186	0.505109	0.956609	Crtc1
ENSMUSG00000003581	-0.0118319	4.60102	0.0386663	0.844111	0.986502	Rnf215
ENSMUSG00000003585	-0.0556226	4.80901	0.440719	0.506776	0.956609	Sec14l2
ENSMUSG00000003604	0.110386	2.94631	0.90614	0.341141	0.927917	Aven
ENSMUSG00000003617	0.0275166	3.69066	0.123827	0.72492	0.974694	Cp
ENSMUSG00000003623	0.086162	4.99372	1.27437	0.258948	0.90758	Crot
ENSMUSG00000003644	-0.0713485	3.93988	0.574966	0.448292	0.945583	Rps6ka1
ENSMUSG00000003657	0.14771	2.39307	0.0732406	0.786676	0.97929	Calb2
ENSMUSG00000003660	0.0234463	7.26522	0.109789	0.740384	0.974694	Snrnp200
ENSMUSG00000003662	0.0206049	5.45916	0.19289	0.660522	0.974415	Ciao1
ENSMUSG00000003665	0.0640526	1.78754	0.205903	0.649998	0.974307	Has1
ENSMUSG00000003680	-0.0186306	3.59695	0.073121	0.786846	0.97929	Taf6l
ENSMUSG00000003721	0.0841762	5.60702	2.15116	0.142462	0.844223	Insig2
ENSMUSG00000003731	0.0470636	6.77756	1.14556	0.28448	0.915235	Kpna6
ENSMUSG00000003746	0.0885453	6.60278	0.335389	0.562503	0.963553	Man1a
ENSMUSG00000003752	-0.0916997	2.81812	0.871081	0.350656	0.927917	Itpkc
ENSMUSG00000003762	0.0221159	4.03831	0.0422818	0.837084	0.984945	Coq8b
ENSMUSG00000003778	0.0205224	6.22283	0.182356	0.669356	0.974415	Brd8
ENSMUSG00000003808	-0.098934	5.00495	3.23313	0.0721626	0.735733	Farsa
ENSMUSG00000003809	0.0672775	4.56939	1.37508	0.240941	0.895541	Gcdh
ENSMUSG00000003810	-0.0294879	6.8224	0.113268	0.736454	0.974694	Mast2
ENSMUSG00000003812	-0.0185837	2.36237	0.0437176	0.83438	0.984945	Dnase2a
ENSMUSG00000003813	-0.000516055	5.69137	0.000138678	0.990604	0.999054	Rad23a
ENSMUSG00000003814	0.190339	8.61712	9.52478	0.00202716	0.204678	Calr
ENSMUSG00000003847	-0.00135612	7.01719	0.000651919	0.97963	0.999054	Nfat5
ENSMUSG00000003848	-0.0881668	4.73962	2.05703	0.151505	0.845812	Nob1
ENSMUSG00000003849	0.04327	2.14395	0.106756	0.743869	0.974694	Nqo1
ENSMUSG00000003863	-0.127522	7.28616	1.08525	0.297526	0.916447	Ppfia3
ENSMUSG00000003865	-0.0115925	4.13921	0.0187304	0.891142	0.993202	Gys1
ENSMUSG00000003868	-0.0675434	4.48859	1.42619	0.232387	0.887946	Ruvbl2
ENSMUSG00000003872	-0.149353	5.46762	4.33003	0.0374455	0.643812	Lin7b
ENSMUSG00000003873	-0.152993	4.22322	5.67518	0.0172065	0.499906	Bax
ENSMUSG00000003923	0.0747467	5.08084	1.82263	0.177001	0.869151	Tfam
ENSMUSG00000003929	-0.0137195	5.18982	0.0486751	0.825385	0.984945	Zfp81
ENSMUSG00000003934	-0.0158226	7.3535	0.0456799	0.830759	0.984945	Efnb3
ENSMUSG00000003948	0.0954351	7.85057	1.71393	0.190476	0.871243	Mmd
ENSMUSG00000003949	-0.160391	8.09335	6.09645	0.0135454	0.47247	Hlf
ENSMUSG00000003955	-0.0257775	4.50705	0.110761	0.73928	0.974694	Fam162a
ENSMUSG00000003970	-0.0372057	7.40735	0.528627	0.467184	0.950277	Rpl8
ENSMUSG00000003974	0.105112	5.96542	2.12444	0.144965	0.844223	Grm3
ENSMUSG00000003992	0.027568	6.39502	0.130628	0.717782	0.974694	Ssbp2
ENSMUSG00000004018	0.0473649	2.75999	0.238178	0.625525	0.972251	Fancl
ENSMUSG00000004031	-0.0171554	6.2046	0.0321145	0.857777	0.987135	Brinp2
ENSMUSG00000004032	-0.0273722	6.56181	0.222152	0.637405	0.974018	Gstm5
ENSMUSG00000004035	0.109723	3.4696	0.991291	0.319427	0.92022	Gstm7
ENSMUSG00000004040	-0.0161237	5.76452	0.110075	0.740059	0.974694	Stat3
ENSMUSG00000004043	-0.00910987	0.89497	0.00346477	0.953062	0.996347	Stat5a
ENSMUSG00000004044	0.028255	4.36079	0.185096	0.66703	0.974415	Cavin1
ENSMUSG00000004054	-0.0374054	4.97501	0.255627	0.613141	0.971388	Map3k11
ENSMUSG00000004056	0.0523424	6.92857	0.442344	0.505993	0.956609	Akt2
ENSMUSG00000004069	-0.0284199	5.95026	0.316263	0.573862	0.964286	Dnaja3
ENSMUSG00000004070	-0.0564368	5.68291	1.34998	0.245281	0.899855	Hmox2
ENSMUSG00000004071	-0.00232684	7.44424	0.00316484	0.955137	0.996986	Cdip1
ENSMUSG00000004085	0.0371576	3.32152	0.137041	0.71124	0.974694	Map3k20
ENSMUSG00000004096	0.0101688	5.72954	0.0452536	0.831538	0.984945	Cwc15
ENSMUSG00000004098	0.328155	1.71884	3.80458	0.0511125	0.685955	Col5a3
ENSMUSG00000004099	-0.0808482	5.70463	1.5898	0.207355	0.8729	Dnmt1
ENSMUSG00000004100	-0.0801399	3.82199	1.31059	0.252288	0.90552	Ppan
ENSMUSG00000004105	0.0124559	1.51537	0.00167942	0.967311	0.998154	Angptl2
ENSMUSG00000004110	-0.0374961	8.58539	0.191255	0.661874	0.974415	Cacna1e
ENSMUSG00000004113	0.0519688	7.07048	0.518511	0.471478	0.951112	Cacna1b
ENSMUSG00000004127	0.0550796	3.40652	0.596587	0.439883	0.945118	Trmt10a
ENSMUSG00000004151	0.0568283	5.6821	0.557179	0.455399	0.947468	Etv1
ENSMUSG00000004187	-0.135563	8.50679	2.00862	0.156408	0.848468	Kifc2
ENSMUSG00000004207	-0.0374099	10.2108	0.662489	0.415682	0.939955	Psap
ENSMUSG00000004221	0.0818896	5.3578	2.41153	0.120445	0.811069	Ikbkg
ENSMUSG00000004233	0.0810946	3.79978	1.02775	0.310688	0.918754	Wars2
ENSMUSG00000004263	-0.161434	3.79577	2.56796	0.109048	0.790394	Atn1
ENSMUSG00000004264	-0.0738844	5.77659	2.67943	0.101652	0.77855	Phb2
ENSMUSG00000004266	-0.0317632	1.81322	0.0943894	0.758669	0.975198	Ptpn6
ENSMUSG00000004267	-0.0210671	9.96646	0.175835	0.674977	0.974415	Eno2
ENSMUSG00000004268	-0.000386092	4.77696	3.51586e-05	0.995269	0.999054	Emg1
ENSMUSG00000004270	0.136233	4.05226	4.20212	0.0403736	0.657046	Lpcat3
ENSMUSG00000004285	-0.080483	5.47766	1.99672	0.15764	0.850686	Atp6v1f
ENSMUSG00000004317	0.0837054	3.94159	0.898142	0.34328	0.927917	Clcn5
ENSMUSG00000004319	0.0690786	7.81441	2.2337	0.13503	0.836332	Clcn3
ENSMUSG00000004328	-0.162725	3.59379	0.192	0.661257	0.974415	Hif3a
ENSMUSG00000004341	0.222051	4.31934	0.842749	0.358612	0.930286	Gpx6
ENSMUSG00000004347	0.377379	5.30919	5.04108	0.0247531	0.568625	Pde1c
ENSMUSG00000004356	0.0300463	4.75548	0.218385	0.640273	0.974076	Utp20
ENSMUSG00000004360	0.045768	6.93134	0.930971	0.334611	0.924833	9330159F19Rik
ENSMUSG00000004364	0.0762901	7.36382	1.82442	0.176788	0.869151	Cul3
ENSMUSG00000004366	-0.103839	6.90152	0.929154	0.335083	0.924833	Sst
ENSMUSG00000004383	0.0465686	6.62697	0.476821	0.489866	0.954913	Large1
ENSMUSG00000004393	-0.0112336	4.63206	0.038563	0.844317	0.986502	Ddx56
ENSMUSG00000004394	0.0077058	5.70228	0.0314951	0.85914	0.987135	Tmed4
ENSMUSG00000004415	0.0336232	3.43724	0.0468848	0.828575	0.984945	Col26a1
ENSMUSG00000004446	-0.250075	1.62597	1.30645	0.253038	0.90552	Bid
ENSMUSG00000004451	-0.176245	3.63102	1.90779	0.167209	0.862782	Ralb
ENSMUSG00000004455	-0.1104	6.3346	1.30077	0.254073	0.90552	Ppp1cc
ENSMUSG00000004460	0.125284	5.58553	5.88005	0.0153134	0.487001	Dnajb11
ENSMUSG00000004462	0.0462806	3.48208	0.460583	0.497352	0.955276	Tbccd1
ENSMUSG00000004500	0.0550772	3.54924	0.72469	0.39461	0.93304	Zfp324
ENSMUSG00000004508	-0.0613722	4.47271	0.686622	0.407316	0.938248	Gab2
ENSMUSG00000004530	-0.0632504	6.13922	1.28814	0.256391	0.90758	Coro1c
ENSMUSG00000004535	0.103354	7.40236	4.13706	0.041954	0.658131	Tax1bp1
ENSMUSG00000004558	0.0673462	9.12093	1.10192	0.293846	0.915704	Ndrg2
ENSMUSG00000004561	0.0271351	4.8696	0.27439	0.600402	0.969231	Mettl17
ENSMUSG00000004562	-0.0241249	4.77471	0.122325	0.726527	0.974694	Arhgef40
ENSMUSG00000004565	0.0135113	6.38721	0.0718318	0.788688	0.979556	Pnpla6
ENSMUSG00000004567	-0.0957467	5.63306	2.94174	0.0863176	0.752976	Mcoln1
ENSMUSG00000004568	0.0141163	5.97463	0.0586693	0.808612	0.982073	Arhgef18
ENSMUSG00000004591	0.0235483	5.3735	0.176314	0.67456	0.974415	Pkn2
ENSMUSG00000004609	-0.293164	3.16589	6.86595	0.00878534	0.410426	Cd33
ENSMUSG00000004610	-0.0362482	2.18992	0.127045	0.721515	0.974694	Etfb
ENSMUSG00000004626	0.018808	4.46449	0.0801815	0.777052	0.977091	Stxbp2
ENSMUSG00000004631	-0.0828887	4.91981	2.24642	0.133924	0.835835	Sgce
ENSMUSG00000004633	-0.0344317	5.816	0.142082	0.70622	0.974694	Chn2
ENSMUSG00000004637	-0.2121	4.13002	0.79954	0.371231	0.931257	Wwox
ENSMUSG00000004642	-0.0602482	3.38625	0.498287	0.480254	0.951538	Slbp
ENSMUSG00000004661	0.063759	3.36646	0.339339	0.560211	0.962831	Arid3b
ENSMUSG00000004665	-0.0987126	2.0087	0.700707	0.402546	0.93494	Cnn2
ENSMUSG00000004667	-0.111719	5.2116	4.30253	0.0380558	0.647258	Polr2e
ENSMUSG00000004677	0.0228048	6.23192	0.152885	0.695793	0.974694	Myo9b
ENSMUSG00000004698	0.134448	4.67088	2.34067	0.126035	0.822163	Hdac9
ENSMUSG00000004730	0.108578	2.7757	1.29902	0.254392	0.90552	Adgre1
ENSMUSG00000004748	-0.0426242	4.37262	0.0457784	0.830579	0.984945	Mtfp1
ENSMUSG00000004768	-0.000397875	4.9874	6.26067e-05	0.993687	0.999054	Rab23
ENSMUSG00000004771	0.0814893	6.2206	2.40064	0.121286	0.813609	Rab11a
ENSMUSG00000004788	-0.0570313	4.4733	0.901838	0.342289	0.927917	Eif2b2
ENSMUSG00000004789	0.0169475	6.94965	0.187466	0.665034	0.974415	Dlst
ENSMUSG00000004798	-0.0091934	7.11285	0.0464661	0.829331	0.984945	Ulk2
ENSMUSG00000004815	-0.0129408	5.56834	0.0338332	0.854062	0.987083	Dgkq
ENSMUSG00000004837	-0.146158	2.37379	2.35071	0.125226	0.818973	Grap
ENSMUSG00000004843	0.0177664	5.92265	0.118989	0.730134	0.974694	Chmp2b
ENSMUSG00000004846	-0.0511672	5.02795	0.847051	0.357388	0.930286	Plod3
ENSMUSG00000004849	-0.0336579	7.95313	0.118895	0.730237	0.974694	Ap1s1
ENSMUSG00000004865	-0.0424428	6.66417	0.375792	0.539864	0.961292	Srpk1
ENSMUSG00000004880	-0.16121	3.8763	3.7492	0.0528329	0.690308	Lbr
ENSMUSG00000004891	0.114985	4.02947	0.748464	0.386963	0.932297	Nes
ENSMUSG00000004892	-0.137408	8.01444	6.03156	0.0140523	0.475099	Bcan
ENSMUSG00000004894	-0.0741296	4.84446	0.245333	0.62038	0.972251	Hapln2
ENSMUSG00000004895	-0.0544927	5.24985	1.16108	0.281241	0.915235	Prcc
ENSMUSG00000004896	-0.0946609	5.42954	3.18021	0.0745351	0.742644	Rrnad1
ENSMUSG00000004897	-0.0239329	7.06163	0.35267	0.552606	0.961424	Hdgf
ENSMUSG00000004902	-0.150269	4.13681	0.237492	0.626023	0.972251	Slc25a18
ENSMUSG00000004929	0.00534224	5.28403	0.0122271	0.911952	0.993923	Thop1
ENSMUSG00000004931	-0.142248	3.8443	2.47609	0.115589	0.807552	Apba3
ENSMUSG00000004933	-0.188904	7.83481	15.1335	0.000100172	0.0302148	Matk
ENSMUSG00000004934	-0.0804211	4.74493	2.02066	0.155172	0.846648	Pias4
ENSMUSG00000004936	0.0302775	8.25298	0.137782	0.710496	0.974694	Map2k1
ENSMUSG00000004937	0.0115953	6.40484	0.0563446	0.81237	0.982073	Sgta
ENSMUSG00000004945	-0.0240398	5.07673	0.155866	0.692992	0.974694	Tmem242
ENSMUSG00000004947	-0.0264582	3.23208	0.141032	0.707257	0.974694	Dtx2
ENSMUSG00000004951	-0.0416078	1.09708	0.0653771	0.798191	0.980081	Hspb1
ENSMUSG00000004952	-0.235755	2.06974	1.5498	0.213164	0.876229	Rasa4
ENSMUSG00000004961	-0.0248428	6.87644	0.0592408	0.8077	0.982073	Syt5
ENSMUSG00000004980	0.109484	9.34857	4.59656	0.0320361	0.612125	Hnrnpa2b1
ENSMUSG00000004994	-0.0611938	3.35495	0.723748	0.394917	0.933153	Ccdc130
ENSMUSG00000004996	-0.214473	2.79144	6.34925	0.0117431	0.444563	Mri1
ENSMUSG00000005034	0.0733471	9.23783	1.49836	0.220924	0.884738	Prkacb
ENSMUSG00000005043	-0.0110552	2.51517	0.00890031	0.924838	0.994653	Sgsh
ENSMUSG00000005045	-0.0975256	7.86549	0.531281	0.466069	0.950017	Chd5
ENSMUSG00000005054	-0.0664171	3.96165	0.490316	0.483787	0.954106	Cstb
ENSMUSG00000005057	-0.391213	1.8625	4.14935	0.0416504	0.658018	Sh2b2
ENSMUSG00000005069	-0.0102582	5.54966	0.0311581	0.859888	0.987141	Pex5
ENSMUSG00000005078	0.0470317	5.48656	0.929856	0.3349	0.924833	Jkamp
ENSMUSG00000005087	-0.131244	2.54506	1.91577	0.166324	0.862015	Cd44
ENSMUSG00000005089	0.0798938	11.4239	0.890733	0.345279	0.927917	Slc1a2
ENSMUSG00000005102	0.0150061	4.74363	0.0650107	0.798745	0.980081	Eif2ak4
ENSMUSG00000005103	-0.0776321	6.55713	0.575663	0.448017	0.945583	Wdr1
ENSMUSG00000005125	-0.0751401	6.76316	0.4188	0.517537	0.95768	Ndrg1
ENSMUSG00000005142	-0.134373	5.58145	8.5307	0.00349205	0.266442	Man2b1
ENSMUSG00000005148	-0.079425	3.19603	0.265642	0.60627	0.970197	Klf5
ENSMUSG00000005150	-0.0310537	4.40308	0.258822	0.61093	0.971388	Wdr83
ENSMUSG00000005161	0.0383007	6.9624	0.714534	0.397943	0.93394	Prdx2
ENSMUSG00000005198	0.0130972	6.59554	0.0461215	0.829955	0.984945	Polr2a
ENSMUSG00000005204	-0.00870003	6.05939	0.0450314	0.831946	0.984945	Senp3
ENSMUSG00000005225	0.0457379	4.45991	0.511793	0.474364	0.951538	Plekha8
ENSMUSG00000005237	0.144643	2.80658	0.512316	0.474138	0.951538	Dnah2
ENSMUSG00000005262	0.0152331	5.97655	0.124468	0.724238	0.974694	Ufd1
ENSMUSG00000005267	-0.0488171	3.88782	0.440556	0.506854	0.956609	Zfp287
ENSMUSG00000005299	-0.0376204	6.52856	0.8698	0.351011	0.927917	Letm1
ENSMUSG00000005312	0.0764723	7.71713	2.82313	0.0929149	0.759343	Ubqln1
ENSMUSG00000005338	-0.0399956	8.3902	0.350664	0.553737	0.961455	Cadm3
ENSMUSG00000005354	0.00978731	6.19484	0.0404096	0.840682	0.985757	Txn2
ENSMUSG00000005357	-0.00355993	1.85853	0.000273542	0.986804	0.999054	Slc1a6
ENSMUSG00000005360	0.0565131	8.88213	0.77793	0.377775	0.932297	Slc1a3
ENSMUSG00000005362	0.0958007	5.88412	3.26811	0.0706391	0.735733	Crbn
ENSMUSG00000005370	-0.0212958	4.24031	0.111697	0.738221	0.974694	Msh6
ENSMUSG00000005371	0.0482366	7.39858	0.874766	0.349639	0.927917	Fbxo11
ENSMUSG00000005373	0.0581006	1.88761	0.315529	0.574307	0.964286	Mlxipl
ENSMUSG00000005374	0.00480621	4.94006	0.0078163	0.929551	0.995077	Tbl2
ENSMUSG00000005378	0.0415306	4.51718	0.541265	0.461909	0.949384	Bud23
ENSMUSG00000005397	0.000823232	3.29398	9.1454e-05	0.99237	0.999054	Nid1
ENSMUSG00000005410	0.033628	2.87395	0.0643176	0.799797	0.980317	Mcm5
ENSMUSG00000005413	-0.0564984	1.57608	0.233707	0.628789	0.972251	Hmox1
ENSMUSG00000005417	0.0570849	8.97093	0.591188	0.44196	0.945118	Mprip
ENSMUSG00000005442	-0.0435259	7.88714	0.853301	0.35562	0.930194	Cic
ENSMUSG00000005447	0.166239	1.85123	0.865842	0.352109	0.927917	Pafah1b3
ENSMUSG00000005469	-0.0591845	7.42633	0.928728	0.335194	0.924833	Prkaca
ENSMUSG00000005481	-0.056793	3.82615	0.615438	0.432748	0.943474	Ddx39
ENSMUSG00000005483	-0.0199451	5.34872	0.0558112	0.813243	0.982073	Dnajb1
ENSMUSG00000005501	-0.0462748	4.80084	0.585882	0.444016	0.945118	Usp40
ENSMUSG00000005505	0.012509	4.65433	0.0315547	0.859009	0.987135	Kbtbd4
ENSMUSG00000005506	0.0608713	8.71567	0.612372	0.433896	0.943474	Celf1
ENSMUSG00000005510	-0.0951145	5.90743	2.77368	0.0958258	0.766208	Ndufs3
ENSMUSG00000005514	0.000763419	6.28212	0.00015961	0.98992	0.999054	Por
ENSMUSG00000005533	0.122999	6.60101	2.97375	0.0846257	0.752976	Igf1r
ENSMUSG00000005534	0.00782764	5.92462	0.0219341	0.882263	0.992332	Insr
ENSMUSG00000005566	-0.0436531	6.9376	0.7648	0.381831	0.932297	Trim28
ENSMUSG00000005575	-0.0495461	6.69583	1.01538	0.313617	0.919635	Ube2m
ENSMUSG00000005580	-0.00535352	5.84627	0.0029692	0.956544	0.997299	Adcy9
ENSMUSG00000005583	-0.0438892	8.24782	0.0516391	0.820235	0.983456	Mef2c
ENSMUSG00000005609	-0.0216527	6.08198	0.218864	0.639907	0.974018	Ctr9
ENSMUSG00000005610	0.0948083	9.27533	4.30451	0.0380116	0.647258	Eif4g2
ENSMUSG00000005611	0.250028	1.88754	3.06404	0.0800424	0.745299	Mrvi1
ENSMUSG00000005615	-0.0124841	5.2143	0.0428957	0.835922	0.984945	Pcyt1a
ENSMUSG00000005621	-0.0792798	5.14949	2.20123	0.137901	0.841413	Zfp592
ENSMUSG00000005625	-0.0761513	6.25121	3.2484	0.0714933	0.735733	Psmd4
ENSMUSG00000005656	0.109033	5.12166	3.83836	0.0500926	0.685056	Snx6
ENSMUSG00000005667	0.020585	2.77647	0.0454231	0.831228	0.984945	Mthfd2
ENSMUSG00000005672	0.0342777	5.54316	0.275166	0.599887	0.969231	Kit
ENSMUSG00000005674	0.0980344	6.00207	3.44072	0.063608	0.724004	Tomm40l
ENSMUSG00000005682	-0.0104012	5.18662	0.037724	0.845998	0.986502	Pan2
ENSMUSG00000005683	0.00198246	7.81123	0.00217086	0.962838	0.9975	Cs
ENSMUSG00000005686	0.0726084	5.10384	0.740815	0.3894	0.932297	Ampd3
ENSMUSG00000005687	-0.0771201	5.78128	3.25234	0.0713215	0.735733	Bcas2
ENSMUSG00000005698	-0.0118854	6.48308	0.0688374	0.793037	0.979658	Ctcf
ENSMUSG00000005699	-0.148946	3.71449	4.50929	0.0337112	0.621155	Pard6a
ENSMUSG00000005716	-0.356359	4.16256	1.01559	0.313567	0.919635	Pvalb
ENSMUSG00000005718	-0.156432	1.85961	2.03089	0.15413	0.846141	Tfap4
ENSMUSG00000005732	-0.114271	5.38737	4.23133	0.0396842	0.651705	Ranbp1
ENSMUSG00000005774	-0.0798056	4.51456	1.1823	0.276888	0.912786	Rfx5
ENSMUSG00000005779	-0.0128721	6.34396	0.0648678	0.798961	0.980081	Psmb4
ENSMUSG00000005802	0.0397647	6.45116	0.539605	0.462597	0.949384	Slc30a4
ENSMUSG00000005803	0.0396231	1.8559	0.104538	0.74645	0.974694	Sqor
ENSMUSG00000005804	-0.047062	5.15024	0.690742	0.405912	0.937584	Bloc1s6
ENSMUSG00000005813	-0.0150526	5.30008	0.0943092	0.758769	0.975198	Metap1
ENSMUSG00000005823	0.0362425	4.52021	0.313775	0.575373	0.964286	Gpr108
ENSMUSG00000005846	0.0344791	5.68709	0.36281	0.54695	0.961424	Rsl1d1
ENSMUSG00000005871	-0.109409	7.99133	0.903968	0.34172	0.927917	Apc
ENSMUSG00000005873	0.0657223	8.32902	1.68519	0.194236	0.871243	Reep5
ENSMUSG00000005881	-0.0200245	6.0611	0.167987	0.681907	0.974449	Ergic3
ENSMUSG00000005882	0.0441383	5.18904	0.870674	0.350769	0.927917	Uqcc1
ENSMUSG00000005886	0.116759	6.8039	3.56211	0.0591127	0.70645	Ncoa2
ENSMUSG00000005892	0.00131714	1.2952	5.88149e-05	0.993881	0.999054	Trh
ENSMUSG00000005893	0.138262	7.04455	6.87482	0.00874185	0.410426	Nr2c2
ENSMUSG00000005897	0.105174	3.70752	2.08765	0.148495	0.845812	Nr2c1
ENSMUSG00000005899	0.0404622	6.13963	0.28268	0.59495	0.969151	Smpd4
ENSMUSG00000005907	-0.037585	4.73143	0.449761	0.502449	0.955782	Pex1
ENSMUSG00000005917	-0.331099	1.49957	1.21995	0.26937	0.909608	Otx1
ENSMUSG00000005936	0.012407	6.16602	0.0947838	0.758181	0.974694	Kctd20
ENSMUSG00000005949	-0.0148819	4.17466	0.0584847	0.808907	0.982073	Ctns
ENSMUSG00000005951	0.00581943	2.05787	0.00416857	0.948521	0.995481	Shpk
ENSMUSG00000005958	-0.309892	3.51887	1.45966	0.226984	0.886839	Ephb3
ENSMUSG00000005973	0.165997	6.25014	1.21578	0.27019	0.909608	Rcn1
ENSMUSG00000005981	0.0411624	5.88077	0.989586	0.319844	0.920765	Trap1
ENSMUSG00000005982	0.0433298	6.32562	1.08645	0.297259	0.916447	Naa60
ENSMUSG00000005983	-0.0827309	1.68461	0.549193	0.458648	0.948568	1700037C18Rik
ENSMUSG00000005986	-0.0863715	5.0664	0.402525	0.525788	0.959796	Ankrd13d
ENSMUSG00000006005	0.0368195	7.06579	0.308726	0.578463	0.9648	Tpr
ENSMUSG00000006010	0.0329631	5.68588	0.419444	0.517215	0.95768	BC003331
ENSMUSG00000006019	0.00853097	4.15366	0.017162	0.895772	0.993362	Dhx34
ENSMUSG00000006021	0.0219039	5.29981	0.137896	0.710382	0.974694	Kptn
ENSMUSG00000006024	-0.0559122	7.55523	1.06956	0.301045	0.916447	Napa
ENSMUSG00000006050	-0.0579076	6.10686	1.38762	0.238807	0.894245	Sra1
ENSMUSG00000006057	-0.0555204	5.70597	1.43925	0.230261	0.887946	Atp5g1
ENSMUSG00000006058	-0.00151287	5.51562	0.000899728	0.976071	0.999054	Snf8
ENSMUSG00000006095	-0.0919864	5.3522	1.44539	0.229269	0.887946	Tbcb
ENSMUSG00000006127	-0.0523054	5.42519	0.959507	0.327311	0.921804	Inpp5k
ENSMUSG00000006134	-0.0138295	5.36004	0.0687859	0.793113	0.979658	Crkl
ENSMUSG00000006169	0.0156267	5.9126	0.141639	0.706657	0.974694	Clint1
ENSMUSG00000006191	0.0845977	3.68442	1.876	0.170789	0.866967	Cdkal1
ENSMUSG00000006205	0.172243	6.87166	3.75515	0.052645	0.69023	Htra1
ENSMUSG00000006215	-0.0877281	5.1461	1.99686	0.157626	0.850686	Zbtb17
ENSMUSG00000006218	0.00532618	1.01169	0.000837074	0.976919	0.999054	Fam131c
ENSMUSG00000006219	-0.0735817	3.0013	0.133045	0.715296	0.974694	Fblim1
ENSMUSG00000006235	-0.0829189	3.73907	0.559018	0.454656	0.946513	Epor
ENSMUSG00000006241	-0.0322577	3.70535	0.127383	0.721161	0.974694	Ccdc159
ENSMUSG00000006262	0.0318017	5.43082	0.288096	0.591444	0.969151	Mob1b
ENSMUSG00000006273	0.0110861	8.78835	0.0458113	0.830519	0.984945	Atp6v1b2
ENSMUSG00000006276	-0.107202	5.94207	6.05697	0.0138515	0.475099	Eps15l1
ENSMUSG00000006281	0.311507	3.2883	11.8362	0.000580896	0.102207	Tep1
ENSMUSG00000006288	-0.00937884	4.84783	0.0288544	0.865116	0.988022	Ttc5
ENSMUSG00000006289	-0.0346353	4.04613	0.285444	0.593155	0.969151	Osgep
ENSMUSG00000006299	-0.0463215	6.74316	0.986517	0.320595	0.920765	Aamp
ENSMUSG00000006301	-0.0609839	5.08346	0.228907	0.632335	0.972588	Tmbim1
ENSMUSG00000006304	-0.00105604	7.57986	0.000338643	0.985318	0.999054	Arpc2
ENSMUSG00000006307	-0.135047	6.52524	9.80734	0.00173817	0.191406	Kmt2b
ENSMUSG00000006315	0.0460186	5.23511	0.714961	0.397802	0.93394	Tmem147
ENSMUSG00000006333	-0.0878329	6.89747	2.67421	0.101986	0.77855	Rps9
ENSMUSG00000006335	-0.115484	3.9203	3.68539	0.054891	0.693005	Tfpt
ENSMUSG00000006342	0.00643518	2.93298	0.00133338	0.970871	0.998825	Susd2
ENSMUSG00000006344	0.198062	1.20371	1.09766	0.29478	0.916447	Ggt5
ENSMUSG00000006345	-0.00136242	0.848507	9.27078e-05	0.992318	0.999054	Ggt1
ENSMUSG00000006356	0.0150589	6.59338	0.0462504	0.829721	0.984945	Crip2
ENSMUSG00000006360	-0.0459859	1.89197	0.112169	0.737688	0.974694	Crip1
ENSMUSG00000006362	-0.00520068	4.8072	0.00118729	0.972513	0.999006	Cbfa2t3
ENSMUSG00000006369	0.13075	2.1471	0.602204	0.437738	0.945118	Fbln1
ENSMUSG00000006373	0.0100394	7.74345	0.0116524	0.914038	0.993923	Pgrmc1
ENSMUSG00000006378	-0.0323138	2.02498	0.0621097	0.803192	0.981443	Gcat
ENSMUSG00000006386	-0.17738	3.79744	3.80275	0.0511685	0.685955	Tek
ENSMUSG00000006390	-0.19534	4.04779	2.91233	0.0879049	0.752976	Elovl1
ENSMUSG00000006392	0.0146697	3.95754	0.0545633	0.815305	0.982658	Med8
ENSMUSG00000006395	-0.0456804	3.18806	0.209867	0.646872	0.974307	Hyi
ENSMUSG00000006403	-0.200886	4.74119	1.58284	0.208352	0.87531	Adamts4
ENSMUSG00000006411	-0.160014	1.373	0.618512	0.431601	0.943474	Nectin4
ENSMUSG00000006412	-0.0606333	6.08175	1.408	0.235388	0.890163	Pfdn2
ENSMUSG00000006418	-0.0847322	5.55551	3.72952	0.0534588	0.691277	Rnf114
ENSMUSG00000006423	0.0543321	5.12228	1.02084	0.312319	0.919635	C330007P06Rik
ENSMUSG00000006435	0.0260642	8.10311	0.141052	0.707238	0.974694	Neurl1a
ENSMUSG00000006442	0.00948761	5.6526	0.0116817	0.913931	0.993923	Srm
ENSMUSG00000006456	0.0791056	4.4087	1.0537	0.304656	0.91714	Rbm14
ENSMUSG00000006463	0.0017832	4.36307	0.000526811	0.981688	0.999054	Zdhhc24
ENSMUSG00000006464	0.00815897	5.77579	0.0183144	0.89235	0.993241	Bbs1
ENSMUSG00000006471	-0.110701	5.36508	3.25849	0.0710544	0.735733	Ndor1
ENSMUSG00000006476	-0.105549	8.1029	0.973723	0.323753	0.92131	Nsmf
ENSMUSG00000006494	0.0666451	5.13653	0.40254	0.52578	0.959796	Pdk1
ENSMUSG00000006498	-0.0775718	5.22353	1.27545	0.258747	0.90758	Ptbp1
ENSMUSG00000006517	-0.0449897	3.81333	0.266891	0.605425	0.970158	Mvd
ENSMUSG00000006519	0.0673807	1.36992	0.362891	0.546905	0.961424	Cyba
ENSMUSG00000006522	0.293742	4.69117	2.7007	0.100304	0.776602	Itih3
ENSMUSG00000006526	-0.0733504	4.62804	1.17025	0.279351	0.913761	Tmem110
ENSMUSG00000006527	0.0702195	5.25013	1.23537	0.266365	0.907653	Sfmbt1
ENSMUSG00000006567	-0.0654009	1.38012	0.253165	0.614855	0.971388	Atp7b
ENSMUSG00000006575	-0.0712223	7.99005	1.43042	0.231696	0.887946	Rundc3a
ENSMUSG00000006576	-0.099951	7.81747	4.19428	0.0405606	0.657046	Slc4a3
ENSMUSG00000006586	-0.00152083	6.14299	0.000182124	0.989233	0.999054	Runx1t1
ENSMUSG00000006589	-0.0764464	3.35147	0.636164	0.425103	0.942623	Aprt
ENSMUSG00000006599	-0.065214	5.50826	1.68915	0.193713	0.871243	Gtf2h1
ENSMUSG00000006611	0.25033	0.975662	0.960886	0.326964	0.921804	Hfe
ENSMUSG00000006638	0.0751741	3.54059	0.77422	0.378915	0.932297	Abhd1
ENSMUSG00000006641	-0.0160159	4.28448	0.0566537	0.811865	0.982073	Slc5a6
ENSMUSG00000006649	-0.122862	1.99079	1.13212	0.287323	0.915235	Nphs1
ENSMUSG00000006651	-0.0441633	10.2221	0.859214	0.353959	0.928705	Aplp1
ENSMUSG00000006673	-0.0309568	6.65847	0.33835	0.560783	0.963337	Qrich1
ENSMUSG00000006675	-0.0113647	5.79089	0.0422905	0.837067	0.984945	P4htm
ENSMUSG00000006676	0.013109	7.38765	0.0863355	0.768889	0.977091	Usp19
ENSMUSG00000006678	0.0994526	2.49147	1.1185	0.290242	0.915235	Pola1
ENSMUSG00000006699	-0.00187845	8.09857	0.00178363	0.966313	0.998154	Cdc42
ENSMUSG00000006705	0.0886971	4.6685	1.65515	0.19826	0.871243	Pknox1
ENSMUSG00000006711	0.0561197	5.26974	0.704768	0.401186	0.934463	D130043K22Rik
ENSMUSG00000006715	0.249568	2.35816	4.77532	0.0288705	0.601468	Gmnn
ENSMUSG00000006717	-0.0203267	4.85991	0.173852	0.676711	0.974415	Acot13
ENSMUSG00000006720	-0.206428	1.53555	2.44244	0.118092	0.809431	Zfp184
ENSMUSG00000006728	-0.0304914	5.31103	0.261636	0.608999	0.971388	Cdk4
ENSMUSG00000006731	0.0722271	6.60289	1.42257	0.23298	0.887946	B4galnt1
ENSMUSG00000006732	0.129092	3.70375	3.17874	0.0746023	0.742644	Mettl1
ENSMUSG00000006736	0.0689314	5.63755	1.87141	0.171313	0.866967	Tspan31
ENSMUSG00000006740	-0.0530073	8.2756	0.48078	0.488069	0.954913	Kif5b
ENSMUSG00000006763	0.200743	3.5229	5.41732	0.019938	0.524589	Saal1
ENSMUSG00000006782	-0.30043	8.61112	4.28475	0.0384558	0.647258	Cnp
ENSMUSG00000006784	0.270735	1.29865	2.86136	0.0907305	0.75928	Ttc25
ENSMUSG00000006800	-0.167487	5.96228	1.25183	0.263203	0.90758	Sulf2
ENSMUSG00000006818	0.0761214	6.93485	2.92641	0.0871412	0.752976	Sod2
ENSMUSG00000006850	0.0689174	3.2982	0.839878	0.359432	0.930286	Tmco6
ENSMUSG00000006906	0.0135313	4.90269	0.0584619	0.808944	0.982073	Stambp
ENSMUSG00000006920	-0.0251271	6.05509	0.31839	0.572577	0.963966	Ezh1
ENSMUSG00000006930	-0.0199483	7.30096	0.00640953	0.93619	0.995401	Hap1
ENSMUSG00000006931	0.00885379	2.96857	0.006164	0.937421	0.995401	P3h4
ENSMUSG00000006932	-0.0147044	8.66326	0.0768469	0.781617	0.978227	Ctnnb1
ENSMUSG00000006941	-0.0369499	5.68255	0.288168	0.591397	0.969151	Eif1b
ENSMUSG00000006958	-0.267015	4.05828	0.601992	0.437819	0.945118	Chrd
ENSMUSG00000006998	0.0459475	7.48913	1.04026	0.307761	0.918221	Psmd2
ENSMUSG00000007021	0.0202122	7.07836	0.0982992	0.75388	0.974694	Syngr3
ENSMUSG00000007029	-0.0405955	5.47518	0.505925	0.476908	0.951538	Vars
ENSMUSG00000007030	0.276948	1.98489	3.77988	0.0518724	0.687048	Vwa7
ENSMUSG00000007036	-0.0563238	5.96054	1.17695	0.277979	0.913705	Abhd16a
ENSMUSG00000007038	-0.0744444	5.22793	1.26452	0.260798	0.90758	Neu1
ENSMUSG00000007039	-0.161899	3.08562	2.47043	0.116006	0.808431	Ddah2
ENSMUSG00000007041	0.13212	2.71312	2.30725	0.128772	0.826414	Clic1
ENSMUSG00000007050	0.0858312	2.78673	1.06508	0.302059	0.916447	Lsm2
ENSMUSG00000007097	0.078271	9.90579	0.862984	0.352905	0.927917	Atp1a2
ENSMUSG00000007207	-0.354447	6.20074	0.893503	0.34453	0.927917	Stx1a
ENSMUSG00000007216	0.176757	3.05003	6.46453	0.0110048	0.439754	Zfp775
ENSMUSG00000007338	0.0530209	4.80197	1.01085	0.314699	0.919635	Mrpl49
ENSMUSG00000007411	-0.0298848	6.28107	0.485663	0.485868	0.954106	Mark3
ENSMUSG00000007415	0.0153064	6.38751	0.0832133	0.772989	0.977091	Gatad1
ENSMUSG00000007458	0.0260714	6.35302	0.336618	0.561788	0.963553	M6pr
ENSMUSG00000007476	0.0154483	4.07539	0.0350404	0.851511	0.986568	Lrrc8a
ENSMUSG00000007564	-0.00141909	8.68985	0.000835279	0.976943	0.999054	Ppp2r1a
ENSMUSG00000007570	0.020393	3.86816	0.0988631	0.753198	0.974694	Fance
ENSMUSG00000007589	-0.190313	3.05668	4.47902	0.0343134	0.626445	Tinf2
ENSMUSG00000007594	-0.295577	5.13958	0.572551	0.449247	0.945583	Hapln4
ENSMUSG00000007603	-0.0872894	5.9419	3.12394	0.0771498	0.745299	Dus3l
ENSMUSG00000007610	-0.0590562	4.69212	0.69984	0.402837	0.935459	Gtpbp3
ENSMUSG00000007613	-0.129084	5.37372	3.42878	0.0640694	0.724975	Tgfbr1
ENSMUSG00000007617	0.090561	8.46355	0.874537	0.349702	0.927917	Homer1
ENSMUSG00000007646	0.11818	1.37899	0.474304	0.491014	0.954913	Rad51c
ENSMUSG00000007653	0.213743	6.40669	4.41482	0.035628	0.634835	Gabrb2
ENSMUSG00000007655	-0.149819	3.92643	2.33011	0.126893	0.825008	Cav1
ENSMUSG00000007656	0.0254046	9.3925	0.0549395	0.814681	0.98234	Arpp19
ENSMUSG00000007659	-0.118704	6.32195	4.65322	0.0309953	0.607182	Bcl2l1
ENSMUSG00000007670	-0.00782997	6.75305	0.0275378	0.8682	0.989184	Khsrp
ENSMUSG00000007682	-0.0935135	6.45845	0.682174	0.408839	0.938713	Dio2
ENSMUSG00000007721	-0.0752942	5.29445	1.06004	0.303205	0.916447	Ccdc124
ENSMUSG00000007739	0.0741706	6.28546	2.20368	0.137681	0.841413	Cct4
ENSMUSG00000007777	0.0750216	3.76966	1.14974	0.283603	0.915235	0610009B22Rik
ENSMUSG00000007783	-0.0557251	6.67168	1.22957	0.267491	0.909153	Cpt1c
ENSMUSG00000007812	-0.0924221	5.00855	2.9128	0.0878792	0.752976	Zfp655
ENSMUSG00000007815	-0.00182448	6.85339	0.00175636	0.966571	0.998154	Rhoa
ENSMUSG00000007817	-0.0581812	6.95967	0.616729	0.432265	0.943474	Zmiz1
ENSMUSG00000007827	0.0540722	4.75792	0.538735	0.462957	0.949384	Ankrd26
ENSMUSG00000007833	0.041858	2.54423	0.187175	0.665278	0.974415	Aldh16a1
ENSMUSG00000007836	-0.037573	7.41053	0.562683	0.453181	0.945911	Hnrnpa0
ENSMUSG00000007837	0.0266669	1.96287	0.0758113	0.783056	0.978468	Prrg2
ENSMUSG00000007850	0.0967516	8.51944	2.22446	0.13584	0.838052	Hnrnph1
ENSMUSG00000007867	0.0417863	2.73529	0.184008	0.667951	0.974415	Ift43
ENSMUSG00000007872	-0.222963	4.41181	4.99786	0.0253786	0.570711	Id3
ENSMUSG00000007880	-0.011212	7.78458	0.0330499	0.855742	0.987083	Arid1a
ENSMUSG00000007891	-0.00362678	6.72566	0.00214339	0.963074	0.9975	Ctsd
ENSMUSG00000007892	-0.0138015	8.50762	0.0697602	0.791686	0.979658	Rplp1
ENSMUSG00000007908	0.101187	4.58808	2.62206	0.105388	0.784007	Hmgcll1
ENSMUSG00000007944	-0.206611	5.23922	0.710894	0.399147	0.934452	Ttc9b
ENSMUSG00000007950	-0.0807116	7.62706	1.24427	0.264649	0.90758	Abhd8
ENSMUSG00000007987	0.0222727	5.39484	0.152095	0.696541	0.974694	Ift22
ENSMUSG00000007989	0.0970581	7.3649	1.82966	0.176167	0.869151	Fzd3
ENSMUSG00000008028	-0.0365848	1.04886	0.0512703	0.820867	0.983456	1700008O03Rik
ENSMUSG00000008035	0.0464219	6.44851	0.400955	0.526596	0.959796	Mid1ip1
ENSMUSG00000008036	-0.0749407	6.21307	1.26421	0.260856	0.90758	Ap2s1
ENSMUSG00000008090	-0.0563063	3.43693	0.190631	0.662392	0.974415	Fgfrl1
ENSMUSG00000008129	-0.0361005	1.05129	0.0569141	0.811442	0.982073	4930432K21Rik
ENSMUSG00000008136	-0.172393	3.63993	0.350404	0.553885	0.961455	Fhl2
ENSMUSG00000008140	-0.00037214	6.93435	5.29657e-05	0.994193	0.999054	Emc10
ENSMUSG00000008153	-0.0670602	8.37774	1.48142	0.223553	0.885861	Clstn3
ENSMUSG00000008167	-0.0944282	3.7956	1.13915	0.285833	0.915235	Fbxw9
ENSMUSG00000008200	-0.0840348	6.00491	3.16506	0.0752295	0.742644	Fnbp4
ENSMUSG00000008206	0.0280902	5.86355	0.149485	0.699028	0.974694	Cers4
ENSMUSG00000008226	0.138975	5.24341	4.34773	0.0370583	0.640329	Scrn3
ENSMUSG00000008301	0.0154447	5.19583	0.101413	0.75014	0.974694	Phax
ENSMUSG00000008305	0.0300038	5.84955	0.116486	0.732877	0.974694	Tle1
ENSMUSG00000008307	0.0654405	1.95626	0.198067	0.656286	0.974415	1700109H08Rik
ENSMUSG00000008318	-0.0841987	2.96849	0.154465	0.694305	0.974694	Relt
ENSMUSG00000008333	-0.0410173	4.51223	0.444656	0.504884	0.956609	Snrpb2
ENSMUSG00000008348	-0.222436	5.31334	1.73692	0.187529	0.871243	Ubc
ENSMUSG00000008373	-0.0572241	5.06425	1.24213	0.265061	0.90758	Prpf31
ENSMUSG00000008384	-0.228808	2.71823	4.0045	0.045379	0.680685	Sertad1
ENSMUSG00000008393	-0.0789835	6.45289	0.619857	0.4311	0.943474	Carhsp1
ENSMUSG00000008398	0.0200792	2.8935	0.044876	0.832232	0.984945	Elk3
ENSMUSG00000008429	0.00555981	5.74713	0.0156351	0.900492	0.993923	Herpud2
ENSMUSG00000008435	-0.0884352	5.04926	1.72042	0.189639	0.871243	Rdh13
ENSMUSG00000008450	-0.128957	2.69358	2.71256	0.0995611	0.776083	Nutf2
ENSMUSG00000008475	0.0210049	6.46912	0.109193	0.741065	0.974694	Arpc5
ENSMUSG00000008489	-0.00281111	5.83539	0.000419593	0.983657	0.999054	Elavl2
ENSMUSG00000008496	-0.1012	4.92768	1.04189	0.307383	0.918221	Pou2f2
ENSMUSG00000008540	0.150166	3.76945	1.06458	0.302173	0.916447	Mgst1
ENSMUSG00000008575	-0.0949054	6.7215	0.304957	0.580791	0.965319	Nfib
ENSMUSG00000008604	0.0350985	7.40513	0.447259	0.50364	0.956605	Ubqln4
ENSMUSG00000008658	0.0351692	9.5361	0.160094	0.68907	0.974694	Rbfox1
ENSMUSG00000008668	-0.0830958	5.81079	2.08092	0.14915	0.845812	Rps18
ENSMUSG00000008682	0.00929485	6.59191	0.0329681	0.855919	0.987083	Rpl10
ENSMUSG00000008683	-0.0415629	6.25103	0.907024	0.340905	0.927917	Rps15a
ENSMUSG00000008690	-0.00806649	6.54046	0.0356183	0.850306	0.986502	Ncaph2
ENSMUSG00000008730	0.066559	7.68843	1.54609	0.213714	0.877302	Hipk1
ENSMUSG00000008734	-0.00456173	7.31631	0.00241619	0.960796	0.9975	Gprc5b
ENSMUSG00000008763	0.0869072	7.13997	2.36592	0.124011	0.817975	Man1a2
ENSMUSG00000008822	-0.0597126	3.64265	0.235478	0.627491	0.972251	Acyp1
ENSMUSG00000008845	0.173676	1.23794	1.50448	0.219984	0.883438	Cd163
ENSMUSG00000008855	-0.048526	7.57902	0.837014	0.360252	0.930286	Hdac5
ENSMUSG00000008859	0.0435781	6.0948	0.921181	0.337165	0.925453	Rala
ENSMUSG00000008892	0.0766581	5.62446	2.1359	0.143886	0.844223	Vdac3
ENSMUSG00000008958	-0.0369253	4.60591	0.527338	0.467728	0.950277	Vps72
ENSMUSG00000008976	0.0544887	5.34615	0.559305	0.45454	0.946513	Gabpa
ENSMUSG00000008999	0.0102558	3.54325	0.00975471	0.921324	0.993923	Bmp7
ENSMUSG00000009013	0.0474349	6.99989	0.814914	0.366671	0.931257	Dynll1
ENSMUSG00000009030	0.0815237	4.67691	2.04879	0.152328	0.845812	Pdcl
ENSMUSG00000009035	0.0331647	6.20865	0.664623	0.414932	0.939955	Tmem184b
ENSMUSG00000009073	-0.0157629	6.50557	0.139692	0.708587	0.974694	Nf2
ENSMUSG00000009075	-0.0925089	3.33896	0.432792	0.510622	0.956609	Cabp7
ENSMUSG00000009076	-0.0509886	3.16264	0.284868	0.593528	0.969151	Zmat5
ENSMUSG00000009079	-0.0377884	7.93446	0.555574	0.456049	0.947632	Ewsr1
ENSMUSG00000009090	0.0237544	7.33428	0.34037	0.559616	0.962831	Ap1b1
ENSMUSG00000009092	0.358217	0.655694	5.26214	0.0217942	0.544099	Derl3
ENSMUSG00000009097	0.0325404	0.967035	0.0205189	0.886097	0.992697	Tbx1
ENSMUSG00000009112	0.0373512	5.7265	0.652189	0.419331	0.940948	Bcl2l13
ENSMUSG00000009207	0.148404	5.55823	6.33291	0.0118518	0.444563	Lnpk
ENSMUSG00000009216	-0.0727275	6.48223	1.16107	0.281243	0.915235	Fam163b
ENSMUSG00000009281	0.173107	2.49962	0.646474	0.421376	0.941438	Rarres2
ENSMUSG00000009291	-0.0258648	6.63046	0.102009	0.749432	0.974694	Pttg1ip
ENSMUSG00000009292	-0.0170522	5.46707	0.111647	0.738277	0.974694	Trpm2
ENSMUSG00000009293	0.00587766	5.42165	0.00630963	0.936688	0.995401	Ube2g2
ENSMUSG00000009378	-0.203692	1.40727	0.631795	0.426698	0.942894	Slc16a12
ENSMUSG00000009394	0.0908299	8.23117	0.95914	0.327404	0.921804	Syn2
ENSMUSG00000009406	0.0745464	6.19202	2.05516	0.151691	0.845812	Elk1
ENSMUSG00000009418	-0.0866238	6.65219	1.50615	0.219728	0.883204	Nav1
ENSMUSG00000009470	0.0973568	6.3957	1.97326	0.160102	0.85505	Tnpo1
ENSMUSG00000009535	-0.033387	6.08003	0.405001	0.524518	0.959796	Rnmt
ENSMUSG00000009549	-0.0376873	6.08754	0.51541	0.472806	0.951357	Srp14
ENSMUSG00000009555	-0.038259	6.35521	0.623944	0.429585	0.943474	Cdk9
ENSMUSG00000009563	-0.0588953	4.38317	1.17895	0.277569	0.913057	Tor2a
ENSMUSG00000009566	-0.107747	2.67122	1.43702	0.230622	0.887946	Fpgs
ENSMUSG00000009569	0.104025	8.57789	1.80429	0.179195	0.869554	Mkl2
ENSMUSG00000009575	0.119926	7.84283	3.12813	0.0769518	0.745299	Cbx5
ENSMUSG00000009585	-0.0693189	1.38937	0.35141	0.553316	0.961455	Apobec3
ENSMUSG00000009614	-0.0228478	3.63971	0.0604231	0.805829	0.982073	Sardh
ENSMUSG00000009621	-0.110238	3.34463	0.882168	0.347609	0.927917	Vav2
ENSMUSG00000009630	0.0406312	6.28381	1.03246	0.309581	0.918221	Ppp2cb
ENSMUSG00000009633	0.000878782	1.05434	2.94511e-05	0.99567	0.999054	G0s2
ENSMUSG00000009640	-0.00703197	4.42745	0.0133049	0.90817	0.993923	Dmap1
ENSMUSG00000009647	0.0466084	5.20025	0.662778	0.415581	0.939955	Mcu
ENSMUSG00000009681	0.0104644	9.02726	0.00587744	0.93889	0.995401	Bcr
ENSMUSG00000009687	-0.243725	3.06064	1.20791	0.271746	0.910121	Fxyd5
ENSMUSG00000009731	0.0194601	4.32264	0.107009	0.743576	0.974694	Kcnd1
ENSMUSG00000009733	-0.0267334	4.18554	0.139909	0.708371	0.974694	Tfcp2
ENSMUSG00000009734	-0.176259	2.04232	0.832171	0.361645	0.930286	Pou6f2
ENSMUSG00000009739	-0.136587	6.59137	2.05446	0.151761	0.845812	Pou6f1
ENSMUSG00000009741	-0.0647708	7.0295	2.04194	0.153014	0.845812	Ubp1
ENSMUSG00000009828	-0.118651	4.85058	2.20978	0.137138	0.841413	Ick
ENSMUSG00000009863	-0.03829	6.57594	0.740458	0.389514	0.932297	Sdhb
ENSMUSG00000009894	-0.0454857	7.4964	0.290578	0.58985	0.969151	Snap47
ENSMUSG00000009905	-0.0542738	5.44258	1.02401	0.31157	0.919598	Kdsr
ENSMUSG00000009907	0.076529	5.90002	2.36092	0.124409	0.81887	Vps4b
ENSMUSG00000009927	-0.0435445	6.38985	0.783808	0.375979	0.931969	Rps25
ENSMUSG00000009995	-0.0113322	5.51842	0.0527394	0.818363	0.982956	Taz
ENSMUSG00000010021	-0.135612	2.29831	1.55778	0.211991	0.876229	Kif19a
ENSMUSG00000010025	0.0309929	5.37876	0.488597	0.484554	0.954106	Aldh3a2
ENSMUSG00000010044	0.0922559	2.58625	0.283974	0.594108	0.969151	Zmynd10
ENSMUSG00000010045	0.0366651	4.79904	0.457098	0.498983	0.955459	Tmem115
ENSMUSG00000010047	0.0410111	2.6153	0.251537	0.615995	0.971388	Hyal2
ENSMUSG00000010048	-0.298766	3.11003	11.9683	0.000541124	0.0987908	Ifrd2
ENSMUSG00000010051	0.145354	1.97303	1.59189	0.207057	0.8729	Hyal1
ENSMUSG00000010054	-0.036161	5.46441	0.309878	0.577755	0.964642	Tusc2
ENSMUSG00000010057	-0.101578	4.66942	3.37323	0.0662636	0.725657	Nprl2
ENSMUSG00000010064	-0.00956919	6.11047	0.0115618	0.914372	0.993923	Slc38a3
ENSMUSG00000010066	0.0989231	6.83349	0.672297	0.412252	0.939955	Cacna2d2
ENSMUSG00000010067	-0.13825	3.72883	3.5686	0.0588818	0.706123	Rassf1
ENSMUSG00000010086	-0.0330543	8.3424	0.148809	0.699676	0.974694	Rnf112
ENSMUSG00000010095	-0.0747132	6.06352	1.44003	0.230135	0.887946	Slc3a2
ENSMUSG00000010097	0.00342091	6.52741	0.00600416	0.938236	0.995401	Nxf1
ENSMUSG00000010110	0.000658225	5.93853	0.000188864	0.989035	0.999054	Stx5a
ENSMUSG00000010154	-0.0513317	3.82427	0.42844	0.512755	0.957537	Spire2
ENSMUSG00000010175	0.0666898	4.22838	0.327594	0.567079	0.963553	Prox1
ENSMUSG00000010277	0.0236646	8.30222	0.177218	0.673775	0.974415	2610507B11Rik
ENSMUSG00000010290	0.00384572	5.21694	0.00709718	0.932862	0.995401	AI597479
ENSMUSG00000010307	-0.0990895	3.45819	1.25212	0.263147	0.90758	Tmem86a
ENSMUSG00000010358	0.270401	0.983166	5.12735	0.0235517	0.556553	Ifi35
ENSMUSG00000010362	0.241658	1.23659	3.41402	0.0646449	0.725316	Rdm1
ENSMUSG00000010376	0.00250477	5.60674	0.00262502	0.959138	0.9975	Nedd8
ENSMUSG00000010392	0.028133	5.89606	0.43948	0.507374	0.956609	Gosr1
ENSMUSG00000010406	0.0228525	4.0129	0.0927574	0.760701	0.976204	Mrpl52
ENSMUSG00000010453	-0.0481819	6.35152	1.00638	0.315772	0.919635	Kansl3
ENSMUSG00000010461	0.00933919	1.6894	0.000818587	0.977175	0.999054	Eya4
ENSMUSG00000010505	0.000823264	3.9438	9.90806e-05	0.992058	0.999054	Myt1
ENSMUSG00000010517	0.0660286	5.14182	1.77747	0.182461	0.870201	Faf1
ENSMUSG00000010529	0.0815797	1.43871	0.507929	0.476037	0.951538	Gm266
ENSMUSG00000010554	0.274469	5.09436	18.2405	1.94698e-05	0.0125321	Mettl16
ENSMUSG00000010592	0.106098	4.04602	0.558875	0.454714	0.946513	Dazl
ENSMUSG00000010607	0.0483612	3.61124	0.314035	0.575215	0.964286	Pigyl
ENSMUSG00000010608	-0.0269328	7.80369	0.229547	0.63186	0.972588	Rbm25
ENSMUSG00000010609	0.00430916	3.33223	0.00255929	0.959653	0.9975	Psen2
ENSMUSG00000010660	-0.101916	3.13882	0.32187	0.570486	0.963553	Plcd1
ENSMUSG00000010663	0.0385542	7.86238	0.586946	0.443603	0.945118	Fads1
ENSMUSG00000010721	0.0400703	5.2607	0.571159	0.449799	0.945583	Lmbr1
ENSMUSG00000010755	-0.034568	4.81828	0.153352	0.695352	0.974694	Cars
ENSMUSG00000010797	0.00831054	2.69552	0.0027897	0.957877	0.9975	Wnt2
ENSMUSG00000010803	0.0184014	7.87239	0.0142186	0.905084	0.993923	Gabra1
ENSMUSG00000010825	-0.182149	1.46069	0.340896	0.559312	0.962831	Grid2ip
ENSMUSG00000010911	0.0109258	3.06173	0.0234624	0.878261	0.991608	Apip
ENSMUSG00000010914	-0.0064363	5.34735	0.0151687	0.901979	0.993923	Pdhx
ENSMUSG00000010936	0.00649891	4.82205	0.0135636	0.907286	0.993923	Vac14
ENSMUSG00000011096	-0.0151266	5.3011	0.0836852	0.772364	0.977091	Akt1s1
ENSMUSG00000011114	0.055397	5.30967	0.924987	0.336169	0.924989	Tbrg1
ENSMUSG00000011148	-0.246455	4.21156	3.37531	0.0661801	0.725316	Adssl1
ENSMUSG00000011158	-0.0511378	5.33504	0.92579	0.335959	0.924989	Brf1
ENSMUSG00000011179	0.220878	4.6526	7.88743	0.00497795	0.329191	Odc1
ENSMUSG00000011254	-0.0493555	3.70092	0.445558	0.504452	0.956609	Thg1l
ENSMUSG00000011256	-0.126056	4.38836	2.61959	0.105552	0.784164	Adam19
ENSMUSG00000011257	0.143584	4.57291	4.35339	0.0369354	0.640329	Pabpc4
ENSMUSG00000011306	-0.0649125	5.70862	1.84992	0.173792	0.869151	Sugp1
ENSMUSG00000011382	0.0520172	4.15506	0.343366	0.557893	0.962761	Dhdh
ENSMUSG00000011427	-0.123607	3.96092	4.06399	0.0438069	0.66717	Zfp790
ENSMUSG00000011589	-0.0542887	5.14425	1.01949	0.31264	0.919635	Fsd1
ENSMUSG00000011658	0.172036	4.25341	3.75664	0.0525981	0.69023	Fuz
ENSMUSG00000011751	-0.0812988	8.54578	3.30174	0.0692066	0.734601	Sptbn4
ENSMUSG00000011752	-0.0379466	5.16811	0.499099	0.479896	0.951538	Pgam1
ENSMUSG00000011831	0.046984	6.45135	0.590681	0.442156	0.945118	Evi5
ENSMUSG00000011832	-0.0752286	7.01559	3.61386	0.0573001	0.700493	Evi5l
ENSMUSG00000011837	0.0553093	4.04218	0.480342	0.488267	0.954913	Snapc2
ENSMUSG00000011877	0.0303871	8.37189	0.289322	0.590655	0.969151	Git1
ENSMUSG00000011884	-0.167001	5.29909	2.1803	0.139788	0.844223	Gltp
ENSMUSG00000011958	0.0598307	4.90506	0.916792	0.338319	0.927294	Bnip2
ENSMUSG00000011960	-0.0118145	5.84127	0.0580578	0.809592	0.982073	Ccnt1
ENSMUSG00000012017	-0.137771	1.14326	0.877461	0.348898	0.927917	Scarf2
ENSMUSG00000012076	0.0135946	6.22297	0.0737254	0.785988	0.979177	Brms1l
ENSMUSG00000012114	1.96669e-05	5.71196	1.76468e-07	0.999665	0.999874	Med15
ENSMUSG00000012117	-0.00924866	5.64985	0.0277753	0.867638	0.988945	Dhdds
ENSMUSG00000012123	0.0545825	1.36654	0.201191	0.653762	0.974307	Crybg2
ENSMUSG00000012126	0.0279753	4.53602	0.173542	0.676983	0.974415	Ubxn11
ENSMUSG00000012296	-0.0791791	5.32242	0.75282	0.385585	0.932297	Tjap1
ENSMUSG00000012405	0.0220228	6.35541	0.209842	0.646891	0.974307	Rpl15
ENSMUSG00000012422	0.0986344	6.00839	3.02913	0.0817818	0.747092	Tmem167
ENSMUSG00000012429	0.100186	3.37856	2.01955	0.155286	0.846648	Mplkip
ENSMUSG00000012443	0.30351	1.2624	3.95393	0.0467621	0.682978	Kif11
ENSMUSG00000012483	0.0243012	2.23368	0.0654938	0.798015	0.980081	Rpa3
ENSMUSG00000012535	0.0413636	6.31451	0.886122	0.34653	0.927917	Tnpo3
ENSMUSG00000012609	0.0820884	4.55786	0.495016	0.481698	0.952492	Ttll5
ENSMUSG00000012640	0.110869	4.94819	3.6973	0.0545004	0.69145	Zfp715
ENSMUSG00000012819	0.0821184	1.36752	0.169279	0.680754	0.974449	Cdh23
ENSMUSG00000012848	-0.0458685	6.73673	0.746272	0.387659	0.932297	Rps5
ENSMUSG00000013033	-0.0402236	9.72547	0.579279	0.446595	0.945583	Adgrl1
ENSMUSG00000013076	0.141673	5.70919	2.0433	0.152878	0.845812	Amotl1
ENSMUSG00000013089	0.0196689	5.90501	0.0648176	0.799037	0.980081	Etv5
ENSMUSG00000013150	-0.00987276	3.8321	0.00975272	0.921332	0.993923	Gfod2
ENSMUSG00000013155	0.0359068	2.67205	0.172397	0.677991	0.974415	Enkd1
ENSMUSG00000013160	0.00464443	7.32883	0.00829879	0.927415	0.995077	Atp6v0d1
ENSMUSG00000013236	-0.101976	8.64674	0.962681	0.326512	0.921804	Ptprs
ENSMUSG00000013275	-0.0540638	6.98037	0.181971	0.669685	0.974415	Slc41a1
ENSMUSG00000013367	-0.0599333	4.78939	0.341996	0.558679	0.962831	Iglon5
ENSMUSG00000013419	-0.128108	6.42362	2.07006	0.150215	0.845812	Zfp651
ENSMUSG00000013465	0.077095	4.81955	0.340942	0.559286	0.962831	Nelfb
ENSMUSG00000013495	0.0353225	5.22308	0.47698	0.489794	0.954913	Tmem175
ENSMUSG00000013523	-0.203413	7.5536	1.68329	0.194488	0.871243	Bcas1
ENSMUSG00000013539	0.00612414	5.63404	0.00394188	0.949938	0.996037	Tango2
ENSMUSG00000013593	-0.0805201	7.2143	2.63365	0.104621	0.783835	Ndufs2
ENSMUSG00000013622	-0.060236	4.88432	0.92071	0.337289	0.925609	Atraid
ENSMUSG00000013629	0.0344796	4.8054	0.373642	0.541026	0.961292	Cad
ENSMUSG00000013646	0.0273219	5.43242	0.265133	0.606615	0.970346	Sh3bp5l
ENSMUSG00000013662	0.0389558	6.8449	0.841783	0.358887	0.930286	Atad1
ENSMUSG00000013663	0.0962855	7.62911	2.86496	0.0905279	0.758767	Pten
ENSMUSG00000013698	-0.0116733	8.43826	0.0344027	0.852853	0.986934	Pea15a
ENSMUSG00000013701	-0.00280709	2.91353	0.00152246	0.968875	0.998337	Timm23
ENSMUSG00000013736	0.0714507	4.98084	1.72813	0.188649	0.871243	Trnt1
ENSMUSG00000013787	-0.114867	7.8337	6.0209	0.0141374	0.475099	Ehmt2
ENSMUSG00000013822	0.0123047	4.24508	0.0226796	0.880293	0.99211	Elof1
ENSMUSG00000013833	-0.091396	5.83871	3.89535	0.04842	0.682978	Med16
ENSMUSG00000013846	-0.0656851	3.98814	0.0811568	0.775736	0.977091	St3gal1
ENSMUSG00000013858	-0.0632357	6.56702	1.87286	0.171148	0.866967	Tmem259
ENSMUSG00000013878	-0.0188787	4.07223	0.0815665	0.775186	0.977091	Rnf170
ENSMUSG00000013921	-0.0577846	8.55647	0.675301	0.41121	0.939955	Clip3
ENSMUSG00000013973	-0.0787318	5.0489	2.23578	0.134849	0.836332	Dedd
ENSMUSG00000013997	0.0315	5.00655	0.35361	0.552077	0.961424	Nit1
ENSMUSG00000014039	0.0395499	4.56597	0.416069	0.518905	0.958824	Prdm15
ENSMUSG00000014074	-0.00654836	5.40123	0.0173664	0.895157	0.993362	Rnf168
ENSMUSG00000014075	-0.092606	3.69189	1.35696	0.244065	0.898012	Tctex1d2
ENSMUSG00000014077	0.0967841	6.74184	3.78053	0.0518523	0.687048	Chp1
ENSMUSG00000014164	0.0121864	6.26882	0.0237319	0.877569	0.991523	Klhl3
ENSMUSG00000014177	0.140279	4.91716	6.40602	0.0113734	0.444479	Tvp23b
ENSMUSG00000014195	0.0285477	7.69242	0.177051	0.67392	0.974415	Dnajc7
ENSMUSG00000014226	0.0699074	6.08416	1.58668	0.207801	0.873972	Cacybp
ENSMUSG00000014232	-0.03647	4.10926	0.386501	0.534144	0.961292	Cluap1
ENSMUSG00000014243	-0.228865	2.64502	4.04464	0.0443119	0.671209	Zswim7
ENSMUSG00000014245	0.114418	2.66648	2.00594	0.156684	0.848553	Pigl
ENSMUSG00000014294	-0.0252776	5.26679	0.148368	0.7001	0.974694	Ndufa2
ENSMUSG00000014301	-0.0446908	3.21429	0.333794	0.563433	0.963553	Pam16
ENSMUSG00000014303	-0.0535469	3.22821	0.16171	0.687587	0.974629	Glis2
ENSMUSG00000014313	-0.020202	6.72345	0.110357	0.739738	0.974694	Cox6c
ENSMUSG00000014329	0.0629762	2.83397	0.325563	0.568284	0.963553	Bicc1
ENSMUSG00000014349	0.00590073	6.26277	0.0176922	0.894184	0.993319	Ube2z
ENSMUSG00000014353	0.0161243	5.68129	0.100604	0.751106	0.974694	Tmem87b
ENSMUSG00000014355	0.0611751	6.62932	0.818109	0.365734	0.931257	Anapc1
ENSMUSG00000014361	-0.00585444	5.43339	0.00214476	0.963062	0.9975	Mertk
ENSMUSG00000014402	-0.0148733	5.38412	0.0889646	0.765498	0.976928	Tsg101
ENSMUSG00000014418	-0.000364174	4.45552	4.09882e-05	0.994892	0.999054	Hps5
ENSMUSG00000014426	-0.0484876	5.66392	0.750545	0.386304	0.932297	Map3k4
ENSMUSG00000014444	-0.0358457	3.07577	0.0675904	0.794878	0.979868	Piezo1
ENSMUSG00000014470	-0.0138553	5.28539	0.0390141	0.843421	0.986502	Rnf166
ENSMUSG00000014496	-0.0517336	6.05827	0.897936	0.343336	0.927917	Ankrd28
ENSMUSG00000014498	-0.0467064	6.6053	0.926083	0.335883	0.924989	Ankrd52
ENSMUSG00000014504	-0.0186082	5.14015	0.151887	0.696738	0.974694	Srp19
ENSMUSG00000014547	-0.0146516	4.89329	0.0256237	0.872823	0.990082	Wdfy2
ENSMUSG00000014550	0.0445085	6.06252	0.971184	0.324385	0.92131	Rbsn
ENSMUSG00000014551	0.140288	4.74227	5.45734	0.0194862	0.524589	Mrps25
ENSMUSG00000014554	0.0563474	4.18883	0.504084	0.477711	0.951538	Dguok
ENSMUSG00000014592	0.00413854	8.41138	0.00628836	0.936795	0.995401	Camta1
ENSMUSG00000014599	-0.282082	3.82514	6.25295	0.0123987	0.451526	Csf1
ENSMUSG00000014601	-0.154487	4.97918	0.824792	0.363783	0.931088	Strip1
ENSMUSG00000014602	-0.0537997	10.2341	0.548925	0.458757	0.948568	Kif1a
ENSMUSG00000014606	-0.0331315	6.34555	0.522738	0.469676	0.95038	Slc25a11
ENSMUSG00000014633	-0.0147093	2.83783	0.0188033	0.890932	0.993202	Cmc2
ENSMUSG00000014668	-0.145699	5.35483	6.48398	0.0108851	0.439754	Chfr
ENSMUSG00000014748	0.0870923	5.49288	3.23101	0.0722562	0.735733	Tex261
ENSMUSG00000014763	0.0490613	6.26796	0.613027	0.43365	0.943474	Fam120b
ENSMUSG00000014767	-0.0614521	4.96629	1.23627	0.266191	0.907653	Tbp
ENSMUSG00000014769	-0.0400888	6.59332	0.736038	0.390933	0.932297	Psmb1
ENSMUSG00000014771	-0.0246051	3.28994	0.0651354	0.798556	0.980081	Pdcd2
ENSMUSG00000014773	-0.190274	2.98713	2.25986	0.132766	0.835835	Dll1
ENSMUSG00000014776	-0.176088	3.69546	2.05662	0.151546	0.845812	Nol3
ENSMUSG00000014778	0.121557	3.00399	0.655605	0.418116	0.940948	Fhod1
ENSMUSG00000014782	-0.0199858	3.47558	0.0145038	0.904141	0.993923	Plekhg4
ENSMUSG00000014786	0.00457899	6.11152	0.00190208	0.965213	0.998154	Slc9a5
ENSMUSG00000014791	0.09992	1.75273	0.435253	0.509423	0.956609	Elmo3
ENSMUSG00000014813	0.106607	3.47039	0.657201	0.41755	0.940948	Stc1
ENSMUSG00000014837	-0.0548739	4.42988	0.179291	0.671984	0.974415	4931428F04Rik
ENSMUSG00000014846	-0.116108	4.91214	1.45982	0.226959	0.886839	Tppp3
ENSMUSG00000014850	0.0806898	4.75177	1.70149	0.192093	0.871243	Msh3
ENSMUSG00000014856	0.0748648	4.10722	0.985353	0.320881	0.920765	Tmem208
ENSMUSG00000014859	-0.0298766	4.70363	0.33176	0.564624	0.963553	E2f4
ENSMUSG00000014867	0.0658457	6.04604	2.63754	0.104365	0.783835	Surf4
ENSMUSG00000014873	-0.174378	4.66083	9.45979	0.00210025	0.209648	Surf2
ENSMUSG00000014905	0.0447754	5.50488	0.717161	0.397077	0.93394	Dnajb9
ENSMUSG00000014907	-0.110638	3.98533	2.67328	0.102045	0.77855	Naf1
ENSMUSG00000014932	0.0608467	4.53869	0.674825	0.411374	0.939955	Yes1
ENSMUSG00000014956	0.0996627	8.66593	2.60702	0.106392	0.785069	Ppp1cb
ENSMUSG00000014959	0.0356349	6.37655	0.559042	0.454646	0.946513	Gorasp2
ENSMUSG00000014980	-0.00491525	3.42028	0.00269706	0.958582	0.9975	Tsen15
ENSMUSG00000015002	-0.108849	5.90668	0.160984	0.688252	0.974629	Efr3a
ENSMUSG00000015013	-0.00549985	4.99819	0.00826193	0.927576	0.995077	Trappc2l
ENSMUSG00000015016	-0.00595869	4.07875	0.00907895	0.92409	0.99455	Acsf3
ENSMUSG00000015023	-0.0197479	3.8468	0.0991589	0.752841	0.974694	Ddx19a
ENSMUSG00000015027	-0.0981464	2.10378	0.659572	0.416711	0.940141	Galns
ENSMUSG00000015053	-0.121485	2.29157	0.999314	0.317477	0.919635	Gata2
ENSMUSG00000015085	0.0193622	2.86657	0.0613829	0.804323	0.982002	Entpd2
ENSMUSG00000015087	0.0215351	7.57397	0.21263	0.644713	0.974307	Rabl6
ENSMUSG00000015090	-0.311146	7.03732	4.72926	0.0296537	0.603683	Ptgds
ENSMUSG00000015092	-0.0409159	5.98609	0.855025	0.355135	0.929762	Edf1
ENSMUSG00000015094	-0.0686525	6.77083	0.570574	0.450031	0.945583	Npdc1
ENSMUSG00000015095	-0.0156232	6.38281	0.107491	0.743019	0.974694	Fbxw5
ENSMUSG00000015112	0.155261	2.5258	1.79448	0.180382	0.869554	Slc25a13
ENSMUSG00000015120	-0.00372098	5.54737	0.0049711	0.943791	0.995401	Ube2i
ENSMUSG00000015126	-0.133752	3.79555	3.4107	0.0647749	0.725316	Tsr3
ENSMUSG00000015127	-0.0169974	4.0616	0.0338581	0.854009	0.987083	Unkl
ENSMUSG00000015133	-0.149754	2.04914	1.01278	0.314238	0.919635	Lrrk1
ENSMUSG00000015143	-0.0391306	8.15222	0.101161	0.750441	0.974694	Actn1
ENSMUSG00000015149	-0.146129	6.97684	3.32486	0.0682399	0.730727	Sirt2
ENSMUSG00000015165	-0.0165896	8.16464	0.110984	0.739027	0.974694	Hnrnpl
ENSMUSG00000015176	0.0243742	5.88091	0.278149	0.597917	0.969151	Nolc1
ENSMUSG00000015189	0.0885791	6.81218	1.26301	0.261083	0.90758	Casd1
ENSMUSG00000015202	-0.260663	2.58527	4.28982	0.0383412	0.647258	Magi1
ENSMUSG00000015214	0.0152367	5.66261	0.0815623	0.775191	0.977091	Mtmr1
ENSMUSG00000015217	-0.0858357	3.907	1.20582	0.272162	0.910121	Hmgb3
ENSMUSG00000015222	0.118286	10.0574	2.09101	0.148168	0.845812	Map2
ENSMUSG00000015224	0.19338	4.47356	5.69111	0.0170511	0.499906	Cyp2j9
ENSMUSG00000015243	0.0521419	5.48418	0.414481	0.519704	0.959661	Abca1
ENSMUSG00000015247	-0.153327	3.05067	2.40736	0.120766	0.811535	Nipsnap3b
ENSMUSG00000015289	-0.0783693	3.07602	1.02087	0.312312	0.919635	Lage3
ENSMUSG00000015290	-0.0130692	5.86496	0.0595816	0.807158	0.982073	Ubl4a
ENSMUSG00000015291	-0.0407629	8.87861	0.761991	0.382706	0.932297	Gdi1
ENSMUSG00000015305	0.0999204	6.54926	1.81658	0.177721	0.869554	Sash1
ENSMUSG00000015312	-0.262113	3.59922	5.07906	0.0242165	0.560007	Gadd45b
ENSMUSG00000015335	-0.0337035	2.36813	0.0961677	0.756478	0.974694	Zdhhc12
ENSMUSG00000015337	0.0626598	3.23841	0.449031	0.502795	0.956103	Endog
ENSMUSG00000015341	-0.0718723	5.66117	0.778743	0.377526	0.932297	Golga7
ENSMUSG00000015342	0.0166094	4.75198	0.0650513	0.798683	0.980081	Xk
ENSMUSG00000015354	0.103323	2.70025	0.278303	0.597816	0.969151	Pcolce2
ENSMUSG00000015357	0.017255	5.06939	0.0866682	0.768456	0.977091	Clpx
ENSMUSG00000015363	-0.0567739	4.27359	0.540183	0.462357	0.949384	Trabd
ENSMUSG00000015377	-0.126882	5.95088	5.20383	0.0225371	0.551504	Dennd6b
ENSMUSG00000015396	-0.00641444	2.22188	0.00105777	0.974055	0.999054	Cd83
ENSMUSG00000015405	0.0093446	1.38269	0.00477375	0.944916	0.995401	Ace2
ENSMUSG00000015451	-0.230467	1.96187	5.23808	0.0220976	0.54556	C4a
ENSMUSG00000015461	-0.0384543	5.71646	0.616253	0.432443	0.943474	Atf6b
ENSMUSG00000015468	0.0599701	3.05598	0.217191	0.641188	0.974134	Notch4
ENSMUSG00000015474	0.109997	4.14853	3.8645	0.049318	0.682978	Ppt2
ENSMUSG00000015476	0.0654589	7.35739	1.25984	0.261681	0.90758	Prrt1
ENSMUSG00000015478	-0.0117753	5.31522	0.0505868	0.822045	0.984142	Rnf5
ENSMUSG00000015484	-0.263295	2.71721	6.40062	0.0114081	0.444479	Fam163a
ENSMUSG00000015488	0.0527414	5.16899	0.797341	0.371889	0.931257	Cacfd1
ENSMUSG00000015501	0.0123145	7.94195	0.0271571	0.869106	0.989566	Hivep2
ENSMUSG00000015522	-0.0517416	5.09879	0.672308	0.412248	0.939955	Arnt
ENSMUSG00000015536	-0.0617151	5.23181	1.69062	0.193519	0.871243	Mocs2
ENSMUSG00000015542	0.0627339	3.80062	0.836334	0.360447	0.930286	Nat9
ENSMUSG00000015568	0.160896	7.54163	0.831818	0.361747	0.930286	Lpl
ENSMUSG00000015575	0.0432539	4.82655	0.323396	0.569574	0.963553	Atp6v0e
ENSMUSG00000015597	-0.00169909	5.69182	0.000822606	0.977119	0.999054	Zfp318
ENSMUSG00000015599	-0.0294947	7.73389	0.289033	0.590841	0.969151	Ttbk1
ENSMUSG00000015605	-0.0930047	6.31486	1.42552	0.232496	0.887946	Srf
ENSMUSG00000015647	0.048455	4.19307	0.231837	0.630165	0.972585	Lama5
ENSMUSG00000015653	0.124108	3.91775	0.44134	0.506476	0.956609	Steap2
ENSMUSG00000015656	0.0960565	8.55755	1.72834	0.188623	0.871243	Hspa8
ENSMUSG00000015659	0.00383576	4.15156	0.00240623	0.960877	0.9975	Serac1
ENSMUSG00000015668	-0.0336164	4.5554	0.242596	0.622337	0.972251	Pdzd11
ENSMUSG00000015671	0.0329186	5.99693	0.403023	0.525532	0.959796	Psma2
ENSMUSG00000015672	-0.0682532	4.23734	0.885831	0.346609	0.927917	Mrpl32
ENSMUSG00000015697	-0.103024	5.85918	4.0727	0.0435817	0.666722	Setdb1
ENSMUSG00000015702	-0.139297	1.1676	0.8423	0.35874	0.930286	Anxa9
ENSMUSG00000015709	-0.081576	7.88895	0.852843	0.355749	0.930207	Arnt2
ENSMUSG00000015711	0.0337108	4.31688	0.274649	0.60023	0.969231	Prune1
ENSMUSG00000015714	-0.0989332	5.89657	1.14121	0.285397	0.915235	Cers2
ENSMUSG00000015733	0.0237026	8.10906	0.185817	0.666421	0.974415	Capza2
ENSMUSG00000015745	-0.33522	4.03932	2.83434	0.0922687	0.759343	Plekho1
ENSMUSG00000015747	0.0657775	4.93758	1.27081	0.259614	0.90758	Vps45
ENSMUSG00000015748	-0.0167213	4.69876	0.0699614	0.791393	0.979658	Prpf3
ENSMUSG00000015749	0.048628	6.71449	1.19699	0.273925	0.910792	Anp32e
ENSMUSG00000015750	-0.119099	3.75248	2.95153	0.0857964	0.752976	Aph1a
ENSMUSG00000015755	-0.0180867	6.49159	0.132181	0.716181	0.974694	Tab2
ENSMUSG00000015757	0.039816	5.88827	0.56269	0.453178	0.945911	Ppil4
ENSMUSG00000015759	0.0223901	5.71998	0.154989	0.693812	0.974694	Cnih1
ENSMUSG00000015766	0.0714018	4.97168	0.661845	0.415909	0.939955	Eps8
ENSMUSG00000015776	0.0782926	4.67646	2.19653	0.138322	0.8425	Med22
ENSMUSG00000015790	-0.0797653	5.22949	2.45402	0.117224	0.809431	Surf1
ENSMUSG00000015804	0.0246166	5.80083	0.204481	0.651128	0.974307	Med28
ENSMUSG00000015806	-0.171487	7.38152	1.48707	0.222671	0.885778	Qdpr
ENSMUSG00000015829	0.00663222	7.07794	0.00461392	0.945845	0.995401	Tnr
ENSMUSG00000015837	-0.0292812	8.2489	0.453733	0.500568	0.955622	Sqstm1
ENSMUSG00000015839	-0.00384445	3.73362	0.00211961	0.963279	0.9975	Nfe2l2
ENSMUSG00000015843	0.0792632	6.89323	0.162978	0.686429	0.974539	Rxrg
ENSMUSG00000015846	0.0875533	5.295	2.16853	0.140861	0.844223	Rxra
ENSMUSG00000015850	0.161728	3.82936	0.798381	0.371578	0.931257	Adamtsl4
ENSMUSG00000015869	-0.0179631	5.27017	0.108142	0.74227	0.974694	Prpsap1
ENSMUSG00000015879	0.009783	5.01612	0.00471035	0.945283	0.995401	Fam184b
ENSMUSG00000015882	-0.0315755	5.07825	0.173653	0.676886	0.974415	Lcorl
ENSMUSG00000015889	-0.00446041	5.00925	0.00649621	0.935761	0.995401	Lta4h
ENSMUSG00000015932	0.0167919	6.49746	0.124719	0.723971	0.974694	Dstn
ENSMUSG00000015937	0.0596492	6.0763	1.55487	0.212417	0.876229	H2afy
ENSMUSG00000015942	-0.0571347	3.94767	0.272709	0.60152	0.969574	Gtf2ird2
ENSMUSG00000015943	-0.0669894	2.90749	0.565648	0.451993	0.945683	Bola1
ENSMUSG00000015944	0.0291232	7.21868	0.137213	0.711067	0.974694	Gatsl2
ENSMUSG00000015947	0.103977	1.37725	0.841854	0.358867	0.930286	Fcgr1
ENSMUSG00000015950	-0.0428507	2.97791	0.167957	0.681934	0.974449	Ncf1
ENSMUSG00000015961	0.0533392	6.76064	1.74819	0.186104	0.870683	Adss
ENSMUSG00000015968	-0.0166677	6.03632	0.0614075	0.804285	0.982002	Cacna1d
ENSMUSG00000015970	0.112129	3.06297	0.643447	0.422465	0.941727	Chdh
ENSMUSG00000015971	-0.00255075	5.72471	0.00265824	0.958881	0.9975	Actr8
ENSMUSG00000015980	-0.0783135	3.5331	1.16771	0.279872	0.914345	Lrrc27
ENSMUSG00000015981	-0.0129115	7.61668	0.028769	0.865314	0.988167	Stk32c
ENSMUSG00000015994	0.00900967	5.61409	0.0322736	0.857428	0.987103	Fnta
ENSMUSG00000016018	0.0563485	6.15251	0.763589	0.382208	0.932297	Skiv2l2
ENSMUSG00000016028	-0.0262155	3.5412	0.0553192	0.814053	0.982316	Celsr1
ENSMUSG00000016087	0.0275657	2.2836	0.0479876	0.826603	0.984945	Fli1
ENSMUSG00000016128	0.137308	4.19617	1.94345	0.163294	0.856981	Stard13
ENSMUSG00000016150	-0.0109051	5.40314	0.00530379	0.941944	0.995401	Tenm1
ENSMUSG00000016179	-0.381982	4.59031	6.6694	0.00980819	0.428587	Camk1g
ENSMUSG00000016181	-0.0366634	4.53543	0.296176	0.586289	0.968187	Diexf
ENSMUSG00000016194	-0.16445	2.18975	0.572393	0.44931	0.945583	Hsd11b1
ENSMUSG00000016200	0.0814934	5.06414	1.13161	0.287432	0.915235	Syt14
ENSMUSG00000016239	-0.0839397	2.12081	0.373246	0.54124	0.961292	Lonrf3
ENSMUSG00000016252	-0.00615637	5.93802	0.00532858	0.941808	0.995401	Atp5e
ENSMUSG00000016253	-0.025401	4.98586	0.181118	0.670414	0.974415	Nelfcd
ENSMUSG00000016256	0.150108	5.34397	4.06769	0.043711	0.66717	Ctsz
ENSMUSG00000016257	0.00233513	5.16971	0.00158819	0.968211	0.998154	Prelid3b
ENSMUSG00000016262	-0.00924922	5.79915	0.00511164	0.943003	0.995401	Sertad4
ENSMUSG00000016308	0.0676725	5.39685	1.32735	0.249277	0.902233	Ube2a
ENSMUSG00000016319	0.0162293	7.33686	0.0560878	0.81279	0.982073	Slc25a5
ENSMUSG00000016344	0.107319	4.51658	3.22341	0.0725923	0.735733	Ppdpf
ENSMUSG00000016346	0.101843	9.39	2.70444	0.10007	0.776602	Kcnq2
ENSMUSG00000016349	-0.00370895	9.54514	0.00301452	0.956214	0.997299	Eef1a2
ENSMUSG00000016356	-0.0190061	2.98887	0.0297191	0.863129	0.987422	Col20a1
ENSMUSG00000016382	0.128764	6.3352	1.25252	0.263071	0.90758	Pls3
ENSMUSG00000016386	0.0455079	6.12552	0.173446	0.677067	0.974415	Mpped2
ENSMUSG00000016409	-0.034556	4.39258	0.42691	0.513509	0.957537	Nkap
ENSMUSG00000016427	0.0216531	5.65259	0.0954592	0.757348	0.974694	Ndufa1
ENSMUSG00000016477	0.0140053	5.04589	0.0636796	0.800772	0.980641	E2f3
ENSMUSG00000016481	0.0534266	4.41392	0.570233	0.450166	0.945625	Cr1l
ENSMUSG00000016487	0.00987219	4.53751	0.00580513	0.939267	0.995401	Ppfibp1
ENSMUSG00000016493	-0.0226563	3.7279	0.0569491	0.811385	0.982073	Cd46
ENSMUSG00000016494	-0.174548	4.63203	0.509612	0.475307	0.951538	Cd34
ENSMUSG00000016495	-0.09631	3.97955	1.81718	0.17765	0.869554	Plgrkt
ENSMUSG00000016496	0.318896	0.997494	5.44681	0.0196041	0.524589	Cd274
ENSMUSG00000016503	-0.0465248	3.80797	0.328123	0.566767	0.963553	Gtf3a
ENSMUSG00000016510	-0.0745628	3.67964	1.61828	0.203332	0.871416	Mtif3
ENSMUSG00000016520	-0.0812687	2.36375	0.571068	0.449835	0.945583	Lnx2
ENSMUSG00000016526	-0.299029	1.66173	1.95497	0.162052	0.856315	Dyrk3
ENSMUSG00000016528	-0.0657898	4.15545	0.34374	0.557679	0.962531	Mapkapk2
ENSMUSG00000016534	0.115994	6.24189	2.87662	0.0898747	0.758688	Lamp2
ENSMUSG00000016541	0.0186579	7.38118	0.115556	0.733905	0.974694	Atxn10
ENSMUSG00000016552	-0.156072	4.01103	4.05263	0.0441025	0.6695	Foxred2
ENSMUSG00000016554	-0.0689734	5.65034	2.04495	0.152712	0.845812	Eif3d
ENSMUSG00000016559	0.0513943	6.86353	1.24529	0.264453	0.90758	H3f3b
ENSMUSG00000016619	-0.0447913	5.38333	0.618659	0.431546	0.943474	Nup50
ENSMUSG00000016624	-0.189096	3.41359	1.6199	0.203106	0.871397	Phf21b
ENSMUSG00000016637	-0.155687	3.81017	3.64138	0.0563601	0.699017	Ift27
ENSMUSG00000016664	0.172761	5.83835	8.90552	0.0028431	0.239079	Pacsin2
ENSMUSG00000016757	-0.0360836	2.85912	0.188795	0.663921	0.974415	Ttll12
ENSMUSG00000016763	-0.200942	4.57481	0.19744	0.656795	0.974415	Scube1
ENSMUSG00000016831	0.0660781	5.93563	2.09475	0.147806	0.845248	Tox4
ENSMUSG00000016833	-0.0406259	3.5069	0.228895	0.632344	0.972588	Mrps18c
ENSMUSG00000016918	0.384308	4.66713	2.44727	0.11773	0.809431	Sulf1
ENSMUSG00000016921	-0.00822512	7.43133	0.0266143	0.870409	0.989935	Srsf6
ENSMUSG00000016933	-0.0149306	6.6937	0.1403	0.707983	0.974694	Plcg1
ENSMUSG00000016940	-0.0241801	5.28122	0.0736752	0.786059	0.979177	Kctd2
ENSMUSG00000016946	-0.0282742	4.40838	0.188663	0.664032	0.974415	Kctd5
ENSMUSG00000016984	-0.0154371	3.3242	0.0262617	0.871263	0.989935	Etaa1
ENSMUSG00000016995	-0.168661	3.81625	1.77237	0.183089	0.870385	Matn4
ENSMUSG00000017007	-0.197584	0.722549	1.89544	0.16859	0.864865	Rbpjl
ENSMUSG00000017009	-0.0733369	5.49878	0.459005	0.498089	0.955276	Sdc4
ENSMUSG00000017057	-0.0250712	3.29077	0.0641173	0.800103	0.980554	Il13ra1
ENSMUSG00000017119	0.0727604	7.66327	1.95328	0.162233	0.856315	Nbr1
ENSMUSG00000017132	-0.112361	6.3183	2.69168	0.100873	0.777574	Cyth1
ENSMUSG00000017144	-0.109705	4.50091	0.409351	0.522299	0.959796	Rnd3
ENSMUSG00000017146	-0.0341237	2.40063	0.0860924	0.769205	0.977091	Brca1
ENSMUSG00000017167	-0.0945609	9.04124	0.906103	0.341151	0.927917	Cntnap1
ENSMUSG00000017176	0.0537187	5.05783	1.23235	0.26695	0.908493	Nt5c3b
ENSMUSG00000017188	-0.00167733	4.9892	0.000629688	0.97998	0.999054	Coa3
ENSMUSG00000017210	-0.0643108	6.88197	1.72319	0.189283	0.871243	Med24
ENSMUSG00000017221	-0.0359762	6.90762	0.743698	0.388479	0.932297	Psmd3
ENSMUSG00000017264	-0.00617316	5.56683	0.013615	0.907111	0.993923	Exosc10
ENSMUSG00000017286	-0.0617841	5.37351	1.27562	0.258715	0.90758	Glod4
ENSMUSG00000017288	0.0195489	5.9315	0.169495	0.680561	0.974449	Vps53
ENSMUSG00000017291	0.0735738	7.54564	1.35618	0.244201	0.898037	Taok1
ENSMUSG00000017299	-0.00894423	4.43232	0.0228553	0.879834	0.99211	Dnttip1
ENSMUSG00000017307	0.0768724	3.35395	1.10462	0.293254	0.915235	Acot8
ENSMUSG00000017314	-0.0565597	7.20002	1.10563	0.293034	0.915235	Mpp2
ENSMUSG00000017344	-0.059954	5.57706	0.382251	0.536401	0.961292	Vtn
ENSMUSG00000017376	-0.0236474	6.53298	0.0526238	0.818559	0.982956	Nlk
ENSMUSG00000017386	-0.0172969	2.43593	0.0162482	0.89857	0.993923	Traf4
ENSMUSG00000017390	-0.011385	8.92648	0.020323	0.886639	0.992697	Aldoc
ENSMUSG00000017400	-0.235545	5.14409	0.417566	0.518154	0.958074	Stac2
ENSMUSG00000017404	-0.150688	5.95845	10.0641	0.00151189	0.175462	Rpl19
ENSMUSG00000017405	0.0791411	1.63067	0.33293	0.563939	0.963553	Nek8
ENSMUSG00000017412	0.0703041	8.29722	1.19445	0.274435	0.910792	Cacnb4
ENSMUSG00000017417	0.0572021	4.55884	0.387561	0.533584	0.961292	Plxdc1
ENSMUSG00000017418	-0.0185926	4.61856	0.0592891	0.807623	0.982073	Arl5b
ENSMUSG00000017421	0.0376284	7.30253	0.511146	0.474643	0.951538	Zfp207
ENSMUSG00000017428	-0.011856	6.09058	0.0807656	0.776263	0.977091	Psmd11
ENSMUSG00000017453	0.0647621	2.87016	0.205078	0.650653	0.974307	Pipox
ENSMUSG00000017466	0.0544694	7.94632	0.375392	0.54008	0.961292	Timp2
ENSMUSG00000017478	-0.0331178	5.68541	0.479134	0.488815	0.954913	Zc3h18
ENSMUSG00000017485	0.0310345	6.95063	0.388859	0.5329	0.961292	Top2b
ENSMUSG00000017491	0.0110197	7.05867	0.00386404	0.950434	0.996155	Rarb
ENSMUSG00000017493	-0.274928	5.79519	7.51869	0.0061062	0.36362	Igfbp4
ENSMUSG00000017548	0.0693627	5.84747	1.34432	0.246273	0.900644	Suz12
ENSMUSG00000017550	0.0744459	2.7563	0.548489	0.458936	0.948568	Atad5
ENSMUSG00000017561	-0.139849	3.87969	3.6422	0.0563325	0.699017	Crlf3
ENSMUSG00000017615	-0.0590807	5.51653	0.985127	0.320936	0.920765	Tnfaip1
ENSMUSG00000017631	-0.0429059	8.70176	0.172979	0.677477	0.974415	Abr
ENSMUSG00000017639	-0.0443389	8.50262	0.617995	0.431793	0.943474	Rab11fip4
ENSMUSG00000017664	-0.00982046	5.30759	0.036481	0.848526	0.986502	Slc35c2
ENSMUSG00000017667	-0.040489	5.08807	0.436305	0.508911	0.956609	Zfp334
ENSMUSG00000017670	0.0148683	7.16039	0.0982715	0.753914	0.974694	Elmo2
ENSMUSG00000017677	-0.0323229	6.74261	0.152024	0.696609	0.974694	Wsb1
ENSMUSG00000017679	-0.0653649	6.15772	2.48205	0.115152	0.806169	Ttpal
ENSMUSG00000017686	0.0656301	6.33259	1.75927	0.184716	0.87052	Rhot1
ENSMUSG00000017692	-0.0552604	5.64219	0.234457	0.628239	0.972251	Rhbdl3
ENSMUSG00000017707	0.00424883	8.1203	0.0107462	0.917436	0.993923	Serinc3
ENSMUSG00000017713	-0.0714991	2.22692	0.34037	0.559616	0.962831	Tha1
ENSMUSG00000017715	-0.0742531	5.79239	0.992893	0.319036	0.92022	Pgs1
ENSMUSG00000017721	-0.0639791	6.10014	2.1086	0.146474	0.845248	Pigt
ENSMUSG00000017724	-0.00859385	2.94939	0.00540219	0.941409	0.995401	Etv4
ENSMUSG00000017734	-0.184724	6.18336	9.0375	0.00264498	0.230023	Dbndd2
ENSMUSG00000017740	-0.0164889	9.45993	0.122485	0.726355	0.974694	Slc12a5
ENSMUSG00000017747	0.126034	2.72438	1.86536	0.172008	0.86849	Ghdc
ENSMUSG00000017754	-0.0508558	5.93413	0.283585	0.594361	0.969151	Pltp
ENSMUSG00000017756	0.00175347	2.07706	0.000140144	0.990555	0.999054	Slc12a7
ENSMUSG00000017760	0.00930214	6.0434	0.044474	0.832974	0.984945	Ctsa
ENSMUSG00000017764	-0.0354323	4.19162	0.203333	0.652044	0.974307	Zswim1
ENSMUSG00000017765	-0.0032106	4.31409	0.000612284	0.980259	0.999054	Slc12a4
ENSMUSG00000017774	-0.172142	3.97344	3.26712	0.0706818	0.735733	Myo1c
ENSMUSG00000017776	0.0705965	7.29746	2.59914	0.106921	0.785069	Crk
ENSMUSG00000017778	-0.0298754	5.85741	0.0966184	0.755926	0.974694	Cox7c
ENSMUSG00000017781	-0.0297237	7.70714	0.139941	0.708339	0.974694	Pitpna
ENSMUSG00000017801	0.00150472	4.69866	0.000747075	0.978194	0.999054	Mlx
ENSMUSG00000017802	-0.0154	6.15474	0.139904	0.708377	0.974694	Retreg3
ENSMUSG00000017831	0.0172954	6.5513	0.163241	0.68619	0.974539	Rab5a
ENSMUSG00000017837	0.00788844	3.21397	0.0103298	0.919046	0.993923	Nkiras2
ENSMUSG00000017843	0.0298583	7.69762	0.487514	0.485038	0.954106	Ppp2r5c
ENSMUSG00000017858	0.056595	5.34253	0.998855	0.317588	0.919635	Ift52
ENSMUSG00000017861	0.121393	1.34466	1.11949	0.290029	0.915235	Mybl2
ENSMUSG00000017868	-0.471078	1.2134	4.62959	0.0314251	0.607574	Sgk2
ENSMUSG00000017929	0.0280077	5.4911	0.15208	0.696556	0.974694	B4galt5
ENSMUSG00000017943	-0.0641243	4.98147	0.207546	0.648698	0.974307	Gdap1l1
ENSMUSG00000017978	-0.0113594	5.19516	0.000539514	0.981469	0.999054	Cadps2
ENSMUSG00000017999	0.0141224	5.14781	0.0872248	0.767735	0.977069	Ddx27
ENSMUSG00000018001	-0.074372	4.76186	0.652595	0.419186	0.940948	Cyth3
ENSMUSG00000018008	0.0456552	3.2819	0.37983	0.537694	0.961292	Cyth4
ENSMUSG00000018012	0.0412872	3.42062	0.173185	0.677296	0.974415	Rac3
ENSMUSG00000018040	0.0157086	6.04549	0.0949533	0.757972	0.974694	Rrp7a
ENSMUSG00000018042	-0.0314947	5.46201	0.30799	0.578916	0.964847	Cyb5r3
ENSMUSG00000018068	0.0392968	5.14327	0.379906	0.537653	0.961292	Ints2
ENSMUSG00000018076	0.0232472	7.0582	0.192191	0.661099	0.974415	Med13l
ENSMUSG00000018102	0.186592	3.94121	1.72267	0.18935	0.871243	Hist1h2bc
ENSMUSG00000018143	-0.319209	3.16989	16.6595	4.47261e-05	0.0177307	Mafk
ENSMUSG00000018160	0.0362641	6.37059	0.441324	0.506484	0.956609	Med1
ENSMUSG00000018166	-0.0676688	4.31932	0.202402	0.652789	0.974307	Erbb3
ENSMUSG00000018167	0.0409131	5.11802	0.563779	0.452742	0.945768	Stard3
ENSMUSG00000018169	-0.174307	1.37263	2.17422	0.14034	0.844223	Mfng
ENSMUSG00000018171	0.0673912	6.84105	0.628313	0.427975	0.943474	Vmp1
ENSMUSG00000018189	0.0382055	4.89316	0.255302	0.613367	0.971388	Uchl5
ENSMUSG00000018196	0.010768	6.24843	0.0399424	0.841593	0.986235	Glrx2
ENSMUSG00000018199	0.0446762	6.78771	1.19502	0.27432	0.910792	Trove2
ENSMUSG00000018209	0.0791787	5.84668	2.83597	0.092175	0.759343	Stk4
ENSMUSG00000018217	-0.17824	4.30376	1.21378	0.270585	0.909608	Pmp22
ENSMUSG00000018239	0.0311973	3.00546	0.139787	0.708492	0.974694	Zcchc10
ENSMUSG00000018286	-0.104724	6.00837	3.00217	0.0831533	0.752971	Psmb6
ENSMUSG00000018287	0.0120256	5.12564	0.0360611	0.849389	0.986502	Spag7
ENSMUSG00000018293	-0.0622315	6.41138	1.49811	0.220962	0.884738	Pfn1
ENSMUSG00000018322	0.0875625	5.92869	3.96295	0.0465122	0.682978	Tomm34
ENSMUSG00000018326	0.0597947	9.06275	1.6437	0.199819	0.871243	Ywhab
ENSMUSG00000018334	-0.0943153	5.38411	0.398073	0.528086	0.96091	Ksr1
ENSMUSG00000018339	0.208037	2.23493	0.270062	0.60329	0.970143	Gpx3
ENSMUSG00000018340	0.149398	6.51082	7.3187	0.00682408	0.38646	Anxa6
ENSMUSG00000018347	-0.038565	3.54348	0.268978	0.604018	0.970143	Zkscan6
ENSMUSG00000018362	-0.0244678	2.9134	0.0925826	0.760919	0.976304	Kpna2
ENSMUSG00000018363	0.0132079	5.75577	0.0317972	0.858474	0.987135	Smurf2
ENSMUSG00000018372	-0.0399253	3.982	0.393941	0.530235	0.96091	Cep95
ENSMUSG00000018377	0.0397616	5.61137	0.494157	0.482079	0.952691	Vezf1
ENSMUSG00000018378	-0.0517862	4.98636	0.341986	0.558685	0.962831	Cuedc1
ENSMUSG00000018379	0.00581081	7.91049	0.014057	0.905622	0.993923	Srsf1
ENSMUSG00000018381	-0.147212	2.00468	1.0986	0.294574	0.916416	Abi3
ENSMUSG00000018387	0.037547	3.0167	0.138852	0.709425	0.974694	Shroom1
ENSMUSG00000018395	0.021512	7.08162	0.121362	0.727562	0.974694	Kif3a
ENSMUSG00000018398	-0.0956531	7.88771	1.04061	0.307679	0.918221	2018-09-08
ENSMUSG00000018401	0.061903	6.75305	1.19669	0.273984	0.910792	Mtmr4
ENSMUSG00000018405	-0.108514	2.9828	0.745536	0.387893	0.932297	Mrm1
ENSMUSG00000018411	0.0041768	8.7108	0.0036329	0.951938	0.996347	Mapt
ENSMUSG00000018412	0.0112092	6.6578	0.0726256	0.787552	0.979418	Kansl1
ENSMUSG00000018415	0.00482298	6.47061	0.0115562	0.914392	0.993923	Gid4
ENSMUSG00000018417	-0.0138639	6.42534	0.0156331	0.900498	0.993923	Myo1b
ENSMUSG00000018425	0.152544	5.48873	2.94851	0.085957	0.752976	Dhx40
ENSMUSG00000018427	0.0245539	7.16189	0.0541569	0.815982	0.982663	Ypel2
ENSMUSG00000018428	-0.00737899	6.43559	0.0106908	0.917648	0.993923	Akap1
ENSMUSG00000018433	0.0165769	5.05697	0.0611679	0.804659	0.982002	Nol11
ENSMUSG00000018442	0.103515	4.98688	4.70018	0.0301595	0.603842	Derl2
ENSMUSG00000018446	-0.0577021	5.50502	1.43433	0.231059	0.887946	C1qbp
ENSMUSG00000018449	-0.0682211	3.54378	1.05128	0.305213	0.918198	Rpain
ENSMUSG00000018451	0.190216	6.78271	2.26585	0.132253	0.835835	6330403K07Rik
ENSMUSG00000018459	-0.0254436	3.49279	0.117772	0.731463	0.974694	Slc13a3
ENSMUSG00000018470	-0.508599	4.53278	1.13154	0.287448	0.915235	Kcnab3
ENSMUSG00000018474	-0.0198464	9.4584	0.0885541	0.766023	0.976928	Chd3
ENSMUSG00000018476	-0.143236	5.42808	3.00619	0.0829472	0.752971	Kdm6b
ENSMUSG00000018481	0.00153213	6.64039	0.000819877	0.977157	0.999054	Appbp2
ENSMUSG00000018500	-0.0339908	1.67	0.047602	0.82729	0.984945	Adora2b
ENSMUSG00000018501	0.0421206	7.74609	0.442034	0.506142	0.956609	Ncor1
ENSMUSG00000018507	0.00262519	3.48315	0.000567682	0.980991	0.999054	Trpv2
ENSMUSG00000018509	-0.087341	4.14631	1.63302	0.201285	0.871243	Cenpv
ENSMUSG00000018537	-0.198618	4.83427	7.69656	0.00553263	0.344239	Pcgf2
ENSMUSG00000018541	-0.1105	4.2981	3.23619	0.0720278	0.735733	Cwc25
ENSMUSG00000018547	0.0605997	7.48481	1.84452	0.174422	0.869151	Pip4k2b
ENSMUSG00000018548	-0.0118601	8.79598	0.0513365	0.820754	0.983456	Trim37
ENSMUSG00000018554	-0.202297	1.35776	1.46271	0.226499	0.886839	Ybx2
ENSMUSG00000018559	0.0149117	6.18525	0.0754878	0.783508	0.978592	Ctdnep1
ENSMUSG00000018565	-0.0203542	5.22314	0.198865	0.655639	0.974415	Elp5
ENSMUSG00000018566	0.0625628	2.09539	0.282744	0.594908	0.969151	Slc2a4
ENSMUSG00000018567	0.0385289	6.59401	0.782795	0.376288	0.931969	Gabarap
ENSMUSG00000018572	-0.082565	5.2753	2.21151	0.136985	0.841413	Phf23
ENSMUSG00000018574	0.091219	5.15741	2.0876	0.1485	0.845812	Acadvl
ENSMUSG00000018583	0.0549553	6.04034	1.92135	0.165708	0.860477	G3bp1
ENSMUSG00000018585	-0.00335652	4.02008	0.00101748	0.974553	0.999054	Atox1
ENSMUSG00000018589	0.0703545	4.40776	0.174517	0.676128	0.974415	Glra2
ENSMUSG00000018593	0.0509662	7.38519	0.156245	0.692637	0.974694	Sparc
ENSMUSG00000018599	-0.0237835	3.61679	0.0559301	0.813048	0.982073	Mief2
ENSMUSG00000018604	0.141969	2.25501	1.12813	0.288174	0.915235	Tbx3
ENSMUSG00000018634	-0.239249	3.19151	0.800937	0.370813	0.931257	Crhr1
ENSMUSG00000018648	0.0213153	5.13396	0.0128516	0.909741	0.993923	Dusp14
ENSMUSG00000018651	-0.0812427	4.62836	1.15271	0.282984	0.915235	Tada2a
ENSMUSG00000018654	-0.143006	3.20692	1.01018	0.31486	0.919635	Ikzf1
ENSMUSG00000018659	-0.0538179	5.34168	1.24913	0.263718	0.90758	Pnpo
ENSMUSG00000018661	0.0264102	5.79743	0.256956	0.612219	0.971388	Cog1
ENSMUSG00000018666	-0.0156077	5.57745	0.0843421	0.771497	0.977091	Cbx1
ENSMUSG00000018669	-0.147993	4.47403	5.88642	0.0152581	0.487001	Cdk5rap3
ENSMUSG00000018672	0.175374	1.12607	1.3258	0.249554	0.902233	Copz2
ENSMUSG00000018677	-0.0207438	5.25409	0.106509	0.744154	0.974694	Slc25a39
ENSMUSG00000018678	-0.00966809	4.12526	0.0153113	0.901522	0.993923	Sp2
ENSMUSG00000018697	0.0270347	3.6701	0.183616	0.668284	0.974415	Aatf
ENSMUSG00000018707	0.0261945	8.93128	0.0984835	0.753657	0.974694	Dync1h1
ENSMUSG00000018733	0.0663062	3.2409	0.993432	0.318905	0.92022	Pex12
ENSMUSG00000018736	0.0689715	6.57773	1.88063	0.170263	0.866967	Ndel1
ENSMUSG00000018740	-0.150482	2.90037	2.58094	0.108157	0.788709	Slc25a35
ENSMUSG00000018750	0.0508174	7.44464	1.3322	0.248414	0.902233	Zbtb4
ENSMUSG00000018761	-0.0557584	4.94085	0.927776	0.335441	0.924833	Mpdu1
ENSMUSG00000018765	-0.0257011	7.00381	0.319333	0.572009	0.963867	Fxr2
ENSMUSG00000018770	-0.00068464	7.5316	0.000121856	0.991192	0.999054	Atp5g3
ENSMUSG00000018774	-0.0732809	3.08798	0.363282	0.546689	0.961424	Cd68
ENSMUSG00000018796	-0.0252061	5.736	0.331413	0.564828	0.963553	Acsl1
ENSMUSG00000018800	0.0211462	5.64014	0.0505993	0.822024	0.984142	Abca5
ENSMUSG00000018809	-0.00201091	3.26725	0.00060802	0.980328	0.999054	Smyd4
ENSMUSG00000018819	-0.423768	1.98103	15.779	7.11879e-05	0.024091	Lsp1
ENSMUSG00000018820	-0.00048475	6.41854	0.000118428	0.991317	0.999054	Zfyve27
ENSMUSG00000018821	-0.0848247	3.71307	1.44617	0.229143	0.887946	Avpi1
ENSMUSG00000018830	-0.0972612	3.72978	0.798534	0.371532	0.931257	Myh11
ENSMUSG00000018841	0.084132	4.23902	2.01123	0.156138	0.848468	Rad51d
ENSMUSG00000018845	0.083543	1.62114	0.579929	0.44634	0.945583	Unc45b
ENSMUSG00000018846	0.0513385	6.53519	0.823957	0.364026	0.931088	Pank3
ENSMUSG00000018848	0.0105007	5.12198	0.0424621	0.836741	0.984945	Rars
ENSMUSG00000018849	0.0207607	6.80841	0.178658	0.672529	0.974415	Wwc1
ENSMUSG00000018858	-0.0285594	4.53307	0.155586	0.693254	0.974694	Mrpl58
ENSMUSG00000018861	-0.0269922	3.31366	0.103985	0.747099	0.974694	Fdxr
ENSMUSG00000018865	-0.10356	7.99332	1.06007	0.303198	0.916447	Sult4a1
ENSMUSG00000018882	-0.0576556	4.80939	1.32802	0.249157	0.902233	Mrpl45
ENSMUSG00000018899	0.136735	1.41783	0.821643	0.3647	0.931257	Irf1
ENSMUSG00000018900	-0.113855	3.29395	1.36733	0.242272	0.896039	Slc22a5
ENSMUSG00000018906	-0.166688	3.95305	3.06947	0.0797754	0.745299	P4ha2
ENSMUSG00000018909	0.04339	8.54489	0.862713	0.35298	0.927917	Arrb1
ENSMUSG00000018921	-0.108612	5.12557	4.51341	0.0336302	0.621155	Pelp1
ENSMUSG00000018923	-0.0273725	2.46599	0.1151	0.734411	0.974694	Med11
ENSMUSG00000018931	-0.0881327	3.71478	1.4542	0.227856	0.887069	Natd1
ENSMUSG00000018932	-0.0931814	3.11373	0.389237	0.532701	0.961292	Map2k3
ENSMUSG00000018965	-0.056563	7.82742	0.15707	0.691869	0.974694	Ywhah
ENSMUSG00000018974	0.00558366	5.70826	0.0153465	0.901409	0.993923	Sart3
ENSMUSG00000018983	0.184766	0.92821	1.91164	0.166781	0.862079	E2f2
ENSMUSG00000018995	0.0108646	4.1381	0.0136905	0.906855	0.993923	Nars2
ENSMUSG00000018999	0.0859301	6.31878	1.65554	0.198207	0.871243	Slc35b4
ENSMUSG00000019027	0.188598	4.39794	3.02897	0.0817898	0.747092	Dnah1
ENSMUSG00000019039	0.102356	5.77616	2.96859	0.0848959	0.752976	Dalrd3
ENSMUSG00000019054	-0.132609	6.48297	7.74413	0.00538873	0.342976	Fis1
ENSMUSG00000019055	0.0726479	4.46456	0.750793	0.386225	0.932297	Plod1
ENSMUSG00000019066	-0.189573	2.89713	1.4739	0.224731	0.886839	Rab3d
ENSMUSG00000019080	-0.109772	2.34166	1.17405	0.27857	0.913761	Mfsd3
ENSMUSG00000019082	-0.0752851	6.90407	0.627522	0.428266	0.943474	Slc25a22
ENSMUSG00000019087	-0.0274494	7.84072	0.352984	0.552429	0.961424	Atp6ap1
ENSMUSG00000019088	-0.12331	0.450989	0.785779	0.37538	0.931969	Dnase1l1
ENSMUSG00000019124	0.0556002	8.58774	0.397141	0.52857	0.96091	Scrn1
ENSMUSG00000019132	-0.00571336	8.21629	0.0171359	0.895851	0.993362	BC005537
ENSMUSG00000019139	0.146525	5.60855	1.74711	0.18624	0.870683	Isyna1
ENSMUSG00000019143	-0.0104755	5.18262	0.0433276	0.83511	0.984945	Hars2
ENSMUSG00000019146	0.0041914	6.96462	0.00228296	0.961891	0.9975	Cacng2
ENSMUSG00000019158	-0.112026	3.95662	0.943104	0.331481	0.92276	Tmem160
ENSMUSG00000019173	-0.0334163	6.86696	0.678576	0.410077	0.939529	Rab5c
ENSMUSG00000019179	-0.0330574	7.60901	0.571661	0.4496	0.945583	Mdh2
ENSMUSG00000019188	0.000604897	5.77755	0.000104455	0.991846	0.999054	H13
ENSMUSG00000019189	-0.0260293	6.89798	0.235263	0.627649	0.972251	Rnf145
ENSMUSG00000019194	-0.197338	7.87594	1.07724	0.299317	0.916447	Scn1b
ENSMUSG00000019210	0.00188633	8.04652	0.0016627	0.967474	0.998154	Atp6v1e1
ENSMUSG00000019214	-0.0450171	0.801624	0.102229	0.749171	0.974694	Chtf18
ENSMUSG00000019232	0.421425	2.97453	3.27571	0.0703124	0.735733	Etnppl
ENSMUSG00000019235	-0.107838	5.33409	3.49858	0.0614214	0.716153	Rps6kl1
ENSMUSG00000019254	-3.61792e-07	7.12512	3.03828e-11	0.999996	0.999996	Ppp1r12c
ENSMUSG00000019256	-0.0895554	3.33313	1.1683	0.279752	0.914345	Ahr
ENSMUSG00000019261	-0.0913753	6.12753	3.83952	0.0500579	0.685056	Map1s
ENSMUSG00000019295	-0.0380108	4.34803	0.325267	0.56846	0.963553	Tmem129
ENSMUSG00000019297	-0.00699219	3.68919	0.00908193	0.924077	0.99455	Nop9
ENSMUSG00000019302	-0.0115221	8.84692	0.0511757	0.82103	0.983456	Atp6v0a1
ENSMUSG00000019303	-0.0579286	1.90166	0.152052	0.696582	0.974694	Psmc3ip
ENSMUSG00000019312	-0.0416337	2.77702	0.0880689	0.766647	0.976928	Grb7
ENSMUSG00000019320	0.0373919	1.31043	0.0762508	0.782444	0.978227	Noxo1
ENSMUSG00000019338	-0.0828575	4.95981	2.32067	0.127665	0.825711	Zfp687
ENSMUSG00000019359	0.236871	2.55247	2.12976	0.144464	0.844223	Gdpd2
ENSMUSG00000019362	-0.045943	4.9421	0.481574	0.48771	0.954913	D8Ertd738e
ENSMUSG00000019370	-0.0858981	10.129	1.83768	0.175223	0.869151	Calm3
ENSMUSG00000019373	0.0374914	5.69029	0.541755	0.461706	0.949384	Cops3
ENSMUSG00000019428	-0.112824	8.09716	5.10688	0.0238312	0.557239	Fkbp8
ENSMUSG00000019432	-0.0368654	7.11621	0.757626	0.384072	0.932297	Ddx39b
ENSMUSG00000019433	-0.0934795	5.47686	1.4939	0.221613	0.885111	Gipc1
ENSMUSG00000019437	0.00892048	4.13569	0.00893713	0.924683	0.994653	Tlcd1
ENSMUSG00000019461	-0.110139	3.86501	1.97888	0.159508	0.853286	Plscr3
ENSMUSG00000019464	-0.131376	2.55138	1.09345	0.295708	0.916447	Ptger1
ENSMUSG00000019467	-0.263631	6.26278	1.51065	0.219039	0.883204	Arhgef25
ENSMUSG00000019470	-0.0367379	5.18541	0.589433	0.442639	0.945118	Xab2
ENSMUSG00000019471	-0.0225548	6.58254	0.234341	0.628323	0.972251	Cdc37
ENSMUSG00000019478	-0.0848208	5.04116	2.29262	0.12999	0.831541	Rab4a
ENSMUSG00000019487	-0.170046	1.89859	1.0754	0.299729	0.916447	Trip10
ENSMUSG00000019494	0.0217689	6.18891	0.174478	0.676162	0.974415	Cops6
ENSMUSG00000019505	-0.0208464	7.76757	0.128477	0.720016	0.974694	Ubb
ENSMUSG00000019518	0.0175229	4.96173	0.0775251	0.78068	0.977939	Ap4m1
ENSMUSG00000019528	-0.11437	4.18743	1.8386	0.175115	0.869151	Gyg
ENSMUSG00000019539	0.0431838	1.0217	0.11146	0.738488	0.974694	Rcn3
ENSMUSG00000019558	-0.106772	6.91899	2.8069	0.0938597	0.762473	Slc6a8
ENSMUSG00000019564	-0.0408482	3.35303	0.243606	0.621614	0.972251	Arid3a
ENSMUSG00000019577	-0.383654	4.36619	5.00274	0.0253073	0.570711	Pdk4
ENSMUSG00000019578	-0.0103214	6.30392	0.0455163	0.831057	0.984945	Ubxn6
ENSMUSG00000019579	0.0667811	4.46893	1.10352	0.293495	0.915235	Mydgf
ENSMUSG00000019590	0.11252	5.55064	3.53858	0.0599567	0.711104	Cyb561
ENSMUSG00000019647	-0.253858	4.79796	5.14855	0.0232658	0.552974	Sema6a
ENSMUSG00000019659	0.0211684	4.27952	0.111921	0.737968	0.974694	Ccdc12
ENSMUSG00000019689	-0.0320674	3.52232	0.128135	0.720374	0.974694	Fmc1
ENSMUSG00000019699	0.07994	7.28395	2.23912	0.134558	0.835835	Akt3
ENSMUSG00000019710	0.0225167	5.25639	0.164876	0.684706	0.97449	Mrpl24
ENSMUSG00000019715	-0.0160315	5.68484	0.143416	0.704908	0.974694	Gle1
ENSMUSG00000019726	0.0275241	6.3374	0.0920776	0.761552	0.976665	Lyst
ENSMUSG00000019731	0.128382	6.19445	6.38788	0.0114902	0.444479	Slc35e1
ENSMUSG00000019734	-0.106502	2.28922	0.929135	0.335088	0.924833	Tmc4
ENSMUSG00000019737	-0.0392199	2.64434	0.191517	0.661657	0.974415	Syne4
ENSMUSG00000019738	0.0013472	3.39191	0.000240999	0.987614	0.999054	Polr2i
ENSMUSG00000019761	0.186029	4.69367	1.43136	0.231542	0.887946	Krt10
ENSMUSG00000019763	-0.026834	4.28551	0.208479	0.647962	0.974307	Rmnd1
ENSMUSG00000019774	0.0516603	2.6974	0.376389	0.539542	0.961292	Mtrf1l
ENSMUSG00000019775	0.0448728	6.68882	0.218948	0.639842	0.974018	Rgs17
ENSMUSG00000019777	-0.229386	6.827	5.12189	0.0236259	0.556553	Hdac2
ENSMUSG00000019782	0.00915174	3.99007	0.0219336	0.882264	0.992332	Rwdd1
ENSMUSG00000019785	0.115363	4.60994	3.0143	0.0825333	0.750425	Clvs2
ENSMUSG00000019789	-0.0467397	2.55615	0.196499	0.657561	0.974415	Hey2
ENSMUSG00000019790	0.045977	6.875	0.462383	0.496513	0.955252	Stxbp5
ENSMUSG00000019791	0.210376	3.18138	6.52632	0.010629	0.436322	Hint3
ENSMUSG00000019792	0.000266452	2.9633	1.30953e-05	0.997113	0.999165	Trmt11
ENSMUSG00000019794	-0.0176116	3.71401	0.0610716	0.80481	0.982002	Katna1
ENSMUSG00000019795	0.0855573	6.95095	2.88332	0.0895012	0.757675	Pcmt1
ENSMUSG00000019796	0.0487331	7.1342	1.09635	0.295068	0.916447	Lrp11
ENSMUSG00000019797	-0.070396	4.07007	1.22291	0.268791	0.909153	1700021F05Rik
ENSMUSG00000019802	0.0596584	6.68312	1.3677	0.242207	0.896039	Sec63
ENSMUSG00000019803	-0.0583503	3.9861	0.676831	0.41068	0.939955	Nr2e1
ENSMUSG00000019804	0.032808	7.08115	0.386749	0.534013	0.961292	Snx3
ENSMUSG00000019806	0.0920608	5.09909	1.95725	0.161808	0.856315	Aig1
ENSMUSG00000019808	0.00106593	2.54446	0.000141319	0.990515	0.999054	Adat2
ENSMUSG00000019809	-0.00959746	4.56785	0.0311911	0.859815	0.987141	Pex3
ENSMUSG00000019810	0.0785445	5.28012	1.96551	0.160925	0.855822	Fuca2
ENSMUSG00000019813	0.110179	2.80966	1.66089	0.197483	0.871243	Cep57l1
ENSMUSG00000019814	0.0879469	4.21852	1.49729	0.221089	0.884803	Ltv1
ENSMUSG00000019817	-0.03561	4.14421	0.205282	0.650491	0.974307	Plagl1
ENSMUSG00000019818	0.0778931	6.18971	1.51056	0.219054	0.883204	Cd164
ENSMUSG00000019820	0.0358856	7.23326	0.095874	0.756838	0.974694	Utrn
ENSMUSG00000019822	0.0951029	3.51392	1.63956	0.200386	0.871243	Smpd2
ENSMUSG00000019823	-0.029769	3.38786	0.0487091	0.825325	0.984945	Mical1
ENSMUSG00000019826	0.0518306	3.92324	0.770886	0.379943	0.932297	Zbtb24
ENSMUSG00000019828	0.111154	6.94321	0.877276	0.348949	0.927917	Grm1
ENSMUSG00000019831	-0.0295303	7.92957	0.234554	0.628168	0.972251	Wasf1
ENSMUSG00000019832	0.431748	0.946136	9.23103	0.00237948	0.223076	Rab32
ENSMUSG00000019837	-0.211858	4.38825	4.50707	0.033755	0.621155	Gtf3c6
ENSMUSG00000019841	-0.249452	5.34756	6.8404	0.00891191	0.413284	Rev3l
ENSMUSG00000019843	-0.294705	6.91214	8.76614	0.00306874	0.250463	Fyn
ENSMUSG00000019845	-0.232557	1.62446	2.38192	0.122747	0.816294	Tube1
ENSMUSG00000019846	-0.639086	2.73934	12.2516	0.000464849	0.0921397	Lama4
ENSMUSG00000019849	0.00796595	5.01924	0.0221706	0.881634	0.992332	Prep
ENSMUSG00000019850	-0.107087	2.69575	1.16553	0.280322	0.914739	Tnfaip3
ENSMUSG00000019851	0.353771	2.25613	2.90938	0.0880655	0.752976	Perp
ENSMUSG00000019852	0.033097	7.4615	0.357706	0.549783	0.961424	Arfgef3
ENSMUSG00000019854	-0.0883102	5.03102	1.52603	0.216709	0.880474	Reps1
ENSMUSG00000019856	0.126008	5.40287	1.54047	0.214548	0.878387	Fam184a
ENSMUSG00000019857	0.142519	3.52801	3.4693	0.0625178	0.722863	Asf1a
ENSMUSG00000019861	-0.017826	5.95063	0.107217	0.743334	0.974694	Gopc
ENSMUSG00000019863	-0.0683563	3.6831	1.19388	0.274549	0.910792	Qrsl1
ENSMUSG00000019864	0.107665	3.98858	2.5376	0.111163	0.796464	Rtn4ip1
ENSMUSG00000019868	0.0513264	5.11861	0.692681	0.405254	0.936994	Vta1
ENSMUSG00000019872	0.0430316	4.73457	0.402103	0.526005	0.959796	Smpdl3a
ENSMUSG00000019873	0.0180066	5.61176	0.0472625	0.827897	0.984945	Reep3
ENSMUSG00000019874	0.34379	4.00353	5.83271	0.0157309	0.487001	Fabp7
ENSMUSG00000019876	-0.0832375	1.77625	0.180665	0.670802	0.974415	Pkib
ENSMUSG00000019877	0.00905392	9.69586	0.0400934	0.841298	0.98598	Serinc1
ENSMUSG00000019878	0.0314333	5.08741	0.354615	0.551512	0.961424	Hsf2
ENSMUSG00000019880	-0.147009	2.39631	0.249604	0.617354	0.971388	Rspo3
ENSMUSG00000019883	0.064123	4.87587	1.29248	0.255591	0.90758	Echdc1
ENSMUSG00000019888	0.202646	3.67406	3.77351	0.0520702	0.687371	Mgat4c
ENSMUSG00000019889	0.0397195	4.70345	0.0157635	0.900086	0.993923	Ptprk
ENSMUSG00000019890	0.184004	3.23392	0.721491	0.395655	0.93394	Nts
ENSMUSG00000019891	0.035178	3.91651	0.179616	0.671704	0.974415	Dcbld1
ENSMUSG00000019892	0.296145	1.00408	2.08536	0.148718	0.845812	Lrriq1
ENSMUSG00000019894	-0.0284681	5.91516	0.173495	0.677025	0.974415	Slc6a15
ENSMUSG00000019897	-0.0349868	4.99773	0.50274	0.478298	0.951538	Ccdc59
ENSMUSG00000019899	0.170987	4.0946	2.65048	0.103519	0.781886	Lama2
ENSMUSG00000019906	0.166126	4.25642	1.50543	0.219837	0.883204	Lin7a
ENSMUSG00000019907	0.0341041	7.39291	0.447847	0.503359	0.956596	Ppp1r12a
ENSMUSG00000019916	0.112081	6.45484	1.11874	0.290189	0.915235	P4ha1
ENSMUSG00000019917	0.0711887	2.38087	0.350114	0.554049	0.961455	2018-09-10
ENSMUSG00000019920	-0.0358505	5.04203	0.253027	0.614952	0.971388	Lims1
ENSMUSG00000019923	-0.0238904	9.20872	0.106422	0.744255	0.974694	Zwint
ENSMUSG00000019927	-0.05294	5.72542	1.35476	0.244448	0.898704	Ube2d1
ENSMUSG00000019929	0.241768	2.62889	1.36527	0.242626	0.896039	Dcn
ENSMUSG00000019935	-0.0368224	4.57728	0.0450698	0.831876	0.984945	Slc17a8
ENSMUSG00000019943	0.0786254	10.8232	0.387863	0.533425	0.961292	Atp2b1
ENSMUSG00000019944	0.0493044	2.53121	0.21249	0.644823	0.974307	Rhobtb1
ENSMUSG00000019945	0.175808	1.29278	0.910384	0.340012	0.92766	Cabcoco1
ENSMUSG00000019947	-0.167764	5.1611	2.46429	0.11646	0.809431	Arid5b
ENSMUSG00000019948	0.0696143	4.13194	0.837709	0.360053	0.930286	Actr6
ENSMUSG00000019951	0.000100741	6.92718	4.91635e-06	0.998231	0.999537	Uhrf1bp1l
ENSMUSG00000019952	0.0848315	2.85255	1.19572	0.274178	0.910792	Poc1b
ENSMUSG00000019960	-0.271538	5.48461	3.72987	0.0534477	0.691277	Dusp6
ENSMUSG00000019961	0.0304607	5.28365	0.281783	0.595535	0.969151	Tmpo
ENSMUSG00000019966	0.119301	6.46094	3.06969	0.0797649	0.745299	Kitl
ENSMUSG00000019969	0.0936979	6.02793	2.59791	0.107005	0.785069	Psen1
ENSMUSG00000019970	-0.666823	7.07785	7.17859	0.00737786	0.392214	Sgk1
ENSMUSG00000019971	0.119532	4.50488	4.41009	0.035727	0.634835	Cep290
ENSMUSG00000019975	0.0136931	3.65349	0.0351894	0.851199	0.986568	Ikbip
ENSMUSG00000019977	0.0792605	5.50169	2.91605	0.0877024	0.752976	Hbs1l
ENSMUSG00000019978	-0.0482396	6.70365	0.597139	0.439672	0.945118	Epb41l2
ENSMUSG00000019979	0.0564636	4.04637	0.341248	0.55911	0.962831	Apaf1
ENSMUSG00000019984	0.101181	5.39704	3.20276	0.0735142	0.739026	Med23
ENSMUSG00000019986	0.0674401	7.86936	0.240417	0.623905	0.972251	Ahi1
ENSMUSG00000019988	-0.0507908	2.15603	0.354273	0.551704	0.961424	Nedd1
ENSMUSG00000019990	0.155109	8.17591	0.761927	0.382726	0.932297	Pde7b
ENSMUSG00000019996	-0.0210789	6.93548	0.132641	0.715709	0.974694	Map7
ENSMUSG00000019997	-0.206914	3.68489	0.384735	0.53508	0.961292	Ctgf
ENSMUSG00000019998	0.0201031	6.54546	0.129592	0.718855	0.974694	Stx7
ENSMUSG00000020000	0.110396	3.03947	1.3921	0.238051	0.893768	Moxd1
ENSMUSG00000020003	-0.000393896	5.01361	3.64125e-05	0.995185	0.999054	Pex7
ENSMUSG00000020007	0.028544	2.18134	0.0203226	0.88664	0.992697	Il20ra
ENSMUSG00000020009	-0.00564498	4.38796	0.00374502	0.951203	0.996333	Ifngr1
ENSMUSG00000020014	0.0519987	4.24991	0.181933	0.669718	0.974415	Cfap54
ENSMUSG00000020015	0.0743782	8.47717	0.698262	0.403368	0.936162	Cdk17
ENSMUSG00000020018	0.0506613	3.29182	0.510385	0.474972	0.951538	Snrpf
ENSMUSG00000020019	0.197388	3.66835	2.49901	0.113918	0.804382	Ntn4
ENSMUSG00000020021	0.0639333	4.0543	0.466333	0.494679	0.955074	Fgd6
ENSMUSG00000020022	0.015161	5.1339	0.0724081	0.787862	0.979418	Ndufa12
ENSMUSG00000020023	0.0313189	6.08898	0.14641	0.70199	0.974694	Tmcc3
ENSMUSG00000020024	-0.0262994	5.59773	0.361017	0.547942	0.961424	Cep83
ENSMUSG00000020027	0.0231159	4.45567	0.0629044	0.801963	0.980864	Socs2
ENSMUSG00000020029	-0.120824	6.66325	0.50076	0.479167	0.951538	Nudt4
ENSMUSG00000020032	-0.144131	5.56933	0.626549	0.428624	0.943474	Nuak1
ENSMUSG00000020034	0.0182384	4.21857	0.0383688	0.844704	0.986502	Tcp11l2
ENSMUSG00000020037	0.119393	4.46124	1.59381	0.206782	0.8729	Rfx4
ENSMUSG00000020038	0.0951456	4.65002	0.587667	0.443323	0.945118	Cry1
ENSMUSG00000020042	-0.187544	3.73699	0.418752	0.517561	0.95768	Btbd11
ENSMUSG00000020044	-0.0117549	6.99528	0.0176875	0.894198	0.993319	Timp3
ENSMUSG00000020048	0.179962	8.40171	7.53821	0.00604042	0.361253	Hsp90b1
ENSMUSG00000020052	-0.129167	1.62595	0.500039	0.479483	0.951538	Ascl1
ENSMUSG00000020053	0.0488617	2.26718	0.0418763	0.837856	0.984945	Igf1
ENSMUSG00000020056	-0.0391221	3.49986	0.263117	0.607987	0.971103	Washc3
ENSMUSG00000020057	-0.231075	1.10241	1.99391	0.157933	0.85166	Dram1
ENSMUSG00000020063	-0.0316389	4.4991	0.227831	0.633137	0.972741	Sirt1
ENSMUSG00000020064	0.0021987	4.98005	0.000963588	0.975236	0.999054	Herc4
ENSMUSG00000020067	0.0259779	1.37884	0.0112896	0.915382	0.993923	Mypn
ENSMUSG00000020069	0.0248662	6.22622	0.22595	0.634543	0.973104	Hnrnph3
ENSMUSG00000020070	-0.0988643	6.45198	2.08704	0.148554	0.845812	Rufy2
ENSMUSG00000020074	0.0197196	6.34836	0.173217	0.677269	0.974415	Ccar1
ENSMUSG00000020075	-0.0555213	5.08615	0.987359	0.320389	0.920765	Ddx21
ENSMUSG00000020076	-0.00372883	6.15591	0.00665055	0.935004	0.995401	Ddx50
ENSMUSG00000020077	0.0881148	2.19274	0.388461	0.53311	0.961292	Srgn
ENSMUSG00000020078	0.0325283	5.52421	0.24935	0.617533	0.971388	Vps26a
ENSMUSG00000020079	0.0187661	4.47225	0.0999413	0.7519	0.974694	Supv3l1
ENSMUSG00000020083	-0.0436265	4.55616	0.282866	0.594829	0.969151	Fam241b
ENSMUSG00000020085	-0.128496	2.71735	1.34101	0.246855	0.901584	Aifm2
ENSMUSG00000020086	0.0220558	4.3144	0.0869692	0.768066	0.977091	H2afy2
ENSMUSG00000020087	-0.0888773	3.8763	1.81475	0.17794	0.869554	Tysnd1
ENSMUSG00000020088	0.0508292	6.77776	1.56909	0.210339	0.875623	Sar1a
ENSMUSG00000020089	0.0392814	5.76832	0.584643	0.444498	0.945118	Ppa1
ENSMUSG00000020091	0.0521493	6.51375	0.974459	0.323571	0.92131	Eif4ebp2
ENSMUSG00000020092	-0.121464	3.26768	1.65607	0.198135	0.871243	Pald1
ENSMUSG00000020097	-0.107747	5.12088	2.62676	0.105076	0.784007	Sgpl1
ENSMUSG00000020098	0.145563	1.29636	0.704517	0.40127	0.934463	Pcbd1
ENSMUSG00000020099	-0.135056	5.27369	1.03045	0.310052	0.918406	Unc5b
ENSMUSG00000020100	-0.00525065	4.302	0.00401392	0.949483	0.996037	Slc29a3
ENSMUSG00000020101	-0.0537954	4.84661	0.50906	0.475546	0.951538	Vsir
ENSMUSG00000020102	0.0514467	5.29153	0.463053	0.4962	0.955252	Slc16a7
ENSMUSG00000020105	0.0262341	1.47943	0.0268591	0.86982	0.989935	Lrig3
ENSMUSG00000020107	-0.00249489	5.44356	0.00257739	0.95951	0.9975	Anapc16
ENSMUSG00000020108	-0.609028	5.41788	14.0802	0.000175182	0.0441936	Ddit4
ENSMUSG00000020109	-0.00866002	5.84185	0.0298789	0.862765	0.987422	Dnajb12
ENSMUSG00000020111	-0.0143373	6.7137	0.0362744	0.84895	0.986502	Micu1
ENSMUSG00000020114	0.0830104	7.28499	2.37818	0.123041	0.816294	Cand1
ENSMUSG00000020115	-0.0188666	5.74865	0.126971	0.721593	0.974694	Tbk1
ENSMUSG00000020116	0.0588032	4.82889	0.616717	0.43227	0.943474	Pno1
ENSMUSG00000020120	0.053737	4.32005	0.497722	0.480503	0.951745	Plek
ENSMUSG00000020121	0.0943386	6.52194	0.350134	0.554037	0.961455	Srgap1
ENSMUSG00000020122	0.115133	4.2994	2.02509	0.15472	0.846648	Egfr
ENSMUSG00000020124	0.126746	6.6223	5.70147	0.0169507	0.499507	Usp15
ENSMUSG00000020128	0.0173372	5.44269	0.0952284	0.757633	0.974694	Vps54
ENSMUSG00000020130	0.0526754	5.56586	0.578224	0.447009	0.945583	Tbc1d15
ENSMUSG00000020131	-0.308912	2.33152	4.87351	0.0272721	0.586109	Pcsk4
ENSMUSG00000020132	0.0741569	6.74298	3.14285	0.0762603	0.744884	Rab21
ENSMUSG00000020133	-0.0113567	4.39026	0.0289429	0.864911	0.98787	2310011J03Rik
ENSMUSG00000020134	-0.0147168	5.97682	0.0231803	0.878989	0.991839	Peli1
ENSMUSG00000020135	-0.0657589	7.57767	1.7901	0.180914	0.869844	Apc2
ENSMUSG00000020137	-0.03285	4.92328	0.369712	0.543161	0.961424	Thap2
ENSMUSG00000020140	0.0359677	1.83824	0.0696563	0.791838	0.979658	Lgr5
ENSMUSG00000020142	0.000498859	5.53912	4.74405e-05	0.994504	0.999054	Slc1a4
ENSMUSG00000020143	-0.146588	2.16336	1.79185	0.1807	0.869656	Dock2
ENSMUSG00000020149	0.0415477	7.39074	0.881211	0.34787	0.927917	Rab1
ENSMUSG00000020150	-0.105378	4.02756	1.05177	0.3051	0.918078	Gamt
ENSMUSG00000020151	0.0187087	3.99557	0.0282655	0.866486	0.988395	Ptprr
ENSMUSG00000020152	0.0592393	8.5437	0.75349	0.385373	0.932297	Actr2
ENSMUSG00000020153	-0.00588981	5.63165	0.0106684	0.917735	0.993923	Ndufs7
ENSMUSG00000020154	-0.111428	5.2821	1.90079	0.16799	0.864564	Ptprb
ENSMUSG00000020156	-0.0102609	5.28329	0.0357255	0.850084	0.986502	Mum1
ENSMUSG00000020160	0.141648	4.37104	0.718727	0.396562	0.93394	Meis1
ENSMUSG00000020163	-0.106068	5.82088	2.06867	0.150353	0.845812	Uqcr11
ENSMUSG00000020166	0.0587512	5.97882	1.2327	0.266883	0.90849	Cnot2
ENSMUSG00000020167	-0.0385991	4.84921	0.372371	0.541715	0.96131	Tcf3
ENSMUSG00000020170	0.0109447	6.29546	0.0493255	0.824241	0.984515	Frs2
ENSMUSG00000020171	0.0298609	4.80385	0.191835	0.661394	0.974415	Yeats4
ENSMUSG00000020173	0.114426	6.86244	3.139	0.0764404	0.744884	Cobl
ENSMUSG00000020175	0.070457	5.58699	1.008	0.315383	0.919635	Rab36
ENSMUSG00000020176	0.0136719	5.91874	0.011876	0.913221	0.993923	Grb10
ENSMUSG00000020178	0.0590864	8.63314	0.104274	0.74676	0.974694	Adora2a
ENSMUSG00000020180	-0.0226971	5.50612	0.252057	0.61563	0.971388	Snrpd3
ENSMUSG00000020181	-0.0409439	5.88463	0.0541695	0.815961	0.982663	Nav3
ENSMUSG00000020182	-0.0577726	2.90823	0.213063	0.644377	0.974307	Ddc
ENSMUSG00000020183	-0.081661	4.31194	0.325871	0.5681	0.963553	Cpm
ENSMUSG00000020184	-0.101753	6.11853	3.70958	0.0541012	0.69145	Mdm2
ENSMUSG00000020186	-0.0524086	1.64948	0.0920871	0.76154	0.976665	Csrp2
ENSMUSG00000020189	0.150101	8.28923	1.08761	0.297002	0.916447	Osbpl8
ENSMUSG00000020190	-0.181461	5.51913	12.1549	0.0004896	0.0945476	Mknk2
ENSMUSG00000020193	0.117899	1.58822	0.740248	0.389582	0.932297	Zpbp
ENSMUSG00000020196	-0.0940199	6.76768	3.31021	0.0688506	0.732032	Cabin1
ENSMUSG00000020198	0.0165776	7.60641	0.136054	0.712236	0.974694	Ap3d1
ENSMUSG00000020205	-0.037903	4.4313	0.158356	0.690675	0.974694	Phlda1
ENSMUSG00000020211	-0.101254	4.85308	3.31839	0.0685087	0.730727	Sf3a2
ENSMUSG00000020212	0.0615954	3.45119	0.665475	0.414634	0.939955	Mdm1
ENSMUSG00000020216	0.254364	2.44388	5.15946	0.0231201	0.552974	Jsrp1
ENSMUSG00000020219	-0.141372	5.32788	3.94127	0.0471153	0.682978	Timm13
ENSMUSG00000020220	0.00956527	6.48002	0.0220449	0.881968	0.992332	Vps13d
ENSMUSG00000020224	-0.156812	2.85604	2.87706	0.0898498	0.758688	Llph
ENSMUSG00000020225	0.0309806	4.6185	0.248313	0.618265	0.9714	Tmbim4
ENSMUSG00000020228	-0.0891883	3.18305	0.803013	0.370194	0.931257	Helb
ENSMUSG00000020230	0.00502009	5.3342	0.00254039	0.959802	0.9975	Prmt2
ENSMUSG00000020231	-0.051169	6.40284	0.257961	0.611524	0.971388	Dip2a
ENSMUSG00000020232	0.00980045	4.09832	0.00948097	0.922432	0.993923	Hmg20b
ENSMUSG00000020235	-0.0122636	5.64412	0.0649576	0.798825	0.980081	Fzr1
ENSMUSG00000020238	-0.000503859	5.76071	0.000106287	0.991774	0.999054	Ncln
ENSMUSG00000020241	-0.203501	4.73502	2.10333	0.146979	0.845248	Col6a2
ENSMUSG00000020246	0.0223869	4.89962	0.110186	0.739933	0.974694	Hcfc2
ENSMUSG00000020248	-0.0417952	5.5853	0.500375	0.479335	0.951538	Nfyb
ENSMUSG00000020250	0.0233222	5.91991	0.252964	0.614996	0.971388	Txnrd1
ENSMUSG00000020253	-0.0467375	2.75182	0.138054	0.710223	0.974694	Ppm1m
ENSMUSG00000020255	-0.0704144	5.4111	1.52273	0.217207	0.881182	D10Wsu102e
ENSMUSG00000020256	0.0315422	1.73783	0.0612012	0.804607	0.982002	Aldh1l2
ENSMUSG00000020257	0.0404458	7.08152	0.844293	0.358172	0.930286	Wdr82
ENSMUSG00000020258	0.0850146	2.877	0.785641	0.375421	0.931969	Glyctk
ENSMUSG00000020260	-0.0741116	4.53127	1.13922	0.285817	0.915235	Pofut2
ENSMUSG00000020261	0.0212	5.95158	0.0309264	0.860405	0.987141	Slc36a1
ENSMUSG00000020262	0.0105645	7.62231	0.019163	0.8899	0.993202	Adarb1
ENSMUSG00000020263	-0.0208512	6.43314	0.0839017	0.772078	0.977091	Appl2
ENSMUSG00000020265	-0.0208651	6.75666	0.0816718	0.775045	0.977091	Sumo3
ENSMUSG00000020267	-0.0727352	6.14677	2.20239	0.137797	0.841413	Hint1
ENSMUSG00000020268	0.00316071	2.12659	0.000994406	0.974844	0.999054	Lyrm7
ENSMUSG00000020271	0.105259	6.94887	4.95214	0.0260583	0.573904	Fbxw11
ENSMUSG00000020272	-0.0922942	2.81867	0.582333	0.445399	0.945282	Stk10
ENSMUSG00000020273	-0.0053649	4.60154	0.00394896	0.949893	0.996037	Papolg
ENSMUSG00000020275	-0.147149	2.92969	3.39676	0.0653246	0.725316	Rel
ENSMUSG00000020277	0.0366166	6.95593	0.207868	0.648444	0.974307	Pfkl
ENSMUSG00000020280	0.107631	4.05396	2.55352	0.110049	0.793208	Pus10
ENSMUSG00000020282	-0.234871	3.24775	3.4462	0.0633972	0.723675	Rhbdf1
ENSMUSG00000020283	0.1179	5.10813	4.72295	0.0297626	0.603683	Pex13
ENSMUSG00000020284	0.00785412	4.79881	0.0127653	0.910044	0.993923	1810043G02Rik
ENSMUSG00000020287	-0.0346543	3.90144	0.227865	0.633112	0.972741	Mpg
ENSMUSG00000020288	-0.0182839	4.58242	0.0176403	0.894338	0.993319	Ahsa2
ENSMUSG00000020289	-0.0518647	4.74913	0.593871	0.440926	0.945118	Nprl3
ENSMUSG00000020290	0.22072	6.65467	11.7167	0.000619425	0.103366	Xpo1
ENSMUSG00000020297	0.0185493	9.7587	0.0335198	0.854732	0.987083	Nsg2
ENSMUSG00000020300	-0.0334668	7.2771	0.403395	0.525341	0.959796	Cpeb4
ENSMUSG00000020303	-0.302534	0.86097	3.07773	0.0793714	0.745299	Stc2
ENSMUSG00000020305	0.147639	4.05271	2.92851	0.0870275	0.752976	Asb3
ENSMUSG00000020307	-0.0355425	4.92676	0.353222	0.552295	0.961424	Cdc34
ENSMUSG00000020308	-0.163449	4.86772	5.13688	0.0234227	0.55459	Tpgs1
ENSMUSG00000020309	0.0306756	3.07578	0.200693	0.654162	0.974396	Chac2
ENSMUSG00000020311	0.0526843	5.38178	1.11261	0.291515	0.915235	Erlec1
ENSMUSG00000020312	-0.150412	5.8457	7.46209	0.00630118	0.370461	Shc2
ENSMUSG00000020315	0.0502373	10.0358	0.656841	0.417677	0.940948	Sptbn1
ENSMUSG00000020319	0.0340289	2.56516	0.115272	0.73422	0.974694	Wdpcp
ENSMUSG00000020321	0.0388868	8.96806	0.562668	0.453187	0.945911	Mdh1
ENSMUSG00000020325	0.129498	1.46689	0.791089	0.373771	0.931886	Fstl3
ENSMUSG00000020326	0.112119	6.08732	0.741029	0.389331	0.932297	Ccng1
ENSMUSG00000020328	-0.0953257	3.87769	1.63243	0.201367	0.871243	Nudcd2
ENSMUSG00000020329	-0.0477593	4.96176	0.736964	0.390635	0.932297	Polrmt
ENSMUSG00000020331	0.00740094	7.65526	0.00621383	0.93717	0.995401	Hcn2
ENSMUSG00000020333	-0.00333636	7.91495	0.00260184	0.959319	0.9975	Acsl6
ENSMUSG00000020334	0.0821387	2.14333	0.510995	0.474709	0.951538	Slc22a4
ENSMUSG00000020335	0.0114032	1.60019	0.00622948	0.937091	0.995401	Zfp354b
ENSMUSG00000020340	-0.0495486	10.0645	0.870447	0.350832	0.927917	Cyfip2
ENSMUSG00000020346	0.0945313	5.7482	4.25598	0.0391123	0.651395	Mgat1
ENSMUSG00000020349	0.0445884	8.5602	0.736981	0.39063	0.932297	Ppp2ca
ENSMUSG00000020357	0.175728	2.34075	1.75401	0.185374	0.87052	Flt4
ENSMUSG00000020358	-0.00135603	7.24779	0.000725025	0.978519	0.999054	Hnrnpab
ENSMUSG00000020359	0.0421924	2.80088	0.23398	0.628588	0.972251	Phykpl
ENSMUSG00000020361	0.159724	8.11934	8.3797	0.00379436	0.277088	Hspa4
ENSMUSG00000020362	0.0792691	6.72469	1.09786	0.294736	0.916447	Cnot6
ENSMUSG00000020363	-0.227353	2.4838	2.34496	0.125689	0.820676	Gfpt2
ENSMUSG00000020364	-0.0869569	3.87677	0.902381	0.342144	0.927917	Zfp354a
ENSMUSG00000020366	-0.000519183	7.77672	9.46273e-05	0.992239	0.999054	Mapk9
ENSMUSG00000020368	0.0814178	8.73094	3.06859	0.0798185	0.745299	Canx
ENSMUSG00000020372	-0.0433301	6.92921	0.744017	0.388377	0.932297	Rack1
ENSMUSG00000020374	0.0739483	4.81176	0.612008	0.434033	0.943607	Rasgef1c
ENSMUSG00000020375	-0.0604573	4.92064	1.24504	0.264503	0.90758	Rufy1
ENSMUSG00000020376	-0.0981304	5.06363	1.77694	0.182525	0.870201	Rnf130
ENSMUSG00000020380	0.024728	4.34262	0.177594	0.67345	0.974415	Rad50
ENSMUSG00000020381	-0.138457	2.16942	0.577407	0.447331	0.945583	Mrnip
ENSMUSG00000020385	-0.154462	6.68439	8.79551	0.00301974	0.247922	Clk4
ENSMUSG00000020386	0.0243176	5.59088	0.142361	0.705945	0.974694	Sar1b
ENSMUSG00000020387	-0.0886683	6.71821	1.6627	0.197239	0.871243	Jade2
ENSMUSG00000020388	0.0460213	2.41969	0.191484	0.661685	0.974415	Pdlim4
ENSMUSG00000020389	0.0437041	3.57364	0.349736	0.554262	0.961455	Cdkl3
ENSMUSG00000020390	0.110696	7.4652	3.94428	0.0470309	0.682978	Ube2b
ENSMUSG00000020392	0.053548	4.92042	1.15846	0.281786	0.915235	Cdkn2aipnl
ENSMUSG00000020393	0.226591	5.44061	5.02426	0.0249946	0.569773	Kremen1
ENSMUSG00000020396	-0.0585585	5.59113	0.102029	0.749409	0.974694	Nefh
ENSMUSG00000020397	0.0189091	3.94091	0.0836233	0.772446	0.977091	Med7
ENSMUSG00000020399	-0.423655	1.50492	9.60105	0.00194467	0.199868	Havcr2
ENSMUSG00000020400	-0.0134436	4.74543	0.0444505	0.833018	0.984945	Tnip1
ENSMUSG00000020402	-0.0346984	8.9046	0.359214	0.548943	0.961424	Vdac1
ENSMUSG00000020407	0.085343	0.808555	0.36827	0.543949	0.961424	Upp1
ENSMUSG00000020409	-0.00390523	5.87664	0.00839914	0.926979	0.995077	Slu7
ENSMUSG00000020411	0.0570331	2.53385	0.111223	0.738756	0.974694	Nipal4
ENSMUSG00000020412	0.0206767	5.46049	0.141908	0.706391	0.974694	Ascc2
ENSMUSG00000020413	-0.0141265	3.9457	0.0347612	0.852097	0.986717	Hus1
ENSMUSG00000020422	-0.00547837	6.41155	0.00543843	0.941213	0.995401	Tns3
ENSMUSG00000020423	-0.856411	3.59787	12.1328	0.000495438	0.0945476	Btg2
ENSMUSG00000020424	0.105538	1.28454	0.435143	0.509476	0.956609	Gatsl3
ENSMUSG00000020427	0.0729204	3.09958	0.266436	0.605733	0.970197	Igfbp3
ENSMUSG00000020430	0.05072	4.98226	1.00511	0.316077	0.919635	Pes1
ENSMUSG00000020431	-0.0663482	8.6485	0.114597	0.73497	0.974694	Adcy1
ENSMUSG00000020432	0.178784	3.96893	2.7319	0.0983619	0.770766	Tcn2
ENSMUSG00000020435	-0.0527019	6.77521	0.466162	0.494758	0.955074	Osbp2
ENSMUSG00000020436	0.00212516	7.00772	0.000610618	0.980286	0.999054	Gabrg2
ENSMUSG00000020439	-0.0576204	2.90628	0.413904	0.519994	0.959796	Smtn
ENSMUSG00000020440	-0.16005	6.70079	7.56283	0.00595844	0.359449	Arf5
ENSMUSG00000020441	-0.011626	4.11897	0.0365877	0.848307	0.986502	2310033P09Rik
ENSMUSG00000020444	-0.0352444	5.7887	0.394763	0.529806	0.96091	Guk1
ENSMUSG00000020447	-0.0273295	1.36749	0.0254973	0.873134	0.990107	Npc1l1
ENSMUSG00000020448	0.0260498	5.00219	0.203725	0.651731	0.974307	Rnf185
ENSMUSG00000020451	0.0185141	6.77152	0.135073	0.713229	0.974694	Limk2
ENSMUSG00000020453	-0.0924167	5.23369	2.39215	0.121945	0.81385	Patz1
ENSMUSG00000020454	0.0151844	5.7454	0.113914	0.735731	0.974694	Eif4enif1
ENSMUSG00000020455	-0.12233	5.46077	1.98734	0.158619	0.853286	Trim11
ENSMUSG00000020456	0.0188445	8.3467	0.116376	0.732998	0.974694	Ogdh
ENSMUSG00000020457	0.0354976	5.89424	0.453759	0.500555	0.955622	Drg1
ENSMUSG00000020458	0.041155	9.47014	0.801382	0.370681	0.931257	Rtn4
ENSMUSG00000020459	0.0540942	5.23334	1.12436	0.288982	0.915235	Mtif2
ENSMUSG00000020460	-0.0273267	6.74928	0.333667	0.563507	0.963553	Rps27a
ENSMUSG00000020462	0.0479216	6.39392	0.957185	0.327897	0.921804	Cfap36
ENSMUSG00000020463	0.00735205	6.07591	0.0121284	0.912307	0.993923	Ppp4r3b
ENSMUSG00000020464	0.00563018	4.69916	0.00797364	0.928847	0.995077	Pnpt1
ENSMUSG00000020467	0.185098	2.41877	1.80279	0.179375	0.869554	Efemp1
ENSMUSG00000020471	0.0435221	3.61104	0.367757	0.54423	0.961424	Pold2
ENSMUSG00000020472	-0.0378422	3.16694	0.145964	0.702422	0.974694	Zkscan17
ENSMUSG00000020473	0.0253988	2.76715	0.0124189	0.911267	0.993923	Aebp1
ENSMUSG00000020474	-0.00458362	3.11591	0.00161692	0.967925	0.998154	Polm
ENSMUSG00000020475	0.0253107	2.86236	0.057031	0.811252	0.982073	Pgam2
ENSMUSG00000020476	0.000151566	5.94328	1.34441e-05	0.997074	0.999165	Dbnl
ENSMUSG00000020477	-0.0976123	4.2892	1.71777	0.18998	0.871243	Mrps24
ENSMUSG00000020482	-0.0899408	4.2657	1.11993	0.289934	0.915235	Ccdc117
ENSMUSG00000020483	0.0936487	9.67674	3.43487	0.0638337	0.724975	Dynll2
ENSMUSG00000020484	0.114615	6.33807	3.06294	0.0800968	0.745299	Xbp1
ENSMUSG00000020485	0.0292147	4.1738	0.236562	0.6267	0.972251	Supt4a
ENSMUSG00000020486	-0.246768	7.18906	3.03412	0.081531	0.747092	2018-09-04
ENSMUSG00000020491	-0.0386674	4.11818	0.253815	0.614401	0.971388	2810021J22Rik
ENSMUSG00000020492	0.0650179	4.18168	0.742245	0.388943	0.932297	Ska2
ENSMUSG00000020495	-0.00410085	3.78388	0.00322199	0.954734	0.996986	Smg8
ENSMUSG00000020496	-0.0526562	8.18081	1.07552	0.299703	0.916447	Rnf187
ENSMUSG00000020513	0.170189	3.01551	4.97831	0.0256671	0.572274	Tubd1
ENSMUSG00000020514	-0.066856	2.91611	0.582847	0.445199	0.945282	Mrpl22
ENSMUSG00000020515	0.0134686	5.20524	0.0707278	0.79028	0.979656	Cnot8
ENSMUSG00000020516	-0.0289147	5.93638	0.305768	0.580289	0.965293	Rps6kb1
ENSMUSG00000020519	0.00197667	4.29958	0.000939498	0.975548	0.999054	Sap30l
ENSMUSG00000020520	0.0889253	3.95461	1.30575	0.253166	0.90552	Galnt10
ENSMUSG00000020521	-0.0208923	4.85426	0.0789199	0.778766	0.977155	Rnft1
ENSMUSG00000020522	-0.0970439	4.92978	2.48092	0.115235	0.806296	Mfap3
ENSMUSG00000020523	0.0393438	5.19541	0.533489	0.465144	0.949801	Fam114a2
ENSMUSG00000020524	0.0778342	8.98193	0.526312	0.468161	0.950277	Gria1
ENSMUSG00000020525	-0.0513866	4.26684	0.486503	0.485491	0.954106	Ppm1d
ENSMUSG00000020526	0.055432	3.98607	0.523594	0.469313	0.950277	Znhit3
ENSMUSG00000020527	-0.126134	3.55133	0.502986	0.478191	0.951538	Myo19
ENSMUSG00000020528	0.0672434	4.6775	0.873901	0.349878	0.927917	Prpsap2
ENSMUSG00000020530	-0.0657583	6.80344	2.45843	0.116895	0.809431	Ggnbp2
ENSMUSG00000020532	0.0297651	4.62028	0.0527189	0.818398	0.982956	Acaca
ENSMUSG00000020534	-0.317686	1.79871	4.68018	0.0305126	0.607182	Shmt1
ENSMUSG00000020536	-0.145522	5.96963	5.38228	0.0203423	0.528556	Llgl1
ENSMUSG00000020537	-0.0153446	5.19409	0.0834564	0.772667	0.977091	Drg2
ENSMUSG00000020538	0.0216537	5.90909	0.0989372	0.753109	0.974694	Srebf1
ENSMUSG00000020541	0.0506449	4.30675	0.705652	0.400891	0.934463	Tom1l1
ENSMUSG00000020544	-0.0186568	3.84039	0.0743688	0.785079	0.979064	Cox11
ENSMUSG00000020546	0.150863	4.82895	5.95018	0.0147157	0.483841	Stxbp4
ENSMUSG00000020547	-0.0532411	5.28296	0.72618	0.394124	0.93304	Bzw2
ENSMUSG00000020549	-0.0291611	5.12132	0.302048	0.582601	0.966509	Elac2
ENSMUSG00000020553	0.54825	0.831397	17.8429	2.39916e-05	0.0125321	Pctp
ENSMUSG00000020561	-0.0777576	3.66532	1.30284	0.253694	0.90552	Twistnb
ENSMUSG00000020564	0.0608258	4.49697	0.673771	0.41174	0.939955	Atxn7l1
ENSMUSG00000020566	0.0890267	2.28265	0.125107	0.723561	0.974694	Atp6v1c2
ENSMUSG00000020570	-0.0350612	5.81739	0.234829	0.627966	0.972251	Sypl
ENSMUSG00000020571	0.25475	6.48191	20.8726	4.90859e-06	0.00432242	Pdia6
ENSMUSG00000020572	0.0480258	5.77573	1.14085	0.285472	0.915235	Nampt
ENSMUSG00000020573	-0.0577237	1.90599	0.224912	0.635322	0.973405	Pik3cg
ENSMUSG00000020576	0.0269102	5.72357	0.165543	0.684104	0.974449	Nbas
ENSMUSG00000020577	0.0812713	7.10595	2.0197	0.15527	0.846648	Tspan13
ENSMUSG00000020580	0.145284	8.05311	4.56827	0.0325695	0.616805	Rock2
ENSMUSG00000020585	0.0175548	7.12174	0.101222	0.750368	0.974694	Laptm4a
ENSMUSG00000020589	0.0424955	8.25364	0.269277	0.603817	0.970143	Fam49a
ENSMUSG00000020590	0.0869293	6.57413	2.76215	0.0965182	0.766208	Snx13
ENSMUSG00000020591	0.0437596	6.86124	0.342336	0.558484	0.962831	Ntsr2
ENSMUSG00000020593	-0.0175111	5.31713	0.094814	0.758144	0.974694	Lpin1
ENSMUSG00000020594	0.0514372	8.1735	1.01171	0.314493	0.919635	Pum2
ENSMUSG00000020598	0.104637	7.89796	2.60852	0.106291	0.785069	Nrcam
ENSMUSG00000020599	0.0471279	9.12398	0.0693879	0.79223	0.979658	Rgs9
ENSMUSG00000020601	0.0270808	6.03642	0.0928685	0.760562	0.976116	Trib2
ENSMUSG00000020604	-0.14394	4.6233	0.846648	0.357502	0.930286	Arsg
ENSMUSG00000020605	-0.0745263	3.93891	0.934379	0.333728	0.924674	Hs1bp3
ENSMUSG00000020607	-0.00112849	6.21849	0.000265628	0.986997	0.999054	Fam84a
ENSMUSG00000020608	-0.00159051	5.85345	0.00120781	0.972276	0.999006	Smc6
ENSMUSG00000020610	0.0447842	5.70934	0.883483	0.34725	0.927917	Amz2
ENSMUSG00000020611	-0.0460155	6.18575	0.881167	0.347882	0.927917	Gna13
ENSMUSG00000020612	0.0366766	9.43007	0.494803	0.481793	0.952492	Prkar1a
ENSMUSG00000020614	0.0936922	3.32638	0.665038	0.414787	0.939955	Fam20a
ENSMUSG00000020620	-0.0138354	5.14376	0.0372775	0.846901	0.986502	Abca8b
ENSMUSG00000020621	0.0569177	4.4756	1.10131	0.293978	0.915704	Rdh14
ENSMUSG00000020623	0.0940725	2.77157	0.580662	0.446053	0.945583	Map2k6
ENSMUSG00000020627	0.0476155	6.78602	0.475029	0.490682	0.954913	Klhl29
ENSMUSG00000020628	0.05212	6.51992	0.591346	0.441899	0.945118	Trappc12
ENSMUSG00000020629	-0.0411467	5.93593	0.21241	0.644885	0.974307	Adi1
ENSMUSG00000020630	0.0339255	3.64216	0.24635	0.619657	0.971824	Rnaseh1
[truncated: 11,992 more rows]
