# Supplementary material for: Differential methylation of enhancer at IGF2 is associated with abnormal dopamine synthesis in major psychosis
Source: Nat Commun. 2019 May 3;10:2046. doi: 10.1038/s41467-019-09786-7 (PMC6499808; doi:10.1038/s41467-019-09786-7)
Supplement: Supplementary file 16 — Supplementary Data 14 [file 41467_2019_9786_MOESM16_ESM.xlsx]

## Sheet: Data S14
Supplementary Data 14. Pathway enrichment results for Igf2enh-/- mice for frontal cortex
NAME	SIZE	ES	NES	NOM p-val	FDR q-val	FWER p-val	RANK AT MAX	LEADING EDGE
Negative
HALLMARK_TNFA_SIGNALING_VIA_NFKB%MSIGDB_C2%HALLMARK_TNFA_SIGNALING_VIA_NFKB	149	-0.217583	-3.07523	0	0.0043682	0.004	5966	tags=64%, list=43%, signal=112%
PID_RB_1PATHWAY%MSIGDB_C2%PID_RB_1PATHWAY	53	-0.320094	-2.79883	0	0.0235763	0.042	3175	tags=55%, list=23%, signal=71%
REGULATION OF RETINOBLASTOMA PROTEIN%PATHWAY INTERACTION DATABASE NCI-NATURE CURATED DATA%REGULATION OF RETINOBLASTOMA PROTEIN	53	-0.320094	-2.7949	0	0.0160899	0.043	3175	tags=55%, list=23%, signal=71%
PID_SMAD2_3NUCLEAR_PATHWAY%MSIGDB_C2%PID_SMAD2_3NUCLEAR_PATHWAY	61	-0.288504	-2.71004	0	0.0238575	0.082	5808	tags=70%, list=42%, signal=121%
BMAL1:CLOCK,NPAS2 ACTIVATES CIRCADIAN GENE EXPRESSION%REACTOME%R-HSA-1368108.3	40	-0.361194	-2.70325	0	0.0197517	0.084	2988	tags=58%, list=21%, signal=73%
CIRCADIAN REGULATION OF GENE EXPRESSION%GOBP%GO:0032922	51	-0.317908	-2.68216	0	0.0202925	0.104	4866	tags=67%, list=35%, signal=102%
REGULATION OF PTEN GENE TRANSCRIPTION%REACTOME%R-HSA-8943724.1	54	-0.306563	-2.66721	0	0.0202219	0.121	5539	tags=70%, list=40%, signal=117%
CELL CYCLE PHASE TRANSITION%GOBP%GO:0044770	105	-0.219355	-2.66613	0	0.0178319	0.122	6243	tags=67%, list=45%, signal=120%
CIRCADIAN CLOCK%REACTOME%R-HSA-400253.1	59	-0.29488	-2.65312	0	0.017571	0.136	2988	tags=51%, list=21%, signal=64%
REGULATION OF NUCLEAR SMAD2 3 SIGNALING%PATHWAY INTERACTION DATABASE NCI-NATURE CURATED DATA%REGULATION OF NUCLEAR SMAD2 3 SIGNALING	61	-0.288504	-2.62592	0	0.0196513	0.163	5808	tags=70%, list=42%, signal=121%
POSITIVE REGULATION OF PROTEIN SUMOYLATION%GOBP%GO:0033235	12	-0.59358	-2.54685	0	0.0369651	0.307	4500	tags=92%, list=32%, signal=135%
HALLMARK_G2M_CHECKPOINT%MSIGDB_C2%HALLMARK_G2M_CHECKPOINT	143	-0.18296	-2.52379	0	0.0399405	0.356	9442	tags=86%, list=68%, signal=265%
EMBRYONIC PLACENTA DEVELOPMENT%GOBP%GO:0001892	76	-0.248054	-2.51972	0	0.0383063	0.366	5352	tags=63%, list=38%, signal=102%
MITOTIC CELL CYCLE PHASE TRANSITION%GOBP%GO:0044772	96	-0.219212	-2.51349	0	0.036824	0.377	6243	tags=67%, list=45%, signal=120%
EMBRYONIC EPITHELIAL TUBE FORMATION%GOBP%GO:0001838	116	-0.198538	-2.48389	0	0.0444857	0.462	7691	tags=75%, list=55%, signal=166%
NEGATIVE REGULATION OF MUSCLE ORGAN DEVELOPMENT%GOBP%GO:0048635	45	-0.310178	-2.481	0	0.0422585	0.468	6516	tags=78%, list=47%, signal=146%
PRIMARY NEURAL TUBE FORMATION%GOBP%GO:0014020	94	-0.214288	-2.45171	0	0.0490265	0.54	7691	tags=77%, list=55%, signal=170%
REGULATION OF COLLAGEN BIOSYNTHETIC PROCESS%GOBP%GO:0032965	28	-0.385171	-2.45046	0	0.0466093	0.542	5084	tags=75%, list=37%, signal=118%
VOLTAGE GATED POTASSIUM CHANNELS%REACTOME DATABASE ID RELEASE 62%1296072	37	-0.339079	-2.43951	0	0.048386	0.569	5069	tags=70%, list=36%, signal=110%
P53 PATHWAY%PANTHER PATHWAY%P00059	29	-0.378209	-2.42753	0.0020284	0.0514512	0.6	4342	tags=69%, list=31%, signal=100%
MORPHOGENESIS OF EMBRYONIC EPITHELIUM%GOBP%GO:0016331	133	-0.177907	-2.41278	0.00199203	0.0544858	0.64	7691	tags=73%, list=55%, signal=162%
EPITHELIAL TUBE FORMATION%GOBP%GO:0072175	119	-0.187987	-2.4042	0.00193424	0.0551032	0.658	7691	tags=74%, list=55%, signal=164%
PID_HDAC_CLASSI_PATHWAY%MSIGDB_C2%PID_HDAC_CLASSI_PATHWAY	60	-0.260109	-2.38825	0	0.0588207	0.704	7291	tags=78%, list=52%, signal=164%
NEGATIVE REGULATION OF MUSCLE TISSUE DEVELOPMENT%GOBP%GO:1901862	47	-0.298362	-2.37418	0	0.0629162	0.739	6516	tags=77%, list=47%, signal=144%
NEURAL TUBE FORMATION%GOBP%GO:0001841	107	-0.196054	-2.36854	0	0.062427	0.753	7691	tags=75%, list=55%, signal=166%
NEGATIVE REGULATION OF STRIATED MUSCLE TISSUE DEVELOPMENT%GOBP%GO:0045843	44	-0.305228	-2.36775	0	0.0602792	0.755	7462	tags=84%, list=54%, signal=181%
POSITIVE REGULATION OF DENDRITE MORPHOGENESIS%GOBP%GO:0050775	47	-0.299816	-2.36311	0	0.0597925	0.763	4721	tags=64%, list=34%, signal=96%
PEPTIDYL-SERINE PHOSPHORYLATION%GOBP%GO:0018105	144	-0.16671	-2.36212	0	0.0580087	0.765	7169	tags=68%, list=52%, signal=139%
HALLMARK_WNT_BETA_CATENIN_SIGNALING%MSIGDB_C2%HALLMARK_WNT_BETA_CATENIN_SIGNALING	37	-0.327903	-2.3598	0	0.0569553	0.775	6727	tags=81%, list=48%, signal=157%
POSITIVE REGULATION OF SYNAPTIC TRANSMISSION%GOBP%GO:0050806	135	-0.169235	-2.34518	0	0.0610638	0.812	4468	tags=49%, list=32%, signal=71%
RHYTHMIC PROCESS%GOBP%GO:0048511	165	-0.154328	-2.34337	0	0.0598763	0.817	3105	tags=38%, list=22%, signal=48%
POSITIVE REGULATION OF EXCITATORY POSTSYNAPTIC POTENTIAL%GOBP%GO:2000463	29	-0.362273	-2.33878	0	0.0597577	0.824	7919	tags=93%, list=57%, signal=216%
BIOCARTA_PGC1A_PATHWAY%MSIGDB_C2%BIOCARTA_PGC1A_PATHWAY	19	-0.453244	-2.33702	0	0.0587133	0.83	2489	tags=63%, list=18%, signal=77%
PEPTIDYL-SERINE MODIFICATION%GOBP%GO:0018209	161	-0.157054	-2.32951	0	0.0602816	0.842	7169	tags=67%, list=52%, signal=137%
CIRCADIAN RHYTHM%GOBP%GO:0007623	96	-0.205746	-2.32879	0	0.058747	0.842	3098	tags=43%, list=22%, signal=55%
OXIDATIVE STRESS RESPONSE%PANTHER PATHWAY%P00046	36	-0.325209	-2.32123	0.0019685	0.0602583	0.859	4760	tags=67%, list=34%, signal=101%
NEGATIVE REGULATION OF MULTICELLULAR ORGANISMAL METABOLIC PROCESS%GOBP%GO:0044252	10	-0.596775	-2.31175	0.002	0.0629086	0.88	5613	tags=100%, list=40%, signal=168%
PLACENTA DEVELOPMENT%GOBP%GO:0001890	112	-0.188063	-2.3092	0	0.0623492	0.883	5352	tags=57%, list=38%, signal=92%
REGULATION OF TP53 ACTIVITY THROUGH METHYLATION%REACTOME DATABASE ID RELEASE 62%6804760	13	-0.516708	-2.2994	0	0.065484	0.903	4588	tags=85%, list=33%, signal=126%
REGULATION OF DENDRITE MORPHOGENESIS%GOBP%GO:0048814	95	-0.198705	-2.28579	0	0.0703714	0.928	4721	tags=54%, list=34%, signal=81%
NEURAL TUBE CLOSURE%GOBP%GO:0001843	88	-0.209572	-2.27825	0.00195695	0.0724341	0.936	7691	tags=76%, list=55%, signal=169%
TUBE FORMATION%GOBP%GO:0035148	130	-0.173871	-2.25582	0	0.0822118	0.95	8087	tags=75%, list=58%, signal=179%
CARDIOCYTE DIFFERENTIATION%GOBP%GO:0035051	86	-0.209438	-2.25526	0	0.0805557	0.951	5352	tags=59%, list=38%, signal=96%
ENTRAINMENT OF CIRCADIAN CLOCK%GOBP%GO:0009649	22	-0.397885	-2.25194	0	0.0803485	0.952	7749	tags=95%, list=56%, signal=215%
FACE DEVELOPMENT%GOBP%GO:0060324	49	-0.271804	-2.24963	0	0.0796384	0.952	4180	tags=57%, list=30%, signal=81%
TUBE CLOSURE%GOBP%GO:0060606	89	-0.200978	-2.24889	0	0.078265	0.953	7691	tags=75%, list=55%, signal=167%
LABYRINTHINE LAYER DEVELOPMENT%GOBP%GO:0060711	43	-0.290436	-2.24652	0	0.0778181	0.958	5352	tags=67%, list=38%, signal=109%
BIOCARTA_CDMAC_PATHWAY%MSIGDB_C2%BIOCARTA_CDMAC_PATHWAY	14	-0.500031	-2.24398	0	0.0774119	0.961	5966	tags=93%, list=43%, signal=162%
NEGATIVE REGULATION OF LIPID LOCALIZATION%GOBP%GO:1905953	25	-0.363104	-2.23168	0.00196078	0.0823195	0.976	4972	tags=72%, list=36%, signal=112%
SUMOYLATION%REACTOME%R-HSA-2990846.2	93	-0.19809	-2.22264	0.00222222	0.0857147	0.98	7730	tags=75%, list=56%, signal=168%
DNA REPLICATION INITIATION%GOBP%GO:0006270	12	-0.538868	-2.21987	0	0.0855234	0.982	5260	tags=92%, list=38%, signal=147%
NUCLEAR IMPORT%GOBP%GO:0051170	97	-0.189897	-2.21489	0.00206186	0.0870277	0.985	8989	tags=84%, list=65%, signal=235%
BIOCARTA_RANKL_PATHWAY%MSIGDB_C2%BIOCARTA_RANKL_PATHWAY	11	-0.554145	-2.20982	0	0.0880231	0.986	3678	tags=82%, list=26%, signal=111%
SIGNALING EVENTS MEDIATED BY HDAC CLASS I%PATHWAY INTERACTION DATABASE NCI-NATURE CURATED DATA%SIGNALING EVENTS MEDIATED BY HDAC CLASS I	60	-0.24337	-2.20715	0	0.0878158	0.986	7291	tags=77%, list=52%, signal=161%
REGULATION OF CATION CHANNEL ACTIVITY%GOBP%GO:2001257	111	-0.180294	-2.19424	0	0.0936769	0.99	3777	tags=45%, list=27%, signal=61%
VISUAL LEARNING%GOBP%GO:0008542	52	-0.257957	-2.19406	0.00203666	0.0921424	0.99	4449	tags=58%, list=32%, signal=85%
EPO%IOB%EPO	49	-0.262518	-2.18962	0	0.0932065	0.99	7146	tags=78%, list=51%, signal=159%
PROTEIN LOCALIZATION TO NUCLEUS%GOBP%GO:0034504	148	-0.155695	-2.18736	0.00410678	0.0929835	0.992	9320	tags=82%, list=67%, signal=247%
SUMOYLATION OF DNA DAMAGE RESPONSE AND REPAIR PROTEINS%REACTOME%R-HSA-3108214.2	63	-0.233676	-2.18556	0	0.0925984	0.993	7139	tags=75%, list=51%, signal=153%
REGULATION OF MULTICELLULAR ORGANISMAL METABOLIC PROCESS%GOBP%GO:0044246	33	-0.324389	-2.18025	0.00575816	0.0944284	0.994	5613	tags=73%, list=40%, signal=122%
CEREBELLAR PURKINJE CELL LAYER FORMATION%GOBP%GO:0021694	11	-0.544925	-2.17458	0.00197239	0.0965607	0.994	5070	tags=91%, list=36%, signal=143%
REGULATION OF DENDRITIC SPINE MORPHOGENESIS%GOBP%GO:0061001	43	-0.275142	-2.17167	0	0.0971672	0.994	4594	tags=60%, list=33%, signal=90%
ENSHEATHMENT OF NEURONS%GOBP%GO:0007272	83	-0.202189	-2.17059	0	0.0962707	0.994	4242	tags=51%, list=31%, signal=72%
AXON ENSHEATHMENT%GOBP%GO:0008366	83	-0.202189	-2.16343	0	0.0994695	0.994	4242	tags=51%, list=31%, signal=72%
SUMO E3 LIGASES SUMOYLATE TARGET PROTEINS%REACTOME%R-HSA-3108232.3	88	-0.195313	-2.16125	0	0.0991718	0.994	7730	tags=75%, list=56%, signal=168%
PLACENTA BLOOD VESSEL DEVELOPMENT%GOBP%GO:0060674	29	-0.339966	-2.1609	0.00198807	0.0978518	0.994	5352	tags=72%, list=38%, signal=117%
NEGATIVE REGULATION OF DENDRITIC SPINE DEVELOPMENT%GOBP%GO:0061000	14	-0.480946	-2.15637	0.0019084	0.0992093	0.994	5238	tags=86%, list=38%, signal=137%
EPIGENETIC REGULATION OF GENE EXPRESSION%REACTOME DATABASE ID RELEASE 62%212165	85	-0.199189	-2.15551	0.00824742	0.0984294	0.994	8371	tags=80%, list=60%, signal=200%
TP53 REGULATES TRANSCRIPTION OF GENES INVOLVED IN G1 CELL CYCLE ARREST%REACTOME DATABASE ID RELEASE 62%6804116	11	-0.528015	-2.15507	0	0.097273	0.994	4041	tags=82%, list=29%, signal=115%
ENTRAINMENT OF CIRCADIAN CLOCK BY PHOTOPERIOD%GOBP%GO:0043153	19	-0.406121	-2.15438	0	0.0963387	0.994	3875	tags=68%, list=28%, signal=95%
DEMETHYLATION%GOBP%GO:0070988	37	-0.297666	-2.15392	0.00196464	0.0952295	0.995	6019	tags=73%, list=43%, signal=128%
BIOCARTA_MCM_PATHWAY%MSIGDB_C2%BIOCARTA_MCM_PATHWAY	16	-0.435097	-2.15076	0	0.0960748	0.995	5255	tags=81%, list=38%, signal=130%
REGULATION OF COLLAGEN METABOLIC PROCESS%GOBP%GO:0010712	32	-0.315823	-2.14903	0.0039604	0.0957231	0.995	5613	tags=72%, list=40%, signal=120%
SKELETAL MUSCLE CELL DIFFERENTIATION%GOBP%GO:0035914	39	-0.285684	-2.1444	0.00204918	0.097621	0.996	3883	tags=56%, list=28%, signal=78%
BIOCARTA_HDAC_PATHWAY%MSIGDB_C2%BIOCARTA_HDAC_PATHWAY	23	-0.360992	-2.14352	0.00199601	0.0969498	0.996	7080	tags=87%, list=51%, signal=177%
PHOTOPERIODISM%GOBP%GO:0009648	19	-0.406121	-2.14244	0.0037244	0.0962099	0.996	3875	tags=68%, list=28%, signal=95%
NUCLEAR RECEPTOR TRANSCRIPTION PATHWAY%REACTOME%R-HSA-383280.1	32	-0.320365	-2.14243	0.0040568	0.0949604	0.996	5550	tags=72%, list=40%, signal=119%
PROTEIN IMPORT INTO NUCLEUS%GOBP%GO:0006606	93	-0.193525	-2.14095	0.00408163	0.0947142	0.997	8989	tags=84%, list=65%, signal=236%
ORGANELLE FISSION%GOBP%GO:0048285	183	-0.136499	-2.14052	0.00572519	0.0938219	0.997	9904	tags=85%, list=71%, signal=291%
CHROMATIN MODIFYING ENZYMES%REACTOME%R-HSA-3247509.4	188	-0.132924	-2.11701	0	0.108764	0.999	8901	tags=77%, list=64%, signal=211%
CHROMATIN ORGANIZATION%REACTOME DATABASE ID RELEASE 62%4839726	188	-0.132924	-2.11527	0.00196464	0.108646	0.999	8901	tags=77%, list=64%, signal=211%
GABA SYNTHESIS, RELEASE, REUPTAKE AND DEGRADATION%REACTOME%R-HSA-888590.1	16	-0.434525	-2.11053	0	0.110757	1	4394	tags=75%, list=32%, signal=110%
VISUAL BEHAVIOR%GOBP%GO:0007632	54	-0.236543	-2.10845	0.00383142	0.11092	1	4449	tags=56%, list=32%, signal=81%
CEREBELLAR PURKINJE CELL LAYER MORPHOGENESIS%GOBP%GO:0021692	13	-0.482007	-2.09114	0.00204918	0.122029	1	5070	tags=85%, list=36%, signal=133%
MUSCLE CELL DIFFERENTIATION%GOBP%GO:0042692	196	-0.131483	-2.08668	0.00596422	0.124176	1	5434	tags=52%, list=39%, signal=84%
NOTCH%IOB%NOTCH	71	-0.208478	-2.08289	0.00580271	0.125757	1	7104	tags=72%, list=51%, signal=146%
RESPONSE TO NUTRIENT LEVELS%GOBP%GO:0031667	191	-0.129156	-2.0757	0.00601202	0.130738	1	4490	tags=45%, list=32%, signal=66%
MYELINATION%GOBP%GO:0042552	80	-0.196086	-2.07562	0.00205339	0.129315	1	4242	tags=50%, list=31%, signal=72%
RAS SIGNALING IN THE CD4+ TCR PATHWAY%PATHWAY INTERACTION DATABASE NCI-NATURE CURATED DATA%RAS SIGNALING IN THE CD4+ TCR PATHWAY	13	-0.474126	-2.06982	0.00400802	0.13275	1	4110	tags=77%, list=30%, signal=109%
REGULATION OF TP53 ACTIVITY%REACTOME%R-HSA-5633007.2	129	-0.152692	-2.06974	0.00591716	0.131312	1	4041	tags=44%, list=29%, signal=62%
PROTEIN DEALKYLATION%GOBP%GO:0008214	25	-0.343297	-2.06911	0	0.130459	1	5803	tags=76%, list=42%, signal=130%
CEREBELLAR PURKINJE CELL DIFFERENTIATION%GOBP%GO:0021702	10	-0.535788	-2.05745	0.00197628	0.138555	1	5070	tags=90%, list=36%, signal=142%
SIGNALING BY NOTCH1 IN CANCER%REACTOME DATABASE ID RELEASE 62%2644603	51	-0.241372	-2.0555	0.00189394	0.138661	1	6744	tags=73%, list=49%, signal=140%
PROTEIN DEMETHYLATION%GOBP%GO:0006482	25	-0.343297	-2.05451	0.00200803	0.138157	1	5803	tags=76%, list=42%, signal=130%
LABYRINTHINE LAYER BLOOD VESSEL DEVELOPMENT%GOBP%GO:0060716	21	-0.377594	-2.05449	0.00806452	0.136726	1	5352	tags=76%, list=38%, signal=124%
ST_JNK_MAPK_PATHWAY%MSIGDB_C2%ST_JNK_MAPK_PATHWAY	36	-0.289729	-2.05178	0	0.137189	1	5252	tags=67%, list=38%, signal=107%
NEGATIVE REGULATION OF GROWTH%GOBP%GO:0045926	181	-0.133488	-2.05027	0.00592885	0.13692	1	4007	tags=42%, list=29%, signal=58%
DNA-DEPENDENT DNA REPLICATION%GOBP%GO:0006261	72	-0.212463	-2.04861	0.00389105	0.136983	1	6138	tags=65%, list=44%, signal=116%
SIGNALING BY NOTCH1 PEST DOMAIN MUTANTS IN CANCER%REACTOME%R-HSA-2644602.1	51	-0.241372	-2.04816	0	0.136043	1	6744	tags=73%, list=49%, signal=140%
PID_TCR_RAS_PATHWAY%MSIGDB_C2%PID_TCR_RAS_PATHWAY	13	-0.474126	-2.04597	0.00801603	0.13631	1	4110	tags=77%, list=30%, signal=109%
PID_BETA_CATENIN_DEG_PATHWAY%MSIGDB_C2%PID_BETA_CATENIN_DEG_PATHWAY	17	-0.410451	-2.04443	0.0116279	0.136234	1	5751	tags=82%, list=41%, signal=140%
CONSTITUTIVE SIGNALING BY NOTCH1 HD+PEST DOMAIN MUTANTS%REACTOME%R-HSA-2894862.1	51	-0.241372	-2.04103	0	0.137747	1	6744	tags=73%, list=49%, signal=140%
HALLMARK_P53_PATHWAY%MSIGDB_C2%HALLMARK_P53_PATHWAY	163	-0.137702	-2.03296	0.00601202	0.143017	1	3909	tags=42%, list=28%, signal=57%
CELL CYCLE G1/S PHASE TRANSITION%GOBP%GO:0044843	63	-0.21869	-2.03136	0.00406504	0.142974	1	6243	tags=67%, list=45%, signal=120%
BIOCARTA_CACAM_PATHWAY%MSIGDB_C2%BIOCARTA_CACAM_PATHWAY	10	-0.521421	-2.02999	0.0019685	0.142806	1	2489	tags=70%, list=18%, signal=85%
CONNECTIVE TISSUE DEVELOPMENT%GOBP%GO:0061448	134	-0.153104	-2.02787	0.00862069	0.14325	1	7127	tags=66%, list=51%, signal=135%
NOTCH%NETPATH%NOTCH	69	-0.215096	-2.02786	0.00612245	0.141911	1	7100	tags=72%, list=51%, signal=147%
INTRINSIC APOPTOTIC SIGNALING PATHWAY BY P53 CLASS MEDIATOR%GOBP%GO:0072332	48	-0.240967	-2.02398	0.00598802	0.144057	1	6800	tags=73%, list=49%, signal=142%
NEGATIVE REGULATION OF TUMOR NECROSIS FACTOR PRODUCTION%GOBP%GO:0032720	22	-0.35784	-2.02374	0	0.142928	1	6409	tags=82%, list=46%, signal=152%
NEGATIVE REGULATION OF CARDIOCYTE DIFFERENTIATION%GOBP%GO:1905208	15	-0.428312	-2.0195	0.006	0.145514	1	5175	tags=80%, list=37%, signal=127%
PID_CD8_TCR_DOWNSTREAM_PATHWAY%MSIGDB_C2%PID_CD8_TCR_DOWNSTREAM_PATHWAY	30	-0.311115	-2.01936	0.00785855	0.144322	1	5417	tags=70%, list=39%, signal=114%
REGULATION OF TP53 EXPRESSION AND DEGRADATION%REACTOME%R-HSA-6806003.1	30	-0.309774	-2.01666	0.00578035	0.145334	1	2655	tags=50%, list=19%, signal=62%
CARDIAC MUSCLE CELL DIFFERENTIATION%GOBP%GO:0055007	62	-0.216562	-2.01659	0.00195695	0.144145	1	5749	tags=63%, list=41%, signal=107%
CARBOHYDRATE HOMEOSTASIS%GOBP%GO:0033500	120	-0.155509	-2.01622	0.00401606	0.143227	1	7358	tags=68%, list=53%, signal=144%
REELIN SIGNALING PATHWAY%PATHWAY INTERACTION DATABASE NCI-NATURE CURATED DATA%REELIN SIGNALING PATHWAY	26	-0.327728	-2.01603	0.0019802	0.142163	1	5613	tags=73%, list=40%, signal=122%
HISTONE H3-K9 MODIFICATION%GOBP%GO:0061647	14	-0.456168	-2.0149	0	0.142029	1	3596	tags=71%, list=26%, signal=96%
SOMITOGENESIS%GOBP%GO:0001756	42	-0.258258	-2.01345	0	0.141944	1	6352	tags=71%, list=46%, signal=131%
RESPONSE TO MURAMYL DIPEPTIDE%GOBP%GO:0032495	13	-0.457645	-2.01117	0.00402414	0.142919	1	2200	tags=62%, list=16%, signal=73%
GLUCOSE HOMEOSTASIS%GOBP%GO:0042593	120	-0.155509	-2.00811	0.00769231	0.144727	1	7358	tags=68%, list=53%, signal=144%
SIGNALING BY NOTCH1 HD+PEST DOMAIN MUTANTS IN CANCER%REACTOME%R-HSA-2894858.1	51	-0.241372	-2.00708	0.00194553	0.144318	1	6744	tags=73%, list=49%, signal=140%
NEGATIVE REGULATION OF DNA METABOLIC PROCESS%GOBP%GO:0051053	103	-0.169462	-2.00665	0.00618557	0.143517	1	7516	tags=71%, list=54%, signal=153%
REGULATION OF TOR SIGNALING%GOBP%GO:0032006	82	-0.18898	-2.00261	0.00396825	0.145839	1	5697	tags=60%, list=41%, signal=101%
RHYTHMIC BEHAVIOR%GOBP%GO:0007622	18	-0.392974	-2.0002	0.00404858	0.146403	1	5358	tags=78%, list=39%, signal=126%
GERM CELL DEVELOPMENT%GOBP%GO:0007281	125	-0.157718	-1.99575	0.00821355	0.14915	1	7282	tags=68%, list=52%, signal=142%
POSITIVE REGULATION OF HEART CONTRACTION%GOBP%GO:0045823	24	-0.346216	-1.99512	0.00773694	0.148589	1	7361	tags=88%, list=53%, signal=186%
SKELETAL MUSCLE ORGAN DEVELOPMENT%GOBP%GO:0060538	95	-0.173	-1.99314	0.0039604	0.149015	1	9320	tags=84%, list=67%, signal=254%
BIOCARTA_MAPK_PATHWAY%MSIGDB_C2%BIOCARTA_MAPK_PATHWAY	83	-0.185839	-1.99183	0.00625	0.14899	1	5473	tags=58%, list=39%, signal=95%
NEGATIVE REGULATION OF DENDRITE DEVELOPMENT%GOBP%GO:2000171	33	-0.290675	-1.9896	0.00592885	0.149764	1	5238	tags=67%, list=38%, signal=107%
TRAIL%IOB%TRAIL	46	-0.244559	-1.98949	0.00590551	0.148663	1	7795	tags=80%, list=56%, signal=182%
REGULATION OF CIRCADIAN RHYTHM%GOBP%GO:0042752	83	-0.187609	-1.98753	0.0078125	0.149312	1	4611	tags=52%, list=33%, signal=77%
PID_HDAC_CLASSIII_PATHWAY%MSIGDB_C2%PID_HDAC_CLASSIII_PATHWAY	22	-0.347617	-1.98622	0.00831601	0.149229	1	5287	tags=73%, list=38%, signal=117%
TP53 REGULATES TRANSCRIPTION OF CELL CYCLE GENES%REACTOME%R-HSA-6791312.3	39	-0.273631	-1.98514	0.00592885	0.149065	1	6902	tags=77%, list=50%, signal=152%
REGULATION OF SYNAPTIC VESICLE TRANSPORT%GOBP%GO:1902803	36	-0.284548	-1.98377	0.00427351	0.149183	1	7641	tags=83%, list=55%, signal=185%
PEPTIDYL-THREONINE DEPHOSPHORYLATION%GOBP%GO:0035970	12	-0.478931	-1.98099	0.01	0.150512	1	4934	tags=83%, list=35%, signal=129%
NEGATIVE REGULATION OF LIPID STORAGE%GOBP%GO:0010888	12	-0.476196	-1.98024	0.01	0.150009	1	4972	tags=83%, list=36%, signal=130%
NEGATIVE REGULATION OF TOR SIGNALING%GOBP%GO:0032007	40	-0.263338	-1.97942	0.00200401	0.149504	1	3997	tags=55%, list=29%, signal=77%
CONSTITUTIVE SIGNALING BY NOTCH1 PEST DOMAIN MUTANTS%REACTOME DATABASE ID RELEASE 62%2644606	51	-0.241372	-1.97702	0.0136452	0.150664	1	6744	tags=73%, list=49%, signal=140%
BIOCARTA_PTEN_PATHWAY%MSIGDB_C2%BIOCARTA_PTEN_PATHWAY	17	-0.393142	-1.97482	0.00606061	0.151476	1	7627	tags=94%, list=55%, signal=208%
G1/S TRANSITION OF MITOTIC CELL CYCLE%GOBP%GO:0000082	62	-0.213274	-1.97256	0.0114943	0.152485	1	6243	tags=66%, list=45%, signal=119%
REGULATION OF ACTIN NUCLEATION%GOBP%GO:0051125	17	-0.397175	-1.97065	0.00589391	0.153225	1	7571	tags=94%, list=54%, signal=206%
NEGATIVE REGULATION OF CARDIAC MUSCLE CELL DIFFERENTIATION%GOBP%GO:2000726	12	-0.461582	-1.96875	0.0094162	0.153992	1	5175	tags=83%, list=37%, signal=133%
SEGMENTATION%GOBP%GO:0035282	60	-0.210768	-1.96635	0.00603622	0.155207	1	6352	tags=67%, list=46%, signal=122%
INTRINSIC APOPTOTIC SIGNALING PATHWAY IN RESPONSE TO DNA DAMAGE BY P53 CLASS MEDIATOR%GOBP%GO:0042771	26	-0.319258	-1.96338	0.00406504	0.15678	1	6800	tags=81%, list=49%, signal=158%
NOREPINEPHRINE NEUROTRANSMITTER RELEASE CYCLE%REACTOME DATABASE ID RELEASE 62%181430	11	-0.485898	-1.96225	0.00796813	0.156807	1	5890	tags=91%, list=42%, signal=158%
BIOCARTA_PITX2_PATHWAY%MSIGDB_C2%BIOCARTA_PITX2_PATHWAY	13	-0.450042	-1.96156	0.00809717	0.156295	1	5514	tags=85%, list=40%, signal=140%
SKELETAL MUSCLE TISSUE DEVELOPMENT%GOBP%GO:0007519	90	-0.175292	-1.95942	0.004	0.157202	1	9320	tags=84%, list=67%, signal=255%
POSITIVE REGULATION OF CATION CHANNEL ACTIVITY%GOBP%GO:2001259	45	-0.250766	-1.95815	0.00849257	0.157298	1	2705	tags=44%, list=19%, signal=55%
SIGNALING EVENTS MEDIATED BY HDAC CLASS III%PATHWAY INTERACTION DATABASE NCI-NATURE CURATED DATA%SIGNALING EVENTS MEDIATED BY HDAC CLASS III	22	-0.347617	-1.95129	0.00790514	0.162502	1	5287	tags=73%, list=38%, signal=117%
NEGATIVE REGULATION OF CARDIAC MUSCLE TISSUE DEVELOPMENT%GOBP%GO:0055026	26	-0.320758	-1.94263	0.0102881	0.169915	1	5175	tags=69%, list=37%, signal=110%
PEPTIDYL-LYSINE MODIFICATION%GOBP%GO:0018205	193	-0.120779	-1.94144	0.00395257	0.169868	1	6053	tags=55%, list=44%, signal=97%
HDMS DEMETHYLATE HISTONES%REACTOME DATABASE ID RELEASE 62%3214842	20	-0.357124	-1.94081	0.0141129	0.169299	1	4080	tags=65%, list=29%, signal=92%
CELLULAR RESPONSE TO STEROID HORMONE STIMULUS%GOBP%GO:0071383	73	-0.193025	-1.93874	0.00200803	0.170162	1	5140	tags=56%, list=37%, signal=89%
MITOTIC NUCLEAR DIVISION%GOBP%GO:0140014	91	-0.174709	-1.93652	0.00409836	0.171441	1	9352	tags=85%, list=67%, signal=257%
ASSOCIATIVE LEARNING%GOBP%GO:0008306	77	-0.185583	-1.93478	0.0119048	0.172099	1	3213	tags=42%, list=23%, signal=54%
REGULATION OF ION TRANSMEMBRANE TRANSPORTER ACTIVITY%GOBP%GO:0032412	166	-0.126935	-1.93428	0.0101833	0.1714	1	3785	tags=40%, list=27%, signal=54%
MODULATION OF EXCITATORY POSTSYNAPTIC POTENTIAL%GOBP%GO:0098815	43	-0.256426	-1.93415	0.00598802	0.170399	1	7440	tags=79%, list=54%, signal=170%
ADIPOSE TISSUE DEVELOPMENT%GOBP%GO:0060612	29	-0.301176	-1.93272	0.00773694	0.17089	1	6849	tags=79%, list=49%, signal=156%
CANONICAL WNT SIGNALING PATHWAY%GOBP%GO:0060070	69	-0.195912	-1.93224	0.00845666	0.170295	1	4343	tags=51%, list=31%, signal=73%
HALLMARK_E2F_TARGETS%MSIGDB_C2%HALLMARK_E2F_TARGETS	156	-0.133771	-1.93118	0.00996016	0.170393	1	9837	tags=84%, list=71%, signal=284%
NUCLEAR DIVISION%GOBP%GO:0000280	158	-0.131695	-1.92549	0.016	0.174845	1	10070	tags=85%, list=72%, signal=306%
FACE MORPHOGENESIS%GOBP%GO:0060325	33	-0.27583	-1.92176	0.00395257	0.177719	1	4180	tags=58%, list=30%, signal=82%
REGULATION OF TP53 ACTIVITY THROUGH ACETYLATION%REACTOME%R-HSA-6804758.2	29	-0.304559	-1.92154	0.00395257	0.176811	1	4405	tags=62%, list=32%, signal=91%
REGULATION OF SYNAPTIC VESICLE CYCLE%GOBP%GO:0098693	41	-0.256112	-1.92053	0.0121704	0.176802	1	7641	tags=80%, list=55%, signal=178%
BIOCARTA_DEATH_PATHWAY%MSIGDB_C2%BIOCARTA_DEATH_PATHWAY	29	-0.297068	-1.91845	0	0.178116	1	6906	tags=79%, list=50%, signal=157%
BIOCARTA_GSK3_PATHWAY%MSIGDB_C2%BIOCARTA_GSK3_PATHWAY	23	-0.336098	-1.91779	0.0119284	0.177775	1	8030	tags=91%, list=58%, signal=216%
IL2%NETPATH%IL2	70	-0.19537	-1.91644	0.010101	0.178133	1	7825	tags=76%, list=56%, signal=172%
POSITIVE REGULATION OF ION TRANSMEMBRANE TRANSPORTER ACTIVITY%GOBP%GO:0032414	68	-0.195456	-1.91387	0.00809717	0.179747	1	3635	tags=46%, list=26%, signal=61%
NEDDYLATION%REACTOME%R-HSA-8951664.2	193	-0.119255	-1.91273	0.00595238	0.179829	1	10252	tags=85%, list=74%, signal=321%
MUSCLE ORGAN DEVELOPMENT%GOBP%GO:0007517	168	-0.126662	-1.91185	0.01	0.17974	1	1075	tags=20%, list=8%, signal=22%
NEGATIVE REGULATION OF MUSCLE HYPERTROPHY%GOBP%GO:0014741	20	-0.355777	-1.91126	0.00200803	0.179264	1	5489	tags=75%, list=39%, signal=124%
REGULATION OF RNA SPLICING%GOBP%GO:0043484	100	-0.160835	-1.91114	0.00574713	0.178312	1	7096	tags=67%, list=51%, signal=136%
LIPID TRANSLOCATION%GOBP%GO:0034204	11	-0.466024	-1.91065	0.00817996	0.177813	1	7430	tags=100%, list=53%, signal=215%
TP53 REGULATES TRANSCRIPTION OF GENES INVOLVED IN G2 CELL CYCLE ARREST%REACTOME%R-HSA-6804114.2	13	-0.444714	-1.9091	0.011583	0.17836	1	5588	tags=85%, list=40%, signal=141%
POTASSIUM ION TRANSPORT%GOBP%GO:0006813	96	-0.166895	-1.90316	0.00956023	0.18352	1	4793	tags=51%, list=34%, signal=77%
REGULATION OF PROTEIN SUMOYLATION%GOBP%GO:0033233	20	-0.35586	-1.903	0.00607288	0.182629	1	6183	tags=80%, list=44%, signal=144%
REGULATION OF MACROPHAGE DERIVED FOAM CELL DIFFERENTIATION%GOBP%GO:0010743	13	-0.434889	-1.90223	0.00792079	0.182342	1	4655	tags=77%, list=33%, signal=116%
REGULATION OF CARDIOCYTE DIFFERENTIATION%GOBP%GO:1905207	43	-0.243436	-1.90182	0.0175781	0.181765	1	9560	tags=93%, list=69%, signal=297%
REGULATION OF ENERGY HOMEOSTASIS%GOBP%GO:2000505	15	-0.416091	-1.90078	0.00742115	0.181782	1	3491	tags=67%, list=25%, signal=89%
SOMITE DEVELOPMENT%GOBP%GO:0061053	55	-0.216777	-1.89974	0.00803213	0.181779	1	6352	tags=67%, list=46%, signal=123%
CELLULAR RESPONSE TO DECREASED OXYGEN LEVELS%GOBP%GO:0036294	69	-0.193599	-1.89909	0.00746269	0.181343	1	4375	tags=51%, list=31%, signal=74%
DNA REPLICATION%GOBP%GO:0006260	97	-0.163368	-1.89467	0.00392927	0.184749	1	6202	tags=61%, list=45%, signal=109%
TRK RECEPTOR SIGNALING MEDIATED BY PI3K AND PLC-GAMMA%PATHWAY INTERACTION DATABASE NCI-NATURE CURATED DATA%TRK RECEPTOR SIGNALING MEDIATED BY PI3K AND PLC-GAMMA	31	-0.280642	-1.8927	0.00996016	0.185842	1	8217	tags=87%, list=59%, signal=212%
SKELETAL SYSTEM MORPHOGENESIS%GOBP%GO:0048705	147	-0.135211	-1.89216	0.00829876	0.185343	1	3532	tags=39%, list=25%, signal=51%
NEGATIVE REGULATION OF CELL GROWTH%GOBP%GO:0030308	133	-0.143352	-1.89088	0.0115163	0.185585	1	4090	tags=44%, list=29%, signal=61%
POSITIVE REGULATION OF PROTEASOMAL UBIQUITIN-DEPENDENT PROTEIN CATABOLIC PROCESS%GOBP%GO:0032436	70	-0.195995	-1.89019	0.00796813	0.185235	1	2851	tags=40%, list=21%, signal=50%
LEARNING%GOBP%GO:0007612	135	-0.137947	-1.88965	0.0120724	0.184736	1	3251	tags=37%, list=23%, signal=48%
HALLMARK_UV_RESPONSE_DN%MSIGDB_C2%HALLMARK_UV_RESPONSE_DN	133	-0.142176	-1.88831	0.00603622	0.185115	1	3479	tags=39%, list=25%, signal=52%
REGULATION OF MUSCLE TISSUE DEVELOPMENT%GOBP%GO:1901861	115	-0.150837	-1.88664	0.0063425	0.186029	1	5175	tags=52%, list=37%, signal=82%
GLOMERULUS VASCULATURE DEVELOPMENT%GOBP%GO:0072012	12	-0.443429	-1.8839	0.0169133	0.188095	1	3110	tags=67%, list=22%, signal=86%
PALATE DEVELOPMENT%GOBP%GO:0060021	72	-0.192966	-1.88154	0.0136986	0.189762	1	3125	tags=42%, list=22%, signal=53%
REGULATION OF TRANSMEMBRANE TRANSPORTER ACTIVITY%GOBP%GO:0022898	171	-0.121131	-1.88103	0.00607288	0.189281	1	3785	tags=39%, list=27%, signal=53%
GLOMERULUS MORPHOGENESIS%GOBP%GO:0072102	10	-0.480753	-1.87915	0.00803213	0.190197	1	3054	tags=70%, list=22%, signal=90%
CELL CYCLE DNA REPLICATION%GOBP%GO:0044786	13	-0.433483	-1.87561	0.00195312	0.193204	1	5744	tags=85%, list=41%, signal=144%
CIRCADIAN BEHAVIOR%GOBP%GO:0048512	17	-0.379858	-1.87442	0.0105485	0.193546	1	5358	tags=76%, list=39%, signal=124%
POSITIVE REGULATION OF MRNA CATABOLIC PROCESS%GOBP%GO:0061014	33	-0.274268	-1.86726	0.00833333	0.200475	1	8836	tags=91%, list=64%, signal=249%
HISTONE DEMETHYLATION%GOBP%GO:0016577	23	-0.324289	-1.86041	0.00753296	0.206865	1	5776	tags=74%, list=42%, signal=126%
REGULATION OF TP53 DEGRADATION%REACTOME DATABASE ID RELEASE 62%6804757	29	-0.292475	-1.85937	0.0100806	0.207048	1	2655	tags=48%, list=19%, signal=60%
CCR7%IOB%CCR7	17	-0.367865	-1.85408	0.0120724	0.211983	1	7978	tags=94%, list=57%, signal=221%
RESPONSE TO STARVATION%GOBP%GO:0042594	120	-0.146407	-1.85171	0.0190275	0.213694	1	4587	tags=48%, list=33%, signal=70%
CELLULAR RESPONSE TO HYPOXIA%GOBP%GO:0071456	65	-0.193991	-1.8499	0.0126316	0.214901	1	4375	tags=51%, list=31%, signal=74%
NUCLEUS ORGANIZATION%GOBP%GO:0006997	97	-0.162324	-1.84966	0.011811	0.214133	1	9513	tags=85%, list=68%, signal=266%
PID_REELIN_PATHWAY%MSIGDB_C2%PID_REELIN_PATHWAY	27	-0.300634	-1.84827	0.0120482	0.21451	1	5613	tags=70%, list=40%, signal=118%
PID_ERBB2_ERBB3_PATHWAY%MSIGDB_C2%PID_ERBB2_ERBB3_PATHWAY	41	-0.242838	-1.84687	0.00396825	0.21518	1	7825	tags=80%, list=56%, signal=184%
BIOCARTA_GH_PATHWAY%MSIGDB_C2%BIOCARTA_GH_PATHWAY	24	-0.326278	-1.84578	0.0134875	0.21538	1	8217	tags=92%, list=59%, signal=224%
OXIDATIVE STRESS INDUCED SENESCENCE%REACTOME DATABASE ID RELEASE 62%2559580	62	-0.196387	-1.84535	0.0212766	0.214827	1	5804	tags=61%, list=42%, signal=105%
REGULATION OF NEUROTRANSMITTER SECRETION%GOBP%GO:0046928	54	-0.210555	-1.84468	0.0144628	0.214718	1	7641	tags=76%, list=55%, signal=168%
PROTEIN METHYLATION%GOBP%GO:0006479	90	-0.160238	-1.84404	0.00996016	0.214425	1	5666	tags=57%, list=41%, signal=95%
NEGATIVE REGULATION OF TUMOR NECROSIS FACTOR SUPERFAMILY CYTOKINE PRODUCTION%GOBP%GO:1903556	23	-0.322234	-1.8423	0.0165631	0.215238	1	6409	tags=78%, list=46%, signal=145%
TGF-BETA SIGNALING PATHWAY%PANTHER PATHWAY%P00052	64	-0.193615	-1.84179	0.00589391	0.214791	1	5142	tags=56%, list=37%, signal=89%
CXCR3-MEDIATED SIGNALING EVENTS%PATHWAY INTERACTION DATABASE NCI-NATURE CURATED DATA%CXCR3-MEDIATED SIGNALING EVENTS	31	-0.27657	-1.84145	0.0102881	0.214119	1	7825	tags=84%, list=56%, signal=191%
UB-SPECIFIC PROCESSING PROTEASES%REACTOME DATABASE ID RELEASE 62%5689880	144	-0.130139	-1.83895	0.00982318	0.216094	1	10279	tags=87%, list=74%, signal=330%
ERBB2 ERBB3 SIGNALING EVENTS%PATHWAY INTERACTION DATABASE NCI-NATURE CURATED DATA%ERBB2 ERBB3 SIGNALING EVENTS	38	-0.253727	-1.83634	0.0117188	0.218272	1	7825	tags=82%, list=56%, signal=186%
CELL MATURATION%GOBP%GO:0048469	85	-0.167087	-1.8343	0.00978474	0.219498	1	2272	tags=33%, list=16%, signal=39%
CEREBRAL CORTEX DEVELOPMENT%GOBP%GO:0021987	96	-0.15601	-1.83412	0.0170576	0.218698	1	4364	tags=47%, list=31%, signal=68%
HEAD MORPHOGENESIS%GOBP%GO:0060323	36	-0.25914	-1.83395	0.0203252	0.217875	1	3359	tags=50%, list=24%, signal=66%
CENTRAL NERVOUS SYSTEM PROJECTION NEURON AXONOGENESIS%GOBP%GO:0021952	28	-0.285308	-1.83319	0.0123203	0.217661	1	4980	tags=64%, list=36%, signal=100%
INNER CELL MASS CELL PROLIFERATION%GOBP%GO:0001833	13	-0.407532	-1.83266	0.0137255	0.217413	1	5035	tags=77%, list=36%, signal=120%
BIOCARTA_CARM_ER_PATHWAY%MSIGDB_C2%BIOCARTA_CARM_ER_PATHWAY	33	-0.274447	-1.83005	0.00838574	0.21956	1	6727	tags=76%, list=48%, signal=146%
REGULATION OF CYCLIN-DEPENDENT PROTEIN SERINE/THREONINE KINASE ACTIVITY%GOBP%GO:0000079	54	-0.207027	-1.82982	0.0199203	0.218837	1	3313	tags=44%, list=24%, signal=58%
PID_PI3K_PLC_TRK_PATHWAY%MSIGDB_C2%PID_PI3K_PLC_TRK_PATHWAY	31	-0.280642	-1.82945	0.0123967	0.218227	1	8217	tags=87%, list=59%, signal=212%
BASIGIN INTERACTIONS%REACTOME DATABASE ID RELEASE 62%210991	21	-0.329399	-1.82808	0.0227743	0.218995	1	5359	tags=71%, list=39%, signal=116%
CELLULAR RESPONSE TO NUTRIENT LEVELS%GOBP%GO:0031669	119	-0.144497	-1.82688	0.0185185	0.219438	1	5136	tags=51%, list=37%, signal=81%
POSITIVE REGULATION OF POTASSIUM ION TRANSMEMBRANE TRANSPORTER ACTIVITY%GOBP%GO:1901018	17	-0.361651	-1.82596	0.0141414	0.219667	1	4793	tags=71%, list=34%, signal=108%
GLIOGENESIS%GOBP%GO:0042063	175	-0.116953	-1.82571	0.01417	0.21899	1	4195	tags=42%, list=30%, signal=59%
PHOSPHOLIPID TRANSLOCATION%GOBP%GO:0045332	10	-0.46599	-1.82288	0.00793651	0.221159	1	7430	tags=100%, list=53%, signal=215%
NEGATIVE REGULATION OF ORGANELLE ASSEMBLY%GOBP%GO:1902116	26	-0.30147	-1.82167	0.0209644	0.221728	1	2769	tags=50%, list=20%, signal=62%
CELLULAR SENESCENCE%REACTOME DATABASE ID RELEASE 62%2559583	120	-0.14443	-1.82079	0.0200803	0.221815	1	8901	tags=78%, list=64%, signal=216%
REGULATION OF MUSCLE ORGAN DEVELOPMENT%GOBP%GO:0048634	114	-0.146596	-1.82025	0.008	0.221499	1	5175	tags=52%, list=37%, signal=82%
NEGATIVE REGULATION OF STRIATED MUSCLE CELL DIFFERENTIATION%GOBP%GO:0051154	25	-0.30571	-1.81955	0.016	0.221265	1	7993	tags=88%, list=57%, signal=207%
POSITIVE REGULATION OF TRANSCRIPTION FROM RNA POLYMERASE II PROMOTER INVOLVED IN CELLULAR RESPONSE TO CHEMICAL STIMULUS%GOBP%GO:1901522	24	-0.303312	-1.81919	0.0156556	0.220771	1	5060	tags=67%, list=36%, signal=105%
CELL DIFFERENTIATION IN HINDBRAIN%GOBP%GO:0021533	20	-0.335886	-1.81821	0.0168776	0.221042	1	5070	tags=70%, list=36%, signal=110%
ACTIVATION OF THE AP-1 FAMILY OF TRANSCRIPTION FACTORS%REACTOME DATABASE ID RELEASE 62%450341	10	-0.463687	-1.8167	0.0181818	0.22182	1	7462	tags=100%, list=54%, signal=216%
EPITHELIAL CELL FATE COMMITMENT%GOBP%GO:0072148	15	-0.399323	-1.81648	0.0200803	0.221202	1	2797	tags=60%, list=20%, signal=75%
ANTERIOR/POSTERIOR PATTERN SPECIFICATION%GOBP%GO:0009952	124	-0.137742	-1.81376	0.0167015	0.223529	1	6400	tags=60%, list=46%, signal=110%
POSITIVE REGULATION OF POTASSIUM ION TRANSPORT%GOBP%GO:0043268	33	-0.272485	-1.81294	0.0161943	0.223458	1	5069	tags=64%, list=36%, signal=100%
CEREBELLAR CORTEX FORMATION%GOBP%GO:0021697	23	-0.311646	-1.81226	0.0203666	0.223307	1	5347	tags=70%, list=38%, signal=113%
LGI-ADAM INTERACTIONS%REACTOME%R-HSA-5682910.2	14	-0.394089	-1.81001	0.0161616	0.2252	1	1479	tags=50%, list=11%, signal=56%
P53 PATHWAY%PATHWAY INTERACTION DATABASE NCI-NATURE CURATED DATA%P53 PATHWAY	50	-0.214753	-1.80714	0.00614754	0.227765	1	6202	tags=66%, list=45%, signal=119%
PROTEIN AUTOPHOSPHORYLATION%GOBP%GO:0046777	166	-0.11955	-1.80582	0.0131579	0.228497	1	5394	tags=51%, list=39%, signal=82%
POSITIVE REGULATION OF TRANSPORTER ACTIVITY%GOBP%GO:0032411	75	-0.177489	-1.80293	0.0228571	0.231163	1	3664	tags=44%, list=26%, signal=59%
NEGATIVE REGULATION OF CIRCADIAN RHYTHM%GOBP%GO:0042754	13	-0.413862	-1.80083	0.0164609	0.232663	1	7086	tags=92%, list=51%, signal=188%
NUCLEAR TRANSPORT%GOBP%GO:0051169	192	-0.111976	-1.80055	0.0176125	0.232001	1	9255	tags=78%, list=67%, signal=229%
PLATELET-DERIVED GROWTH FACTOR RECEPTOR SIGNALING PATHWAY%GOBP%GO:0048008	36	-0.249247	-1.79984	0.0116505	0.231928	1	3110	tags=47%, list=22%, signal=61%
FAT CELL DIFFERENTIATION%GOBP%GO:0045444	98	-0.158042	-1.79945	0.0189036	0.231445	1	6615	tags=63%, list=48%, signal=120%
PLATELET AGGREGATION%GOBP%GO:0070527	31	-0.266666	-1.79782	0.012685	0.232621	1	4823	tags=61%, list=35%, signal=94%
BIOCARTA_EIF4_PATHWAY%MSIGDB_C2%BIOCARTA_EIF4_PATHWAY	23	-0.307317	-1.79593	0.0230126	0.234123	1	7825	tags=87%, list=56%, signal=199%
REGULATION OF CELLULAR CARBOHYDRATE METABOLIC PROCESS%GOBP%GO:0010675	103	-0.152505	-1.79487	0.00976562	0.234453	1	7885	tags=72%, list=57%, signal=165%
MTOR SIGNALING PATHWAY%PATHWAY INTERACTION DATABASE NCI-NATURE CURATED DATA%MTOR SIGNALING PATHWAY	60	-0.197478	-1.79438	0.00653595	0.234097	1	8158	tags=78%, list=59%, signal=189%
CELLULAR RESPONSE TO STARVATION%GOBP%GO:0009267	107	-0.147917	-1.79316	0.0157171	0.234681	1	4587	tags=48%, list=33%, signal=71%
TRANSCRIPTION FROM RNA POLYMERASE II PROMOTER%GOBP%GO:0006366	148	-0.126724	-1.79248	0.0240481	0.234543	1	10470	tags=88%, list=75%, signal=352%
B CELL HOMEOSTASIS%GOBP%GO:0001782	26	-0.297218	-1.79246	0.0120482	0.233648	1	2828	tags=50%, list=20%, signal=63%
INSULIN SECRETION%GOBP%GO:0030073	29	-0.273752	-1.79071	0.0145833	0.234977	1	4353	tags=59%, list=31%, signal=85%
PID_ERBB4_PATHWAY%MSIGDB_C2%PID_ERBB4_PATHWAY	33	-0.261795	-1.78995	0.0236686	0.234986	1	9009	tags=91%, list=65%, signal=258%
NEURAL TUBE DEVELOPMENT%GOBP%GO:0021915	148	-0.123876	-1.78942	0.0159046	0.23468	1	7691	tags=68%, list=55%, signal=150%
SUMOYLATION OF CHROMATIN ORGANIZATION PROTEINS%REACTOME DATABASE ID RELEASE 62%4551638	47	-0.221081	-1.78752	0.0141414	0.236165	1	7291	tags=74%, list=52%, signal=156%
NUCLEAR DNA REPLICATION%GOBP%GO:0033260	12	-0.42062	-1.78746	0.017341	0.235345	1	5744	tags=83%, list=41%, signal=142%
CELLULAR COMPONENT ASSEMBLY INVOLVED IN MORPHOGENESIS%GOBP%GO:0010927	56	-0.203369	-1.78731	0.00801603	0.234652	1	8357	tags=80%, list=60%, signal=201%
REGULATION OF GLUCONEOGENESIS%GOBP%GO:0006111	29	-0.282953	-1.78686	0.0198807	0.23422	1	6143	tags=72%, list=44%, signal=129%
REGULATION OF SYNAPTIC PLASTICITY%GOBP%GO:0048167	177	-0.114833	-1.78673	0.0182927	0.233434	1	4473	tags=44%, list=32%, signal=63%
NEGATIVE REGULATION OF RHO PROTEIN SIGNAL TRANSDUCTION%GOBP%GO:0035024	18	-0.355552	-1.78528	0.00603622	0.234489	1	6650	tags=83%, list=48%, signal=160%
PID_P53_REGULATION_PATHWAY%MSIGDB_C2%PID_P53_REGULATION_PATHWAY	50	-0.214753	-1.78424	0.0223577	0.235045	1	6202	tags=66%, list=45%, signal=119%
SYNTHESIS OF PIPS AT THE EARLY ENDOSOME MEMBRANE%REACTOME%R-HSA-1660516.7	16	-0.377786	-1.78285	0.0252918	0.235932	1	4313	tags=69%, list=31%, signal=100%
PROTEIN ALKYLATION%GOBP%GO:0008213	90	-0.160238	-1.78253	0.0140281	0.235473	1	5666	tags=57%, list=41%, signal=95%
NEGATIVE REGULATION OF CARDIAC MUSCLE HYPERTROPHY%GOBP%GO:0010614	19	-0.342575	-1.78225	0.0171429	0.234914	1	5489	tags=74%, list=39%, signal=122%
POLO-LIKE KINASE MEDIATED EVENTS%REACTOME DATABASE ID RELEASE 62%156711	12	-0.427975	-1.78216	0.0147992	0.23414	1	7959	tags=100%, list=57%, signal=234%
PROTEIN UBIQUITINATION INVOLVED IN UBIQUITIN-DEPENDENT PROTEIN CATABOLIC PROCESS%GOBP%GO:0042787	101	-0.151858	-1.77917	0.0161616	0.236919	1	5476	tags=54%, list=39%, signal=89%
NEGATIVE REGULATION OF CYCLIN-DEPENDENT PROTEIN SERINE/THREONINE KINASE ACTIVITY%GOBP%GO:0045736	19	-0.337465	-1.77881	0.0173077	0.236481	1	2633	tags=53%, list=19%, signal=65%
RESPONSE TO X-RAY%GOBP%GO:0010165	20	-0.336988	-1.77835	0.0174757	0.236152	1	6445	tags=80%, list=46%, signal=149%
REGULATION OF ANDROGEN RECEPTOR ACTIVITY%PATHWAY INTERACTION DATABASE NCI-NATURE CURATED DATA%REGULATION OF ANDROGEN RECEPTOR ACTIVITY	45	-0.221427	-1.77536	0.0161616	0.239172	1	7128	tags=73%, list=51%, signal=150%
TRK RECEPTOR SIGNALING MEDIATED BY THE MAPK PATHWAY%PATHWAY INTERACTION DATABASE NCI-NATURE CURATED DATA%TRK RECEPTOR SIGNALING MEDIATED BY THE MAPK PATHWAY	31	-0.263997	-1.77426	0.0158416	0.239635	1	5757	tags=68%, list=41%, signal=115%
LOCOMOTOR RHYTHM%GOBP%GO:0045475	11	-0.439769	-1.7738	0.0155642	0.239327	1	4003	tags=73%, list=29%, signal=102%
POSITIVE REGULATION OF PROTEASOMAL PROTEIN CATABOLIC PROCESS%GOBP%GO:1901800	84	-0.165053	-1.77301	0.0198807	0.239509	1	2851	tags=37%, list=21%, signal=46%
RNA POLYMERASE I TRANSCRIPTION INITIATION%REACTOME%R-HSA-73762.3	44	-0.2242	-1.77153	0.0144928	0.240448	1	8269	tags=82%, list=59%, signal=201%
PRE-NOTCH TRANSCRIPTION AND TRANSLATION%REACTOME DATABASE ID RELEASE 62%1912408	28	-0.282873	-1.77135	0.0144928	0.239778	1	7993	tags=86%, list=57%, signal=201%
REGULATION OF KIT SIGNALING%REACTOME DATABASE ID RELEASE 62%1433559	11	-0.426949	-1.77084	0.0289256	0.239583	1	5445	tags=82%, list=39%, signal=134%
PI3K AKT SIGNALING IN CANCER%REACTOME DATABASE ID RELEASE 62%2219528	57	-0.199936	-1.77082	0.0137525	0.238727	1	7477	tags=74%, list=54%, signal=159%
REGULATION OF CYTOPLASMIC TRANSLATION%GOBP%GO:2000765	18	-0.345961	-1.76555	0.0184805	0.244444	1	4466	tags=67%, list=32%, signal=98%
REGULATION OF POSTSYNAPTIC MEMBRANE POTENTIAL%GOBP%GO:0060078	42	-0.231554	-1.76551	0.0220884	0.243624	1	4736	tags=57%, list=34%, signal=86%
MESONEPHRIC TUBULE DEVELOPMENT%GOBP%GO:0072164	65	-0.186589	-1.76543	0.00831601	0.242834	1	5333	tags=57%, list=38%, signal=92%
MESONEPHRIC EPITHELIUM DEVELOPMENT%GOBP%GO:0072163	65	-0.186589	-1.76113	0.0195312	0.247666	1	5333	tags=57%, list=38%, signal=92%
NEGATIVE REGULATION OF CYCLIN-DEPENDENT PROTEIN KINASE ACTIVITY%GOBP%GO:1904030	19	-0.337465	-1.76109	0.014553	0.246824	1	2633	tags=53%, list=19%, signal=65%
KITRECEPTOR%NETPATH%KITRECEPTOR	91	-0.157331	-1.76053	0.0273973	0.246623	1	8217	tags=75%, list=59%, signal=182%
FLK2 FLT3%IOB%FLK2 FLT3	22	-0.304746	-1.76011	0.0230608	0.246365	1	7146	tags=82%, list=51%, signal=168%
HISTONE LYSINE DEMETHYLATION%GOBP%GO:0070076	22	-0.312389	-1.75918	0.0199601	0.246721	1	5776	tags=73%, list=42%, signal=124%
HINDBRAIN DEVELOPMENT%GOBP%GO:0030902	122	-0.135504	-1.75864	0.0159681	0.246586	1	5427	tags=52%, list=39%, signal=85%
INTERFERON-GAMMA SIGNALING PATHWAY%PANTHER PATHWAY%P00035	25	-0.28366	-1.75846	0.00984252	0.245939	1	8299	tags=88%, list=60%, signal=218%
PID_AR_TF_PATHWAY%MSIGDB_C2%PID_AR_TF_PATHWAY	45	-0.221427	-1.75736	0.0227743	0.246439	1	7128	tags=73%, list=51%, signal=150%
REGULATION OF DNA BINDING%GOBP%GO:0051101	83	-0.166491	-1.75687	0.0152091	0.246103	1	8923	tags=81%, list=64%, signal=224%
MULTICELLULAR ORGANISM GROWTH%GOBP%GO:0035264	93	-0.15751	-1.75438	0.0159681	0.248625	1	5749	tags=57%, list=41%, signal=97%
HISTONE METHYLATION%GOBP%GO:0016571	62	-0.190156	-1.75415	0.0264228	0.248082	1	5666	tags=60%, list=41%, signal=100%
NUCLEOCYTOPLASMIC TRANSPORT%GOBP%GO:0006913	190	-0.10957	-1.75382	0.0222222	0.247616	1	9255	tags=77%, list=67%, signal=228%
REGULATION OF NEUROTRANSMITTER TRANSPORT%GOBP%GO:0051588	61	-0.189013	-1.75353	0.0163265	0.24719	1	7641	tags=74%, list=55%, signal=163%
REGULATION OF HETEROTYPIC CELL-CELL ADHESION%GOBP%GO:0034114	11	-0.435012	-1.75308	0.0264151	0.246856	1	5333	tags=82%, list=38%, signal=133%
REGULATION OF DENDRITIC SPINE DEVELOPMENT%GOBP%GO:0060998	80	-0.166715	-1.75192	0.012766	0.247514	1	4648	tags=50%, list=33%, signal=75%
REGULATION OF DENDRITE DEVELOPMENT%GOBP%GO:0050773	158	-0.120083	-1.75047	0.0213178	0.248434	1	4774	tags=46%, list=34%, signal=70%
PTEN REGULATION%REACTOME%R-HSA-6807070.2	123	-0.133779	-1.74836	0.0232558	0.250361	1	10252	tags=87%, list=74%, signal=328%
E2F TRANSCRIPTION FACTOR NETWORK%PATHWAY INTERACTION DATABASE NCI-NATURE CURATED DATA%E2F TRANSCRIPTION FACTOR NETWORK	56	-0.197259	-1.74757	0.0242424	0.250543	1	6952	tags=70%, list=50%, signal=139%
URETERIC BUD DEVELOPMENT%GOBP%GO:0001657	65	-0.186589	-1.74555	0.0288066	0.252273	1	5333	tags=57%, list=38%, signal=92%
SMOOTH MUSCLE TISSUE DEVELOPMENT%GOBP%GO:0048745	19	-0.329615	-1.74519	0.0180361	0.251903	1	2742	tags=53%, list=20%, signal=65%
DEGRADATION OF BETA CATENIN%PATHWAY INTERACTION DATABASE NCI-NATURE CURATED DATA%DEGRADATION OF BETA CATENIN	17	-0.351556	-1.74497	0.0278884	0.251364	1	5751	tags=76%, list=41%, signal=130%
PROTEIN LOCALIZATION TO PRE-AUTOPHAGOSOMAL STRUCTURE%GOBP%GO:0034497	12	-0.408682	-1.74442	0.0181087	0.251343	1	8227	tags=100%, list=59%, signal=245%
REGULATION OF PROTEOLYSIS INVOLVED IN CELLULAR PROTEIN CATABOLIC PROCESS%GOBP%GO:1903050	163	-0.119021	-1.74301	0.0306122	0.252282	1	10051	tags=84%, list=72%, signal=300%
KITRECEPTOR%IOB%KITRECEPTOR	79	-0.169505	-1.74222	0.0212355	0.252501	1	8217	tags=76%, list=59%, signal=185%
IL1%NETPATH%IL1	59	-0.194332	-1.73982	0.0181818	0.254831	1	7679	tags=75%, list=55%, signal=166%
PID_CXCR3_PATHWAY%MSIGDB_C2%PID_CXCR3_PATHWAY	35	-0.251632	-1.73947	0.0235756	0.254476	1	8031	tags=83%, list=58%, signal=196%
PEPTIDE HORMONE SECRETION%GOBP%GO:0030072	38	-0.240262	-1.73866	0.0217822	0.254767	1	4353	tags=55%, list=31%, signal=80%
KIDNEY DEVELOPMENT%GOBP%GO:0001822	191	-0.108444	-1.73599	0.0201207	0.257472	1	4774	tags=45%, list=34%, signal=68%
REGULATION OF VIRAL-INDUCED CYTOPLASMIC PATTERN RECOGNITION RECEPTOR SIGNALING PATHWAY%GOBP%GO:0039531	13	-0.40324	-1.73538	0.0201207	0.257384	1	8303	tags=100%, list=60%, signal=248%
REGULATION OF TRANSPORTER ACTIVITY%GOBP%GO:0032409	181	-0.110482	-1.73498	0.0287474	0.257017	1	3785	tags=38%, list=27%, signal=52%
BIOCARTA_BCELLSURVIVAL_PATHWAY%MSIGDB_C2%BIOCARTA_BCELLSURVIVAL_PATHWAY	15	-0.370977	-1.73455	0.034	0.256763	1	7825	tags=93%, list=56%, signal=213%
NEGATIVE REGULATION OF NEURON PROJECTION REGENERATION%GOBP%GO:0070571	15	-0.37475	-1.73423	0.022869	0.256379	1	4992	tags=73%, list=36%, signal=114%
BODY MORPHOGENESIS%GOBP%GO:0010171	46	-0.215904	-1.7336	0.0262626	0.256314	1	3054	tags=43%, list=22%, signal=56%
DOWNSTREAM SIGNALING IN NAIVE CD8+ T CELLS%PATHWAY INTERACTION DATABASE NCI-NATURE CURATED DATA%DOWNSTREAM SIGNALING IN NAIVE CD8+ T CELLS	27	-0.287888	-1.73282	0.0382294	0.256524	1	4760	tags=63%, list=34%, signal=96%
IL6%NETPATH%IL6	76	-0.167092	-1.73115	0.0183299	0.258027	1	7752	tags=72%, list=56%, signal=163%
REGULATION OF TRANSCRIPTION INVOLVED IN G1/S TRANSITION OF MITOTIC CELL CYCLE%GOBP%GO:0000083	11	-0.429331	-1.73039	0.026971	0.258177	1	4148	tags=73%, list=30%, signal=104%
REGULATION OF FIBROBLAST APOPTOTIC PROCESS%GOBP%GO:2000269	16	-0.36698	-1.72951	0.037422	0.258512	1	5332	tags=75%, list=38%, signal=122%
MESONEPHROS DEVELOPMENT%GOBP%GO:0001823	66	-0.177936	-1.72844	0.0213675	0.259113	1	5333	tags=56%, list=38%, signal=91%
PID_E2F_PATHWAY%MSIGDB_C2%PID_E2F_PATHWAY	56	-0.197259	-1.72667	0.0242915	0.260713	1	6952	tags=70%, list=50%, signal=139%
KIDNEY VASCULATURE DEVELOPMENT%GOBP%GO:0061440	13	-0.39213	-1.72648	0.0166667	0.260109	1	3110	tags=62%, list=22%, signal=79%
THYMUS DEVELOPMENT%GOBP%GO:0048538	39	-0.238374	-1.72263	0.0281125	0.264515	1	1687	tags=36%, list=12%, signal=41%
NUCLEUS LOCALIZATION%GOBP%GO:0051647	29	-0.271992	-1.72202	0.0143443	0.264581	1	3898	tags=55%, list=28%, signal=77%
ANATOMICAL STRUCTURE HOMEOSTASIS%GOBP%GO:0060249	194	-0.105195	-1.72129	0.0196078	0.26474	1	7517	tags=64%, list=54%, signal=138%
POSITIVE REGULATION OF CELLULAR PROTEIN CATABOLIC PROCESS%GOBP%GO:1903364	110	-0.141583	-1.72066	0.035124	0.264787	1	2851	tags=35%, list=21%, signal=43%
CELLULAR RESPONSE TO EXTRACELLULAR STIMULUS%GOBP%GO:0031668	138	-0.124646	-1.71994	0.0227743	0.265013	1	5136	tags=49%, list=37%, signal=77%
TSLP%NETPATH%TSLP	139	-0.13019	-1.71944	0.016	0.264834	1	7211	tags=65%, list=52%, signal=133%
REGULATION OF CELLULAR PROTEIN CATABOLIC PROCESS%GOBP%GO:1903362	189	-0.109308	-1.71605	0.0227743	0.268423	1	10051	tags=83%, list=72%, signal=296%
PRE-NOTCH EXPRESSION AND PROCESSING%REACTOME DATABASE ID RELEASE 62%1912422	41	-0.225741	-1.71555	0.0124224	0.268284	1	8062	tags=80%, list=58%, signal=191%
POSITIVE REGULATION OF MULTICELLULAR ORGANISMAL METABOLIC PROCESS%GOBP%GO:0044253	19	-0.319042	-1.71505	0.0277778	0.26815	1	5084	tags=68%, list=37%, signal=108%
STEROID HORMONE MEDIATED SIGNALING PATHWAY%GOBP%GO:0043401	50	-0.204656	-1.71338	0.0137255	0.269621	1	6898	tags=70%, list=50%, signal=138%
CARDIAC MUSCLE CELL DEVELOPMENT%GOBP%GO:0055013	37	-0.237372	-1.71283	0.0239044	0.269573	1	5352	tags=62%, list=38%, signal=101%
REGULATION OF MITOTIC NUCLEAR DIVISION%GOBP%GO:0007088	101	-0.145863	-1.71151	0.0230326	0.27047	1	9826	tags=85%, list=71%, signal=288%
REGULATION OF CYCLIN-DEPENDENT PROTEIN KINASE ACTIVITY%GOBP%GO:1904029	56	-0.191119	-1.7088	0.0179283	0.273321	1	3313	tags=43%, list=24%, signal=56%
REGULATION OF CELL PROLIFERATION INVOLVED IN KIDNEY DEVELOPMENT%GOBP%GO:1901722	10	-0.457022	-1.70735	0.0336842	0.274525	1	4774	tags=80%, list=34%, signal=122%
PEPTIDYL-THREONINE MODIFICATION%GOBP%GO:0018210	70	-0.176259	-1.70611	0.0330578	0.275527	1	5706	tags=59%, list=41%, signal=99%
MEMBRANE BIOGENESIS%GOBP%GO:0044091	30	-0.260645	-1.70584	0.0213675	0.275092	1	3800	tags=53%, list=27%, signal=73%
PROTEIN DEUBIQUITINATION%GOBP%GO:0016579	77	-0.164575	-1.70577	0.0183299	0.274348	1	9823	tags=87%, list=71%, signal=295%
INTRINSIC APOPTOTIC SIGNALING PATHWAY IN RESPONSE TO DNA DAMAGE%GOBP%GO:0008630	61	-0.182385	-1.70554	0.0246914	0.273867	1	9784	tags=89%, list=70%, signal=297%
REGULATION OF STRIATED MUSCLE TISSUE DEVELOPMENT%GOBP%GO:0016202	112	-0.137889	-1.70486	0.0214844	0.274016	1	5175	tags=51%, list=37%, signal=80%
GLUTAMATE NEUROTRANSMITTER RELEASE CYCLE%REACTOME%R-HSA-210500.3	18	-0.333989	-1.70467	0.0283976	0.27348	1	6177	tags=78%, list=44%, signal=140%
RENAL SYSTEM VASCULATURE DEVELOPMENT%GOBP%GO:0061437	13	-0.39213	-1.70352	0.0251451	0.274339	1	3110	tags=62%, list=22%, signal=79%
CELLULAR RESPONSE TO IONIZING RADIATION%GOBP%GO:0071479	49	-0.20631	-1.70308	0.0316832	0.274105	1	2250	tags=37%, list=16%, signal=44%
POSITIVE REGULATION OF GLIAL CELL DIFFERENTIATION%GOBP%GO:0045687	32	-0.24879	-1.70208	0.0328185	0.274708	1	3936	tags=53%, list=28%, signal=74%
SMAD2 SMAD3:SMAD4 HETEROTRIMER REGULATES TRANSCRIPTION%REACTOME%R-HSA-2173796.1	23	-0.298099	-1.70184	0.0346232	0.274198	1	6744	tags=78%, list=49%, signal=152%
MITOCHONDRIAL CALCIUM ION TRANSMEMBRANE TRANSPORT%GOBP%GO:0006851	13	-0.381431	-1.70128	0.0264766	0.274162	1	6467	tags=85%, list=47%, signal=158%
PID_MAPK_TRK_PATHWAY%MSIGDB_C2%PID_MAPK_TRK_PATHWAY	31	-0.263997	-1.70119	0.0397614	0.273543	1	5757	tags=68%, list=41%, signal=115%
HISTONE H4 DEACETYLATION%GOBP%GO:0070933	11	-0.423992	-1.70098	0.028169	0.273032	1	6750	tags=91%, list=49%, signal=177%
REGULATION OF GLUCOSE METABOLIC PROCESS%GOBP%GO:0010906	78	-0.164621	-1.70067	0.0329218	0.272694	1	7885	tags=73%, list=57%, signal=168%
CALCINEURIN-REGULATED NFAT-DEPENDENT TRANSCRIPTION IN LYMPHOCYTES%PATHWAY INTERACTION DATABASE NCI-NATURE CURATED DATA%CALCINEURIN-REGULATED NFAT-DEPENDENT TRANSCRIPTION IN LYMPHOCYTES	26	-0.285059	-1.69942	0.0135397	0.273597	1	2462	tags=46%, list=18%, signal=56%
MEMBRANE ASSEMBLY%GOBP%GO:0071709	23	-0.294108	-1.69918	0.0360721	0.273126	1	3777	tags=57%, list=27%, signal=77%
CONSTITUTIVE SIGNALING BY ABERRANT PI3K IN CANCER%REACTOME DATABASE ID RELEASE 62%2219530	33	-0.250748	-1.69846	0.0209125	0.27328	1	7477	tags=79%, list=54%, signal=170%
CELL SURFACE RECEPTOR SIGNALING PATHWAY INVOLVED IN CELL-CELL SIGNALING%GOBP%GO:1905114	149	-0.118539	-1.69765	0.0188285	0.273537	1	5742	tags=53%, list=41%, signal=89%
PHASE 0 - RAPID DEPOLARISATION%REACTOME%R-HSA-5576892.1	32	-0.247069	-1.69705	0.0303644	0.273596	1	2222	tags=41%, list=16%, signal=48%
POSITIVE REGULATION OF PROTEOLYSIS INVOLVED IN CELLULAR PROTEIN CATABOLIC PROCESS%GOBP%GO:1903052	95	-0.147313	-1.69254	0.0325203	0.279132	1	9382	tags=82%, list=67%, signal=251%
SYNTHESIS OF PIPS AT THE LATE ENDOSOME MEMBRANE%REACTOME%R-HSA-1660517.6	11	-0.417454	-1.69236	0.0263736	0.278633	1	4313	tags=73%, list=31%, signal=105%
G0 AND EARLY G1%REACTOME%R-HSA-1538133.3	23	-0.297663	-1.69129	0.025	0.279371	1	7959	tags=87%, list=57%, signal=203%
HISTONE H3-K9 METHYLATION%GOBP%GO:0051567	12	-0.408442	-1.6898	0.0242424	0.280654	1	3596	tags=67%, list=26%, signal=90%
PALLIUM DEVELOPMENT%GOBP%GO:0021543	130	-0.125821	-1.68937	0.0372549	0.280435	1	4364	tags=44%, list=31%, signal=63%
RESPONSE TO UV%GOBP%GO:0009411	115	-0.134551	-1.68752	0.0183299	0.282419	1	9510	tags=82%, list=68%, signal=257%
NEGATIVE REGULATION OF ACTIN FILAMENT BUNDLE ASSEMBLY%GOBP%GO:0032232	23	-0.298493	-1.6869	0.0304183	0.282428	1	7343	tags=83%, list=53%, signal=175%
LONG-TERM MEMORY%GOBP%GO:0007616	31	-0.253407	-1.68409	0.028	0.285499	1	3213	tags=48%, list=23%, signal=63%
RUNX3 REGULATES NOTCH SIGNALING%REACTOME%R-HSA-8941856.1	12	-0.395496	-1.68403	0.0319361	0.284793	1	6093	tags=83%, list=44%, signal=148%
POSITIVE REGULATION OF DENDRITE DEVELOPMENT%GOBP%GO:1900006	94	-0.147049	-1.6837	0.030888	0.284486	1	4774	tags=49%, list=34%, signal=74%
NEGATIVE REGULATION OF TYPE I INTERFERON PRODUCTION%GOBP%GO:0032480	19	-0.317655	-1.68348	0.0235546	0.283996	1	5835	tags=74%, list=42%, signal=127%
SISTER CHROMATID SEGREGATION%GOBP%GO:0000819	74	-0.166133	-1.68247	0.0313725	0.284645	1	9352	tags=84%, list=67%, signal=255%
ATF-2 TRANSCRIPTION FACTOR NETWORK%PATHWAY INTERACTION DATABASE NCI-NATURE CURATED DATA%ATF-2 TRANSCRIPTION FACTOR NETWORK	47	-0.206638	-1.68175	0.0462777	0.284865	1	3054	tags=43%, list=22%, signal=54%
POSITIVE REGULATION OF COLLAGEN BIOSYNTHETIC PROCESS%GOBP%GO:0032967	19	-0.319042	-1.67877	0.0209644	0.288439	1	5084	tags=68%, list=37%, signal=108%
INTRINSIC APOPTOTIC SIGNALING PATHWAY%GOBP%GO:0097193	124	-0.128127	-1.67823	0.0200803	0.288456	1	9784	tags=83%, list=70%, signal=278%
STRIATED MUSCLE CELL DIFFERENTIATION%GOBP%GO:0051146	136	-0.122447	-1.6782	0.0290456	0.287696	1	5369	tags=51%, list=39%, signal=82%
PDGFR-ALPHA SIGNALING PATHWAY%PATHWAY INTERACTION DATABASE NCI-NATURE CURATED DATA%PDGFR-ALPHA SIGNALING PATHWAY	19	-0.321415	-1.67818	0.0209644	0.286934	1	7978	tags=89%, list=57%, signal=210%
POSITIVE REGULATION OF COLLAGEN METABOLIC PROCESS%GOBP%GO:0010714	19	-0.319042	-1.67776	0.0308642	0.286687	1	5084	tags=68%, list=37%, signal=108%
CARDIAC CELL DEVELOPMENT%GOBP%GO:0055006	43	-0.220452	-1.67623	0.0427699	0.288149	1	5352	tags=60%, list=38%, signal=98%
NEGATIVE REGULATION OF DNA RECOMBINATION%GOBP%GO:0045910	23	-0.291326	-1.67623	0.0214008	0.28738	1	6838	tags=78%, list=49%, signal=154%
REGULATION OF CHROMATIN ORGANIZATION%GOBP%GO:1902275	132	-0.1258	-1.6754	0.0177866	0.28776	1	6800	tags=61%, list=49%, signal=119%
EXCITATORY POSTSYNAPTIC POTENTIAL%GOBP%GO:0060079	32	-0.25376	-1.67507	0.0368098	0.287517	1	4736	tags=59%, list=34%, signal=90%
METHYLATION%GOBP%GO:0032259	149	-0.116647	-1.67336	0.0403397	0.289256	1	10900	tags=90%, list=78%, signal=412%
DEADENYLATION-DEPENDENT MRNA DECAY%REACTOME DATABASE ID RELEASE 62%429914	54	-0.192537	-1.67088	0.0323887	0.292123	1	8148	tags=78%, list=59%, signal=187%
BIOCARTA_CDK5_PATHWAY%MSIGDB_C2%BIOCARTA_CDK5_PATHWAY	10	-0.430051	-1.66895	0.0243902	0.294146	1	6539	tags=90%, list=47%, signal=170%
FOXO FAMILY SIGNALING%PATHWAY INTERACTION DATABASE NCI-NATURE CURATED DATA%FOXO FAMILY SIGNALING	43	-0.215281	-1.66593	0.0445344	0.297882	1	5747	tags=63%, list=41%, signal=107%
PID_MTOR_4PATHWAY%MSIGDB_C2%PID_MTOR_4PATHWAY	63	-0.17889	-1.66418	0.0270793	0.299677	1	4587	tags=51%, list=33%, signal=75%
REGULATION OF VESICLE FUSION%GOBP%GO:0031338	53	-0.193227	-1.66322	0.017341	0.300295	1	7293	tags=72%, list=52%, signal=150%
CARBOHYDRATE TRANSPORT%GOBP%GO:0008643	35	-0.23542	-1.66249	0.0265849	0.300578	1	5078	tags=60%, list=37%, signal=94%
NEGATIVE REGULATION OF CELLULAR CARBOHYDRATE METABOLIC PROCESS%GOBP%GO:0010677	25	-0.276806	-1.66248	0.0337972	0.299814	1	7838	tags=84%, list=56%, signal=192%
ERBB4 SIGNALING EVENTS%PATHWAY INTERACTION DATABASE NCI-NATURE CURATED DATA%ERBB4 SIGNALING EVENTS	30	-0.252627	-1.66131	0.0346821	0.300783	1	9009	tags=90%, list=65%, signal=255%
SIGNALING BY NOTCH1%REACTOME%R-HSA-1980143.2	64	-0.17742	-1.66091	0.0372549	0.300574	1	7104	tags=69%, list=51%, signal=140%
PROTEIN SUMOYLATION%GOBP%GO:0016925	18	-0.328572	-1.66036	0.0301811	0.3006	1	7797	tags=89%, list=56%, signal=202%
POTASSIUM ION TRANSMEMBRANE TRANSPORT%GOBP%GO:0071805	73	-0.166061	-1.65695	0.0385356	0.305101	1	5132	tags=53%, list=37%, signal=84%
G2/M TRANSITION OF MITOTIC CELL CYCLE%GOBP%GO:0000086	25	-0.281528	-1.65659	0.0306122	0.30488	1	5548	tags=68%, list=40%, signal=113%
PEPTIDYL-LYSINE DIMETHYLATION%GOBP%GO:0018027	11	-0.416662	-1.65618	0.0304878	0.304664	1	4324	tags=73%, list=31%, signal=105%
OOCYTE DIFFERENTIATION%GOBP%GO:0009994	17	-0.329041	-1.65572	0.0512821	0.304534	1	4428	tags=65%, list=32%, signal=95%
LONG-TERM SYNAPTIC POTENTIATION%GOBP%GO:0060291	48	-0.20297	-1.65565	0.0273109	0.303874	1	4430	tags=52%, list=32%, signal=76%
TNFSF8%IOB%TNFSF8	15	-0.35109	-1.65549	0.0363289	0.303339	1	2540	tags=53%, list=18%, signal=65%
NEURON MATURATION%GOBP%GO:0042551	29	-0.255457	-1.65548	0.0374016	0.302585	1	3648	tags=52%, list=26%, signal=70%
PID_P75_NTR_PATHWAY%MSIGDB_C2%PID_P75_NTR_PATHWAY	57	-0.185347	-1.65472	0.0277778	0.302963	1	7679	tags=74%, list=55%, signal=164%
AMINO ACID TRANSPORT ACROSS THE PLASMA MEMBRANE%REACTOME%R-HSA-352230.3	22	-0.301233	-1.65433	0.0371901	0.302791	1	4035	tags=59%, list=29%, signal=83%
PI3K AKT SIGNALING%REACTOME DATABASE ID RELEASE 62%1257604	200	-0.102354	-1.65429	0.0200401	0.302055	1	10416	tags=85%, list=75%, signal=334%
P53 PATHWAY FEEDBACK LOOPS 2%PANTHER PATHWAY%P04398	36	-0.226469	-1.65324	0.0397614	0.30284	1	7674	tags=78%, list=55%, signal=173%
STARTLE RESPONSE%GOBP%GO:0001964	26	-0.270472	-1.65153	0.0365854	0.304737	1	7477	tags=81%, list=54%, signal=174%
NEUROTRANSMITTER RELEASE CYCLE%REACTOME DATABASE ID RELEASE 62%112310	39	-0.223072	-1.65097	0.0385396	0.304838	1	6177	tags=67%, list=44%, signal=120%
CELLULAR RESPONSE TO OXYGEN LEVELS%GOBP%GO:0071453	79	-0.159181	-1.64969	0.0359281	0.305927	1	4488	tags=48%, list=32%, signal=71%
PID_ATF2_PATHWAY%MSIGDB_C2%PID_ATF2_PATHWAY	47	-0.206638	-1.64952	0.0354331	0.305418	1	3054	tags=43%, list=22%, signal=54%
HISTONE H3-K9 DEMETHYLATION%GOBP%GO:0033169	12	-0.392412	-1.64831	0.0375494	0.306401	1	8453	tags=100%, list=61%, signal=255%
NOTCH1 INTRACELLULAR DOMAIN REGULATES TRANSCRIPTION%REACTOME%R-HSA-2122947.2	41	-0.222971	-1.64794	0.050813	0.306188	1	6744	tags=71%, list=49%, signal=137%
PID_PDGFRA_PATHWAY%MSIGDB_C2%PID_PDGFRA_PATHWAY	19	-0.321415	-1.64746	0.0425101	0.306171	1	7978	tags=89%, list=57%, signal=210%
NEGATIVE REGULATION OF HISTONE MODIFICATION%GOBP%GO:0031057	32	-0.243514	-1.64563	0.0319361	0.308287	1	6616	tags=72%, list=48%, signal=137%
POTASSIUM CHANNELS%REACTOME%R-HSA-1296071.1	77	-0.162721	-1.64528	0.0319549	0.308097	1	4793	tags=51%, list=34%, signal=77%
RUNX1 INTERACTS WITH CO-FACTORS WHOSE PRECISE EFFECT ON RUNX1 TARGETS IS NOT KNOWN%REACTOME DATABASE ID RELEASE 62%8939243	33	-0.243632	-1.64414	0.0453649	0.309016	1	7997	tags=82%, list=58%, signal=192%
REGULATION OF CARTILAGE DEVELOPMENT%GOBP%GO:0061035	41	-0.221891	-1.64405	0.0244821	0.308402	1	3368	tags=46%, list=24%, signal=61%
MESENCHYMAL CELL DIFFERENTIATION%GOBP%GO:0048762	98	-0.139522	-1.64206	0.0314342	0.31069	1	5452	tags=53%, list=39%, signal=87%
REGULATION OF SYNAPTIC VESICLE EXOCYTOSIS%GOBP%GO:2000300	27	-0.265809	-1.64142	0.0289575	0.310958	1	7641	tags=81%, list=55%, signal=181%
PID_NFAT_TFPATHWAY%MSIGDB_C2%PID_NFAT_TFPATHWAY	27	-0.267953	-1.6393	0.0468085	0.313267	1	2462	tags=44%, list=18%, signal=54%
CELL CYCLE G2/M PHASE TRANSITION%GOBP%GO:0044839	27	-0.268209	-1.63901	0.0354167	0.312959	1	5548	tags=67%, list=40%, signal=111%
HAIR FOLLICLE MATURATION%GOBP%GO:0048820	17	-0.328333	-1.63642	0.0414201	0.316076	1	3620	tags=59%, list=26%, signal=79%
CELLULAR PROCESS INVOLVED IN REPRODUCTION IN MULTICELLULAR ORGANISM%GOBP%GO:0022412	176	-0.108354	-1.6351	0.0513834	0.317283	1	7282	tags=63%, list=52%, signal=131%
SCHWANN CELL DIFFERENTIATION%GOBP%GO:0014037	30	-0.245724	-1.63493	0.0328185	0.316759	1	4007	tags=53%, list=29%, signal=75%
IMMUNOGLOBULIN PRODUCTION%GOBP%GO:0002377	34	-0.232361	-1.63485	0.0458515	0.316146	1	7819	tags=79%, list=56%, signal=181%
BIOCARTA_INSULIN_PATHWAY%MSIGDB_C2%BIOCARTA_INSULIN_PATHWAY	20	-0.30192	-1.63389	0.030303	0.31684	1	7627	tags=85%, list=55%, signal=188%
UPTAKE AND ACTIONS OF BACTERIAL TOXINS%REACTOME DATABASE ID RELEASE 62%5339562	22	-0.294376	-1.63327	0.028169	0.317053	1	6658	tags=77%, list=48%, signal=148%
REGULATION OF HISTONE MODIFICATION%GOBP%GO:0031056	113	-0.131507	-1.63235	0.0387755	0.317694	1	6800	tags=62%, list=49%, signal=120%
EPIDERMIS DEVELOPMENT%GOBP%GO:0008544	147	-0.115571	-1.63202	0.0348361	0.317446	1	5410	tags=50%, list=39%, signal=82%
STEM CELL DIFFERENTIATION%GOBP%GO:0048863	96	-0.141273	-1.63197	0.0348361	0.316777	1	4133	tags=44%, list=30%, signal=62%
PID_FOXO_PATHWAY%MSIGDB_C2%PID_FOXO_PATHWAY	43	-0.215281	-1.63185	0.0417495	0.316183	1	5747	tags=63%, list=41%, signal=107%
MAMMARY GLAND EPITHELIAL CELL DIFFERENTIATION%GOBP%GO:0060644	10	-0.42358	-1.63129	0.0320641	0.316432	1	2458	tags=60%, list=18%, signal=73%
CLOSTRIDIUM NEUROTOXICITY%REACTOME DATABASE ID RELEASE 62%168799	10	-0.425444	-1.63051	0.0327553	0.316929	1	6603	tags=90%, list=47%, signal=171%
TRANSCRIPTIONAL ACTIVITY OF SMAD2 SMAD3:SMAD4 HETEROTRIMER%REACTOME%R-HSA-2173793.2	35	-0.229861	-1.63041	0.0445344	0.31635	1	6744	tags=71%, list=49%, signal=138%
ANION HOMEOSTASIS%GOBP%GO:0055081	32	-0.23888	-1.62958	0.0477178	0.316917	1	3639	tags=50%, list=26%, signal=68%
SUMOYLATION OF TRANSCRIPTION FACTORS%REACTOME%R-HSA-3232118.4	13	-0.374946	-1.62831	0.0411765	0.318115	1	8696	tags=100%, list=63%, signal=267%
G-CSF%IOB%G-CSF	41	-0.214559	-1.62635	0.0316832	0.320478	1	8217	tags=80%, list=59%, signal=196%
SIGNALING BY NOTCH%REACTOME DATABASE ID RELEASE 62%157118	97	-0.142941	-1.62592	0.0257426	0.320417	1	7344	tags=67%, list=53%, signal=141%
ANATOMICAL STRUCTURE MATURATION%GOBP%GO:0071695	93	-0.144084	-1.62523	0.0408998	0.320674	1	3692	tags=41%, list=27%, signal=55%
PONS DEVELOPMENT%GOBP%GO:0021548	10	-0.411243	-1.62503	0.0408998	0.320274	1	5410	tags=80%, list=39%, signal=131%
DNA REPLICATION-INDEPENDENT NUCLEOSOME ASSEMBLY%GOBP%GO:0006336	11	-0.411826	-1.62381	0.0487329	0.321433	1	6919	tags=91%, list=50%, signal=181%
CYTOPLASMIC MRNA PROCESSING BODY ASSEMBLY%GOBP%GO:0033962	11	-0.400257	-1.62156	0.0392927	0.324089	1	3288	tags=64%, list=24%, signal=83%
PHARYNGEAL SYSTEM DEVELOPMENT%GOBP%GO:0060037	18	-0.323779	-1.62149	0.0484496	0.323452	1	4774	tags=67%, list=34%, signal=101%
REGULATION OF POTASSIUM ION TRANSMEMBRANE TRANSPORTER ACTIVITY%GOBP%GO:1901016	37	-0.223489	-1.62135	0.0365112	0.322882	1	4793	tags=57%, list=34%, signal=86%
REGULATION OF ALTERNATIVE MRNA SPLICING, VIA SPLICEOSOME%GOBP%GO:0000381	34	-0.234308	-1.62112	0.041502	0.322496	1	7792	tags=79%, list=56%, signal=180%
PID_ERBB1_DOWNSTREAM_PATHWAY%MSIGDB_C2%PID_ERBB1_DOWNSTREAM_PATHWAY	94	-0.142717	-1.62022	0.041841	0.323117	1	7644	tags=69%, list=55%, signal=153%
MEMORY%GOBP%GO:0007613	108	-0.132202	-1.61959	0.0346154	0.323313	1	3584	tags=39%, list=26%, signal=52%
REGULATION OF TORC1 SIGNALING%GOBP%GO:1903432	27	-0.265687	-1.61829	0.0532319	0.324567	1	5583	tags=67%, list=40%, signal=111%
P75NTR SIGNALS VIA NF-KB%REACTOME DATABASE ID RELEASE 62%193639	12	-0.403259	-1.61578	0.0332031	0.327871	1	3668	tags=67%, list=26%, signal=90%
METENCEPHALON DEVELOPMENT%GOBP%GO:0022037	90	-0.14399	-1.61053	0.0447471	0.335487	1	5427	tags=53%, list=39%, signal=87%
HISTONE H3 DEACETYLATION%GOBP%GO:0070932	12	-0.387265	-1.60992	0.0400844	0.335791	1	1573	tags=50%, list=11%, signal=56%
POSITIVE REGULATION OF RELEASE OF CYTOCHROME C FROM MITOCHONDRIA%GOBP%GO:0090200	23	-0.276375	-1.60875	0.039604	0.336914	1	7650	tags=83%, list=55%, signal=183%
SKIN EPIDERMIS DEVELOPMENT%GOBP%GO:0098773	69	-0.164035	-1.60771	0.040856	0.337814	1	4381	tags=48%, list=32%, signal=69%
CYTOPLASMIC TRANSLATIONAL INITIATION%GOBP%GO:0002183	13	-0.363826	-1.60728	0.0493097	0.337755	1	7781	tags=92%, list=56%, signal=209%
KIDNEY EPITHELIUM DEVELOPMENT%GOBP%GO:0072073	95	-0.143784	-1.60685	0.0487288	0.337777	1	5333	tags=53%, list=38%, signal=85%
CELLULAR POTASSIUM ION TRANSPORT%GOBP%GO:0071804	74	-0.158815	-1.60662	0.0332681	0.337367	1	5132	tags=53%, list=37%, signal=83%
PID_DELTA_NP63_PATHWAY%MSIGDB_C2%PID_DELTA_NP63_PATHWAY	28	-0.257215	-1.60594	0.0321199	0.337768	1	8349	tags=86%, list=60%, signal=214%
CD4-POSITIVE, ALPHA-BETA T CELL DIFFERENTIATION%GOBP%GO:0043367	18	-0.316653	-1.60581	0.0401606	0.337183	1	1011	tags=39%, list=7%, signal=42%
SA_CASPASE_CASCADE%MSIGDB_C2%SA_CASPASE_CASCADE	14	-0.363736	-1.60421	0.0519231	0.339092	1	7859	tags=93%, list=57%, signal=213%
ST_ADRENERGIC%MSIGDB_C2%ST_ADRENERGIC	27	-0.263493	-1.60346	0.0301811	0.33953	1	8703	tags=89%, list=63%, signal=237%
BIOCARTA_ALK_PATHWAY%MSIGDB_C2%BIOCARTA_ALK_PATHWAY	29	-0.24388	-1.60345	0.0257511	0.338797	1	10041	tags=97%, list=72%, signal=347%
TRANSCRIPTIONAL REGULATION BY E2F6%REACTOME%R-HSA-8953750.1	32	-0.238429	-1.60328	0.0359281	0.338353	1	7121	tags=75%, list=51%, signal=153%
OVULATION%GOBP%GO:0030728	12	-0.387265	-1.60243	0.0390456	0.338902	1	1573	tags=50%, list=11%, signal=56%
NEGATIVE REGULATION OF BINDING%GOBP%GO:0051100	119	-0.12522	-1.60143	0.0596154	0.339756	1	9374	tags=80%, list=67%, signal=243%
BIOCARTA_ARENRF2_PATHWAY%MSIGDB_C2%BIOCARTA_ARENRF2_PATHWAY	11	-0.396782	-1.60072	0.0505051	0.34008	1	7128	tags=91%, list=51%, signal=186%
REGULATION OF ARP2/3 COMPLEX-MEDIATED ACTIN NUCLEATION%GOBP%GO:0034315	12	-0.376245	-1.60023	0.0297872	0.340067	1	7519	tags=92%, list=54%, signal=199%
HISTONE LYSINE METHYLATION%GOBP%GO:0034968	45	-0.198794	-1.6	0.0444444	0.339732	1	4970	tags=56%, list=36%, signal=86%
REGULATION OF NUCLEAR-TRANSCRIBED MRNA POLY(A) TAIL SHORTENING%GOBP%GO:0060211	11	-0.387489	-1.59865	0.0525292	0.341195	1	8521	tags=100%, list=61%, signal=258%
NEURAL RETINA DEVELOPMENT%GOBP%GO:0003407	35	-0.231427	-1.59833	0.0455446	0.340953	1	2750	tags=43%, list=20%, signal=53%
CLATHRIN-DEPENDENT ENDOCYTOSIS%GOBP%GO:0072583	39	-0.213009	-1.59753	0.0469388	0.341532	1	6673	tags=69%, list=48%, signal=133%
NEGATIVE REGULATION OF CARBOHYDRATE METABOLIC PROCESS%GOBP%GO:0045912	29	-0.254284	-1.59647	0.0499002	0.342481	1	7979	tags=83%, list=57%, signal=194%
RRNA MODIFICATION IN THE NUCLEUS AND CYTOSOL%REACTOME DATABASE ID RELEASE 62%6790901	50	-0.190415	-1.59584	0.0407767	0.34268	1	10432	tags=94%, list=75%, signal=375%
REGULATION OF STEM CELL DIFFERENTIATION%GOBP%GO:2000736	43	-0.204143	-1.59522	0.0534653	0.343014	1	7518	tags=74%, list=54%, signal=162%
REGULATION OF URINE VOLUME%GOBP%GO:0035809	14	-0.352792	-1.59416	0.0482625	0.343937	1	8011	tags=93%, list=58%, signal=219%
REGULATION OF MITOTIC SPINDLE ORGANIZATION%GOBP%GO:0060236	29	-0.246397	-1.59304	0.0380762	0.345114	1	7609	tags=79%, list=55%, signal=175%
SIGNAL TRANSDUCTION BY P53 CLASS MEDIATOR%GOBP%GO:0072331	67	-0.167342	-1.59176	0.0368098	0.346504	1	7231	tags=69%, list=52%, signal=142%
EAR DEVELOPMENT%GOBP%GO:0043583	160	-0.110106	-1.59144	0.037037	0.346266	1	5700	tags=52%, list=41%, signal=87%
POSITIVE EPIGENETIC REGULATION OF RRNA EXPRESSION%REACTOME DATABASE ID RELEASE 62%5250913	49	-0.194576	-1.59035	0.0509804	0.347254	1	8371	tags=80%, list=60%, signal=199%
POSITIVE REGULATION OF PROTEIN CATABOLIC PROCESS%GOBP%GO:0045732	168	-0.105794	-1.58998	0.0541667	0.347111	1	10051	tags=83%, list=72%, signal=295%
VALIDATED TRANSCRIPTIONAL TARGETS OF DELTANP63 ISOFORMS%PATHWAY INTERACTION DATABASE NCI-NATURE CURATED DATA%VALIDATED TRANSCRIPTIONAL TARGETS OF DELTANP63 ISOFORMS	28	-0.257215	-1.58978	0.0371134	0.346686	1	8349	tags=86%, list=60%, signal=214%
NEUROMUSCULAR PROCESS%GOBP%GO:0050905	97	-0.140937	-1.5882	0.0511364	0.348449	1	7515	tags=68%, list=54%, signal=147%
REGULATION OF CARBOHYDRATE METABOLIC PROCESS%GOBP%GO:0006109	121	-0.121439	-1.58708	0.0570342	0.349469	1	7979	tags=69%, list=57%, signal=162%
PROTEIN LOCALIZATION TO MICROTUBULE CYTOSKELETON%GOBP%GO:0072698	26	-0.263962	-1.58636	0.05	0.349986	1	10241	tags=100%, list=74%, signal=379%
REGULATION OF DNA RECOMBINATION%GOBP%GO:0000018	51	-0.191576	-1.58558	0.0456349	0.350596	1	7979	tags=76%, list=57%, signal=179%
FIBROBLAST MIGRATION%GOBP%GO:0010761	11	-0.388085	-1.58502	0.041502	0.350813	1	4721	tags=73%, list=34%, signal=110%
BCR%NETPATH%BCR	134	-0.117426	-1.58335	0.0424242	0.352878	1	7722	tags=67%, list=56%, signal=150%
MALE MEIOSIS I%GOBP%GO:0007141	10	-0.408889	-1.58268	0.0466531	0.353152	1	6833	tags=90%, list=49%, signal=177%
ERBB1 DOWNSTREAM SIGNALING%PATHWAY INTERACTION DATABASE NCI-NATURE CURATED DATA%ERBB1 DOWNSTREAM SIGNALING	91	-0.14351	-1.58228	0.0484496	0.353083	1	7644	tags=69%, list=55%, signal=153%
ACETYLCHOLINE NEUROTRANSMITTER RELEASE CYCLE%REACTOME DATABASE ID RELEASE 62%264642	11	-0.394917	-1.58186	0.0476191	0.352999	1	5890	tags=82%, list=42%, signal=142%
P75(NTR)-MEDIATED SIGNALING%PATHWAY INTERACTION DATABASE NCI-NATURE CURATED DATA%P75(NTR)-MEDIATED SIGNALING	56	-0.180615	-1.58109	0.0513834	0.353482	1	7679	tags=73%, list=55%, signal=163%
REGULATION OF SYNAPTIC VESICLE RECYCLING%GOBP%GO:1903421	12	-0.371781	-1.57751	0.0455408	0.358617	1	7581	tags=92%, list=55%, signal=201%
REGULATION OF PROTEASOMAL PROTEIN CATABOLIC PROCESS%GOBP%GO:0061136	140	-0.115958	-1.57741	0.0505837	0.358071	1	10024	tags=84%, list=72%, signal=297%
REGULATION OF CARBOHYDRATE BIOSYNTHETIC PROCESS%GOBP%GO:0043255	69	-0.160308	-1.57671	0.0407725	0.358496	1	6246	tags=61%, list=45%, signal=110%
CENTRAL NERVOUS SYSTEM NEURON AXONOGENESIS%GOBP%GO:0021955	36	-0.225794	-1.57485	0.0486258	0.360909	1	4980	tags=58%, list=36%, signal=91%
PEPTIDYL-LYSINE ACETYLATION%GOBP%GO:0018394	90	-0.141808	-1.57328	0.0403226	0.362812	1	6384	tags=60%, list=46%, signal=110%
NUCLEAR CHROMOSOME SEGREGATION%GOBP%GO:0098813	109	-0.129998	-1.57311	0.045082	0.362349	1	10070	tags=85%, list=72%, signal=307%
HORMONE SECRETION%GOBP%GO:0046879	51	-0.181388	-1.57096	0.0558882	0.365232	1	4031	tags=47%, list=29%, signal=66%
RETINA DEVELOPMENT IN CAMERA-TYPE EYE%GOBP%GO:0060041	99	-0.135224	-1.57035	0.0454545	0.365412	1	3190	tags=36%, list=23%, signal=47%
NEGATIVE REGULATION OF STRESS FIBER ASSEMBLY%GOBP%GO:0051497	18	-0.305642	-1.57024	0.0539419	0.36482	1	7343	tags=83%, list=53%, signal=176%
BIOCARTA_MEF2D_PATHWAY%MSIGDB_C2%BIOCARTA_MEF2D_PATHWAY	14	-0.348323	-1.57	0.0525292	0.364455	1	7080	tags=86%, list=51%, signal=174%
REGULATION OF NUCLEAR DIVISION%GOBP%GO:0051783	118	-0.124886	-1.56986	0.0501931	0.363925	1	9826	tags=83%, list=71%, signal=281%
NEURON REMODELING%GOBP%GO:0016322	13	-0.357784	-1.56977	0.0557851	0.363346	1	5726	tags=77%, list=41%, signal=131%
RESPONSE TO MUSCLE STRETCH%GOBP%GO:0035994	13	-0.371496	-1.56942	0.0379242	0.363204	1	6605	tags=85%, list=48%, signal=161%
PHASIC SMOOTH MUSCLE CONTRACTION%GOBP%GO:0014821	11	-0.383321	-1.56916	0.0555556	0.362858	1	7315	tags=91%, list=53%, signal=192%
CHEMICAL SYNAPTIC TRANSMISSION, POSTSYNAPTIC%GOBP%GO:0099565	40	-0.21003	-1.56877	0.0549683	0.362754	1	4736	tags=55%, list=34%, signal=83%
MACROMOLECULE METHYLATION%GOBP%GO:0043414	143	-0.112329	-1.56504	0.0572519	0.368265	1	10900	tags=90%, list=78%, signal=410%
PEPTIDYL-THREONINE PHOSPHORYLATION%GOBP%GO:0018107	64	-0.168558	-1.56366	0.0564202	0.369806	1	5706	tags=58%, list=41%, signal=98%
RESPONSE TO INTERLEUKIN-1%GOBP%GO:0070555	47	-0.190613	-1.56227	0.0625	0.371518	1	1797	tags=32%, list=13%, signal=37%
NEGATIVE REGULATION OF DEVELOPMENTAL GROWTH%GOBP%GO:0048640	79	-0.151226	-1.56207	0.0711382	0.37109	1	4246	tags=46%, list=31%, signal=65%
NEURAL CREST CELL DIFFERENTIATION%GOBP%GO:0014033	52	-0.184256	-1.56182	0.0487329	0.370752	1	4133	tags=48%, list=30%, signal=68%
REGULATION OF TRANSCRIPTION INVOLVED IN CELL FATE COMMITMENT%GOBP%GO:0060850	12	-0.361205	-1.56175	0.0625	0.370134	1	1935	tags=50%, list=14%, signal=58%
INNER EAR RECEPTOR CELL DIFFERENTIATION%GOBP%GO:0060113	49	-0.194912	-1.5608	0.0673077	0.37096	1	5529	tags=59%, list=40%, signal=98%
REGULATION OF CARDIAC MUSCLE CELL DIFFERENTIATION%GOBP%GO:2000725	34	-0.226502	-1.5606	0.0639535	0.370553	1	9127	tags=88%, list=66%, signal=256%
BRAIN MORPHOGENESIS%GOBP%GO:0048854	29	-0.244387	-1.56045	0.0626223	0.370106	1	4281	tags=55%, list=31%, signal=80%
PRODUCTION OF MOLECULAR MEDIATOR OF IMMUNE RESPONSE%GOBP%GO:0002440	46	-0.192637	-1.55983	0.046371	0.370376	1	7910	tags=76%, list=57%, signal=176%
HAIR CYCLE%GOBP%GO:0042633	72	-0.158001	-1.55974	0.048	0.3698	1	4381	tags=47%, list=32%, signal=69%
PID_HIV_NEF_PATHWAY%MSIGDB_C2%PID_HIV_NEF_PATHWAY	29	-0.24089	-1.55899	0.0554415	0.370349	1	7206	tags=76%, list=52%, signal=157%
BIOCARTA_CCR5_PATHWAY%MSIGDB_C2%BIOCARTA_CCR5_PATHWAY	11	-0.38353	-1.55852	0.0460405	0.370446	1	8576	tags=100%, list=62%, signal=261%
HAIR CYCLE PROCESS%GOBP%GO:0022405	70	-0.15718	-1.55776	0.0501931	0.371066	1	4381	tags=47%, list=32%, signal=68%
CARDIAC ATRIUM DEVELOPMENT%GOBP%GO:0003230	24	-0.262723	-1.55765	0.0644531	0.370556	1	989	tags=33%, list=7%, signal=36%
BIOCARTA_ACH_PATHWAY%MSIGDB_C2%BIOCARTA_ACH_PATHWAY	11	-0.386344	-1.55757	0.0480962	0.369915	1	7273	tags=91%, list=52%, signal=190%
BIOCARTA_TFF_PATHWAY%MSIGDB_C2%BIOCARTA_TFF_PATHWAY	19	-0.293992	-1.55733	0.0545455	0.369577	1	7627	tags=84%, list=55%, signal=186%
RESPONSE TO INTERFERON-ALPHA%GOBP%GO:0035455	15	-0.339459	-1.55699	0.0511811	0.369457	1	6409	tags=80%, list=46%, signal=148%
NEGATIVE REGULATION OF OXIDATIVE STRESS-INDUCED NEURON DEATH%GOBP%GO:1903204	17	-0.309347	-1.55697	0.0640777	0.368781	1	2248	tags=47%, list=16%, signal=56%
POSITIVE REGULATION OF GLUCONEOGENESIS%GOBP%GO:0045722	13	-0.356128	-1.55663	0.063745	0.368651	1	5749	tags=77%, list=41%, signal=131%
REGULATION OF RIG-I SIGNALING PATHWAY%GOBP%GO:0039535	10	-0.40524	-1.55625	0.0631164	0.36858	1	8274	tags=100%, list=60%, signal=247%
VENTRICULAR SEPTUM MORPHOGENESIS%GOBP%GO:0060412	33	-0.223666	-1.55469	0.0429448	0.370549	1	2797	tags=42%, list=20%, signal=53%
MITOTIC SISTER CHROMATID SEGREGATION%GOBP%GO:0000070	62	-0.169429	-1.55461	0.060241	0.36997	1	9765	tags=87%, list=70%, signal=291%
PLASMA MEMBRANE FUSION%GOBP%GO:0045026	18	-0.304633	-1.5537	0.0709812	0.370773	1	7357	tags=83%, list=53%, signal=177%
MOLTING CYCLE PROCESS%GOBP%GO:0022404	70	-0.15718	-1.55121	0.054	0.374346	1	4381	tags=47%, list=32%, signal=68%
MOLTING CYCLE%GOBP%GO:0042303	72	-0.158001	-1.54983	0.0639175	0.37592	1	4381	tags=47%, list=32%, signal=69%
PID_AP1_PATHWAY%MSIGDB_C2%PID_AP1_PATHWAY	49	-0.182183	-1.54982	0.054902	0.375212	1	2868	tags=39%, list=21%, signal=49%
TRNA WOBBLE BASE MODIFICATION%GOBP%GO:0002097	10	-0.405312	-1.54966	0.0425532	0.37474	1	8273	tags=100%, list=60%, signal=247%
CELL AGING%GOBP%GO:0007569	49	-0.1869	-1.54957	0.0582121	0.374208	1	5640	tags=59%, list=41%, signal=99%
OLIGODENDROCYTE DIFFERENTIATION%GOBP%GO:0048709	54	-0.180521	-1.54941	0.0486815	0.373786	1	4195	tags=48%, list=30%, signal=69%
CHROMOSOME SEGREGATION%GOBP%GO:0007059	141	-0.114469	-1.54931	0.0533333	0.373237	1	9765	tags=82%, list=70%, signal=271%
REGULATION OF MULTICELLULAR ORGANISM GROWTH%GOBP%GO:0040014	65	-0.163396	-1.54903	0.0603622	0.373	1	9504	tags=85%, list=68%, signal=266%
ST_GA12_PATHWAY%MSIGDB_C2%ST_GA12_PATHWAY	17	-0.311287	-1.54896	0.0670391	0.3724	1	7128	tags=82%, list=51%, signal=169%
CELL DEATH SIGNALLING VIA NRAGE, NRIF AND NADE%REACTOME DATABASE ID RELEASE 62%204998	59	-0.171567	-1.54884	0.040856	0.371951	1	2810	tags=37%, list=20%, signal=47%
THROMBOPOIETIN%IOB%THROMBOPOIETIN	10	-0.411553	-1.54854	0.0717054	0.371725	1	6796	tags=90%, list=49%, signal=176%
5HT3 TYPE RECEPTOR MEDIATED SIGNALING PATHWAY%PANTHER PATHWAY%P04375	10	-0.397445	-1.54706	0.0596708	0.373642	1	6992	tags=90%, list=50%, signal=181%
POSITIVE REGULATION OF SYNAPTIC PLASTICITY%GOBP%GO:0031915	11	-0.393255	-1.5462	0.0666667	0.374372	1	7177	tags=91%, list=52%, signal=188%
REGULATION OF PRI-MIRNA TRANSCRIPTION FROM RNA POLYMERASE II PROMOTER%GOBP%GO:1902893	32	-0.224923	-1.54548	0.0523256	0.374908	1	5136	tags=59%, list=37%, signal=94%
P75 NTR RECEPTOR-MEDIATED SIGNALLING%REACTOME%R-HSA-193704.1	79	-0.148189	-1.54503	0.0565657	0.374986	1	3936	tags=43%, list=28%, signal=60%
NEGATIVE REGULATION OF MORPHOGENESIS OF AN EPITHELIUM%GOBP%GO:1905331	14	-0.333779	-1.54464	0.0644531	0.374908	1	7282	tags=86%, list=52%, signal=180%
POSITIVE REGULATION OF NUCLEAR-TRANSCRIBED MRNA POLY(A) TAIL SHORTENING%GOBP%GO:0060213	11	-0.387489	-1.54427	0.0561331	0.374855	1	8521	tags=100%, list=61%, signal=258%
ONCOGENE INDUCED SENESCENCE%REACTOME DATABASE ID RELEASE 62%2559585	26	-0.253707	-1.54141	0.0589431	0.37918	1	5036	tags=62%, list=36%, signal=96%
DOPAMINE NEUROTRANSMITTER RELEASE CYCLE%REACTOME%R-HSA-212676.2	18	-0.299032	-1.5401	0.0542169	0.380679	1	5890	tags=72%, list=42%, signal=125%
REGULATION OF GENE SILENCING%GOBP%GO:0060968	46	-0.196026	-1.53894	0.0623782	0.381898	1	9072	tags=85%, list=65%, signal=243%
BIOCARTA_TGFB_PATHWAY%MSIGDB_C2%BIOCARTA_TGFB_PATHWAY	19	-0.300099	-1.53838	0.074	0.382153	1	5347	tags=68%, list=38%, signal=111%
RNA POLYMERASE II TRANSCRIPTION TERMINATION%REACTOME DATABASE ID RELEASE 62%73856	55	-0.175612	-1.53726	0.0565302	0.383342	1	10461	tags=93%, list=75%, signal=373%
PID_TELOMERASE_PATHWAY%MSIGDB_C2%PID_TELOMERASE_PATHWAY	59	-0.171903	-1.53725	0.0452756	0.382664	1	6340	tags=63%, list=46%, signal=115%
DEADENYLATION OF MRNA%REACTOME DATABASE ID RELEASE 62%429947	24	-0.256325	-1.53691	0.0528376	0.382552	1	7450	tags=79%, list=54%, signal=170%
INTERNAL PEPTIDYL-LYSINE ACETYLATION%GOBP%GO:0018393	88	-0.144075	-1.53512	0.060241	0.384904	1	6384	tags=60%, list=46%, signal=111%
POSITIVE REGULATION OF GTPASE ACTIVITY%GOBP%GO:0043547	159	-0.104603	-1.53475	0.0645833	0.384854	1	5646	tags=51%, list=41%, signal=85%
MYOFIBRIL ASSEMBLY%GOBP%GO:0030239	31	-0.238222	-1.53211	0.0726141	0.388621	1	7460	tags=77%, list=54%, signal=167%
MITOCHONDRIAL FISSION%GOBP%GO:0000266	19	-0.291631	-1.53187	0.0446247	0.388357	1	9855	tags=100%, list=71%, signal=343%
CALCIUM ION TRANSPORT%GOBP%GO:0006816	138	-0.113491	-1.53137	0.0585938	0.388502	1	6700	tags=59%, list=48%, signal=114%
ALZHEIMER DISEASE-AMYLOID SECRETASE PATHWAY%PANTHER PATHWAY%P00003	56	-0.171317	-1.53064	0.0573123	0.389098	1	4332	tags=48%, list=31%, signal=70%
POSITIVE REGULATION OF CHROMATIN ORGANIZATION%GOBP%GO:1905269	82	-0.145976	-1.53056	0.0604288	0.388552	1	6800	tags=63%, list=49%, signal=123%
REGULATION OF TELOMERASE%PATHWAY INTERACTION DATABASE NCI-NATURE CURATED DATA%REGULATION OF TELOMERASE	59	-0.171903	-1.52968	0.054326	0.389425	1	6340	tags=63%, list=46%, signal=115%
CARDIAC SEPTUM MORPHOGENESIS%GOBP%GO:0060411	56	-0.174596	-1.52963	0.0590717	0.388805	1	2797	tags=38%, list=20%, signal=47%
SIGNALING MEDIATED BY P38-ALPHA AND P38-BETA%PATHWAY INTERACTION DATABASE NCI-NATURE CURATED DATA%SIGNALING MEDIATED BY P38-ALPHA AND P38-BETA	30	-0.229095	-1.52958	0.0662651	0.388188	1	5628	tags=63%, list=40%, signal=106%
PI3 KINASE PATHWAY%PANTHER PATHWAY%P00048	37	-0.213846	-1.52953	0.0605428	0.387567	1	7557	tags=76%, list=54%, signal=165%
ANTERIOR/POSTERIOR AXIS SPECIFICATION%GOBP%GO:0009948	31	-0.237066	-1.52915	0.0691057	0.387548	1	8373	tags=84%, list=60%, signal=210%
SIGNAL RELEASE%GOBP%GO:0023061	121	-0.117751	-1.52911	0.0726577	0.386944	1	4353	tags=43%, list=31%, signal=62%
POSITIVE REGULATION OF FATTY ACID OXIDATION%GOBP%GO:0046321	13	-0.359013	-1.52862	0.0686275	0.387112	1	3570	tags=62%, list=26%, signal=83%
CHROMATIN REMODELING%GOBP%GO:0006338	94	-0.136799	-1.52855	0.0684411	0.38657	1	7282	tags=66%, list=52%, signal=138%
PID_BCR_5PATHWAY%MSIGDB_C2%PID_BCR_5PATHWAY	55	-0.175713	-1.52842	0.0644491	0.386105	1	7679	tags=73%, list=55%, signal=162%
HISTONE H4-K16 ACETYLATION%GOBP%GO:0043984	13	-0.338489	-1.52776	0.0613497	0.386485	1	5994	tags=77%, list=43%, signal=135%
GLIAL CELL DIFFERENTIATION%GOBP%GO:0010001	136	-0.111191	-1.526	0.0555556	0.388893	1	4195	tags=41%, list=30%, signal=58%
PID_SMAD2_3PATHWAY%MSIGDB_C2%PID_SMAD2_3PATHWAY	15	-0.330448	-1.52488	0.0619835	0.390193	1	7461	tags=87%, list=54%, signal=187%
CELLULAR RESPONSE TO GLUCOCORTICOID STIMULUS%GOBP%GO:0071385	24	-0.256797	-1.52269	0.0464135	0.393331	1	4547	tags=58%, list=33%, signal=87%
EPITHELIAL TO MESENCHYMAL TRANSITION%GOBP%GO:0001837	49	-0.184985	-1.52194	0.067623	0.393964	1	6234	tags=63%, list=45%, signal=114%
POSITIVE REGULATION OF AUTOPHAGY%GOBP%GO:0010508	91	-0.138396	-1.52178	0.0808081	0.39357	1	3284	tags=37%, list=24%, signal=49%
REGULATION OF AUTOPHAGY%GOBP%GO:0010506	198	-0.0953231	-1.52143	0.0679406	0.393488	1	8525	tags=71%, list=61%, signal=180%
REGULATION OF LONG-TERM SYNAPTIC POTENTIATION%GOBP%GO:1900271	33	-0.22102	-1.52093	0.0658683	0.393709	1	3255	tags=45%, list=23%, signal=59%
CD4-POSITIVE, ALPHA-BETA T CELL ACTIVATION%GOBP%GO:0035710	20	-0.284258	-1.52033	0.074364	0.394086	1	2311	tags=45%, list=17%, signal=54%
BIOCARTA_HER2_PATHWAY%MSIGDB_C2%BIOCARTA_HER2_PATHWAY	21	-0.273575	-1.51924	0.072	0.395275	1	6796	tags=76%, list=49%, signal=149%
METAPHASE PLATE CONGRESSION%GOBP%GO:0051310	32	-0.224189	-1.51862	0.0528455	0.395628	1	7753	tags=78%, list=56%, signal=176%
BIOCARTA_SPRY_PATHWAY%MSIGDB_C2%BIOCARTA_SPRY_PATHWAY	17	-0.297591	-1.51856	0.0610998	0.39505	1	8136	tags=88%, list=59%, signal=212%
BIOCARTA_P27_PATHWAY%MSIGDB_C2%BIOCARTA_P27_PATHWAY	12	-0.355344	-1.51821	0.0697674	0.394917	1	3175	tags=58%, list=23%, signal=76%
POSITIVE REGULATION OF DENDRITIC SPINE MORPHOGENESIS%GOBP%GO:0061003	22	-0.268244	-1.51745	0.0542798	0.395561	1	3229	tags=50%, list=23%, signal=65%
CLEAVAGE OF GROWING TRANSCRIPT IN THE TERMINATION REGION%REACTOME%R-HSA-109688.2	55	-0.175612	-1.51713	0.0766208	0.39541	1	10461	tags=93%, list=75%, signal=373%
NEGATIVE REGULATION OF DENDRITE MORPHOGENESIS%GOBP%GO:0050774	18	-0.290361	-1.51679	0.0790514	0.395396	1	5238	tags=67%, list=38%, signal=107%
SA_G1_AND_S_PHASES%MSIGDB_C2%SA_G1_AND_S_PHASES	11	-0.374336	-1.51639	0.0640496	0.395412	1	4912	tags=73%, list=35%, signal=112%
REGULATION OF GENE EXPRESSION, EPIGENETIC%GOBP%GO:0040029	129	-0.115562	-1.51616	0.0638298	0.395153	1	9079	tags=77%, list=65%, signal=219%
TISSUE HOMEOSTASIS%GOBP%GO:0001894	113	-0.120857	-1.51599	0.0772277	0.394738	1	7439	tags=65%, list=54%, signal=140%
POSITIVE REGULATION OF CYCLIN-DEPENDENT PROTEIN SERINE/THREONINE KINASE ACTIVITY%GOBP%GO:0045737	30	-0.233297	-1.5156	0.0625	0.394814	1	6960	tags=73%, list=50%, signal=147%
BIOCARTA_NTHI_PATHWAY%MSIGDB_C2%BIOCARTA_NTHI_PATHWAY	20	-0.278747	-1.51558	0.0585938	0.394194	1	9339	tags=95%, list=67%, signal=289%
DEVELOPMENTAL MATURATION%GOBP%GO:0021700	157	-0.10519	-1.51521	0.0542169	0.394164	1	2540	tags=29%, list=18%, signal=35%
VENTRICULAR SEPTUM DEVELOPMENT%GOBP%GO:0003281	60	-0.166133	-1.51448	0.0667976	0.394756	1	4421	tags=48%, list=32%, signal=71%
CELL CYCLE CHECKPOINT%GOBP%GO:0000075	111	-0.124799	-1.51174	0.061753	0.398898	1	10805	tags=90%, list=78%, signal=401%
CD209 (DC-SIGN) SIGNALING%REACTOME DATABASE ID RELEASE 62%5621575	18	-0.293558	-1.51129	0.0656064	0.399045	1	5966	tags=72%, list=43%, signal=126%
OLIGODENDROCYTE DEVELOPMENT%GOBP%GO:0014003	33	-0.213998	-1.51129	0.0662393	0.398369	1	4195	tags=52%, list=30%, signal=74%
NOTCH-MEDIATED HES HEY NETWORK%PATHWAY INTERACTION DATABASE NCI-NATURE CURATED DATA%NOTCH-MEDIATED HES HEY NETWORK	37	-0.211031	-1.51087	0.0689655	0.398423	1	6093	tags=65%, list=44%, signal=115%
MYOBLAST DIFFERENTIATION%GOBP%GO:0045445	22	-0.267154	-1.51027	0.0721248	0.398871	1	5140	tags=64%, list=37%, signal=101%
REGULATION OF STRIATED MUSCLE CELL DIFFERENTIATION%GOBP%GO:0051153	81	-0.142037	-1.50915	0.0711382	0.400052	1	7993	tags=72%, list=57%, signal=167%
P38 MAPK PATHWAY%PANTHER PATHWAY%P05918	28	-0.233073	-1.50852	0.0572034	0.400482	1	2229	tags=39%, list=16%, signal=47%
POSITIVE REGULATION OF INTRACELLULAR STEROID HORMONE RECEPTOR SIGNALING PATHWAY%GOBP%GO:0033145	16	-0.316429	-1.50845	0.0772443	0.399941	1	6034	tags=75%, list=43%, signal=132%
AP-1 TRANSCRIPTION FACTOR NETWORK%PATHWAY INTERACTION DATABASE NCI-NATURE CURATED DATA%AP-1 TRANSCRIPTION FACTOR NETWORK	49	-0.182183	-1.5084	0.0778689	0.399339	1	2868	tags=39%, list=21%, signal=49%
INTRINSIC PATHWAY FOR APOPTOSIS%REACTOME DATABASE ID RELEASE 62%109606	35	-0.214479	-1.50783	0.0712788	0.399718	1	8149	tags=80%, list=59%, signal=193%
INTERSTRAND CROSS-LINK REPAIR%GOBP%GO:0036297	15	-0.316887	-1.50714	0.0597302	0.400232	1	3015	tags=53%, list=22%, signal=68%
POST-ELONGATION PROCESSING OF THE TRANSCRIPT%REACTOME%R-HSA-76044.2	55	-0.175612	-1.50702	0.0662768	0.399779	1	10461	tags=93%, list=75%, signal=373%
NON-CANONICAL WNT SIGNALING PATHWAY%GOBP%GO:0035567	28	-0.236111	-1.50685	0.0738523	0.399428	1	4173	tags=54%, list=30%, signal=76%
HORMONE TRANSPORT%GOBP%GO:0009914	55	-0.168897	-1.50537	0.0623742	0.4014	1	4740	tags=51%, list=34%, signal=77%
SUMOYLATION OF RNA BINDING PROTEINS%REACTOME DATABASE ID RELEASE 62%4570464	39	-0.20511	-1.50514	0.0635246	0.401129	1	7139	tags=72%, list=51%, signal=147%
INORGANIC CATION TRANSMEMBRANE TRANSPORT%GOBP%GO:0098662	200	-0.0894483	-1.50509	0.0714286	0.400546	1	6700	tags=57%, list=48%, signal=108%
NEGATIVE REGULATION OF SYSTEMIC ARTERIAL BLOOD PRESSURE%GOBP%GO:0003085	18	-0.293286	-1.50391	0.057732	0.402029	1	4425	tags=61%, list=32%, signal=90%
RESPONSE TO LIPOPOLYSACCHARIDE%GOBP%GO:0032496	135	-0.110674	-1.50346	0.0696721	0.402197	1	7128	tags=62%, list=51%, signal=126%
PERIPHERAL NERVOUS SYSTEM DEVELOPMENT%GOBP%GO:0007422	51	-0.177923	-1.503	0.0689013	0.402263	1	4079	tags=47%, list=29%, signal=66%
NEGATIVE REGULATION OF ORGANIC ACID TRANSPORT%GOBP%GO:0032891	15	-0.320108	-1.49778	0.0775348	0.410906	1	4824	tags=67%, list=35%, signal=102%
MONOSACCHARIDE TRANSPORT%GOBP%GO:0015749	29	-0.239612	-1.49588	0.0747475	0.413851	1	2909	tags=45%, list=21%, signal=57%
PID_FOXM1_PATHWAY%MSIGDB_C2%PID_FOXM1_PATHWAY	28	-0.237511	-1.49569	0.0594262	0.413492	1	10112	tags=96%, list=73%, signal=353%
NEGATIVE REGULATION OF SKELETAL MUSCLE TISSUE DEVELOPMENT%GOBP%GO:0048642	10	-0.379472	-1.495	0.0646465	0.414101	1	8632	tags=100%, list=62%, signal=264%
CARTILAGE DEVELOPMENT%GOBP%GO:0051216	93	-0.133503	-1.49422	0.0697211	0.414817	1	7127	tags=65%, list=51%, signal=131%
CEREBELLAR PURKINJE CELL LAYER DEVELOPMENT%GOBP%GO:0021680	27	-0.23982	-1.49401	0.0806452	0.4145	1	5427	tags=63%, list=39%, signal=103%
HISTONE ACETYLATION%GOBP%GO:0016573	85	-0.141757	-1.4938	0.0574468	0.414185	1	6384	tags=60%, list=46%, signal=110%
PROTEIN LOCALIZATION TO CYTOSKELETON%GOBP%GO:0044380	30	-0.230633	-1.49293	0.0802469	0.415144	1	10241	tags=97%, list=74%, signal=366%
REGULATION OF EPITHELIAL TUBE FORMATION%GOBP%GO:1905276	14	-0.323828	-1.4928	0.0631579	0.414666	1	4441	tags=64%, list=32%, signal=94%
NUCLEAR-TRANSCRIBED MRNA CATABOLIC PROCESS%GOBP%GO:0000956	80	-0.143161	-1.49272	0.0846774	0.414104	1	10361	tags=89%, list=75%, signal=346%
TRANSPORT OF MATURE TRANSCRIPT TO CYTOPLASM%REACTOME DATABASE ID RELEASE 62%72202	72	-0.15138	-1.49255	0.0735587	0.413716	1	9300	tags=82%, list=67%, signal=246%
PYRUVATE METABOLIC PROCESS%GOBP%GO:0006090	43	-0.195924	-1.4924	0.0947776	0.41332	1	3752	tags=47%, list=27%, signal=64%
NEGATIVE REGULATION OF LIPID TRANSPORT%GOBP%GO:0032369	17	-0.297138	-1.4921	0.0579151	0.413237	1	4871	tags=65%, list=35%, signal=99%
NEGATIVE REGULATION OF BLOOD CIRCULATION%GOBP%GO:1903523	29	-0.232506	-1.492	0.0710059	0.412744	1	3487	tags=48%, list=25%, signal=64%
TRANSPORT OF MATURE MRNA DERIVED FROM AN INTRON-CONTAINING TRANSCRIPT%REACTOME%R-HSA-159236.3	63	-0.157261	-1.49152	0.0804598	0.412962	1	9300	tags=83%, list=67%, signal=248%
NONCANONICAL WNT SIGNALING PATHWAY%PATHWAY INTERACTION DATABASE NCI-NATURE CURATED DATA%NONCANONICAL WNT SIGNALING PATHWAY	29	-0.231338	-1.49139	0.0693069	0.412525	1	10215	tags=97%, list=73%, signal=363%
INSULIN IGF PATHWAY-PROTEIN KINASE B SIGNALING CASCADE%PANTHER PATHWAY%P00033	19	-0.28665	-1.49128	0.0784314	0.412096	1	4802	tags=63%, list=35%, signal=96%
NEUROEPITHELIAL CELL DIFFERENTIATION%GOBP%GO:0060563	44	-0.190664	-1.4906	0.0652174	0.412772	1	5574	tags=59%, list=40%, signal=98%
FEMALE GONAD DEVELOPMENT%GOBP%GO:0008585	68	-0.149487	-1.4902	0.0672098	0.412861	1	6520	tags=62%, list=47%, signal=116%
HAIR FOLLICLE DEVELOPMENT%GOBP%GO:0001942	68	-0.156313	-1.4876	0.0749064	0.416951	1	4381	tags=47%, list=32%, signal=68%
BIOCARTA_P53HYPOXIA_PATHWAY%MSIGDB_C2%BIOCARTA_P53HYPOXIA_PATHWAY	22	-0.264705	-1.48504	0.0898438	0.420801	1	5174	tags=64%, list=37%, signal=101%
IL-7%NETPATH%IL-7	26	-0.246639	-1.48487	0.0815939	0.420426	1	7273	tags=77%, list=52%, signal=161%
SOMATIC DIVERSIFICATION OF IMMUNE RECEPTORS VIA SOMATIC MUTATION%GOBP%GO:0002566	10	-0.381847	-1.48365	0.082	0.422005	1	8599	tags=100%, list=62%, signal=262%
NEGATIVE REGULATION OF AXON REGENERATION%GOBP%GO:0048681	12	-0.352434	-1.48361	0.0671937	0.421389	1	4374	tags=67%, list=31%, signal=97%
RESPONSE TO ARSENIC-CONTAINING SUBSTANCE%GOBP%GO:0046685	17	-0.296503	-1.48236	0.0817996	0.423088	1	4062	tags=59%, list=29%, signal=83%
RESPONSE TO MOLECULE OF BACTERIAL ORIGIN%GOBP%GO:0002237	148	-0.103646	-1.481	0.0622568	0.424892	1	6842	tags=59%, list=49%, signal=116%
TRANSCRIPTION-COUPLED NUCLEOTIDE-EXCISION REPAIR%GOBP%GO:0006283	10	-0.383848	-1.48034	0.0796813	0.425419	1	3010	tags=60%, list=22%, signal=77%
DEVELOPMENT OF PRIMARY SEXUAL CHARACTERISTICS%GOBP%GO:0045137	124	-0.110967	-1.47992	0.0828157	0.425538	1	4975	tags=47%, list=36%, signal=72%
INTERKINETIC NUCLEAR MIGRATION%GOBP%GO:0022027	10	-0.381062	-1.47972	0.0708333	0.425246	1	4439	tags=70%, list=32%, signal=103%
SIGNALING BY FGFR3%REACTOME%R-HSA-5654741.2	25	-0.246525	-1.47929	0.0780287	0.425399	1	7146	tags=76%, list=51%, signal=156%
P53 PATHWAY BY GLUCOSE DEPRIVATION%PANTHER PATHWAY%P04397	17	-0.3047	-1.47915	0.0808679	0.424973	1	4766	tags=65%, list=34%, signal=98%
PID_ERBB1_INTERNALIZATION_PATHWAY%MSIGDB_C2%PID_ERBB1_INTERNALIZATION_PATHWAY	38	-0.204745	-1.47914	0.0866142	0.424314	1	8870	tags=84%, list=64%, signal=232%
IONOTROPIC GLUTAMATE RECEPTOR SIGNALING PATHWAY%GOBP%GO:0035235	15	-0.312135	-1.47892	0.0830189	0.424043	1	3081	tags=53%, list=22%, signal=68%
SYNAPTIC VESICLE ENDOCYTOSIS%GOBP%GO:0048488	28	-0.234862	-1.47837	0.07173	0.424396	1	6673	tags=71%, list=48%, signal=137%
PLATELET ACTIVATION%GOBP%GO:0030168	47	-0.181442	-1.47783	0.0783505	0.424725	1	6657	tags=66%, list=48%, signal=126%
NEGATIVE REGULATION OF PROTEIN SERINE/THREONINE KINASE ACTIVITY%GOBP%GO:0071901	87	-0.135954	-1.47763	0.0655106	0.42442	1	2757	tags=33%, list=20%, signal=41%
REGULATION OF MITOCHONDRIAL OUTER MEMBRANE PERMEABILIZATION INVOLVED IN APOPTOTIC SIGNALING PATHWAY%GOBP%GO:1901028	17	-0.300773	-1.47621	0.0819672	0.426316	1	7274	tags=82%, list=52%, signal=173%
PID_BMP_PATHWAY%MSIGDB_C2%PID_BMP_PATHWAY	37	-0.207626	-1.47538	0.0757282	0.427131	1	8019	tags=78%, list=58%, signal=185%
POSITIVE REGULATION OF HEART RATE%GOBP%GO:0010460	14	-0.328091	-1.47521	0.0721868	0.426806	1	7361	tags=86%, list=53%, signal=182%
CENTRAL NERVOUS SYSTEM MYELINATION%GOBP%GO:0022010	17	-0.295278	-1.47507	0.0668016	0.426435	1	4079	tags=59%, list=29%, signal=83%
PID_P38_ALPHA_BETA_DOWNSTREAM_PATHWAY%MSIGDB_C2%PID_P38_ALPHA_BETA_DOWNSTREAM_PATHWAY	32	-0.220775	-1.47454	0.0930693	0.42678	1	5628	tags=63%, list=40%, signal=105%
PROTEIN KINASE B SIGNALING%GOBP%GO:0043491	30	-0.228115	-1.47449	0.0729783	0.426216	1	2861	tags=43%, list=21%, signal=54%
SIGNALING BY TGF-BETA RECEPTOR COMPLEX%REACTOME DATABASE ID RELEASE 62%170834	63	-0.157291	-1.47403	0.0802469	0.426419	1	10403	tags=90%, list=75%, signal=358%
PEPTIDYL-TYROSINE DEPHOSPHORYLATION%GOBP%GO:0035335	24	-0.247986	-1.47373	0.0792079	0.42633	1	4090	tags=54%, list=29%, signal=77%
HORMONE-MEDIATED SIGNALING PATHWAY%GOBP%GO:0009755	62	-0.158524	-1.47342	0.07	0.426236	1	8122	tags=74%, list=58%, signal=178%
SYNAPTIC VESICLE CYCLE%GOBP%GO:0099504	91	-0.132665	-1.47235	0.0684932	0.427643	1	7641	tags=68%, list=55%, signal=150%
NUCLEAR BODY ORGANIZATION%GOBP%GO:0030575	13	-0.330564	-1.47111	0.0829876	0.429323	1	8243	tags=92%, list=59%, signal=227%
CELL DIFFERENTIATION INVOLVED IN KIDNEY DEVELOPMENT%GOBP%GO:0061005	28	-0.232618	-1.47083	0.0695825	0.429189	1	4718	tags=57%, list=34%, signal=86%
POSITIVE REGULATION OF VIRAL RELEASE FROM HOST CELL%GOBP%GO:1902188	15	-0.318044	-1.47047	0.0804348	0.429195	1	9487	tags=100%, list=68%, signal=314%
CELLULAR TRANSITION METAL ION HOMEOSTASIS%GOBP%GO:0046916	61	-0.159773	-1.46998	0.0943775	0.429491	1	10097	tags=89%, list=73%, signal=322%
NEURAL NUCLEUS DEVELOPMENT%GOBP%GO:0048857	14	-0.325561	-1.46842	0.0797546	0.431741	1	5410	tags=71%, list=39%, signal=117%
PID_DNA_PK_PATHWAY%MSIGDB_C2%PID_DNA_PK_PATHWAY	13	-0.341651	-1.46804	0.0791506	0.431763	1	8089	tags=92%, list=58%, signal=221%
POSITIVE REGULATION OF CARDIOCYTE DIFFERENTIATION%GOBP%GO:1905209	26	-0.235969	-1.46796	0.0849421	0.431259	1	9560	tags=92%, list=69%, signal=295%
RECEPTOR-TYPE TYROSINE-PROTEIN PHOSPHATASES%REACTOME%R-HSA-388844.2	16	-0.297076	-1.46768	0.0909091	0.431134	1	2827	tags=50%, list=20%, signal=63%
NON-RECOMBINATIONAL REPAIR%GOBP%GO:0000726	29	-0.229044	-1.46765	0.0721649	0.430512	1	9288	tags=90%, list=67%, signal=270%
RNA POLYADENYLATION%GOBP%GO:0043631	26	-0.234979	-1.46567	0.0797546	0.433635	1	9039	tags=88%, list=65%, signal=252%
CELLULAR RESPONSE TO EXTERNAL STIMULUS%GOBP%GO:0071496	161	-0.0976242	-1.46522	0.0965251	0.43387	1	5136	tags=47%, list=37%, signal=73%
HISTONE PHOSPHORYLATION%GOBP%GO:0016572	16	-0.303247	-1.46356	0.0785855	0.436411	1	7086	tags=81%, list=51%, signal=166%
CONSTITUTIVE SIGNALING BY NOTCH1 HD DOMAIN MUTANTS%REACTOME DATABASE ID RELEASE 62%2691232	12	-0.340832	-1.46331	0.0631164	0.436227	1	2218	tags=50%, list=16%, signal=59%
AXON ENSHEATHMENT IN CENTRAL NERVOUS SYSTEM%GOBP%GO:0032291	17	-0.295278	-1.46328	0.0849802	0.435619	1	4079	tags=59%, list=29%, signal=83%
ACTOMYOSIN STRUCTURE ORGANIZATION%GOBP%GO:0031032	57	-0.165932	-1.46276	0.088	0.435874	1	7460	tags=70%, list=54%, signal=151%
RECEPTOR METABOLIC PROCESS%GOBP%GO:0043112	75	-0.143072	-1.46262	0.074	0.435479	1	9145	tags=80%, list=66%, signal=233%
POSITIVE REGULATION OF CYCLIN-DEPENDENT PROTEIN KINASE ACTIVITY%GOBP%GO:1904031	32	-0.218714	-1.46234	0.0670732	0.435341	1	6960	tags=72%, list=50%, signal=144%
PID_TCR_PATHWAY%MSIGDB_C2%PID_TCR_PATHWAY	49	-0.178509	-1.46197	0.0836735	0.43537	1	10296	tags=92%, list=74%, signal=353%
CRANIAL NERVE MORPHOGENESIS%GOBP%GO:0021602	19	-0.279716	-1.46156	0.0783505	0.43547	1	5630	tags=68%, list=40%, signal=115%
POSITIVE REGULATION OF POTASSIUM ION TRANSMEMBRANE TRANSPORT%GOBP%GO:1901381	25	-0.244419	-1.46156	0.0791506	0.434828	1	6063	tags=68%, list=44%, signal=120%
BMP RECEPTOR SIGNALING%PATHWAY INTERACTION DATABASE NCI-NATURE CURATED DATA%BMP RECEPTOR SIGNALING	37	-0.207626	-1.46141	0.105263	0.434478	1	8019	tags=78%, list=58%, signal=185%
CELLULAR RESPONSE TO INTERLEUKIN-1%GOBP%GO:0071347	36	-0.204683	-1.46024	0.0809793	0.436017	1	1797	tags=33%, list=13%, signal=38%
IRON ION HOMEOSTASIS%GOBP%GO:0055072	50	-0.175803	-1.45901	0.088983	0.437586	1	8688	tags=80%, list=62%, signal=213%
PROTEIN K63-LINKED DEUBIQUITINATION%GOBP%GO:0070536	21	-0.265016	-1.45887	0.0961145	0.437183	1	9563	tags=95%, list=69%, signal=305%
NEGATIVE REGULATION OF NEUROTRANSMITTER SECRETION%GOBP%GO:0046929	12	-0.34535	-1.45697	0.0946502	0.440141	1	5631	tags=75%, list=41%, signal=126%
BIOCARTA_HCMV_PATHWAY%MSIGDB_C2%BIOCARTA_HCMV_PATHWAY	17	-0.294808	-1.45695	0.092437	0.439516	1	6539	tags=76%, list=47%, signal=144%
PYRUVATE METABOLISM%REACTOME%R-HSA-70268.6	22	-0.26644	-1.45674	0.0945674	0.439269	1	3886	tags=55%, list=28%, signal=76%
BIOCARTA_BARR_MAPK_PATHWAY%MSIGDB_C2%BIOCARTA_BARR_MAPK_PATHWAY	10	-0.381178	-1.45568	0.0882353	0.440694	1	7218	tags=90%, list=52%, signal=187%
ERYTHROCYTE DEVELOPMENT%GOBP%GO:0048821	21	-0.267578	-1.45551	0.0868687	0.440353	1	3569	tags=52%, list=26%, signal=70%
NEGATIVE REGULATION OF TRANSLATION%GOBP%GO:0017148	110	-0.120873	-1.45509	0.0878243	0.440505	1	3895	tags=40%, list=28%, signal=55%
POSITIVE REGULATION OF PROTEIN POLYUBIQUITINATION%GOBP%GO:1902916	10	-0.37809	-1.45224	0.0930233	0.445283	1	3090	tags=60%, list=22%, signal=77%
COREGULATION OF ANDROGEN RECEPTOR ACTIVITY%PATHWAY INTERACTION DATABASE NCI-NATURE CURATED DATA%COREGULATION OF ANDROGEN RECEPTOR ACTIVITY	52	-0.169346	-1.45207	0.0872093	0.444948	1	8350	tags=77%, list=60%, signal=192%
PID_AR_PATHWAY%MSIGDB_C2%PID_AR_PATHWAY	52	-0.169346	-1.45199	0.0838574	0.444452	1	8350	tags=77%, list=60%, signal=192%
BIOCARTA_NGF_PATHWAY%MSIGDB_C2%BIOCARTA_NGF_PATHWAY	16	-0.301586	-1.45162	0.0958084	0.444491	1	7978	tags=88%, list=57%, signal=205%
NEGATIVE REGULATION OF SMALL GTPASE MEDIATED SIGNAL TRANSDUCTION%GOBP%GO:0051058	52	-0.170789	-1.45128	0.10166	0.444483	1	5389	tags=56%, list=39%, signal=91%
TNF SIGNALING%REACTOME DATABASE ID RELEASE 62%75893	36	-0.199843	-1.4491	0.0881764	0.447982	1	9588	tags=89%, list=69%, signal=286%
NUCLEOTIDE-EXCISION REPAIR%GOBP%GO:0006289	44	-0.183665	-1.44864	0.0800781	0.44818	1	5671	tags=59%, list=41%, signal=99%
ACYL CHAIN REMODELLING OF PC%REACTOME%R-HSA-1482788.3	15	-0.310676	-1.44775	0.0948617	0.449318	1	4955	tags=67%, list=36%, signal=103%
NEUROTROPHIN TRK RECEPTOR SIGNALING PATHWAY%GOBP%GO:0048011	13	-0.332547	-1.44751	0.0905512	0.449142	1	7146	tags=85%, list=51%, signal=174%
SIRT1 NEGATIVELY REGULATES RRNA EXPRESSION%REACTOME DATABASE ID RELEASE 62%427359	15	-0.303783	-1.44719	0.0935673	0.449121	1	3197	tags=53%, list=23%, signal=69%
REGULATION OF FATTY ACID OXIDATION%GOBP%GO:0046320	26	-0.238776	-1.44718	0.108696	0.448478	1	3639	tags=50%, list=26%, signal=68%
NEGATIVE REGULATION OF CHROMATIN ORGANIZATION%GOBP%GO:1905268	37	-0.200412	-1.44715	0.0918164	0.447891	1	6616	tags=68%, list=48%, signal=129%
BIOCARTA_RB_PATHWAY%MSIGDB_C2%BIOCARTA_RB_PATHWAY	11	-0.358002	-1.4467	0.0758197	0.44808	1	3875	tags=64%, list=28%, signal=88%
FOXA2 AND FOXA3 TRANSCRIPTION FACTOR NETWORKS%PATHWAY INTERACTION DATABASE NCI-NATURE CURATED DATA%FOXA2 AND FOXA3 TRANSCRIPTION FACTOR NETWORKS	19	-0.273094	-1.44618	0.0779468	0.448438	1	2795	tags=47%, list=20%, signal=59%
NEGATIVE REGULATION OF OXIDATIVE STRESS-INDUCED CELL DEATH%GOBP%GO:1903202	40	-0.196664	-1.44591	0.0813008	0.448283	1	3531	tags=45%, list=25%, signal=60%
PI5P, PP2A AND IER3 REGULATE PI3K AKT SIGNALING%REACTOME DATABASE ID RELEASE 62%6811558	58	-0.159563	-1.44586	0.10338	0.447722	1	6661	tags=64%, list=48%, signal=122%
REGULATION OF TP53 ACTIVITY THROUGH PHOSPHORYLATION%REACTOME%R-HSA-6804756.1	70	-0.150833	-1.44535	0.0859375	0.447994	1	10030	tags=87%, list=72%, signal=311%
SIG_INSULIN_RECEPTOR_PATHWAY_IN_CARDIAC_MYOCYTES%MSIGDB_C2%SIG_INSULIN_RECEPTOR_PATHWAY_IN_CARDIAC_MYOCYTES	42	-0.188286	-1.4449	0.0849421	0.44822	1	8977	tags=83%, list=65%, signal=234%
SNARE COMPLEX ASSEMBLY%GOBP%GO:0035493	10	-0.371173	-1.4445	0.0903614	0.448346	1	7357	tags=90%, list=53%, signal=191%
CLASS B 2 (SECRETIN FAMILY RECEPTORS)%REACTOME DATABASE ID RELEASE 62%373080	49	-0.174748	-1.44287	0.0838323	0.451011	1	2971	tags=39%, list=21%, signal=49%
HIPPOCAMPUS DEVELOPMENT%GOBP%GO:0021766	56	-0.165954	-1.44251	0.0828157	0.450959	1	4158	tags=46%, list=30%, signal=66%
EGF RECEPTOR SIGNALING PATHWAY%PANTHER PATHWAY%P00018	101	-0.122812	-1.44234	0.0810277	0.450665	1	8217	tags=71%, list=59%, signal=173%
DNA REPLICATION-INDEPENDENT NUCLEOSOME ORGANIZATION%GOBP%GO:0034724	12	-0.336033	-1.44112	0.0898204	0.452375	1	6919	tags=83%, list=50%, signal=166%
PID_HES_HEY_PATHWAY%MSIGDB_C2%PID_HES_HEY_PATHWAY	38	-0.19393	-1.44107	0.0892857	0.451821	1	6093	tags=63%, list=44%, signal=112%
BIOCARTA_CD40_PATHWAY%MSIGDB_C2%BIOCARTA_CD40_PATHWAY	13	-0.333422	-1.44087	0.0964567	0.451552	1	2856	tags=54%, list=21%, signal=68%
INTERNALIZATION OF ERBB1%PATHWAY INTERACTION DATABASE NCI-NATURE CURATED DATA%INTERNALIZATION OF ERBB1	35	-0.205305	-1.44031	0.092827	0.451957	1	7879	tags=77%, list=57%, signal=178%
BCR SIGNALING PATHWAY%PATHWAY INTERACTION DATABASE NCI-NATURE CURATED DATA%BCR SIGNALING PATHWAY	53	-0.165357	-1.44027	0.0772358	0.451404	1	7679	tags=72%, list=55%, signal=160%
POSITIVE REGULATION OF DNA BINDING%GOBP%GO:0043388	36	-0.202599	-1.43991	0.0939335	0.451461	1	8005	tags=78%, list=58%, signal=183%
GONAD DEVELOPMENT%GOBP%GO:0008406	121	-0.114305	-1.43968	0.107692	0.451227	1	4975	tags=47%, list=36%, signal=73%
PID_WNT_NONCANONICAL_PATHWAY%MSIGDB_C2%PID_WNT_NONCANONICAL_PATHWAY	29	-0.231338	-1.43927	0.102459	0.451371	1	10215	tags=97%, list=73%, signal=363%
PID_P53_DOWNSTREAM_PATHWAY%MSIGDB_C2%PID_P53_DOWNSTREAM_PATHWAY	100	-0.125849	-1.43917	0.102616	0.450914	1	7996	tags=70%, list=58%, signal=164%
BIOCARTA_PAR1_PATHWAY%MSIGDB_C2%BIOCARTA_PAR1_PATHWAY	32	-0.21052	-1.4388	0.11368	0.450939	1	9246	tags=88%, list=67%, signal=261%
REGULATION OF TNFR1 SIGNALING%REACTOME DATABASE ID RELEASE 62%5357905	26	-0.233951	-1.4378	0.077381	0.452153	1	9588	tags=92%, list=69%, signal=297%
RESPONSE TO INSULIN%GOBP%GO:0032868	127	-0.108551	-1.43687	0.1	0.45326	1	4855	tags=46%, list=35%, signal=70%
ENDOPLASMIC RETICULUM ORGANIZATION%GOBP%GO:0007029	37	-0.199674	-1.43566	0.0912548	0.454941	1	7002	tags=70%, list=50%, signal=141%
REGULATION OF CYTOPLASMIC AND NUCLEAR SMAD2 3 SIGNALING%PATHWAY INTERACTION DATABASE NCI-NATURE CURATED DATA%REGULATION OF CYTOPLASMIC AND NUCLEAR SMAD2 3 SIGNALING	14	-0.320891	-1.43508	0.110883	0.455411	1	7461	tags=86%, list=54%, signal=185%
NEUTRAL AMINO ACID TRANSPORT%GOBP%GO:0015804	22	-0.253545	-1.43441	0.0806452	0.456124	1	4065	tags=55%, list=29%, signal=77%
PID_HNF3B_PATHWAY%MSIGDB_C2%PID_HNF3B_PATHWAY	19	-0.273094	-1.43288	0.112871	0.45832	1	2795	tags=47%, list=20%, signal=59%
INTERNAL PROTEIN AMINO ACID ACETYLATION%GOBP%GO:0006475	92	-0.128699	-1.43279	0.0781563	0.457898	1	6384	tags=59%, list=46%, signal=108%
MRNA 3'-END PROCESSING%REACTOME%R-HSA-72187.3	50	-0.168249	-1.43249	0.0826772	0.457819	1	10461	tags=92%, list=75%, signal=370%
NEGATIVE REGULATION OF INTERFERON-GAMMA PRODUCTION%GOBP%GO:0032689	10	-0.371806	-1.43208	0.0983936	0.457931	1	1787	tags=50%, list=13%, signal=57%
BIOCARTA_BARRESTIN_SRC_PATHWAY%MSIGDB_C2%BIOCARTA_BARRESTIN_SRC_PATHWAY	13	-0.327363	-1.43186	0.109375	0.457727	1	7218	tags=85%, list=52%, signal=176%
FSH%NETPATH%FSH	36	-0.197219	-1.43176	0.0941176	0.45729	1	8852	tags=83%, list=64%, signal=229%
GENE SILENCING%GOBP%GO:0016458	88	-0.1306	-1.4302	0.095723	0.459653	1	8782	tags=76%, list=63%, signal=205%
REGULATION OF POTASSIUM ION TRANSMEMBRANE TRANSPORT%GOBP%GO:1901379	53	-0.168395	-1.42965	0.103093	0.460075	1	6063	tags=60%, list=44%, signal=107%
REGULATION OF RESPIRATORY SYSTEM PROCESS%GOBP%GO:0044065	12	-0.34358	-1.42937	0.105788	0.460024	1	4497	tags=67%, list=32%, signal=98%
NEGATIVE REGULATION OF CELL PROJECTION ORGANIZATION%GOBP%GO:0031345	165	-0.0971995	-1.42865	0.0958333	0.46071	1	5238	tags=47%, list=38%, signal=75%
BIOCARTA_WNT_PATHWAY%MSIGDB_C2%BIOCARTA_WNT_PATHWAY	22	-0.249422	-1.42834	0.100806	0.460666	1	7282	tags=77%, list=52%, signal=162%
NEGATIVE REGULATION OF DNA BINDING%GOBP%GO:0043392	39	-0.193493	-1.42803	0.0966469	0.460652	1	8726	tags=82%, list=63%, signal=220%
NEGATIVE REGULATION OF ERYTHROCYTE DIFFERENTIATION%GOBP%GO:0045647	10	-0.371194	-1.42781	0.074856	0.460442	1	8747	tags=100%, list=63%, signal=269%
CEREBELLUM DEVELOPMENT%GOBP%GO:0021549	82	-0.136988	-1.4271	0.0989899	0.461162	1	4381	tags=45%, list=32%, signal=65%
SIGNALING BY TGF-BETA FAMILY MEMBERS%REACTOME%R-HSA-9006936.1	85	-0.134994	-1.42505	0.108384	0.464447	1	10403	tags=88%, list=75%, signal=348%
GLIAL CELL DEVELOPMENT%GOBP%GO:0021782	78	-0.135807	-1.42482	0.102273	0.464226	1	4362	tags=45%, list=31%, signal=65%
CARDIAC CHAMBER MORPHOGENESIS%GOBP%GO:0003206	97	-0.129694	-1.42457	0.11349	0.464083	1	2797	tags=33%, list=20%, signal=41%
VIRAL PROCESS%GOBP%GO:0016032	93	-0.125934	-1.4244	0.0928854	0.463763	1	7979	tags=70%, list=57%, signal=163%
NEURON FATE COMMITMENT%GOBP%GO:0048663	47	-0.177032	-1.42425	0.0925553	0.46339	1	9972	tags=89%, list=72%, signal=315%
REGULATION OF PROTEASOMAL UBIQUITIN-DEPENDENT PROTEIN CATABOLIC PROCESS%GOBP%GO:0032434	100	-0.120122	-1.42349	0.0986193	0.464193	1	7797	tags=68%, list=56%, signal=154%
REGULATION OF AMPA RECEPTOR ACTIVITY%GOBP%GO:2000311	22	-0.247071	-1.42334	0.0995763	0.46385	1	2259	tags=41%, list=16%, signal=49%
REGULATION OF MUSCLE HYPERTROPHY%GOBP%GO:0014743	52	-0.169319	-1.42246	0.107287	0.464928	1	5142	tags=54%, list=37%, signal=85%
CALCIUM ION REGULATED EXOCYTOSIS%GOBP%GO:0017156	63	-0.154144	-1.42117	0.0991903	0.466646	1	7357	tags=68%, list=53%, signal=144%
METANEPHRIC EPITHELIUM DEVELOPMENT%GOBP%GO:0072207	11	-0.344338	-1.42061	0.116054	0.467108	1	1537	tags=45%, list=11%, signal=51%
TCR SIGNALING IN NAIVE CD4+ T CELLS%PATHWAY INTERACTION DATABASE NCI-NATURE CURATED DATA%TCR SIGNALING IN NAIVE CD4+ T CELLS	48	-0.176789	-1.4206	0.0907173	0.466495	1	10296	tags=92%, list=74%, signal=352%
REGULATION OF PROTEIN TYROSINE KINASE ACTIVITY%GOBP%GO:0061097	54	-0.162302	-1.42006	0.0921569	0.466925	1	3160	tags=39%, list=23%, signal=50%
CONSTITUTIVE SIGNALING BY AKT1 E17K IN CANCER%REACTOME%R-HSA-5674400.1	24	-0.243158	-1.42006	0.102119	0.466302	1	4157	tags=54%, list=30%, signal=77%
HISTONE DEUBIQUITINATION%GOBP%GO:0016578	19	-0.271145	-1.41915	0.103448	0.467366	1	5749	tags=68%, list=41%, signal=117%
ENDOCARDIAL CUSHION DEVELOPMENT%GOBP%GO:0003197	30	-0.219222	-1.41889	0.10101	0.46718	1	9009	tags=87%, list=65%, signal=246%
REGULATION OF ISOTYPE SWITCHING%GOBP%GO:0045191	19	-0.275751	-1.41772	0.123377	0.468758	1	8612	tags=89%, list=62%, signal=235%
RESPONSE TO THYROID HORMONE%GOBP%GO:0097066	10	-0.370122	-1.41737	0.08577	0.46881	1	4591	tags=70%, list=33%, signal=104%
REGULATION OF ORGAN GROWTH%GOBP%GO:0046620	79	-0.13517	-1.41389	0.107724	0.474976	1	3764	tags=41%, list=27%, signal=55%
ACTIVATION OF BH3-ONLY PROTEINS%REACTOME%R-HSA-114452.2	24	-0.2477	-1.41318	0.0993521	0.475732	1	8149	tags=83%, list=59%, signal=201%
GLYCOLYTIC PROCESS%GOBP%GO:0006096	26	-0.230633	-1.41311	0.11368	0.475256	1	3752	tags=50%, list=27%, signal=68%
ENTRY INTO HOST CELL%GOBP%GO:0030260	16	-0.287625	-1.41289	0.100205	0.475022	1	6434	tags=75%, list=46%, signal=139%
NEGATIVE REGULATION OF RAS PROTEIN SIGNAL TRANSDUCTION%GOBP%GO:0046580	46	-0.178265	-1.41224	0.0993915	0.475649	1	5389	tags=57%, list=39%, signal=92%
NEGATIVE REGULATION OF CELLULAR RESPONSE TO OXIDATIVE STRESS%GOBP%GO:1900408	41	-0.18567	-1.41168	0.118321	0.476075	1	3531	tags=44%, list=25%, signal=59%
CIRCADIAN RHYTHM PATHWAY%PATHWAY INTERACTION DATABASE NCI-NATURE CURATED DATA%CIRCADIAN RHYTHM PATHWAY	14	-0.3097	-1.41108	0.124744	0.476617	1	1658	tags=43%, list=12%, signal=49%
ATP GENERATION FROM ADP%GOBP%GO:0006757	26	-0.230633	-1.41062	0.104208	0.476871	1	3752	tags=50%, list=27%, signal=68%
RESPONSE TO DECREASED OXYGEN LEVELS%GOBP%GO:0036293	157	-0.0960738	-1.41058	0.103448	0.476329	1	7890	tags=66%, list=57%, signal=151%
PDGF SIGNALING PATHWAY%PANTHER PATHWAY%P00047	112	-0.114141	-1.41054	0.086785	0.475764	1	10592	tags=88%, list=76%, signal=364%
POSITIVE REGULATION OF PRI-MIRNA TRANSCRIPTION FROM RNA POLYMERASE II PROMOTER%GOBP%GO:1902895	23	-0.239748	-1.40997	0.117296	0.476242	1	5136	tags=61%, list=37%, signal=96%
CALCIUM ION TRANSMEMBRANE TRANSPORT%GOBP%GO:0070588	74	-0.140531	-1.40838	0.115686	0.478738	1	6700	tags=62%, list=48%, signal=119%
IL5%NETPATH%IL5	51	-0.167536	-1.40737	0.127572	0.48004	1	8312	tags=76%, list=60%, signal=189%
POSITIVE REGULATION OF MITOCHONDRIAL OUTER MEMBRANE PERMEABILIZATION INVOLVED IN APOPTOTIC SIGNALING PATHWAY%GOBP%GO:1901030	10	-0.361866	-1.40673	0.101533	0.48067	1	6096	tags=80%, list=44%, signal=142%
MESENCHYME DEVELOPMENT%GOBP%GO:0060485	130	-0.108953	-1.40641	0.118343	0.480703	1	5238	tags=48%, list=38%, signal=77%
PROTEIN-PROTEIN INTERACTIONS AT SYNAPSES%REACTOME DATABASE ID RELEASE 62%6794362	72	-0.144706	-1.40573	0.090535	0.481415	1	2827	tags=35%, list=20%, signal=43%
REGULATION OF ESTABLISHMENT OF PLANAR POLARITY INVOLVED IN NEURAL TUBE CLOSURE%GOBP%GO:0090178	13	-0.322944	-1.40399	0.102767	0.484183	1	4071	tags=62%, list=29%, signal=87%
NEGATIVE REGULATION OF CANONICAL WNT SIGNALING PATHWAY%GOBP%GO:0090090	85	-0.128933	-1.40322	0.098646	0.485066	1	1000	tags=20%, list=7%, signal=21%
BROWN FAT CELL DIFFERENTIATION%GOBP%GO:0050873	27	-0.224104	-1.40318	0.108987	0.484506	1	6160	tags=67%, list=44%, signal=119%
HEART MORPHOGENESIS%GOBP%GO:0003007	181	-0.0899583	-1.40244	0.12249	0.485423	1	5142	tags=46%, list=37%, signal=72%
NRAGE SIGNALS DEATH THROUGH JNK%REACTOME%R-HSA-193648.1	48	-0.173556	-1.40191	0.0989899	0.485853	1	2810	tags=38%, list=20%, signal=47%
NEGATIVE REGULATION OF TRANSCRIPTION REGULATORY REGION DNA BINDING%GOBP%GO:2000678	17	-0.279194	-1.40169	0.111111	0.485637	1	5938	tags=71%, list=43%, signal=123%
NEGATIVE REGULATION OF THE PI3K AKT NETWORK%REACTOME%R-HSA-199418.3	64	-0.150956	-1.40111	0.119097	0.486122	1	7253	tags=67%, list=52%, signal=140%
SIGNALING BY NOTCH1 HD DOMAIN MUTANTS IN CANCER%REACTOME DATABASE ID RELEASE 62%2691230	12	-0.340832	-1.40081	0.102515	0.486046	1	2218	tags=50%, list=16%, signal=59%
POSITIVE REGULATION OF TOR SIGNALING%GOBP%GO:0032008	33	-0.205123	-1.40074	0.111111	0.485571	1	5582	tags=61%, list=40%, signal=101%
SIGNALING EVENTS MEDIATED BY STEM CELL FACTOR RECEPTOR (C-KIT)%PATHWAY INTERACTION DATABASE NCI-NATURE CURATED DATA%SIGNALING EVENTS MEDIATED BY STEM CELL FACTOR RECEPTOR (C-KIT)	45	-0.177481	-1.40062	0.106509	0.485191	1	7737	tags=73%, list=56%, signal=165%
BIOCARTA_G1_PATHWAY%MSIGDB_C2%BIOCARTA_G1_PATHWAY	23	-0.239315	-1.39973	0.093361	0.486333	1	5142	tags=61%, list=37%, signal=96%
CARDIAC MUSCLE TISSUE DEVELOPMENT%GOBP%GO:0048738	133	-0.102103	-1.39964	0.0996094	0.485893	1	4658	tags=44%, list=34%, signal=65%
REGULATION OF OXIDATIVE STRESS-INDUCED NEURON DEATH%GOBP%GO:1903203	22	-0.247863	-1.39957	0.121857	0.48539	1	2248	tags=41%, list=16%, signal=49%
NEGATIVE REGULATION OF VASOCONSTRICTION%GOBP%GO:0045906	11	-0.346059	-1.39922	0.112426	0.485442	1	2777	tags=55%, list=20%, signal=68%
T CELL DIFFERENTIATION INVOLVED IN IMMUNE RESPONSE%GOBP%GO:0002292	17	-0.28143	-1.39885	0.121756	0.485605	1	1000	tags=35%, list=7%, signal=38%
NEGATIVE REGULATION OF HYDROGEN PEROXIDE-INDUCED CELL DEATH%GOBP%GO:1903206	21	-0.257576	-1.39863	0.111111	0.485396	1	5694	tags=67%, list=41%, signal=113%
ENTRY INTO HOST%GOBP%GO:0044409	16	-0.287625	-1.39767	0.11	0.486758	1	6434	tags=75%, list=46%, signal=139%
DNA-PK PATHWAY IN NONHOMOLOGOUS END JOINING%PATHWAY INTERACTION DATABASE NCI-NATURE CURATED DATA%DNA-PK PATHWAY IN NONHOMOLOGOUS END JOINING	11	-0.340052	-1.39708	0.10757	0.487315	1	9180	tags=100%, list=66%, signal=294%
TRIACYLGLYCEROL BIOSYNTHESIS%HUMANCYC%TRIGLSYN-PWY	12	-0.332637	-1.39665	0.10099	0.487493	1	4649	tags=67%, list=33%, signal=100%
CD28 DEPENDENT PI3K AKT SIGNALING%REACTOME%R-HSA-389357.1	18	-0.270928	-1.39609	0.107632	0.487977	1	7825	tags=83%, list=56%, signal=190%
PID_CIRCADIAN_PATHWAY%MSIGDB_C2%PID_CIRCADIAN_PATHWAY	14	-0.3097	-1.39609	0.10978	0.487367	1	1658	tags=43%, list=12%, signal=49%
SUPERPATHWAY OF D-<I>MYO< I>-INOSITOL (1,4,5)-TRISPHOSPHATE METABOLISM%HUMANCYC%PWY-6358	19	-0.266209	-1.39569	0.125	0.487572	1	7281	tags=79%, list=52%, signal=166%
HALLMARK_APOPTOSIS%MSIGDB_C2%HALLMARK_APOPTOSIS	129	-0.105981	-1.39436	0.110883	0.48953	1	2960	tags=32%, list=21%, signal=40%
HAIR CELL DIFFERENTIATION%GOBP%GO:0035315	30	-0.211403	-1.39377	0.128571	0.490111	1	5410	tags=60%, list=39%, signal=98%
POST-ELONGATION PROCESSING OF INTRON-CONTAINING PRE-MRNA%REACTOME%R-HSA-112296.3	50	-0.168249	-1.39328	0.108652	0.490497	1	10461	tags=92%, list=75%, signal=370%
TRP CHANNELS%REACTOME DATABASE ID RELEASE 62%3295583	14	-0.304182	-1.39305	0.121399	0.490371	1	6700	tags=79%, list=48%, signal=152%
ENTRY INTO OTHER ORGANISM INVOLVED IN SYMBIOTIC INTERACTION%GOBP%GO:0051828	16	-0.287625	-1.39274	0.135189	0.490389	1	6434	tags=75%, list=46%, signal=139%
VENTRICULAR CARDIAC MUSCLE CELL DIFFERENTIATION%GOBP%GO:0055012	12	-0.330994	-1.39198	0.121339	0.491234	1	6989	tags=83%, list=50%, signal=167%
POSITIVE REGULATION OF ENDOTHELIAL CELL APOPTOTIC PROCESS%GOBP%GO:2000353	10	-0.374707	-1.39143	0.126984	0.491651	1	3137	tags=60%, list=23%, signal=77%
PROTEIN LOCALIZATION TO CENTROSOME%GOBP%GO:0071539	20	-0.263848	-1.39114	0.102881	0.491612	1	10241	tags=100%, list=74%, signal=379%
NEGATIVE REGULATION OF VIRAL RELEASE FROM HOST CELL%GOBP%GO:1902187	15	-0.302026	-1.39041	0.104294	0.492453	1	6002	tags=73%, list=43%, signal=129%
NEGATIVE REGULATION OF RESPONSE TO REACTIVE OXYGEN SPECIES%GOBP%GO:1901032	21	-0.257576	-1.38953	0.111332	0.493675	1	5694	tags=67%, list=41%, signal=113%
REGULATION OF I-KAPPAB KINASE/NF-KAPPAB SIGNALING%GOBP%GO:0043122	153	-0.096646	-1.38946	0.105566	0.493188	1	8486	tags=71%, list=61%, signal=179%
NEGATIVE REGULATION OF SUPRAMOLECULAR FIBER ORGANIZATION%GOBP%GO:1902904	88	-0.126119	-1.38945	0.126	0.492585	1	7580	tags=67%, list=55%, signal=146%
POLY(A)+ MRNA EXPORT FROM NUCLEUS%GOBP%GO:0016973	11	-0.338854	-1.38924	0.118609	0.492438	1	4141	tags=64%, list=30%, signal=91%
DNA INTEGRITY CHECKPOINT%GOBP%GO:0031570	77	-0.134721	-1.38749	0.104331	0.495374	1	10958	tags=92%, list=79%, signal=433%
NEGATIVE EPIGENETIC REGULATION OF RRNA EXPRESSION%REACTOME%R-HSA-5250941.1	51	-0.162876	-1.38714	0.104762	0.495503	1	3197	tags=39%, list=23%, signal=51%
BIOCARTA_ERK5_PATHWAY%MSIGDB_C2%BIOCARTA_ERK5_PATHWAY	16	-0.288624	-1.38683	0.117871	0.495538	1	8158	tags=88%, list=59%, signal=212%
POSITIVE REGULATION OF PROTEIN EXPORT FROM NUCLEUS%GOBP%GO:0046827	16	-0.290942	-1.38669	0.11546	0.495218	1	5519	tags=69%, list=40%, signal=114%
PID_CMYB_PATHWAY%MSIGDB_C2%PID_CMYB_PATHWAY	60	-0.151078	-1.38666	0.122568	0.494637	1	5788	tags=57%, list=42%, signal=97%
REGULATION OF DENDRITE EXTENSION%GOBP%GO:1903859	20	-0.255798	-1.38645	0.0979592	0.494433	1	6877	tags=75%, list=49%, signal=148%
NEGATIVE REGULATION OF ANION TRANSPORT%GOBP%GO:1903792	21	-0.253034	-1.38621	0.112903	0.494284	1	5095	tags=62%, list=37%, signal=98%
NEGATIVE REGULATION OF MACROAUTOPHAGY%GOBP%GO:0016242	26	-0.235071	-1.38609	0.1139	0.493921	1	8503	tags=85%, list=61%, signal=217%
GLUCOCORTICOID RECEPTOR REGULATORY NETWORK%PATHWAY INTERACTION DATABASE NCI-NATURE CURATED DATA%GLUCOCORTICOID RECEPTOR REGULATORY NETWORK	54	-0.155243	-1.38601	0.0881764	0.493481	1	5060	tags=52%, list=36%, signal=81%
GLUCOSE TRANSPORT%GOBP%GO:0015758	28	-0.219851	-1.38596	0.129151	0.492965	1	2909	tags=43%, list=21%, signal=54%
PID_KIT_PATHWAY%MSIGDB_C2%PID_KIT_PATHWAY	45	-0.177481	-1.38584	0.123457	0.492594	1	7737	tags=73%, list=56%, signal=165%
GASTRULATION%GOBP%GO:0007369	93	-0.121367	-1.38497	0.127572	0.493622	1	10135	tags=85%, list=73%, signal=311%
PROTEIN LOCALIZATION TO MICROTUBULE ORGANIZING CENTER%GOBP%GO:1905508	20	-0.263848	-1.38472	0.0981964	0.493527	1	10241	tags=100%, list=74%, signal=379%
REGULATION OF POSTSYNAPTIC MEMBRANE NEUROTRANSMITTER RECEPTOR LEVELS%GOBP%GO:0099072	19	-0.262339	-1.38455	0.102515	0.49327	1	6603	tags=74%, list=47%, signal=140%
CELLULAR RESPONSE TO CADMIUM ION%GOBP%GO:0071276	16	-0.286099	-1.38453	0.114519	0.492695	1	9062	tags=94%, list=65%, signal=269%
VIRAL ENTRY INTO HOST CELL%GOBP%GO:0046718	16	-0.287625	-1.38391	0.122736	0.493431	1	6434	tags=75%, list=46%, signal=139%
SIGNALING BY FGFR4%REACTOME DATABASE ID RELEASE 62%5654743	24	-0.23649	-1.38384	0.113131	0.492976	1	7146	tags=75%, list=51%, signal=154%
NEGATIVE REGULATION OF RESPONSE TO OXIDATIVE STRESS%GOBP%GO:1902883	44	-0.178481	-1.38382	0.118812	0.492397	1	3531	tags=43%, list=25%, signal=58%
MECHANORECEPTOR DIFFERENTIATION%GOBP%GO:0042490	52	-0.160681	-1.3838	0.124464	0.491855	1	5529	tags=56%, list=40%, signal=92%
HEXOSE TRANSPORT%GOBP%GO:0008645	28	-0.219851	-1.38355	0.116959	0.491715	1	2909	tags=43%, list=21%, signal=54%
ERBB SIGNALING PATHWAY%GOBP%GO:0038127	38	-0.189844	-1.38246	0.125	0.493274	1	7979	tags=76%, list=57%, signal=179%
TRANSCRIPTIONAL REGULATION OF WHITE ADIPOCYTE DIFFERENTIATION%REACTOME%R-HSA-381340.2	70	-0.144263	-1.3819	0.123711	0.493767	1	3368	tags=39%, list=24%, signal=51%
RNA MODIFICATION%GOBP%GO:0009451	89	-0.124921	-1.3818	0.118812	0.493363	1	8273	tags=72%, list=60%, signal=176%
PROTEIN LOCALIZATION TO CILIUM%GOBP%GO:0061512	30	-0.215668	-1.38136	0.115304	0.493682	1	7668	tags=77%, list=55%, signal=171%
NEUROTROPHIN SIGNALING PATHWAY%GOBP%GO:0038179	20	-0.256886	-1.38128	0.125761	0.49323	1	2691	tags=45%, list=19%, signal=56%
REGULATION OF VIRAL RELEASE FROM HOST CELL%GOBP%GO:1902186	29	-0.214701	-1.3812	0.1139	0.492748	1	9487	tags=90%, list=68%, signal=282%
REGULATION OF GLUCOSE TRANSPORT%GOBP%GO:0010827	61	-0.149055	-1.38114	0.122	0.492268	1	5687	tags=56%, list=41%, signal=94%
MET ACTIVATES RAP1 AND RAC1%REACTOME%R-HSA-8875555.1	10	-0.35122	-1.38091	0.121272	0.492156	1	2073	tags=50%, list=15%, signal=59%
SEMINIFEROUS TUBULE DEVELOPMENT%GOBP%GO:0072520	10	-0.361578	-1.38049	0.118421	0.492418	1	6100	tags=80%, list=44%, signal=142%
VESICLE DOCKING%GOBP%GO:0048278	36	-0.190328	-1.37914	0.114786	0.494453	1	5858	tags=61%, list=42%, signal=105%
SYNTHESIS OF BILE ACIDS AND BILE SALTS%REACTOME%R-HSA-192105.2	17	-0.283527	-1.3789	0.115789	0.494337	1	5060	tags=65%, list=36%, signal=102%
HEART TRABECULA MORPHOGENESIS%GOBP%GO:0061384	32	-0.209351	-1.37804	0.121569	0.495388	1	5352	tags=59%, list=38%, signal=96%
POSITIVE REGULATION OF NEURON APOPTOTIC PROCESS%GOBP%GO:0043525	65	-0.14387	-1.37645	0.123173	0.498055	1	4213	tags=45%, list=30%, signal=64%
HIV-1 NEF: NEGATIVE EFFECTOR OF FAS AND TNF-ALPHA%PATHWAY INTERACTION DATABASE NCI-NATURE CURATED DATA%HIV-1 NEF: NEGATIVE EFFECTOR OF FAS AND TNF-ALPHA	27	-0.22294	-1.37639	0.12024	0.497553	1	7206	tags=74%, list=52%, signal=153%
RESPONSE TO HYPOXIA%GOBP%GO:0001666	152	-0.0981149	-1.37612	0.12753	0.497498	1	7890	tags=66%, list=57%, signal=152%
RMTS METHYLATE HISTONE ARGININES%REACTOME DATABASE ID RELEASE 62%3214858	33	-0.201477	-1.3761	0.11002	0.496956	1	9003	tags=85%, list=65%, signal=240%
RAF-INDEPENDENT MAPK1 3 ACTIVATION%REACTOME%R-HSA-112409.2	18	-0.276185	-1.37557	0.12	0.49741	1	7752	tags=83%, list=56%, signal=188%
REGULATION OF SPINDLE ORGANIZATION%GOBP%GO:0090224	32	-0.203248	-1.37538	0.111742	0.497192	1	7609	tags=75%, list=55%, signal=165%
OOGENESIS%GOBP%GO:0048477	34	-0.199495	-1.37485	0.122736	0.497563	1	7457	tags=74%, list=54%, signal=158%
REGULATION OF HEART GROWTH%GOBP%GO:0060420	54	-0.158248	-1.37457	0.0958333	0.497552	1	4246	tags=46%, list=31%, signal=66%
HALLMARK_APICAL_JUNCTION%MSIGDB_C2%HALLMARK_APICAL_JUNCTION	160	-0.0938082	-1.37441	0.105691	0.497264	1	8357	tags=69%, list=60%, signal=172%
PROTEIN ACYLATION%GOBP%GO:0043543	128	-0.104351	-1.37385	0.131474	0.497794	1	6384	tags=56%, list=46%, signal=103%
T CELL RECEPTOR SIGNALING PATHWAY%GOBP%GO:0050852	32	-0.205444	-1.3735	0.10883	0.497918	1	8013	tags=78%, list=58%, signal=184%
AURORA A SIGNALING%PATHWAY INTERACTION DATABASE NCI-NATURE CURATED DATA%AURORA A SIGNALING	27	-0.216913	-1.37311	0.117063	0.498052	1	4715	tags=56%, list=34%, signal=84%
TRANSITION METAL ION HOMEOSTASIS%GOBP%GO:0055076	79	-0.135354	-1.37238	0.116279	0.498939	1	10097	tags=86%, list=73%, signal=313%
CELL SURFACE RECEPTOR SIGNALING PATHWAY INVOLVED IN HEART DEVELOPMENT%GOBP%GO:0061311	16	-0.278174	-1.37226	0.116564	0.498556	1	10041	tags=100%, list=72%, signal=360%
NEUROMUSCULAR PROCESS CONTROLLING BALANCE%GOBP%GO:0050885	55	-0.158539	-1.37215	0.135081	0.498181	1	5389	tags=55%, list=39%, signal=89%
CELLULAR RESPONSE TO CORTICOSTEROID STIMULUS%GOBP%GO:0071384	25	-0.23344	-1.37213	0.133072	0.497628	1	4547	tags=56%, list=33%, signal=83%
SIGNALING EVENTS MEDIATED BY PTP1B%PATHWAY INTERACTION DATABASE NCI-NATURE CURATED DATA%SIGNALING EVENTS MEDIATED BY PTP1B	40	-0.180046	-1.37196	0.127451	0.497358	1	8975	tags=83%, list=65%, signal=232%
REGULATION OF GLOMERULUS DEVELOPMENT%GOBP%GO:0090192	10	-0.356949	-1.37108	0.129921	0.498534	1	4774	tags=70%, list=34%, signal=107%
MRNA DESTABILIZATION%GOBP%GO:0061157	18	-0.267575	-1.371	0.121905	0.498098	1	4782	tags=61%, list=34%, signal=93%
C-MYB TRANSCRIPTION FACTOR NETWORK%PATHWAY INTERACTION DATABASE NCI-NATURE CURATED DATA%C-MYB TRANSCRIPTION FACTOR NETWORK	60	-0.151078	-1.37042	0.112766	0.498651	1	5788	tags=57%, list=42%, signal=97%
HEXOSE CATABOLIC PROCESS%GOBP%GO:0019320	17	-0.276804	-1.37006	0.121272	0.498793	1	6789	tags=76%, list=49%, signal=149%
FOXM1 TRANSCRIPTION FACTOR NETWORK%PATHWAY INTERACTION DATABASE NCI-NATURE CURATED DATA%FOXM1 TRANSCRIPTION FACTOR NETWORK	29	-0.215538	-1.36896	0.128821	0.500485	1	3243	tags=45%, list=23%, signal=58%
WNT SIGNALING PATHWAY%GOBP%GO:0016055	105	-0.116815	-1.36863	0.137177	0.50057	1	9644	tags=81%, list=69%, signal=262%
HYPOXIA RESPONSE VIA HIF ACTIVATION%PANTHER PATHWAY%P00030	13	-0.307532	-1.36858	0.106426	0.500061	1	6424	tags=77%, list=46%, signal=143%
REGULATION OF POTASSIUM ION TRANSPORT%GOBP%GO:0043266	69	-0.139318	-1.36836	0.128459	0.499938	1	3111	tags=36%, list=22%, signal=46%
CELL-CELL SIGNALING BY WNT%GOBP%GO:0198738	105	-0.116815	-1.36825	0.117409	0.499588	1	9644	tags=81%, list=69%, signal=262%
REGULATION OF HYDROGEN PEROXIDE-INDUCED CELL DEATH%GOBP%GO:1903205	29	-0.211651	-1.36791	0.121622	0.49967	1	5694	tags=62%, list=41%, signal=105%
B CELL ACTIVATION%GOBP%GO:0042113	88	-0.123078	-1.36705	0.111111	0.500838	1	7622	tags=67%, list=55%, signal=147%
ALZHEIMER DISEASE-PRESENILIN PATHWAY%PANTHER PATHWAY%P00004	79	-0.12975	-1.36691	0.116142	0.500554	1	2959	tags=34%, list=21%, signal=43%
POSITIVE REGULATION OF NUCLEAR-TRANSCRIBED MRNA CATABOLIC PROCESS, DEADENYLATION-DEPENDENT DECAY%GOBP%GO:1900153	14	-0.2998	-1.36686	0.126	0.500074	1	8747	tags=93%, list=63%, signal=250%
REGULATION OF PEPTIDYL-LYSINE ACETYLATION%GOBP%GO:2000756	48	-0.170626	-1.3657	0.112016	0.501892	1	6616	tags=65%, list=48%, signal=123%
REGULATION OF HISTONE METHYLATION%GOBP%GO:0031060	49	-0.166469	-1.36551	0.130261	0.501679	1	11314	tags=98%, list=81%, signal=524%
REGULATION OF CARDIAC MUSCLE TISSUE DEVELOPMENT%GOBP%GO:0055024	67	-0.143121	-1.36542	0.111801	0.501291	1	4246	tags=45%, list=31%, signal=64%
NEGATIVE REGULATION OF CELL MORPHOGENESIS INVOLVED IN DIFFERENTIATION%GOBP%GO:0010771	76	-0.134724	-1.36538	0.126953	0.500795	1	4175	tags=43%, list=30%, signal=62%
RNA POLYMERASE I TRANSCRIPTION%REACTOME%R-HSA-73864.1	54	-0.157844	-1.3653	0.126819	0.500371	1	8371	tags=76%, list=60%, signal=190%
HALLMARK_TGF_BETA_SIGNALING%MSIGDB_C2%HALLMARK_TGF_BETA_SIGNALING	49	-0.165795	-1.36525	0.131115	0.499856	1	8486	tags=78%, list=61%, signal=198%
BIOCARTA_ERK_PATHWAY%MSIGDB_C2%BIOCARTA_ERK_PATHWAY	25	-0.224323	-1.36494	0.11753	0.499877	1	6898	tags=72%, list=50%, signal=143%
PROTEIN DEPHOSPHORYLATION%GOBP%GO:0006470	98	-0.119925	-1.36476	0.152964	0.499601	1	4162	tags=42%, list=30%, signal=59%
DIRECT P53 EFFECTORS%PATHWAY INTERACTION DATABASE NCI-NATURE CURATED DATA%DIRECT P53 EFFECTORS	101	-0.119591	-1.36407	0.133197	0.500404	1	6059	tags=55%, list=44%, signal=98%
CELL DIFFERENTIATION INVOLVED IN EMBRYONIC PLACENTA DEVELOPMENT%GOBP%GO:0060706	14	-0.297203	-1.36282	0.124031	0.502433	1	7790	tags=86%, list=56%, signal=195%
REGULATION OF HEMATOPOIETIC PROGENITOR CELL DIFFERENTIATION%GOBP%GO:1901532	20	-0.255363	-1.36274	0.125761	0.501985	1	2017	tags=40%, list=15%, signal=47%
SPERMATID DEVELOPMENT%GOBP%GO:0007286	73	-0.135264	-1.36191	0.124736	0.502977	1	7272	tags=66%, list=52%, signal=137%
REGULATION OF CHROMATIN SILENCING%GOBP%GO:0031935	14	-0.305056	-1.36133	0.120921	0.503569	1	8674	tags=93%, list=62%, signal=247%
CYTOPLASMIC MICROTUBULE ORGANIZATION%GOBP%GO:0031122	42	-0.181042	-1.36106	0.129787	0.503486	1	3450	tags=43%, list=25%, signal=57%
RESPONSE TO ACTIVITY%GOBP%GO:0014823	18	-0.264206	-1.36105	0.125	0.50294	1	3284	tags=50%, list=24%, signal=65%
BIOCARTA_TRKA_PATHWAY%MSIGDB_C2%BIOCARTA_TRKA_PATHWAY	11	-0.335595	-1.36048	0.112871	0.50353	1	7978	tags=91%, list=57%, signal=213%
NEGATIVE REGULATION OF RECEPTOR ACTIVITY%GOBP%GO:2000272	28	-0.21201	-1.36033	0.117063	0.503282	1	5997	tags=64%, list=43%, signal=113%
ENTRY INTO CELL OF OTHER ORGANISM INVOLVED IN SYMBIOTIC INTERACTION%GOBP%GO:0051806	16	-0.287625	-1.35976	0.12	0.503877	1	6434	tags=75%, list=46%, signal=139%
NUCLEAR MIGRATION%GOBP%GO:0007097	26	-0.220112	-1.35973	0.141762	0.503352	1	3898	tags=50%, list=28%, signal=69%
GASTRULATION WITH MOUTH FORMING SECOND%GOBP%GO:0001702	24	-0.233002	-1.35967	0.13253	0.502891	1	8353	tags=83%, list=60%, signal=208%
MITOCHONDRION DISASSEMBLY%GOBP%GO:0061726	37	-0.18779	-1.35948	0.126894	0.502721	1	5288	tags=57%, list=38%, signal=91%
AORTA MORPHOGENESIS%GOBP%GO:0035909	25	-0.236553	-1.35942	0.127932	0.502263	1	10065	tags=96%, list=72%, signal=347%
NEGATIVE REGULATION OF MITOTIC CELL CYCLE%GOBP%GO:0045930	150	-0.0940808	-1.35942	0.108652	0.501698	1	10571	tags=85%, list=76%, signal=352%
NUCLEIC ACID PHOSPHODIESTER BOND HYDROLYSIS%GOBP%GO:0090305	81	-0.131522	-1.3593	0.122568	0.501368	1	3504	tags=38%, list=25%, signal=51%
POSITIVE REGULATION BY HOST OF VIRAL TRANSCRIPTION%GOBP%GO:0043923	14	-0.298762	-1.35922	0.129594	0.500962	1	2803	tags=50%, list=20%, signal=63%
AUTOPHAGY OF MITOCHONDRION%GOBP%GO:0000422	37	-0.18779	-1.35915	0.124248	0.500556	1	5288	tags=57%, list=38%, signal=91%
REGULATION OF MEMBRANE REPOLARIZATION%GOBP%GO:0060306	20	-0.253072	-1.35907	0.118	0.500119	1	7610	tags=80%, list=55%, signal=176%
NEGATIVE REGULATION OF CELLULAR SENESCENCE%GOBP%GO:2000773	10	-0.347758	-1.35868	0.141684	0.500372	1	6292	tags=80%, list=45%, signal=146%
SIG_BCR_SIGNALING_PATHWAY%MSIGDB_C2%SIG_BCR_SIGNALING_PATHWAY	41	-0.17427	-1.35775	0.116883	0.501725	1	7080	tags=68%, list=51%, signal=139%
GASTRIN_CCK2R_240212%PANTHER PATHWAY%P06959	131	-0.102039	-1.35763	0.116959	0.501421	1	10270	tags=84%, list=74%, signal=318%
REGULATION OF JUN KINASE ACTIVITY%GOBP%GO:0043506	65	-0.142681	-1.35715	0.115619	0.501803	1	3160	tags=37%, list=23%, signal=48%
V(D)J RECOMBINATION%GOBP%GO:0033151	13	-0.304934	-1.3569	0.117886	0.501705	1	8599	tags=92%, list=62%, signal=242%
HISTONE H4 ACETYLATION%GOBP%GO:0043967	50	-0.161471	-1.35661	0.14794	0.501732	1	6384	tags=62%, list=46%, signal=114%
POSITIVE REGULATION OF GLIOGENESIS%GOBP%GO:0014015	54	-0.15767	-1.35538	0.138067	0.503607	1	4254	tags=46%, list=31%, signal=66%
UBIQUINONE BIOSYNTHETIC PROCESS%GOBP%GO:0006744	12	-0.318582	-1.35531	0.12253	0.503155	1	8320	tags=92%, list=60%, signal=228%
CEREBRAL CORTEX TANGENTIAL MIGRATION%GOBP%GO:0021800	10	-0.347787	-1.35448	0.148225	0.504246	1	3511	tags=60%, list=25%, signal=80%
REGULATION OF MUSCLE SYSTEM PROCESS%GOBP%GO:0090257	158	-0.0933094	-1.35442	0.134538	0.503808	1	5142	tags=46%, list=37%, signal=72%
REGULATION OF MRNA METABOLIC PROCESS%GOBP%GO:1903311	168	-0.089583	-1.35204	0.140244	0.507975	1	8122	tags=67%, list=58%, signal=160%
RESPONSE TO ELECTRICAL STIMULUS%GOBP%GO:0051602	16	-0.283089	-1.35128	0.115385	0.508933	1	6497	tags=75%, list=47%, signal=141%
SCHWANN CELL DEVELOPMENT%GOBP%GO:0014044	25	-0.232278	-1.35091	0.128459	0.509114	1	4007	tags=52%, list=29%, signal=73%
REGULATION OF CARDIAC MUSCLE HYPERTROPHY%GOBP%GO:0010611	51	-0.160223	-1.35074	0.146484	0.508893	1	5142	tags=53%, list=37%, signal=84%
POSITIVE REGULATION OF PROTEIN LOCALIZATION TO PLASMA MEMBRANE%GOBP%GO:1903078	43	-0.173387	-1.35072	0.128257	0.508363	1	5681	tags=58%, list=41%, signal=98%
NEGATIVE REGULATION OF KINASE ACTIVITY%GOBP%GO:0033673	196	-0.0835596	-1.35047	0.14898	0.508337	1	2757	tags=28%, list=20%, signal=35%
CONVERGENT EXTENSION%GOBP%GO:0060026	11	-0.331002	-1.35005	0.132653	0.508607	1	5514	tags=73%, list=40%, signal=120%
BIOCARTA_RARRXR_PATHWAY%MSIGDB_C2%BIOCARTA_RARRXR_PATHWAY	15	-0.286833	-1.34931	0.126733	0.509581	1	6213	tags=73%, list=45%, signal=132%
CELLULAR IRON ION HOMEOSTASIS%GOBP%GO:0006879	33	-0.193813	-1.34768	0.126733	0.512474	1	8688	tags=82%, list=62%, signal=218%
NEGATIVE REGULATION OF ERBB SIGNALING PATHWAY%GOBP%GO:1901185	21	-0.244987	-1.34747	0.124498	0.51232	1	9179	tags=90%, list=66%, signal=266%
TGF_BETA_RECEPTOR%IOB%TGF_BETA_RECEPTOR	176	-0.0857633	-1.34723	0.122951	0.512246	1	8935	tags=73%, list=64%, signal=201%
NUCLEOTIDE-SUGAR METABOLIC PROCESS%GOBP%GO:0009225	20	-0.254718	-1.34676	0.112245	0.512618	1	6892	tags=75%, list=50%, signal=149%
NEGATIVE REGULATION OF INTERFERON-BETA PRODUCTION%GOBP%GO:0032688	14	-0.294961	-1.34603	0.142	0.513532	1	5835	tags=71%, list=42%, signal=123%
EXTRINSIC APOPTOTIC SIGNALING PATHWAY IN ABSENCE OF LIGAND%GOBP%GO:0097192	23	-0.23082	-1.34558	0.135827	0.513918	1	2842	tags=43%, list=20%, signal=55%
GABA A RECEPTOR ACTIVATION%REACTOME DATABASE ID RELEASE 62%977441	11	-0.329922	-1.34508	0.119048	0.514412	1	5529	tags=73%, list=40%, signal=121%
AMINE LIGAND-BINDING RECEPTORS%REACTOME%R-HSA-375280.2	25	-0.232803	-1.34481	0.143725	0.514356	1	663	tags=28%, list=5%, signal=29%
NEGATIVE REGULATION OF EPIDERMAL GROWTH FACTOR-ACTIVATED RECEPTOR ACTIVITY%GOBP%GO:0007175	11	-0.331067	-1.3445	0.141079	0.514479	1	6777	tags=82%, list=49%, signal=160%
POSITIVE REGULATION OF HISTONE MODIFICATION%GOBP%GO:0031058	74	-0.1333	-1.34403	0.1409	0.514814	1	6800	tags=62%, list=49%, signal=121%
PROTON-TRANSPORTING TWO-SECTOR ATPASE COMPLEX ASSEMBLY%GOBP%GO:0070071	11	-0.325524	-1.34325	0.151575	0.515872	1	6854	tags=82%, list=49%, signal=161%
PID_REG_GR_PATHWAY%MSIGDB_C2%PID_REG_GR_PATHWAY	54	-0.155243	-1.34296	0.140845	0.515904	1	5060	tags=52%, list=36%, signal=81%
NEGATIVE REGULATION OF PRI-MIRNA TRANSCRIPTION FROM RNA POLYMERASE II PROMOTER%GOBP%GO:1902894	12	-0.323309	-1.34267	0.154309	0.515955	1	3620	tags=58%, list=26%, signal=79%
PHOSPHATIDYLINOSITOL 3-KINASE SIGNALING%GOBP%GO:0014065	30	-0.203647	-1.34207	0.132653	0.516611	1	2737	tags=40%, list=20%, signal=50%
REGULATION OF PYRUVATE DEHYDROGENASE (PDH) COMPLEX%REACTOME DATABASE ID RELEASE 62%204174	14	-0.292287	-1.34185	0.139098	0.516492	1	3886	tags=57%, list=28%, signal=79%
INTERACTION WITH HOST%GOBP%GO:0051701	52	-0.158931	-1.34059	0.139535	0.518579	1	9029	tags=81%, list=65%, signal=230%
POSITIVE REGULATION OF SODIUM ION TRANSPORT%GOBP%GO:0010765	34	-0.19227	-1.33906	0.13786	0.521077	1	3877	tags=47%, list=28%, signal=65%
REGULATION OF CARBOHYDRATE METABOLIC PROCESS BY REGULATION OF TRANSCRIPTION FROM RNA POLYMERASE II PROMOTER%GOBP%GO:1900402	11	-0.337703	-1.33879	0.142276	0.521097	1	4157	tags=64%, list=30%, signal=91%
MAGNESIUM ION HOMEOSTASIS%GOBP%GO:0010960	13	-0.31559	-1.33671	0.151452	0.524785	1	8451	tags=92%, list=61%, signal=235%
NEGATIVE REGULATION OF HISTONE METHYLATION%GOBP%GO:0031061	18	-0.262505	-1.33656	0.130682	0.524533	1	4080	tags=56%, list=29%, signal=79%
INTRACELLULAR STEROID HORMONE RECEPTOR SIGNALING PATHWAY%GOBP%GO:0030518	45	-0.171141	-1.33605	0.135524	0.524999	1	6898	tags=67%, list=50%, signal=132%
OLFACTORY LOBE DEVELOPMENT%GOBP%GO:0021988	34	-0.189943	-1.33536	0.137787	0.525919	1	5136	tags=56%, list=37%, signal=88%
BDNF%IOB%BDNF	42	-0.175154	-1.33522	0.131021	0.525634	1	8828	tags=81%, list=63%, signal=221%
POSITIVE REGULATION OF GLUCOSE METABOLIC PROCESS%GOBP%GO:0010907	29	-0.207687	-1.33502	0.140281	0.525463	1	5749	tags=62%, list=41%, signal=106%
NEPHRIN FAMILY INTERACTIONS%REACTOME%R-HSA-373753.3	21	-0.246342	-1.33502	0.124744	0.524909	1	6512	tags=71%, list=47%, signal=134%
RORA ACTIVATES GENE EXPRESSION%REACTOME%R-HSA-1368082.2	26	-0.219772	-1.33472	0.16996	0.524924	1	3368	tags=46%, list=24%, signal=61%
SIGNAL TRANSDUCTION IN ABSENCE OF LIGAND%GOBP%GO:0038034	23	-0.23082	-1.33389	0.132265	0.526067	1	2842	tags=43%, list=20%, signal=55%
PID_AURORA_A_PATHWAY%MSIGDB_C2%PID_AURORA_A_PATHWAY	27	-0.216913	-1.33335	0.151874	0.526605	1	4715	tags=56%, list=34%, signal=84%
MRNA POLYADENYLATION%GOBP%GO:0006378	24	-0.225313	-1.33163	0.128155	0.529701	1	9039	tags=88%, list=65%, signal=250%
NEGATIVE REGULATION OF WNT SIGNALING PATHWAY%GOBP%GO:0030178	109	-0.111571	-1.33141	0.150602	0.529587	1	1013	tags=18%, list=7%, signal=20%
NEURAL PRECURSOR CELL PROLIFERATION%GOBP%GO:0061351	67	-0.135968	-1.33065	0.145098	0.530554	1	5175	tags=51%, list=37%, signal=80%
REGULATION OF RESPIRATORY GASEOUS EXCHANGE%GOBP%GO:0043576	18	-0.254395	-1.33052	0.145877	0.530259	1	4965	tags=61%, list=36%, signal=95%
QUINONE BIOSYNTHETIC PROCESS%GOBP%GO:1901663	12	-0.318582	-1.33048	0.150685	0.529771	1	8320	tags=92%, list=60%, signal=228%
GDNF%IOB%GDNF	30	-0.207122	-1.32983	0.159681	0.530585	1	8250	tags=80%, list=59%, signal=196%
POSITIVE REGULATION OF CHOLESTEROL EFFLUX%GOBP%GO:0010875	11	-0.330229	-1.32905	0.149378	0.531657	1	1733	tags=45%, list=12%, signal=52%
NEGATIVE REGULATION OF EPIDERMAL GROWTH FACTOR RECEPTOR SIGNALING PATHWAY%GOBP%GO:0042059	20	-0.2402	-1.32837	0.147348	0.532512	1	9179	tags=90%, list=66%, signal=264%
GLANDULAR EPITHELIAL CELL DIFFERENTIATION%GOBP%GO:0002067	29	-0.20752	-1.32779	0.136719	0.533114	1	1916	tags=34%, list=14%, signal=40%
NEGATIVE REGULATION OF NEURON PROJECTION DEVELOPMENT%GOBP%GO:0010977	139	-0.0973941	-1.32772	0.137331	0.532713	1	5762	tags=51%, list=41%, signal=86%
APOPTOSIS SIGNALING PATHWAY%PANTHER PATHWAY%P00006	86	-0.122056	-1.32739	0.128968	0.532813	1	7206	tags=64%, list=52%, signal=132%
POSITIVE REGULATION OF PROTEIN LOCALIZATION TO CELL PERIPHERY%GOBP%GO:1904377	46	-0.16742	-1.32709	0.140756	0.532875	1	6446	tags=63%, list=46%, signal=117%
CELLULAR RESPONSE TO ANTIBIOTIC%GOBP%GO:0071236	10	-0.343425	-1.32705	0.15272	0.532374	1	791	tags=40%, list=6%, signal=42%
OOCYTE DEVELOPMENT%GOBP%GO:0048599	15	-0.281884	-1.32659	0.156425	0.532739	1	4428	tags=60%, list=32%, signal=88%
STRESS-ACTIVATED MAPK CASCADE%GOBP%GO:0051403	60	-0.143028	-1.32633	0.127083	0.532785	1	5436	tags=53%, list=39%, signal=87%
RNA POLYMERASE I PROMOTER CLEARANCE%REACTOME DATABASE ID RELEASE 62%73854	53	-0.153273	-1.3258	0.140845	0.533313	1	8371	tags=75%, list=60%, signal=189%
PID_PTP1B_PATHWAY%MSIGDB_C2%PID_PTP1B_PATHWAY	40	-0.180046	-1.3257	0.152344	0.532945	1	8975	tags=83%, list=65%, signal=232%
NEGATIVE REGULATION OF ADAPTIVE IMMUNE RESPONSE%GOBP%GO:0002820	20	-0.242019	-1.32431	0.137931	0.535317	1	5678	tags=65%, list=41%, signal=110%
REGULATION OF NUCLEAR-TRANSCRIBED MRNA CATABOLIC PROCESS, DEADENYLATION-DEPENDENT DECAY%GOBP%GO:1900151	14	-0.2998	-1.32404	0.15678	0.535327	1	8747	tags=93%, list=63%, signal=250%
NEGATIVE REGULATION OF PROTEIN KINASE ACTIVITY%GOBP%GO:0006469	181	-0.0846392	-1.32389	0.130879	0.535123	1	2757	tags=28%, list=20%, signal=35%
PID_PS1_PATHWAY%MSIGDB_C2%PID_PS1_PATHWAY	37	-0.188277	-1.3235	0.1423	0.535315	1	5657	tags=59%, list=41%, signal=100%
SARCOMERE ORGANIZATION%GOBP%GO:0045214	21	-0.238411	-1.32294	0.158436	0.535877	1	5298	tags=62%, list=38%, signal=100%
CHOLESTEROL EFFLUX%GOBP%GO:0033344	13	-0.300072	-1.32286	0.149312	0.53547	1	9736	tags=100%, list=70%, signal=333%
INTRASPECIES INTERACTION BETWEEN ORGANISMS%GOBP%GO:0051703	36	-0.187029	-1.32255	0.156627	0.535586	1	2428	tags=36%, list=17%, signal=44%
ENDOPLASMIC RETICULUM UNFOLDED PROTEIN RESPONSE%GOBP%GO:0030968	38	-0.182476	-1.31974	0.136	0.540854	1	2959	tags=39%, list=21%, signal=50%
CELL FATE COMMITMENT%GOBP%GO:0045165	146	-0.0928026	-1.31933	0.151515	0.541106	1	1962	tags=23%, list=14%, signal=27%
DNA SYNTHESIS INVOLVED IN DNA REPAIR%GOBP%GO:0000731	16	-0.271517	-1.31886	0.144928	0.541496	1	2313	tags=44%, list=17%, signal=52%
SYNAPTIC VESICLE PRIMING%GOBP%GO:0016082	11	-0.323869	-1.31794	0.138	0.542981	1	6877	tags=82%, list=49%, signal=162%
NEGATIVE REGULATION OF NUCLEAR DIVISION%GOBP%GO:0051784	33	-0.186856	-1.31772	0.14751	0.542877	1	10891	tags=97%, list=78%, signal=447%
S PHASE%REACTOME DATABASE ID RELEASE 62%69242	119	-0.103903	-1.31759	0.158397	0.542567	1	10252	tags=84%, list=74%, signal=317%
CELLULAR RESPONSE TO LIPOPOLYSACCHARIDE%GOBP%GO:0071222	80	-0.1256	-1.31709	0.156	0.543088	1	7128	tags=64%, list=51%, signal=130%
SOCIAL BEHAVIOR%GOBP%GO:0035176	36	-0.187029	-1.31687	0.142023	0.542967	1	2428	tags=36%, list=17%, signal=44%
REGULATION OF CARDIAC MUSCLE CELL MEMBRANE REPOLARIZATION%GOBP%GO:0099623	12	-0.31494	-1.31621	0.139887	0.543812	1	7212	tags=83%, list=52%, signal=173%
PEPTIDYL-LYSINE METHYLATION%GOBP%GO:0018022	53	-0.154733	-1.31583	0.172199	0.544062	1	3629	tags=42%, list=26%, signal=56%
RESPONSE TO MECHANICAL STIMULUS%GOBP%GO:0009612	99	-0.114015	-1.3154	0.156863	0.544416	1	1938	tags=25%, list=14%, signal=29%
SELECTIVE AUTOPHAGY%GOBP%GO:0061912	18	-0.266295	-1.31531	0.15534	0.544033	1	3255	tags=50%, list=23%, signal=65%
REGULATION OF DNA REPAIR%GOBP%GO:0006282	74	-0.130515	-1.31515	0.137652	0.543796	1	6087	tags=57%, list=44%, signal=100%
NEGATIVE REGULATION OF DOUBLE-STRAND BREAK REPAIR%GOBP%GO:2000780	14	-0.294246	-1.31511	0.139113	0.543311	1	6838	tags=79%, list=49%, signal=154%
REGULATION OF HORMONE BIOSYNTHETIC PROCESS%GOBP%GO:0046885	21	-0.242802	-1.31486	0.151767	0.543314	1	4575	tags=57%, list=33%, signal=85%
PLANAR CELL POLARITY PATHWAY INVOLVED IN NEURAL TUBE CLOSURE%GOBP%GO:0090179	11	-0.321696	-1.3128	0.152542	0.546981	1	9435	tags=100%, list=68%, signal=311%
EPIDERMAL GROWTH FACTOR RECEPTOR SIGNALING PATHWAY%GOBP%GO:0007173	34	-0.191341	-1.31231	0.158859	0.547495	1	7979	tags=76%, list=57%, signal=179%
REGULATION OF COLLATERAL SPROUTING%GOBP%GO:0048670	19	-0.252259	-1.31156	0.170254	0.54855	1	3816	tags=53%, list=27%, signal=72%
RENAL TUBULE DEVELOPMENT%GOBP%GO:0061326	63	-0.140934	-1.31127	0.159274	0.548551	1	5333	tags=52%, list=38%, signal=85%
BIOCARTA_CXCR4_PATHWAY%MSIGDB_C2%BIOCARTA_CXCR4_PATHWAY	21	-0.240733	-1.31095	0.160643	0.548672	1	8576	tags=86%, list=62%, signal=223%
PID_NFKAPPAB_CANONICAL_PATHWAY%MSIGDB_C2%PID_NFKAPPAB_CANONICAL_PATHWAY	21	-0.233461	-1.30998	0.163534	0.55011	1	9339	tags=90%, list=67%, signal=275%
DNA DAMAGE CHECKPOINT%GOBP%GO:0000077	73	-0.13039	-1.30998	0.171717	0.54956	1	10958	tags=92%, list=79%, signal=431%
CENTROSOME LOCALIZATION%GOBP%GO:0051642	24	-0.226544	-1.30959	0.176125	0.54983	1	3229	tags=46%, list=23%, signal=60%
MULTI-ORGANISM BEHAVIOR%GOBP%GO:0051705	53	-0.153285	-1.30896	0.12605	0.550608	1	11781	tags=100%, list=85%, signal=653%
MYELOID CELL DEVELOPMENT%GOBP%GO:0061515	45	-0.166125	-1.30752	0.142857	0.553097	1	3569	tags=42%, list=26%, signal=57%
DEVELOPMENT OF PRIMARY FEMALE SEXUAL CHARACTERISTICS%GOBP%GO:0046545	70	-0.131772	-1.30711	0.14902	0.553384	1	6520	tags=60%, list=47%, signal=112%
PID_MET_PATHWAY%MSIGDB_C2%PID_MET_PATHWAY	76	-0.126047	-1.30702	0.153696	0.553	1	9783	tags=83%, list=70%, signal=278%
GOLGI TO PLASMA MEMBRANE PROTEIN TRANSPORT%GOBP%GO:0043001	23	-0.222776	-1.30575	0.154599	0.555242	1	7185	tags=74%, list=52%, signal=153%
NEURAL CREST CELL DEVELOPMENT%GOBP%GO:0014032	46	-0.159849	-1.30468	0.163386	0.55694	1	4133	tags=46%, list=30%, signal=65%
LOCOMOTORY BEHAVIOR%GOBP%GO:0007626	183	-0.0820803	-1.30421	0.169014	0.557379	1	4041	tags=37%, list=29%, signal=52%
SYNAPTIC VESICLE EXOCYTOSIS%GOBP%GO:0016079	53	-0.150725	-1.30349	0.166667	0.558331	1	7357	tags=68%, list=53%, signal=144%
PROTEIN LOCALIZATION TO SYNAPSE%GOBP%GO:0035418	31	-0.20301	-1.30276	0.177165	0.559309	1	6603	tags=68%, list=47%, signal=129%
NEGATIVE REGULATION OF FIBROBLAST PROLIFERATION%GOBP%GO:0048147	29	-0.20454	-1.30217	0.164329	0.560054	1	3875	tags=48%, list=28%, signal=67%
PROTEIN MODIFICATION BY SMALL PROTEIN REMOVAL%GOBP%GO:0070646	93	-0.117749	-1.30202	0.141667	0.559839	1	9288	tags=78%, list=67%, signal=235%
T CELL DIFFERENTIATION%GOBP%GO:0030217	96	-0.113879	-1.30075	0.161885	0.56205	1	3063	tags=33%, list=22%, signal=42%
REGULATION OF PHOSPHATIDYLINOSITOL 3-KINASE ACTIVITY%GOBP%GO:0043551	31	-0.199773	-1.30035	0.159615	0.562287	1	3957	tags=48%, list=28%, signal=67%
DNA-TEMPLATED TRANSCRIPTIONAL PREINITIATION COMPLEX ASSEMBLY%GOBP%GO:0070897	10	-0.340531	-1.3	0.153543	0.562464	1	9173	tags=100%, list=66%, signal=294%
MRNA 3'-END PROCESSING%GOBP%GO:0031124	32	-0.190436	-1.29967	0.168357	0.562669	1	10828	tags=97%, list=78%, signal=437%
PID_EPO_PATHWAY%MSIGDB_C2%PID_EPO_PATHWAY	32	-0.190737	-1.29916	0.143418	0.563223	1	8217	tags=78%, list=59%, signal=191%
REGULATION OF NMDA RECEPTOR ACTIVITY%GOBP%GO:2000310	17	-0.267265	-1.29896	0.167315	0.563064	1	4468	tags=59%, list=32%, signal=87%
TNFR1-INDUCED NFKAPPAB SIGNALING PATHWAY%REACTOME%R-HSA-5357956.1	23	-0.22385	-1.29822	0.13786	0.564079	1	9588	tags=91%, list=69%, signal=294%
GLUTAMINE METABOLIC PROCESS%GOBP%GO:0006541	14	-0.290497	-1.29739	0.172211	0.565419	1	5897	tags=71%, list=42%, signal=124%
CANONICAL WNT SIGNALING PATHWAY%PATHWAY INTERACTION DATABASE NCI-NATURE CURATED DATA%CANONICAL WNT SIGNALING PATHWAY	19	-0.248112	-1.29716	0.172764	0.565337	1	8264	tags=84%, list=59%, signal=207%
ACTIVATION OF THE PRE-REPLICATIVE COMPLEX%REACTOME DATABASE ID RELEASE 62%68962	25	-0.222496	-1.29637	0.162218	0.566487	1	5255	tags=60%, list=38%, signal=96%
MITOTIC METAPHASE PLATE CONGRESSION%GOBP%GO:0007080	26	-0.21205	-1.29543	0.160494	0.567937	1	7753	tags=77%, list=56%, signal=174%
PID_WNT_CANONICAL_PATHWAY%MSIGDB_C2%PID_WNT_CANONICAL_PATHWAY	19	-0.248112	-1.29505	0.167373	0.568213	1	8264	tags=84%, list=59%, signal=207%
ESTROGEN METABOLIC PROCESS%GOBP%GO:0008210	11	-0.32612	-1.29412	0.174257	0.56962	1	3054	tags=55%, list=22%, signal=70%
CHONDROITIN SULFATE BIOSYNTHESIS%REACTOME%R-HSA-2022870.1	17	-0.267421	-1.2941	0.158	0.5691	1	3648	tags=53%, list=26%, signal=72%
REGULATION OF HISTONE ACETYLATION%GOBP%GO:0035065	42	-0.167567	-1.29367	0.142023	0.569436	1	6616	tags=64%, list=48%, signal=122%
BIOCARTA_TCR_PATHWAY%MSIGDB_C2%BIOCARTA_TCR_PATHWAY	33	-0.184785	-1.2925	0.177189	0.571368	1	7128	tags=70%, list=51%, signal=143%
CELLULAR SENESCENCE%GOBP%GO:0090398	22	-0.231133	-1.29242	0.166311	0.570977	1	5640	tags=64%, list=41%, signal=107%
ATRIAL SEPTUM DEVELOPMENT%GOBP%GO:0003283	13	-0.291732	-1.29216	0.167641	0.570985	1	5574	tags=69%, list=40%, signal=115%
GANGLION DEVELOPMENT%GOBP%GO:0061548	11	-0.317259	-1.29206	0.168932	0.570601	1	4441	tags=64%, list=32%, signal=93%
TNF RECEPTOR SIGNALING PATHWAY%PATHWAY INTERACTION DATABASE NCI-NATURE CURATED DATA%TNF RECEPTOR SIGNALING PATHWAY	42	-0.168087	-1.29203	0.164634	0.570108	1	9588	tags=86%, list=69%, signal=275%
DEATH RECEPTOR SIGNALLING%REACTOME%R-HSA-73887.2	38	-0.179348	-1.29119	0.150794	0.571355	1	9588	tags=87%, list=69%, signal=279%
POSITIVE REGULATION OF CATECHOLAMINE SECRETION%GOBP%GO:0033605	15	-0.280372	-1.29088	0.151093	0.571442	1	4449	tags=60%, list=32%, signal=88%
REGULATION OF BEHAVIOR%GOBP%GO:0050795	48	-0.159787	-1.29005	0.16875	0.572765	1	4449	tags=48%, list=32%, signal=70%
REGULATION OF EPIDERMIS DEVELOPMENT%GOBP%GO:0045682	43	-0.16744	-1.28954	0.157058	0.573292	1	9320	tags=84%, list=67%, signal=253%
MRNA SPLICE SITE SELECTION%GOBP%GO:0006376	24	-0.218177	-1.28908	0.169323	0.573704	1	5083	tags=58%, list=37%, signal=92%
BIOCARTA_IGF1R_PATHWAY%MSIGDB_C2%BIOCARTA_IGF1R_PATHWAY	22	-0.228887	-1.28898	0.154618	0.573387	1	8199	tags=82%, list=59%, signal=199%
MAINTENANCE OF PROTEIN LOCATION IN NUCLEUS%GOBP%GO:0051457	15	-0.276186	-1.28769	0.179916	0.575716	1	5434	tags=67%, list=39%, signal=109%
PID_TNF_PATHWAY%MSIGDB_C2%PID_TNF_PATHWAY	42	-0.168087	-1.28629	0.171717	0.578207	1	9588	tags=86%, list=69%, signal=275%
REGULATION OF CELL CYCLE PHASE TRANSITION%GOBP%GO:1901987	196	-0.0777016	-1.28605	0.162	0.57816	1	10640	tags=84%, list=77%, signal=354%
NEGATIVE REGULATION OF VIRAL PROCESS%GOBP%GO:0048525	55	-0.149193	-1.2854	0.17623	0.579043	1	6024	tags=58%, list=43%, signal=102%
VEGF SIGNALING PATHWAY%PANTHER PATHWAY%P00056	55	-0.148511	-1.28482	0.175889	0.579759	1	6539	tags=62%, list=47%, signal=116%
CYTOPLASMIC SEQUESTERING OF TRANSCRIPTION FACTOR%GOBP%GO:0042994	13	-0.294047	-1.28421	0.162933	0.580505	1	1264	tags=38%, list=9%, signal=42%
RESPONSE TO DIETARY EXCESS%GOBP%GO:0002021	16	-0.264384	-1.28359	0.154661	0.581217	1	3281	tags=50%, list=24%, signal=65%
CELLULAR GLUCOSE HOMEOSTASIS%GOBP%GO:0001678	48	-0.157227	-1.28349	0.168582	0.580836	1	6512	tags=63%, list=47%, signal=117%
STRIATED MUSCLE CELL DEVELOPMENT%GOBP%GO:0055002	86	-0.119262	-1.28334	0.202479	0.580649	1	4658	tags=45%, list=34%, signal=68%
PROTEASOME-MEDIATED UBIQUITIN-DEPENDENT PROTEIN CATABOLIC PROCESS%GOBP%GO:0043161	199	-0.0798655	-1.28313	0.162055	0.580522	1	10504	tags=83%, list=76%, signal=336%
MEMBRANE RAFT ORGANIZATION%GOBP%GO:0031579	18	-0.247613	-1.28288	0.168317	0.580573	1	2742	tags=44%, list=20%, signal=55%
BIOCARTA_ETS_PATHWAY%MSIGDB_C2%BIOCARTA_ETS_PATHWAY	18	-0.25075	-1.28107	0.168986	0.583956	1	5788	tags=67%, list=42%, signal=114%
HEDGEHOG%NETPATH%HEDGEHOG	31	-0.186458	-1.28011	0.17284	0.585438	1	9972	tags=90%, list=72%, signal=319%
NEPHRON TUBULE DEVELOPMENT%GOBP%GO:0072080	57	-0.143389	-1.27966	0.177686	0.585855	1	5333	tags=53%, list=38%, signal=85%
POSITIVE REGULATION OF DENDRITE EXTENSION%GOBP%GO:1903861	19	-0.242604	-1.27898	0.169772	0.586854	1	6877	tags=74%, list=49%, signal=146%
HALLMARK_MYC_TARGETS_V2%MSIGDB_C2%HALLMARK_MYC_TARGETS_V2	54	-0.147353	-1.27892	0.169388	0.586418	1	10576	tags=91%, list=76%, signal=378%
POSITIVE REGULATION OF SODIUM ION TRANSMEMBRANE TRANSPORTER ACTIVITY%GOBP%GO:2000651	12	-0.305714	-1.27886	0.18146	0.585966	1	5023	tags=67%, list=36%, signal=104%
NEGATIVE REGULATION OF HEART GROWTH%GOBP%GO:0061117	18	-0.25055	-1.27833	0.168242	0.586539	1	4246	tags=56%, list=31%, signal=80%
WNT_SIGNALING%MSIGDB_C2%WNT_SIGNALING	70	-0.127083	-1.27702	0.172	0.588927	1	8571	tags=74%, list=62%, signal=193%
PROTEIN K48-LINKED DEUBIQUITINATION%GOBP%GO:0071108	20	-0.241353	-1.27701	0.173996	0.588393	1	9163	tags=90%, list=66%, signal=264%
POSITIVE REGULATION OF TRANSCRIPTION FROM RNA POLYMERASE III PROMOTER%GOBP%GO:0045945	11	-0.317665	-1.27694	0.175889	0.587973	1	9491	tags=100%, list=68%, signal=315%
ORGANELLE LOCALIZATION BY MEMBRANE TETHERING%GOBP%GO:0140056	39	-0.172581	-1.27647	0.179884	0.588419	1	6877	tags=67%, list=49%, signal=132%
DOUBLE-STRAND BREAK REPAIR VIA NONHOMOLOGOUS END JOINING%GOBP%GO:0006303	25	-0.212397	-1.27553	0.177551	0.58994	1	9288	tags=88%, list=67%, signal=265%
DEVELOPMENT OF SECONDARY SEXUAL CHARACTERISTICS%GOBP%GO:0045136	11	-0.316297	-1.27513	0.172632	0.590207	1	9510	tags=100%, list=68%, signal=316%
CD40 CD40L SIGNALING%PATHWAY INTERACTION DATABASE NCI-NATURE CURATED DATA%CD40 CD40L SIGNALING	30	-0.197112	-1.27465	0.170782	0.590698	1	7462	tags=73%, list=54%, signal=158%
HALLMARK_NOTCH_SIGNALING%MSIGDB_C2%HALLMARK_NOTCH_SIGNALING	30	-0.195504	-1.27462	0.172557	0.590212	1	6094	tags=63%, list=44%, signal=113%
NEGATIVE REGULATION OF METAPHASE/ANAPHASE TRANSITION OF CELL CYCLE%GOBP%GO:1902100	17	-0.253505	-1.27433	0.186583	0.590265	1	9566	tags=94%, list=69%, signal=301%
MULTICELLULAR ORGANISMAL HOMEOSTASIS%GOBP%GO:0048871	170	-0.0836778	-1.27403	0.173038	0.590371	1	7439	tags=62%, list=54%, signal=131%
NEGATIVE REGULATION OF CHROMOSOME SEPARATION%GOBP%GO:1905819	17	-0.253505	-1.27389	0.177453	0.590112	1	9566	tags=94%, list=69%, signal=301%
NEGATIVE REGULATION OF AUTOPHAGY%GOBP%GO:0010507	52	-0.150086	-1.27201	0.191983	0.593743	1	2200	tags=31%, list=16%, signal=36%
CARBOHYDRATE DERIVATIVE TRANSPORT%GOBP%GO:1901264	30	-0.194209	-1.27006	0.183333	0.597592	1	9356	tags=87%, list=67%, signal=264%
POSITIVE REGULATION OF LONG-TERM SYNAPTIC POTENTIATION%GOBP%GO:1900273	20	-0.240744	-1.26978	0.195519	0.597633	1	7086	tags=75%, list=51%, signal=153%
RUFFLE ORGANIZATION%GOBP%GO:0031529	18	-0.247077	-1.26965	0.177453	0.597327	1	5839	tags=67%, list=42%, signal=115%
POSITIVE REGULATION OF RNA SPLICING%GOBP%GO:0033120	33	-0.189111	-1.26947	0.183206	0.597175	1	7068	tags=70%, list=51%, signal=141%
RECEPTOR CATABOLIC PROCESS%GOBP%GO:0032801	14	-0.279497	-1.26932	0.1875	0.59697	1	9029	tags=93%, list=65%, signal=265%
ENERGY DEPENDENT REGULATION OF MTOR BY LKB1-AMPK%REACTOME DATABASE ID RELEASE 62%380972	26	-0.204129	-1.26872	0.179283	0.597728	1	5724	tags=62%, list=41%, signal=104%
POSITIVE REGULATION OF MULTI-ORGANISM PROCESS%GOBP%GO:0043902	122	-0.0962659	-1.26852	0.183468	0.597579	1	8019	tags=67%, list=58%, signal=157%
NEGATIVE REGULATION OF CARDIAC MUSCLE TISSUE GROWTH%GOBP%GO:0055022	18	-0.25055	-1.26782	0.163934	0.5986	1	4246	tags=56%, list=31%, signal=80%
NEGATIVE REGULATION OF MITOTIC METAPHASE/ANAPHASE TRANSITION%GOBP%GO:0045841	17	-0.253505	-1.26782	0.189621	0.598038	1	9566	tags=94%, list=69%, signal=301%
POSITIVE REGULATION OF BLOOD CIRCULATION%GOBP%GO:1903524	50	-0.151161	-1.26661	0.182178	0.600183	1	7361	tags=68%, list=53%, signal=144%
MYELOID LEUKOCYTE DIFFERENTIATION%GOBP%GO:0002573	72	-0.126704	-1.26651	0.166667	0.59984	1	9062	tags=78%, list=65%, signal=222%
HEART VALVE DEVELOPMENT%GOBP%GO:0003170	37	-0.179445	-1.26619	0.179381	0.599976	1	8034	tags=76%, list=58%, signal=179%
RNA CATABOLIC PROCESS%GOBP%GO:0006401	106	-0.104692	-1.26607	0.176471	0.599693	1	10361	tags=85%, list=75%, signal=331%
TELENCEPHALON DEVELOPMENT%GOBP%GO:0021537	196	-0.0803012	-1.26545	0.169202	0.600499	1	3511	tags=33%, list=25%, signal=44%
NEGATIVE REGULATION OF MULTICELLULAR ORGANISM GROWTH%GOBP%GO:0040015	13	-0.2894	-1.26496	0.169557	0.601029	1	2398	tags=46%, list=17%, signal=56%
REGULATION OF TRANSCRIPTION FROM RNA POLYMERASE II PROMOTER IN RESPONSE TO HYPOXIA%GOBP%GO:0061418	12	-0.300776	-1.2647	0.168651	0.601007	1	3933	tags=58%, list=28%, signal=81%
BIOCARTA_MET_PATHWAY%MSIGDB_C2%BIOCARTA_MET_PATHWAY	37	-0.177371	-1.26435	0.180934	0.601258	1	7687	tags=73%, list=55%, signal=163%
P38 MAPK SIGNALING PATHWAY%PATHWAY INTERACTION DATABASE NCI-NATURE CURATED DATA%P38 MAPK SIGNALING PATHWAY	24	-0.213722	-1.26389	0.142276	0.601673	1	7462	tags=75%, list=54%, signal=162%
ANDROGEN METABOLIC PROCESS%GOBP%GO:0008209	13	-0.290159	-1.26385	0.172065	0.601192	1	1318	tags=38%, list=9%, signal=42%
BILE ACID AND BILE SALT METABOLISM%REACTOME%R-HSA-194068.1	20	-0.236462	-1.26364	0.199179	0.601105	1	5060	tags=60%, list=36%, signal=94%
LYMPHOCYTE HOMEOSTASIS%GOBP%GO:0002260	44	-0.160808	-1.26347	0.180039	0.600908	1	2828	tags=36%, list=20%, signal=46%
BIOCARTA_TOB1_PATHWAY%MSIGDB_C2%BIOCARTA_TOB1_PATHWAY	10	-0.329173	-1.26298	0.193676	0.601438	1	989	tags=40%, list=7%, signal=43%
SOMATIC STEM CELL DIVISION%GOBP%GO:0048103	19	-0.240845	-1.26287	0.178	0.601132	1	2511	tags=42%, list=18%, signal=51%
NEGATIVE REGULATION OF COENZYME METABOLIC PROCESS%GOBP%GO:0051198	10	-0.321586	-1.26248	0.186408	0.601436	1	3875	tags=60%, list=28%, signal=83%
POSITIVE REGULATION OF MUSCLE CONTRACTION%GOBP%GO:0045933	31	-0.192667	-1.26231	0.187629	0.601299	1	6298	tags=65%, list=45%, signal=118%
POSITIVE REGULATION OF CARTILAGE DEVELOPMENT%GOBP%GO:0061036	19	-0.245023	-1.26218	0.182195	0.600989	1	2453	tags=42%, list=18%, signal=51%
NEGATIVE REGULATION OF CELL CYCLE PHASE TRANSITION%GOBP%GO:1901988	90	-0.112626	-1.26208	0.184874	0.60061	1	10958	tags=90%, list=79%, signal=422%
NEGATIVE REGULATION OF CARTILAGE DEVELOPMENT%GOBP%GO:0061037	17	-0.248494	-1.26197	0.170526	0.60026	1	3093	tags=47%, list=22%, signal=60%
NEGATIVE REGULATION OF VIRAL GENOME REPLICATION%GOBP%GO:0045071	25	-0.207157	-1.26191	0.180723	0.599852	1	6024	tags=64%, list=43%, signal=113%
TOR SIGNALING%GOBP%GO:0031929	20	-0.234088	-1.26165	0.176715	0.599872	1	9959	tags=95%, list=72%, signal=334%
CEREBELLAR CORTEX MORPHOGENESIS%GOBP%GO:0021696	34	-0.182453	-1.26068	0.193133	0.601471	1	9329	tags=85%, list=67%, signal=259%
REGULATION OF VOLTAGE-GATED CALCIUM CHANNEL ACTIVITY%GOBP%GO:1901385	19	-0.239166	-1.26016	0.187867	0.602058	1	6193	tags=68%, list=45%, signal=123%
ADRENAL GLAND DEVELOPMENT%GOBP%GO:0030325	17	-0.251303	-1.26008	0.2	0.601673	1	3054	tags=47%, list=22%, signal=60%
ESTABLISHMENT OF SPINDLE ORIENTATION%GOBP%GO:0051294	22	-0.222718	-1.26002	0.161355	0.601256	1	3229	tags=45%, list=23%, signal=59%
PROTEIN LOCALIZATION TO POSTSYNAPTIC MEMBRANE%GOBP%GO:1903539	13	-0.294645	-1.25984	0.172481	0.601126	1	6603	tags=77%, list=47%, signal=146%
SOMATIC DIVERSIFICATION OF IMMUNE RECEPTORS%GOBP%GO:0002200	31	-0.192879	-1.25946	0.198444	0.601372	1	8089	tags=77%, list=58%, signal=185%
RENAL TUBULE MORPHOGENESIS%GOBP%GO:0061333	51	-0.146435	-1.25922	0.194499	0.601347	1	5333	tags=53%, list=38%, signal=86%
POSITIVE REGULATION OF CALCIUM ION-DEPENDENT EXOCYTOSIS%GOBP%GO:0045956	20	-0.238252	-1.2592	0.18711	0.600843	1	4340	tags=55%, list=31%, signal=80%
EPITHELIAL CELL APOPTOTIC PROCESS%GOBP%GO:1904019	19	-0.244041	-1.25909	0.181237	0.600544	1	9784	tags=95%, list=70%, signal=319%
BIOCARTA_SPPA_PATHWAY%MSIGDB_C2%BIOCARTA_SPPA_PATHWAY	19	-0.247396	-1.25897	0.17126	0.600232	1	5347	tags=63%, list=38%, signal=102%
LYMPHOCYTE DIFFERENTIATION%GOBP%GO:0030098	150	-0.0873691	-1.25853	0.212181	0.600641	1	3063	tags=31%, list=22%, signal=39%
RESPONSE TO STEROID HORMONE%GOBP%GO:0048545	110	-0.10161	-1.25848	0.200401	0.600197	1	5551	tags=50%, list=40%, signal=83%
REGULATION OF RESPONSE TO DNA DAMAGE STIMULUS%GOBP%GO:2001020	145	-0.0885378	-1.25793	0.182365	0.600779	1	9330	tags=76%, list=67%, signal=228%
WNT SIGNALING NETWORK%PATHWAY INTERACTION DATABASE NCI-NATURE CURATED DATA%WNT SIGNALING NETWORK	20	-0.232972	-1.25782	0.195695	0.600473	1	3023	tags=45%, list=22%, signal=57%
EXIT FROM MITOSIS%GOBP%GO:0010458	10	-0.327647	-1.2578	0.181818	0.599974	1	9352	tags=100%, list=67%, signal=305%
NEGATIVE REGULATION OF SMOOTH MUSCLE CONTRACTION%GOBP%GO:0045986	17	-0.252633	-1.25768	0.214876	0.599701	1	5489	tags=65%, list=39%, signal=107%
D-<I>MYO< I>-INOSITOL (1,3,4)-TRISPHOSPHATE BIOSYNTHESIS%HUMANCYC%PWY-6364	14	-0.278915	-1.25742	0.209163	0.599709	1	8044	tags=86%, list=58%, signal=203%
CRANIAL NERVE DEVELOPMENT%GOBP%GO:0021545	29	-0.196353	-1.25741	0.198039	0.599165	1	4468	tags=52%, list=32%, signal=76%
PROTEIN ACETYLATION%GOBP%GO:0006473	101	-0.106017	-1.25688	0.219417	0.59981	1	6384	tags=56%, list=46%, signal=104%
SIGNALING EVENTS MEDIATED BY HEPATOCYTE GROWTH FACTOR RECEPTOR (C-MET)%PATHWAY INTERACTION DATABASE NCI-NATURE CURATED DATA%SIGNALING EVENTS MEDIATED BY HEPATOCYTE GROWTH FACTOR RECEPTOR (C-MET)	75	-0.123745	-1.25654	0.190476	0.600002	1	9783	tags=83%, list=70%, signal=277%
GLOMERULUS DEVELOPMENT%GOBP%GO:0032835	38	-0.171585	-1.25616	0.164583	0.600267	1	3110	tags=39%, list=22%, signal=51%
REGULATION OF MUSCLE CELL DIFFERENTIATION%GOBP%GO:0051147	141	-0.0911401	-1.25581	0.181118	0.600464	1	8114	tags=67%, list=58%, signal=160%
REGULATION OF MRNA SPLICING, VIA SPLICEOSOME%GOBP%GO:0048024	70	-0.125888	-1.25508	0.189824	0.601566	1	6800	tags=61%, list=49%, signal=120%
HALLMARK_UV_RESPONSE_UP%MSIGDB_C2%HALLMARK_UV_RESPONSE_UP	129	-0.0967951	-1.25491	0.193548	0.601402	1	1901	tags=23%, list=14%, signal=27%
NEURODEGENERATIVE DISEASES%REACTOME DATABASE ID RELEASE 62%8863678	18	-0.245677	-1.25485	0.191919	0.600998	1	8948	tags=89%, list=64%, signal=249%
NEGATIVE REGULATION OF SMOOTH MUSCLE CELL MIGRATION%GOBP%GO:0014912	17	-0.249045	-1.25441	0.179487	0.601469	1	4721	tags=59%, list=34%, signal=89%
CEREBRAL CORTEX CELL MIGRATION%GOBP%GO:0021795	52	-0.148276	-1.25438	0.190381	0.600986	1	4364	tags=46%, list=31%, signal=67%
POST-EMBRYONIC DEVELOPMENT%GOBP%GO:0009791	101	-0.108294	-1.25429	0.175889	0.60064	1	5389	tags=50%, list=39%, signal=80%
NEGATIVE REGULATION OF HORMONE SECRETION%GOBP%GO:0046888	62	-0.135692	-1.25378	0.20404	0.601199	1	1935	tags=27%, list=14%, signal=32%
RESPONSE TO OSMOTIC STRESS%GOBP%GO:0006970	41	-0.167362	-1.2529	0.188437	0.602708	1	1072	tags=24%, list=8%, signal=26%
POSITIVE REGULATION OF CARDIAC MUSCLE CELL DIFFERENTIATION%GOBP%GO:2000727	22	-0.221893	-1.25265	0.193159	0.602721	1	9560	tags=91%, list=69%, signal=291%
INTERLEUKIN-1-MEDIATED SIGNALING PATHWAY%GOBP%GO:0070498	14	-0.276159	-1.25228	0.194332	0.603013	1	4110	tags=57%, list=30%, signal=81%
AUDITORY RECEPTOR CELL DIFFERENTIATION%GOBP%GO:0042491	27	-0.203936	-1.25075	0.183099	0.605943	1	5410	tags=59%, list=39%, signal=97%
NEGATIVE REGULATION OF PHOSPHATASE ACTIVITY%GOBP%GO:0010923	63	-0.129435	-1.25073	0.167364	0.605431	1	3506	tags=38%, list=25%, signal=51%
NEGATIVE REGULATION OF MITOTIC SISTER CHROMATID SEPARATION%GOBP%GO:2000816	17	-0.253505	-1.25043	0.200409	0.605563	1	9566	tags=94%, list=69%, signal=301%
POSITIVE REGULATION OF PROTEIN LOCALIZATION TO MEMBRANE%GOBP%GO:1905477	74	-0.125315	-1.2503	0.202756	0.605319	1	4468	tags=45%, list=32%, signal=65%
REGULATION OF NEUROTROPHIN TRK RECEPTOR SIGNALING PATHWAY%GOBP%GO:0051386	14	-0.269319	-1.2492	0.179487	0.607279	1	4205	tags=57%, list=30%, signal=82%
PID_HIF1_TFPATHWAY%MSIGDB_C2%PID_HIF1_TFPATHWAY	55	-0.141042	-1.24904	0.19057	0.607127	1	7148	tags=65%, list=51%, signal=134%
NOTCH2 ACTIVATION AND TRANSMISSION OF SIGNAL TO THE NUCLEUS%REACTOME%R-HSA-2979096.1	17	-0.252612	-1.24881	0.18543	0.607079	1	2218	tags=41%, list=16%, signal=49%
B CELL DIFFERENTIATION%GOBP%GO:0030183	60	-0.137656	-1.24872	0.204124	0.606742	1	11535	tags=97%, list=83%, signal=565%
NEGATIVE REGULATION OF GLUCOSE TRANSPORT%GOBP%GO:0010829	17	-0.257051	-1.24835	0.192308	0.607046	1	3792	tags=53%, list=27%, signal=73%
OSTEOBLAST DEVELOPMENT%GOBP%GO:0002076	14	-0.271628	-1.2481	0.186094	0.607027	1	5166	tags=64%, list=37%, signal=102%
NEGATIVE REGULATION OF MUSCLE CELL DIFFERENTIATION%GOBP%GO:0051148	52	-0.147779	-1.24808	0.203922	0.606523	1	8114	tags=73%, list=58%, signal=175%
REGULATION OF OXIDATIVE STRESS-INDUCED CELL DEATH%GOBP%GO:1903201	57	-0.137083	-1.24716	0.18146	0.608044	1	9079	tags=79%, list=65%, signal=227%
PID_P38_MKK3_6PATHWAY%MSIGDB_C2%PID_P38_MKK3_6PATHWAY	24	-0.213722	-1.24714	0.197479	0.607546	1	7462	tags=75%, list=54%, signal=162%
NEUROMUSCULAR SYNAPTIC TRANSMISSION%GOBP%GO:0007274	17	-0.254484	-1.24705	0.190965	0.607227	1	2192	tags=41%, list=16%, signal=49%
NUCLEAR PORE ORGANIZATION%GOBP%GO:0006999	15	-0.264771	-1.24676	0.200409	0.607301	1	9300	tags=93%, list=67%, signal=282%
MUSCLE CELL CELLULAR HOMEOSTASIS%GOBP%GO:0046716	12	-0.296703	-1.24628	0.196721	0.607816	1	2831	tags=50%, list=20%, signal=63%
RESPONSE TO LEPTIN%GOBP%GO:0044321	15	-0.266916	-1.2461	0.198381	0.607673	1	3709	tags=53%, list=27%, signal=73%
E2F MEDIATED REGULATION OF DNA REPLICATION%REACTOME%R-HSA-113510.3	18	-0.24957	-1.24571	0.207819	0.608005	1	5032	tags=61%, list=36%, signal=96%
AKT PHOSPHORYLATES TARGETS IN THE CYTOSOL%REACTOME DATABASE ID RELEASE 62%198323	14	-0.284295	-1.24565	0.175403	0.607589	1	3997	tags=57%, list=29%, signal=80%
INTRINSIC APOPTOTIC SIGNALING PATHWAY IN RESPONSE TO ENDOPLASMIC RETICULUM STRESS%GOBP%GO:0070059	29	-0.195747	-1.2455	0.183673	0.607411	1	3997	tags=48%, list=29%, signal=68%
ESTABLISHMENT OF SPINDLE LOCALIZATION%GOBP%GO:0051293	28	-0.196788	-1.2448	0.197183	0.608415	1	3229	tags=43%, list=23%, signal=56%
REGULATION OF PHOSPHATASE ACTIVITY%GOBP%GO:0010921	94	-0.11222	-1.24454	0.191579	0.608434	1	3628	tags=37%, list=26%, signal=50%
PREPULSE INHIBITION%GOBP%GO:0060134	11	-0.308824	-1.24454	0.202811	0.607914	1	7086	tags=82%, list=51%, signal=167%
MATERNAL PLACENTA DEVELOPMENT%GOBP%GO:0001893	20	-0.237038	-1.24436	0.181644	0.60775	1	5052	tags=60%, list=36%, signal=94%
NUCLEAR IMPORT OF REV PROTEIN%REACTOME DATABASE ID RELEASE 62%180746	29	-0.193624	-1.24412	0.196	0.607756	1	9300	tags=86%, list=67%, signal=260%
REGULATION OF INTERLEUKIN-1 PRODUCTION%GOBP%GO:0032652	35	-0.176091	-1.24386	0.196281	0.607831	1	6298	tags=63%, list=45%, signal=115%
BIOCARTA_EPONFKB_PATHWAY%MSIGDB_C2%BIOCARTA_EPONFKB_PATHWAY	10	-0.315583	-1.24353	0.220532	0.607992	1	6739	tags=80%, list=48%, signal=155%
MESODERM FORMATION%GOBP%GO:0001707	37	-0.171653	-1.24314	0.190184	0.608293	1	5136	tags=54%, list=37%, signal=85%
PKMTS METHYLATE HISTONE LYSINES%REACTOME DATABASE ID RELEASE 62%3214841	38	-0.171741	-1.24307	0.200758	0.607928	1	8230	tags=76%, list=59%, signal=187%
CONVERSION FROM APC C:CDC20 TO APC C:CDH1 IN LATE ANAPHASE%REACTOME%R-HSA-176407.2	16	-0.257084	-1.24291	0.189922	0.607726	1	8596	tags=88%, list=62%, signal=229%
CLASS I PI3K SIGNALING EVENTS%PATHWAY INTERACTION DATABASE NCI-NATURE CURATED DATA%CLASS I PI3K SIGNALING EVENTS	37	-0.168446	-1.24287	0.189139	0.607271	1	7435	tags=70%, list=53%, signal=151%
NEGATIVE REGULATION OF VIRAL LIFE CYCLE%GOBP%GO:1903901	44	-0.158194	-1.24259	0.219885	0.607371	1	6024	tags=59%, list=43%, signal=104%
WNT%IOB%WNT	102	-0.101803	-1.24187	0.189024	0.608424	1	4866	tags=45%, list=35%, signal=69%
SYNAPTIC VESICLE LOCALIZATION%GOBP%GO:0097479	108	-0.101983	-1.24186	0.194175	0.60791	1	8249	tags=69%, list=59%, signal=169%
BIOCARTA_RACCYCD_PATHWAY%MSIGDB_C2%BIOCARTA_RACCYCD_PATHWAY	26	-0.204835	-1.24185	0.197938	0.607393	1	4110	tags=50%, list=30%, signal=71%
APC-CDC20 MEDIATED DEGRADATION OF NEK2A%REACTOME DATABASE ID RELEASE 62%179409	17	-0.245164	-1.24177	0.175	0.607016	1	8864	tags=88%, list=64%, signal=243%
NEGATIVE REGULATION OF MITOTIC CELL CYCLE PHASE TRANSITION%GOBP%GO:1901991	85	-0.118504	-1.24099	0.206897	0.60827	1	10958	tags=91%, list=79%, signal=425%
DEREGULATED CDK5 TRIGGERS MULTIPLE NEURODEGENERATIVE PATHWAYS IN ALZHEIMER'S DISEASE MODELS%REACTOME DATABASE ID RELEASE 62%8862803	18	-0.245677	-1.24083	0.210526	0.608113	1	8948	tags=89%, list=64%, signal=249%
MEIOTIC NUCLEAR DIVISION%GOBP%GO:0140013	76	-0.121455	-1.2406	0.195609	0.608121	1	2895	tags=33%, list=21%, signal=41%
PID_WNT_SIGNALING_PATHWAY%MSIGDB_C2%PID_WNT_SIGNALING_PATHWAY	20	-0.232972	-1.24027	0.217659	0.608288	1	3023	tags=45%, list=22%, signal=57%
REGULATION OF MITOTIC SISTER CHROMATID SEPARATION%GOBP%GO:0010965	34	-0.176606	-1.24019	0.200385	0.607923	1	9819	tags=88%, list=71%, signal=300%
BIOCARTA_G2_PATHWAY%MSIGDB_C2%BIOCARTA_G2_PATHWAY	17	-0.2537	-1.24011	0.217973	0.607566	1	6292	tags=71%, list=45%, signal=129%
G1 S TRANSITION%REACTOME%R-HSA-69206.2	107	-0.102134	-1.23992	0.182186	0.607447	1	10416	tags=85%, list=75%, signal=336%
POSITIVE REGULATION OF CELLULAR RESPONSE TO TRANSFORMING GROWTH FACTOR BETA STIMULUS%GOBP%GO:1903846	21	-0.225595	-1.2397	0.204771	0.607385	1	6800	tags=71%, list=49%, signal=140%
SPINDLE ORGANIZATION%GOBP%GO:0007051	90	-0.112818	-1.23947	0.201613	0.607343	1	9874	tags=82%, list=71%, signal=282%
NEGATIVE REGULATION OF COFACTOR METABOLIC PROCESS%GOBP%GO:0051195	10	-0.321586	-1.23931	0.197183	0.607173	1	3875	tags=60%, list=28%, signal=83%
TRANSCRIPTION OF E2F TARGETS UNDER NEGATIVE CONTROL BY DREAM COMPLEX%REACTOME DATABASE ID RELEASE 62%1362277	17	-0.257229	-1.23927	0.192678	0.606747	1	6243	tags=71%, list=45%, signal=128%
VENTRICULAR TRABECULA MYOCARDIUM MORPHOGENESIS%GOBP%GO:0003222	14	-0.276406	-1.23916	0.184466	0.606456	1	10065	tags=100%, list=72%, signal=362%
NEGATIVE REGULATION OF NEUROTRANSMITTER TRANSPORT%GOBP%GO:0051589	15	-0.262001	-1.23876	0.208589	0.606749	1	5631	tags=67%, list=41%, signal=112%
CELLULAR RESPONSE TO DEXAMETHASONE STIMULUS%GOBP%GO:0071549	13	-0.288675	-1.23875	0.209163	0.606238	1	4547	tags=62%, list=33%, signal=91%
LIMBIC SYSTEM DEVELOPMENT%GOBP%GO:0021761	71	-0.124309	-1.23867	0.201581	0.605875	1	1023	tags=20%, list=7%, signal=21%
BIOCARTA_RELA_PATHWAY%MSIGDB_C2%BIOCARTA_RELA_PATHWAY	15	-0.265126	-1.23851	0.20284	0.60571	1	2807	tags=47%, list=20%, signal=58%
CELLULAR RESPONSE TO MOLECULE OF BACTERIAL ORIGIN%GOBP%GO:0071219	85	-0.111978	-1.23849	0.187368	0.60522	1	8104	tags=69%, list=58%, signal=165%
BMP SIGNALING PATHWAY%GOBP%GO:0030509	53	-0.141576	-1.23778	0.204239	0.60625	1	8533	tags=75%, list=61%, signal=195%
ESTABLISHMENT OF SYNAPTIC VESICLE LOCALIZATION%GOBP%GO:0097480	105	-0.102761	-1.23724	0.180723	0.606954	1	8249	tags=70%, list=59%, signal=170%
STEM CELL DEVELOPMENT%GOBP%GO:0048864	52	-0.14565	-1.23719	0.220859	0.606534	1	4133	tags=44%, list=30%, signal=63%
INNER EAR DEVELOPMENT%GOBP%GO:0048839	138	-0.0887764	-1.23666	0.186879	0.607089	1	5529	tags=49%, list=40%, signal=80%
CALCIUM-MEDIATED SIGNALING%GOBP%GO:0019722	59	-0.13217	-1.23666	0.175	0.606568	1	7597	tags=68%, list=55%, signal=149%
ALPHA-BETA T CELL ACTIVATION INVOLVED IN IMMUNE RESPONSE%GOBP%GO:0002287	15	-0.261761	-1.23607	0.203822	0.607408	1	1000	tags=33%, list=7%, signal=36%
HATS ACETYLATE HISTONES%REACTOME%R-HSA-3214847.1	74	-0.119975	-1.23599	0.193798	0.607084	1	5857	tags=54%, list=42%, signal=93%
BIOCARTA_PML_PATHWAY%MSIGDB_C2%BIOCARTA_PML_PATHWAY	10	-0.321586	-1.23545	0.200846	0.6077	1	3875	tags=60%, list=28%, signal=83%
MITOTIC SPINDLE CHECKPOINT%GOBP%GO:0071174	16	-0.249806	-1.23472	0.191321	0.60875	1	9566	tags=94%, list=69%, signal=300%
POSITIVE REGULATION OF JUN KINASE ACTIVITY%GOBP%GO:0043507	54	-0.143711	-1.23319	0.19596	0.61154	1	3160	tags=37%, list=23%, signal=48%
PROTEIN IMPORT INTO NUCLEUS, TRANSLOCATION%GOBP%GO:0000060	21	-0.225753	-1.23241	0.188406	0.612771	1	9446	tags=90%, list=68%, signal=282%
PEPTIDYL-CYSTEINE MODIFICATION%GOBP%GO:0018198	17	-0.254073	-1.23238	0.204678	0.612316	1	5469	tags=65%, list=39%, signal=107%
POSTSYNAPSE ASSEMBLY%GOBP%GO:0099068	10	-0.32864	-1.23199	0.215481	0.612648	1	3777	tags=60%, list=27%, signal=82%
POSITIVE REGULATION OF TRANSMEMBRANE RECEPTOR PROTEIN SERINE/THREONINE KINASE SIGNALING PATHWAY%GOBP%GO:0090100	79	-0.119241	-1.23169	0.19596	0.612784	1	6800	tags=61%, list=49%, signal=118%
REGULATION OF RESPONSE TO REACTIVE OXYGEN SPECIES%GOBP%GO:1901031	32	-0.184695	-1.23141	0.231557	0.612861	1	5694	tags=59%, list=41%, signal=100%
CELL MIGRATION IN HINDBRAIN%GOBP%GO:0021535	16	-0.251485	-1.23098	0.189796	0.613296	1	5198	tags=63%, list=37%, signal=100%
CS DS DEGRADATION%REACTOME DATABASE ID RELEASE 62%2024101	13	-0.276402	-1.23042	0.210425	0.614002	1	3648	tags=54%, list=26%, signal=73%
NEGATIVE REGULATION OF DNA DAMAGE RESPONSE, SIGNAL TRANSDUCTION BY P53 CLASS MEDIATOR%GOBP%GO:0043518	12	-0.283397	-1.23018	0.20904	0.614003	1	5333	tags=67%, list=38%, signal=108%
CREB PHOSPHORYLATION THROUGH THE ACTIVATION OF RAS%REACTOME DATABASE ID RELEASE 62%442742	25	-0.205471	-1.23011	0.196911	0.613651	1	8828	tags=84%, list=63%, signal=230%
REGULATION OF CELL GROWTH INVOLVED IN CARDIAC MUSCLE CELL DEVELOPMENT%GOBP%GO:0061050	18	-0.236838	-1.23009	0.204365	0.613169	1	3664	tags=50%, list=26%, signal=68%
NEGATIVE REGULATION OF RESPONSE TO WOUNDING%GOBP%GO:1903035	45	-0.154658	-1.23002	0.202062	0.612803	1	3110	tags=38%, list=22%, signal=49%
CARDIAC VENTRICLE DEVELOPMENT%GOBP%GO:0003231	97	-0.108713	-1.22988	0.206759	0.612587	1	2800	tags=31%, list=20%, signal=38%
PHOSPHATIDYLINOSITOL-MEDIATED SIGNALING%GOBP%GO:0048015	50	-0.143725	-1.22952	0.208251	0.612856	1	2737	tags=34%, list=20%, signal=42%
REGULATION OF VIRAL GENOME REPLICATION%GOBP%GO:0045069	52	-0.144247	-1.22886	0.210843	0.613788	1	6024	tags=58%, list=43%, signal=101%
HEDGEHOG%IOB%HEDGEHOG	31	-0.186458	-1.22799	0.207317	0.615186	1	9972	tags=90%, list=72%, signal=319%
MATERNAL PROCESS INVOLVED IN FEMALE PREGNANCY%GOBP%GO:0060135	31	-0.185498	-1.22794	0.19802	0.614783	1	5052	tags=55%, list=36%, signal=86%
NEGATIVE REGULATION OF EXTRINSIC APOPTOTIC SIGNALING PATHWAY%GOBP%GO:2001237	72	-0.125322	-1.22752	0.202783	0.615205	1	2902	tags=33%, list=21%, signal=42%
NEGATIVE REGULATION OF GLIAL CELL DIFFERENTIATION%GOBP%GO:0045686	26	-0.197848	-1.22711	0.191268	0.615604	1	10089	tags=92%, list=73%, signal=336%
PID_NEPHRIN_NEPH1_PATHWAY%MSIGDB_C2%PID_NEPHRIN_NEPH1_PATHWAY	29	-0.191793	-1.22646	0.215606	0.616516	1	8846	tags=83%, list=64%, signal=227%
REGULATION OF RELEASE OF CYTOCHROME C FROM MITOCHONDRIA%GOBP%GO:0090199	39	-0.168252	-1.22628	0.214145	0.61639	1	7650	tags=72%, list=55%, signal=159%
TRNA PROCESSING IN THE NUCLEUS%REACTOME DATABASE ID RELEASE 62%6784531	52	-0.139536	-1.22618	0.202869	0.616074	1	9565	tags=83%, list=69%, signal=264%
INNER EAR RECEPTOR CELL DEVELOPMENT%GOBP%GO:0060119	39	-0.166959	-1.22612	0.203666	0.615682	1	5529	tags=56%, list=40%, signal=93%
REGULATION OF CALCIUM ION TRANSMEMBRANE TRANSPORTER ACTIVITY%GOBP%GO:1901019	51	-0.145233	-1.226	0.217865	0.615458	1	3714	tags=41%, list=27%, signal=56%
ALPHA-BETA T CELL DIFFERENTIATION INVOLVED IN IMMUNE RESPONSE%GOBP%GO:0002293	15	-0.261761	-1.22549	0.213849	0.616046	1	1000	tags=33%, list=7%, signal=36%
CARDIAC SEPTUM DEVELOPMENT%GOBP%GO:0003279	93	-0.109182	-1.22502	0.210317	0.616524	1	3875	tags=39%, list=28%, signal=53%
RNA 3'-END PROCESSING%GOBP%GO:0031123	58	-0.138525	-1.22449	0.216634	0.617152	1	11267	tags=95%, list=81%, signal=498%
T-HELPER CELL DIFFERENTIATION%GOBP%GO:0042093	15	-0.261761	-1.22392	0.227092	0.61786	1	1000	tags=33%, list=7%, signal=36%
REGULATION OF RECEPTOR BIOSYNTHETIC PROCESS%GOBP%GO:0010869	16	-0.255603	-1.22389	0.231855	0.617406	1	2534	tags=44%, list=18%, signal=53%
POSITIVE REGULATION OF TRANSFORMING GROWTH FACTOR BETA RECEPTOR SIGNALING PATHWAY%GOBP%GO:0030511	21	-0.225595	-1.22267	0.21611	0.619595	1	6800	tags=71%, list=49%, signal=140%
POSITIVE REGULATION OF ION TRANSPORT%GOBP%GO:0043270	195	-0.0747922	-1.22202	0.210317	0.62051	1	3111	tags=30%, list=22%, signal=38%
PERIPHERAL NERVOUS SYSTEM AXON ENSHEATHMENT%GOBP%GO:0032292	22	-0.217528	-1.22177	0.220165	0.62056	1	3933	tags=50%, list=28%, signal=70%
MICROTUBULE ORGANIZING CENTER LOCALIZATION%GOBP%GO:0061842	25	-0.208194	-1.22171	0.225152	0.620175	1	3229	tags=44%, list=23%, signal=57%
REGULATION OF GLIAL CELL DIFFERENTIATION%GOBP%GO:0045685	60	-0.134213	-1.22162	0.216216	0.619832	1	3936	tags=42%, list=28%, signal=58%
SOMATIC DIVERSIFICATION OF IMMUNE RECEPTORS VIA GERMLINE RECOMBINATION WITHIN A SINGLE LOCUS%GOBP%GO:0002562	27	-0.196769	-1.22081	0.221996	0.621135	1	8599	tags=81%, list=62%, signal=213%
POSITIVE REGULATION OF PROTEIN MODIFICATION BY SMALL PROTEIN CONJUGATION OR REMOVAL%GOBP%GO:1903322	115	-0.0966808	-1.22066	0.241584	0.620918	1	3262	tags=33%, list=23%, signal=43%
HIF-2-ALPHA TRANSCRIPTION FACTOR NETWORK%PATHWAY INTERACTION DATABASE NCI-NATURE CURATED DATA%HIF-2-ALPHA TRANSCRIPTION FACTOR NETWORK	27	-0.196214	-1.21994	0.218884	0.622046	1	6547	tags=67%, list=47%, signal=126%
SUMOYLATION OF DNA REPLICATION PROTEINS%REACTOME DATABASE ID RELEASE 62%4615885	33	-0.180064	-1.21991	0.205074	0.621613	1	9300	tags=85%, list=67%, signal=256%
VESICLE-MEDIATED TRANSPORT IN SYNAPSE%GOBP%GO:0099003	105	-0.102761	-1.21967	0.210736	0.621646	1	8249	tags=70%, list=59%, signal=170%
BIOCARTA_CTCF_PATHWAY%MSIGDB_C2%BIOCARTA_CTCF_PATHWAY	19	-0.233711	-1.2196	0.229339	0.621292	1	5537	tags=63%, list=40%, signal=105%
CARDIAC ATRIUM MORPHOGENESIS%GOBP%GO:0003209	20	-0.229266	-1.21918	0.222	0.621717	1	989	tags=30%, list=7%, signal=32%
REGULATION OF CILIUM ASSEMBLY%GOBP%GO:1902017	45	-0.156022	-1.21894	0.220149	0.621766	1	3709	tags=42%, list=27%, signal=57%
CD4-POSITIVE, ALPHA-BETA T CELL DIFFERENTIATION INVOLVED IN IMMUNE RESPONSE%GOBP%GO:0002294	15	-0.261761	-1.21867	0.223553	0.621874	1	1000	tags=33%, list=7%, signal=36%
JNK CASCADE%GOBP%GO:0007254	49	-0.14502	-1.2181	0.24165	0.622659	1	5369	tags=53%, list=39%, signal=86%
SYNAPTIC VESICLE TRANSPORT%GOBP%GO:0048489	105	-0.102761	-1.21789	0.238095	0.622631	1	8249	tags=70%, list=59%, signal=170%
REGULATION OF MITOTIC CELL CYCLE PHASE TRANSITION%GOBP%GO:1901990	184	-0.0781957	-1.21789	0.218324	0.622121	1	10640	tags=84%, list=77%, signal=354%
EPIDERMAL CELL DIFFERENTIATION%GOBP%GO:0009913	71	-0.121835	-1.21783	0.224319	0.621733	1	5561	tags=52%, list=40%, signal=86%
NEGATIVE REGULATION OF AUTOPHAGOSOME ASSEMBLY%GOBP%GO:1902902	11	-0.297804	-1.21775	0.217131	0.621424	1	8503	tags=91%, list=61%, signal=234%
TRANSCRIPTION FROM RNA POLYMERASE III PROMOTER%GOBP%GO:0006383	18	-0.239171	-1.21743	0.200389	0.621632	1	4404	tags=56%, list=32%, signal=81%
POSITIVE REGULATION OF GENE EXPRESSION, EPIGENETIC%GOBP%GO:0045815	18	-0.240851	-1.21733	0.239351	0.621346	1	9015	tags=89%, list=65%, signal=253%
SYNAPTIC VESICLE FUSION TO PRESYNAPTIC ACTIVE ZONE MEMBRANE%GOBP%GO:0031629	11	-0.289316	-1.21686	0.208247	0.621914	1	7357	tags=82%, list=53%, signal=174%
PID_HIF2PATHWAY%MSIGDB_C2%PID_HIF2PATHWAY	27	-0.196214	-1.21653	0.214425	0.622144	1	6547	tags=67%, list=47%, signal=126%
REGULATION OF BETA-CELL DEVELOPMENT%REACTOME%R-HSA-186712.1	12	-0.284651	-1.21634	0.225621	0.622049	1	4157	tags=58%, list=30%, signal=83%
REGULATION OF T CELL RECEPTOR SIGNALING PATHWAY%GOBP%GO:0050856	24	-0.206247	-1.21589	0.234375	0.62255	1	4090	tags=50%, list=29%, signal=71%
DETERMINATION OF ADULT LIFESPAN%GOBP%GO:0008340	17	-0.242682	-1.21555	0.218324	0.622808	1	6445	tags=71%, list=46%, signal=131%
POSITIVE REGULATION OF ASTROCYTE DIFFERENTIATION%GOBP%GO:0048711	10	-0.316282	-1.21547	0.230126	0.622462	1	5339	tags=70%, list=38%, signal=114%
SPRY REGULATION OF FGF SIGNALING%REACTOME%R-HSA-1295596.1	11	-0.304505	-1.21373	0.218487	0.625776	1	7146	tags=82%, list=51%, signal=168%
NEPHRON DEVELOPMENT%GOBP%GO:0072006	89	-0.111582	-1.21265	0.229572	0.627693	1	5333	tags=49%, list=38%, signal=80%
PID_AVB3_OPN_PATHWAY%MSIGDB_C2%PID_AVB3_OPN_PATHWAY	30	-0.185507	-1.21238	0.240084	0.627817	1	7623	tags=73%, list=55%, signal=162%
RESPONSE TO HEPATOCYTE GROWTH FACTOR%GOBP%GO:0035728	11	-0.306462	-1.2113	0.244782	0.629766	1	4591	tags=64%, list=33%, signal=95%
MYELINATION IN PERIPHERAL NERVOUS SYSTEM%GOBP%GO:0022011	22	-0.217528	-1.20989	0.244259	0.632316	1	3933	tags=50%, list=28%, signal=70%
SCF-DEPENDENT PROTEASOMAL UBIQUITIN-DEPENDENT PROTEIN CATABOLIC PROCESS%GOBP%GO:0031146	20	-0.224815	-1.20978	0.244618	0.632048	1	6612	tags=70%, list=48%, signal=133%
HIF-1-ALPHA TRANSCRIPTION FACTOR NETWORK%PATHWAY INTERACTION DATABASE NCI-NATURE CURATED DATA%HIF-1-ALPHA TRANSCRIPTION FACTOR NETWORK	55	-0.141042	-1.20944	0.21611	0.632303	1	7148	tags=65%, list=51%, signal=134%
CARDIAC MUSCLE HYPERTROPHY IN RESPONSE TO STRESS%GOBP%GO:0014898	12	-0.281441	-1.20835	0.215385	0.634166	1	3043	tags=50%, list=22%, signal=64%
NEGATIVE REGULATION OF OLIGODENDROCYTE DIFFERENTIATION%GOBP%GO:0048715	13	-0.274658	-1.20832	0.213836	0.633713	1	10089	tags=100%, list=73%, signal=364%
ACTIVATION OF NMDA RECEPTOR AND POSTSYNAPTIC EVENTS%REACTOME DATABASE ID RELEASE 62%442755	36	-0.1711	-1.20816	0.230453	0.633549	1	8828	tags=81%, list=63%, signal=220%
OSTEOPONTIN-MEDIATED EVENTS%PATHWAY INTERACTION DATABASE NCI-NATURE CURATED DATA%OSTEOPONTIN-MEDIATED EVENTS	30	-0.185507	-1.20812	0.220114	0.633105	1	7623	tags=73%, list=55%, signal=162%
SPINDLE LOCALIZATION%GOBP%GO:0051653	32	-0.177177	-1.20798	0.217054	0.63294	1	2757	tags=38%, list=20%, signal=47%
INOSITOL LIPID-MEDIATED SIGNALING%GOBP%GO:0048017	52	-0.140202	-1.20768	0.23	0.633156	1	3139	tags=37%, list=23%, signal=47%
SOMATIC CELL DNA RECOMBINATION%GOBP%GO:0016444	27	-0.196769	-1.2073	0.228745	0.633513	1	8599	tags=81%, list=62%, signal=213%
CORPUS CALLOSUM DEVELOPMENT%GOBP%GO:0022038	18	-0.234562	-1.20682	0.234568	0.634029	1	4468	tags=56%, list=32%, signal=82%
REGULATION OF KIDNEY DEVELOPMENT%GOBP%GO:0090183	35	-0.17141	-1.20674	0.231102	0.633708	1	4774	tags=51%, list=34%, signal=78%
RECEPTOR-MEDIATED ENDOCYTOSIS%GOBP%GO:0006898	112	-0.101277	-1.20616	0.226216	0.634427	1	6673	tags=58%, list=48%, signal=111%
NEGATIVE REGULATION OF RESPONSE TO CYTOKINE STIMULUS%GOBP%GO:0060761	32	-0.17581	-1.20611	0.233333	0.634039	1	9293	tags=84%, list=67%, signal=254%
NEPHRIN NEPH1 SIGNALING IN THE KIDNEY PODOCYTE%PATHWAY INTERACTION DATABASE NCI-NATURE CURATED DATA%NEPHRIN NEPH1 SIGNALING IN THE KIDNEY PODOCYTE	26	-0.195836	-1.20543	0.222664	0.635063	1	7978	tags=77%, list=57%, signal=180%
REGULATION OF MRNA CATABOLIC PROCESS%GOBP%GO:0061013	76	-0.118839	-1.20538	0.214133	0.63467	1	8968	tags=76%, list=65%, signal=214%
REGULATION OF NFAT PROTEIN IMPORT INTO NUCLEUS%GOBP%GO:0051532	10	-0.312805	-1.20485	0.242424	0.635277	1	3997	tags=60%, list=29%, signal=84%
NUCLEAR ENVELOPE BREAKDOWN%REACTOME DATABASE ID RELEASE 62%2980766	41	-0.160894	-1.20481	0.228457	0.634864	1	9300	tags=83%, list=67%, signal=250%
REGULATION OF ORGANELLE ASSEMBLY%GOBP%GO:1902115	147	-0.0863638	-1.2038	0.229287	0.636529	1	3069	tags=31%, list=22%, signal=39%
ACTIN CROSSLINK FORMATION%GOBP%GO:0051764	11	-0.299976	-1.20295	0.245935	0.637913	1	5945	tags=73%, list=43%, signal=127%
CELLULAR RESPONSE TO INSULIN STIMULUS%GOBP%GO:0032869	99	-0.106168	-1.2022	0.242424	0.639019	1	4855	tags=45%, list=35%, signal=69%
CHROMOSOME LOCALIZATION%GOBP%GO:0050000	47	-0.14504	-1.20077	0.229602	0.641773	1	7753	tags=70%, list=56%, signal=158%
TRANSCRIPTION FROM RNA POLYMERASE I PROMOTER%GOBP%GO:0006360	14	-0.262716	-1.20056	0.232932	0.641744	1	8269	tags=86%, list=59%, signal=211%
PROTEIN DEACYLATION%GOBP%GO:0035601	46	-0.145481	-1.20052	0.238274	0.641332	1	6750	tags=63%, list=49%, signal=122%
RET SIGNALING%REACTOME DATABASE ID RELEASE 62%8853659	29	-0.185246	-1.20028	0.245545	0.641327	1	7978	tags=76%, list=57%, signal=178%
BIOCARTA_AKT_PATHWAY%MSIGDB_C2%BIOCARTA_AKT_PATHWAY	20	-0.228675	-1.19997	0.235772	0.641551	1	9339	tags=90%, list=67%, signal=274%
STIMULI-SENSING CHANNELS%REACTOME%R-HSA-2672351.2	55	-0.137871	-1.19978	0.242063	0.641487	1	5928	tags=56%, list=43%, signal=98%
PID_ECADHERIN_NASCENT_AJ_PATHWAY%MSIGDB_C2%PID_ECADHERIN_NASCENT_AJ_PATHWAY	33	-0.176264	-1.19965	0.24846	0.641294	1	9774	tags=88%, list=70%, signal=295%
HALLMARK_APICAL_SURFACE%MSIGDB_C2%HALLMARK_APICAL_SURFACE	27	-0.195165	-1.19925	0.244211	0.64169	1	3472	tags=44%, list=25%, signal=59%
REGULATION OF CHROMOSOME SEGREGATION%GOBP%GO:0051983	60	-0.129243	-1.19866	0.242236	0.642466	1	9566	tags=82%, list=69%, signal=261%
REGULATION OF PROTEIN ACETYLATION%GOBP%GO:1901983	54	-0.137042	-1.19864	0.238589	0.642007	1	5827	tags=56%, list=42%, signal=95%
INTRA-GOLGI TRAFFIC%REACTOME DATABASE ID RELEASE 62%6811438	40	-0.164144	-1.19856	0.232143	0.641685	1	7110	tags=68%, list=51%, signal=138%
FORMATION OF SENESCENCE-ASSOCIATED HETEROCHROMATIN FOCI (SAHF)%REACTOME DATABASE ID RELEASE 62%2559584	11	-0.302195	-1.19825	0.244444	0.641884	1	8442	tags=91%, list=61%, signal=231%
NEGATIVE REGULATION OF AXON EXTENSION%GOBP%GO:0030517	27	-0.193718	-1.1979	0.229474	0.642174	1	4007	tags=48%, list=29%, signal=68%
POSITIVE REGULATION OF NEURON DEATH%GOBP%GO:1901216	95	-0.105877	-1.19703	0.210227	0.643707	1	1466	tags=21%, list=11%, signal=23%
BIOCARTA_CELLCYCLE_PATHWAY%MSIGDB_C2%BIOCARTA_CELLCYCLE_PATHWAY	17	-0.242589	-1.19663	0.221344	0.644087	1	3175	tags=47%, list=23%, signal=61%
CYTOSKELETON-DEPENDENT CYTOKINESIS%GOBP%GO:0061640	41	-0.159019	-1.19651	0.235756	0.643844	1	9326	tags=83%, list=67%, signal=251%
ECTODERMAL PLACODE MORPHOGENESIS%GOBP%GO:0071697	16	-0.245796	-1.19479	0.24109	0.647207	1	5277	tags=63%, list=38%, signal=101%
NUCLEAR ENVELOPE ORGANIZATION%GOBP%GO:0006998	42	-0.15445	-1.19401	0.246862	0.648445	1	9446	tags=83%, list=68%, signal=259%
REPRODUCTIVE BEHAVIOR%GOBP%GO:0019098	31	-0.184921	-1.19339	0.236111	0.649347	1	5060	tags=55%, list=36%, signal=86%
BIOCARTA_HIVNEF_PATHWAY%MSIGDB_C2%BIOCARTA_HIVNEF_PATHWAY	52	-0.14094	-1.19287	0.227273	0.649998	1	7674	tags=69%, list=55%, signal=154%
MICROTUBULE POLYMERIZATION OR DEPOLYMERIZATION%GOBP%GO:0031109	32	-0.179606	-1.19238	0.249462	0.650587	1	7068	tags=69%, list=51%, signal=140%
DISASSEMBLY OF THE DESTRUCTION COMPLEX AND RECRUITMENT OF AXIN TO THE MEMBRANE%REACTOME DATABASE ID RELEASE 62%4641262	26	-0.196227	-1.19122	0.237052	0.652723	1	3160	tags=42%, list=23%, signal=55%
NEGATIVE REGULATION OF CHROMOSOME SEGREGATION%GOBP%GO:0051985	22	-0.217059	-1.19106	0.246063	0.652571	1	10891	tags=100%, list=78%, signal=461%
SEMI-LUNAR VALVE DEVELOPMENT%GOBP%GO:1905314	13	-0.271568	-1.19046	0.246094	0.653419	1	7993	tags=85%, list=57%, signal=199%
ORGANELLE DISASSEMBLY%GOBP%GO:1903008	56	-0.13339	-1.18967	0.239175	0.654653	1	9326	tags=80%, list=67%, signal=243%
BIOCARTA_CBL_PATHWAY%MSIGDB_C2%BIOCARTA_CBL_PATHWAY	12	-0.285065	-1.18933	0.233266	0.654927	1	7627	tags=83%, list=55%, signal=184%
NEGATIVE REGULATION OF PROTEIN TRANSPORT%GOBP%GO:0051224	156	-0.080854	-1.18892	0.225746	0.655329	1	5841	tags=50%, list=42%, signal=85%
RESPONSE TO OXYGEN LEVELS%GOBP%GO:0070482	167	-0.0802389	-1.18886	0.263258	0.654969	1	7890	tags=65%, list=57%, signal=148%
NEGATIVE REGULATION OF ADAPTIVE IMMUNE RESPONSE BASED ON SOMATIC RECOMBINATION OF IMMUNE RECEPTORS BUILT FROM IMMUNOGLOBULIN SUPERFAMILY DOMAINS%GOBP%GO:0002823	19	-0.224154	-1.18882	0.214286	0.654538	1	2011	tags=37%, list=14%, signal=43%
TRANSMISSION OF NERVE IMPULSE%GOBP%GO:0019226	45	-0.149892	-1.18876	0.258064	0.654169	1	3485	tags=40%, list=25%, signal=53%
PID_NFKAPPAB_ATYPICAL_PATHWAY%MSIGDB_C2%PID_NFKAPPAB_ATYPICAL_PATHWAY	14	-0.264742	-1.1873	0.238748	0.657001	1	10227	tags=100%, list=74%, signal=378%
CELLULAR RESPONSE TO RETINOIC ACID%GOBP%GO:0071300	33	-0.172389	-1.18729	0.237548	0.656497	1	1823	tags=30%, list=13%, signal=35%
LACTATE METABOLIC PROCESS%GOBP%GO:0006089	13	-0.268345	-1.18715	0.236994	0.656297	1	1621	tags=38%, list=12%, signal=43%
NEGATIVE REGULATION OF APOPTOTIC SIGNALING PATHWAY%GOBP%GO:2001234	176	-0.076398	-1.18708	0.247951	0.655937	1	2902	tags=28%, list=21%, signal=35%
HALLMARK_MITOTIC_SPINDLE%MSIGDB_C2%HALLMARK_MITOTIC_SPINDLE	162	-0.0817896	-1.18701	0.232848	0.65558	1	3254	tags=31%, list=23%, signal=41%
PIGMENTATION%GOBP%GO:0043473	63	-0.127492	-1.18693	0.246154	0.655258	1	9712	tags=83%, list=70%, signal=273%
PRIMARY AMINO COMPOUND METABOLIC PROCESS%GOBP%GO:1901160	12	-0.281825	-1.1866	0.258824	0.655513	1	7672	tags=83%, list=55%, signal=186%
SEROTONIN NEUROTRANSMITTER RELEASE CYCLE%REACTOME%R-HSA-181429.2	13	-0.268982	-1.18655	0.237996	0.655103	1	5890	tags=69%, list=42%, signal=120%
REGULATION OF TOLL-LIKE RECEPTOR 4 SIGNALING PATHWAY%GOBP%GO:0034143	11	-0.295088	-1.1861	0.228346	0.655594	1	4749	tags=64%, list=34%, signal=97%
METANEPHROS DEVELOPMENT%GOBP%GO:0001656	50	-0.141526	-1.18602	0.246888	0.655282	1	5270	tags=52%, list=38%, signal=83%
REGULATION OF NECROTIC CELL DEATH%GOBP%GO:0010939	20	-0.220071	-1.18593	0.235178	0.655001	1	7373	tags=75%, list=53%, signal=159%
POSITIVE REGULATION OF TRANSCRIPTION FROM RNA POLYMERASE II PROMOTER IN RESPONSE TO STRESS%GOBP%GO:0036003	20	-0.221674	-1.18527	0.246465	0.655931	1	3875	tags=50%, list=28%, signal=69%
NEGATIVE REGULATION OF SISTER CHROMATID SEGREGATION%GOBP%GO:0033046	21	-0.217109	-1.18507	0.249509	0.655878	1	9566	tags=90%, list=69%, signal=290%
REGULATION OF EMBRYONIC DEVELOPMENT%GOBP%GO:0045995	81	-0.113404	-1.18472	0.240481	0.656129	1	4441	tags=43%, list=32%, signal=63%
REGULATION OF DELAYED RECTIFIER POTASSIUM CHANNEL ACTIVITY%GOBP%GO:1902259	10	-0.305729	-1.18449	0.248509	0.656152	1	2705	tags=50%, list=19%, signal=62%
PID_PI3KCI_PATHWAY%MSIGDB_C2%PID_PI3KCI_PATHWAY	42	-0.156602	-1.18409	0.249505	0.65657	1	7099	tags=67%, list=51%, signal=136%
REGULATION OF TRANSCRIPTION FROM RNA POLYMERASE III PROMOTER%GOBP%GO:0006359	15	-0.251018	-1.18409	0.239919	0.656077	1	9491	tags=93%, list=68%, signal=294%
BIOCARTA_VDR_PATHWAY%MSIGDB_C2%BIOCARTA_VDR_PATHWAY	12	-0.285701	-1.18396	0.252466	0.655852	1	5301	tags=67%, list=38%, signal=108%
ANTIGEN RECEPTOR-MEDIATED SIGNALING PATHWAY%GOBP%GO:0050851	54	-0.136241	-1.18387	0.241379	0.655572	1	3006	tags=35%, list=22%, signal=45%
MEIOTIC CELL CYCLE%GOBP%GO:0051321	97	-0.10514	-1.18379	0.24165	0.65526	1	3136	tags=33%, list=23%, signal=42%
SPINDLE CHECKPOINT%GOBP%GO:0031577	16	-0.249806	-1.18372	0.250505	0.654939	1	9566	tags=94%, list=69%, signal=300%
POST NMDA RECEPTOR ACTIVATION EVENTS%REACTOME DATABASE ID RELEASE 62%438064	32	-0.178011	-1.18363	0.252033	0.654634	1	8828	tags=81%, list=63%, signal=222%
POSITIVE REGULATION OF SEQUENCE-SPECIFIC DNA BINDING TRANSCRIPTION FACTOR ACTIVITY%GOBP%GO:0051091	165	-0.0778853	-1.18296	0.236581	0.655661	1	2807	tags=28%, list=20%, signal=35%
INDOLE-CONTAINING COMPOUND METABOLIC PROCESS%GOBP%GO:0042430	12	-0.281825	-1.18283	0.244399	0.655456	1	7672	tags=83%, list=55%, signal=186%
BIOCARTA_GCR_PATHWAY%MSIGDB_C2%BIOCARTA_GCR_PATHWAY	12	-0.281927	-1.18256	0.237154	0.655587	1	6512	tags=75%, list=47%, signal=141%
UV PROTECTION%GOBP%GO:0009650	10	-0.303664	-1.18255	0.257732	0.655113	1	4124	tags=60%, list=30%, signal=85%
REGULATION OF LIPID KINASE ACTIVITY%GOBP%GO:0043550	38	-0.163272	-1.18223	0.246548	0.655319	1	3957	tags=45%, list=28%, signal=62%
REGULATION OF NEUROTRANSMITTER LEVELS%GOBP%GO:0001505	144	-0.0832854	-1.18194	0.231076	0.655477	1	7641	tags=63%, list=55%, signal=139%
MITOTIC G1-G1 S PHASES%REACTOME DATABASE ID RELEASE 62%453279	119	-0.0924522	-1.18166	0.22561	0.655576	1	10293	tags=83%, list=74%, signal=318%
PARENTAL BEHAVIOR%GOBP%GO:0060746	13	-0.273052	-1.18116	0.244094	0.65626	1	4764	tags=62%, list=34%, signal=94%
REGULATION OF SIGNALING BY CBL%REACTOME%R-HSA-912631.1	17	-0.237857	-1.18091	0.248532	0.656298	1	6512	tags=71%, list=47%, signal=133%
ANDROGEN RECEPTOR SIGNALING PATHWAY%GOBP%GO:0030521	23	-0.209848	-1.18034	0.267516	0.657078	1	5551	tags=61%, list=40%, signal=101%
EMBRYONIC PLACENTA MORPHOGENESIS%GOBP%GO:0060669	24	-0.200939	-1.18021	0.25239	0.656847	1	8798	tags=83%, list=63%, signal=227%
CARDIAC MUSCLE ADAPTATION%GOBP%GO:0014887	12	-0.281441	-1.18007	0.245098	0.656638	1	3043	tags=50%, list=22%, signal=64%
REGULATION OF METANEPHROS DEVELOPMENT%GOBP%GO:0072215	12	-0.281051	-1.18	0.237452	0.656297	1	4207	tags=58%, list=30%, signal=84%
NEUROTRANSMITTER RECEPTOR TRANSPORT TO POSTSYNAPTIC MEMBRANE%GOBP%GO:0098969	12	-0.275376	-1.17984	0.253359	0.656159	1	6603	tags=75%, list=47%, signal=143%
ST_PHOSPHOINOSITIDE_3_KINASE_PATHWAY%MSIGDB_C2%ST_PHOSPHOINOSITIDE_3_KINASE_PATHWAY	29	-0.185768	-1.1797	0.243902	0.655956	1	9409	tags=86%, list=68%, signal=266%
SEX DIFFERENTIATION%GOBP%GO:0007548	158	-0.0798518	-1.17964	0.237219	0.655601	1	4975	tags=44%, list=36%, signal=67%
CENTROSOME CYCLE%GOBP%GO:0007098	63	-0.126155	-1.17962	0.249049	0.655138	1	7303	tags=65%, list=53%, signal=136%
SOMATIC DIVERSIFICATION OF IMMUNOGLOBULINS%GOBP%GO:0016445	25	-0.198031	-1.17943	0.247012	0.655062	1	7819	tags=76%, list=56%, signal=173%
INTRACELLULAR RECEPTOR SIGNALING PATHWAY%GOBP%GO:0030522	78	-0.114064	-1.17902	0.248521	0.655508	1	7158	tags=63%, list=51%, signal=129%
POSITIVE REGULATION OF NEURON MIGRATION%GOBP%GO:2001224	16	-0.244797	-1.179	0.25	0.655055	1	3553	tags=50%, list=26%, signal=67%
ENDOGENOUS STEROLS%REACTOME DATABASE ID RELEASE 62%211976	15	-0.254315	-1.17897	0.260355	0.654625	1	3884	tags=53%, list=28%, signal=74%
TRNA PROCESSING%REACTOME DATABASE ID RELEASE 62%72306	96	-0.102549	-1.17884	0.277108	0.654442	1	9302	tags=77%, list=67%, signal=231%
BIOCARTA_ECM_PATHWAY%MSIGDB_C2%BIOCARTA_ECM_PATHWAY	22	-0.209141	-1.17832	0.249501	0.655159	1	9737	tags=91%, list=70%, signal=303%
ERYTHROCYTE DIFFERENTIATION%GOBP%GO:0030218	66	-0.122735	-1.17786	0.261122	0.655744	1	3569	tags=38%, list=26%, signal=51%
SOMATIC RECOMBINATION OF IMMUNOGLOBULIN GENE SEGMENTS%GOBP%GO:0016447	22	-0.210736	-1.17775	0.266402	0.655502	1	7819	tags=77%, list=56%, signal=176%
REGULATION OF FAT CELL DIFFERENTIATION%GOBP%GO:0045598	102	-0.102294	-1.17765	0.241245	0.655227	1	4314	tags=41%, list=31%, signal=59%
PID_TGFBR_PATHWAY%MSIGDB_C2%PID_TGFBR_PATHWAY	53	-0.137917	-1.17725	0.252505	0.655678	1	8846	tags=77%, list=64%, signal=212%
POSITIVE REGULATION OF POSTTRANSCRIPTIONAL GENE SILENCING%GOBP%GO:0060148	20	-0.224116	-1.17723	0.23614	0.655218	1	8012	tags=80%, list=58%, signal=189%
RESPONSE TO CALCIUM ION%GOBP%GO:0051592	84	-0.108414	-1.17694	0.248077	0.655386	1	7937	tags=68%, list=57%, signal=157%
MITOPHAGY%REACTOME DATABASE ID RELEASE 62%5205647	20	-0.213261	-1.17685	0.235772	0.655084	1	9553	tags=90%, list=69%, signal=287%
OSTEOCLAST DIFFERENTIATION%GOBP%GO:0030316	30	-0.181996	-1.17675	0.256972	0.654821	1	9062	tags=83%, list=65%, signal=239%
MITOTIC CELL CYCLE CHECKPOINT%GOBP%GO:0007093	80	-0.112544	-1.17647	0.252588	0.654958	1	10958	tags=90%, list=79%, signal=422%
ORGANELLE INHERITANCE%GOBP%GO:0048308	11	-0.28643	-1.17519	0.258555	0.657444	1	8661	tags=91%, list=62%, signal=241%
CELLULAR RESPONSE TO UNFOLDED PROTEIN%GOBP%GO:0034620	44	-0.151356	-1.1738	0.259843	0.660124	1	2959	tags=36%, list=21%, signal=46%
MUSCLE HYPERTROPHY IN RESPONSE TO STRESS%GOBP%GO:0003299	12	-0.281441	-1.17373	0.258403	0.659773	1	3043	tags=50%, list=22%, signal=64%
REGULATION OF PROTEIN DEACETYLATION%GOBP%GO:0090311	36	-0.16623	-1.17365	0.243564	0.659462	1	3875	tags=44%, list=28%, signal=61%
FGF SIGNALING PATHWAY%PANTHER PATHWAY%P00021	90	-0.105572	-1.17353	0.264706	0.659221	1	10592	tags=87%, list=76%, signal=362%
3-PHOSPHOINOSITIDE DEGRADATION%HUMANCYC%PWY-6368	17	-0.23224	-1.17308	0.244094	0.659739	1	6590	tags=71%, list=47%, signal=134%
PRESYNAPTIC PROCESS INVOLVED IN CHEMICAL SYNAPTIC TRANSMISSION%GOBP%GO:0099531	77	-0.111523	-1.17238	0.23384	0.660812	1	7487	tags=65%, list=54%, signal=140%
MOTOR NEURON AXON GUIDANCE%GOBP%GO:0008045	23	-0.21003	-1.17228	0.265748	0.660549	1	4944	tags=57%, list=36%, signal=88%
ADULT LOCOMOTORY BEHAVIOR%GOBP%GO:0008344	83	-0.108376	-1.17121	0.255533	0.662447	1	5706	tags=52%, list=41%, signal=87%
WATER-SOLUBLE VITAMIN METABOLIC PROCESS%GOBP%GO:0006767	15	-0.248344	-1.17091	0.234252	0.662624	1	10455	tags=100%, list=75%, signal=403%
ECTODERMAL PLACODE FORMATION%GOBP%GO:0060788	16	-0.245796	-1.17077	0.257028	0.662418	1	5277	tags=63%, list=38%, signal=101%
INACTIVATION OF APC C VIA DIRECT INHIBITION OF THE APC C COMPLEX%REACTOME%R-HSA-141430.2	16	-0.237785	-1.17074	0.271457	0.661992	1	8864	tags=88%, list=64%, signal=241%
OVULATION CYCLE%GOBP%GO:0042698	66	-0.122599	-1.17074	0.259179	0.661508	1	6520	tags=59%, list=47%, signal=111%
VESICLE FUSION TO PLASMA MEMBRANE%GOBP%GO:0099500	11	-0.289316	-1.17067	0.23913	0.661178	1	7357	tags=82%, list=53%, signal=174%
DENTATE GYRUS DEVELOPMENT%GOBP%GO:0021542	16	-0.239266	-1.1705	0.26087	0.661073	1	1023	tags=31%, list=7%, signal=34%
STRESS-ACTIVATED PROTEIN KINASE SIGNALING CASCADE%GOBP%GO:0031098	98	-0.102869	-1.17042	0.268482	0.660742	1	5958	tags=53%, list=43%, signal=92%
POSITIVE REGULATION OF MUSCLE TISSUE DEVELOPMENT%GOBP%GO:1901863	61	-0.127464	-1.16965	0.259843	0.661993	1	2795	tags=33%, list=20%, signal=41%
REGULATION OF DNA-TEMPLATED TRANSCRIPTION IN RESPONSE TO STRESS%GOBP%GO:0043620	45	-0.145766	-1.16947	0.264228	0.661906	1	4778	tags=49%, list=34%, signal=74%
EPO SIGNALING PATHWAY%PATHWAY INTERACTION DATABASE NCI-NATURE CURATED DATA%EPO SIGNALING PATHWAY	30	-0.176095	-1.16846	0.264228	0.663699	1	8217	tags=77%, list=59%, signal=187%
REGULATION OF SMOOTH MUSCLE CONTRACTION%GOBP%GO:0006940	45	-0.147554	-1.16845	0.265226	0.66323	1	6298	tags=60%, list=45%, signal=109%
NEGATIVE REGULATION OF MITOTIC NUCLEAR DIVISION%GOBP%GO:0045839	30	-0.183779	-1.16826	0.252466	0.663137	1	10891	tags=97%, list=78%, signal=445%
EMBRYONIC PATTERN SPECIFICATION%GOBP%GO:0009880	38	-0.161427	-1.16773	0.262664	0.663807	1	8373	tags=76%, list=60%, signal=191%
SIGNALING BY NGF%REACTOME%R-HSA-166520.2	152	-0.0803305	-1.16692	0.23855	0.665187	1	4110	tags=38%, list=30%, signal=53%
PROTEIN POLYUBIQUITINATION%GOBP%GO:0000209	156	-0.0796845	-1.16682	0.248421	0.664906	1	7996	tags=65%, list=58%, signal=152%
RESPIRATORY SYSTEM DEVELOPMENT%GOBP%GO:0060541	178	-0.0741327	-1.16642	0.260784	0.665373	1	4451	tags=39%, list=32%, signal=57%
REGULATION OF TRANSCRIPTION FROM RNA POLYMERASE II PROMOTER INVOLVED IN HEART DEVELOPMENT%GOBP%GO:1901213	11	-0.278074	-1.16593	0.26898	0.666014	1	10041	tags=100%, list=72%, signal=360%
NEGATIVE REGULATION OF MITOTIC SISTER CHROMATID SEGREGATION%GOBP%GO:0033048	20	-0.217028	-1.16551	0.26	0.666464	1	10891	tags=100%, list=78%, signal=461%
POSITIVE REGULATION OF I-KAPPAB KINASE/NF-KAPPAB SIGNALING%GOBP%GO:0043123	108	-0.0956184	-1.16495	0.261297	0.667214	1	8723	tags=72%, list=63%, signal=192%
REGULATION OF HISTONE PHOSPHORYLATION%GOBP%GO:0033127	12	-0.273318	-1.16362	0.27593	0.669773	1	5473	tags=67%, list=39%, signal=110%
NCRNA TRANSCRIPTION%GOBP%GO:0098781	25	-0.197769	-1.1627	0.280769	0.67142	1	9491	tags=88%, list=68%, signal=277%
SIGNAL RELEASE FROM SYNAPSE%GOBP%GO:0099643	75	-0.115512	-1.1626	0.262425	0.671174	1	7487	tags=65%, list=54%, signal=141%
MMR%REACTOME DATABASE ID RELEASE 62%5358508	15	-0.248661	-1.16216	0.263359	0.671667	1	7670	tags=80%, list=55%, signal=178%
MODULATION OF TRANSCRIPTION IN OTHER ORGANISM INVOLVED IN SYMBIOTIC INTERACTION%GOBP%GO:0052312	19	-0.220803	-1.16194	0.288421	0.671678	1	3521	tags=47%, list=25%, signal=63%
PHOSPHORYLATION OF THE APC C%REACTOME DATABASE ID RELEASE 62%176412	15	-0.248723	-1.16191	0.278085	0.671251	1	8596	tags=87%, list=62%, signal=227%
REGULATION OF DEPHOSPHORYLATION%GOBP%GO:0035303	123	-0.0895064	-1.16175	0.258449	0.671119	1	3628	tags=35%, list=26%, signal=47%
POSITIVE REGULATION OF CELLULAR AMIDE METABOLIC PROCESS%GOBP%GO:0034250	107	-0.0948812	-1.16111	0.247036	0.672073	1	10646	tags=86%, list=77%, signal=364%
REGULATION OF PH%GOBP%GO:0006885	69	-0.120109	-1.16063	0.257669	0.67269	1	9623	tags=81%, list=69%, signal=262%
RNA POLYMERASE I PROMOTER ESCAPE%REACTOME%R-HSA-73772.4	27	-0.185898	-1.16049	0.265774	0.672505	1	7720	tags=74%, list=56%, signal=166%
NEUROTRANSMITTER SECRETION%GOBP%GO:0007269	75	-0.115512	-1.16037	0.279915	0.672297	1	7487	tags=65%, list=54%, signal=141%
REGULATION OF DNA DAMAGE RESPONSE, SIGNAL TRANSDUCTION BY P53 CLASS MEDIATOR%GOBP%GO:0043516	24	-0.200164	-1.15992	0.280335	0.67279	1	5333	tags=58%, list=38%, signal=94%
NEGATIVE REGULATION OF CHROMOSOME ORGANIZATION%GOBP%GO:2001251	90	-0.105097	-1.15937	0.273603	0.673557	1	11062	tags=90%, list=80%, signal=438%
NEGATIVE REGULATION OF CYTOSKELETON ORGANIZATION%GOBP%GO:0051494	93	-0.100701	-1.15918	0.2537	0.673479	1	7580	tags=65%, list=55%, signal=141%
ESTABLISHMENT OF PROTEIN LOCALIZATION TO POSTSYNAPTIC MEMBRANE%GOBP%GO:1903540	12	-0.275376	-1.15854	0.277662	0.674459	1	6603	tags=75%, list=47%, signal=143%
REGULATION OF OSTEOBLAST DIFFERENTIATION%GOBP%GO:0045667	96	-0.101678	-1.15826	0.279592	0.674601	1	2797	tags=30%, list=20%, signal=38%
OVARIAN TUMOR DOMAIN PROTEASES%REACTOME DATABASE ID RELEASE 62%5689896	32	-0.173573	-1.15804	0.251055	0.674635	1	2807	tags=38%, list=20%, signal=47%
PID_AR_NONGENOMIC_PATHWAY%MSIGDB_C2%PID_AR_NONGENOMIC_PATHWAY	28	-0.18286	-1.15791	0.257143	0.674447	1	6898	tags=68%, list=50%, signal=134%
IL2-MEDIATED SIGNALING EVENTS%PATHWAY INTERACTION DATABASE NCI-NATURE CURATED DATA%IL2-MEDIATED SIGNALING EVENTS	45	-0.145727	-1.15738	0.260246	0.675137	1	8486	tags=76%, list=61%, signal=193%
ACYL CHAIN REMODELLING OF PE%REACTOME%R-HSA-1482839.2	13	-0.259301	-1.15736	0.269685	0.674699	1	4955	tags=62%, list=36%, signal=96%
GLUTAMATE RECEPTOR SIGNALING PATHWAY%GOBP%GO:0007215	32	-0.168778	-1.15733	0.281996	0.674269	1	9825	tags=88%, list=71%, signal=298%
NEURON DEATH%GOBP%GO:0070997	46	-0.144921	-1.15683	0.270378	0.674935	1	7060	tags=65%, list=51%, signal=132%
POSITIVE REGULATION OF STEROL TRANSPORT%GOBP%GO:0032373	17	-0.228643	-1.15663	0.263473	0.674874	1	1733	tags=35%, list=12%, signal=40%
PID_IFNG_PATHWAY%MSIGDB_C2%PID_IFNG_PATHWAY	37	-0.162189	-1.15639	0.265136	0.67498	1	7146	tags=68%, list=51%, signal=139%
MESENCHYMAL CELL DEVELOPMENT%GOBP%GO:0014031	51	-0.134664	-1.15621	0.288618	0.674907	1	4133	tags=43%, list=30%, signal=61%
RNA DESTABILIZATION%GOBP%GO:0050779	20	-0.214835	-1.1562	0.250482	0.674427	1	8836	tags=85%, list=64%, signal=233%
MICROTUBULE ORGANIZING CENTER ORGANIZATION%GOBP%GO:0031023	70	-0.118242	-1.15612	0.264078	0.67411	1	7303	tags=64%, list=53%, signal=135%
ACTIVATION OF MAPKK ACTIVITY%GOBP%GO:0000186	30	-0.172347	-1.15583	0.253937	0.674303	1	8269	tags=77%, list=59%, signal=189%
ALPHA-BETA T CELL ACTIVATION%GOBP%GO:0046631	33	-0.170182	-1.15522	0.263473	0.675184	1	1011	tags=24%, list=7%, signal=26%
EMBRYONIC ORGAN MORPHOGENESIS%GOBP%GO:0048562	198	-0.0704583	-1.155	0.251012	0.675212	1	5706	tags=48%, list=41%, signal=80%
LEUKOCYTE PROLIFERATION%GOBP%GO:0070661	51	-0.137374	-1.15483	0.269962	0.675158	1	1642	tags=25%, list=12%, signal=29%
POSITIVE REGULATION OF HISTONE METHYLATION%GOBP%GO:0031062	27	-0.186653	-1.15416	0.278978	0.676269	1	11314	tags=100%, list=81%, signal=536%
HALLMARK_HEME_METABOLISM%MSIGDB_C2%HALLMARK_HEME_METABOLISM	156	-0.0788666	-1.15404	0.255765	0.676051	1	7829	tags=64%, list=56%, signal=145%
SPERMATID NUCLEUS DIFFERENTIATION%GOBP%GO:0007289	11	-0.286856	-1.15392	0.281664	0.675846	1	9919	tags=100%, list=71%, signal=349%
POSITIVE REGULATION OF VASCULAR ASSOCIATED SMOOTH MUSCLE CELL MIGRATION%GOBP%GO:1904754	14	-0.256647	-1.15372	0.282051	0.675827	1	4381	tags=57%, list=32%, signal=83%
PHOTORECEPTOR CELL MAINTENANCE%GOBP%GO:0045494	28	-0.185987	-1.15323	0.279441	0.676425	1	5365	tags=57%, list=39%, signal=93%
PRESENILIN ACTION IN NOTCH AND WNT SIGNALING%PATHWAY INTERACTION DATABASE NCI-NATURE CURATED DATA%PRESENILIN ACTION IN NOTCH AND WNT SIGNALING	37	-0.161178	-1.15323	0.270522	0.675944	1	5657	tags=57%, list=41%, signal=95%
REGULATION OF CLATHRIN-DEPENDENT ENDOCYTOSIS%GOBP%GO:2000369	19	-0.222399	-1.15272	0.267081	0.676642	1	8621	tags=84%, list=62%, signal=221%
DECIDUALIZATION%GOBP%GO:0046697	11	-0.284506	-1.1527	0.285714	0.676215	1	4896	tags=64%, list=35%, signal=98%
POSITIVE REGULATION OF MITOCHONDRION ORGANIZATION%GOBP%GO:0010822	118	-0.0930937	-1.15251	0.242888	0.67618	1	7790	tags=65%, list=56%, signal=147%
NEGATIVE REGULATION OF DNA REPAIR%GOBP%GO:0045738	15	-0.24183	-1.1524	0.267717	0.675959	1	6838	tags=73%, list=49%, signal=144%
COCHLEA DEVELOPMENT%GOBP%GO:0090102	36	-0.158354	-1.15205	0.263862	0.676248	1	5529	tags=56%, list=40%, signal=92%
REGULATION OF CHROMOSOME SEPARATION%GOBP%GO:1905818	37	-0.15911	-1.15082	0.287257	0.678584	1	9819	tags=86%, list=71%, signal=294%
NEGATIVE REGULATION OF PEPTIDYL-THREONINE PHOSPHORYLATION%GOBP%GO:0010801	13	-0.264385	-1.15025	0.265182	0.679448	1	1676	tags=38%, list=12%, signal=44%
SIGNALING BY CYTOSOLIC FGFR1 FUSION MUTANTS%REACTOME DATABASE ID RELEASE 62%1839117	15	-0.246654	-1.14996	0.265306	0.679621	1	6771	tags=73%, list=49%, signal=143%
URETERIC BUD MORPHOGENESIS%GOBP%GO:0060675	39	-0.155383	-1.14975	0.276986	0.679618	1	5333	tags=54%, list=38%, signal=87%
GAP-FILLING DNA REPAIR SYNTHESIS AND LIGATION IN TC-NER%REACTOME%R-HSA-6782210.1	56	-0.129784	-1.14973	0.270751	0.679183	1	10369	tags=88%, list=75%, signal=343%
NUCLEOTIDE TRANSPORT%GOBP%GO:0006862	11	-0.284127	-1.14859	0.298539	0.681303	1	8693	tags=91%, list=63%, signal=242%
NEGATIVE REGULATION OF CYTOKINE PRODUCTION%GOBP%GO:0001818	133	-0.0879377	-1.14771	0.291585	0.682758	1	6212	tags=53%, list=45%, signal=96%
NEPHRON EPITHELIUM DEVELOPMENT%GOBP%GO:0072009	68	-0.117058	-1.14697	0.271457	0.683983	1	5333	tags=50%, list=38%, signal=81%
ESTABLISHMENT OR MAINTENANCE OF CELL POLARITY%GOBP%GO:0007163	137	-0.0845519	-1.14667	0.291498	0.684176	1	4723	tags=42%, list=34%, signal=63%
INTERACTIONS OF REV WITH HOST CELLULAR PROTEINS%REACTOME%R-HSA-177243.2	31	-0.170241	-1.14657	0.280665	0.683922	1	9300	tags=84%, list=67%, signal=253%
TP53 REGULATES TRANSCRIPTION OF ADDITIONAL CELL CYCLE GENES WHOSE EXACT ROLE IN THE P53 PATHWAY REMAIN UNCERTAIN%REACTOME%R-HSA-6804115.1	18	-0.226147	-1.14642	0.27163	0.683763	1	6902	tags=72%, list=50%, signal=143%
ALPHA6BETA4INTEGRIN%NETPATH%ALPHA6BETA4INTEGRIN	66	-0.11963	-1.14621	0.276265	0.683764	1	7825	tags=68%, list=56%, signal=155%
METANEPHRIC NEPHRON EPITHELIUM DEVELOPMENT%GOBP%GO:0072243	10	-0.290499	-1.14615	0.287425	0.683405	1	136	tags=30%, list=1%, signal=30%
NEGATIVE REGULATION OF BEHAVIOR%GOBP%GO:0048521	10	-0.290607	-1.14585	0.277132	0.683617	1	7086	tags=80%, list=51%, signal=163%
BIOCARTA_CASPASE_PATHWAY%MSIGDB_C2%BIOCARTA_CASPASE_PATHWAY	18	-0.225859	-1.14582	0.272904	0.683222	1	6906	tags=72%, list=50%, signal=143%
REGULATION OF AXON REGENERATION%GOBP%GO:0048679	26	-0.187488	-1.14581	0.25	0.682742	1	3816	tags=46%, list=27%, signal=63%
BIOCARTA_EPO_PATHWAY%MSIGDB_C2%BIOCARTA_EPO_PATHWAY	17	-0.232863	-1.14428	0.263581	0.685685	1	8217	tags=82%, list=59%, signal=201%
WNT%NETPATH%WNT	103	-0.097399	-1.14381	0.288306	0.68627	1	4866	tags=45%, list=35%, signal=68%
POSITIVE REGULATION OF CHOLESTEROL TRANSPORT%GOBP%GO:0032376	17	-0.228643	-1.14353	0.273486	0.686472	1	1733	tags=35%, list=12%, signal=40%
IFN-GAMMA PATHWAY%PATHWAY INTERACTION DATABASE NCI-NATURE CURATED DATA%IFN-GAMMA PATHWAY	37	-0.162189	-1.14212	0.281376	0.689218	1	7146	tags=68%, list=51%, signal=139%
RETINA HOMEOSTASIS%GOBP%GO:0001895	33	-0.169861	-1.14153	0.281124	0.690048	1	7335	tags=70%, list=53%, signal=147%
EXCRETION%GOBP%GO:0007588	16	-0.237074	-1.14151	0.299242	0.68959	1	7136	tags=75%, list=51%, signal=154%
MODULATION BY HOST OF VIRAL TRANSCRIPTION%GOBP%GO:0043921	19	-0.220803	-1.14143	0.296451	0.689322	1	3521	tags=47%, list=25%, signal=63%
PID_IL12_STAT4_PATHWAY%MSIGDB_C2%PID_IL12_STAT4_PATHWAY	15	-0.240875	-1.14131	0.300601	0.689113	1	8705	tags=87%, list=63%, signal=232%
ENDOCHONDRAL OSSIFICATION%GOBP%GO:0001958	24	-0.192875	-1.14124	0.292969	0.688754	1	3117	tags=42%, list=22%, signal=54%
POSITIVE REGULATION OF STEM CELL DIFFERENTIATION%GOBP%GO:2000738	11	-0.283996	-1.14112	0.284024	0.688574	1	6167	tags=73%, list=44%, signal=131%
BIOCARTA_IL12_PATHWAY%MSIGDB_C2%BIOCARTA_IL12_PATHWAY	10	-0.291636	-1.14073	0.297244	0.688916	1	8462	tags=90%, list=61%, signal=230%
REGULATION OF HORMONE METABOLIC PROCESS%GOBP%GO:0032350	26	-0.187934	-1.14032	0.277666	0.689358	1	5414	tags=58%, list=39%, signal=94%
SPINDLE ASSEMBLY CHECKPOINT%GOBP%GO:0071173	15	-0.245617	-1.14014	0.274662	0.689283	1	9566	tags=93%, list=69%, signal=299%
NEGATIVE REGULATION OF SEQUENCE-SPECIFIC DNA BINDING TRANSCRIPTION FACTOR ACTIVITY%GOBP%GO:0043433	108	-0.0926523	-1.13994	0.28626	0.689278	1	2971	tags=31%, list=21%, signal=39%
RESPONSE TO INTERLEUKIN-6%GOBP%GO:0070741	17	-0.221209	-1.13967	0.285425	0.689444	1	7561	tags=76%, list=54%, signal=167%
FATTY ACID HOMEOSTASIS%GOBP%GO:0055089	11	-0.284153	-1.13964	0.267465	0.689029	1	3637	tags=55%, list=26%, signal=74%
CELLULAR RESPONSE TO GLUCOSE STARVATION%GOBP%GO:0042149	31	-0.167443	-1.13946	0.291667	0.688976	1	3957	tags=45%, list=28%, signal=63%
APC C:CDC20 MEDIATED DEGRADATION OF CYCLIN B%REACTOME DATABASE ID RELEASE 62%174048	15	-0.248723	-1.13893	0.316222	0.68974	1	8596	tags=87%, list=62%, signal=227%
NEGATIVE REGULATION OF VIRAL TRANSCRIPTION%GOBP%GO:0032897	17	-0.230537	-1.1387	0.290135	0.689783	1	4978	tags=59%, list=36%, signal=92%
CELLULAR RESPONSE TO AMMONIUM ION%GOBP%GO:0071242	38	-0.156458	-1.1384	0.291581	0.689987	1	2588	tags=34%, list=19%, signal=42%
MESONEPHRIC TUBULE MORPHOGENESIS%GOBP%GO:0072171	39	-0.155383	-1.13837	0.284553	0.689602	1	5333	tags=54%, list=38%, signal=87%
REGULATION OF MUSCLE CONTRACTION%GOBP%GO:0006937	98	-0.096707	-1.13825	0.298211	0.689392	1	7178	tags=61%, list=52%, signal=126%
E-CADHERIN SIGNALING IN THE NASCENT ADHERENS JUNCTION%PATHWAY INTERACTION DATABASE NCI-NATURE CURATED DATA%E-CADHERIN SIGNALING IN THE NASCENT ADHERENS JUNCTION	31	-0.168941	-1.13802	0.269777	0.689454	1	10215	tags=90%, list=73%, signal=340%
SIG_PIP3_SIGNALING_IN_CARDIAC_MYOCTES%MSIGDB_C2%SIG_PIP3_SIGNALING_IN_CARDIAC_MYOCTES	58	-0.126903	-1.13801	0.280808	0.688988	1	3997	tags=41%, list=29%, signal=58%
REGULATION OF SMOOTH MUSCLE CELL DIFFERENTIATION%GOBP%GO:0051150	23	-0.196185	-1.13748	0.291262	0.689805	1	9972	tags=91%, list=72%, signal=322%
CYCLIN A:CDK2-ASSOCIATED EVENTS AT S PHASE ENTRY%REACTOME DATABASE ID RELEASE 62%69656	73	-0.114496	-1.13726	0.284906	0.689848	1	10416	tags=86%, list=75%, signal=342%
NUCLEOBASE-CONTAINING COMPOUND CATABOLIC PROCESS%GOBP%GO:0034655	174	-0.075655	-1.13709	0.291417	0.689744	1	8231	tags=67%, list=59%, signal=161%
CARDIAC CHAMBER DEVELOPMENT%GOBP%GO:0003205	135	-0.0853202	-1.13703	0.262425	0.689395	1	989	tags=16%, list=7%, signal=17%
HALLMARK_HYPOXIA%MSIGDB_C2%HALLMARK_HYPOXIA	161	-0.0780375	-1.13662	0.288845	0.689836	1	1951	tags=22%, list=14%, signal=25%
MEIOTIC CHROMOSOME SEGREGATION%GOBP%GO:0045132	43	-0.153022	-1.1366	0.299197	0.689417	1	2730	tags=35%, list=20%, signal=43%
NEGATIVE REGULATION OF T CELL RECEPTOR SIGNALING PATHWAY%GOBP%GO:0050860	13	-0.264058	-1.13622	0.292157	0.689771	1	2750	tags=46%, list=20%, signal=57%
INTERLEUKIN-7 SIGNALING%REACTOME%R-HSA-1266695.6	24	-0.195154	-1.13616	0.316699	0.689445	1	8299	tags=79%, list=60%, signal=196%
REGULATION OF ACTIN FILAMENT LENGTH%GOBP%GO:0030832	117	-0.0920629	-1.13571	0.280561	0.690007	1	7644	tags=64%, list=55%, signal=141%
RESPONSE TO DEXAMETHASONE%GOBP%GO:0071548	16	-0.235792	-1.13559	0.282	0.689804	1	4547	tags=56%, list=33%, signal=83%
TP53 REGULATES TRANSCRIPTION OF GENES INVOLVED IN CYTOCHROME C RELEASE%REACTOME DATABASE ID RELEASE 62%6803204	13	-0.256815	-1.13549	0.313008	0.689547	1	6059	tags=69%, list=44%, signal=123%
NEGATIVE REGULATION OF CELLULAR PROTEIN CATABOLIC PROCESS%GOBP%GO:1903363	61	-0.122794	-1.13526	0.296296	0.689581	1	7418	tags=66%, list=53%, signal=140%
RETINA MORPHOGENESIS IN CAMERA-TYPE EYE%GOBP%GO:0060042	37	-0.154034	-1.13479	0.27163	0.690176	1	2750	tags=35%, list=20%, signal=44%
REGULATION OF MITOTIC SPINDLE ASSEMBLY%GOBP%GO:1901673	14	-0.250039	-1.13454	0.28023	0.690237	1	7452	tags=79%, list=54%, signal=169%
ROLE OF LAT2 NTAL LAB ON CALCIUM MOBILIZATION%REACTOME DATABASE ID RELEASE 62%2730905	11	-0.274344	-1.13446	0.283673	0.689953	1	7565	tags=82%, list=54%, signal=179%
METANEPHRIC NEPHRON DEVELOPMENT%GOBP%GO:0072210	18	-0.22111	-1.13435	0.291585	0.689733	1	3110	tags=44%, list=22%, signal=57%
POSITIVE REGULATION OF MAST CELL ACTIVATION%GOBP%GO:0033005	14	-0.251833	-1.13413	0.312	0.68979	1	6434	tags=71%, list=46%, signal=133%
MODULATION BY HOST OF VIRAL GENOME REPLICATION%GOBP%GO:0044827	13	-0.259334	-1.13403	0.290456	0.689555	1	6024	tags=69%, list=43%, signal=122%
POSITIVE REGULATION OF AMYLOID PRECURSOR PROTEIN CATABOLIC PROCESS%GOBP%GO:1902993	11	-0.28378	-1.13366	0.284232	0.689883	1	6170	tags=73%, list=44%, signal=131%
BICARBONATE TRANSPORT%GOBP%GO:0015701	10	-0.290585	-1.13362	0.280156	0.689512	1	5696	tags=70%, list=41%, signal=118%
INHIBITION OF THE PROTEOLYTIC ACTIVITY OF APC C REQUIRED FOR THE ONSET OF ANAPHASE BY MITOTIC SPINDLE CHECKPOINT COMPONENTS%REACTOME%R-HSA-141405.2	16	-0.237785	-1.13335	0.294363	0.689646	1	8864	tags=88%, list=64%, signal=241%
REGULATION OF CYTOKINESIS%GOBP%GO:0032465	40	-0.152631	-1.13321	0.290323	0.689518	1	4489	tags=48%, list=32%, signal=70%
INTERACTION BETWEEN L1 AND ANKYRINS%REACTOME DATABASE ID RELEASE 62%445095	20	-0.213318	-1.1331	0.30608	0.689291	1	3991	tags=50%, list=29%, signal=70%
TRANSCRIPTIONAL ACTIVATION OF MITOCHONDRIAL BIOGENESIS%REACTOME%R-HSA-2151201.2	46	-0.14534	-1.13294	0.283168	0.689207	1	5543	tags=54%, list=40%, signal=90%
POSITIVE REGULATION OF GENE SILENCING BY MIRNA%GOBP%GO:2000637	19	-0.213559	-1.13278	0.289017	0.689086	1	8012	tags=79%, list=58%, signal=186%
NEGATIVE REGULATION OF AXONOGENESIS%GOBP%GO:0050771	47	-0.137859	-1.13273	0.269151	0.688733	1	4007	tags=43%, list=29%, signal=60%
BIOCARTA_BIOPEPTIDES_PATHWAY%MSIGDB_C2%BIOCARTA_BIOPEPTIDES_PATHWAY	33	-0.167021	-1.1324	0.296724	0.688973	1	8217	tags=76%, list=59%, signal=185%
REGULATION OF DNA METHYLATION%GOBP%GO:0044030	19	-0.21619	-1.13239	0.305243	0.688541	1	6512	tags=68%, list=47%, signal=129%
NLS-BEARING PROTEIN IMPORT INTO NUCLEUS%GOBP%GO:0006607	15	-0.239939	-1.13234	0.272537	0.688172	1	8718	tags=87%, list=63%, signal=232%
MITOTIC SPINDLE ASSEMBLY CHECKPOINT%GOBP%GO:0007094	15	-0.245617	-1.13204	0.298	0.688366	1	9566	tags=93%, list=69%, signal=299%
NEGATIVE REGULATION OF DEPHOSPHORYLATION%GOBP%GO:0035305	74	-0.11228	-1.13198	0.301397	0.688026	1	3521	tags=36%, list=25%, signal=49%
MRNA CATABOLIC PROCESS%GOBP%GO:0006402	91	-0.101656	-1.13178	0.309572	0.688005	1	10361	tags=85%, list=75%, signal=330%
PID_NOTCH_PATHWAY%MSIGDB_C2%PID_NOTCH_PATHWAY	52	-0.133128	-1.13137	0.284569	0.688497	1	6178	tags=58%, list=44%, signal=103%
NEGATIVE REGULATION OF STEM CELL DIFFERENTIATION%GOBP%GO:2000737	19	-0.214927	-1.13123	0.280242	0.688298	1	7993	tags=79%, list=57%, signal=185%
MONOSACCHARIDE CATABOLIC PROCESS%GOBP%GO:0046365	21	-0.206705	-1.13089	0.261663	0.688597	1	3752	tags=48%, list=27%, signal=65%
NEURON APOPTOTIC PROCESS%GOBP%GO:0051402	38	-0.150823	-1.13009	0.287726	0.689898	1	3032	tags=37%, list=22%, signal=47%
MYELIN ASSEMBLY%GOBP%GO:0032288	15	-0.239617	-1.12963	0.279352	0.690485	1	5015	tags=60%, list=36%, signal=94%
POSITIVE REGULATION OF SYNAPSE ASSEMBLY%GOBP%GO:0051965	64	-0.120021	-1.12946	0.295367	0.690397	1	5726	tags=53%, list=41%, signal=90%
REGULATION OF FEEDING BEHAVIOR%GOBP%GO:0060259	17	-0.221332	-1.12883	0.287815	0.691276	1	4288	tags=53%, list=31%, signal=76%
WHITE FAT CELL DIFFERENTIATION%GOBP%GO:0050872	11	-0.28452	-1.12851	0.295598	0.691525	1	2368	tags=45%, list=17%, signal=55%
REGULATION OF ENDOTHELIAL CELL APOPTOTIC PROCESS%GOBP%GO:2000351	28	-0.179058	-1.12846	0.314775	0.691146	1	3475	tags=43%, list=25%, signal=57%
CYTOSOLIC CALCIUM ION TRANSPORT%GOBP%GO:0060401	52	-0.134048	-1.12807	0.290837	0.691561	1	6700	tags=62%, list=48%, signal=118%
NEGATIVE REGULATION OF MUSCLE ADAPTATION%GOBP%GO:0014745	12	-0.26408	-1.12804	0.293522	0.691169	1	967	tags=33%, list=7%, signal=36%
EARLY PHASE OF HIV LIFE CYCLE%REACTOME DATABASE ID RELEASE 62%162594	12	-0.269587	-1.12721	0.280318	0.692576	1	7842	tags=83%, list=56%, signal=191%
REGULATION OF SKELETAL MUSCLE TISSUE DEVELOPMENT%GOBP%GO:0048641	40	-0.151737	-1.12683	0.308594	0.692987	1	7282	tags=68%, list=52%, signal=141%
REPLACEMENT OSSIFICATION%GOBP%GO:0036075	24	-0.192875	-1.12631	0.305769	0.693659	1	3117	tags=42%, list=22%, signal=54%
CEREBRAL CORTEX RADIALLY ORIENTED CELL MIGRATION%GOBP%GO:0021799	36	-0.158816	-1.12601	0.302041	0.69388	1	4364	tags=47%, list=31%, signal=69%
DENDRITE DEVELOPMENT%GOBP%GO:0016358	109	-0.091948	-1.12531	0.316206	0.695039	1	7151	tags=61%, list=51%, signal=124%
REGULATION OF HISTONE DEACETYLATION%GOBP%GO:0031063	23	-0.202211	-1.12495	0.309917	0.695376	1	5657	tags=61%, list=41%, signal=102%
MODULATION BY HOST OF SYMBIONT TRANSCRIPTION%GOBP%GO:0052472	19	-0.220803	-1.12486	0.326613	0.695109	1	3521	tags=47%, list=25%, signal=63%
SYNAPTIC TRANSMISSION, CHOLINERGIC%GOBP%GO:0007271	14	-0.247915	-1.12434	0.311508	0.695847	1	530	tags=29%, list=4%, signal=30%
NONGENOTROPIC ANDROGEN SIGNALING%PATHWAY INTERACTION DATABASE NCI-NATURE CURATED DATA%NONGENOTROPIC ANDROGEN SIGNALING	28	-0.18286	-1.12424	0.29979	0.695605	1	6898	tags=68%, list=50%, signal=134%
REGULATION OF RECEPTOR ACTIVITY%GOBP%GO:0010469	97	-0.0961751	-1.12385	0.289109	0.695986	1	7273	tags=62%, list=52%, signal=129%
MICROTUBULE POLYMERIZATION%GOBP%GO:0046785	21	-0.209387	-1.12381	0.316794	0.695627	1	7025	tags=71%, list=51%, signal=144%
ESTABLISHMENT OF CHROMOSOME LOCALIZATION%GOBP%GO:0051303	46	-0.138533	-1.12358	0.286013	0.695665	1	7753	tags=70%, list=56%, signal=157%
REGULATION OF FZD BY UBIQUITINATION%REACTOME DATABASE ID RELEASE 62%4641263	16	-0.234	-1.12312	0.274747	0.696268	1	2834	tags=44%, list=20%, signal=55%
REGULATION OF APPETITE%GOBP%GO:0032098	11	-0.27897	-1.12306	0.304781	0.695955	1	3709	tags=55%, list=27%, signal=74%
RESPONSE TO MUSCLE ACTIVITY%GOBP%GO:0014850	10	-0.292557	-1.12302	0.309478	0.695574	1	2888	tags=50%, list=21%, signal=63%
SUBSTRATE-DEPENDENT CELL MIGRATION%GOBP%GO:0006929	22	-0.199377	-1.12217	0.280242	0.697055	1	3553	tags=45%, list=26%, signal=61%
EAR MORPHOGENESIS%GOBP%GO:0042471	85	-0.1023	-1.12192	0.277662	0.697149	1	5130	tags=47%, list=37%, signal=74%
CELLULAR RESPONSE TO VASCULAR ENDOTHELIAL GROWTH FACTOR STIMULUS%GOBP%GO:0035924	24	-0.19338	-1.12189	0.286307	0.696759	1	3110	tags=42%, list=22%, signal=54%
HAIR CYCLE PHASE%GOBP%GO:0044851	11	-0.285377	-1.12179	0.333984	0.69651	1	3620	tags=55%, list=26%, signal=74%
CELLULAR RESPONSE TO BIOTIC STIMULUS%GOBP%GO:0071216	100	-0.0980823	-1.12157	0.292585	0.69653	1	7128	tags=61%, list=51%, signal=124%
REGULATION OF GENE SILENCING BY RNA%GOBP%GO:0060966	31	-0.166099	-1.12087	0.316017	0.697685	1	8012	tags=74%, list=58%, signal=175%
INTERCONVERSION OF NUCLEOTIDE DI- AND TRIPHOSPHATES%REACTOME%R-HSA-499943.5	22	-0.195673	-1.12086	0.304519	0.697261	1	9292	tags=86%, list=67%, signal=260%
MONOVALENT INORGANIC CATION TRANSPORT%GOBP%GO:0015672	152	-0.0793765	-1.12065	0.314961	0.697265	1	7233	tags=60%, list=52%, signal=123%
INOSITOL PHOSPHATE METABOLISM%REACTOME%R-HSA-1483249.3	44	-0.144037	-1.12038	0.315686	0.697385	1	9064	tags=80%, list=65%, signal=228%
ORGANOPHOSPHATE ESTER TRANSPORT%GOBP%GO:0015748	41	-0.148061	-1.11983	0.311983	0.698204	1	9817	tags=85%, list=71%, signal=290%
REGULATION OF ACTIN POLYMERIZATION OR DEPOLYMERIZATION%GOBP%GO:0008064	116	-0.0889356	-1.11972	0.288306	0.698002	1	7644	tags=64%, list=55%, signal=141%
ST_GRANULE_CELL_SURVIVAL_PATHWAY%MSIGDB_C2%ST_GRANULE_CELL_SURVIVAL_PATHWAY	23	-0.192172	-1.11969	0.313609	0.697614	1	1565	tags=30%, list=11%, signal=34%
INSULIN RECEPTOR SIGNALLING CASCADE%REACTOME%R-HSA-74751.3	30	-0.177289	-1.11961	0.298597	0.697333	1	7737	tags=73%, list=56%, signal=165%
TIE2 SIGNALING%REACTOME DATABASE ID RELEASE 62%210993	13	-0.255552	-1.11955	0.299145	0.696999	1	7146	tags=77%, list=51%, signal=158%
POSITIVE REGULATION OF PHOSPHOLIPID METABOLIC PROCESS%GOBP%GO:1903727	31	-0.167443	-1.11937	0.303279	0.696965	1	3957	tags=45%, list=28%, signal=63%
SIGNALING BY NOTCH2%REACTOME%R-HSA-1980145.2	26	-0.184802	-1.11882	0.319066	0.697742	1	4388	tags=50%, list=32%, signal=73%
RNA SECONDARY STRUCTURE UNWINDING%GOBP%GO:0010501	42	-0.148103	-1.11853	0.318898	0.697959	1	9865	tags=86%, list=71%, signal=294%
BIOCARTA_INTEGRIN_PATHWAY%MSIGDB_C2%BIOCARTA_INTEGRIN_PATHWAY	36	-0.157715	-1.11803	0.286267	0.698643	1	9786	tags=86%, list=70%, signal=290%
DNA-TEMPLATED TRANSCRIPTION, INITIATION%GOBP%GO:0006352	40	-0.147421	-1.11775	0.3147	0.698803	1	10470	tags=90%, list=75%, signal=363%
REGULATION OF INTERLEUKIN-1 BETA PRODUCTION%GOBP%GO:0032651	27	-0.182377	-1.11771	0.320248	0.698424	1	6739	tags=67%, list=48%, signal=129%
POSITIVE REGULATION OF ERYTHROCYTE DIFFERENTIATION%GOBP%GO:0045648	21	-0.199944	-1.11711	0.295547	0.699307	1	5832	tags=62%, list=42%, signal=106%
REGULATION OF NEURON PROJECTION REGENERATION%GOBP%GO:0070570	31	-0.169713	-1.11699	0.302041	0.699134	1	4374	tags=48%, list=31%, signal=70%
AMINO ACID TRANSPORT%GOBP%GO:0006865	71	-0.112594	-1.11666	0.304609	0.699439	1	7647	tags=66%, list=55%, signal=146%
PID_BETA_CATENIN_NUC_PATHWAY%MSIGDB_C2%PID_BETA_CATENIN_NUC_PATHWAY	60	-0.12398	-1.11581	0.311111	0.700904	1	8712	tags=75%, list=63%, signal=200%
NEGATIVE REGULATION OF PEPTIDE HORMONE SECRETION%GOBP%GO:0090278	47	-0.138952	-1.11553	0.318275	0.701065	1	2217	tags=30%, list=16%, signal=35%
MESODERM MORPHOGENESIS%GOBP%GO:0048332	41	-0.143273	-1.11474	0.285433	0.702399	1	5136	tags=51%, list=37%, signal=81%
MYELOID CELL DIFFERENTIATION%GOBP%GO:0030099	160	-0.0740249	-1.11469	0.311377	0.702046	1	2807	tags=28%, list=20%, signal=34%
DEOXYRIBONUCLEOTIDE BIOSYNTHETIC PROCESS%GOBP%GO:0009263	10	-0.290866	-1.11378	0.303093	0.703647	1	9863	tags=100%, list=71%, signal=344%
GLYCOLYTIC PROCESS THROUGH FRUCTOSE-6-PHOSPHATE%GOBP%GO:0061615	11	-0.275875	-1.11272	0.334646	0.705587	1	3752	tags=55%, list=27%, signal=75%
MTOR SIGNALLING%REACTOME DATABASE ID RELEASE 62%165159	35	-0.160194	-1.11252	0.329218	0.70558	1	5724	tags=57%, list=41%, signal=97%
ACTION POTENTIAL%GOBP%GO:0001508	69	-0.114081	-1.11234	0.303774	0.705545	1	6684	tags=59%, list=48%, signal=114%
NEGATIVE REGULATION OF SEQUESTERING OF CALCIUM ION%GOBP%GO:0051283	29	-0.173696	-1.11213	0.342685	0.705592	1	6700	tags=66%, list=48%, signal=126%
REGULATION OF CARDIAC MUSCLE TISSUE GROWTH%GOBP%GO:0055021	50	-0.135156	-1.11187	0.317669	0.705736	1	4246	tags=44%, list=31%, signal=63%
REGULATION OF MYELOID CELL DIFFERENTIATION%GOBP%GO:0045637	137	-0.0804484	-1.11177	0.317829	0.705474	1	1938	tags=22%, list=14%, signal=25%
REGULATION OF ANTIGEN RECEPTOR-MEDIATED SIGNALING PATHWAY%GOBP%GO:0050854	32	-0.165674	-1.11157	0.342803	0.705466	1	10737	tags=94%, list=77%, signal=411%
MAINTENANCE OF PROTEIN LOCALIZATION IN ORGANELLE%GOBP%GO:0072595	24	-0.186556	-1.11109	0.316916	0.706071	1	3784	tags=46%, list=27%, signal=63%
ENDOCARDIAL CUSHION MORPHOGENESIS%GOBP%GO:0003203	23	-0.19345	-1.11033	0.285149	0.707328	1	8801	tags=83%, list=63%, signal=225%
IFN-ALPHA%IOB%IFN-ALPHA	31	-0.167006	-1.10987	0.317365	0.70791	1	5757	tags=58%, list=41%, signal=99%
REGULATION OF STRESS-ACTIVATED MAPK CASCADE%GOBP%GO:0032872	163	-0.0764983	-1.10942	0.330754	0.708475	1	5347	tags=46%, list=38%, signal=74%
MUSCLE CELL DEVELOPMENT%GOBP%GO:0055001	100	-0.0958082	-1.10938	0.343434	0.708115	1	5352	tags=48%, list=38%, signal=77%
LABYRINTHINE LAYER MORPHOGENESIS%GOBP%GO:0060713	19	-0.213324	-1.10907	0.312381	0.708341	1	8747	tags=84%, list=63%, signal=227%
REGULATION OF LIPID STORAGE%GOBP%GO:0010883	26	-0.181252	-1.10902	0.318548	0.707998	1	4972	tags=54%, list=36%, signal=84%
PHOSPHATIDYLINOSITOL DEPHOSPHORYLATION%GOBP%GO:0046856	17	-0.224208	-1.10816	0.316103	0.709501	1	9155	tags=88%, list=66%, signal=258%
REGULATION OF VIRAL LIFE CYCLE%GOBP%GO:1903900	90	-0.10218	-1.10777	0.345924	0.709931	1	6159	tags=54%, list=44%, signal=97%
REGULATION OF CELLULAR RESPONSE TO GROWTH FACTOR STIMULUS%GOBP%GO:0090287	199	-0.0673288	-1.1076	0.315682	0.709856	1	2851	tags=27%, list=21%, signal=34%
SYNAPTIC TRANSMISSION, GABAERGIC%GOBP%GO:0051932	13	-0.257712	-1.10728	0.313253	0.710166	1	7116	tags=77%, list=51%, signal=157%
NEUROBLAST DIVISION%GOBP%GO:0055057	11	-0.274226	-1.10718	0.340862	0.709935	1	2511	tags=45%, list=18%, signal=55%
PEPTIDYL-LYSINE TRIMETHYLATION%GOBP%GO:0018023	24	-0.189387	-1.10687	0.286885	0.710181	1	4324	tags=50%, list=31%, signal=72%
MAINTENANCE OF CELL POLARITY%GOBP%GO:0030011	13	-0.24678	-1.10652	0.31134	0.71053	1	2990	tags=46%, list=22%, signal=59%
NOTCH-HLH TRANSCRIPTION PATHWAY%REACTOME%R-HSA-350054.2	12	-0.258717	-1.10649	0.314286	0.710145	1	7993	tags=83%, list=57%, signal=196%
MORPHOGENESIS OF AN ENDOTHELIUM%GOBP%GO:0003159	10	-0.289909	-1.10604	0.323467	0.710717	1	8486	tags=90%, list=61%, signal=231%
BIOCARTA_PS1_PATHWAY%MSIGDB_C2%BIOCARTA_PS1_PATHWAY	12	-0.258717	-1.1045	0.331984	0.713746	1	7993	tags=83%, list=57%, signal=196%
CELL AGGREGATION%GOBP%GO:0098743	12	-0.263486	-1.10448	0.325	0.713333	1	4451	tags=58%, list=32%, signal=86%
BIOCARTA_KERATINOCYTE_PATHWAY%MSIGDB_C2%BIOCARTA_KERATINOCYTE_PATHWAY	40	-0.146377	-1.10445	0.314516	0.712932	1	5966	tags=58%, list=43%, signal=100%
RELEASE OF SEQUESTERED CALCIUM ION INTO CYTOSOL%GOBP%GO:0051209	29	-0.173696	-1.10393	0.328094	0.713641	1	6700	tags=66%, list=48%, signal=126%
ST_P38_MAPK_PATHWAY%MSIGDB_C2%ST_P38_MAPK_PATHWAY	32	-0.165086	-1.1031	0.319149	0.715066	1	5966	tags=59%, list=43%, signal=104%
ION TRANSPORT BY P-TYPE ATPASES%REACTOME DATABASE ID RELEASE 62%936837	40	-0.148198	-1.10309	0.309623	0.714635	1	2465	tags=33%, list=18%, signal=39%
ENDOTHELIAL CELL PROLIFERATION%GOBP%GO:0001935	17	-0.217227	-1.10271	0.328767	0.715039	1	4345	tags=53%, list=31%, signal=77%
POSITIVE REGULATION OF OSTEOBLAST DIFFERENTIATION%GOBP%GO:0045669	55	-0.126666	-1.10237	0.323293	0.715356	1	2797	tags=33%, list=20%, signal=41%
VESICLE-MEDIATED TRANSPORT BETWEEN ENDOSOMAL COMPARTMENTS%GOBP%GO:0098927	23	-0.19454	-1.10208	0.312373	0.715549	1	5159	tags=57%, list=37%, signal=90%
NEGATIVE REGULATION OF RESPONSE TO EXTERNAL STIMULUS%GOBP%GO:0032102	170	-0.0743825	-1.10181	0.308617	0.715699	1	7812	tags=64%, list=56%, signal=143%
REGULATION OF INTERLEUKIN-4 PRODUCTION%GOBP%GO:0032673	13	-0.255674	-1.10155	0.314229	0.71583	1	1797	tags=38%, list=13%, signal=44%
NICD TRAFFICS TO NUCLEUS%REACTOME DATABASE ID RELEASE 62%157052	12	-0.258717	-1.10152	0.3107	0.715433	1	7993	tags=83%, list=57%, signal=196%
REGULATION OF TRANSFORMING GROWTH FACTOR BETA RECEPTOR SIGNALING PATHWAY%GOBP%GO:0017015	75	-0.106317	-1.1014	0.309771	0.715223	1	10024	tags=83%, list=72%, signal=295%
BIOCARTA_PYK2_PATHWAY%MSIGDB_C2%BIOCARTA_PYK2_PATHWAY	25	-0.186574	-1.1012	0.32563	0.71523	1	7978	tags=76%, list=57%, signal=178%
REGULATION OF NEUROTRANSMITTER RECEPTOR ACTIVITY%GOBP%GO:0099601	35	-0.152258	-1.10092	0.304951	0.715411	1	2259	tags=31%, list=16%, signal=37%
MITOTIC CYTOKINESIS%GOBP%GO:0000281	35	-0.158251	-1.10029	0.317526	0.716375	1	9326	tags=83%, list=67%, signal=251%
CEREBELLAR CORTEX DEVELOPMENT%GOBP%GO:0021695	53	-0.125395	-1.10028	0.307241	0.715935	1	11118	tags=92%, list=80%, signal=460%
REGULATION OF INTRACELLULAR ESTROGEN RECEPTOR SIGNALING PATHWAY%GOBP%GO:0033146	24	-0.188597	-1.10019	0.337423	0.715673	1	8390	tags=79%, list=60%, signal=199%
NEGATIVE REGULATION OF PROTEIN AUTOPHOSPHORYLATION%GOBP%GO:0031953	10	-0.282171	-1.10009	0.330612	0.71544	1	1642	tags=40%, list=12%, signal=45%
REGULATION OF SYNAPSE STRUCTURE OR ACTIVITY%GOBP%GO:0050803	125	-0.0837625	-1.09923	0.307692	0.716963	1	3852	tags=36%, list=28%, signal=49%
B-WICH COMPLEX POSITIVELY REGULATES RRNA EXPRESSION%REACTOME DATABASE ID RELEASE 62%5250924	34	-0.154299	-1.09894	0.319608	0.717198	1	7266	tags=68%, list=52%, signal=141%
NEGATIVE REGULATION OF CATION CHANNEL ACTIVITY%GOBP%GO:2001258	19	-0.206902	-1.09857	0.329243	0.717591	1	3714	tags=47%, list=27%, signal=65%
RESPONSE TO GLUCOSE%GOBP%GO:0009749	63	-0.116071	-1.09814	0.321705	0.718101	1	4353	tags=43%, list=31%, signal=62%
RNA POLYMERASE III TRANSCRIPTION INITIATION FROM TYPE 2 PROMOTER%REACTOME DATABASE ID RELEASE 62%76066	25	-0.180141	-1.09808	0.316	0.717784	1	11404	tags=100%, list=82%, signal=555%
HDACS DEACETYLATE HISTONES%REACTOME DATABASE ID RELEASE 62%3214815	33	-0.161539	-1.09808	0.32549	0.717342	1	4080	tags=45%, list=29%, signal=64%
FOXA1 TRANSCRIPTION FACTOR NETWORK%PATHWAY INTERACTION DATABASE NCI-NATURE CURATED DATA%FOXA1 TRANSCRIPTION FACTOR NETWORK	27	-0.174623	-1.09762	0.30855	0.717917	1	10966	tags=96%, list=79%, signal=455%
IKK COMPLEX RECRUITMENT MEDIATED BY RIP1%REACTOME%R-HSA-937041.1	13	-0.251659	-1.09699	0.330059	0.718928	1	9339	tags=92%, list=67%, signal=281%
POSITIVE REGULATION OF MRNA METABOLIC PROCESS%GOBP%GO:1903313	57	-0.122356	-1.09678	0.309702	0.71896	1	9039	tags=77%, list=65%, signal=220%
ENDOTHELIAL TUBE MORPHOGENESIS%GOBP%GO:0061154	10	-0.289909	-1.09646	0.332008	0.719247	1	8486	tags=90%, list=61%, signal=231%
NEGATIVE REGULATION OF PROTEIN KINASE B SIGNALING%GOBP%GO:0051898	28	-0.172427	-1.09644	0.335443	0.718829	1	3567	tags=43%, list=26%, signal=58%
PID_CD40_PATHWAY%MSIGDB_C2%PID_CD40_PATHWAY	25	-0.183684	-1.09623	0.329832	0.718838	1	7462	tags=72%, list=54%, signal=155%
NEGATIVE REGULATION OF I-KAPPAB KINASE/NF-KAPPAB SIGNALING%GOBP%GO:0043124	41	-0.144037	-1.09614	0.334677	0.718606	1	7160	tags=66%, list=51%, signal=135%
NEGATIVE REGULATION OF CYTOKINE-MEDIATED SIGNALING PATHWAY%GOBP%GO:0001960	28	-0.175936	-1.09582	0.324701	0.718883	1	6001	tags=61%, list=43%, signal=107%
NEURONAL STEM CELL DIVISION%GOBP%GO:0036445	11	-0.274226	-1.09571	0.320641	0.718663	1	2511	tags=45%, list=18%, signal=55%
REGULATION OF EPIDERMAL CELL DIFFERENTIATION%GOBP%GO:0045604	31	-0.168085	-1.09558	0.329341	0.71849	1	6639	tags=65%, list=48%, signal=123%
REGULATION OF HEART MORPHOGENESIS%GOBP%GO:2000826	28	-0.171233	-1.09545	0.325581	0.718332	1	9542	tags=86%, list=69%, signal=273%
METABOTROPIC GLUTAMATE RECEPTOR GROUP I PATHWAY%PANTHER PATHWAY%P00041	22	-0.19437	-1.09413	0.329193	0.720875	1	10574	tags=95%, list=76%, signal=398%
NEGATIVE REGULATION OF CELLULAR RESPONSE TO INSULIN STIMULUS%GOBP%GO:1900077	33	-0.156254	-1.094	0.308943	0.720741	1	3732	tags=42%, list=27%, signal=58%
AXON GUIDANCE MEDIATED BY NETRIN%PANTHER PATHWAY%P00009	27	-0.177295	-1.09397	0.347917	0.720355	1	10414	tags=93%, list=75%, signal=368%
NEGATIVE REGULATION OF CELLULAR AMIDE METABOLIC PROCESS%GOBP%GO:0034249	123	-0.0865358	-1.09347	0.33463	0.720996	1	3895	tags=37%, list=28%, signal=50%
MITOTIC DNA INTEGRITY CHECKPOINT%GOBP%GO:0044774	45	-0.136832	-1.09346	0.329897	0.720569	1	10463	tags=89%, list=75%, signal=358%
POSITIVE REGULATION OF MYELOID LEUKOCYTE DIFFERENTIATION%GOBP%GO:0002763	35	-0.154918	-1.09329	0.353516	0.720526	1	8975	tags=80%, list=65%, signal=225%
PROTEIN LOCALIZATION TO CHROMOSOME, TELOMERIC REGION%GOBP%GO:0070198	14	-0.245431	-1.09328	0.328542	0.720087	1	7516	tags=79%, list=54%, signal=171%
ATTACHMENT OF SPINDLE MICROTUBULES TO KINETOCHORE%GOBP%GO:0008608	11	-0.278368	-1.09294	0.342324	0.72045	1	8773	tags=91%, list=63%, signal=246%
ATP-DEPENDENT CHROMATIN REMODELING%GOBP%GO:0043044	35	-0.152899	-1.09252	0.328947	0.720973	1	9003	tags=80%, list=65%, signal=226%
REGULATION OF ACTIN FILAMENT ORGANIZATION%GOBP%GO:0110053	175	-0.0698997	-1.0923	0.327309	0.72105	1	7701	tags=62%, list=55%, signal=138%
THE PHOTOTRANSDUCTION CASCADE%REACTOME%R-HSA-2514856.1	12	-0.258261	-1.09216	0.334034	0.720913	1	3365	tags=50%, list=24%, signal=66%
MISMATCH REPAIR (MMR) DIRECTED BY MSH2:MSH6 (MUTSALPHA)%REACTOME DATABASE ID RELEASE 62%5358565	14	-0.234343	-1.09154	0.333333	0.721889	1	7670	tags=79%, list=55%, signal=175%
CELLULAR RESPONSE TO INTERLEUKIN-6%GOBP%GO:0071354	17	-0.221209	-1.09146	0.318087	0.721608	1	7561	tags=76%, list=54%, signal=167%
BIOCARTA_GLEEVEC_PATHWAY%MSIGDB_C2%BIOCARTA_GLEEVEC_PATHWAY	23	-0.191975	-1.09135	0.336634	0.721415	1	8217	tags=78%, list=59%, signal=191%
REGULATION OF POSTTRANSCRIPTIONAL GENE SILENCING%GOBP%GO:0060147	31	-0.166099	-1.09117	0.346392	0.721347	1	8012	tags=74%, list=58%, signal=175%
CARTILAGE CONDENSATION%GOBP%GO:0001502	12	-0.263486	-1.09089	0.323771	0.721563	1	4451	tags=58%, list=32%, signal=86%
REGULATION OF KETONE BIOSYNTHETIC PROCESS%GOBP%GO:0010566	14	-0.237372	-1.09055	0.339703	0.721869	1	8621	tags=86%, list=62%, signal=225%
REGULATION OF HISTONE H3-K9 METHYLATION%GOBP%GO:0051570	16	-0.230598	-1.09055	0.337972	0.721429	1	6357	tags=69%, list=46%, signal=127%
HOST INTERACTIONS WITH INFLUENZA FACTORS%REACTOME DATABASE ID RELEASE 62%168253	34	-0.15506	-1.09021	0.343254	0.721773	1	9300	tags=82%, list=67%, signal=248%
UBIQUINONE METABOLIC PROCESS%GOBP%GO:0006743	13	-0.248026	-1.08984	0.3147	0.722148	1	8320	tags=85%, list=60%, signal=211%
POSITIVE REGULATION OF CILIUM ASSEMBLY%GOBP%GO:0045724	22	-0.191809	-1.08949	0.344828	0.722483	1	4290	tags=50%, list=31%, signal=72%
MACROMOLECULE DEACYLATION%GOBP%GO:0098732	47	-0.132033	-1.08876	0.323887	0.723757	1	6750	tags=62%, list=49%, signal=120%
RETINOIC ACID RECEPTORS-MEDIATED SIGNALING%PATHWAY INTERACTION DATABASE NCI-NATURE CURATED DATA%RETINOIC ACID RECEPTORS-MEDIATED SIGNALING	28	-0.172654	-1.08847	0.332669	0.72398	1	5550	tags=57%, list=40%, signal=95%
POSITIVE REGULATION OF OSTEOCLAST DIFFERENTIATION%GOBP%GO:0045672	16	-0.229792	-1.08835	0.343434	0.723816	1	8975	tags=88%, list=65%, signal=247%
NUCLEOBASE-CONTAINING COMPOUND TRANSPORT%GOBP%GO:0015931	107	-0.0894279	-1.08829	0.354037	0.723488	1	7213	tags=61%, list=52%, signal=125%
NEGATIVE REGULATION OF MAP KINASE ACTIVITY%GOBP%GO:0043407	53	-0.124651	-1.08792	0.324627	0.723891	1	3521	tags=38%, list=25%, signal=50%
REGULATION OF SIGNAL TRANSDUCTION BY P53 CLASS MEDIATOR%GOBP%GO:1901796	52	-0.126199	-1.08751	0.340594	0.724367	1	9215	tags=79%, list=66%, signal=233%
MAINTENANCE OF PROTEIN LOCATION IN CELL%GOBP%GO:0032507	42	-0.141285	-1.08697	0.328	0.72514	1	3008	tags=36%, list=22%, signal=45%
ALPHA-BETA T CELL DIFFERENTIATION%GOBP%GO:0046632	28	-0.177712	-1.08658	0.330813	0.72554	1	1011	tags=25%, list=7%, signal=27%
REGULATION OF EXTRACELLULAR MATRIX ASSEMBLY%GOBP%GO:1901201	11	-0.269298	-1.08613	0.358607	0.726123	1	8899	tags=91%, list=64%, signal=252%
POSITIVE REGULATION OF SYNAPTIC TRANSMISSION, GLUTAMATERGIC%GOBP%GO:0051968	24	-0.186649	-1.08572	0.337891	0.726614	1	4362	tags=50%, list=31%, signal=73%
NEUREXINS AND NEUROLIGINS%REACTOME DATABASE ID RELEASE 62%6794361	46	-0.133654	-1.08548	0.324435	0.726752	1	10843	tags=91%, list=78%, signal=413%
OLFACTORY BULB DEVELOPMENT%GOBP%GO:0021772	32	-0.162279	-1.08476	0.332669	0.727961	1	5136	tags=53%, list=37%, signal=84%
POST-ELONGATION PROCESSING OF INTRONLESS PRE-MRNA%REACTOME DATABASE ID RELEASE 62%112297	23	-0.189986	-1.08377	0.332673	0.729757	1	11267	tags=100%, list=81%, signal=527%
AXONAL TRANSPORT%GOBP%GO:0098930	34	-0.154963	-1.08265	0.319672	0.731838	1	10937	tags=94%, list=79%, signal=440%
DIVALENT INORGANIC CATION TRANSPORT%GOBP%GO:0072511	174	-0.07083	-1.08264	0.323851	0.731412	1	6859	tags=56%, list=49%, signal=110%
REGULATION OF SYNAPSE MATURATION%GOBP%GO:0090128	12	-0.254475	-1.08251	0.355289	0.731269	1	2259	tags=42%, list=16%, signal=50%
RESPONSE TO MONOSACCHARIDE%GOBP%GO:0034284	66	-0.113142	-1.08243	0.345756	0.731033	1	4755	tags=45%, list=34%, signal=69%
ACTIVATION OF CYSTEINE-TYPE ENDOPEPTIDASE ACTIVITY%GOBP%GO:0097202	12	-0.257277	-1.08197	0.328302	0.731634	1	8013	tags=83%, list=58%, signal=197%
EMBRYONIC HEART TUBE MORPHOGENESIS%GOBP%GO:0003143	46	-0.132719	-1.08196	0.346303	0.731189	1	9647	tags=83%, list=69%, signal=269%
RESPONSE TO NITRIC OXIDE%GOBP%GO:0071731	11	-0.265562	-1.08154	0.35041	0.731692	1	7687	tags=82%, list=55%, signal=183%
REGULATION OF JNK CASCADE%GOBP%GO:0046328	132	-0.0815388	-1.08144	0.34275	0.731483	1	5303	tags=46%, list=38%, signal=74%
POSITIVE REGULATION OF MUSCLE HYPERTROPHY%GOBP%GO:0014742	29	-0.165658	-1.08128	0.324	0.7314	1	9688	tags=86%, list=70%, signal=284%
POSITIVE REGULATION OF APOPTOTIC SIGNALING PATHWAY%GOBP%GO:2001235	145	-0.0774386	-1.08079	0.356713	0.732051	1	10058	tags=80%, list=72%, signal=286%
INACTIVATION, RECOVERY AND REGULATION OF THE PHOTOTRANSDUCTION CASCADE%REACTOME%R-HSA-2514859.2	12	-0.258261	-1.08026	0.345029	0.732849	1	3365	tags=50%, list=24%, signal=66%
CARBOHYDRATE CATABOLIC PROCESS%GOBP%GO:0016052	56	-0.122031	-1.07994	0.350394	0.733151	1	5511	tags=52%, list=40%, signal=85%
PID_RETINOIC_ACID_PATHWAY%MSIGDB_C2%PID_RETINOIC_ACID_PATHWAY	28	-0.172654	-1.07935	0.340509	0.734109	1	5550	tags=57%, list=40%, signal=95%
RNA PHOSPHODIESTER BOND HYDROLYSIS%GOBP%GO:0090501	50	-0.128431	-1.079	0.357708	0.734489	1	8232	tags=72%, list=59%, signal=176%
INACTIVATION OF MAPK ACTIVITY%GOBP%GO:0000188	12	-0.258261	-1.0789	0.348425	0.734249	1	3365	tags=50%, list=24%, signal=66%
CLEC7A (DECTIN-1) INDUCES NFAT ACTIVATION%REACTOME%R-HSA-5607763.1	10	-0.279565	-1.07879	0.35214	0.734059	1	10020	tags=100%, list=72%, signal=358%
OLFACTORY BULB INTERNEURON DIFFERENTIATION%GOBP%GO:0021889	13	-0.248718	-1.07873	0.342644	0.733725	1	5102	tags=62%, list=37%, signal=97%
DIVALENT METAL ION TRANSPORT%GOBP%GO:0070838	174	-0.07083	-1.07857	0.362348	0.733649	1	6859	tags=56%, list=49%, signal=110%
NEGATIVE REGULATION OF DNA BIOSYNTHETIC PROCESS%GOBP%GO:2000279	32	-0.16302	-1.07834	0.348606	0.733739	1	8167	tags=75%, list=59%, signal=181%
NEGATIVE REGULATION OF INTERLEUKIN-2 PRODUCTION%GOBP%GO:0032703	13	-0.250734	-1.07753	0.347826	0.735068	1	5074	tags=62%, list=36%, signal=97%
DNA-DEPENDENT DNA REPLICATION MAINTENANCE OF FIDELITY%GOBP%GO:0045005	24	-0.187793	-1.07736	0.342466	0.73502	1	6084	tags=63%, list=44%, signal=111%
GOLGI INHERITANCE%GOBP%GO:0048313	10	-0.277312	-1.07634	0.360417	0.736899	1	8661	tags=90%, list=62%, signal=239%
REGULATION OF STRESS-ACTIVATED PROTEIN KINASE SIGNALING CASCADE%GOBP%GO:0070302	164	-0.0736647	-1.07617	0.391213	0.736807	1	5347	tags=46%, list=38%, signal=73%
CELLULAR RESPONSE TO ENVIRONMENTAL STIMULUS%GOBP%GO:0104004	168	-0.0710589	-1.07556	0.357588	0.737789	1	2418	tags=24%, list=17%, signal=29%
NUCLEOTIDE EXCISION REPAIR%REACTOME DATABASE ID RELEASE 62%5696398	98	-0.0927865	-1.07463	0.356701	0.739493	1	9502	tags=78%, list=68%, signal=243%
BIOCARTA_IGF1_PATHWAY%MSIGDB_C2%BIOCARTA_IGF1_PATHWAY	20	-0.201776	-1.07439	0.355599	0.739617	1	7627	tags=75%, list=55%, signal=166%
CELLULAR RESPONSE TO AMINO ACID STARVATION%GOBP%GO:0034198	38	-0.144222	-1.07425	0.353783	0.73948	1	4587	tags=47%, list=33%, signal=70%
I-KAPPAB KINASE/NF-KAPPAB SIGNALING%GOBP%GO:0007249	32	-0.162542	-1.07414	0.36345	0.739259	1	2960	tags=38%, list=21%, signal=48%
DENDRITE EXTENSION%GOBP%GO:0097484	11	-0.260588	-1.07413	0.339844	0.738838	1	9020	tags=91%, list=65%, signal=259%
MISMATCH REPAIR (MMR) DIRECTED BY MSH2:MSH3 (MUTSBETA)%REACTOME%R-HSA-5358606.1	14	-0.234343	-1.07355	0.347548	0.739706	1	7670	tags=79%, list=55%, signal=175%
REGULATION OF SODIUM ION TRANSPORT%GOBP%GO:0002028	70	-0.107467	-1.07307	0.361004	0.740321	1	3877	tags=39%, list=28%, signal=53%
MAMMARY GLAND EPITHELIUM DEVELOPMENT%GOBP%GO:0061180	47	-0.129865	-1.073	0.368737	0.740029	1	5301	tags=51%, list=38%, signal=82%
MATURE B CELL DIFFERENTIATION INVOLVED IN IMMUNE RESPONSE%GOBP%GO:0002313	14	-0.233854	-1.07292	0.361111	0.739769	1	10656	tags=100%, list=77%, signal=428%
RESPONSE TO CARBOHYDRATE%GOBP%GO:0009743	74	-0.10646	-1.07279	0.334008	0.73961	1	4353	tags=42%, list=31%, signal=61%
HOMOTYPIC CELL-CELL ADHESION%GOBP%GO:0034109	41	-0.14139	-1.07277	0.331313	0.739217	1	4823	tags=49%, list=35%, signal=74%
CHROMATIN SILENCING%GOBP%GO:0006342	40	-0.144386	-1.0721	0.340681	0.740341	1	3213	tags=38%, list=23%, signal=49%
CELLULAR RESPONSE TO ABIOTIC STIMULUS%GOBP%GO:0071214	168	-0.0710589	-1.07179	0.333333	0.740616	1	2418	tags=24%, list=17%, signal=29%
PID_P38_ALPHA_BETA_PATHWAY%MSIGDB_C2%PID_P38_ALPHA_BETA_PATHWAY	27	-0.170919	-1.07127	0.352475	0.741397	1	6898	tags=67%, list=50%, signal=132%
PROCESSING OF CAPPED INTRONLESS PRE-MRNA%REACTOME%R-HSA-75067.2	23	-0.189986	-1.07078	0.347741	0.742111	1	11267	tags=100%, list=81%, signal=527%
NEGATIVE REGULATION OF ATP METABOLIC PROCESS%GOBP%GO:1903579	20	-0.199467	-1.0705	0.372671	0.742314	1	2793	tags=40%, list=20%, signal=50%
PID_HNF3A_PATHWAY%MSIGDB_C2%PID_HNF3A_PATHWAY	27	-0.174623	-1.07046	0.347023	0.741962	1	10966	tags=96%, list=79%, signal=455%
REGULATION OF CHONDROCYTE DIFFERENTIATION%GOBP%GO:0032330	29	-0.168815	-1.07042	0.370588	0.741628	1	2453	tags=34%, list=18%, signal=42%
OUTFLOW TRACT MORPHOGENESIS%GOBP%GO:0003151	56	-0.121679	-1.06979	0.346693	0.742642	1	3778	tags=39%, list=27%, signal=54%
SEROTONIN METABOLIC PROCESS%GOBP%GO:0042428	11	-0.266641	-1.0692	0.356863	0.743526	1	7672	tags=82%, list=55%, signal=182%
NEGATIVE REGULATION OF GENE SILENCING%GOBP%GO:0060969	16	-0.222807	-1.06914	0.379722	0.74322	1	9072	tags=88%, list=65%, signal=252%
TP53 REGULATES TRANSCRIPTION OF DNA REPAIR GENES%REACTOME DATABASE ID RELEASE 62%6796648	55	-0.119157	-1.06892	0.344358	0.743268	1	10990	tags=91%, list=79%, signal=432%
REGULATION OF ADAPTIVE IMMUNE RESPONSE%GOBP%GO:0002819	84	-0.0983118	-1.06877	0.353877	0.743152	1	6587	tags=57%, list=47%, signal=108%
REPLICATION FORK PROCESSING%GOBP%GO:0031297	21	-0.188929	-1.06837	0.377649	0.743599	1	7309	tags=71%, list=53%, signal=150%
NEGATIVE REGULATION OF ERK1 AND ERK2 CASCADE%GOBP%GO:0070373	52	-0.123833	-1.06785	0.370742	0.744354	1	2831	tags=33%, list=20%, signal=41%
NEGATIVE REGULATION OF ANTIGEN RECEPTOR-MEDIATED SIGNALING PATHWAY%GOBP%GO:0050858	14	-0.231077	-1.0678	0.340467	0.744051	1	2750	tags=43%, list=20%, signal=53%
T CELL HOMEOSTASIS%GOBP%GO:0043029	26	-0.181618	-1.06751	0.370518	0.744274	1	2828	tags=38%, list=20%, signal=48%
POSTREPLICATION REPAIR%GOBP%GO:0006301	17	-0.211745	-1.06689	0.346232	0.745185	1	332	tags=24%, list=2%, signal=24%
MITOTIC SPINDLE ORGANIZATION%GOBP%GO:0007052	49	-0.127048	-1.06653	0.375258	0.745595	1	9874	tags=84%, list=71%, signal=288%
TRANSCRIPTIONAL REGULATION BY THE AP-2 (TFAP2) FAMILY OF TRANSCRIPTION FACTORS%REACTOME%R-HSA-8864260.3	27	-0.174559	-1.06642	0.343137	0.745405	1	3243	tags=41%, list=23%, signal=53%
REGULATION OF SYNAPSE ORGANIZATION%GOBP%GO:0050807	120	-0.0820509	-1.06607	0.374502	0.745768	1	3852	tags=36%, list=28%, signal=49%
DNA METHYLATION OR DEMETHYLATION%GOBP%GO:0044728	33	-0.158356	-1.06592	0.356589	0.745671	1	10865	tags=94%, list=78%, signal=429%
CARDIAC EPITHELIAL TO MESENCHYMAL TRANSITION%GOBP%GO:0060317	20	-0.20197	-1.06582	0.383877	0.74547	1	6234	tags=65%, list=45%, signal=118%
REGULATION OF VIRAL PROCESS%GOBP%GO:0050792	120	-0.0821428	-1.0653	0.368421	0.746238	1	1997	tags=23%, list=14%, signal=26%
ATRIOVENTRICULAR VALVE MORPHOGENESIS%GOBP%GO:0003181	20	-0.199438	-1.06485	0.363107	0.746831	1	5574	tags=60%, list=40%, signal=100%
REGULATION OF PROTEIN MODIFICATION BY SMALL PROTEIN CONJUGATION OR REMOVAL%GOBP%GO:1903320	194	-0.0667618	-1.06474	0.359127	0.746644	1	3099	tags=29%, list=22%, signal=37%
BIOCARTA_P53_PATHWAY%MSIGDB_C2%BIOCARTA_P53_PATHWAY	16	-0.22161	-1.06466	0.376648	0.746383	1	3875	tags=50%, list=28%, signal=69%
P73 TRANSCRIPTION FACTOR NETWORK%PATHWAY INTERACTION DATABASE NCI-NATURE CURATED DATA%P73 TRANSCRIPTION FACTOR NETWORK	56	-0.120913	-1.0646	0.373737	0.746084	1	2299	tags=29%, list=17%, signal=34%
POSITIVE REGULATION OF CARDIAC MUSCLE HYPERTROPHY%GOBP%GO:0010613	29	-0.165658	-1.06458	0.360324	0.745684	1	9688	tags=86%, list=70%, signal=284%
NEUROTRANSMITTER-GATED ION CHANNEL CLUSTERING%GOBP%GO:0072578	11	-0.266641	-1.06458	0.382239	0.745248	1	7672	tags=82%, list=55%, signal=182%
REGULATION OF CALCIUM ION-DEPENDENT EXOCYTOSIS%GOBP%GO:0017158	58	-0.119442	-1.06455	0.365805	0.744868	1	4340	tags=43%, list=31%, signal=62%
REGULATION OF OSSIFICATION%GOBP%GO:0030278	146	-0.0736382	-1.06431	0.359023	0.744987	1	2797	tags=27%, list=20%, signal=34%
RESPIRATORY SYSTEM PROCESS%GOBP%GO:0003016	12	-0.248626	-1.06426	0.357724	0.744659	1	5816	tags=67%, list=42%, signal=115%
POSITIVE REGULATION OF CELLULAR RESPONSE TO OXIDATIVE STRESS%GOBP%GO:1900409	14	-0.231571	-1.06401	0.37037	0.744796	1	757	tags=29%, list=5%, signal=30%
BIOCARTA_RNA_PATHWAY%MSIGDB_C2%BIOCARTA_RNA_PATHWAY	10	-0.281379	-1.06372	0.365805	0.745009	1	1653	tags=40%, list=12%, signal=45%
RESPONSE TO IONIZING RADIATION%GOBP%GO:0010212	103	-0.0890017	-1.06334	0.355932	0.745443	1	4172	tags=39%, list=30%, signal=55%
BIOCARTA_STRESS_PATHWAY%MSIGDB_C2%BIOCARTA_STRESS_PATHWAY	22	-0.19062	-1.06325	0.35534	0.745211	1	11258	tags=100%, list=81%, signal=525%
SPERM AXONEME ASSEMBLY%GOBP%GO:0007288	11	-0.262335	-1.06305	0.34898	0.745246	1	5204	tags=64%, list=37%, signal=102%
REGULATION OF CHEMOKINE PRODUCTION%GOBP%GO:0032642	40	-0.140242	-1.06277	0.380309	0.745419	1	1185	tags=23%, list=9%, signal=25%
BONE MORPHOGENESIS%GOBP%GO:0060349	62	-0.115099	-1.06243	0.377016	0.745746	1	3117	tags=34%, list=22%, signal=43%
NEGATIVE REGULATION OF STEROID METABOLIC PROCESS%GOBP%GO:0045939	17	-0.213317	-1.0624	0.384321	0.745385	1	1128	tags=29%, list=8%, signal=32%
RESPONSE TO PURINE-CONTAINING COMPOUND%GOBP%GO:0014074	70	-0.107655	-1.06226	0.376894	0.745259	1	6655	tags=59%, list=48%, signal=112%
MECHANOSENSORY BEHAVIOR%GOBP%GO:0007638	12	-0.254475	-1.06224	0.357143	0.744875	1	2259	tags=42%, list=16%, signal=50%
REGULATION OF PEPTIDYL-SERINE PHOSPHORYLATION%GOBP%GO:0033135	99	-0.0910028	-1.06199	0.362235	0.745	1	3660	tags=35%, list=26%, signal=48%
RESPONSE TO ESTROGEN%GOBP%GO:0043627	36	-0.146012	-1.06189	0.361277	0.744811	1	1452	tags=25%, list=10%, signal=28%
ERKS ARE INACTIVATED%REACTOME%R-HSA-202670.2	13	-0.243141	-1.06183	0.382524	0.744493	1	4110	tags=54%, list=30%, signal=76%
POSITIVE REGULATION OF MUSCLE ORGAN DEVELOPMENT%GOBP%GO:0048636	60	-0.116204	-1.06167	0.364839	0.744396	1	2795	tags=32%, list=20%, signal=39%
SYNTHESIS OF PIPS AT THE GOLGI MEMBRANE%REACTOME DATABASE ID RELEASE 62%1660514	15	-0.225936	-1.06149	0.359438	0.744354	1	5205	tags=60%, list=37%, signal=96%
POSITIVE REGULATION OF STRIATED MUSCLE TISSUE DEVELOPMENT%GOBP%GO:0045844	60	-0.116204	-1.06052	0.370968	0.746162	1	2795	tags=32%, list=20%, signal=39%
NEGATIVE REGULATION OF INTERLEUKIN-6 PRODUCTION%GOBP%GO:0032715	24	-0.181596	-1.06039	0.375734	0.746018	1	6170	tags=63%, list=44%, signal=112%
MISMATCH REPAIR%GOBP%GO:0006298	16	-0.216691	-1.06013	0.358491	0.746212	1	8288	tags=81%, list=60%, signal=201%
REGULATION OF HSF1-MEDIATED HEAT SHOCK RESPONSE%REACTOME%R-HSA-3371453.1	60	-0.115558	-1.06012	0.365049	0.745788	1	7670	tags=67%, list=55%, signal=148%
NOTCH SIGNALING PATHWAY%PATHWAY INTERACTION DATABASE NCI-NATURE CURATED DATA%NOTCH SIGNALING PATHWAY	51	-0.124793	-1.06002	0.379032	0.745552	1	6178	tags=57%, list=44%, signal=102%
ST_WNT_CA2_CYCLIC_GMP_PATHWAY%MSIGDB_C2%ST_WNT_CA2_CYCLIC_GMP_PATHWAY	14	-0.236328	-1.05994	0.391813	0.745287	1	1684	tags=36%, list=12%, signal=41%
NEGATIVE REGULATION OF OSSIFICATION%GOBP%GO:0030279	53	-0.123599	-1.05968	0.36	0.745452	1	1437	tags=23%, list=10%, signal=25%
MISCELLANEOUS TRANSPORT AND BINDING EVENTS%REACTOME DATABASE ID RELEASE 62%5223345	19	-0.198396	-1.05961	0.376953	0.745177	1	9686	tags=89%, list=70%, signal=295%
CELL ADHESION MEDIATED BY INTEGRIN%GOBP%GO:0033627	15	-0.223685	-1.0595	0.355599	0.744995	1	7090	tags=73%, list=51%, signal=149%
ADULT BEHAVIOR%GOBP%GO:0030534	133	-0.0810572	-1.05926	0.370062	0.745138	1	4007	tags=37%, list=29%, signal=51%
NEGATIVE REGULATION OF SECRETION BY CELL%GOBP%GO:1903531	136	-0.0784137	-1.05919	0.34902	0.744845	1	2295	tags=24%, list=17%, signal=29%
STAT CASCADE%GOBP%GO:0097696	18	-0.20855	-1.05872	0.373469	0.745494	1	2512	tags=39%, list=18%, signal=47%
POSITIVE REGULATION OF AUTOPHAGY OF MITOCHONDRION%GOBP%GO:1903599	16	-0.219742	-1.05859	0.353398	0.745332	1	3032	tags=44%, list=22%, signal=56%
NUCLEOSIDE DIPHOSPHATE PHOSPHORYLATION%GOBP%GO:0006165	33	-0.154812	-1.05838	0.341102	0.745353	1	3752	tags=42%, list=27%, signal=58%
PURINE NUCLEOTIDES <I>DE NOVO< I> BIOSYNTHESIS II%HUMANCYC%PWY-841	10	-0.263881	-1.05813	0.354639	0.745497	1	6067	tags=70%, list=44%, signal=124%
NEGATIVE REGULATION OF PEPTIDE SECRETION%GOBP%GO:0002792	89	-0.0940285	-1.05685	0.362035	0.74808	1	2295	tags=26%, list=17%, signal=31%
PHOSPHOLIPID METABOLISM%REACTOME DATABASE ID RELEASE 62%1483257	162	-0.0720813	-1.05679	0.355319	0.747764	1	5018	tags=43%, list=36%, signal=67%
SIGNAL TRANSDUCTION INVOLVED IN DNA DAMAGE CHECKPOINT%GOBP%GO:0072422	13	-0.24004	-1.05669	0.375479	0.747565	1	6292	tags=69%, list=45%, signal=126%
POSITIVE REGULATION OF OXIDATIVE STRESS-INDUCED CELL DEATH%GOBP%GO:1903209	14	-0.231571	-1.05669	0.366733	0.747136	1	757	tags=29%, list=5%, signal=30%
POSITIVE REGULATION OF CELLULAR CARBOHYDRATE METABOLIC PROCESS%GOBP%GO:0010676	44	-0.132438	-1.05613	0.357895	0.747976	1	5749	tags=55%, list=41%, signal=93%
HEART VALVE MORPHOGENESIS%GOBP%GO:0003179	32	-0.153206	-1.05596	0.351406	0.747923	1	10041	tags=88%, list=72%, signal=314%
NEGATIVE REGULATION OF BIOMINERAL TISSUE DEVELOPMENT%GOBP%GO:0070168	11	-0.25854	-1.055	0.364185	0.749669	1	1465	tags=36%, list=11%, signal=41%
SPLEEN DEVELOPMENT%GOBP%GO:0048536	27	-0.170873	-1.05479	0.376033	0.749691	1	4324	tags=48%, list=31%, signal=70%
MONOCARBOXYLIC ACID TRANSPORT%GOBP%GO:0015718	60	-0.115783	-1.05477	0.386275	0.749292	1	5118	tags=48%, list=37%, signal=76%
REGULATION OF DOUBLE-STRAND BREAK REPAIR VIA HOMOLOGOUS RECOMBINATION%GOBP%GO:0010569	23	-0.179764	-1.0547	0.373737	0.749008	1	7782	tags=74%, list=56%, signal=168%
DNA DOUBLE-STRAND BREAK PROCESSING%GOBP%GO:0000729	11	-0.252827	-1.05462	0.373673	0.748759	1	6600	tags=73%, list=47%, signal=138%
JAK-STAT CASCADE%GOBP%GO:0007259	18	-0.20855	-1.05443	0.374745	0.748779	1	2512	tags=39%, list=18%, signal=47%
INLB-MEDIATED ENTRY OF LISTERIA MONOCYTOGENES INTO HOST CELL%REACTOME%R-HSA-8875360.2	10	-0.273533	-1.05439	0.393701	0.748447	1	1762	tags=40%, list=13%, signal=46%
POSITIVE REGULATION OF LEUKOCYTE DIFFERENTIATION%GOBP%GO:1902107	92	-0.0961009	-1.05436	0.375494	0.748078	1	9101	tags=75%, list=65%, signal=216%
NEGATIVE REGULATION OF MICROTUBULE DEPOLYMERIZATION%GOBP%GO:0007026	19	-0.193934	-1.05411	0.37232	0.748218	1	6821	tags=68%, list=49%, signal=134%
REGULATION OF TP53 ACTIVITY THROUGH ASSOCIATION WITH CO-FACTORS%REACTOME%R-HSA-6804759.1	10	-0.273094	-1.05383	0.405405	0.748445	1	5939	tags=70%, list=43%, signal=122%
CELL CYCLE ARREST%GOBP%GO:0007050	59	-0.115294	-1.05353	0.381605	0.748688	1	10894	tags=90%, list=78%, signal=413%
REGULATION OF NECROPTOTIC PROCESS%GOBP%GO:0060544	13	-0.239209	-1.05353	0.372591	0.748265	1	7373	tags=77%, list=53%, signal=164%
G1 DNA DAMAGE CHECKPOINT%GOBP%GO:0044783	18	-0.203057	-1.05347	0.370229	0.747943	1	7995	tags=78%, list=58%, signal=183%
TRANSCRIPTION OF E2F TARGETS UNDER NEGATIVE CONTROL BY P107 (RBL1) AND P130 (RBL2) IN COMPLEX WITH HDAC1%REACTOME DATABASE ID RELEASE 62%1362300	15	-0.227851	-1.05323	0.38247	0.748046	1	7959	tags=80%, list=57%, signal=187%
MONOSACCHARIDE METABOLIC PROCESS%GOBP%GO:0005996	95	-0.0939135	-1.05316	0.409938	0.747792	1	6607	tags=57%, list=48%, signal=108%
PID_FAS_PATHWAY%MSIGDB_C2%PID_FAS_PATHWAY	34	-0.154004	-1.05313	0.405904	0.747412	1	7679	tags=71%, list=55%, signal=157%
PID_P73PATHWAY%MSIGDB_C2%PID_P73PATHWAY	56	-0.120913	-1.05306	0.364356	0.747138	1	2299	tags=29%, list=17%, signal=34%
REGULATION OF PEPTIDYL-THREONINE PHOSPHORYLATION%GOBP%GO:0010799	38	-0.139649	-1.05303	0.365805	0.746786	1	5748	tags=55%, list=41%, signal=94%
HEMATOPOIETIC PROGENITOR CELL DIFFERENTIATION%GOBP%GO:0002244	80	-0.101674	-1.0525	0.371951	0.74756	1	6416	tags=56%, list=46%, signal=104%
PROTEIN DEPOLYMERIZATION%GOBP%GO:0051261	26	-0.172455	-1.05195	0.391714	0.748378	1	7233	tags=69%, list=52%, signal=144%
REGULATION OF DOUBLE-STRAND BREAK REPAIR%GOBP%GO:2000779	36	-0.145964	-1.05166	0.391218	0.74857	1	6087	tags=58%, list=44%, signal=103%
BIOCARTA_FCER1_PATHWAY%MSIGDB_C2%BIOCARTA_FCER1_PATHWAY	33	-0.15441	-1.05098	0.375246	0.749684	1	7128	tags=67%, list=51%, signal=136%
ZINC ION HOMEOSTASIS%GOBP%GO:0055069	17	-0.215265	-1.05081	0.384615	0.749623	1	10097	tags=94%, list=73%, signal=343%
POSITIVE REGULATION OF ISOTYPE SWITCHING%GOBP%GO:0045830	14	-0.23802	-1.05075	0.37721	0.749329	1	8612	tags=86%, list=62%, signal=225%
NEGATIVE REGULATION OF BLOOD PRESSURE%GOBP%GO:0045776	36	-0.150351	-1.05016	0.375472	0.750256	1	3709	tags=42%, list=27%, signal=57%
MODULATION BY HOST OF VIRAL PROCESS%GOBP%GO:0044788	19	-0.198635	-1.04983	0.373757	0.750586	1	6024	tags=63%, list=43%, signal=111%
REGULATION OF PROTEIN POLYUBIQUITINATION%GOBP%GO:1902914	14	-0.235129	-1.04924	0.391218	0.751439	1	6666	tags=71%, list=48%, signal=137%
FAS (CD95) SIGNALING PATHWAY%PATHWAY INTERACTION DATABASE NCI-NATURE CURATED DATA%FAS (CD95) SIGNALING PATHWAY	31	-0.157774	-1.04838	0.367505	0.752972	1	7679	tags=71%, list=55%, signal=158%
ANGIOGENESIS%PANTHER PATHWAY%P00005	134	-0.0781249	-1.04791	0.399177	0.753621	1	4528	tags=40%, list=33%, signal=59%
MULTICELLULAR ORGANISM AGING%GOBP%GO:0010259	27	-0.170774	-1.04781	0.375	0.753411	1	6900	tags=67%, list=50%, signal=132%
ION CHANNEL TRANSPORT%REACTOME DATABASE ID RELEASE 62%983712	111	-0.0867443	-1.04776	0.389234	0.75311	1	5944	tags=51%, list=43%, signal=89%
SIGNAL TRANSDUCTION INVOLVED IN CELL CYCLE CHECKPOINT%GOBP%GO:0072395	13	-0.24004	-1.04772	0.4	0.752784	1	6292	tags=69%, list=45%, signal=126%
REGULATION OF SYMBIOSIS, ENCOMPASSING MUTUALISM THROUGH PARASITISM%GOBP%GO:0043903	136	-0.0777829	-1.04746	0.387665	0.752953	1	1997	tags=22%, list=14%, signal=26%
PID_BARD1_PATHWAY%MSIGDB_C2%PID_BARD1_PATHWAY	25	-0.172206	-1.0469	0.357834	0.753755	1	10958	tags=96%, list=79%, signal=452%
MRNA DECAY BY 5' TO 3' EXORIBONUCLEASE%REACTOME DATABASE ID RELEASE 62%430039	15	-0.219499	-1.04632	0.388778	0.75459	1	8075	tags=80%, list=58%, signal=191%
NGF%IOB%NGF	19	-0.201819	-1.0462	0.366255	0.754405	1	8175	tags=79%, list=59%, signal=191%
REGULATION OF PROTEIN LOCALIZATION TO CELL SURFACE%GOBP%GO:2000008	29	-0.161431	-1.04513	0.365854	0.756351	1	7829	tags=72%, list=56%, signal=165%
REGULATION OF GOLGI ORGANIZATION%GOBP%GO:1903358	11	-0.257218	-1.04511	0.383333	0.755954	1	6539	tags=73%, list=47%, signal=137%
NEGATIVE REGULATION OF B CELL ACTIVATION%GOBP%GO:0050869	22	-0.189012	-1.04506	0.366337	0.75564	1	1801	tags=32%, list=13%, signal=36%
NEGATIVE REGULATION OF AMINO ACID TRANSPORT%GOBP%GO:0051956	10	-0.26861	-1.04471	0.379798	0.75603	1	4611	tags=60%, list=33%, signal=90%
NEGATIVE REGULATION OF POTASSIUM ION TRANSMEMBRANE TRANSPORTER ACTIVITY%GOBP%GO:1901017	11	-0.260261	-1.04465	0.390057	0.755741	1	2705	tags=45%, list=19%, signal=56%
ACID SECRETION%GOBP%GO:0046717	31	-0.155474	-1.04462	0.385797	0.755396	1	5020	tags=52%, list=36%, signal=81%
POSITIVE REGULATION OF EPIDERMIS DEVELOPMENT%GOBP%GO:0045684	19	-0.199787	-1.04446	0.399209	0.755336	1	6008	tags=63%, list=43%, signal=111%
GOLGI RIBBON FORMATION%GOBP%GO:0090161	11	-0.261746	-1.04424	0.389662	0.755384	1	7740	tags=82%, list=56%, signal=184%
EMBRYONIC HEMOPOIESIS%GOBP%GO:0035162	22	-0.185047	-1.04407	0.3861	0.755339	1	2488	tags=36%, list=18%, signal=44%
PROTEIN PALMITOYLATION%GOBP%GO:0018345	22	-0.185663	-1.04391	0.387755	0.755251	1	8799	tags=82%, list=63%, signal=223%
IL2 SIGNALING EVENTS MEDIATED BY PI3K%PATHWAY INTERACTION DATABASE NCI-NATURE CURATED DATA%IL2 SIGNALING EVENTS MEDIATED BY PI3K	26	-0.168328	-1.04343	0.37747	0.755867	1	7825	tags=73%, list=56%, signal=167%
METANEPHRIC NEPHRON MORPHOGENESIS%GOBP%GO:0072273	12	-0.244265	-1.04294	0.38664	0.756565	1	4718	tags=58%, list=34%, signal=88%
REGULATION OF SYNAPSE ASSEMBLY%GOBP%GO:0051963	76	-0.101933	-1.04292	0.365306	0.756195	1	5726	tags=51%, list=41%, signal=87%
ECTODERMAL PLACODE DEVELOPMENT%GOBP%GO:0071696	17	-0.209004	-1.04249	0.389831	0.756726	1	5277	tags=59%, list=38%, signal=95%
SIGNALLING TO RAS%REACTOME DATABASE ID RELEASE 62%167044	16	-0.22233	-1.04236	0.382845	0.756585	1	3865	tags=50%, list=28%, signal=69%
COPI-INDEPENDENT GOLGI-TO-ER RETROGRADE TRAFFIC%REACTOME DATABASE ID RELEASE 62%6811436	31	-0.16016	-1.04211	0.397706	0.756721	1	4955	tags=52%, list=36%, signal=80%
NUCLEOSOME ASSEMBLY%REACTOME%R-HSA-774815.1	22	-0.184654	-1.04144	0.366053	0.757825	1	8813	tags=82%, list=63%, signal=223%
PID_IL2_STAT5_PATHWAY%MSIGDB_C2%PID_IL2_STAT5_PATHWAY	20	-0.193308	-1.0408	0.397177	0.758856	1	9830	tags=90%, list=71%, signal=307%
PARKINSON DISEASE%PANTHER PATHWAY%P00049	70	-0.105896	-1.04071	0.38835	0.758647	1	10453	tags=86%, list=75%, signal=344%
DOWNREGULATION OF SMAD2 3:SMAD4 TRANSCRIPTIONAL ACTIVITY%REACTOME DATABASE ID RELEASE 62%2173795	18	-0.203217	-1.04068	0.378947	0.758274	1	6448	tags=67%, list=46%, signal=124%
ACTIN FILAMENT BUNDLE ORGANIZATION%GOBP%GO:0061572	50	-0.126181	-1.04049	0.410714	0.758281	1	7429	tags=66%, list=53%, signal=141%
REV-MEDIATED NUCLEAR EXPORT OF HIV RNA%REACTOME DATABASE ID RELEASE 62%165054	29	-0.15907	-1.04014	0.392453	0.758638	1	9300	tags=83%, list=67%, signal=249%
CELLULAR COMPONENT DISASSEMBLY%GOBP%GO:0022411	154	-0.0728643	-1.04013	0.398374	0.758237	1	11548	tags=90%, list=83%, signal=527%
MRNA TRANSPORT%GOBP%GO:0051028	50	-0.122664	-1.04009	0.381633	0.757907	1	4141	tags=42%, list=30%, signal=60%
NEGATIVE REGULATION OF PROTEIN TYROSINE KINASE ACTIVITY%GOBP%GO:0061099	21	-0.188058	-1.03989	0.39272	0.757945	1	5997	tags=62%, list=43%, signal=109%
BIOCARTA_IL6_PATHWAY%MSIGDB_C2%BIOCARTA_IL6_PATHWAY	20	-0.192772	-1.03938	0.38833	0.758664	1	7752	tags=75%, list=56%, signal=169%
NEGATIVE REGULATION OF STEROID BIOSYNTHETIC PROCESS%GOBP%GO:0010894	17	-0.213317	-1.03919	0.40619	0.758665	1	1128	tags=29%, list=8%, signal=32%
REGULATION OF PROTEIN LOCALIZATION TO PLASMA MEMBRANE%GOBP%GO:1903076	80	-0.0995035	-1.039	0.391137	0.758706	1	6446	tags=56%, list=46%, signal=104%
KSRP (KHSRP) BINDS AND DESTABILIZES MRNA%REACTOME%R-HSA-450604.2	15	-0.221712	-1.0384	0.408284	0.759595	1	9898	tags=93%, list=71%, signal=324%
NEGATIVE REGULATION OF CARDIAC MUSCLE CELL PROLIFERATION%GOBP%GO:0060044	13	-0.23335	-1.03838	0.389452	0.759215	1	4246	tags=54%, list=31%, signal=77%
GLOMERULAR EPITHELIUM DEVELOPMENT%GOBP%GO:0072010	13	-0.23814	-1.03777	0.407115	0.760176	1	3110	tags=46%, list=22%, signal=59%
POSITIVE REGULATION OF MEMBRANE POTENTIAL%GOBP%GO:0045838	17	-0.211199	-1.03739	0.385892	0.7606	1	7700	tags=76%, list=55%, signal=171%
CELLULAR RESPONSE TO ACETYLCHOLINE%GOBP%GO:1905145	16	-0.212195	-1.03687	0.404762	0.761328	1	530	tags=25%, list=4%, signal=26%
ATRIOVENTRICULAR VALVE DEVELOPMENT%GOBP%GO:0003171	20	-0.199438	-1.03677	0.403194	0.761132	1	5574	tags=60%, list=40%, signal=100%
DEPOSITION OF NEW CENPA-CONTAINING NUCLEOSOMES AT THE CENTROMERE%REACTOME%R-HSA-606279.1	22	-0.184654	-1.03668	0.393411	0.760925	1	8813	tags=82%, list=63%, signal=223%
PERICARDIUM DEVELOPMENT%GOBP%GO:0060039	22	-0.184818	-1.03607	0.407115	0.761867	1	5019	tags=55%, list=36%, signal=85%
POSITIVE REGULATION OF TRANSLATION%GOBP%GO:0045727	91	-0.0920835	-1.03605	0.368726	0.761503	1	10646	tags=86%, list=77%, signal=363%
PID_IL2_PI3K_PATHWAY%MSIGDB_C2%PID_IL2_PI3K_PATHWAY	26	-0.168328	-1.03599	0.412602	0.761196	1	7825	tags=73%, list=56%, signal=167%
POSITIVE REGULATION OF VIRAL PROCESS%GOBP%GO:0048524	71	-0.103135	-1.03464	0.411178	0.763846	1	9736	tags=80%, list=70%, signal=266%
UNBLOCKING OF NMDA RECEPTOR, GLUTAMATE BINDING AND ACTIVATION%REACTOME DATABASE ID RELEASE 62%438066	17	-0.205726	-1.03441	0.393145	0.76399	1	7776	tags=76%, list=56%, signal=173%
BIOCARTA_TPO_PATHWAY%MSIGDB_C2%BIOCARTA_TPO_PATHWAY	22	-0.182064	-1.03421	0.383534	0.764	1	8217	tags=77%, list=59%, signal=189%
NEGATIVE REGULATION OF FGFR4 SIGNALING%REACTOME DATABASE ID RELEASE 62%5654733	15	-0.219652	-1.03403	0.392079	0.763992	1	7146	tags=73%, list=51%, signal=151%
RNA POLYMERASE I TRANSCRIPTION TERMINATION%REACTOME DATABASE ID RELEASE 62%73863	27	-0.165791	-1.03371	0.418327	0.764285	1	7999	tags=74%, list=58%, signal=174%
ENDOCRINE SYSTEM DEVELOPMENT%GOBP%GO:0035270	72	-0.102119	-1.03361	0.394422	0.764083	1	5347	tags=49%, list=38%, signal=79%
DNA DOUBLE-STRAND BREAK REPAIR%REACTOME%R-HSA-5693532.2	105	-0.0845278	-1.03339	0.400402	0.764199	1	11546	tags=91%, list=83%, signal=535%
AXO-DENDRITIC TRANSPORT%GOBP%GO:0008088	48	-0.130899	-1.03273	0.406375	0.765228	1	8325	tags=73%, list=60%, signal=181%
RESPONSE TO ACETYLCHOLINE%GOBP%GO:1905144	16	-0.212195	-1.0323	0.386364	0.765784	1	530	tags=25%, list=4%, signal=26%
POSITIVE REGULATION OF IMMUNOGLOBULIN MEDIATED IMMUNE RESPONSE%GOBP%GO:0002891	17	-0.204417	-1.03184	0.401639	0.766418	1	8612	tags=82%, list=62%, signal=216%
TRANSLESION SYNTHESIS BY Y FAMILY DNA POLYMERASES BYPASSES LESIONS ON DNA TEMPLATE%REACTOME DATABASE ID RELEASE 62%110313	31	-0.152758	-1.0316	0.386847	0.766505	1	9991	tags=87%, list=72%, signal=309%
POTASSIUM ION IMPORT%GOBP%GO:0010107	21	-0.186466	-1.03146	0.428571	0.766419	1	4695	tags=52%, list=34%, signal=79%
POSITIVE REGULATION OF REGULATED SECRETORY PATHWAY%GOBP%GO:1903307	40	-0.13604	-1.03125	0.395393	0.766461	1	4719	tags=48%, list=34%, signal=72%
REGULATION OF OLIGODENDROCYTE DIFFERENTIATION%GOBP%GO:0048713	35	-0.146123	-1.03084	0.412826	0.767003	1	3933	tags=43%, list=28%, signal=60%
PID_IL2_1PATHWAY%MSIGDB_C2%PID_IL2_1PATHWAY	46	-0.129258	-1.03054	0.416327	0.767287	1	8486	tags=74%, list=61%, signal=189%
REGULATION OF TRANSCRIPTION REGULATORY REGION DNA BINDING%GOBP%GO:2000677	34	-0.152759	-1.03018	0.388781	0.767633	1	8923	tags=79%, list=64%, signal=221%
INHIBITORY POSTSYNAPTIC POTENTIAL%GOBP%GO:0060080	11	-0.251813	-1.0301	0.38716	0.767375	1	7878	tags=82%, list=57%, signal=189%
HISTONE H3 ACETYLATION%GOBP%GO:0043966	42	-0.135871	-1.02998	0.394477	0.767235	1	2421	tags=31%, list=17%, signal=37%
SIGNAL TRANSDUCTION INVOLVED IN CELLULAR RESPONSE TO AMMONIUM ION%GOBP%GO:1903831	16	-0.212195	-1.02977	0.403543	0.767292	1	530	tags=25%, list=4%, signal=26%
RESPONSE TO CADMIUM ION%GOBP%GO:0046686	25	-0.175066	-1.02973	0.410256	0.766951	1	4801	tags=52%, list=35%, signal=79%
NEGATIVE REGULATION OF TELOMERE MAINTENANCE VIA TELOMERE LENGTHENING%GOBP%GO:1904357	23	-0.176845	-1.02966	0.408907	0.766695	1	8427	tags=78%, list=61%, signal=198%
SIGNAL TRANSDUCTION INVOLVED IN REGULATION OF GENE EXPRESSION%GOBP%GO:0023019	12	-0.246826	-1.02945	0.398734	0.766773	1	5841	tags=67%, list=42%, signal=115%
MATERNAL BEHAVIOR%GOBP%GO:0042711	12	-0.240953	-1.02945	0.413519	0.766361	1	4764	tags=58%, list=34%, signal=89%
POSITIVE REGULATION OF STRESS-ACTIVATED MAPK CASCADE%GOBP%GO:0032874	109	-0.0855385	-1.0294	0.39798	0.766055	1	3668	tags=35%, list=26%, signal=47%
NEGATIVE REGULATION OF NEURAL PRECURSOR CELL PROLIFERATION%GOBP%GO:2000178	21	-0.186411	-1.02929	0.383333	0.765857	1	8006	tags=76%, list=58%, signal=179%
NEGATIVE REGULATION OF DNA-DEPENDENT DNA REPLICATION%GOBP%GO:2000104	13	-0.236689	-1.02915	0.376984	0.76575	1	7408	tags=77%, list=53%, signal=165%
NEPHRON TUBULE MORPHOGENESIS%GOBP%GO:0072078	45	-0.128011	-1.02905	0.398357	0.765554	1	5333	tags=51%, list=38%, signal=83%
CONSTITUTIVE SIGNALING BY LIGAND-RESPONSIVE EGFR CANCER VARIANTS%REACTOME DATABASE ID RELEASE 62%1236382	14	-0.22577	-1.02879	0.37747	0.765732	1	6796	tags=71%, list=49%, signal=140%
RESPONSE TO EPIDERMAL GROWTH FACTOR%GOBP%GO:0070849	33	-0.148601	-1.02846	0.408421	0.766028	1	10579	tags=91%, list=76%, signal=379%
INTERLEUKIN SIGNALING PATHWAY%PANTHER PATHWAY%P00036	58	-0.114466	-1.02844	0.397661	0.76568	1	1053	tags=19%, list=8%, signal=20%
NEUROMUSCULAR PROCESS CONTROLLING POSTURE%GOBP%GO:0050884	11	-0.254627	-1.02841	0.39798	0.765318	1	6575	tags=73%, list=47%, signal=138%
THYROID GLAND DEVELOPMENT%GOBP%GO:0030878	13	-0.231079	-1.02809	0.421663	0.765598	1	5347	tags=62%, list=38%, signal=100%
NEGATIVE REGULATION OF ESTABLISHMENT OF PROTEIN LOCALIZATION%GOBP%GO:1904950	160	-0.068232	-1.0279	0.39839	0.765615	1	5841	tags=49%, list=42%, signal=83%
MATURE B CELL DIFFERENTIATION%GOBP%GO:0002335	19	-0.196989	-1.02767	0.398833	0.765715	1	11169	tags=100%, list=80%, signal=508%
SIGNALING BY NOTCH3%REACTOME DATABASE ID RELEASE 62%1980148	10	-0.266839	-1.02678	0.407843	0.767287	1	1855	tags=40%, list=13%, signal=46%
LEPTIN%IOB%LEPTIN	45	-0.13095	-1.02671	0.404715	0.767024	1	7146	tags=64%, list=51%, signal=132%
MICROTUBULE CYTOSKELETON ORGANIZATION INVOLVED IN MITOSIS%GOBP%GO:1902850	68	-0.106576	-1.0267	0.423762	0.76663	1	3229	tags=34%, list=23%, signal=44%
POSITIVE REGULATION OF STRESS-ACTIVATED PROTEIN KINASE SIGNALING CASCADE%GOBP%GO:0070304	110	-0.0825267	-1.02639	0.385439	0.766906	1	3160	tags=31%, list=23%, signal=40%
REGULATION OF VASCULAR ASSOCIATED SMOOTH MUSCLE CELL MIGRATION%GOBP%GO:1904752	15	-0.218529	-1.02571	0.406504	0.768049	1	4381	tags=53%, list=32%, signal=78%
MORPHOGENESIS OF AN EPITHELIAL FOLD%GOBP%GO:0060571	18	-0.198047	-1.02567	0.40121	0.767708	1	4975	tags=56%, list=36%, signal=86%
POSITIVE REGULATION OF TRANSLATIONAL INITIATION%GOBP%GO:0045948	18	-0.198856	-1.02527	0.398438	0.768142	1	3419	tags=44%, list=25%, signal=59%
REGULATION OF PROTEIN LOCALIZATION TO CELL PERIPHERY%GOBP%GO:1904375	84	-0.096538	-1.0252	0.419753	0.767877	1	6446	tags=56%, list=46%, signal=104%
BIOCARTA_41BB_PATHWAY%MSIGDB_C2%BIOCARTA_41BB_PATHWAY	13	-0.233732	-1.02456	0.412331	0.768897	1	9588	tags=92%, list=69%, signal=297%
PROTEIN DEACETYLATION%GOBP%GO:0006476	40	-0.139968	-1.0243	0.427686	0.76906	1	6750	tags=63%, list=49%, signal=121%
CELLULAR RESPONSE TO CAMP%GOBP%GO:0071320	27	-0.164683	-1.02427	0.410101	0.768724	1	10589	tags=93%, list=76%, signal=388%
MITOCHONDRIAL GENOME MAINTENANCE%GOBP%GO:0000002	23	-0.175047	-1.02411	0.418605	0.768678	1	7243	tags=70%, list=52%, signal=145%
MITOTIC G1/S TRANSITION CHECKPOINT%GOBP%GO:0044819	18	-0.203057	-1.02381	0.409274	0.768933	1	7995	tags=78%, list=58%, signal=183%
REGULATION OF GASTRULATION%GOBP%GO:0010470	22	-0.187241	-1.0236	0.39112	0.769007	1	10041	tags=91%, list=72%, signal=327%
REGULATION OF TUMOR NECROSIS FACTOR-MEDIATED SIGNALING PATHWAY%GOBP%GO:0010803	20	-0.189221	-1.02358	0.429735	0.768637	1	6411	tags=65%, list=46%, signal=120%
SIGNALING BY ERBB2%REACTOME%R-HSA-1227986.5	35	-0.148362	-1.02343	0.428866	0.768573	1	7477	tags=69%, list=54%, signal=148%
NUCLEAR-TRANSCRIBED MRNA CATABOLIC PROCESS, DEADENYLATION-DEPENDENT DECAY%GOBP%GO:0000288	33	-0.146883	-1.023	0.406953	0.769131	1	8075	tags=73%, list=58%, signal=173%
POSITIVE REGULATION OF KIDNEY DEVELOPMENT%GOBP%GO:0090184	28	-0.161045	-1.02274	0.421162	0.769308	1	4718	tags=50%, list=34%, signal=76%
REGULATION OF GLUCOKINASE BY GLUCOKINASE REGULATORY PROTEIN%REACTOME%R-HSA-170822.3	25	-0.17146	-1.02247	0.436759	0.769514	1	9300	tags=84%, list=67%, signal=253%
REGULATION OF PROTEIN DEPOLYMERIZATION%GOBP%GO:1901879	49	-0.122148	-1.02227	0.414141	0.769581	1	7672	tags=67%, list=55%, signal=150%
ACTIVATION OF JUN KINASE ACTIVITY%GOBP%GO:0007257	26	-0.172105	-1.02197	0.430255	0.769871	1	2960	tags=38%, list=21%, signal=49%
INSULIN RECEPTOR SIGNALING PATHWAY%GOBP%GO:0008286	51	-0.121518	-1.02189	0.418327	0.769639	1	7859	tags=69%, list=57%, signal=157%
REGULATION OF NATURAL KILLER CELL DIFFERENTIATION%GOBP%GO:0032823	11	-0.25854	-1.02174	0.405088	0.769582	1	1465	tags=36%, list=11%, signal=41%
OUTFLOW TRACT SEPTUM MORPHOGENESIS%GOBP%GO:0003148	21	-0.182892	-1.02132	0.395753	0.770119	1	10041	tags=90%, list=72%, signal=325%
IL2 SIGNALING EVENTS MEDIATED BY STAT5%PATHWAY INTERACTION DATABASE NCI-NATURE CURATED DATA%IL2 SIGNALING EVENTS MEDIATED BY STAT5	20	-0.193308	-1.02125	0.405567	0.769843	1	9830	tags=90%, list=71%, signal=307%
RAS ACTIVATION UOPN CA2+ INFUX THROUGH NMDA RECEPTOR%REACTOME DATABASE ID RELEASE 62%442982	15	-0.220833	-1.02121	0.418	0.769527	1	4349	tags=53%, list=31%, signal=78%
MITOCHONDRION MORPHOGENESIS%GOBP%GO:0070584	23	-0.177381	-1.02114	0.413088	0.769279	1	10233	tags=91%, list=74%, signal=345%
MAMMARY GLAND MORPHOGENESIS%GOBP%GO:0060443	41	-0.13137	-1.02099	0.416667	0.769219	1	5301	tags=51%, list=38%, signal=83%
MAMMARY GLAND DEVELOPMENT%GOBP%GO:0030879	91	-0.0919164	-1.0209	0.410506	0.76902	1	5301	tags=47%, list=38%, signal=76%
REGULATION OF GLUTAMATE RECEPTOR SIGNALING PATHWAY%GOBP%GO:1900449	36	-0.143516	-1.02059	0.398058	0.769295	1	2259	tags=31%, list=16%, signal=36%
DNA DEALKYLATION%GOBP%GO:0035510	10	-0.267336	-1.02008	0.40519	0.770021	1	6019	tags=70%, list=43%, signal=123%
MESENCHYME MORPHOGENESIS%GOBP%GO:0072132	32	-0.148635	-1.02002	0.418219	0.769732	1	8801	tags=78%, list=63%, signal=212%
GRB2 EVENTS IN ERBB2 SIGNALING%REACTOME%R-HSA-1963640.3	10	-0.262463	-1.01977	0.40396	0.769879	1	7477	tags=80%, list=54%, signal=173%
ERYTHROCYTE HOMEOSTASIS%GOBP%GO:0034101	76	-0.09917	-1.01971	0.400786	0.769601	1	3569	tags=36%, list=26%, signal=48%
CARDIAC CONDUCTION%REACTOME%R-HSA-5576891.2	97	-0.088289	-1.01946	0.409962	0.769747	1	2222	tags=25%, list=16%, signal=29%
CHROMOSOME SEPARATION%GOBP%GO:0051304	15	-0.214295	-1.01936	0.421359	0.769559	1	10001	tags=93%, list=72%, signal=332%
REGULATION OF BROWN FAT CELL DIFFERENTIATION%GOBP%GO:0090335	11	-0.254568	-1.0193	0.423913	0.769279	1	4048	tags=55%, list=29%, signal=77%
REGULATION OF CALCIUM ION TRANSMEMBRANE TRANSPORT%GOBP%GO:1903169	93	-0.0883652	-1.01902	0.405512	0.769486	1	3714	tags=35%, list=27%, signal=48%
SIGNAL TRANSDUCTION INVOLVED IN DNA INTEGRITY CHECKPOINT%GOBP%GO:0072401	13	-0.24004	-1.01843	0.433071	0.770396	1	6292	tags=69%, list=45%, signal=126%
CELL DIVISION%GOBP%GO:0051301	124	-0.0793043	-1.01803	0.403131	0.77088	1	9784	tags=78%, list=70%, signal=262%
ACETYLCHOLINE RECEPTOR SIGNALING PATHWAY%GOBP%GO:0095500	16	-0.212195	-1.01782	0.399209	0.770936	1	530	tags=25%, list=4%, signal=26%
SMAD PROTEIN SIGNAL TRANSDUCTION%GOBP%GO:0060395	38	-0.140289	-1.01649	0.410959	0.773486	1	6105	tags=58%, list=44%, signal=103%
SIGNALING BY EGFR IN CANCER%REACTOME%R-HSA-1643713.1	14	-0.22577	-1.01641	0.425573	0.773262	1	6796	tags=71%, list=49%, signal=140%
REGULATION OF OSTEOCLAST DIFFERENTIATION%GOBP%GO:0045670	45	-0.129416	-1.01578	0.431335	0.774279	1	9021	tags=78%, list=65%, signal=221%
BIOCARTA_CREB_PATHWAY%MSIGDB_C2%BIOCARTA_CREB_PATHWAY	25	-0.17065	-1.01485	0.420635	0.775988	1	8199	tags=76%, list=59%, signal=185%
DEPHOSPHORYLATION%GOBP%GO:0016311	130	-0.0756089	-1.01402	0.439516	0.777448	1	4200	tags=38%, list=30%, signal=54%
CELLULAR RESPONSE TO PEPTIDE HORMONE STIMULUS%GOBP%GO:0071375	135	-0.0746982	-1.01372	0.411392	0.777706	1	9786	tags=78%, list=70%, signal=260%
REGULATION OF MUSCLE ADAPTATION%GOBP%GO:0043502	70	-0.102174	-1.01343	0.427435	0.777948	1	971	tags=17%, list=7%, signal=18%
OXIDOREDUCTION COENZYME METABOLIC PROCESS%GOBP%GO:0006733	89	-0.0906953	-1.01305	0.42	0.77841	1	11089	tags=89%, list=80%, signal=436%
CANONICAL NF-KAPPAB PATHWAY%PATHWAY INTERACTION DATABASE NCI-NATURE CURATED DATA%CANONICAL NF-KAPPAB PATHWAY	21	-0.18577	-1.01274	0.436	0.778699	1	9339	tags=86%, list=67%, signal=261%
POSITIVE REGULATION OF MAST CELL ACTIVATION INVOLVED IN IMMUNE RESPONSE%GOBP%GO:0033008	13	-0.229817	-1.01241	0.432653	0.779064	1	6434	tags=69%, list=46%, signal=129%
NRIF SIGNALS CELL DEATH FROM THE NUCLEUS%REACTOME DATABASE ID RELEASE 62%205043	10	-0.266141	-1.01235	0.414397	0.778783	1	3255	tags=50%, list=23%, signal=65%
POSITIVE REGULATION OF NEUROTRANSMITTER TRANSPORT%GOBP%GO:0051590	19	-0.191201	-1.01232	0.395349	0.778449	1	3932	tags=47%, list=28%, signal=66%
CD28 CO-STIMULATION%REACTOME DATABASE ID RELEASE 62%389356	27	-0.161627	-1.0117	0.43361	0.779422	1	6512	tags=63%, list=47%, signal=118%
NORC NEGATIVELY REGULATES RRNA EXPRESSION%REACTOME DATABASE ID RELEASE 62%427413	48	-0.124719	-1.01141	0.419608	0.779668	1	3197	tags=35%, list=23%, signal=46%
GENE SILENCING BY RNA%GOBP%GO:0031047	44	-0.133599	-1.01105	0.429735	0.780083	1	4469	tags=45%, list=32%, signal=67%
REGULATION OF CELLULAR RESPONSE TO TRANSFORMING GROWTH FACTOR BETA STIMULUS%GOBP%GO:1903844	77	-0.0977999	-1.01059	0.428571	0.780698	1	10024	tags=82%, list=72%, signal=292%
CELLULAR RESPONSE TO BMP STIMULUS%GOBP%GO:0071773	57	-0.113664	-1.00979	0.438923	0.782049	1	10135	tags=84%, list=73%, signal=309%
REGULATION OF CELLULAR RESPONSE TO OXIDATIVE STRESS%GOBP%GO:1900407	62	-0.109497	-1.00969	0.440546	0.781875	1	11043	tags=90%, list=79%, signal=437%
REGULATION OF MACROAUTOPHAGY%GOBP%GO:0016241	93	-0.0879906	-1.00944	0.445736	0.782013	1	8503	tags=70%, list=61%, signal=179%
POSITIVE REGULATION OF CELL SIZE%GOBP%GO:0045793	15	-0.218529	-1.00926	0.428571	0.781999	1	4381	tags=53%, list=32%, signal=78%
REGULATION OF GENE EXPRESSION BY GENETIC IMPRINTING%GOBP%GO:0006349	15	-0.212126	-1.00905	0.456349	0.782059	1	10958	tags=100%, list=79%, signal=472%
FATTY ACID ELONGATION%GOBP%GO:0030497	12	-0.240389	-1.00853	0.420202	0.782848	1	7089	tags=75%, list=51%, signal=153%
SIGNALING BY LIGAND-RESPONSIVE EGFR VARIANTS IN CANCER%REACTOME DATABASE ID RELEASE 62%5637815	14	-0.22577	-1.00842	0.445328	0.782693	1	6796	tags=71%, list=49%, signal=140%
GENERAL TRANSCRIPTION BY RNA POLYMERASE I%PANTHER PATHWAY%P00022	11	-0.243103	-1.00836	0.408624	0.782398	1	7999	tags=82%, list=58%, signal=193%
POSITIVE REGULATION OF DENDRITIC SPINE DEVELOPMENT%GOBP%GO:0060999	55	-0.119454	-1.00821	0.418182	0.782333	1	3908	tags=40%, list=28%, signal=55%
REGULATION OF MUSCLE CELL APOPTOTIC PROCESS%GOBP%GO:0010660	65	-0.107825	-1.00815	0.417191	0.782058	1	10273	tags=85%, list=74%, signal=323%
MAMMARY GLAND DUCT MORPHOGENESIS%GOBP%GO:0060603	30	-0.15245	-1.00803	0.447423	0.781926	1	5301	tags=53%, list=38%, signal=86%
PID_CDC42_PATHWAY%MSIGDB_C2%PID_CDC42_PATHWAY	62	-0.105804	-1.00756	0.43254	0.782602	1	7282	tags=63%, list=52%, signal=131%
NEGATIVE REGULATION OF OXIDATIVE STRESS-INDUCED INTRINSIC APOPTOTIC SIGNALING PATHWAY%GOBP%GO:1902176	15	-0.215385	-1.00714	0.42126	0.783126	1	9059	tags=87%, list=65%, signal=248%
POSITIVE REGULATION OF BEHAVIOR%GOBP%GO:0048520	17	-0.202197	-1.00701	0.426854	0.78299	1	7825	tags=76%, list=56%, signal=175%
PID_HEDGEHOG_2PATHWAY%MSIGDB_C2%PID_HEDGEHOG_2PATHWAY	15	-0.216383	-1.00631	0.424547	0.784132	1	9972	tags=93%, list=72%, signal=330%
MUSCLE FIBER DEVELOPMENT%GOBP%GO:0048747	36	-0.140197	-1.00612	0.434109	0.784168	1	4236	tags=44%, list=30%, signal=64%
POSITIVE REGULATION OF B CELL MEDIATED IMMUNITY%GOBP%GO:0002714	17	-0.204417	-1.00594	0.434698	0.784165	1	8612	tags=82%, list=62%, signal=216%
COPII-COATED VESICLE BUDDING%GOBP%GO:0090114	18	-0.19211	-1.00586	0.42915	0.78394	1	8147	tags=78%, list=59%, signal=188%
REGULATION OF CELLULAR SENESCENCE%GOBP%GO:2000772	23	-0.1735	-1.00583	0.443798	0.783585	1	6660	tags=65%, list=48%, signal=125%
SIGNALING EVENTS MEDIATED BY THE HEDGEHOG FAMILY%PATHWAY INTERACTION DATABASE NCI-NATURE CURATED DATA%SIGNALING EVENTS MEDIATED BY THE HEDGEHOG FAMILY	15	-0.216383	-1.00499	0.463462	0.785088	1	9972	tags=93%, list=72%, signal=330%
ABC TRANSPORTERS IN LIPID HOMEOSTASIS%REACTOME DATABASE ID RELEASE 62%1369062	13	-0.229634	-1.00468	0.411881	0.785357	1	7506	tags=77%, list=54%, signal=167%
PID_S1P_S1P3_PATHWAY%MSIGDB_C2%PID_S1P_S1P3_PATHWAY	27	-0.161318	-1.00463	0.407921	0.785054	1	8576	tags=78%, list=62%, signal=203%
REGULATION OF P38MAPK CASCADE%GOBP%GO:1900744	26	-0.164683	-1.00448	0.432806	0.784968	1	3063	tags=38%, list=22%, signal=49%
ACTIVATION OF E2F1 TARGET GENES AT G1 S%REACTOME%R-HSA-539107.4	19	-0.191303	-1.00426	0.435203	0.785092	1	8321	tags=79%, list=60%, signal=196%
POSITIVE REGULATION OF LIPID KINASE ACTIVITY%GOBP%GO:0090218	24	-0.174091	-1.00397	0.435203	0.785315	1	3957	tags=46%, list=28%, signal=64%
ADAPTATION OF SIGNALING PATHWAY%GOBP%GO:0023058	17	-0.202676	-1.00396	0.426501	0.784953	1	9454	tags=88%, list=68%, signal=275%
SIGNALING BY BMP%REACTOME%R-HSA-201451.4	22	-0.180469	-1.00391	0.434156	0.784663	1	10135	tags=91%, list=73%, signal=335%
NUCLEAR ENVELOPE REASSEMBLY%REACTOME DATABASE ID RELEASE 62%2995410	10	-0.259915	-1.00324	0.438095	0.785779	1	10293	tags=100%, list=74%, signal=385%
DNA CATABOLIC PROCESS%GOBP%GO:0006308	10	-0.262657	-1.00322	0.43346	0.785398	1	6084	tags=70%, list=44%, signal=124%
TEMPERATURE HOMEOSTASIS%GOBP%GO:0001659	17	-0.198744	-1.00309	0.428295	0.785269	1	2966	tags=41%, list=21%, signal=52%
BIOCARTA_TOLL_PATHWAY%MSIGDB_C2%BIOCARTA_TOLL_PATHWAY	30	-0.156169	-1.00269	0.452427	0.785739	1	8030	tags=73%, list=58%, signal=173%
BARD1 SIGNALING EVENTS%PATHWAY INTERACTION DATABASE NCI-NATURE CURATED DATA%BARD1 SIGNALING EVENTS	24	-0.170524	-1.00267	0.409346	0.78539	1	10958	tags=96%, list=79%, signal=452%
CARDIAC MUSCLE TISSUE MORPHOGENESIS%GOBP%GO:0055008	45	-0.129355	-1.00245	0.426263	0.785458	1	989	tags=20%, list=7%, signal=21%
LEPTIN%NETPATH%LEPTIN	87	-0.09339	-1.00223	0.464213	0.785533	1	8299	tags=69%, list=60%, signal=170%
CELLULAR ZINC ION HOMEOSTASIS%GOBP%GO:0006882	16	-0.211569	-1.00214	0.429134	0.785311	1	10097	tags=94%, list=73%, signal=342%
SIGNALING BY SCF-KIT%REACTOME%R-HSA-1433557.2	35	-0.141351	-1.00198	0.435203	0.785256	1	7177	tags=66%, list=52%, signal=135%
REGULATION OF CELLULAR PH%GOBP%GO:0030641	60	-0.108387	-1.00182	0.438878	0.785188	1	9623	tags=80%, list=69%, signal=259%
REGULATION OF CELL DIVISION%GOBP%GO:0051302	66	-0.10447	-1.00174	0.414201	0.784945	1	4875	tags=45%, list=35%, signal=70%
POSITIVE REGULATION OF CARBOHYDRATE METABOLIC PROCESS%GOBP%GO:0045913	55	-0.112235	-1.00169	0.442424	0.784643	1	6283	tags=56%, list=45%, signal=102%
MEIOTIC CELL CYCLE PROCESS%GOBP%GO:1903046	85	-0.0930645	-1.00168	0.441532	0.784269	1	10001	tags=81%, list=72%, signal=287%
BIOCARTA_FMLP_PATHWAY%MSIGDB_C2%BIOCARTA_FMLP_PATHWAY	29	-0.157059	-1.00148	0.45102	0.784318	1	5972	tags=59%, list=43%, signal=103%
CDC42 SIGNALING EVENTS%PATHWAY INTERACTION DATABASE NCI-NATURE CURATED DATA%CDC42 SIGNALING EVENTS	62	-0.105804	-1.0009	0.440313	0.785234	1	7282	tags=63%, list=52%, signal=131%
POSITIVE REGULATION OF EPITHELIAL TO MESENCHYMAL TRANSITION%GOBP%GO:0010718	35	-0.141633	-1.00087	0.43662	0.784891	1	8762	tags=77%, list=63%, signal=208%
POSITIVE REGULATION OF SYNAPTIC TRANSMISSION, GABAERGIC%GOBP%GO:0032230	15	-0.215361	-1.00059	0.426587	0.785124	1	4425	tags=53%, list=32%, signal=78%
MACROAUTOPHAGY%REACTOME%R-HSA-1632852.3	59	-0.107529	-1.0003	0.4375	0.785395	1	9352	tags=78%, list=67%, signal=237%
NEUROBLAST PROLIFERATION%GOBP%GO:0007405	27	-0.159425	-1.00017	0.439331	0.785268	1	3453	tags=41%, list=25%, signal=54%
POSITIVE REGULATION OF RESPONSE TO OXIDATIVE STRESS%GOBP%GO:1902884	15	-0.212519	-1.00013	0.433852	0.784945	1	757	tags=27%, list=5%, signal=28%
CELLULAR RESPONSE TO RADIATION%GOBP%GO:0071478	108	-0.0820104	-1.0001	0.442105	0.784608	1	3504	tags=33%, list=25%, signal=44%
RESPONSE TO BMP%GOBP%GO:0071772	57	-0.113664	-1.00002	0.436538	0.784379	1	10135	tags=84%, list=73%, signal=309%
NEUROTRANSMITTER TRANSPORT%GOBP%GO:0006836	88	-0.0908696	-0.99973	0.449187	0.784635	1	7593	tags=64%, list=55%, signal=139%
INOSITOL PHOSPHATE BIOSYNTHETIC PROCESS%GOBP%GO:0032958	11	-0.243306	-0.999666	0.432331	0.784377	1	10524	tags=100%, list=76%, signal=411%
DUAL INCISION IN TC-NER%REACTOME%R-HSA-6782135.1	57	-0.11438	-0.999511	0.454545	0.784318	1	10369	tags=86%, list=75%, signal=337%
MRNA TRANSCRIPTION%GOBP%GO:0009299	20	-0.184704	-0.999367	0.44732	0.784241	1	7864	tags=75%, list=57%, signal=172%
BASE-EXCISION REPAIR%GOBP%GO:0006284	32	-0.146137	-0.999053	0.459725	0.784557	1	11008	tags=94%, list=79%, signal=449%
DNA REPLICATION CHECKPOINT%GOBP%GO:0000076	11	-0.251944	-0.998941	0.47541	0.784407	1	10404	tags=100%, list=75%, signal=397%
NUCLEOTIDE PHOSPHORYLATION%GOBP%GO:0046939	35	-0.14691	-0.998797	0.446541	0.784323	1	5511	tags=54%, list=40%, signal=90%
PYRIMIDINE NUCLEOTIDE BIOSYNTHETIC PROCESS%GOBP%GO:0006221	10	-0.252868	-0.998716	0.449612	0.784099	1	6220	tags=70%, list=45%, signal=127%
PROTEIN HETEROOLIGOMERIZATION%GOBP%GO:0051291	107	-0.0819999	-0.998543	0.411992	0.784079	1	6276	tags=53%, list=45%, signal=96%
REGULATION OF CHOLESTEROL EFFLUX%GOBP%GO:0010874	15	-0.208981	-0.998068	0.426386	0.784732	1	1733	tags=33%, list=12%, signal=38%
DNA DOUBLE STRAND BREAK RESPONSE%REACTOME DATABASE ID RELEASE 62%5693606	34	-0.141689	-0.997672	0.432432	0.785229	1	11530	tags=97%, list=83%, signal=567%
MITOCHONDRIAL DNA METABOLIC PROCESS%GOBP%GO:0032042	14	-0.223028	-0.997664	0.45738	0.784848	1	5841	tags=64%, list=42%, signal=111%
BIOCARTA_MITOCHONDRIA_PATHWAY%MSIGDB_C2%BIOCARTA_MITOCHONDRIA_PATHWAY	19	-0.191337	-0.997582	0.42885	0.784646	1	9784	tags=89%, list=70%, signal=302%
EMBRYONIC EYE MORPHOGENESIS%GOBP%GO:0048048	23	-0.170934	-0.997272	0.438114	0.784915	1	9718	tags=87%, list=70%, signal=288%
TGF-BETA RECEPTOR SIGNALING%PATHWAY INTERACTION DATABASE NCI-NATURE CURATED DATA%TGF-BETA RECEPTOR SIGNALING	49	-0.119329	-0.996763	0.447368	0.785687	1	8846	tags=76%, list=64%, signal=207%
NEGATIVE REGULATION OF G1/S TRANSITION OF MITOTIC CELL CYCLE%GOBP%GO:2000134	40	-0.135642	-0.996752	0.443515	0.785307	1	9243	tags=80%, list=66%, signal=238%
RHO GTPASES ACTIVATE FORMINS%REACTOME DATABASE ID RELEASE 62%5663220	81	-0.0941628	-0.996697	0.41683	0.785027	1	8998	tags=74%, list=65%, signal=209%
NOTCH SIGNALING PATHWAY%GOBP%GO:0007219	71	-0.100527	-0.996605	0.429175	0.784837	1	6639	tags=58%, list=48%, signal=110%
REGULATION OF PLATELET ACTIVATION%GOBP%GO:0010543	26	-0.164409	-0.996556	0.441955	0.784542	1	4671	tags=50%, list=34%, signal=75%
REGULATION OF CALCIUM ION TRANSPORT%GOBP%GO:0051924	159	-0.0676494	-0.996378	0.430328	0.784524	1	3793	tags=34%, list=27%, signal=46%
TCR SIGNALING IN NAIVE CD8+ T CELLS%PATHWAY INTERACTION DATABASE NCI-NATURE CURATED DATA%TCR SIGNALING IN NAIVE CD8+ T CELLS	38	-0.134287	-0.996297	0.426263	0.784299	1	3993	tags=42%, list=29%, signal=59%
COLUMNAR/CUBOIDAL EPITHELIAL CELL DIFFERENTIATION%GOBP%GO:0002065	77	-0.0968991	-0.995934	0.426036	0.784679	1	2453	tags=27%, list=18%, signal=33%
NEGATIVE REGULATION OF SMOOTH MUSCLE CELL PROLIFERATION%GOBP%GO:0048662	31	-0.151482	-0.99568	0.432609	0.784871	1	1936	tags=29%, list=14%, signal=34%
NEGATIVE REGULATION OF FGFR3 SIGNALING%REACTOME%R-HSA-5654732.1	15	-0.219652	-0.995599	0.452055	0.784662	1	7146	tags=73%, list=51%, signal=151%
FC EPSILON RECEPTOR (FCERI) SIGNALING%REACTOME DATABASE ID RELEASE 62%2454202	111	-0.0817676	-0.995595	0.435845	0.784274	1	12150	tags=95%, list=87%, signal=751%
INITIATION OF NUCLEAR ENVELOPE REFORMATION%REACTOME DATABASE ID RELEASE 62%2995383	10	-0.259915	-0.995285	0.446394	0.784579	1	10293	tags=100%, list=74%, signal=385%
HEMOSTASIS%GOBP%GO:0007599	75	-0.0956079	-0.995227	0.435583	0.784314	1	5167	tags=47%, list=37%, signal=74%
REGULATION OF ASTROCYTE DIFFERENTIATION%GOBP%GO:0048710	27	-0.163602	-0.995224	0.442149	0.783921	1	10604	tags=93%, list=76%, signal=389%
MITOCHONDRIAL FUSION%GOBP%GO:0008053	12	-0.232915	-0.994747	0.410931	0.784552	1	9510	tags=92%, list=68%, signal=290%
REGULATION OF MRNA BINDING%GOBP%GO:1902415	10	-0.261599	-0.994464	0.463511	0.784786	1	7489	tags=80%, list=54%, signal=173%
REGULATION OF SKELETAL MUSCLE CELL DIFFERENTIATION%GOBP%GO:2001014	15	-0.208689	-0.994422	0.463043	0.784478	1	9152	tags=87%, list=66%, signal=253%
POSITIVE REGULATION OF CELL CYCLE ARREST%GOBP%GO:0071158	29	-0.153768	-0.994199	0.441815	0.784556	1	4100	tags=45%, list=29%, signal=63%
NEGATIVE REGULATION OF CELL AGING%GOBP%GO:0090344	15	-0.214406	-0.994166	0.43074	0.784233	1	6292	tags=67%, list=45%, signal=122%
PHOSPHOLIPID TRANSPORT%GOBP%GO:0015914	26	-0.164467	-0.993664	0.44334	0.784905	1	3066	tags=38%, list=22%, signal=49%
POSITIVE REGULATION OF PEPTIDYL-LYSINE ACETYLATION%GOBP%GO:2000758	24	-0.170191	-0.993645	0.428287	0.784542	1	5749	tags=58%, list=41%, signal=99%
REGULATION OF VIRAL TRANSCRIPTION%GOBP%GO:0046782	35	-0.1433	-0.993013	0.455852	0.785532	1	1986	tags=29%, list=14%, signal=33%
POSITIVE REGULATION OF CALCIUM ION TRANSMEMBRANE TRANSPORTER ACTIVITY%GOBP%GO:1901021	23	-0.171745	-0.991697	0.430894	0.788021	1	2453	tags=35%, list=18%, signal=42%
SPLICEOSOMAL COMPLEX ASSEMBLY%GOBP%GO:0000245	42	-0.12912	-0.991666	0.457983	0.787695	1	8473	tags=74%, list=61%, signal=188%
POSITIVE REGULATION OF MAST CELL DEGRANULATION%GOBP%GO:0043306	13	-0.229817	-0.991413	0.457086	0.787843	1	6434	tags=69%, list=46%, signal=129%
HISTONE DEACETYLATION%GOBP%GO:0016575	37	-0.13655	-0.991248	0.451745	0.78781	1	6750	tags=62%, list=49%, signal=121%
AMELOGENESIS%GOBP%GO:0097186	11	-0.251086	-0.991213	0.467197	0.787508	1	9152	tags=91%, list=66%, signal=266%
RESPONSE TO HEXOSE%GOBP%GO:0009746	65	-0.104703	-0.990881	0.446985	0.787819	1	4755	tags=45%, list=34%, signal=67%
RESOLUTION OF D-LOOP STRUCTURES THROUGH SYNTHESIS-DEPENDENT STRAND ANNEALING (SDSA)%REACTOME DATABASE ID RELEASE 62%5693554	19	-0.186303	-0.990764	0.427481	0.787675	1	4000	tags=47%, list=29%, signal=66%
POSITIVE REGULATION OF PROTEIN TYROSINE KINASE ACTIVITY%GOBP%GO:0061098	29	-0.152411	-0.990166	0.453587	0.78858	1	3160	tags=38%, list=23%, signal=49%
RESPONSE TO PROSTAGLANDIN%GOBP%GO:0034694	11	-0.241506	-0.990042	0.461382	0.788463	1	10549	tags=100%, list=76%, signal=414%
TRABECULA MORPHOGENESIS%GOBP%GO:0061383	45	-0.126541	-0.98908	0.456693	0.790185	1	1028	tags=20%, list=7%, signal=22%
CHROMOSOME ORGANIZATION INVOLVED IN MEIOTIC CELL CYCLE%GOBP%GO:0070192	32	-0.147802	-0.989001	0.450413	0.789955	1	2730	tags=34%, list=20%, signal=43%
BIOCARTA_VIP_PATHWAY%MSIGDB_C2%BIOCARTA_VIP_PATHWAY	21	-0.183177	-0.988512	0.447266	0.790665	1	9375	tags=86%, list=67%, signal=263%
REGULATION OF PATHWAY-RESTRICTED SMAD PROTEIN PHOSPHORYLATION%GOBP%GO:0060393	41	-0.127363	-0.988293	0.456566	0.790748	1	10443	tags=88%, list=75%, signal=352%
CENTROSOME MATURATION%REACTOME DATABASE ID RELEASE 62%380287	68	-0.0999745	-0.988237	0.468208	0.79049	1	7205	tags=62%, list=52%, signal=128%
FEMALE SEX DIFFERENTIATION%GOBP%GO:0046660	84	-0.0911831	-0.988048	0.465251	0.790524	1	6520	tags=56%, list=47%, signal=105%
POSITIVE REGULATION OF DNA-DEPENDENT DNA REPLICATION%GOBP%GO:2000105	11	-0.241656	-0.986765	0.458175	0.792936	1	9283	tags=91%, list=67%, signal=273%
EXOCYTOSIS%GOBP%GO:0006887	135	-0.071165	-0.986278	0.448819	0.793597	1	7363	tags=60%, list=53%, signal=126%
ANDROGENRECEPTOR%IOB%ANDROGENRECEPTOR	120	-0.0773797	-0.986145	0.440476	0.79348	1	8319	tags=68%, list=60%, signal=167%
LYMPH NODE DEVELOPMENT%GOBP%GO:0048535	17	-0.202044	-0.986108	0.466667	0.79316	1	3738	tags=47%, list=27%, signal=64%
TP53 REGULATES METABOLIC GENES%REACTOME DATABASE ID RELEASE 62%5628897	69	-0.101354	-0.986067	0.448617	0.792845	1	8875	tags=74%, list=64%, signal=203%
FEMALE GAMETE GENERATION%GOBP%GO:0007292	62	-0.109362	-0.98585	0.472222	0.792956	1	7457	tags=65%, list=54%, signal=139%
[truncated: 4,326 more rows]
