# Supplementary material for: Differential methylation of enhancer at IGF2 is associated with abnormal dopamine synthesis in major psychosis
Source: Nat Commun. 2019 May 3;10:2046. doi: 10.1038/s41467-019-09786-7 (PMC6499808; doi:10.1038/s41467-019-09786-7)
Supplement: Supplementary file 17 — Supplementary Data 15 [file 41467_2019_9786_MOESM17_ESM.xlsx]

## Sheet: Data S15
Supplementary Data 15. Pathway enrichment results for Igf2enh-/- mice for striatum
Negative
NAME	SIZE	ES	NES	NOM p-val	FDR q-val	FWER p-val	RANK AT MAX	LEADING EDGE
CAP-DEPENDENT TRANSLATION INITIATION%REACTOME DATABASE ID RELEASE 62%72737	67	-0.408095	-3.94892	0	0	0	4709	tags=75%, list=34%, signal=113%
EUKARYOTIC TRANSLATION INITIATION%REACTOME DATABASE ID RELEASE 62%72613	67	-0.408095	-3.93784	0	0	0	4709	tags=75%, list=34%, signal=113%
PEPTIDE CHAIN ELONGATION%REACTOME%R-HSA-156902.2	37	-0.546859	-3.85869	0	0	0	5545	tags=95%, list=40%, signal=157%
L13A-MEDIATED TRANSLATIONAL SILENCING OF CERULOPLASMIN EXPRESSION%REACTOME DATABASE ID RELEASE 62%156827	60	-0.428375	-3.85806	0	0	0	4709	tags=77%, list=34%, signal=116%
FORMATION OF A POOL OF FREE 40S SUBUNITS%REACTOME%R-HSA-72689.2	50	-0.461518	-3.78376	0	0	0	4709	tags=80%, list=34%, signal=121%
EUKARYOTIC TRANSLATION ELONGATION%REACTOME%R-HSA-156842.2	41	-0.504926	-3.77389	0	0	0	2823	tags=71%, list=20%, signal=89%
GTP HYDROLYSIS AND JOINING OF THE 60S RIBOSOMAL SUBUNIT%REACTOME%R-HSA-72706.2	61	-0.399316	-3.62372	0	0	0	4709	tags=74%, list=34%, signal=111%
VIRAL MRNA TRANSLATION%REACTOME DATABASE ID RELEASE 62%192823	38	-0.495548	-3.56813	0	0	0	5545	tags=89%, list=40%, signal=149%
SELENOCYSTEINE SYNTHESIS%REACTOME%R-HSA-2408557.2	42	-0.458727	-3.55693	0	0	0	3887	tags=74%, list=28%, signal=102%
NONSENSE MEDIATED DECAY (NMD) INDEPENDENT OF THE EXON JUNCTION COMPLEX (EJC)%REACTOME DATABASE ID RELEASE 62%975956	44	-0.433856	-3.39732	0	0.000121068	0.001	2823	tags=64%, list=20%, signal=80%
HALLMARK_TNFA_SIGNALING_VIA_NFKB%MSIGDB_C2%HALLMARK_TNFA_SIGNALING_VIA_NFKB	142	-0.244026	-3.39107	0	0.000110062	0.001	3871	tags=52%, list=28%, signal=72%
EUKARYOTIC TRANSLATION TERMINATION%REACTOME DATABASE ID RELEASE 62%72764	42	-0.416424	-3.24816	0	0.00010089	0.001	2823	tags=62%, list=20%, signal=78%
HALLMARK_P53_PATHWAY%MSIGDB_C2%HALLMARK_P53_PATHWAY	162	-0.217995	-3.20978	0	9.31291e-05	0.001	5392	tags=60%, list=39%, signal=98%
INFLUENZA VIRAL RNA TRANSCRIPTION AND REPLICATION%REACTOME%R-HSA-168273.2	78	-0.303181	-3.20973	0	8.6477e-05	0.001	5588	tags=71%, list=40%, signal=118%
MAJOR PATHWAY OF RRNA PROCESSING IN THE NUCLEOLUS AND CYTOSOL%REACTOME DATABASE ID RELEASE 62%6791226	120	-0.240219	-3.09882	0	0.000396867	0.005	6509	tags=71%, list=47%, signal=133%
RRNA PROCESSING%REACTOME DATABASE ID RELEASE 62%72312	138	-0.230244	-3.08403	0	0.000372063	0.005	5973	tags=66%, list=43%, signal=115%
RRNA PROCESSING IN THE NUCLEUS AND CYTOSOL%REACTOME DATABASE ID RELEASE 62%8868773	130	-0.232248	-3.03443	0	0.000350177	0.005	5973	tags=66%, list=43%, signal=115%
TRANSLATION INITIATION COMPLEX FORMATION%REACTOME DATABASE ID RELEASE 62%72649	42	-0.382957	-2.94816	0	0.00113007	0.017	4603	tags=71%, list=33%, signal=107%
FORMATION OF THE TERNARY COMPLEX, AND SUBSEQUENTLY, THE 43S COMPLEX%REACTOME DATABASE ID RELEASE 62%72695	35	-0.417775	-2.91593	0	0.00132375	0.021	5306	tags=80%, list=38%, signal=129%
ACTIVATION OF THE MRNA UPON BINDING OF THE CAP-BINDING COMPLEX AND EIFS, AND SUBSEQUENT BINDING TO 43S%REACTOME%R-HSA-72662.3	42	-0.382957	-2.8759	0	0.00167964	0.028	4603	tags=71%, list=33%, signal=107%
RRNA PROCESSING%GOBP%GO:0006364	143	-0.199965	-2.83006	0	0.00240566	0.042	5973	tags=63%, list=43%, signal=110%
INFLUENZA LIFE CYCLE%REACTOME DATABASE ID RELEASE 62%168255	86	-0.255713	-2.82122	0	0.00246053	0.044	3887	tags=53%, list=28%, signal=74%
NONSENSE MEDIATED DECAY (NMD) ENHANCED BY THE EXON JUNCTION COMPLEX (EJC)%REACTOME%R-HSA-975957.1	63	-0.291278	-2.76903	0	0.00350622	0.063	6753	tags=78%, list=49%, signal=151%
MICROTUBULE DEPOLYMERIZATION%GOBP%GO:0007019	10	-0.695756	-2.75267	0	0.00426003	0.08	4219	tags=100%, list=30%, signal=144%
CELL CYCLE PHASE TRANSITION%GOBP%GO:0044770	102	-0.226564	-2.73637	0	0.00447293	0.086	5030	tags=59%, list=36%, signal=92%
NONSENSE-MEDIATED DECAY (NMD)%REACTOME%R-HSA-927802.2	63	-0.291278	-2.72104	0	0.0045808	0.091	6753	tags=78%, list=49%, signal=151%
RRNA METABOLIC PROCESS%GOBP%GO:0016072	158	-0.184559	-2.70782	0	0.00467856	0.097	5973	tags=61%, list=43%, signal=107%
RIBOSOMAL SCANNING AND START CODON RECOGNITION%REACTOME DATABASE ID RELEASE 62%72702	42	-0.359075	-2.70334	0	0.00468337	0.101	4603	tags=69%, list=33%, signal=103%
SELENOAMINO ACID METABOLISM%REACTOME DATABASE ID RELEASE 62%2408522	61	-0.28925	-2.65024	0	0.00683714	0.148	5545	tags=69%, list=40%, signal=114%
INFLUENZA INFECTION%REACTOME%R-HSA-168254.1	93	-0.237175	-2.64909	0	0.00664968	0.149	5670	tags=65%, list=41%, signal=109%
SRP-DEPENDENT COTRANSLATIONAL PROTEIN TARGETING TO MEMBRANE%REACTOME DATABASE ID RELEASE 62%1799339	60	-0.29039	-2.64229	0.00195695	0.00674734	0.155	3381	tags=53%, list=24%, signal=70%
MITOTIC CELL CYCLE PHASE TRANSITION%GOBP%GO:0044772	93	-0.2296	-2.61092	0	0.00848254	0.195	5030	tags=59%, list=36%, signal=92%
CYTOPLASMIC TRANSLATION%GOBP%GO:0002181	38	-0.345009	-2.51194	0	0.0186245	0.387	4709	tags=68%, list=34%, signal=103%
CELL CYCLE G1/S PHASE TRANSITION%GOBP%GO:0044843	60	-0.272852	-2.48852	0	0.021644	0.439	7775	tags=83%, list=56%, signal=189%
TRANSCRIPTION FROM RNA POLYMERASE II PROMOTER%GOBP%GO:0006366	149	-0.174423	-2.48611	0	0.0212315	0.443	2629	tags=36%, list=19%, signal=44%
AXON ENSHEATHMENT%GOBP%GO:0008366	83	-0.229847	-2.47919	0	0.0217814	0.457	5677	tags=64%, list=41%, signal=108%
GLOMERULUS VASCULATURE DEVELOPMENT%GOBP%GO:0072012	11	-0.614258	-2.47535	0	0.0216456	0.463	1572	tags=73%, list=11%, signal=82%
PLATELET AGGREGATION%GOBP%GO:0070527	32	-0.367389	-2.46646	0	0.0222445	0.479	5741	tags=78%, list=41%, signal=133%
ENSHEATHMENT OF NEURONS%GOBP%GO:0007272	83	-0.229847	-2.45219	0	0.0237394	0.515	5677	tags=64%, list=41%, signal=108%
PID_RB_1PATHWAY%MSIGDB_C2%PID_RB_1PATHWAY	52	-0.286379	-2.44575	0	0.024438	0.537	5102	tags=65%, list=37%, signal=103%
PID_PI3KCI_PATHWAY%MSIGDB_C2%PID_PI3KCI_PATHWAY	43	-0.308253	-2.40763	0	0.0315855	0.644	6048	tags=74%, list=44%, signal=132%
RIBOSOMAL SMALL SUBUNIT BIOGENESIS%GOBP%GO:0042274	68	-0.246208	-2.39883	0.00201613	0.0328635	0.676	5973	tags=68%, list=43%, signal=118%
INNER CELL MASS CELL PROLIFERATION%GOBP%GO:0001833	12	-0.564074	-2.38541	0	0.0353417	0.709	4888	tags=92%, list=35%, signal=142%
G1/S TRANSITION OF MITOTIC CELL CYCLE%GOBP%GO:0000082	59	-0.270204	-2.37705	0	0.0365617	0.73	4957	tags=63%, list=36%, signal=97%
POSITIVE REGULATION OF CELL CYCLE ARREST%GOBP%GO:0071158	30	-0.357862	-2.36845	0	0.0382029	0.753	5670	tags=77%, list=41%, signal=130%
REGULATION OF RETINOBLASTOMA PROTEIN%PATHWAY INTERACTION DATABASE NCI-NATURE CURATED DATA%REGULATION OF RETINOBLASTOMA PROTEIN	52	-0.286379	-2.35542	0.00208768	0.0408753	0.785	5102	tags=65%, list=37%, signal=103%
KIDNEY VASCULATURE DEVELOPMENT%GOBP%GO:0061440	12	-0.553643	-2.34866	0	0.0419766	0.801	1572	tags=67%, list=11%, signal=75%
NEGATIVE REGULATION OF GLIAL CELL DIFFERENTIATION%GOBP%GO:0045686	26	-0.372441	-2.33044	0	0.0468056	0.842	6035	tags=81%, list=44%, signal=143%
MYELINATION%GOBP%GO:0042552	80	-0.228736	-2.31867	0.00197628	0.0500969	0.86	5677	tags=64%, list=41%, signal=107%
ATP SYNTHESIS COUPLED PROTON TRANSPORT%GOBP%GO:0015986	15	-0.506076	-2.31771	0	0.0493843	0.86	6845	tags=100%, list=49%, signal=198%
REGULATION OF MULTICELLULAR ORGANISMAL METABOLIC PROCESS%GOBP%GO:0044246	30	-0.350984	-2.31687	0	0.0487448	0.863	5765	tags=77%, list=42%, signal=131%
REGULATION OF PROTEIN ACETYLATION%GOBP%GO:1901983	55	-0.264052	-2.31683	0.00197239	0.0478531	0.863	5672	tags=67%, list=41%, signal=114%
REGULATION OF AUTOPHAGY OF MITOCHONDRION%GOBP%GO:1903146	47	-0.285645	-2.29938	0	0.0532086	0.886	4601	tags=62%, list=33%, signal=92%
ENERGY COUPLED PROTON TRANSPORT, DOWN ELECTROCHEMICAL GRADIENT%GOBP%GO:0015985	15	-0.506076	-2.29806	0.00205339	0.0529143	0.889	6845	tags=100%, list=49%, signal=198%
HALLMARK_WNT_BETA_CATENIN_SIGNALING%MSIGDB_C2%HALLMARK_WNT_BETA_CATENIN_SIGNALING	36	-0.321113	-2.28803	0.00199203	0.055492	0.908	2873	tags=53%, list=21%, signal=66%
RENAL SYSTEM VASCULATURE DEVELOPMENT%GOBP%GO:0061437	12	-0.553643	-2.28426	0	0.0562172	0.916	1572	tags=67%, list=11%, signal=75%
REGULATION OF HETEROTYPIC CELL-CELL ADHESION%GOBP%GO:0034114	11	-0.562992	-2.23904	0	0.07559	0.959	2281	tags=73%, list=16%, signal=87%
REGULATION OF CYSTEINE-TYPE ENDOPEPTIDASE ACTIVITY INVOLVED IN APOPTOTIC SIGNALING PATHWAY%GOBP%GO:2001267	10	-0.577319	-2.22972	0.00204918	0.0794027	0.966	4473	tags=90%, list=32%, signal=133%
NEGATIVE REGULATION OF SUPRAMOLECULAR FIBER ORGANIZATION%GOBP%GO:1902904	89	-0.197693	-2.22191	0	0.0818434	0.972	3503	tags=45%, list=25%, signal=60%
CALCINEURIN-REGULATED NFAT-DEPENDENT TRANSCRIPTION IN LYMPHOCYTES%PATHWAY INTERACTION DATABASE NCI-NATURE CURATED DATA%CALCINEURIN-REGULATED NFAT-DEPENDENT TRANSCRIPTION IN LYMPHOCYTES	25	-0.369682	-2.21352	0.00200803	0.0849615	0.978	4859	tags=72%, list=35%, signal=111%
BCR%NETPATH%BCR	136	-0.161038	-2.20153	0.00411523	0.0904548	0.985	7157	tags=68%, list=52%, signal=139%
RESPONSE TO MITOCHONDRIAL DEPOLARISATION%GOBP%GO:0098780	19	-0.424148	-2.20124	0	0.0891886	0.985	5794	tags=84%, list=42%, signal=145%
PID_HDAC_CLASSI_PATHWAY%MSIGDB_C2%PID_HDAC_CLASSI_PATHWAY	59	-0.241702	-2.19861	0.0019685	0.0893536	0.987	5819	tags=66%, list=42%, signal=114%
APOPTOTIC PROCESS INVOLVED IN MORPHOGENESIS%GOBP%GO:0060561	15	-0.469049	-2.19792	0.00197628	0.0882966	0.987	3666	tags=73%, list=26%, signal=100%
REGULATION OF COLLAGEN METABOLIC PROCESS%GOBP%GO:0010712	29	-0.342895	-2.18204	0.00590551	0.0969385	0.996	5765	tags=76%, list=42%, signal=130%
MICROTUBULE POLYMERIZATION OR DEPOLYMERIZATION%GOBP%GO:0031109	32	-0.330052	-2.17631	0.00199601	0.0990967	0.998	4959	tags=69%, list=36%, signal=107%
NEGATIVE REGULATION OF KINASE ACTIVITY%GOBP%GO:0033673	194	-0.128624	-2.17434	0	0.0985842	0.998	6165	tags=57%, list=45%, signal=102%
REGULATION OF PEPTIDYL-LYSINE ACETYLATION%GOBP%GO:2000756	49	-0.264827	-2.15755	0.00198413	0.10798	1	5670	tags=67%, list=41%, signal=114%
PLATELET ACTIVATION%GOBP%GO:0030168	48	-0.25814	-2.14968	0.00192678	0.111974	1	8263	tags=85%, list=60%, signal=211%
IL5%NETPATH%IL5	51	-0.249421	-2.14715	0.00201613	0.112078	1	6603	tags=73%, list=48%, signal=138%
RRNA MODIFICATION IN THE NUCLEUS AND CYTOSOL%REACTOME DATABASE ID RELEASE 62%6790901	50	-0.25792	-2.14661	0.0019685	0.110922	1	7240	tags=78%, list=52%, signal=163%
RESPONSE TO ISCHEMIA%GOBP%GO:0002931	23	-0.37746	-2.14339	0.00200401	0.111484	1	3812	tags=65%, list=28%, signal=90%
POSITIVE REGULATION OF APOPTOTIC SIGNALING PATHWAY%GOBP%GO:2001235	145	-0.150975	-2.12634	0.0020202	0.123085	1	2706	tags=34%, list=20%, signal=42%
APOPTOTIC PROCESS INVOLVED IN DEVELOPMENT%GOBP%GO:1902742	19	-0.407623	-2.12308	0	0.124089	1	3837	tags=68%, list=28%, signal=95%
PID_AMB2_NEUTROPHILS_PATHWAY%MSIGDB_C2%PID_AMB2_NEUTROPHILS_PATHWAY	25	-0.353752	-2.11824	0.00209644	0.12657	1	6740	tags=84%, list=49%, signal=163%
G ALPHA (Z) SIGNALLING EVENTS%REACTOME DATABASE ID RELEASE 62%418597	38	-0.292618	-2.11313	0.00766283	0.128842	1	9803	tags=100%, list=71%, signal=342%
REGULATION OF EXPRESSION OF SLITS AND ROBOS%REACTOME%R-HSA-9010553.1	107	-0.17657	-2.11206	0.00814664	0.128026	1	5596	tags=58%, list=40%, signal=97%
REGULATION OF CELL CYCLE ARREST%GOBP%GO:0071156	46	-0.265214	-2.11072	0.00374532	0.127388	1	5670	tags=67%, list=41%, signal=114%
NEGATIVE REGULATION OF MICROTUBULE POLYMERIZATION%GOBP%GO:0031115	12	-0.497415	-2.11028	0.00189036	0.126155	1	3503	tags=75%, list=25%, signal=100%
TP53 REGULATES TRANSCRIPTION OF GENES INVOLVED IN G2 CELL CYCLE ARREST%REACTOME%R-HSA-6804114.2	14	-0.464169	-2.10404	0.00201207	0.129086	1	4458	tags=79%, list=32%, signal=116%
VENTRICULAR SEPTUM MORPHOGENESIS%GOBP%GO:0060412	33	-0.307951	-2.1031	0.00191939	0.128265	1	5815	tags=73%, list=42%, signal=125%
REGULATION OF PRI-MIRNA TRANSCRIPTION FROM RNA POLYMERASE II PROMOTER%GOBP%GO:1902893	30	-0.324456	-2.10196	0.00396825	0.127569	1	5670	tags=73%, list=41%, signal=124%
REGULATION OF PHOSPHATIDYLINOSITOL 3-KINASE ACTIVITY%GOBP%GO:0043551	33	-0.302229	-2.10169	0.00546448	0.126366	1	5894	tags=73%, list=43%, signal=126%
MATURATION OF SSU-RRNA%GOBP%GO:0030490	49	-0.254074	-2.10158	0.00401606	0.124976	1	8643	tags=88%, list=62%, signal=233%
NEGATIVE REGULATION OF GLIOGENESIS%GOBP%GO:0014014	37	-0.294566	-2.10109	0	0.123873	1	6035	tags=73%, list=44%, signal=129%
PID_P53_DOWNSTREAM_PATHWAY%MSIGDB_C2%PID_P53_DOWNSTREAM_PATHWAY	99	-0.178191	-2.09139	0	0.130556	1	2865	tags=38%, list=21%, signal=48%
SIGNALING EVENTS MEDIATED BY HDAC CLASS III%PATHWAY INTERACTION DATABASE NCI-NATURE CURATED DATA%SIGNALING EVENTS MEDIATED BY HDAC CLASS III	22	-0.36662	-2.08794	0.00207469	0.132148	1	5630	tags=77%, list=41%, signal=130%
FLK2 FLT3%IOB%FLK2 FLT3	22	-0.367705	-2.08529	0	0.132734	1	5615	tags=77%, list=41%, signal=130%
PID_NFAT_TFPATHWAY%MSIGDB_C2%PID_NFAT_TFPATHWAY	26	-0.341964	-2.08373	0.00402414	0.132593	1	4859	tags=69%, list=35%, signal=106%
NEGATIVE REGULATION OF ACTIN FILAMENT BUNDLE ASSEMBLY%GOBP%GO:0032232	23	-0.358008	-2.07957	0.00191939	0.134168	1	3479	tags=61%, list=25%, signal=81%
PID_HDAC_CLASSIII_PATHWAY%MSIGDB_C2%PID_HDAC_CLASSIII_PATHWAY	22	-0.36662	-2.07951	0.00742115	0.132746	1	5630	tags=77%, list=41%, signal=130%
BLASTOCYST GROWTH%GOBP%GO:0001832	19	-0.384288	-2.05611	0	0.15206	1	4888	tags=74%, list=35%, signal=114%
DIRECT P53 EFFECTORS%PATHWAY INTERACTION DATABASE NCI-NATURE CURATED DATA%DIRECT P53 EFFECTORS	99	-0.178191	-2.05273	0.004	0.15346	1	2865	tags=38%, list=21%, signal=48%
SCHWANN CELL DIFFERENTIATION%GOBP%GO:0014037	30	-0.315089	-2.04507	0	0.158659	1	5338	tags=70%, list=39%, signal=114%
REGULATION OF CYTOKINE BIOSYNTHETIC PROCESS%GOBP%GO:0042035	50	-0.243892	-2.04415	0.00638298	0.157799	1	6603	tags=72%, list=48%, signal=137%
ATP METABOLIC PROCESS%GOBP%GO:0046034	121	-0.157849	-2.04393	0.00984252	0.156356	1	6872	tags=65%, list=50%, signal=129%
PLATELET-DERIVED GROWTH FACTOR RECEPTOR SIGNALING PATHWAY%GOBP%GO:0048008	36	-0.288124	-2.03789	0.00385356	0.160518	1	2175	tags=44%, list=16%, signal=53%
NON-CANONICAL WNT SIGNALING PATHWAY%GOBP%GO:0035567	26	-0.332793	-2.0315	0.00630252	0.165596	1	3921	tags=62%, list=28%, signal=86%
CLASS I PI3K SIGNALING EVENTS%PATHWAY INTERACTION DATABASE NCI-NATURE CURATED DATA%CLASS I PI3K SIGNALING EVENTS	38	-0.277032	-2.02788	0	0.167509	1	6740	tags=76%, list=49%, signal=148%
CALCIUM ION-REGULATED EXOCYTOSIS OF NEUROTRANSMITTER%GOBP%GO:0048791	23	-0.347307	-2.02603	0.00200803	0.167648	1	6034	tags=78%, list=44%, signal=139%
INTERLEUKIN-3, 5 AND GM-CSF SIGNALING%REACTOME DATABASE ID RELEASE 62%512988	34	-0.288196	-2.02419	0.004	0.16788	1	5792	tags=71%, list=42%, signal=121%
POSITIVE REGULATION OF PRI-MIRNA TRANSCRIPTION FROM RNA POLYMERASE II PROMOTER%GOBP%GO:1902895	22	-0.363725	-2.02219	0.00790514	0.168355	1	5670	tags=77%, list=41%, signal=131%
SIGNALING EVENTS MEDIATED BY HDAC CLASS I%PATHWAY INTERACTION DATABASE NCI-NATURE CURATED DATA%SIGNALING EVENTS MEDIATED BY HDAC CLASS I	59	-0.22468	-2.02217	0.00619835	0.166744	1	5819	tags=64%, list=42%, signal=111%
PID_EPO_PATHWAY%MSIGDB_C2%PID_EPO_PATHWAY	31	-0.303595	-2.01554	0.00766283	0.172273	1	5631	tags=71%, list=41%, signal=119%
PLASMA MEMBRANE FUSION%GOBP%GO:0045026	18	-0.393274	-2.01243	0.0144928	0.174007	1	5330	tags=78%, list=39%, signal=126%
REGULATION OF SIGNAL TRANSDUCTION BY P53 CLASS MEDIATOR%GOBP%GO:1901796	52	-0.226741	-2.01158	0.0083682	0.173124	1	5392	tags=62%, list=39%, signal=100%
DEVELOPMENT OF PRIMARY FEMALE SEXUAL CHARACTERISTICS%GOBP%GO:0046545	69	-0.205347	-2.00743	0.00575816	0.17581	1	2589	tags=39%, list=19%, signal=48%
POSITIVE REGULATION OF COLLAGEN METABOLIC PROCESS%GOBP%GO:0010714	19	-0.37919	-1.9989	0.00860215	0.183242	1	4230	tags=68%, list=31%, signal=98%
NUCLEOSIDE MONOPHOSPHATE METABOLIC PROCESS%GOBP%GO:0009123	148	-0.140211	-1.99812	0	0.182245	1	6872	tags=64%, list=50%, signal=125%
RIBOSOMAL LARGE SUBUNIT BIOGENESIS%GOBP%GO:0042273	62	-0.214926	-1.99607	0.00606061	0.182655	1	4853	tags=56%, list=35%, signal=87%
CELL SURFACE INTERACTIONS AT THE VASCULAR WALL%REACTOME DATABASE ID RELEASE 62%202733	74	-0.200054	-1.99603	0.00784314	0.181031	1	7160	tags=72%, list=52%, signal=148%
REGULATION OF COLLAGEN BIOSYNTHETIC PROCESS%GOBP%GO:0032965	27	-0.324931	-1.99223	0.00194553	0.183764	1	5765	tags=74%, list=42%, signal=127%
POSITIVE REGULATION OF MULTICELLULAR ORGANISMAL METABOLIC PROCESS%GOBP%GO:0044253	19	-0.37919	-1.98865	0.00813008	0.18607	1	4230	tags=68%, list=31%, signal=98%
TSH%NETPATH%TSH	67	-0.200259	-1.98677	0.00622407	0.186586	1	4473	tags=52%, list=32%, signal=77%
EPO%IOB%EPO	47	-0.242002	-1.98023	0.00824742	0.192596	1	5792	tags=66%, list=42%, signal=113%
BIOCARTA_ECM_PATHWAY%MSIGDB_C2%BIOCARTA_ECM_PATHWAY	22	-0.358673	-1.97939	0.00387597	0.191807	1	1965	tags=50%, list=14%, signal=58%
PDGF SIGNALING PATHWAY%PANTHER PATHWAY%P00047	112	-0.158594	-1.97657	0.00395257	0.193147	1	4497	tags=48%, list=32%, signal=71%
PLANAR CELL POLARITY PATHWAY INVOLVED IN NEURAL TUBE CLOSURE%GOBP%GO:0090179	10	-0.509847	-1.97521	0.0100806	0.192712	1	2638	tags=70%, list=19%, signal=86%
MATURATION OF SSU-RRNA FROM TRICISTRONIC RRNA TRANSCRIPT (SSU-RRNA, 5.8S RRNA, LSU-RRNA)%GOBP%GO:0000462	35	-0.282544	-1.97244	0.0126582	0.194217	1	7173	tags=80%, list=52%, signal=166%
TNFSF1%IOB%TNFSF1	13	-0.444266	-1.97025	0.0135397	0.195586	1	6634	tags=92%, list=48%, signal=177%
NEGATIVE REGULATION OF COENZYME METABOLIC PROCESS%GOBP%GO:0051198	10	-0.514786	-1.96904	0.00189394	0.195292	1	6722	tags=100%, list=49%, signal=194%
NEGATIVE REGULATION OF MICROTUBULE POLYMERIZATION OR DEPOLYMERIZATION%GOBP%GO:0031111	31	-0.296034	-1.96811	0.0019802	0.194814	1	3503	tags=55%, list=25%, signal=73%
PID_NFKAPPAB_ATYPICAL_PATHWAY%MSIGDB_C2%PID_NFKAPPAB_ATYPICAL_PATHWAY	15	-0.429283	-1.96563	0.00980392	0.196339	1	6984	tags=93%, list=50%, signal=188%
REGULATION OF AUTOPHAGY OF MITOCHONDRION IN RESPONSE TO MITOCHONDRIAL DEPOLARIZATION%GOBP%GO:1904923	13	-0.451303	-1.96406	0.00201613	0.196861	1	5472	tags=85%, list=40%, signal=140%
POSITIVE REGULATION OF INTRINSIC APOPTOTIC SIGNALING PATHWAY%GOBP%GO:2001244	50	-0.232104	-1.96297	0.00635593	0.196499	1	1506	tags=34%, list=11%, signal=38%
REGULATION OF LIPID KINASE ACTIVITY%GOBP%GO:0043550	40	-0.262064	-1.95788	0.0100806	0.200922	1	6765	tags=75%, list=49%, signal=146%
NEGATIVE REGULATION OF COFACTOR METABOLIC PROCESS%GOBP%GO:0051195	10	-0.514786	-1.95409	0.00787402	0.203806	1	6722	tags=100%, list=49%, signal=194%
NEGATIVE REGULATION OF CYTOSKELETON ORGANIZATION%GOBP%GO:0051494	94	-0.173695	-1.95403	0.00612245	0.20229	1	3503	tags=43%, list=25%, signal=57%
CELLULAR RESPONSE TO HYDROGEN PEROXIDE%GOBP%GO:0070301	38	-0.271737	-1.9518	0.00792079	0.203275	1	2078	tags=42%, list=15%, signal=49%
NEGATIVE REGULATION OF HISTONE H3-K9 METHYLATION%GOBP%GO:0051573	10	-0.510223	-1.94546	0.00784314	0.209593	1	5401	tags=90%, list=39%, signal=147%
SA_G1_AND_S_PHASES%MSIGDB_C2%SA_G1_AND_S_PHASES	12	-0.462982	-1.9419	0.00798403	0.212381	1	6286	tags=92%, list=45%, signal=168%
SIGNALING EVENTS MEDIATED BY PTP1B%PATHWAY INTERACTION DATABASE NCI-NATURE CURATED DATA%SIGNALING EVENTS MEDIATED BY PTP1B	39	-0.259407	-1.9419	0.0104384	0.210772	1	5648	tags=67%, list=41%, signal=112%
POSITIVE REGULATION OF COLLAGEN BIOSYNTHETIC PROCESS%GOBP%GO:0032967	19	-0.37919	-1.93631	0.0040404	0.216182	1	4230	tags=68%, list=31%, signal=98%
FEMALE GONAD DEVELOPMENT%GOBP%GO:0008585	67	-0.202057	-1.93019	0.00403226	0.222355	1	2589	tags=39%, list=19%, signal=48%
RIBONUCLEOSIDE TRIPHOSPHATE METABOLIC PROCESS%GOBP%GO:0009199	140	-0.140714	-1.92862	0.00204918	0.222748	1	6872	tags=64%, list=50%, signal=125%
FEMALE SEX DIFFERENTIATION%GOBP%GO:0046660	82	-0.179939	-1.92765	0.00598802	0.222498	1	2589	tags=37%, list=19%, signal=45%
PURINE RIBONUCLEOSIDE TRIPHOSPHATE METABOLIC PROCESS%GOBP%GO:0009205	137	-0.139999	-1.92266	0.00403226	0.227472	1	6872	tags=64%, list=50%, signal=125%
CELL CYCLE CHECKPOINT%GOBP%GO:0000075	114	-0.149283	-1.91717	0.00608519	0.232616	1	5965	tags=58%, list=43%, signal=101%
REGULATION OF HISTONE ACETYLATION%GOBP%GO:0035065	43	-0.242335	-1.91606	0.01002	0.232458	1	5670	tags=65%, list=41%, signal=110%
POSITIVE REGULATION OF SUPRAMOLECULAR FIBER ORGANIZATION%GOBP%GO:1902905	124	-0.146244	-1.91544	0.00198413	0.231604	1	10943	tags=94%, list=79%, signal=443%
PID_PTP1B_PATHWAY%MSIGDB_C2%PID_PTP1B_PATHWAY	39	-0.259407	-1.91542	0.0138889	0.230004	1	5648	tags=67%, list=41%, signal=112%
EPO SIGNALING PATHWAY%PATHWAY INTERACTION DATABASE NCI-NATURE CURATED DATA%EPO SIGNALING PATHWAY	29	-0.289194	-1.91266	0.00401606	0.232011	1	6984	tags=79%, list=50%, signal=160%
GLOMERULUS MORPHOGENESIS%GOBP%GO:0072102	10	-0.486509	-1.91104	0.00398406	0.232616	1	5729	tags=90%, list=41%, signal=153%
PID_AVB3_OPN_PATHWAY%MSIGDB_C2%PID_AVB3_OPN_PATHWAY	28	-0.29715	-1.90756	0.00394477	0.235572	1	1334	tags=39%, list=10%, signal=43%
IL3%NETPATH%IL3	74	-0.188932	-1.90521	0.0160321	0.237098	1	6752	tags=68%, list=49%, signal=131%
CELLULAR RESPONSE TO REACTIVE OXYGEN SPECIES%GOBP%GO:0034614	79	-0.18008	-1.90321	0.012024	0.238248	1	2078	tags=33%, list=15%, signal=39%
NEGATIVE REGULATION OF PROTEIN ACETYLATION%GOBP%GO:1901984	20	-0.354949	-1.90172	0.00603622	0.238566	1	5476	tags=75%, list=40%, signal=124%
REGULATION OF GLIAL CELL DIFFERENTIATION%GOBP%GO:0045685	61	-0.213807	-1.90072	0.00990099	0.238237	1	5677	tags=62%, list=41%, signal=105%
REGULATION OF DNA BINDING%GOBP%GO:0051101	82	-0.175575	-1.90002	0.00790514	0.237444	1	8388	tags=78%, list=61%, signal=197%
PARKINSON DISEASE%PANTHER PATHWAY%P00049	71	-0.188212	-1.89272	0.0039604	0.246196	1	8911	tags=83%, list=64%, signal=232%
PYRIMIDINE DEOXYRIBONUCLEOTIDE METABOLIC PROCESS%GOBP%GO:0009219	10	-0.483826	-1.8927	0.008	0.24459	1	4382	tags=80%, list=32%, signal=117%
NEGATIVE REGULATION OF OLIGODENDROCYTE DIFFERENTIATION%GOBP%GO:0048715	13	-0.436478	-1.89091	0.0137255	0.245605	1	5677	tags=85%, list=41%, signal=143%
NEGATIVE REGULATION OF CELLULAR CARBOHYDRATE METABOLIC PROCESS%GOBP%GO:0010677	24	-0.335592	-1.88848	0.0138889	0.24748	1	7475	tags=88%, list=54%, signal=190%
PID_REG_GR_PATHWAY%MSIGDB_C2%PID_REG_GR_PATHWAY	54	-0.217373	-1.88488	0.0135659	0.25094	1	2643	tags=41%, list=19%, signal=50%
RET SIGNALING%REACTOME DATABASE ID RELEASE 62%8853659	32	-0.284792	-1.88437	0.0246407	0.249996	1	5584	tags=69%, list=40%, signal=115%
TRANSLATIONAL INITIATION%GOBP%GO:0006413	35	-0.267641	-1.88205	0.00594059	0.251689	1	5006	tags=63%, list=36%, signal=98%
RESPONSE TO LIPOPOLYSACCHARIDE%GOBP%GO:0032496	135	-0.13944	-1.87931	0.00761905	0.254038	1	8650	tags=76%, list=62%, signal=201%
REGULATION OF CELL PROLIFERATION INVOLVED IN KIDNEY DEVELOPMENT%GOBP%GO:1901722	10	-0.486848	-1.87864	0.0083682	0.253624	1	1572	tags=60%, list=11%, signal=68%
VENTRICULAR SEPTUM DEVELOPMENT%GOBP%GO:0003281	59	-0.207949	-1.87104	0.00414938	0.263181	1	5815	tags=63%, list=42%, signal=108%
RIBOSOME ASSEMBLY%GOBP%GO:0042255	55	-0.209824	-1.87034	0.0117647	0.262596	1	4658	tags=55%, list=34%, signal=82%
REGULATION OF CANONICAL WNT SIGNALING PATHWAY%GOBP%GO:0060828	150	-0.129583	-1.86975	0.00763359	0.261735	1	3671	tags=39%, list=27%, signal=53%
GLUCOCORTICOID RECEPTOR REGULATORY NETWORK%PATHWAY INTERACTION DATABASE NCI-NATURE CURATED DATA%GLUCOCORTICOID RECEPTOR REGULATORY NETWORK	54	-0.217373	-1.8657	0.0119522	0.266624	1	2643	tags=41%, list=19%, signal=50%
POSITIVE REGULATION OF CYTOKINE BIOSYNTHETIC PROCESS%GOBP%GO:0042108	27	-0.301377	-1.86551	0.0178571	0.265276	1	6603	tags=78%, list=48%, signal=148%
MITOCHONDRIAL ATP SYNTHESIS COUPLED ELECTRON TRANSPORT%GOBP%GO:0042775	39	-0.253393	-1.86475	0.0121951	0.264742	1	5731	tags=67%, list=41%, signal=113%
REGULATION OF PHOSPHOLIPID METABOLIC PROCESS%GOBP%GO:1903725	49	-0.222642	-1.86168	0.00829876	0.267601	1	4557	tags=55%, list=33%, signal=82%
POSITIVE REGULATION OF CYTOSKELETON ORGANIZATION%GOBP%GO:0051495	145	-0.135334	-1.85676	0.00775194	0.27319	1	10843	tags=92%, list=78%, signal=419%
MUSCARINIC ACETYLCHOLINE RECEPTOR 1 AND 3 SIGNALING PATHWAY%PANTHER PATHWAY%P00042	47	-0.225971	-1.8501	0.0115607	0.281516	1	9547	tags=91%, list=69%, signal=294%
TP53 REGULATES TRANSCRIPTION OF CELL CYCLE GENES%REACTOME%R-HSA-6791312.3	40	-0.249323	-1.84641	0.0138614	0.286251	1	9017	tags=90%, list=65%, signal=257%
OLIGODENDROCYTE DEVELOPMENT%GOBP%GO:0014003	32	-0.278057	-1.84593	0.0174757	0.285363	1	5677	tags=69%, list=41%, signal=116%
THROMBOXANE A2 RECEPTOR SIGNALING%PATHWAY INTERACTION DATABASE NCI-NATURE CURATED DATA%THROMBOXANE A2 RECEPTOR SIGNALING	45	-0.229564	-1.84266	0.00823045	0.288955	1	6984	tags=73%, list=50%, signal=148%
HALLMARK_DNA_REPAIR%MSIGDB_C2%HALLMARK_DNA_REPAIR	140	-0.135706	-1.84192	0.012474	0.288313	1	4469	tags=46%, list=32%, signal=67%
LIVER REGENERATION%GOBP%GO:0097421	10	-0.478331	-1.83353	0.0201613	0.300345	1	4458	tags=80%, list=32%, signal=118%
MITOTIC CELL CYCLE CHECKPOINT%GOBP%GO:0007093	85	-0.170151	-1.83304	0.0121212	0.29929	1	5965	tags=60%, list=43%, signal=105%
ATP SYNTHESIS COUPLED ELECTRON TRANSPORT%GOBP%GO:0042773	39	-0.253393	-1.83298	0.0137795	0.297652	1	5731	tags=67%, list=41%, signal=113%
G-CSF%IOB%G-CSF	41	-0.242402	-1.82996	0.0158416	0.301092	1	7121	tags=76%, list=51%, signal=155%
NEGATIVE REGULATION OF CELL PROJECTION ORGANIZATION%GOBP%GO:0031345	163	-0.12217	-1.82705	0.0180361	0.30387	1	8180	tags=71%, list=59%, signal=172%
BMAL1:CLOCK,NPAS2 ACTIVATES CIRCADIAN GENE EXPRESSION%REACTOME%R-HSA-1368108.3	41	-0.232828	-1.82339	0.013834	0.308009	1	839	tags=29%, list=6%, signal=31%
SIGNAL RELEASE%GOBP%GO:0023061	114	-0.144257	-1.82259	0.0140562	0.307649	1	6034	tags=58%, list=44%, signal=102%
SKELETAL MUSCLE CELL DIFFERENTIATION%GOBP%GO:0035914	37	-0.248722	-1.8222	0.022449	0.306629	1	7416	tags=78%, list=54%, signal=168%
BIOCARTA_INTEGRIN_PATHWAY%MSIGDB_C2%BIOCARTA_INTEGRIN_PATHWAY	36	-0.255568	-1.82047	0.0101626	0.308165	1	8776	tags=89%, list=63%, signal=242%
POSITIVE REGULATION OF PROTEIN MODIFICATION BY SMALL PROTEIN CONJUGATION OR REMOVAL%GOBP%GO:1903322	113	-0.147514	-1.82041	0.0184805	0.306548	1	6550	tags=62%, list=47%, signal=117%
BIOCARTA_CARM_ER_PATHWAY%MSIGDB_C2%BIOCARTA_CARM_ER_PATHWAY	32	-0.274291	-1.8198	0.0101833	0.305954	1	5729	tags=69%, list=41%, signal=117%
CELLULAR RESPONSE TO OXIDATIVE STRESS%GOBP%GO:0034599	148	-0.129398	-1.81965	0.00956023	0.304577	1	2157	tags=28%, list=16%, signal=33%
NEGATIVE REGULATION OF PEPTIDYL-SERINE PHOSPHORYLATION%GOBP%GO:0033137	23	-0.316918	-1.81827	0.015444	0.305194	1	3445	tags=57%, list=25%, signal=75%
AMB2 INTEGRIN SIGNALING%PATHWAY INTERACTION DATABASE NCI-NATURE CURATED DATA%AMB2 INTEGRIN SIGNALING	18	-0.359264	-1.81772	0.019802	0.304454	1	7338	tags=89%, list=53%, signal=189%
RIBOSOMAL SMALL SUBUNIT ASSEMBLY%GOBP%GO:0000028	20	-0.333677	-1.81476	0.0142276	0.307842	1	5770	tags=75%, list=42%, signal=128%
PID_TXA2PATHWAY%MSIGDB_C2%PID_TXA2PATHWAY	47	-0.219634	-1.81362	0.0161943	0.308165	1	6984	tags=72%, list=50%, signal=146%
NEGATIVE REGULATION OF CARBOHYDRATE METABOLIC PROCESS%GOBP%GO:0045912	28	-0.282009	-1.8135	0.0158416	0.306723	1	7475	tags=82%, list=54%, signal=178%
OSTEOPONTIN-MEDIATED EVENTS%PATHWAY INTERACTION DATABASE NCI-NATURE CURATED DATA%OSTEOPONTIN-MEDIATED EVENTS	28	-0.29715	-1.81335	0.014	0.305342	1	1334	tags=39%, list=10%, signal=43%
GLIAL CELL DEVELOPMENT%GOBP%GO:0021782	79	-0.173181	-1.81274	0.015873	0.30488	1	5677	tags=58%, list=41%, signal=98%
NUCLEOTIDE PHOSPHORYLATION%GOBP%GO:0046939	35	-0.255104	-1.81209	0.0120482	0.304258	1	5970	tags=69%, list=43%, signal=120%
POSITIVE REGULATION OF AUTOPHAGY OF MITOCHONDRION IN RESPONSE TO MITOCHONDRIAL DEPOLARIZATION%GOBP%GO:1904925	12	-0.438439	-1.80974	0.00793651	0.306318	1	5472	tags=83%, list=40%, signal=138%
RESPONSE TO MOLECULE OF BACTERIAL ORIGIN%GOBP%GO:0002237	149	-0.131584	-1.80373	0.0199203	0.3147	1	8882	tags=77%, list=64%, signal=213%
REGULATION OF EPITHELIAL TUBE FORMATION%GOBP%GO:1905276	13	-0.425263	-1.80144	0.0184426	0.316796	1	2638	tags=62%, list=19%, signal=76%
RIBONUCLEOSIDE MONOPHOSPHATE METABOLIC PROCESS%GOBP%GO:0009161	143	-0.127269	-1.80023	0.0170778	0.317206	1	6872	tags=62%, list=50%, signal=122%
PURINE NUCLEOSIDE MONOPHOSPHATE METABOLIC PROCESS%GOBP%GO:0009126	139	-0.130789	-1.79708	0.00992064	0.320743	1	6872	tags=63%, list=50%, signal=123%
NEGATIVE REGULATION OF MITOTIC CELL CYCLE%GOBP%GO:0045930	151	-0.124809	-1.7965	0.0176817	0.319968	1	5992	tags=56%, list=43%, signal=97%
TP53 REGULATES TRANSCRIPTION OF GENES INVOLVED IN G1 CELL CYCLE ARREST%REACTOME DATABASE ID RELEASE 62%6804116	11	-0.440906	-1.79533	0.020202	0.320271	1	6486	tags=91%, list=47%, signal=171%
ADP METABOLIC PROCESS%GOBP%GO:0046031	33	-0.259191	-1.78955	0.0155945	0.328646	1	5230	tags=64%, list=38%, signal=102%
REGULATION OF OXIDATIVE STRESS-INDUCED NEURON DEATH%GOBP%GO:1903203	22	-0.318465	-1.78879	0.00770713	0.3283	1	8812	tags=95%, list=64%, signal=262%
CIRCADIAN RHYTHM PATHWAY%PATHWAY INTERACTION DATABASE NCI-NATURE CURATED DATA%CIRCADIAN RHYTHM PATHWAY	14	-0.390406	-1.78841	0.02079	0.3273	1	2512	tags=57%, list=18%, signal=70%
RNA POLYMERASE I TRANSCRIPTION%REACTOME%R-HSA-73864.1	55	-0.203413	-1.7881	0.0164609	0.326173	1	5753	tags=62%, list=42%, signal=105%
NEGATIVE REGULATION OF PEPTIDYL-LYSINE ACETYLATION%GOBP%GO:2000757	19	-0.341747	-1.77976	0.0222672	0.338869	1	5476	tags=74%, list=40%, signal=122%
INTRINSIC APOPTOTIC SIGNALING PATHWAY IN RESPONSE TO DNA DAMAGE%GOBP%GO:0008630	61	-0.191318	-1.77909	0.0199601	0.338341	1	5760	tags=61%, list=42%, signal=103%
CELLULAR RESPONSE TO GLUCOCORTICOID STIMULUS%GOBP%GO:0071385	24	-0.302426	-1.77884	0.0138614	0.337166	1	4473	tags=63%, list=32%, signal=92%
NEGATIVE REGULATION OF PROTEIN KINASE ACTIVITY%GOBP%GO:0006469	179	-0.115487	-1.77871	0.0158416	0.335791	1	5769	tags=53%, list=42%, signal=90%
SYNAPTIC_VESICLE_TRAFFICKING%PANTHER PATHWAY%P05734	18	-0.343574	-1.77814	0.0238095	0.335192	1	6017	tags=78%, list=43%, signal=137%
POSITIVE REGULATION OF PEPTIDYL-LYSINE ACETYLATION%GOBP%GO:2000758	25	-0.297742	-1.77809	0.0209644	0.333668	1	4192	tags=60%, list=30%, signal=86%
AMMONIUM TRANSPORT%GOBP%GO:0015696	31	-0.264853	-1.77671	0.016129	0.334517	1	7059	tags=77%, list=51%, signal=158%
NEGATIVE REGULATION OF UBIQUITIN-PROTEIN TRANSFERASE ACTIVITY%GOBP%GO:0051444	14	-0.398604	-1.77358	0.0264228	0.338412	1	1410	tags=50%, list=10%, signal=56%
G ALPHA (S) SIGNALLING EVENTS%REACTOME DATABASE ID RELEASE 62%418555	69	-0.184886	-1.76969	0.0295858	0.344074	1	9691	tags=88%, list=70%, signal=293%
ATP BIOSYNTHETIC PROCESS%GOBP%GO:0006754	25	-0.306462	-1.76959	0.0237154	0.342626	1	7947	tags=88%, list=57%, signal=206%
THYMUS DEVELOPMENT%GOBP%GO:0048538	38	-0.239208	-1.76866	0.0301205	0.342687	1	2527	tags=42%, list=18%, signal=51%
PURINE RIBONUCLEOSIDE MONOPHOSPHATE METABOLIC PROCESS%GOBP%GO:0009167	139	-0.130789	-1.76462	0.025	0.348125	1	6872	tags=63%, list=50%, signal=123%
REGULATION OF PTEN GENE TRANSCRIPTION%REACTOME%R-HSA-8943724.1	53	-0.204531	-1.76353	0.0194932	0.348263	1	4232	tags=51%, list=31%, signal=73%
REGULATION OF MITOPHAGY%GOBP%GO:1901524	15	-0.371677	-1.76343	0.0169492	0.346874	1	5935	tags=80%, list=43%, signal=140%
PROTEIN IMPORT INTO NUCLEUS, TRANSLOCATION%GOBP%GO:0000060	22	-0.318198	-1.76102	0.018	0.34967	1	5670	tags=73%, list=41%, signal=123%
REGULATION OF OSTEOBLAST DIFFERENTIATION%GOBP%GO:0045667	95	-0.155646	-1.76068	0.0149573	0.348734	1	5729	tags=57%, list=41%, signal=96%
NEGATIVE REGULATION OF ATPASE ACTIVITY%GOBP%GO:0032780	11	-0.434615	-1.76026	0.0174419	0.347948	1	6573	tags=91%, list=47%, signal=173%
EPIGENETIC REGULATION OF GENE EXPRESSION%REACTOME DATABASE ID RELEASE 62%212165	86	-0.16541	-1.76008	0.0233918	0.346668	1	8187	tags=76%, list=59%, signal=184%
TNFSF3%IOB%TNFSF3	11	-0.430204	-1.75849	0.031746	0.347905	1	6634	tags=91%, list=48%, signal=174%
NOTCH-MEDIATED HES HEY NETWORK%PATHWAY INTERACTION DATABASE NCI-NATURE CURATED DATA%NOTCH-MEDIATED HES HEY NETWORK	38	-0.241025	-1.75648	0.0221774	0.35018	1	7237	tags=76%, list=52%, signal=160%
HOMOTYPIC CELL-CELL ADHESION%GOBP%GO:0034109	42	-0.229389	-1.75586	0.0143149	0.349784	1	6063	tags=67%, list=44%, signal=118%
CHROMATIN ORGANIZATION%REACTOME DATABASE ID RELEASE 62%4839726	188	-0.108959	-1.75564	0.011583	0.348594	1	9115	tags=77%, list=66%, signal=221%
CHROMATIN MODIFYING ENZYMES%REACTOME%R-HSA-3247509.4	188	-0.108959	-1.75523	0.0159046	0.347804	1	9115	tags=77%, list=66%, signal=221%
DEVELOPMENT OF PRIMARY SEXUAL CHARACTERISTICS%GOBP%GO:0045137	124	-0.133663	-1.75441	0.0195228	0.347808	1	2744	tags=33%, list=20%, signal=41%
NEGATIVE REGULATION OF STRESS FIBER ASSEMBLY%GOBP%GO:0051497	18	-0.341781	-1.75439	0.0150659	0.346307	1	2966	tags=56%, list=21%, signal=71%
MYELOID CELL DIFFERENTIATION%GOBP%GO:0030099	161	-0.120524	-1.75352	0.0268595	0.346175	1	7293	tags=65%, list=53%, signal=135%
PID_CIRCADIAN_PATHWAY%MSIGDB_C2%PID_CIRCADIAN_PATHWAY	14	-0.390406	-1.75273	0.0139442	0.346117	1	2512	tags=57%, list=18%, signal=70%
PID_CD40_PATHWAY%MSIGDB_C2%PID_CD40_PATHWAY	25	-0.288243	-1.75192	0.00980392	0.345952	1	9306	tags=96%, list=67%, signal=292%
BIOCARTA_RACCYCD_PATHWAY%MSIGDB_C2%BIOCARTA_RACCYCD_PATHWAY	26	-0.287436	-1.7519	0.0185567	0.344502	1	6677	tags=77%, list=48%, signal=148%
HYDROGEN ION TRANSMEMBRANE TRANSPORT%GOBP%GO:1902600	25	-0.286682	-1.75147	0.0276008	0.3437	1	7113	tags=80%, list=51%, signal=164%
PID_PDGFRA_PATHWAY%MSIGDB_C2%PID_PDGFRA_PATHWAY	19	-0.332243	-1.74733	0.0224033	0.349257	1	1965	tags=47%, list=14%, signal=55%
REGULATION OF REGULATED SECRETORY PATHWAY%GOBP%GO:1903305	89	-0.156647	-1.74584	0.0221328	0.350375	1	9044	tags=81%, list=65%, signal=232%
REGULATION OF TRANSCRIPTION INVOLVED IN G1/S TRANSITION OF MITOTIC CELL CYCLE%GOBP%GO:0000083	10	-0.460328	-1.74524	0.0203252	0.349968	1	4707	tags=80%, list=34%, signal=121%
RHYTHMIC PROCESS%GOBP%GO:0048511	166	-0.120356	-1.74476	0.0204082	0.34932	1	523	tags=16%, list=4%, signal=16%
PONS DEVELOPMENT%GOBP%GO:0021548	10	-0.452368	-1.74033	0.0209644	0.356054	1	3433	tags=70%, list=25%, signal=93%
PDGFR-ALPHA SIGNALING PATHWAY%PATHWAY INTERACTION DATABASE NCI-NATURE CURATED DATA%PDGFR-ALPHA SIGNALING PATHWAY	19	-0.332243	-1.73839	0.0201207	0.358347	1	1965	tags=47%, list=14%, signal=55%
G ALPHA (I) SIGNALLING EVENTS%REACTOME DATABASE ID RELEASE 62%418594	99	-0.151178	-1.73767	0.0324675	0.358138	1	9947	tags=87%, list=72%, signal=307%
MYELIN ASSEMBLY%GOBP%GO:0032288	15	-0.372892	-1.73708	0.0183299	0.3578	1	3150	tags=60%, list=23%, signal=78%
NEGATIVE REGULATION OF CELL CYCLE PHASE TRANSITION%GOBP%GO:1901988	94	-0.154176	-1.73327	0.030303	0.363625	1	5980	tags=59%, list=43%, signal=102%
RNA POLYMERASE I TRANSCRIPTION INITIATION%REACTOME%R-HSA-73762.3	45	-0.219279	-1.73283	0.0139165	0.362823	1	5588	tags=62%, list=40%, signal=104%
REGULATION OF PROTEIN MODIFICATION BY SMALL PROTEIN CONJUGATION OR REMOVAL%GOBP%GO:1903320	192	-0.107559	-1.72969	0.0376238	0.367291	1	1849	tags=24%, list=13%, signal=27%
NEGATIVE REGULATION OF ERYTHROCYTE DIFFERENTIATION%GOBP%GO:0045647	10	-0.447979	-1.72819	0.0216535	0.368559	1	7646	tags=100%, list=55%, signal=223%
NEGATIVE REGULATION OF RAS PROTEIN SIGNAL TRANSDUCTION%GOBP%GO:0046580	45	-0.21353	-1.72658	0.023166	0.370037	1	4437	tags=53%, list=32%, signal=78%
POSITIVE REGULATION OF GTPASE ACTIVITY%GOBP%GO:0043547	157	-0.116862	-1.72419	0.0362173	0.373054	1	10656	tags=89%, list=77%, signal=380%
NUCLEOSIDE TRIPHOSPHATE METABOLIC PROCESS%GOBP%GO:0009141	158	-0.118857	-1.7224	0.0199203	0.37516	1	6872	tags=61%, list=50%, signal=121%
BIOCARTA_ETS_PATHWAY%MSIGDB_C2%BIOCARTA_ETS_PATHWAY	18	-0.335906	-1.72197	0.0182186	0.374424	1	6123	tags=78%, list=44%, signal=139%
SYNTHESIS OF PROSTAGLANDINS (PG) AND THROMBOXANES (TX)%REACTOME%R-HSA-2162123.1	11	-0.429803	-1.721	0.0185567	0.374688	1	4123	tags=73%, list=30%, signal=104%
P53 PATHWAY%PATHWAY INTERACTION DATABASE NCI-NATURE CURATED DATA%P53 PATHWAY	50	-0.202982	-1.72064	0.0412574	0.373786	1	4399	tags=52%, list=32%, signal=76%
RNA POLYMERASE I PROMOTER CLEARANCE%REACTOME DATABASE ID RELEASE 62%73854	54	-0.1963	-1.71549	0.022	0.382187	1	5753	tags=61%, list=42%, signal=104%
WOUND HEALING%GOBP%GO:0042060	162	-0.116476	-1.71358	0.0194384	0.384415	1	8404	tags=72%, list=61%, signal=182%
BLASTOCYST DEVELOPMENT%GOBP%GO:0001824	65	-0.181705	-1.71159	0.0217391	0.386754	1	7293	tags=71%, list=53%, signal=149%
POSITIVE REGULATION OF PROTEIN UBIQUITINATION%GOBP%GO:0031398	97	-0.146714	-1.71122	0.0292276	0.385913	1	6546	tags=62%, list=47%, signal=117%
CD40 CD40L SIGNALING%PATHWAY INTERACTION DATABASE NCI-NATURE CURATED DATA%CD40 CD40L SIGNALING	30	-0.261622	-1.71041	0.0236052	0.385951	1	9306	tags=93%, list=67%, signal=284%
HISTONE EXCHANGE%GOBP%GO:0043486	12	-0.41595	-1.7098	0.0230608	0.385699	1	5783	tags=83%, list=42%, signal=143%
RIBONUCLEOSIDE DIPHOSPHATE METABOLIC PROCESS%GOBP%GO:0009185	42	-0.218109	-1.70895	0.0245902	0.385815	1	5230	tags=60%, list=38%, signal=95%
RNA POLYMERASE I TRANSCRIPTION TERMINATION%REACTOME DATABASE ID RELEASE 62%73863	28	-0.27168	-1.70765	0.0251572	0.38698	1	8112	tags=86%, list=59%, signal=207%
GLYCOLYTIC PROCESS%GOBP%GO:0006096	26	-0.276575	-1.7074	0.027833	0.385997	1	5230	tags=65%, list=38%, signal=105%
WNT%NETPATH%WNT	99	-0.142658	-1.70561	0.0237154	0.387982	1	5031	tags=51%, list=36%, signal=79%
NEGATIVE REGULATION OF AUTOPHAGY%GOBP%GO:0010507	51	-0.19946	-1.70396	0.0265655	0.389907	1	5935	tags=63%, list=43%, signal=109%
REGULATION OF UBIQUITIN-PROTEIN TRANSFERASE ACTIVITY%GOBP%GO:0051438	40	-0.220808	-1.70196	0.0286807	0.392316	1	2144	tags=38%, list=15%, signal=44%
HALLMARK_MYOGENESIS%MSIGDB_C2%HALLMARK_MYOGENESIS	140	-0.123872	-1.69911	0.0186335	0.396089	1	10563	tags=89%, list=76%, signal=370%
PID_PDGFRB_PATHWAY%MSIGDB_C2%PID_PDGFRB_PATHWAY	120	-0.13094	-1.699	0.0307377	0.394839	1	6855	tags=63%, list=50%, signal=123%
INFLAMMATORY RESPONSE%GOBP%GO:0006954	141	-0.122639	-1.69864	0.0251451	0.394024	1	8039	tags=70%, list=58%, signal=166%
NEGATIVE REGULATION OF MITOTIC CELL CYCLE PHASE TRANSITION%GOBP%GO:1901991	89	-0.153278	-1.69628	0.018711	0.397206	1	5980	tags=58%, list=43%, signal=102%
B CELL DIFFERENTIATION%GOBP%GO:0030183	62	-0.181835	-1.69453	0.0237624	0.399021	1	4416	tags=50%, list=32%, signal=73%
BIOCARTA_EPONFKB_PATHWAY%MSIGDB_C2%BIOCARTA_EPONFKB_PATHWAY	10	-0.440163	-1.69434	0.0340681	0.397941	1	6370	tags=90%, list=46%, signal=167%
ATP GENERATION FROM ADP%GOBP%GO:0006757	26	-0.276575	-1.69233	0.0237154	0.400393	1	5230	tags=65%, list=38%, signal=105%
RRNA MODIFICATION%GOBP%GO:0000154	24	-0.290186	-1.69223	0.0235756	0.399168	1	2912	tags=50%, list=21%, signal=63%
HALLMARK_APICAL_JUNCTION%MSIGDB_C2%HALLMARK_APICAL_JUNCTION	160	-0.1156	-1.69181	0.0240481	0.398583	1	5686	tags=52%, list=41%, signal=88%
WNT SIGNALING NETWORK%PATHWAY INTERACTION DATABASE NCI-NATURE CURATED DATA%WNT SIGNALING NETWORK	20	-0.311584	-1.68686	0.038	0.407061	1	1231	tags=40%, list=9%, signal=44%
SYNAPTIC VESICLE EXOCYTOSIS%GOBP%GO:0016079	52	-0.199486	-1.68685	0.0275591	0.405592	1	6034	tags=63%, list=44%, signal=112%
REGULATION OF PROTEIN UBIQUITINATION%GOBP%GO:0031396	169	-0.11282	-1.68667	0.0281125	0.404423	1	2144	tags=27%, list=15%, signal=31%
POSITIVE REGULATION OF PROTEIN ACETYLATION%GOBP%GO:1901985	30	-0.2575	-1.68382	0.0264766	0.408874	1	5672	tags=67%, list=41%, signal=113%
INTRINSIC APOPTOTIC SIGNALING PATHWAY IN RESPONSE TO DNA DAMAGE BY P53 CLASS MEDIATOR%GOBP%GO:0042771	26	-0.275155	-1.68346	0.0200401	0.408116	1	7379	tags=81%, list=53%, signal=173%
REGULATION OF CELL CYCLE PHASE TRANSITION%GOBP%GO:1901987	196	-0.100052	-1.68299	0.0377734	0.407494	1	5980	tags=53%, list=43%, signal=92%
LYMPHOCYTE DIFFERENTIATION%GOBP%GO:0030098	153	-0.118729	-1.68034	0.0255906	0.411334	1	6789	tags=61%, list=49%, signal=118%
REGULATION OF VESICLE FUSION%GOBP%GO:0031338	53	-0.191183	-1.67808	0.032538	0.414201	1	7811	tags=75%, list=56%, signal=173%
PURINE NUCLEOSIDE DIPHOSPHATE METABOLIC PROCESS%GOBP%GO:0009135	38	-0.228099	-1.67421	0.0358566	0.420325	1	5230	tags=61%, list=38%, signal=97%
POSITIVE REGULATION OF EXCITATORY POSTSYNAPTIC POTENTIAL%GOBP%GO:2000463	29	-0.262286	-1.67004	0.0308285	0.427692	1	4492	tags=59%, list=32%, signal=87%
REGULATION OF ERYTHROCYTE DIFFERENTIATION%GOBP%GO:0045646	40	-0.219098	-1.66976	0.0285132	0.426756	1	7704	tags=78%, list=56%, signal=174%
REGULATION OF INTRINSIC APOPTOTIC SIGNALING PATHWAY IN RESPONSE TO DNA DAMAGE BY P53 CLASS MEDIATOR%GOBP%GO:1902165	11	-0.422106	-1.66966	0.0457256	0.425435	1	6746	tags=91%, list=49%, signal=177%
NEGATIVE REGULATION OF PRI-MIRNA TRANSCRIPTION FROM RNA POLYMERASE II PROMOTER%GOBP%GO:1902894	11	-0.409847	-1.66918	0.0329457	0.424868	1	4399	tags=73%, list=32%, signal=107%
RESPONSE TO REACTIVE OXYGEN SPECIES%GOBP%GO:0000302	121	-0.132085	-1.66716	0.0460251	0.427739	1	2078	tags=28%, list=15%, signal=33%
POSITIVE REGULATION OF HISTONE ACETYLATION%GOBP%GO:0035066	24	-0.281025	-1.66428	0.0329897	0.432309	1	4192	tags=58%, list=30%, signal=84%
WNT%IOB%WNT	98	-0.147838	-1.66298	0.0343434	0.433875	1	5031	tags=51%, list=36%, signal=80%
PID_HES_HEY_PATHWAY%MSIGDB_C2%PID_HES_HEY_PATHWAY	39	-0.221419	-1.66233	0.0358566	0.433826	1	7237	tags=74%, list=52%, signal=155%
PID_WNT_SIGNALING_PATHWAY%MSIGDB_C2%PID_WNT_SIGNALING_PATHWAY	20	-0.311584	-1.66051	0.0299401	0.436097	1	1231	tags=40%, list=9%, signal=44%
CELLULAR RESPONSE TO CORTICOSTEROID STIMULUS%GOBP%GO:0071384	25	-0.277403	-1.6572	0.0455446	0.441678	1	4473	tags=60%, list=32%, signal=88%
ACTIVATION OF GTPASE ACTIVITY%GOBP%GO:0090630	64	-0.176508	-1.65702	0.0276134	0.440495	1	7950	tags=75%, list=57%, signal=175%
POSITIVE REGULATION OF MONOOXYGENASE ACTIVITY%GOBP%GO:0032770	11	-0.412502	-1.65517	0.0486258	0.442957	1	3104	tags=64%, list=22%, signal=82%
REGULATION OF ACTIN FILAMENT BUNDLE ASSEMBLY%GOBP%GO:0032231	76	-0.161704	-1.65476	0.0372549	0.442426	1	5242	tags=54%, list=38%, signal=86%
ANGIOGENESIS%PANTHER PATHWAY%P00005	134	-0.120831	-1.6543	0.0288066	0.441833	1	2683	tags=31%, list=19%, signal=39%
PURINE NUCLEOSIDE TRIPHOSPHATE METABOLIC PROCESS%GOBP%GO:0009144	143	-0.120203	-1.65388	0.032882	0.441239	1	6872	tags=62%, list=50%, signal=121%
TRANSPORT OF MATURE MRNA DERIVED FROM AN INTRON-CONTAINING TRANSCRIPT%REACTOME%R-HSA-159236.3	62	-0.178106	-1.65212	0.0327869	0.44364	1	7816	tags=74%, list=56%, signal=170%
CELLULAR RESPONSE TO BIOTIC STIMULUS%GOBP%GO:0071216	99	-0.141638	-1.65057	0.0371901	0.445451	1	1410	tags=24%, list=10%, signal=27%
PID_P53_REGULATION_PATHWAY%MSIGDB_C2%PID_P53_REGULATION_PATHWAY	50	-0.202982	-1.65031	0.0391389	0.444481	1	4399	tags=52%, list=32%, signal=76%
REGULATION OF ESTABLISHMENT OF PLANAR POLARITY INVOLVED IN NEURAL TUBE CLOSURE%GOBP%GO:0090178	12	-0.393153	-1.64738	0.0377734	0.449443	1	2638	tags=58%, list=19%, signal=72%
NEGATIVE EPIGENETIC REGULATION OF RRNA EXPRESSION%REACTOME%R-HSA-5250941.1	52	-0.195775	-1.64727	0.0285714	0.448185	1	5819	tags=62%, list=42%, signal=106%
PROTEIN LOCALIZATION TO SYNAPSE%GOBP%GO:0035418	32	-0.249274	-1.6452	0.0371901	0.451228	1	6507	tags=72%, list=47%, signal=135%
NEGATIVE REGULATION OF RHO PROTEIN SIGNAL TRANSDUCTION%GOBP%GO:0035024	17	-0.326963	-1.64447	0.0438247	0.45134	1	4437	tags=65%, list=32%, signal=95%
MODULATION OF EXCITATORY POSTSYNAPTIC POTENTIAL%GOBP%GO:0098815	42	-0.221363	-1.6442	0.0329457	0.450498	1	4526	tags=55%, list=33%, signal=81%
NEURON FATE COMMITMENT%GOBP%GO:0048663	49	-0.200002	-1.64327	0.0355731	0.451034	1	7129	tags=71%, list=52%, signal=147%
REGULATION OF METANEPHROS DEVELOPMENT%GOBP%GO:0072215	13	-0.382184	-1.64274	0.0361446	0.450746	1	2169	tags=54%, list=16%, signal=64%
MAINTENANCE OF PROTEIN LOCALIZATION IN ORGANELLE%GOBP%GO:0072595	24	-0.276145	-1.64144	0.0224033	0.452087	1	3106	tags=50%, list=22%, signal=64%
NEURON REMODELING%GOBP%GO:0016322	13	-0.373217	-1.63985	0.0423729	0.454049	1	2293	tags=54%, list=17%, signal=64%
ST_GA12_PATHWAY%MSIGDB_C2%ST_GA12_PATHWAY	17	-0.334197	-1.63832	0.0477178	0.455972	1	4337	tags=65%, list=31%, signal=94%
PROTEIN DEPOLYMERIZATION%GOBP%GO:0051261	26	-0.272689	-1.63826	0.0323887	0.454648	1	4219	tags=58%, list=30%, signal=83%
REGULATION OF EXTRINSIC APOPTOTIC SIGNALING PATHWAY IN ABSENCE OF LIGAND%GOBP%GO:2001239	33	-0.241336	-1.63616	0.0363636	0.458144	1	2960	tags=45%, list=21%, signal=58%
NEGATIVE REGULATION OF OXIDATIVE STRESS-INDUCED NEURON DEATH%GOBP%GO:1903204	17	-0.325219	-1.6354	0.0377734	0.458225	1	8532	tags=94%, list=62%, signal=245%
THROMBOPOIETIN%IOB%THROMBOPOIETIN	10	-0.424684	-1.63536	0.036961	0.456849	1	5200	tags=80%, list=38%, signal=128%
HISTONE METHYLATION%GOBP%GO:0016571	61	-0.180753	-1.63293	0.0359281	0.460829	1	7267	tags=70%, list=53%, signal=148%
PURINE RIBONUCLEOSIDE DIPHOSPHATE METABOLIC PROCESS%GOBP%GO:0009179	38	-0.228099	-1.63145	0.0445736	0.462616	1	5230	tags=61%, list=38%, signal=97%
CELL CYCLE DNA REPLICATION%GOBP%GO:0044786	12	-0.389857	-1.63114	0.0250482	0.461903	1	3837	tags=67%, list=28%, signal=92%
NEGATIVE REGULATION OF INTERLEUKIN-2 PRODUCTION%GOBP%GO:0032703	14	-0.363497	-1.63057	0.0420168	0.461728	1	5850	tags=79%, list=42%, signal=136%
REGULATION OF GLIOGENESIS%GOBP%GO:0014013	98	-0.141939	-1.62884	0.0452675	0.463986	1	5677	tags=55%, list=41%, signal=93%
REGULATION OF ENDOTHELIAL CELL APOPTOTIC PROCESS%GOBP%GO:2000351	27	-0.259198	-1.62813	0.0552017	0.464108	1	2572	tags=44%, list=19%, signal=54%
NEGATIVE REGULATION OF EXTRINSIC APOPTOTIC SIGNALING PATHWAY VIA DEATH DOMAIN RECEPTORS%GOBP%GO:1902042	21	-0.300196	-1.62798	0.0384615	0.462932	1	7716	tags=86%, list=56%, signal=193%
PRE-MRNA SPLICING%REACTOME DATABASE ID RELEASE 62%72163	168	-0.109345	-1.62544	0.0383142	0.467202	1	6827	tags=60%, list=49%, signal=117%
RECEPTOR-MEDIATED ENDOCYTOSIS%GOBP%GO:0006898	112	-0.130598	-1.62429	0.0323232	0.468308	1	5870	tags=55%, list=42%, signal=95%
BIOCARTA_PTEN_PATHWAY%MSIGDB_C2%BIOCARTA_PTEN_PATHWAY	17	-0.329095	-1.62415	0.0359281	0.467129	1	1965	tags=47%, list=14%, signal=55%
PRESYNAPTIC PROCESS INVOLVED IN CHEMICAL SYNAPTIC TRANSMISSION%GOBP%GO:0099531	76	-0.157089	-1.61996	0.0285714	0.475342	1	6034	tags=59%, list=44%, signal=104%
PRIMARY NEURAL TUBE FORMATION%GOBP%GO:0014020	90	-0.143207	-1.61892	0.0338266	0.476393	1	2953	tags=36%, list=21%, signal=45%
NEGATIVE REGULATION OF CYSTEINE-TYPE ENDOPEPTIDASE ACTIVITY INVOLVED IN APOPTOTIC PROCESS%GOBP%GO:0043154	57	-0.180712	-1.6179	0.0389105	0.477315	1	8680	tags=81%, list=63%, signal=216%
REGULATION OF INTRINSIC APOPTOTIC SIGNALING PATHWAY BY P53 CLASS MEDIATOR%GOBP%GO:1902253	24	-0.280557	-1.61683	0.041502	0.478436	1	7082	tags=79%, list=51%, signal=162%
WNT SIGNALING PATHWAY, PLANAR CELL POLARITY PATHWAY%GOBP%GO:0060071	18	-0.309882	-1.61634	0.0356436	0.478212	1	2638	tags=50%, list=19%, signal=62%
SPERM CAPACITATION%GOBP%GO:0048240	11	-0.405456	-1.61401	0.0401606	0.481973	1	5718	tags=82%, list=41%, signal=139%
CELL-SUBSTRATE ADHESION%GOBP%GO:0031589	114	-0.129648	-1.61167	0.03	0.485843	1	6963	tags=63%, list=50%, signal=126%
NEGATIVE REGULATION OF PROTEIN UBIQUITINATION%GOBP%GO:0031397	60	-0.177681	-1.61094	0.0254403	0.486079	1	1474	tags=28%, list=11%, signal=32%
HYDROGEN TRANSPORT%GOBP%GO:0006818	34	-0.231939	-1.61067	0.0436433	0.485257	1	7790	tags=79%, list=56%, signal=181%
REGULATION OF RNA SPLICING%GOBP%GO:0043484	101	-0.135859	-1.60974	0.0516899	0.485918	1	4027	tags=43%, list=29%, signal=60%
RESPONSE TO UV%GOBP%GO:0009411	111	-0.129221	-1.60887	0.0428571	0.486462	1	9948	tags=85%, list=72%, signal=299%
RAF MAP KINASE CASCADE%REACTOME%R-HSA-5673001.3	175	-0.108122	-1.60786	0.0311203	0.487274	1	5958	tags=54%, list=43%, signal=93%
FSH%NETPATH%FSH	35	-0.223193	-1.60758	0.034413	0.486527	1	2456	tags=40%, list=18%, signal=49%
ERYTHROCYTE HOMEOSTASIS%GOBP%GO:0034101	76	-0.158239	-1.6064	0.0448065	0.487966	1	7293	tags=68%, list=53%, signal=144%
OVARIAN FOLLICLE DEVELOPMENT%GOBP%GO:0001541	40	-0.213637	-1.60524	0.0355649	0.48935	1	2589	tags=40%, list=19%, signal=49%
NEGATIVE REGULATION OF PROTEIN AUTOPHOSPHORYLATION%GOBP%GO:0031953	10	-0.429521	-1.60464	0.0449898	0.489172	1	3749	tags=70%, list=27%, signal=96%
PEPTIDYL-SERINE PHOSPHORYLATION%GOBP%GO:0018105	146	-0.116821	-1.60429	0.0441767	0.488595	1	2762	tags=32%, list=20%, signal=39%
REGULATION OF MACROAUTOPHAGY%GOBP%GO:0016241	93	-0.141539	-1.60305	0.0450098	0.490092	1	5943	tags=57%, list=43%, signal=99%
REGULATION OF ACTIN NUCLEATION%GOBP%GO:0051125	18	-0.309428	-1.6025	0.054878	0.489995	1	6489	tags=78%, list=47%, signal=146%
GONAD DEVELOPMENT%GOBP%GO:0008406	121	-0.125229	-1.60233	0.0649087	0.488966	1	2744	tags=32%, list=20%, signal=40%
ERK1 ERK2 PATHWAY%REACTOME DATABASE ID RELEASE 62%5684996	178	-0.104666	-1.60175	0.0558882	0.488922	1	5958	tags=53%, list=43%, signal=93%
NEGATIVE REGULATION OF OSSIFICATION%GOBP%GO:0030279	53	-0.190661	-1.6014	0.0357143	0.488246	1	5729	tags=60%, list=41%, signal=103%
REGULATION OF NEUROTRANSMITTER RECEPTOR ACTIVITY%GOBP%GO:0099601	34	-0.230194	-1.60064	0.0507099	0.488529	1	7407	tags=76%, list=54%, signal=164%
BIOCARTA_MAPK_PATHWAY%MSIGDB_C2%BIOCARTA_MAPK_PATHWAY	82	-0.152521	-1.59985	0.0451745	0.489053	1	3979	tags=44%, list=29%, signal=61%
NEGATIVE REGULATION OF OSTEOBLAST DIFFERENTIATION%GOBP%GO:0045668	34	-0.239222	-1.59778	0.0391061	0.492438	1	5654	tags=65%, list=41%, signal=109%
CELLULAR RESPONSE TO INTERLEUKIN-1%GOBP%GO:0071347	35	-0.229186	-1.59743	0.0464217	0.491862	1	4746	tags=57%, list=34%, signal=87%
ATP-DEPENDENT CHROMATIN REMODELING%GOBP%GO:0043044	35	-0.225144	-1.59714	0.0502901	0.49117	1	7570	tags=77%, list=55%, signal=170%
NEGATIVE REGULATION OF SMALL GTPASE MEDIATED SIGNAL TRANSDUCTION%GOBP%GO:0051058	51	-0.190007	-1.59704	0.0545455	0.489969	1	4437	tags=51%, list=32%, signal=75%
PID_FOXO_PATHWAY%MSIGDB_C2%PID_FOXO_PATHWAY	43	-0.20311	-1.59702	0.0319361	0.488631	1	6855	tags=70%, list=50%, signal=138%
FOXO FAMILY SIGNALING%PATHWAY INTERACTION DATABASE NCI-NATURE CURATED DATA%FOXO FAMILY SIGNALING	43	-0.20311	-1.59636	0.0467836	0.48865	1	6855	tags=70%, list=50%, signal=138%
OVULATION CYCLE PROCESS%GOBP%GO:0022602	57	-0.182191	-1.59575	0.054878	0.488703	1	2589	tags=37%, list=19%, signal=45%
CELL MATURATION%GOBP%GO:0048469	87	-0.14199	-1.59284	0.0351562	0.493927	1	1389	tags=24%, list=10%, signal=27%
PEPTIDYL-SERINE MODIFICATION%GOBP%GO:0018209	162	-0.110455	-1.5927	0.0438413	0.492844	1	2762	tags=31%, list=20%, signal=38%
REGULATION OF EMBRYONIC DEVELOPMENT%GOBP%GO:0045995	79	-0.152613	-1.5919	0.0438247	0.493354	1	2456	tags=33%, list=18%, signal=40%
MRNA SPLICING%REACTOME DATABASE ID RELEASE 62%72172	176	-0.10475	-1.59176	0.0480962	0.492292	1	6827	tags=60%, list=49%, signal=116%
REGULATION OF CATENIN IMPORT INTO NUCLEUS%GOBP%GO:0035412	20	-0.301328	-1.5911	0.0449219	0.492516	1	4833	tags=65%, list=35%, signal=100%
INTERLEUKIN-20 FAMILY SIGNALING%REACTOME%R-HSA-8854691.4	182	-0.0983781	-1.59089	0.0502092	0.491596	1	5958	tags=53%, list=43%, signal=91%
ACTIVATION OF MAPKK ACTIVITY%GOBP%GO:0000186	31	-0.236474	-1.59023	0.0506073	0.491732	1	4772	tags=58%, list=34%, signal=88%
NEGATIVE REGULATION OF BINDING%GOBP%GO:0051100	119	-0.124111	-1.59013	0.0532787	0.49056	1	3183	tags=35%, list=23%, signal=45%
REGULATION OF INTERLEUKIN-4 PRODUCTION%GOBP%GO:0032673	13	-0.371821	-1.59007	0.0382294	0.489385	1	3377	tags=62%, list=24%, signal=81%
HEXOSE CATABOLIC PROCESS%GOBP%GO:0019320	17	-0.328495	-1.58944	0.0547667	0.489351	1	5230	tags=71%, list=38%, signal=113%
CELLULAR RESPONSE TO DEXAMETHASONE STIMULUS%GOBP%GO:0071549	13	-0.359989	-1.58851	0.0419162	0.490225	1	5670	tags=77%, list=41%, signal=130%
HISTONE H3 ACETYLATION%GOBP%GO:0043966	42	-0.204043	-1.58846	0.0423387	0.488981	1	4765	tags=55%, list=34%, signal=83%
MUSCLE ORGAN DEVELOPMENT%GOBP%GO:0007517	163	-0.106451	-1.58656	0.0433884	0.492064	1	11367	tags=93%, list=82%, signal=512%
CIRCADIAN RHYTHM%GOBP%GO:0007623	98	-0.137524	-1.58413	0.0531496	0.496675	1	512	tags=17%, list=4%, signal=18%
REGULATION OF AUTOPHAGY%GOBP%GO:0010506	198	-0.0973408	-1.58205	0.0523256	0.500195	1	5943	tags=53%, list=43%, signal=91%
REGULATION OF NUCLEAR SMAD2 3 SIGNALING%PATHWAY INTERACTION DATABASE NCI-NATURE CURATED DATA%REGULATION OF NUCLEAR SMAD2 3 SIGNALING	61	-0.17057	-1.58145	0.0375	0.500246	1	5819	tags=59%, list=42%, signal=101%
NEGATIVE REGULATION OF ENDOTHELIAL CELL APOPTOTIC PROCESS%GOBP%GO:2000352	17	-0.320921	-1.58125	0.0501002	0.499338	1	2078	tags=47%, list=15%, signal=55%
CASPASE-MEDIATED CLEAVAGE OF CYTOSKELETAL PROTEINS%REACTOME%R-HSA-264870.1	11	-0.39459	-1.58044	0.0486815	0.499797	1	4610	tags=73%, list=33%, signal=109%
NUCLEOSIDE DIPHOSPHATE PHOSPHORYLATION%GOBP%GO:0006165	33	-0.235974	-1.57944	0.0486815	0.500755	1	5970	tags=67%, list=43%, signal=117%
RESPONSE TO CADMIUM ION%GOBP%GO:0046686	24	-0.268006	-1.57373	0.0349794	0.512806	1	6102	tags=71%, list=44%, signal=126%
CELLULAR RESPONSE TO MOLECULE OF BACTERIAL ORIGIN%GOBP%GO:0071219	84	-0.144926	-1.5732	0.0385396	0.512688	1	8388	tags=75%, list=61%, signal=189%
SIGNALING BY ROBO RECEPTORS%REACTOME DATABASE ID RELEASE 62%376176	149	-0.113472	-1.57236	0.0389344	0.513186	1	3928	tags=40%, list=28%, signal=55%
BIOCARTA_CDMAC_PATHWAY%MSIGDB_C2%BIOCARTA_CDMAC_PATHWAY	14	-0.35379	-1.57195	0.0372671	0.512761	1	1041	tags=43%, list=8%, signal=46%
CELLULAR RESPONSE TO LOW-DENSITY LIPOPROTEIN PARTICLE STIMULUS%GOBP%GO:0071404	11	-0.400105	-1.5692	0.0472279	0.517908	1	5792	tags=82%, list=42%, signal=141%
NEGATIVE REGULATION OF EXTRINSIC APOPTOTIC SIGNALING PATHWAY IN ABSENCE OF LIGAND%GOBP%GO:2001240	20	-0.286629	-1.5683	0.0528376	0.518837	1	2960	tags=50%, list=21%, signal=64%
NEGATIVE REGULATION OF CELLULAR CATABOLIC PROCESS%GOBP%GO:0031330	168	-0.101167	-1.56809	0.0516899	0.517909	1	2078	tags=25%, list=15%, signal=29%
REGULATION OF RHO PROTEIN SIGNAL TRANSDUCTION%GOBP%GO:0035023	43	-0.20131	-1.56745	0.0587084	0.518053	1	3661	tags=47%, list=26%, signal=63%
ALZHEIMER DISEASE-PRESENILIN PATHWAY%PANTHER PATHWAY%P00004	76	-0.151828	-1.56713	0.0450644	0.517566	1	3921	tags=43%, list=28%, signal=60%
PID_SMAD2_3NUCLEAR_PATHWAY%MSIGDB_C2%PID_SMAD2_3NUCLEAR_PATHWAY	61	-0.17057	-1.56687	0.0631365	0.51684	1	5819	tags=59%, list=42%, signal=101%
GPCR LIGAND BINDING%REACTOME DATABASE ID RELEASE 62%500792	163	-0.10473	-1.56661	0.067623	0.516037	1	9947	tags=82%, list=72%, signal=289%
OXIDATIVE PHOSPHORYLATION%GOBP%GO:0006119	44	-0.200286	-1.56502	0.0590551	0.518624	1	5731	tags=61%, list=41%, signal=104%
REGULATION OF WNT SIGNALING PATHWAY%GOBP%GO:0030111	197	-0.0966272	-1.56468	0.0448343	0.518008	1	3671	tags=36%, list=27%, signal=48%
NUCLEAR DNA REPLICATION%GOBP%GO:0033260	11	-0.387991	-1.56354	0.0531496	0.519442	1	3443	tags=64%, list=25%, signal=85%
SCHWANN CELL DEVELOPMENT%GOBP%GO:0014044	25	-0.255643	-1.56329	0.0552486	0.518705	1	4220	tags=56%, list=30%, signal=80%
PURINE RIBONUCLEOSIDE TRIPHOSPHATE BIOSYNTHETIC PROCESS%GOBP%GO:0009206	28	-0.247838	-1.56296	0.0531697	0.518295	1	7947	tags=82%, list=57%, signal=193%
CELLULAR RESPONSE TO LIPOPOLYSACCHARIDE%GOBP%GO:0071222	78	-0.151946	-1.56293	0.0490196	0.517018	1	7492	tags=69%, list=54%, signal=150%
ASSEMBLY OF THE HIV VIRION%REACTOME%R-HSA-175474.1	13	-0.353263	-1.56204	0.0653465	0.51785	1	5763	tags=77%, list=42%, signal=132%
INACTIVATION OF MAPK ACTIVITY%GOBP%GO:0000188	12	-0.373328	-1.56203	0.040568	0.516559	1	5219	tags=75%, list=38%, signal=120%
POSITIVE REGULATION OF CELLULAR AMIDE METABOLIC PROCESS%GOBP%GO:0034250	107	-0.127968	-1.55941	0.0532544	0.521647	1	11179	tags=93%, list=81%, signal=482%
ENTRAINMENT OF CIRCADIAN CLOCK%GOBP%GO:0009649	21	-0.282985	-1.55915	0.0664062	0.52095	1	2022	tags=43%, list=15%, signal=50%
DEFECTIVE B4GALT7 CAUSES EDS, PROGEROID TYPE%REACTOME DATABASE ID RELEASE 62%3560783	17	-0.308411	-1.55854	0.0495868	0.521073	1	7136	tags=82%, list=52%, signal=170%
MUSCLE CELL MIGRATION%GOBP%GO:0014812	17	-0.322036	-1.55804	0.0532319	0.521017	1	8576	tags=94%, list=62%, signal=247%
MYELOID LEUKOCYTE DIFFERENTIATION%GOBP%GO:0002573	72	-0.157787	-1.55782	0.0732218	0.520263	1	7248	tags=68%, list=52%, signal=142%
BIOCARTA_SPRY_PATHWAY%MSIGDB_C2%BIOCARTA_SPRY_PATHWAY	18	-0.302941	-1.5578	0.0470348	0.519026	1	1965	tags=44%, list=14%, signal=52%
REGULATION OF SYNAPTIC PLASTICITY%GOBP%GO:0048167	176	-0.0994993	-1.55719	0.057732	0.519149	1	3989	tags=39%, list=29%, signal=54%
NEGATIVE REGULATION OF PROTEIN MODIFICATION BY SMALL PROTEIN CONJUGATION OR REMOVAL%GOBP%GO:1903321	68	-0.159064	-1.5565	0.0435644	0.51958	1	1474	tags=26%, list=11%, signal=29%
NATURAL KILLER CELL DIFFERENTIATION%GOBP%GO:0001779	12	-0.37252	-1.55574	0.0561331	0.520062	1	7537	tags=92%, list=54%, signal=201%
NEGATIVE REGULATION OF STRIATED MUSCLE TISSUE DEVELOPMENT%GOBP%GO:0045843	44	-0.197129	-1.55547	0.048	0.519472	1	3258	tags=43%, list=24%, signal=56%
INFLAMMATION MEDIATED BY CHEMOKINE AND CYTOKINE SIGNALING PATHWAY%PANTHER PATHWAY%P00031	125	-0.117804	-1.55457	0.0484848	0.520271	1	9458	tags=80%, list=68%, signal=250%
PLATELET AGGREGATION (PLUG FORMATION)%REACTOME DATABASE ID RELEASE 62%76009	27	-0.248757	-1.55438	0.0529412	0.519419	1	5792	tags=67%, list=42%, signal=114%
GLYCOLYTIC PROCESS THROUGH FRUCTOSE-6-PHOSPHATE%GOBP%GO:0061615	11	-0.387235	-1.55416	0.0684105	0.51863	1	5970	tags=82%, list=43%, signal=144%
ACETYLCHOLINE NEUROTRANSMITTER RELEASE CYCLE%REACTOME DATABASE ID RELEASE 62%264642	13	-0.354787	-1.55383	0.05	0.518029	1	8936	tags=100%, list=65%, signal=282%
PEPTIDYL-LYSINE MODIFICATION%GOBP%GO:0018205	193	-0.0946495	-1.55333	0.0496894	0.517881	1	4805	tags=44%, list=35%, signal=67%
DNA PACKAGING%GOBP%GO:0006323	70	-0.155523	-1.5528	0.040619	0.517908	1	7548	tags=70%, list=55%, signal=153%
DEMETHYLATION%GOBP%GO:0070988	37	-0.219014	-1.55163	0.0475207	0.519495	1	7452	tags=76%, list=54%, signal=164%
POSITIVE REGULATION OF AUTOPHAGY OF MITOCHONDRION%GOBP%GO:1903599	16	-0.321863	-1.55111	0.0582329	0.519501	1	5932	tags=75%, list=43%, signal=131%
CELL FATE COMMITMENT%GOBP%GO:0045165	143	-0.109687	-1.55034	0.0354906	0.520037	1	7500	tags=65%, list=54%, signal=140%
HISTONE H3 DEACETYLATION%GOBP%GO:0070932	12	-0.363662	-1.54916	0.0438413	0.521632	1	739	tags=42%, list=5%, signal=44%
TRANSPORT OF MATURE TRANSCRIPT TO CYTOPLASM%REACTOME DATABASE ID RELEASE 62%72202	71	-0.154475	-1.54866	0.0517928	0.521571	1	7816	tags=72%, list=56%, signal=164%
B CELL ACTIVATION%GOBP%GO:0042113	90	-0.141848	-1.54863	0.0541586	0.520398	1	4202	tags=44%, list=30%, signal=63%
POSITIVE REGULATION OF ACTION POTENTIAL%GOBP%GO:0045760	11	-0.381233	-1.54772	0.039604	0.521245	1	6053	tags=82%, list=44%, signal=145%
CARDIAC EPITHELIAL TO MESENCHYMAL TRANSITION%GOBP%GO:0060317	20	-0.281586	-1.54743	0.045283	0.520664	1	7182	tags=80%, list=52%, signal=166%
CALCIUM ION REGULATED EXOCYTOSIS%GOBP%GO:0017156	61	-0.171434	-1.54601	0.0690335	0.522672	1	6034	tags=61%, list=44%, signal=107%
PLATELET ACTIVATION, SIGNALING AND AGGREGATION%REACTOME DATABASE ID RELEASE 62%76002	199	-0.0948379	-1.5457	0.0516529	0.522091	1	6984	tags=60%, list=50%, signal=119%
POSITIVE REGULATION OF DNA BINDING%GOBP%GO:0043388	36	-0.21758	-1.54452	0.0475207	0.523661	1	8147	tags=81%, list=59%, signal=195%
REGULATION OF MITOTIC CELL CYCLE PHASE TRANSITION%GOBP%GO:1901990	182	-0.0967675	-1.54434	0.0625	0.522835	1	5980	tags=53%, list=43%, signal=92%
DEVELOPMENTAL MATURATION%GOBP%GO:0021700	158	-0.103431	-1.54404	0.0524194	0.522375	1	1389	tags=20%, list=10%, signal=22%
HALLMARK_MYC_TARGETS_V2%MSIGDB_C2%HALLMARK_MYC_TARGETS_V2	54	-0.18019	-1.54241	0.0655106	0.525204	1	7513	tags=72%, list=54%, signal=157%
MYELOID CELL HOMEOSTASIS%GOBP%GO:0002262	90	-0.140741	-1.54231	0.0717132	0.524207	1	7293	tags=67%, list=53%, signal=140%
POSITIVE REGULATION OF SYNAPTIC TRANSMISSION, GABAERGIC%GOBP%GO:0032230	15	-0.334804	-1.54205	0.0471311	0.523641	1	9213	tags=100%, list=67%, signal=299%
CHROMATIN REMODELING%GOBP%GO:0006338	94	-0.13675	-1.54053	0.0449219	0.52595	1	7692	tags=69%, list=56%, signal=155%
ESTABLISHMENT OF SYNAPTIC VESICLE LOCALIZATION%GOBP%GO:0097480	105	-0.125217	-1.53982	0.0494297	0.526403	1	9222	tags=79%, list=67%, signal=235%
GLOMERULUS DEVELOPMENT%GOBP%GO:0032835	37	-0.214893	-1.53692	0.0707269	0.532062	1	3394	tags=46%, list=25%, signal=61%
RNA POLYMERASE I CHAIN ELONGATION%REACTOME%R-HSA-73777.3	35	-0.215418	-1.53537	0.0686071	0.534548	1	5727	tags=63%, list=41%, signal=107%
TRANSCRIPTIONAL REGULATION BY RUNX1%REACTOME DATABASE ID RELEASE 62%8878171	145	-0.111861	-1.53502	0.0469667	0.534215	1	5819	tags=53%, list=42%, signal=91%
CLASS A 1 (RHODOPSIN-LIKE RECEPTORS)%REACTOME DATABASE ID RELEASE 62%373076	110	-0.127881	-1.53377	0.0666667	0.535985	1	9947	tags=85%, list=72%, signal=298%
NOREPINEPHRINE NEUROTRANSMITTER RELEASE CYCLE%REACTOME DATABASE ID RELEASE 62%181430	11	-0.383836	-1.53238	0.0618557	0.538117	1	6017	tags=82%, list=43%, signal=145%
PID_FOXM1_PATHWAY%MSIGDB_C2%PID_FOXM1_PATHWAY	27	-0.245435	-1.53176	0.0584677	0.538466	1	4300	tags=56%, list=31%, signal=80%
NEGATIVE REGULATION OF SIGNAL TRANSDUCTION IN ABSENCE OF LIGAND%GOBP%GO:1901099	20	-0.286629	-1.5316	0.0670611	0.53767	1	2960	tags=50%, list=21%, signal=64%
BIOCARTA_P53_PATHWAY%MSIGDB_C2%BIOCARTA_P53_PATHWAY	16	-0.314765	-1.53153	0.0588235	0.536606	1	4300	tags=63%, list=31%, signal=91%
POSITIVE REGULATION OF PROTEIN POLYMERIZATION%GOBP%GO:0032273	73	-0.155476	-1.53148	0.0666667	0.535472	1	10943	tags=95%, list=79%, signal=449%
PROTON TRANSPORT%GOBP%GO:0015992	33	-0.225668	-1.53114	0.0656064	0.535097	1	7790	tags=79%, list=56%, signal=180%
NEGATIVE REGULATION OF SMOOTH MUSCLE CELL PROLIFERATION%GOBP%GO:0048662	26	-0.249406	-1.53098	0.0539033	0.534322	1	5073	tags=62%, list=37%, signal=97%
AMEBOIDAL-TYPE CELL MIGRATION%GOBP%GO:0001667	116	-0.121102	-1.53043	0.0591837	0.534459	1	2873	tags=33%, list=21%, signal=41%
POSITIVE REGULATION OF REGULATED SECRETORY PATHWAY%GOBP%GO:1903307	40	-0.204177	-1.52989	0.0647059	0.534625	1	8948	tags=85%, list=65%, signal=240%
MAINTENANCE OF PROTEIN LOCATION IN CELL%GOBP%GO:0032507	44	-0.190389	-1.52938	0.0534188	0.534659	1	3351	tags=43%, list=24%, signal=57%
RELEASE OF CYTOCHROME C FROM MITOCHONDRIA%GOBP%GO:0001836	19	-0.290064	-1.52932	0.0800866	0.533564	1	2548	tags=47%, list=18%, signal=58%
REGULATION OF FIBROBLAST GROWTH FACTOR RECEPTOR SIGNALING PATHWAY%GOBP%GO:0040036	24	-0.259538	-1.52906	0.0483871	0.532954	1	6219	tags=71%, list=45%, signal=128%
HEMATOPOIETIC STEM CELL PROLIFERATION%GOBP%GO:0071425	11	-0.372011	-1.52761	0.0708661	0.535208	1	3664	tags=64%, list=26%, signal=86%
REGULATION OF STRESS FIBER ASSEMBLY%GOBP%GO:0051492	64	-0.163783	-1.52734	0.0682261	0.534622	1	3800	tags=44%, list=27%, signal=60%
REGULATION OF MAMMARY GLAND EPITHELIAL CELL PROLIFERATION%GOBP%GO:0033599	15	-0.330112	-1.52652	0.0681363	0.535321	1	1896	tags=47%, list=14%, signal=54%
FOXM1 TRANSCRIPTION FACTOR NETWORK%PATHWAY INTERACTION DATABASE NCI-NATURE CURATED DATA%FOXM1 TRANSCRIPTION FACTOR NETWORK	27	-0.245435	-1.5262	0.0767717	0.534987	1	4300	tags=56%, list=31%, signal=80%
CEREBELLAR CORTEX FORMATION%GOBP%GO:0021697	22	-0.268619	-1.52584	0.0607211	0.53459	1	5726	tags=68%, list=41%, signal=116%
PID_BCR_5PATHWAY%MSIGDB_C2%PID_BCR_5PATHWAY	56	-0.174988	-1.52543	0.0792453	0.534353	1	2532	tags=36%, list=18%, signal=44%
ERYTHROCYTE DEVELOPMENT%GOBP%GO:0048821	21	-0.276811	-1.52516	0.0547667	0.533835	1	6721	tags=76%, list=49%, signal=148%
TIE2 SIGNALING%REACTOME DATABASE ID RELEASE 62%210993	13	-0.346059	-1.52502	0.0659134	0.532984	1	7992	tags=92%, list=58%, signal=218%
NEGATIVE REGULATION OF MUSCLE TISSUE DEVELOPMENT%GOBP%GO:1901862	47	-0.190865	-1.52258	0.0512295	0.537526	1	3258	tags=43%, list=24%, signal=55%
MITOCHONDRIAL RESPIRATORY CHAIN COMPLEX I BIOGENESIS%GOBP%GO:0097031	38	-0.202952	-1.52086	0.06917	0.54064	1	8491	tags=82%, list=61%, signal=210%
GRANULOCYTE DIFFERENTIATION%GOBP%GO:0030851	14	-0.339321	-1.52027	0.0696721	0.540883	1	4207	tags=64%, list=30%, signal=92%
A6B1 AND A6B4 INTEGRIN SIGNALING%PATHWAY INTERACTION DATABASE NCI-NATURE CURATED DATA%A6B1 AND A6B4 INTEGRIN SIGNALING	37	-0.20673	-1.51882	0.0665362	0.543279	1	5003	tags=57%, list=36%, signal=89%
HALLMARK_HYPOXIA%MSIGDB_C2%HALLMARK_HYPOXIA	162	-0.103203	-1.51865	0.0764463	0.54253	1	1067	tags=18%, list=8%, signal=19%
NEGATIVE REGULATION OF GROWTH%GOBP%GO:0045926	183	-0.0967123	-1.51725	0.0606061	0.544667	1	7378	tags=63%, list=53%, signal=133%
LGI-ADAM INTERACTIONS%REACTOME%R-HSA-5682910.2	14	-0.340979	-1.5143	0.0785441	0.550743	1	7150	tags=86%, list=52%, signal=177%
POSITIVE REGULATION OF CELLULAR RESPONSE TO OXIDATIVE STRESS%GOBP%GO:1900409	13	-0.345737	-1.51399	0.072549	0.550253	1	2673	tags=54%, list=19%, signal=67%
TUBE CLOSURE%GOBP%GO:0060606	86	-0.136405	-1.51387	0.0436508	0.549351	1	2953	tags=35%, list=21%, signal=44%
PID_E2F_PATHWAY%MSIGDB_C2%PID_E2F_PATHWAY	57	-0.169043	-1.51332	0.0650558	0.549464	1	4470	tags=49%, list=32%, signal=72%
MAINTENANCE OF LOCATION IN CELL%GOBP%GO:0051651	55	-0.17685	-1.51316	0.0616016	0.548667	1	3351	tags=42%, list=24%, signal=55%
DEFECTIVE B3GAT3 CAUSES JDSSDHD%REACTOME%R-HSA-3560801.1	17	-0.308411	-1.51164	0.0657084	0.551355	1	7136	tags=82%, list=52%, signal=170%
REGULATED EXOCYTOSIS%GOBP%GO:0045055	92	-0.133727	-1.51115	0.0623782	0.551423	1	6136	tags=58%, list=44%, signal=103%
MACROPHAGE ACTIVATION%GOBP%GO:0042116	23	-0.257946	-1.50767	0.0614754	0.558878	1	6667	tags=74%, list=48%, signal=142%
NOTCH%NETPATH%NOTCH	71	-0.153957	-1.50764	0.0616016	0.557749	1	1390	tags=25%, list=10%, signal=28%
NEGATIVE REGULATION OF PROTEIN BINDING%GOBP%GO:0032091	74	-0.14928	-1.50751	0.0682731	0.556927	1	3183	tags=38%, list=23%, signal=49%
DEFECTIVE B3GALT6 CAUSES EDSP2 AND SEMDJL1%REACTOME DATABASE ID RELEASE 62%4420332	17	-0.308411	-1.50676	0.0731225	0.557566	1	7136	tags=82%, list=52%, signal=170%
GDNF%IOB%GDNF	30	-0.230859	-1.50634	0.0658915	0.557395	1	2349	tags=40%, list=17%, signal=48%
PROTEIN LOCALIZATION TO CHROMATIN%GOBP%GO:0071168	12	-0.360541	-1.50609	0.0625	0.556802	1	3089	tags=58%, list=22%, signal=75%
NEGATIVE REGULATION OF VIRAL TRANSCRIPTION%GOBP%GO:0032897	17	-0.297122	-1.50603	0.082495	0.555735	1	2407	tags=47%, list=17%, signal=57%
REGULATION OF ACTIN FILAMENT ORGANIZATION%GOBP%GO:0110053	175	-0.0986699	-1.5059	0.0682731	0.554867	1	7669	tags=65%, list=55%, signal=144%
BIOCARTA_G2_PATHWAY%MSIGDB_C2%BIOCARTA_G2_PATHWAY	17	-0.302577	-1.50504	0.0571992	0.555936	1	8845	tags=94%, list=64%, signal=260%
MITOCHONDRIAL RESPIRATORY CHAIN COMPLEX I ASSEMBLY%GOBP%GO:0032981	38	-0.202952	-1.50444	0.061657	0.556388	1	8491	tags=82%, list=61%, signal=210%
AXON ENSHEATHMENT IN CENTRAL NERVOUS SYSTEM%GOBP%GO:0032291	17	-0.29616	-1.50415	0.0692308	0.556019	1	5677	tags=71%, list=41%, signal=120%
SIGNAL RELEASE FROM SYNAPSE%GOBP%GO:0099643	74	-0.145983	-1.50246	0.0599174	0.55895	1	6034	tags=58%, list=44%, signal=102%
ANATOMICAL STRUCTURE REGRESSION%GOBP%GO:0060033	12	-0.368917	-1.50149	0.062249	0.560126	1	5280	tags=75%, list=38%, signal=121%
REGULATION OF GLOMERULUS DEVELOPMENT%GOBP%GO:0090192	10	-0.387	-1.50128	0.0691057	0.559442	1	2953	tags=60%, list=21%, signal=76%
E2F TRANSCRIPTION FACTOR NETWORK%PATHWAY INTERACTION DATABASE NCI-NATURE CURATED DATA%E2F TRANSCRIPTION FACTOR NETWORK	57	-0.169043	-1.50114	0.0677291	0.558627	1	4470	tags=49%, list=32%, signal=72%
RIBONUCLEOSIDE TRIPHOSPHATE BIOSYNTHETIC PROCESS%GOBP%GO:0009201	30	-0.226399	-1.5011	0.0730689	0.557546	1	7947	tags=80%, list=57%, signal=187%
BIOCARTA_TOB1_PATHWAY%MSIGDB_C2%BIOCARTA_TOB1_PATHWAY	10	-0.389111	-1.49928	0.0688976	0.56085	1	5692	tags=80%, list=41%, signal=136%
NEUTROPHIL CHEMOTAXIS%GOBP%GO:0030593	24	-0.255847	-1.49916	0.0679012	0.560007	1	6270	tags=71%, list=45%, signal=129%
NEGATIVE REGULATION OF MACROAUTOPHAGY%GOBP%GO:0016242	26	-0.243253	-1.4989	0.077551	0.559565	1	5158	tags=62%, list=37%, signal=98%
INTEGRIN SIGNALING%REACTOME%R-HSA-9006921.1	22	-0.263843	-1.49871	0.0838446	0.558915	1	5792	tags=68%, list=42%, signal=117%
MITOTIC CHROMOSOME CONDENSATION%GOBP%GO:0007076	10	-0.393392	-1.49695	0.0869565	0.562098	1	8401	tags=100%, list=61%, signal=254%
REGULATION OF INTRINSIC APOPTOTIC SIGNALING PATHWAY%GOBP%GO:2001242	129	-0.11383	-1.49678	0.0625	0.561366	1	1659	tags=23%, list=12%, signal=26%
RNA POLYMERASE I PROMOTER ESCAPE%REACTOME%R-HSA-73772.4	28	-0.239686	-1.49674	0.0736196	0.560328	1	5588	tags=64%, list=40%, signal=108%
REGULATION OF HEMOSTASIS%GOBP%GO:1900046	41	-0.195069	-1.49662	0.0728347	0.559461	1	3048	tags=41%, list=22%, signal=53%
GPVI-MEDIATED ACTIVATION CASCADE%REACTOME%R-HSA-114604.4	39	-0.205132	-1.49654	0.0927835	0.558496	1	6752	tags=69%, list=49%, signal=135%
RESPONSE TO INTERLEUKIN-1%GOBP%GO:0070555	46	-0.18864	-1.49529	0.0800821	0.560345	1	4921	tags=54%, list=36%, signal=84%
STRESS FIBER ASSEMBLY%GOBP%GO:0043149	14	-0.329681	-1.49514	0.0853175	0.559586	1	2363	tags=50%, list=17%, signal=60%
BIOCARTA_MAL_PATHWAY%MSIGDB_C2%BIOCARTA_MAL_PATHWAY	16	-0.303865	-1.49448	0.0646465	0.559992	1	8776	tags=94%, list=63%, signal=256%
REGULATION OF INTRINSIC APOPTOTIC SIGNALING PATHWAY IN RESPONSE TO DNA DAMAGE%GOBP%GO:1902229	30	-0.22701	-1.49361	0.0838323	0.560968	1	4709	tags=57%, list=34%, signal=86%
POSITIVE REGULATION OF PROTEIN SUMOYLATION%GOBP%GO:0033235	12	-0.353484	-1.4928	0.0880734	0.561811	1	4340	tags=67%, list=31%, signal=97%
PDGFR-BETA SIGNALING PATHWAY%PATHWAY INTERACTION DATABASE NCI-NATURE CURATED DATA%PDGFR-BETA SIGNALING PATHWAY	116	-0.117957	-1.4926	0.0752475	0.561218	1	6973	tags=62%, list=50%, signal=124%
NEGATIVE REGULATION OF ANOIKIS%GOBP%GO:2000811	14	-0.324572	-1.49241	0.0658683	0.560538	1	1445	tags=43%, list=10%, signal=48%
SYNAPTIC VESICLE TRANSPORT%GOBP%GO:0048489	105	-0.125217	-1.49206	0.0828157	0.560298	1	9222	tags=79%, list=67%, signal=235%
BIOCARTA_ATM_PATHWAY%MSIGDB_C2%BIOCARTA_ATM_PATHWAY	18	-0.288328	-1.49099	0.0673684	0.561758	1	2167	tags=44%, list=16%, signal=53%
REGULATION OF MICROTUBULE POLYMERIZATION OR DEPOLYMERIZATION%GOBP%GO:0031110	54	-0.173111	-1.4904	0.0762082	0.562128	1	11199	tags=98%, list=81%, signal=512%
REGULATION OF CALCIUM ION-DEPENDENT EXOCYTOSIS%GOBP%GO:0017158	59	-0.167862	-1.48948	0.0825147	0.563172	1	8948	tags=81%, list=65%, signal=229%
POSITIVE REGULATION OF NEURON DEATH%GOBP%GO:1901216	95	-0.130275	-1.4894	0.0681818	0.562209	1	2144	tags=28%, list=15%, signal=33%
NADH DEHYDROGENASE COMPLEX ASSEMBLY%GOBP%GO:0010257	38	-0.202952	-1.4892	0.0767677	0.561535	1	8491	tags=82%, list=61%, signal=210%
PID_TRKR_PATHWAY%MSIGDB_C2%PID_TRKR_PATHWAY	55	-0.16763	-1.48916	0.058	0.560505	1	5743	tags=58%, list=41%, signal=99%
MACROMOLECULAR COMPLEX DISASSEMBLY%GOBP%GO:0032984	84	-0.13941	-1.48874	0.078	0.56044	1	4015	tags=43%, list=29%, signal=60%
PLATELET FORMATION%GOBP%GO:0030220	14	-0.325311	-1.48567	0.0828402	0.566893	1	6378	tags=79%, list=46%, signal=146%
WNT_SIGNALING%MSIGDB_C2%WNT_SIGNALING	67	-0.151448	-1.48552	0.0665281	0.566117	1	4319	tags=46%, list=31%, signal=67%
SIG_CD40PATHWAYMAP%MSIGDB_C2%SIG_CD40PATHWAYMAP	30	-0.228217	-1.48545	0.0824742	0.565141	1	9306	tags=90%, list=67%, signal=274%
HALLMARK_APOPTOSIS%MSIGDB_C2%HALLMARK_APOPTOSIS	129	-0.112141	-1.48518	0.0849802	0.564628	1	6725	tags=60%, list=49%, signal=115%
CARDIAC SEPTUM MORPHOGENESIS%GOBP%GO:0060411	56	-0.162454	-1.48369	0.0789474	0.567166	1	7648	tags=71%, list=55%, signal=159%
RNA SPLICING, VIA TRANSESTERIFICATION REACTIONS%GOBP%GO:0000375	149	-0.102172	-1.48319	0.0742972	0.567313	1	8170	tags=69%, list=59%, signal=167%
POSITIVE REGULATION OF MAST CELL ACTIVATION%GOBP%GO:0033005	15	-0.31528	-1.48245	0.0901961	0.56794	1	5792	tags=73%, list=42%, signal=126%
CELL CHEMOTAXIS%GOBP%GO:0060326	90	-0.1334	-1.4823	0.0905512	0.567206	1	9547	tags=82%, list=69%, signal=263%
CONTRACTILE ACTIN FILAMENT BUNDLE ASSEMBLY%GOBP%GO:0030038	14	-0.329681	-1.48193	0.0896947	0.56706	1	2363	tags=50%, list=17%, signal=60%
REGULATION OF MITOCHONDRIAL MEMBRANE PERMEABILITY%GOBP%GO:0046902	45	-0.184894	-1.48163	0.0607843	0.566685	1	8523	tags=80%, list=62%, signal=208%
CELLULAR RESPONSE TO IONIZING RADIATION%GOBP%GO:0071479	50	-0.179025	-1.48154	0.0898204	0.565789	1	2238	tags=34%, list=16%, signal=40%
POSITIVE REGULATION OF PROTEIN MATURATION%GOBP%GO:1903319	14	-0.317743	-1.48088	0.094	0.566379	1	5494	tags=71%, list=40%, signal=118%
POSITIVE REGULATION OF OXIDATIVE STRESS-INDUCED CELL DEATH%GOBP%GO:1903209	13	-0.345737	-1.4799	0.0766283	0.567822	1	2673	tags=54%, list=19%, signal=67%
ASYMMETRIC LOCALIZATION OF PCP PROTEINS%REACTOME%R-HSA-4608870.1	56	-0.168776	-1.47975	0.080786	0.567085	1	1629	tags=29%, list=12%, signal=32%
GM-CSF%IOB%GM-CSF	76	-0.146102	-1.47969	0.086	0.566144	1	5821	tags=57%, list=42%, signal=97%
MESENCHYMAL CELL PROLIFERATION%GOBP%GO:0010463	11	-0.357102	-1.47928	0.0872211	0.565982	1	7645	tags=91%, list=55%, signal=203%
INTEGRIN ALPHAIIB BETA3 SIGNALING%REACTOME DATABASE ID RELEASE 62%354192	22	-0.263843	-1.47855	0.0896686	0.566874	1	5792	tags=68%, list=42%, signal=117%
PHOTOPERIODISM%GOBP%GO:0009648	19	-0.275415	-1.47846	0.0729367	0.566052	1	2022	tags=42%, list=15%, signal=49%
REGULATION OF EXTRINSIC APOPTOTIC SIGNALING PATHWAY%GOBP%GO:2001236	125	-0.11336	-1.47734	0.0705645	0.567778	1	2986	tags=33%, list=22%, signal=41%
CELLULAR RESPONSE TO LIPOPROTEIN PARTICLE STIMULUS%GOBP%GO:0071402	13	-0.329471	-1.47713	0.0751445	0.567165	1	6092	tags=77%, list=44%, signal=137%
NEGATIVE REGULATION OF MRNA SPLICING, VIA SPLICEOSOME%GOBP%GO:0048025	22	-0.261846	-1.47616	0.0833333	0.5685	1	7707	tags=82%, list=56%, signal=184%
VESICLE-MEDIATED TRANSPORT IN SYNAPSE%GOBP%GO:0099003	105	-0.125217	-1.47514	0.0654762	0.57001	1	9222	tags=79%, list=67%, signal=235%
NEURAL TUBE CLOSURE%GOBP%GO:0001843	86	-0.136405	-1.47483	0.0722656	0.569644	1	2953	tags=35%, list=21%, signal=44%
NEGATIVE REGULATION OF MAPK PATHWAY%REACTOME%R-HSA-5675221.1	35	-0.215252	-1.47448	0.0661323	0.569456	1	3752	tags=49%, list=27%, signal=66%
NEGATIVE REGULATION OF MUSCLE ORGAN DEVELOPMENT%GOBP%GO:0048635	45	-0.187517	-1.47426	0.0890688	0.56889	1	3258	tags=42%, list=24%, signal=55%
LABYRINTHINE LAYER BLOOD VESSEL DEVELOPMENT%GOBP%GO:0060716	20	-0.267047	-1.47376	0.0628931	0.569046	1	8075	tags=85%, list=58%, signal=204%
BEHAVIORAL RESPONSE TO PAIN%GOBP%GO:0048266	16	-0.298223	-1.47329	0.0698603	0.569098	1	8854	tags=94%, list=64%, signal=260%
REGULATION OF MYELOID CELL DIFFERENTIATION%GOBP%GO:0045637	139	-0.108704	-1.47193	0.0823755	0.571278	1	6378	tags=57%, list=46%, signal=104%
ESTROGEN METABOLIC PROCESS%GOBP%GO:0008210	11	-0.359318	-1.47173	0.0725806	0.570636	1	1323	tags=45%, list=10%, signal=50%
TP53 REGULATES TRANSCRIPTION OF GENES INVOLVED IN CYTOCHROME C RELEASE%REACTOME DATABASE ID RELEASE 62%6803204	13	-0.338366	-1.47172	0.0683919	0.569573	1	5969	tags=77%, list=43%, signal=135%
B CELL PROLIFERATION%GOBP%GO:0042100	11	-0.36854	-1.47166	0.0775047	0.568662	1	3712	tags=64%, list=27%, signal=87%
REGULATION OF TRANSCRIPTION FROM RNA POLYMERASE II PROMOTER IN RESPONSE TO STRESS%GOBP%GO:0043618	41	-0.190938	-1.47134	0.0785563	0.568401	1	3105	tags=41%, list=22%, signal=53%
CHOLESTEROL BIOSYNTHESIS%PANTHER PATHWAY%P00014	10	-0.381607	-1.4713	0.0751445	0.567422	1	8564	tags=100%, list=62%, signal=262%
PERIPHERAL NERVOUS SYSTEM DEVELOPMENT%GOBP%GO:0007422	52	-0.172748	-1.47126	0.0828402	0.566459	1	5338	tags=56%, list=39%, signal=90%
CXCR4%IOB%CXCR4	81	-0.139049	-1.47084	0.0686275	0.566436	1	5948	tags=57%, list=43%, signal=99%
PID_INTEGRIN2_PATHWAY%MSIGDB_C2%PID_INTEGRIN2_PATHWAY	12	-0.348507	-1.47004	0.0772277	0.567283	1	2102	tags=50%, list=15%, signal=59%
BETA2 INTEGRIN CELL SURFACE INTERACTIONS%PATHWAY INTERACTION DATABASE NCI-NATURE CURATED DATA%BETA2 INTEGRIN CELL SURFACE INTERACTIONS	12	-0.348507	-1.46994	0.0902111	0.566461	1	2102	tags=50%, list=15%, signal=59%
ANTIMICROBIAL HUMORAL IMMUNE RESPONSE MEDIATED BY ANTIMICROBIAL PEPTIDE%GOBP%GO:0061844	11	-0.363426	-1.46865	0.08	0.568557	1	5041	tags=73%, list=36%, signal=114%
RNA POLYMERASE III TRANSCRIPTION TERMINATION%REACTOME%R-HSA-73980.2	21	-0.267056	-1.46841	0.0813954	0.568118	1	8174	tags=86%, list=59%, signal=209%
RESPONSE TO DIETARY EXCESS%GOBP%GO:0002021	14	-0.322588	-1.46753	0.104294	0.569252	1	5427	tags=71%, list=39%, signal=117%
KITRECEPTOR%IOB%KITRECEPTOR	79	-0.139493	-1.4668	0.0965795	0.569999	1	5615	tags=54%, list=41%, signal=91%
REGULATION OF ANION CHANNEL ACTIVITY%GOBP%GO:0010359	10	-0.377688	-1.4667	0.0585938	0.569186	1	5850	tags=80%, list=42%, signal=138%
CYCLIC PURINE NUCLEOTIDE METABOLIC PROCESS%GOBP%GO:0052652	16	-0.297577	-1.46641	0.0860656	0.568818	1	9728	tags=100%, list=70%, signal=336%
NUCLEOSIDE MONOPHOSPHATE BIOSYNTHETIC PROCESS%GOBP%GO:0009124	44	-0.187943	-1.46613	0.0806452	0.568455	1	6845	tags=68%, list=49%, signal=134%
SECONDARY ALCOHOL METABOLIC PROCESS%GOBP%GO:1902652	46	-0.183543	-1.46564	0.0775194	0.568424	1	8602	tags=80%, list=62%, signal=212%
DOWNSTREAM SIGNALING IN NAIVE CD8+ T CELLS%PATHWAY INTERACTION DATABASE NCI-NATURE CURATED DATA%DOWNSTREAM SIGNALING IN NAIVE CD8+ T CELLS	29	-0.231138	-1.46549	0.083004	0.56779	1	1104	tags=31%, list=8%, signal=34%
ADP SIGNALLING THROUGH P2Y PURINOCEPTOR 12%REACTOME DATABASE ID RELEASE 62%392170	15	-0.322798	-1.46523	0.0952381	0.567395	1	9379	tags=100%, list=68%, signal=310%
PROTEIN LOCALIZATION TO POSTSYNAPTIC MEMBRANE%GOBP%GO:1903539	13	-0.335473	-1.46517	0.0776892	0.566515	1	6009	tags=77%, list=43%, signal=136%
REGULATION OF BLOOD COAGULATION%GOBP%GO:0030193	41	-0.195069	-1.46453	0.0750507	0.567043	1	3048	tags=41%, list=22%, signal=53%
RESPONSE TO HYDROGEN PEROXIDE%GOBP%GO:0042542	65	-0.158375	-1.46278	0.0823755	0.570246	1	2078	tags=31%, list=15%, signal=36%
POSITIVE REGULATION OF LIPID KINASE ACTIVITY%GOBP%GO:0090218	26	-0.242532	-1.46278	0.0910816	0.569219	1	6765	tags=73%, list=49%, signal=143%
LEUKOCYTE CELL-CELL ADHESION%GOBP%GO:0007159	26	-0.243186	-1.46265	0.083004	0.568511	1	8353	tags=85%, list=60%, signal=213%
POSITIVE EPIGENETIC REGULATION OF RRNA EXPRESSION%REACTOME DATABASE ID RELEASE 62%5250913	50	-0.166905	-1.4615	0.0748988	0.570281	1	5727	tags=58%, list=41%, signal=99%
NEGATIVE REGULATION OF HYDROLASE ACTIVITY%GOBP%GO:0051346	193	-0.0920539	-1.4613	0.0796813	0.569742	1	5199	tags=47%, list=38%, signal=74%
NUCLEOSIDE TRIPHOSPHATE BIOSYNTHETIC PROCESS%GOBP%GO:0009142	39	-0.195915	-1.46124	0.08577	0.568831	1	7589	tags=74%, list=55%, signal=164%
BIOCARTA_ALK_PATHWAY%MSIGDB_C2%BIOCARTA_ALK_PATHWAY	28	-0.229478	-1.46089	0.0892857	0.568746	1	5729	tags=64%, list=41%, signal=109%
SYNAPTIC VESICLE LOCALIZATION%GOBP%GO:0097479	108	-0.121778	-1.4602	0.08577	0.569403	1	9222	tags=79%, list=67%, signal=234%
VASCULAR SMOOTH MUSCLE CELL DIFFERENTIATION%GOBP%GO:0035886	16	-0.309326	-1.45926	0.078125	0.570676	1	1780	tags=44%, list=13%, signal=50%
NEGATIVE REGULATION OF CELL CYCLE ARREST%GOBP%GO:0071157	15	-0.310097	-1.45905	0.0742972	0.570149	1	1250	tags=40%, list=9%, signal=44%
POSITIVE REGULATION OF NEURON APOPTOTIC PROCESS%GOBP%GO:0043525	65	-0.15641	-1.45803	0.0711462	0.57165	1	2318	tags=32%, list=17%, signal=39%
CASPASE CASCADE IN APOPTOSIS%PATHWAY INTERACTION DATABASE NCI-NATURE CURATED DATA%CASPASE CASCADE IN APOPTOSIS	42	-0.183115	-1.45788	0.0828283	0.570934	1	9997	tags=90%, list=72%, signal=325%
POSITIVE REGULATION OF CANONICAL WNT SIGNALING PATHWAY%GOBP%GO:0090263	60	-0.160963	-1.45687	0.0767717	0.572528	1	5626	tags=57%, list=41%, signal=95%
HEMOSTASIS%GOBP%GO:0007599	75	-0.147377	-1.45583	0.0737864	0.574016	1	7015	tags=65%, list=51%, signal=132%
NEUROTRANSMITTER SECRETION%GOBP%GO:0007269	74	-0.145983	-1.45564	0.0795229	0.573476	1	6034	tags=58%, list=44%, signal=102%
BIOCARTA_RAS_PATHWAY%MSIGDB_C2%BIOCARTA_RAS_PATHWAY	22	-0.258129	-1.4539	0.0924025	0.576732	1	1467	tags=36%, list=11%, signal=41%
REGULATION OF UBIQUITIN PROTEIN LIGASE ACTIVITY%GOBP%GO:1904666	12	-0.34089	-1.45369	0.0945378	0.576226	1	6821	tags=83%, list=49%, signal=164%
OXIDATIVE STRESS INDUCED SENESCENCE%REACTOME DATABASE ID RELEASE 62%2559580	63	-0.156914	-1.45359	0.0970874	0.575474	1	2233	tags=32%, list=16%, signal=38%
CENTRAL NERVOUS SYSTEM MYELINATION%GOBP%GO:0022010	17	-0.29616	-1.45356	0.0846774	0.574552	1	5677	tags=71%, list=41%, signal=120%
DISRUPTION OF CELLS OF OTHER ORGANISM%GOBP%GO:0044364	11	-0.358365	-1.45334	0.0670611	0.574087	1	5111	tags=73%, list=37%, signal=115%
BIOCARTA_TPO_PATHWAY%MSIGDB_C2%BIOCARTA_TPO_PATHWAY	22	-0.261156	-1.45238	0.105485	0.57538	1	5200	tags=64%, list=38%, signal=102%
CLASS B 2 (SECRETIN FAMILY RECEPTORS)%REACTOME DATABASE ID RELEASE 62%373080	44	-0.186317	-1.45216	0.088015	0.574997	1	7182	tags=70%, list=52%, signal=146%
FIBROBLAST MIGRATION%GOBP%GO:0010761	11	-0.361145	-1.45215	0.110112	0.57401	1	2556	tags=55%, list=18%, signal=67%
B CELL RECEPTOR SIGNALING PATHWAY%GOBP%GO:0050853	24	-0.240989	-1.45199	0.0690335	0.573358	1	7052	tags=75%, list=51%, signal=153%
BCR SIGNALING PATHWAY%PATHWAY INTERACTION DATABASE NCI-NATURE CURATED DATA%BCR SIGNALING PATHWAY	54	-0.169651	-1.45194	0.0881764	0.572492	1	2532	tags=35%, list=18%, signal=43%
NEGATIVE REGULATION OF SUBSTRATE ADHESION-DEPENDENT CELL SPREADING%GOBP%GO:1900025	11	-0.362092	-1.45189	0.0856031	0.571631	1	7576	tags=91%, list=55%, signal=201%
SIGNALING BY SCF-KIT%REACTOME%R-HSA-1433557.2	36	-0.20604	-1.45155	0.078629	0.571472	1	5615	tags=61%, list=41%, signal=103%
CELLULAR RESPONSE TO RADIATION%GOBP%GO:0071478	107	-0.121357	-1.45077	0.0774194	0.572399	1	2603	tags=31%, list=19%, signal=38%
MAINTENANCE OF PROTEIN LOCATION%GOBP%GO:0045185	71	-0.146233	-1.4506	0.0846154	0.571794	1	6175	tags=59%, list=45%, signal=106%
REGULATION OF ESTABLISHMENT OF PLANAR POLARITY%GOBP%GO:0090175	29	-0.224807	-1.45002	0.0805785	0.572237	1	2146	tags=38%, list=16%, signal=45%
POSITIVE REGULATION OF MYELOID LEUKOCYTE MEDIATED IMMUNITY%GOBP%GO:0002888	17	-0.287841	-1.44995	0.0717391	0.571451	1	5792	tags=71%, list=42%, signal=121%
MYELOID CELL DEVELOPMENT%GOBP%GO:0061515	45	-0.181743	-1.44959	0.0846457	0.571401	1	6721	tags=67%, list=49%, signal=129%
PI3K AKT SIGNALING%REACTOME DATABASE ID RELEASE 62%1257604	199	-0.0903579	-1.44959	0.0760234	0.570425	1	1620	tags=21%, list=12%, signal=23%
ENTRAINMENT OF CIRCADIAN CLOCK BY PHOTOPERIOD%GOBP%GO:0043153	19	-0.275415	-1.4495	0.0750507	0.5696	1	2022	tags=42%, list=15%, signal=49%
REGULATION OF ASTROCYTE DIFFERENTIATION%GOBP%GO:0048710	27	-0.231166	-1.44928	0.0929752	0.569168	1	6035	tags=67%, list=44%, signal=118%
NEGATIVE REGULATION OF PLASMA MEMBRANE BOUNDED CELL PROJECTION ASSEMBLY%GOBP%GO:0120033	21	-0.263938	-1.44918	0.0840164	0.568426	1	7558	tags=81%, list=55%, signal=178%
POSITIVE REGULATION OF MITOCHONDRIAL OUTER MEMBRANE PERMEABILIZATION INVOLVED IN APOPTOTIC SIGNALING PATHWAY%GOBP%GO:1901030	10	-0.380124	-1.44914	0.0815109	0.567564	1	1664	tags=50%, list=12%, signal=57%
CIRCADIAN REGULATION OF GENE EXPRESSION%GOBP%GO:0032922	53	-0.176216	-1.44914	0.0903614	0.566604	1	444	tags=21%, list=3%, signal=21%
ANATOMICAL STRUCTURE MATURATION%GOBP%GO:0071695	92	-0.128835	-1.44889	0.0861723	0.566331	1	1389	tags=23%, list=10%, signal=25%
POSITIVE REGULATION OF MAP KINASE ACTIVITY%GOBP%GO:0043406	161	-0.0972049	-1.44887	0.0844794	0.56546	1	4861	tags=45%, list=35%, signal=68%
COLANIC ACID BUILDING BLOCKS BIOSYNTHESIS%HUMANCYC%COLANSYN-PWY	13	-0.328942	-1.44728	0.100394	0.568409	1	7164	tags=85%, list=52%, signal=175%
BIOCARTA_ARF_PATHWAY%MSIGDB_C2%BIOCARTA_ARF_PATHWAY	15	-0.31219	-1.447	0.111554	0.56814	1	4912	tags=67%, list=35%, signal=103%
REGULATION OF SIGNALING BY CBL%REACTOME%R-HSA-912631.1	17	-0.287841	-1.4459	0.10757	0.569851	1	5792	tags=71%, list=42%, signal=121%
NUCLEOSIDE DIPHOSPHATE METABOLIC PROCESS%GOBP%GO:0009132	49	-0.173845	-1.44565	0.088015	0.569494	1	5230	tags=55%, list=38%, signal=88%
POSITIVE REGULATION OF DNA REPLICATION%GOBP%GO:0045740	40	-0.195674	-1.44559	0.108571	0.568692	1	4221	tags=50%, list=30%, signal=72%
ALZHEIMER DISEASE-AMYLOID SECRETASE PATHWAY%PANTHER PATHWAY%P00003	56	-0.16156	-1.44497	0.102161	0.569203	1	7166	tags=68%, list=52%, signal=140%
REGULATION OF CIRCADIAN RHYTHM%GOBP%GO:0042752	83	-0.137856	-1.44366	0.0791506	0.571301	1	439	tags=17%, list=3%, signal=17%
CYCLIC NUCLEOTIDE BIOSYNTHETIC PROCESS%GOBP%GO:0009190	16	-0.297577	-1.44327	0.0983607	0.571254	1	9728	tags=100%, list=70%, signal=336%
PID_P73PATHWAY%MSIGDB_C2%PID_P73PATHWAY	59	-0.159829	-1.44309	0.0982318	0.57067	1	6009	tags=59%, list=43%, signal=104%
T CELL PROLIFERATION%GOBP%GO:0042098	32	-0.217394	-1.44289	0.0790021	0.570201	1	10840	tags=100%, list=78%, signal=460%
OVULATION CYCLE%GOBP%GO:0042698	64	-0.157498	-1.4427	0.0788462	0.569734	1	2589	tags=34%, list=19%, signal=42%
CELLULAR RESPONSE TO VASCULAR ENDOTHELIAL GROWTH FACTOR STIMULUS%GOBP%GO:0035924	25	-0.241804	-1.44262	0.0844794	0.56897	1	1643	tags=36%, list=12%, signal=41%
BIOCARTA_RANKL_PATHWAY%MSIGDB_C2%BIOCARTA_RANKL_PATHWAY	11	-0.358641	-1.44148	0.0873984	0.570796	1	8882	tags=100%, list=64%, signal=279%
DEOXYRIBONUCLEOTIDE METABOLIC PROCESS%GOBP%GO:0009262	25	-0.243917	-1.44115	0.0990099	0.570685	1	4382	tags=56%, list=32%, signal=82%
POSITIVE REGULATION OF PROTEIN COMPLEX ASSEMBLY%GOBP%GO:0031334	147	-0.101143	-1.44013	0.0923379	0.572162	1	8879	tags=74%, list=64%, signal=205%
KILLING OF CELLS OF OTHER ORGANISM%GOBP%GO:0031640	11	-0.358365	-1.43985	0.0758197	0.571889	1	5111	tags=73%, list=37%, signal=115%
NOTCH SIGNALING PATHWAY%PANTHER PATHWAY%P00045	28	-0.231534	-1.43865	0.0890688	0.573892	1	3229	tags=46%, list=23%, signal=60%
POSITIVE REGULATION OF DNA METABOLIC PROCESS%GOBP%GO:0051054	181	-0.0903286	-1.43847	0.11691	0.573342	1	2820	tags=29%, list=20%, signal=36%
P73 TRANSCRIPTION FACTOR NETWORK%PATHWAY INTERACTION DATABASE NCI-NATURE CURATED DATA%P73 TRANSCRIPTION FACTOR NETWORK	59	-0.159829	-1.43831	0.0945674	0.572735	1	6009	tags=59%, list=43%, signal=104%
NEGATIVE REGULATION OF CELLULAR RESPONSE TO OXIDATIVE STRESS%GOBP%GO:1900408	41	-0.189081	-1.43781	0.0923077	0.573034	1	8532	tags=80%, list=62%, signal=209%
PID_CASPASE_PATHWAY%MSIGDB_C2%PID_CASPASE_PATHWAY	43	-0.18535	-1.43771	0.116883	0.572361	1	9997	tags=91%, list=72%, signal=326%
REGULATION OF ACTIN CYTOSKELETON REORGANIZATION%GOBP%GO:2000249	26	-0.239998	-1.43597	0.0921844	0.575631	1	6800	tags=73%, list=49%, signal=143%
NEUROTROPHIC FACTOR-MEDIATED TRK RECEPTOR SIGNALING%PATHWAY INTERACTION DATABASE NCI-NATURE CURATED DATA%NEUROTROPHIC FACTOR-MEDIATED TRK RECEPTOR SIGNALING	53	-0.170705	-1.43586	0.103718	0.574964	1	5743	tags=58%, list=41%, signal=100%
ATYPICAL NF-KAPPAB PATHWAY%PATHWAY INTERACTION DATABASE NCI-NATURE CURATED DATA%ATYPICAL NF-KAPPAB PATHWAY	13	-0.341959	-1.43584	0.0779727	0.574095	1	6984	tags=85%, list=50%, signal=171%
METANEPHRIC NEPHRON DEVELOPMENT%GOBP%GO:0072210	17	-0.291033	-1.43435	0.111332	0.576774	1	1677	tags=41%, list=12%, signal=47%
RIBONUCLEOPROTEIN COMPLEX SUBUNIT ORGANIZATION%GOBP%GO:0071826	181	-0.0938211	-1.43249	0.0909091	0.580338	1	7284	tags=62%, list=53%, signal=129%
REGULATION OF KIDNEY DEVELOPMENT%GOBP%GO:0090183	34	-0.202938	-1.43192	0.0907258	0.580767	1	1677	tags=32%, list=12%, signal=37%
BIOCARTA_ERK5_PATHWAY%MSIGDB_C2%BIOCARTA_ERK5_PATHWAY	17	-0.291386	-1.43174	0.0770751	0.580228	1	5743	tags=71%, list=41%, signal=121%
REGULATION OF NOTCH SIGNALING PATHWAY%GOBP%GO:0008593	62	-0.154525	-1.43172	0.0969697	0.579335	1	6355	tags=61%, list=46%, signal=113%
RESPONSE TO CAMP%GOBP%GO:0051591	43	-0.183662	-1.43172	0.106667	0.578407	1	8089	tags=77%, list=58%, signal=184%
DEVELOPMENTAL CELL GROWTH%GOBP%GO:0048588	78	-0.13976	-1.43068	0.0985916	0.579999	1	10144	tags=87%, list=73%, signal=325%
G2/M TRANSITION OF MITOTIC CELL CYCLE%GOBP%GO:0000086	24	-0.247069	-1.43039	0.0847784	0.579816	1	6968	tags=75%, list=50%, signal=151%
CHOLESTEROL METABOLIC PROCESS%GOBP%GO:0008203	45	-0.179168	-1.42883	0.0728347	0.582906	1	8602	tags=80%, list=62%, signal=211%
POSITIVE REGULATION OF RNA SPLICING%GOBP%GO:0033120	33	-0.208649	-1.42829	0.0969072	0.58323	1	8025	tags=79%, list=58%, signal=187%
CELLULAR COMPONENT MAINTENANCE%GOBP%GO:0043954	26	-0.237443	-1.42797	0.10166	0.583042	1	7900	tags=81%, list=57%, signal=188%
POSITIVE REGULATION OF PROTEIN OLIGOMERIZATION%GOBP%GO:0032461	14	-0.313543	-1.42761	0.109091	0.582933	1	8518	tags=93%, list=62%, signal=241%
CYCLIN A:CDK2-ASSOCIATED EVENTS AT S PHASE ENTRY%REACTOME DATABASE ID RELEASE 62%69656	72	-0.143202	-1.42751	0.0958904	0.582226	1	8410	tags=75%, list=61%, signal=190%
PROTEIN METHYLATION%GOBP%GO:0006479	89	-0.127508	-1.42703	0.103659	0.582533	1	7423	tags=66%, list=54%, signal=142%
NEGATIVE REGULATION OF APOPTOTIC SIGNALING PATHWAY%GOBP%GO:2001234	177	-0.0931699	-1.42668	0.0972763	0.582461	1	3107	tags=32%, list=22%, signal=40%
BIOCARTA_PML_PATHWAY%MSIGDB_C2%BIOCARTA_PML_PATHWAY	10	-0.377391	-1.4263	0.0982659	0.582474	1	4470	tags=70%, list=32%, signal=103%
POSITIVE REGULATION OF HEART CONTRACTION%GOBP%GO:0045823	25	-0.243385	-1.42626	0.103448	0.581652	1	4943	tags=60%, list=36%, signal=93%
REGULATION OF LAMELLIPODIUM ORGANIZATION%GOBP%GO:1902743	35	-0.204004	-1.42625	0.0993915	0.580746	1	1930	tags=34%, list=14%, signal=40%
AMINE LIGAND-BINDING RECEPTORS%REACTOME%R-HSA-375280.2	27	-0.230563	-1.42613	0.0820312	0.580087	1	10657	tags=100%, list=77%, signal=434%
POSITIVE REGULATION OF MUSCLE CONTRACTION%GOBP%GO:0045933	31	-0.215681	-1.42582	0.0785124	0.579959	1	9524	tags=90%, list=69%, signal=289%
NEGATIVE REGULATION OF SEQUENCE-SPECIFIC DNA BINDING TRANSCRIPTION FACTOR ACTIVITY%GOBP%GO:0043433	108	-0.1191	-1.4253	0.0889328	0.580272	1	6183	tags=56%, list=45%, signal=101%
RNA SPLICING, VIA TRANSESTERIFICATION REACTIONS WITH BULGED ADENOSINE AS NUCLEOPHILE%GOBP%GO:0000377	148	-0.100056	-1.42478	0.0940695	0.580606	1	8170	tags=69%, list=59%, signal=166%
PSEUDOURIDINE SYNTHESIS%GOBP%GO:0001522	17	-0.286897	-1.42478	0.108911	0.579709	1	920	tags=35%, list=7%, signal=38%
OTHER INTERLEUKIN SIGNALING%REACTOME DATABASE ID RELEASE 62%449836	17	-0.287335	-1.4247	0.105159	0.578969	1	5799	tags=71%, list=42%, signal=121%
GLYCOLYSIS%REACTOME%R-HSA-70171.5	59	-0.155067	-1.42438	0.106383	0.578778	1	7013	tags=66%, list=51%, signal=133%
SKELETAL MUSCLE ORGAN DEVELOPMENT%GOBP%GO:0060538	92	-0.128168	-1.42434	0.0868644	0.577959	1	7416	tags=66%, list=54%, signal=142%
NEGATIVE REGULATION OF HISTONE ACETYLATION%GOBP%GO:0035067	14	-0.319045	-1.42379	0.114786	0.578431	1	5476	tags=71%, list=40%, signal=118%
GLYCERALDEHYDE-3-PHOSPHATE METABOLIC PROCESS%GOBP%GO:0019682	13	-0.32388	-1.42324	0.0953307	0.578829	1	7234	tags=85%, list=52%, signal=177%
IMMUNE RESPONSE-ACTIVATING SIGNAL TRANSDUCTION%GOBP%GO:0002757	100	-0.121108	-1.42258	0.0712743	0.579456	1	5811	tags=54%, list=42%, signal=92%
POSITIVE REGULATION OF RESPONSE TO OXIDATIVE STRESS%GOBP%GO:1902884	14	-0.307261	-1.42154	0.116803	0.58102	1	2673	tags=50%, list=19%, signal=62%
SIG_PIP3_SIGNALING_IN_B_LYMPHOCYTES%MSIGDB_C2%SIG_PIP3_SIGNALING_IN_B_LYMPHOCYTES	29	-0.224071	-1.42145	0.0990291	0.580338	1	3588	tags=48%, list=26%, signal=65%
SIGNALING BY NGF%REACTOME%R-HSA-166520.2	151	-0.100834	-1.41989	0.089172	0.583358	1	3662	tags=36%, list=26%, signal=49%
AURORA A SIGNALING%PATHWAY INTERACTION DATABASE NCI-NATURE CURATED DATA%AURORA A SIGNALING	27	-0.224405	-1.41928	0.0956023	0.583968	1	2540	tags=41%, list=18%, signal=50%
PROTEIN FOLDING%REACTOME DATABASE ID RELEASE 62%391251	79	-0.133899	-1.41907	0.102317	0.583589	1	6568	tags=61%, list=47%, signal=115%
GLUTAMATE BINDING, ACTIVATION OF AMPA RECEPTORS AND SYNAPTIC PLASTICITY%REACTOME DATABASE ID RELEASE 62%399721	26	-0.228976	-1.41736	0.084507	0.58682	1	9614	tags=92%, list=69%, signal=302%
PURINE NUCLEOSIDE TRIPHOSPHATE BIOSYNTHETIC PROCESS%GOBP%GO:0009145	29	-0.219472	-1.41561	0.120163	0.59006	1	7947	tags=79%, list=57%, signal=186%
PID_IL4_2PATHWAY%MSIGDB_C2%PID_IL4_2PATHWAY	37	-0.19922	-1.41447	0.0958084	0.591912	1	6603	tags=68%, list=48%, signal=129%
RESPONSE TO MUSCLE STRETCH%GOBP%GO:0035994	12	-0.341824	-1.41423	0.0997831	0.591605	1	1041	tags=42%, list=8%, signal=45%
POSITIVE REGULATION OF REACTIVE OXYGEN SPECIES METABOLIC PROCESS%GOBP%GO:2000379	62	-0.150635	-1.41398	0.0892116	0.591284	1	2167	tags=31%, list=16%, signal=36%
TRAFFICKING OF AMPA RECEPTORS%REACTOME DATABASE ID RELEASE 62%399719	26	-0.228976	-1.4136	0.101365	0.591299	1	9614	tags=92%, list=69%, signal=302%
NEGATIVE REGULATION OF NOTCH SIGNALING PATHWAY%GOBP%GO:0045746	28	-0.221611	-1.41327	0.1167	0.591248	1	6332	tags=68%, list=46%, signal=125%
CELL ACTIVATION INVOLVED IN IMMUNE RESPONSE%GOBP%GO:0002263	87	-0.128885	-1.41209	0.0921569	0.593335	1	6342	tags=59%, list=46%, signal=108%
NEURON PROJECTION EXTENSION%GOBP%GO:1990138	56	-0.160685	-1.40999	0.12426	0.597675	1	10144	tags=89%, list=73%, signal=333%
EPIBOLY%GOBP%GO:0090504	17	-0.28408	-1.40955	0.119048	0.597902	1	5844	tags=71%, list=42%, signal=122%
NEUROTROPHIN SIGNALING PATHWAY%GOBP%GO:0038179	20	-0.266034	-1.40923	0.11946	0.597727	1	8089	tags=85%, list=58%, signal=204%
ASSOCIATIVE LEARNING%GOBP%GO:0008306	78	-0.134877	-1.40908	0.119002	0.597179	1	10921	tags=92%, list=79%, signal=435%
MRNA SPLICING, VIA SPLICEOSOME%GOBP%GO:0000398	148	-0.100056	-1.40826	0.0967742	0.598342	1	8170	tags=69%, list=59%, signal=166%
BIOCARTA_G1_PATHWAY%MSIGDB_C2%BIOCARTA_G1_PATHWAY	23	-0.242997	-1.40805	0.0961924	0.597961	1	5670	tags=65%, list=41%, signal=110%
REGULATION OF THYMOCYTE APOPTOTIC PROCESS%GOBP%GO:0070243	14	-0.312422	-1.40795	0.113806	0.597308	1	1613	tags=43%, list=12%, signal=48%
POSITIVE REGULATION OF LEUKOCYTE DEGRANULATION%GOBP%GO:0043302	17	-0.287841	-1.40792	0.112205	0.5965	1	5792	tags=71%, list=42%, signal=121%
NEGATIVE REGULATION OF CELL CYCLE PROCESS%GOBP%GO:0010948	139	-0.101415	-1.40649	0.126016	0.599186	1	5980	tags=53%, list=43%, signal=93%
NEGATIVE REGULATION OF TUMOR NECROSIS FACTOR PRODUCTION%GOBP%GO:0032720	24	-0.238115	-1.40593	0.0885827	0.599756	1	6515	tags=71%, list=47%, signal=134%
NORC NEGATIVELY REGULATES RRNA EXPRESSION%REACTOME DATABASE ID RELEASE 62%427413	49	-0.172101	-1.40558	0.103647	0.599732	1	5819	tags=59%, list=42%, signal=102%
SPHINGOLIPID METABOLISM%REACTOME DATABASE ID RELEASE 62%428157	68	-0.144885	-1.40452	0.104126	0.601531	1	4926	tags=50%, list=36%, signal=77%
EPITHELIAL TO MESENCHYMAL TRANSITION%GOBP%GO:0001837	50	-0.164902	-1.40414	0.105675	0.601603	1	8246	tags=76%, list=60%, signal=187%
MATURE B CELL DIFFERENTIATION%GOBP%GO:0002335	19	-0.26344	-1.40357	0.103239	0.602058	1	2916	tags=47%, list=21%, signal=60%
PROTEIN LOCALIZATION TO NUCLEUS%GOBP%GO:0034504	149	-0.0987144	-1.40311	0.105263	0.602352	1	2458	tags=28%, list=18%, signal=33%
NEUROMUSCULAR SYNAPTIC TRANSMISSION%GOBP%GO:0007274	16	-0.286139	-1.40292	0.111765	0.601933	1	8156	tags=88%, list=59%, signal=213%
COAGULATION%GOBP%GO:0050817	73	-0.137807	-1.40291	0.0881764	0.601052	1	7015	tags=64%, list=51%, signal=130%
POSITIVE REGULATION OF REACTIVE OXYGEN SPECIES BIOSYNTHETIC PROCESS%GOBP%GO:1903428	36	-0.196644	-1.40277	0.121857	0.600507	1	1900	tags=33%, list=14%, signal=39%
RESPONSE TO IONIZING RADIATION%GOBP%GO:0010212	105	-0.117662	-1.40259	0.121212	0.600064	1	2603	tags=30%, list=19%, signal=37%
MITOPHAGY%REACTOME DATABASE ID RELEASE 62%5205647	20	-0.258849	-1.40234	0.126033	0.599781	1	4036	tags=55%, list=29%, signal=78%
REGULATION OF ATPASE ACTIVITY%GOBP%GO:0043462	44	-0.175145	-1.4022	0.118644	0.599242	1	6707	tags=66%, list=48%, signal=127%
HALLMARK_REACTIVE_OXIGEN_SPECIES_PATHWAY%MSIGDB_C2%HALLMARK_REACTIVE_OXIGEN_SPECIES_PATHWAY	44	-0.177763	-1.40203	0.113949	0.598744	1	9502	tags=86%, list=69%, signal=275%
GLUCOSE 6-PHOSPHATE METABOLIC PROCESS%GOBP%GO:0051156	11	-0.34951	-1.40176	0.108779	0.598542	1	7750	tags=91%, list=56%, signal=206%
HISTONE H4 DEACETYLATION%GOBP%GO:0070933	11	-0.355091	-1.40162	0.0863454	0.598034	1	3898	tags=64%, list=28%, signal=89%
P38MAPK EVENTS%REACTOME%R-HSA-171007.2	11	-0.349234	-1.40105	0.112735	0.598507	1	3979	tags=64%, list=29%, signal=89%
REGULATION OF EPIDERMAL CELL DIFFERENTIATION%GOBP%GO:0045604	30	-0.214723	-1.40088	0.123077	0.598016	1	9031	tags=87%, list=65%, signal=249%
RAP1 SIGNALLING%REACTOME%R-HSA-392517.2	14	-0.307835	-1.40057	0.0941884	0.59788	1	5631	tags=71%, list=41%, signal=120%
PROTEIN SUMOYLATION%GOBP%GO:0016925	18	-0.271456	-1.40053	0.119342	0.597112	1	5476	tags=67%, list=40%, signal=110%
RIBONUCLEOPROTEIN COMPLEX ASSEMBLY%GOBP%GO:0022618	172	-0.0912224	-1.39993	0.102713	0.597726	1	7284	tags=62%, list=53%, signal=128%
CELL DIFFERENTIATION IN HINDBRAIN%GOBP%GO:0021533	19	-0.270956	-1.39955	0.122736	0.597772	1	5726	tags=68%, list=41%, signal=117%
CELLULAR SENESCENCE%REACTOME DATABASE ID RELEASE 62%2559583	121	-0.10926	-1.39908	0.106796	0.597921	1	2048	tags=26%, list=15%, signal=30%
NEGATIVE REGULATION OF ASTROCYTE DIFFERENTIATION%GOBP%GO:0048712	15	-0.297705	-1.39859	0.130064	0.598289	1	6035	tags=73%, list=44%, signal=130%
COPPER ION HOMEOSTASIS%GOBP%GO:0055070	14	-0.318197	-1.39853	0.10124	0.597565	1	7465	tags=86%, list=54%, signal=186%
MITOCHONDRIAL MEMBRANE ORGANIZATION%GOBP%GO:0007006	80	-0.132806	-1.39651	0.0947581	0.601591	1	5786	tags=55%, list=42%, signal=94%
DISASSEMBLY OF THE DESTRUCTION COMPLEX AND RECRUITMENT OF AXIN TO THE MEMBRANE%REACTOME DATABASE ID RELEASE 62%4641262	26	-0.232994	-1.39599	0.124236	0.602053	1	2638	tags=42%, list=19%, signal=52%
NEGATIVE REGULATION OF INTRACELLULAR PROTEIN TRANSPORT%GOBP%GO:0090317	69	-0.14267	-1.39538	0.10625	0.602824	1	3051	tags=36%, list=22%, signal=46%
REGULATION OF NATURAL KILLER CELL DIFFERENTIATION%GOBP%GO:0032823	11	-0.341465	-1.39409	0.118474	0.605167	1	6603	tags=82%, list=48%, signal=156%
HALLMARK_UV_RESPONSE_UP%MSIGDB_C2%HALLMARK_UV_RESPONSE_UP	128	-0.105571	-1.39366	0.0967742	0.605355	1	6447	tags=57%, list=47%, signal=106%
A TETRASACCHARIDE LINKER SEQUENCE IS REQUIRED FOR GAG SYNTHESIS%REACTOME%R-HSA-1971475.1	24	-0.23491	-1.39172	0.119675	0.609403	1	7136	tags=75%, list=52%, signal=155%
RESPONSE TO GRANULOCYTE MACROPHAGE COLONY-STIMULATING FACTOR%GOBP%GO:0097012	11	-0.341465	-1.39158	0.113208	0.608927	1	6603	tags=82%, list=48%, signal=156%
REGULATION OF HYDROGEN PEROXIDE-INDUCED CELL DEATH%GOBP%GO:1903205	27	-0.226895	-1.39145	0.129159	0.608359	1	6094	tags=67%, list=44%, signal=119%
SYNAPTIC VESICLE FUSION TO PRESYNAPTIC ACTIVE ZONE MEMBRANE%GOBP%GO:0031629	11	-0.342529	-1.39136	0.11553	0.607724	1	5330	tags=73%, list=39%, signal=118%
NEGATIVE REGULATION OF EXTRINSIC APOPTOTIC SIGNALING PATHWAY%GOBP%GO:2001237	73	-0.138339	-1.39112	0.107422	0.60748	1	2078	tags=29%, list=15%, signal=34%
NEUROTRANSMITTER RECEPTORS AND POSTSYNAPTIC SIGNAL TRANSMISSION%REACTOME%R-HSA-112314.4	110	-0.111869	-1.39	0.0860656	0.609357	1	10796	tags=89%, list=78%, signal=402%
REGULATION OF RELEASE OF CYTOCHROME C FROM MITOCHONDRIA%GOBP%GO:0090199	38	-0.19214	-1.38989	0.102459	0.608768	1	8276	tags=79%, list=60%, signal=196%
FOXA2 AND FOXA3 TRANSCRIPTION FACTOR NETWORKS%PATHWAY INTERACTION DATABASE NCI-NATURE CURATED DATA%FOXA2 AND FOXA3 TRANSCRIPTION FACTOR NETWORKS	22	-0.245423	-1.38873	0.120155	0.610712	1	3530	tags=50%, list=26%, signal=67%
REGULATION OF TP53 ACTIVITY THROUGH ACETYLATION%REACTOME%R-HSA-6804758.2	29	-0.21552	-1.38836	0.116935	0.610849	1	1797	tags=34%, list=13%, signal=40%
REGULATION OF DELAYED RECTIFIER POTASSIUM CHANNEL ACTIVITY%GOBP%GO:1902259	10	-0.363791	-1.38834	0.136564	0.610022	1	3274	tags=60%, list=24%, signal=79%
PCP CE PATHWAY%REACTOME DATABASE ID RELEASE 62%4086400	80	-0.130713	-1.38829	0.116424	0.609284	1	8410	tags=74%, list=61%, signal=187%
TP53 REGULATES TRANSCRIPTION OF DNA REPAIR GENES%REACTOME DATABASE ID RELEASE 62%6796648	56	-0.160494	-1.38742	0.10664	0.610559	1	1496	tags=27%, list=11%, signal=30%
NEGATIVE REGULATION OF INTERLEUKIN-8 PRODUCTION%GOBP%GO:0032717	10	-0.356634	-1.38736	0.110204	0.609855	1	3373	tags=60%, list=24%, signal=79%
POSITIVE REGULATION OF MICROTUBULE POLYMERIZATION OR DEPOLYMERIZATION%GOBP%GO:0031112	23	-0.246997	-1.38731	0.119048	0.609108	1	10429	tags=100%, list=75%, signal=405%
REGULATION OF DNA-TEMPLATED TRANSCRIPTION IN RESPONSE TO STRESS%GOBP%GO:0043620	45	-0.176312	-1.38623	0.113503	0.610896	1	3105	tags=40%, list=22%, signal=51%
REGULATION OF MICROTUBULE POLYMERIZATION%GOBP%GO:0031113	35	-0.202992	-1.38583	0.12253	0.611008	1	6294	tags=66%, list=45%, signal=120%
CELLULAR RESPONSE TO CAMP%GOBP%GO:0071320	28	-0.225057	-1.38466	0.130682	0.612944	1	8756	tags=86%, list=63%, signal=233%
VESICLE FUSION TO PLASMA MEMBRANE%GOBP%GO:0099500	11	-0.342529	-1.38455	0.132383	0.612376	1	5330	tags=73%, list=39%, signal=118%
PID_GMCSF_PATHWAY%MSIGDB_C2%PID_GMCSF_PATHWAY	32	-0.207084	-1.3843	0.110236	0.612138	1	5792	tags=63%, list=42%, signal=107%
TNFSF8%IOB%TNFSF8	15	-0.302257	-1.38418	0.122407	0.611587	1	9663	tags=100%, list=70%, signal=331%
REGULATION OF MITOCHONDRION ORGANIZATION%GOBP%GO:0010821	167	-0.0924198	-1.38372	0.137931	0.611822	1	8600	tags=71%, list=62%, signal=186%
CELL CYCLE G2/M PHASE TRANSITION%GOBP%GO:0044839	26	-0.227838	-1.38231	0.112426	0.614583	1	6968	tags=73%, list=50%, signal=147%
PROTEIN ALKYLATION%GOBP%GO:0008213	89	-0.127508	-1.38204	0.123711	0.614415	1	7423	tags=66%, list=54%, signal=142%
KITRECEPTOR%NETPATH%KITRECEPTOR	91	-0.122673	-1.38041	0.10998	0.61775	1	5615	tags=53%, list=41%, signal=88%
PID_AURORA_A_PATHWAY%MSIGDB_C2%PID_AURORA_A_PATHWAY	27	-0.224405	-1.37891	0.109489	0.620735	1	2540	tags=41%, list=18%, signal=50%
SUMOYLATION OF RNA BINDING PROTEINS%REACTOME DATABASE ID RELEASE 62%4570464	39	-0.187173	-1.37861	0.11002	0.620595	1	3096	tags=41%, list=22%, signal=53%
NON-CODING RNA METABOLISM%REACTOME DATABASE ID RELEASE 62%194441	41	-0.181382	-1.37854	0.115538	0.61992	1	9651	tags=88%, list=70%, signal=289%
PROTEIN IMPORT INTO NUCLEUS%GOBP%GO:0006606	95	-0.118259	-1.3779	0.129943	0.620585	1	1435	tags=22%, list=10%, signal=24%
SMOOTH MUSCLE CELL DIFFERENTIATION%GOBP%GO:0051145	34	-0.195478	-1.37784	0.126316	0.619905	1	1780	tags=32%, list=13%, signal=37%
BIOCARTA_CELLCYCLE_PATHWAY%MSIGDB_C2%BIOCARTA_CELLCYCLE_PATHWAY	17	-0.272314	-1.37674	0.112705	0.621733	1	7635	tags=82%, list=55%, signal=183%
REGULATION OF NUCLEAR-TRANSCRIBED MRNA POLY(A) TAIL SHORTENING%GOBP%GO:0060211	11	-0.340064	-1.37604	0.134122	0.622525	1	331	tags=36%, list=2%, signal=37%
PID_BETA_CATENIN_DEG_PATHWAY%MSIGDB_C2%PID_BETA_CATENIN_DEG_PATHWAY	17	-0.280412	-1.37555	0.12963	0.622913	1	2638	tags=47%, list=19%, signal=58%
ST_B_CELL_ANTIGEN_RECEPTOR%MSIGDB_C2%ST_B_CELL_ANTIGEN_RECEPTOR	35	-0.195079	-1.37485	0.115702	0.623834	1	8776	tags=83%, list=63%, signal=226%
CELL JUNCTION ORGANIZATION%GOBP%GO:0034330	113	-0.111496	-1.37469	0.12549	0.623418	1	6677	tags=59%, list=48%, signal=114%
PID_CD8_TCR_DOWNSTREAM_PATHWAY%MSIGDB_C2%PID_CD8_TCR_DOWNSTREAM_PATHWAY	32	-0.202026	-1.37384	0.122288	0.624683	1	1104	tags=28%, list=8%, signal=30%
REGULATION OF RUFFLE ASSEMBLY%GOBP%GO:1900027	22	-0.238394	-1.37367	0.11609	0.624211	1	2998	tags=45%, list=22%, signal=58%
POSITIVE REGULATION OF ACTIN FILAMENT BUNDLE ASSEMBLY%GOBP%GO:0032233	45	-0.174563	-1.37358	0.100196	0.623619	1	10511	tags=93%, list=76%, signal=387%
NEGATIVE REGULATION OF ERBB SIGNALING PATHWAY%GOBP%GO:1901185	21	-0.248525	-1.37348	0.131687	0.622998	1	7771	tags=81%, list=56%, signal=184%
PID_HNF3B_PATHWAY%MSIGDB_C2%PID_HNF3B_PATHWAY	22	-0.245423	-1.37323	0.118577	0.622788	1	3530	tags=50%, list=26%, signal=67%
REGULATION OF MITOTIC NUCLEAR DIVISION%GOBP%GO:0007088	103	-0.116307	-1.37239	0.144269	0.624164	1	5794	tags=53%, list=42%, signal=91%
ADENYLATE CYCLASE-ACTIVATING G-PROTEIN COUPLED RECEPTOR SIGNALING PATHWAY%GOBP%GO:0007189	37	-0.192312	-1.37202	0.1222	0.624225	1	9691	tags=89%, list=70%, signal=297%
UB-SPECIFIC PROCESSING PROTEASES%REACTOME DATABASE ID RELEASE 62%5689880	145	-0.097588	-1.37173	0.119192	0.624112	1	1719	tags=22%, list=12%, signal=25%
BIOCARTA_BARRESTIN_SRC_PATHWAY%MSIGDB_C2%BIOCARTA_BARRESTIN_SRC_PATHWAY	13	-0.319224	-1.37108	0.11976	0.62494	1	5169	tags=69%, list=37%, signal=110%
POSITIVE REGULATION OF NUCLEAR-TRANSCRIBED MRNA POLY(A) TAIL SHORTENING%GOBP%GO:0060213	11	-0.340064	-1.37082	0.137143	0.624736	1	331	tags=36%, list=2%, signal=37%
REGULATION OF TRANSCRIPTION REGULATORY REGION DNA BINDING%GOBP%GO:2000677	33	-0.203496	-1.3705	0.117988	0.624676	1	8935	tags=85%, list=65%, signal=239%
ARTERY MORPHOGENESIS%GOBP%GO:0048844	44	-0.181215	-1.36894	0.115854	0.627935	1	3163	tags=41%, list=23%, signal=53%
RHO GTPASE EFFECTORS%REACTOME DATABASE ID RELEASE 62%195258	182	-0.0868432	-1.36757	0.126706	0.630484	1	6800	tags=58%, list=49%, signal=112%
PID_A6B1_A6B4_INTEGRIN_PATHWAY%MSIGDB_C2%PID_A6B1_A6B4_INTEGRIN_PATHWAY	38	-0.191768	-1.36729	0.0985626	0.630347	1	5003	tags=55%, list=36%, signal=86%
REGULATION OF NEURON APOPTOTIC PROCESS%GOBP%GO:0043523	200	-0.0834708	-1.36613	0.121442	0.63251	1	7513	tags=63%, list=54%, signal=135%
IL4-MEDIATED SIGNALING EVENTS%PATHWAY INTERACTION DATABASE NCI-NATURE CURATED DATA%IL4-MEDIATED SIGNALING EVENTS	36	-0.190424	-1.36565	0.105051	0.632939	1	6984	tags=69%, list=50%, signal=140%
REGULATION OF FIBROBLAST PROLIFERATION%GOBP%GO:0048145	76	-0.133571	-1.36556	0.130081	0.632295	1	2169	tags=29%, list=16%, signal=34%
ERYTHROCYTE DIFFERENTIATION%GOBP%GO:0030218	66	-0.140496	-1.36515	0.10099	0.632381	1	7293	tags=67%, list=53%, signal=140%
BIOCARTA_CACAM_PATHWAY%MSIGDB_C2%BIOCARTA_CACAM_PATHWAY	10	-0.350784	-1.3646	0.122605	0.632902	1	4838	tags=70%, list=35%, signal=108%
MATURATION OF LSU-RRNA%GOBP%GO:0000470	24	-0.234053	-1.36438	0.133333	0.632624	1	4841	tags=58%, list=35%, signal=90%
REGULATION OF COAGULATION%GOBP%GO:0050818	46	-0.171732	-1.36436	0.140167	0.631838	1	3048	tags=39%, list=22%, signal=50%
BLOOD COAGULATION%GOBP%GO:0007596	73	-0.137807	-1.36404	0.116466	0.631822	1	7015	tags=64%, list=51%, signal=130%
PTEN REGULATION%REACTOME%R-HSA-6807070.2	121	-0.104376	-1.36344	0.12024	0.632427	1	2115	tags=26%, list=15%, signal=30%
RUNX1 INTERACTS WITH CO-FACTORS WHOSE PRECISE EFFECT ON RUNX1 TARGETS IS NOT KNOWN%REACTOME DATABASE ID RELEASE 62%8939243	33	-0.200687	-1.36338	0.136555	0.631742	1	2263	tags=36%, list=16%, signal=43%
SNRNP ASSEMBLY%REACTOME DATABASE ID RELEASE 62%191859	41	-0.181382	-1.36251	0.115672	0.633053	1	9651	tags=88%, list=70%, signal=289%
IL4%NETPATH%IL4	60	-0.148918	-1.36201	0.107071	0.633377	1	5792	tags=57%, list=42%, signal=97%
CELLULAR MODIFIED AMINO ACID BIOSYNTHETIC PROCESS%GOBP%GO:0042398	20	-0.256609	-1.36192	0.140952	0.632739	1	4759	tags=60%, list=34%, signal=91%
RESPONSE TO UV-C%GOBP%GO:0010225	12	-0.318106	-1.36172	0.116371	0.632383	1	1369	tags=42%, list=10%, signal=46%
NEGATIVE REGULATION OF NEURON PROJECTION DEVELOPMENT%GOBP%GO:0010977	137	-0.101144	-1.36137	0.114723	0.632462	1	5788	tags=52%, list=42%, signal=88%
MAP2K AND MAPK ACTIVATION%REACTOME DATABASE ID RELEASE 62%5674135	30	-0.209758	-1.36026	0.125	0.634436	1	5870	tags=63%, list=42%, signal=110%
PID_TCR_PATHWAY%MSIGDB_C2%PID_TCR_PATHWAY	50	-0.159358	-1.35901	0.1375	0.636759	1	7492	tags=70%, list=54%, signal=152%
INTEGRIN-MEDIATED SIGNALING PATHWAY%GOBP%GO:0007229	44	-0.173419	-1.35883	0.133621	0.636402	1	2956	tags=39%, list=21%, signal=49%
CARDIAC SEPTUM DEVELOPMENT%GOBP%GO:0003279	92	-0.117461	-1.35878	0.139048	0.635702	1	8165	tags=71%, list=59%, signal=171%
TRAIL%IOB%TRAIL	45	-0.17542	-1.35799	0.119231	0.636794	1	1887	tags=31%, list=14%, signal=36%
REGULATION OF HIPPO SIGNALING%GOBP%GO:0035330	10	-0.353105	-1.35774	0.123711	0.63665	1	6190	tags=80%, list=45%, signal=145%
HALLMARK_APICAL_SURFACE%MSIGDB_C2%HALLMARK_APICAL_SURFACE	29	-0.215535	-1.35583	0.112288	0.640651	1	5615	tags=62%, list=41%, signal=104%
NEGATIVE REGULATION OF CELL CYCLE G1/S PHASE TRANSITION%GOBP%GO:1902807	45	-0.169031	-1.35526	0.126506	0.641257	1	9357	tags=84%, list=68%, signal=260%
REGULATION OF OLIGODENDROCYTE DIFFERENTIATION%GOBP%GO:0048713	35	-0.190395	-1.3552	0.133612	0.640575	1	5677	tags=60%, list=41%, signal=101%
NEGATIVE REGULATION OF OXIDATIVE STRESS-INDUCED CELL DEATH%GOBP%GO:1903202	40	-0.184175	-1.35511	0.129594	0.639944	1	8532	tags=80%, list=62%, signal=208%
SIGNAL TRANSDUCTION BY P53 CLASS MEDIATOR%GOBP%GO:0072331	70	-0.138708	-1.35435	0.141079	0.641055	1	6000	tags=57%, list=43%, signal=100%
LYMPHOCYTE ACTIVATION INVOLVED IN IMMUNE RESPONSE%GOBP%GO:0002285	59	-0.152689	-1.35399	0.142562	0.641147	1	6342	tags=61%, list=46%, signal=112%
1D-<I>MYO< I>-INOSITOL HEXAKISPHOSPHATE BIOSYNTHESIS II (MAMMALIAN)%HUMANCYC%PWY-6362	14	-0.297952	-1.35178	0.135802	0.646034	1	4779	tags=64%, list=35%, signal=98%
CIRCADIAN CLOCK%REACTOME%R-HSA-400253.1	60	-0.144367	-1.35159	0.125	0.645671	1	549	tags=18%, list=4%, signal=19%
BASIGIN INTERACTIONS%REACTOME DATABASE ID RELEASE 62%210991	21	-0.245352	-1.35148	0.122244	0.645119	1	1883	tags=38%, list=14%, signal=44%
PLACENTA BLOOD VESSEL DEVELOPMENT%GOBP%GO:0060674	28	-0.215007	-1.35119	0.1375	0.644972	1	1480	tags=32%, list=11%, signal=36%
PID_SYNDECAN_3_PATHWAY%MSIGDB_C2%PID_SYNDECAN_3_PATHWAY	11	-0.332926	-1.35074	0.135189	0.645283	1	1688	tags=45%, list=12%, signal=52%
REGULATION OF INSULIN SECRETION%REACTOME%R-HSA-422356.1	65	-0.14159	-1.35058	0.139344	0.644801	1	6568	tags=62%, list=47%, signal=117%
INTEGRATION OF ENERGY METABOLISM%REACTOME%R-HSA-163685.1	91	-0.123914	-1.35028	0.109375	0.644733	1	10313	tags=87%, list=75%, signal=338%
HIF-1-ALPHA TRANSCRIPTION FACTOR NETWORK%PATHWAY INTERACTION DATABASE NCI-NATURE CURATED DATA%HIF-1-ALPHA TRANSCRIPTION FACTOR NETWORK	54	-0.155626	-1.34987	0.148594	0.644948	1	3238	tags=39%, list=23%, signal=51%
POSITIVE REGULATION OF MICROTUBULE POLYMERIZATION%GOBP%GO:0031116	20	-0.246943	-1.34861	0.120163	0.647326	1	10429	tags=100%, list=75%, signal=405%
BIOCARTA_DEATH_PATHWAY%MSIGDB_C2%BIOCARTA_DEATH_PATHWAY	29	-0.206642	-1.34831	0.142276	0.647192	1	4306	tags=52%, list=31%, signal=75%
ENTRY INTO HOST CELL%GOBP%GO:0030260	16	-0.274485	-1.34799	0.132554	0.647206	1	6587	tags=75%, list=48%, signal=143%
REGULATION OF STRIATED MUSCLE CELL DIFFERENTIATION%GOBP%GO:0051153	79	-0.131909	-1.34715	0.142285	0.648604	1	7121	tags=65%, list=51%, signal=132%
B CELL HOMEOSTASIS%GOBP%GO:0001782	25	-0.226566	-1.34646	0.148148	0.649566	1	5729	tags=64%, list=41%, signal=109%
SIGNALLING TO RAS%REACTOME DATABASE ID RELEASE 62%167044	16	-0.275411	-1.34645	0.132039	0.648748	1	3979	tags=56%, list=29%, signal=79%
INTERLEUKIN-1-MEDIATED SIGNALING PATHWAY%GOBP%GO:0070498	14	-0.300339	-1.34624	0.144869	0.648507	1	4746	tags=64%, list=34%, signal=98%
IMMUNE RESPONSE-REGULATING SIGNALING PATHWAY%GOBP%GO:0002764	103	-0.11507	-1.34615	0.124498	0.647891	1	5811	tags=53%, list=42%, signal=91%
STEROL METABOLIC PROCESS%GOBP%GO:0016125	50	-0.15916	-1.34521	0.139721	0.649399	1	8602	tags=78%, list=62%, signal=205%
REGULATION OF ERK1 AND ERK2 CASCADE%GOBP%GO:0070372	184	-0.0851458	-1.34493	0.126761	0.649294	1	6210	tags=53%, list=45%, signal=95%
REGULATION OF GRANULOCYTE DIFFERENTIATION%GOBP%GO:0030852	15	-0.293423	-1.34441	0.136276	0.649758	1	3326	tags=53%, list=24%, signal=70%
OXIDATIVE STRESS RESPONSE%PANTHER PATHWAY%P00046	36	-0.188919	-1.34438	0.135354	0.648999	1	3929	tags=47%, list=28%, signal=66%
GABA B RECEPTOR ACTIVATION%REACTOME%R-HSA-977444.1	29	-0.207823	-1.34418	0.112016	0.648711	1	10017	tags=93%, list=72%, signal=336%
POSITIVE REGULATION OF EXECUTION PHASE OF APOPTOSIS%GOBP%GO:1900119	11	-0.332584	-1.3441	0.146586	0.648112	1	2951	tags=55%, list=21%, signal=69%
HEPARAN SULFATE HEPARIN (HS-GAG) METABOLISM%REACTOME%R-HSA-1638091.1	45	-0.173957	-1.34362	0.132196	0.648551	1	7136	tags=69%, list=52%, signal=142%
CELLULAR COPPER ION HOMEOSTASIS%GOBP%GO:0006878	13	-0.307175	-1.34351	0.120724	0.648069	1	7465	tags=85%, list=54%, signal=184%
REGULATION OF ACTOMYOSIN STRUCTURE ORGANIZATION%GOBP%GO:0110020	71	-0.134667	-1.34292	0.126953	0.648734	1	3800	tags=41%, list=27%, signal=56%
CHOLESTEROL BIOSYNTHESIS%REACTOME DATABASE ID RELEASE 62%191273	21	-0.238836	-1.3425	0.145129	0.648956	1	8564	tags=86%, list=62%, signal=224%
NATURAL KILLER CELL ACTIVATION%GOBP%GO:0030101	20	-0.2559	-1.34203	0.144016	0.649392	1	7537	tags=80%, list=54%, signal=175%
LEUKOCYTE ACTIVATION INVOLVED IN IMMUNE RESPONSE%GOBP%GO:0002366	84	-0.125966	-1.34166	0.127745	0.649502	1	6342	tags=58%, list=46%, signal=107%
PID_ERBB2_ERBB3_PATHWAY%MSIGDB_C2%PID_ERBB2_ERBB3_PATHWAY	40	-0.177205	-1.34136	0.138554	0.649411	1	5860	tags=60%, list=42%, signal=104%
G BETA:GAMMA SIGNALLING THROUGH PI3KGAMMA%REACTOME%R-HSA-392451.2	32	-0.200209	-1.34093	0.150301	0.649682	1	6752	tags=69%, list=49%, signal=134%
BIOCARTA_BIOPEPTIDES_PATHWAY%MSIGDB_C2%BIOCARTA_BIOPEPTIDES_PATHWAY	33	-0.192054	-1.34066	0.134576	0.649616	1	9093	tags=85%, list=66%, signal=247%
PID_MTOR_4PATHWAY%MSIGDB_C2%PID_MTOR_4PATHWAY	62	-0.144788	-1.34031	0.110417	0.649715	1	10954	tags=94%, list=79%, signal=446%
NEGATIVE REGULATION OF CYTOKINE BIOSYNTHETIC PROCESS%GOBP%GO:0042036	18	-0.2706	-1.34025	0.154739	0.649071	1	3181	tags=50%, list=23%, signal=65%
INWARDLY RECTIFYING K+ CHANNELS%REACTOME DATABASE ID RELEASE 62%1296065	21	-0.242368	-1.33911	0.150685	0.651132	1	7197	tags=76%, list=52%, signal=158%
PID_HIF1_TFPATHWAY%MSIGDB_C2%PID_HIF1_TFPATHWAY	54	-0.155626	-1.33648	0.149515	0.656996	1	3238	tags=39%, list=23%, signal=51%
RESPONSE TO DEXAMETHASONE%GOBP%GO:0071548	16	-0.278241	-1.33646	0.143701	0.656245	1	5670	tags=69%, list=41%, signal=116%
CELL PROLIFERATION IN FOREBRAIN%GOBP%GO:0021846	26	-0.218987	-1.33629	0.157996	0.655833	1	9752	tags=92%, list=70%, signal=312%
POSITIVE REGULATION OF STRESS-ACTIVATED MAPK CASCADE%GOBP%GO:0032874	110	-0.108952	-1.33559	0.144033	0.65687	1	5048	tags=47%, list=36%, signal=74%
NEGATIVE REGULATION OF CANONICAL WNT SIGNALING PATHWAY%GOBP%GO:0090090	82	-0.125835	-1.33545	0.140167	0.656467	1	3671	tags=39%, list=27%, signal=53%
PIWI-INTERACTING RNA (PIRNA) BIOGENESIS%REACTOME%R-HSA-5601884.1	16	-0.270769	-1.33503	0.139147	0.656656	1	1448	tags=38%, list=10%, signal=42%
BIOCARTA_PYK2_PATHWAY%MSIGDB_C2%BIOCARTA_PYK2_PATHWAY	25	-0.229227	-1.33473	0.125	0.656631	1	10675	tags=100%, list=77%, signal=436%
ENTRY INTO CELL OF OTHER ORGANISM INVOLVED IN SYMBIOTIC INTERACTION%GOBP%GO:0051806	16	-0.274485	-1.33451	0.143984	0.656406	1	6587	tags=75%, list=48%, signal=143%
ALPHA6BETA4INTEGRIN%NETPATH%ALPHA6BETA4INTEGRIN	62	-0.141028	-1.33417	0.134146	0.656423	1	5648	tags=55%, list=41%, signal=92%
LYMPHOCYTE HOMEOSTASIS%GOBP%GO:0002260	43	-0.168075	-1.33341	0.148776	0.657541	1	5729	tags=58%, list=41%, signal=99%
HISTONE H3-K9 METHYLATION%GOBP%GO:0051567	11	-0.324952	-1.33326	0.140756	0.65712	1	540	tags=36%, list=4%, signal=38%
DEVELOPMENTAL GROWTH INVOLVED IN MORPHOGENESIS%GOBP%GO:0060560	103	-0.112676	-1.33311	0.165618	0.656709	1	10144	tags=84%, list=73%, signal=314%
ACTIVATION OF JUN KINASE ACTIVITY%GOBP%GO:0007257	26	-0.212681	-1.33216	0.143149	0.658234	1	5048	tags=58%, list=36%, signal=91%
CHROMOSOME CONDENSATION%GOBP%GO:0030261	15	-0.289585	-1.33209	0.134921	0.657605	1	7070	tags=80%, list=51%, signal=163%
NABA_SECRETED_FACTORS%MSIGDB_C2%NABA_SECRETED_FACTORS	102	-0.110642	-1.3309	0.138528	0.659836	1	5130	tags=48%, list=37%, signal=76%
REGULATION OF TRANSCRIPTION FROM RNA POLYMERASE II PROMOTER IN RESPONSE TO HYPOXIA%GOBP%GO:0061418	12	-0.318106	-1.32989	0.14135	0.661649	1	1369	tags=42%, list=10%, signal=46%
FGF SIGNALING PATHWAY%PATHWAY INTERACTION DATABASE NCI-NATURE CURATED DATA%FGF SIGNALING PATHWAY	37	-0.184841	-1.32956	0.133466	0.661662	1	4557	tags=51%, list=33%, signal=76%
REGULATION OF AMPA RECEPTOR ACTIVITY%GOBP%GO:2000311	22	-0.238029	-1.32951	0.149105	0.660989	1	7407	tags=77%, list=54%, signal=166%
ESTABLISHMENT OF PROTEIN LOCALIZATION TO POSTSYNAPTIC MEMBRANE%GOBP%GO:1903540	12	-0.316201	-1.3288	0.152893	0.662046	1	6009	tags=75%, list=43%, signal=132%
REGULATION OF TP53 ACTIVITY%REACTOME%R-HSA-5633007.2	129	-0.0993302	-1.32874	0.153689	0.661387	1	2287	tags=26%, list=17%, signal=31%
REGULATION OF CELLULAR CARBOHYDRATE METABOLIC PROCESS%GOBP%GO:0010675	102	-0.111433	-1.32851	0.138277	0.66117	1	6069	tags=55%, list=44%, signal=97%
SENESCENCE-ASSOCIATED SECRETORY PHENOTYPE (SASP)%REACTOME DATABASE ID RELEASE 62%2559582	45	-0.165827	-1.32847	0.142562	0.660494	1	6633	tags=64%, list=48%, signal=123%
NEGATIVE REGULATION OF RESPONSE TO CYTOKINE STIMULUS%GOBP%GO:0060761	30	-0.205669	-1.32838	0.141762	0.659919	1	4081	tags=50%, list=29%, signal=71%
RESPONSE TO ORGANOPHOSPHORUS%GOBP%GO:0046683	60	-0.144192	-1.32822	0.151751	0.659498	1	8856	tags=78%, list=64%, signal=217%
ATF-2 TRANSCRIPTION FACTOR NETWORK%PATHWAY INTERACTION DATABASE NCI-NATURE CURATED DATA%ATF-2 TRANSCRIPTION FACTOR NETWORK	45	-0.168601	-1.32804	0.126033	0.659154	1	5672	tags=58%, list=41%, signal=98%
CHROMATIN ASSEMBLY OR DISASSEMBLY%GOBP%GO:0006333	66	-0.135611	-1.32777	0.145492	0.65913	1	7570	tags=68%, list=55%, signal=150%
PID_PI3K_PLC_TRK_PATHWAY%MSIGDB_C2%PID_PI3K_PLC_TRK_PATHWAY	31	-0.200881	-1.32765	0.14664	0.658636	1	6603	tags=68%, list=48%, signal=129%
PID_FCER1_PATHWAY%MSIGDB_C2%PID_FCER1_PATHWAY	51	-0.156725	-1.32732	0.14862	0.658674	1	3539	tags=41%, list=26%, signal=55%
PROTEIN AUTOPHOSPHORYLATION%GOBP%GO:0046777	171	-0.0860171	-1.32696	0.124031	0.658829	1	5948	tags=51%, list=43%, signal=89%
NEGATIVE REGULATION OF CYTOKINE PRODUCTION%GOBP%GO:0001818	132	-0.0996475	-1.32649	0.124756	0.65925	1	5870	tags=52%, list=42%, signal=90%
REGULATION OF JNK CASCADE%GOBP%GO:0046328	132	-0.0988042	-1.32646	0.138716	0.65854	1	4833	tags=45%, list=35%, signal=68%
REGULATION OF SKELETAL MUSCLE TISSUE DEVELOPMENT%GOBP%GO:0048641	39	-0.177917	-1.32535	0.14257	0.660665	1	9257	tags=85%, list=67%, signal=255%
TRANSCRIPTION INITIATION FROM RNA POLYMERASE II PROMOTER%GOBP%GO:0006367	26	-0.216977	-1.32509	0.135524	0.660523	1	5521	tags=62%, list=40%, signal=102%
SIGNALING BY NOTCH1 HD DOMAIN MUTANTS IN CANCER%REACTOME DATABASE ID RELEASE 62%2691230	12	-0.314882	-1.32478	0.147002	0.660517	1	2567	tags=50%, list=19%, signal=61%
NEPHRON DEVELOPMENT%GOBP%GO:0072006	87	-0.121051	-1.32465	0.129225	0.660092	1	1677	tags=24%, list=12%, signal=27%
PROTEIN COMPLEX DISASSEMBLY%GOBP%GO:0043241	58	-0.148011	-1.32451	0.11499	0.659643	1	3211	tags=38%, list=23%, signal=49%
SA_PROGRAMMED_CELL_DEATH%MSIGDB_C2%SA_PROGRAMMED_CELL_DEATH	11	-0.333222	-1.32447	0.160643	0.658984	1	6717	tags=82%, list=49%, signal=159%
DRUG TRANSPORT%GOBP%GO:0015893	16	-0.268458	-1.32395	0.134021	0.659436	1	2345	tags=44%, list=17%, signal=53%
G ALPHA (12 13) SIGNALLING EVENTS%REACTOME%R-HSA-416482.3	68	-0.13598	-1.32387	0.150713	0.658882	1	6677	tags=62%, list=48%, signal=119%
NEUTROPHIL MIGRATION%GOBP%GO:1990266	27	-0.214155	-1.32322	0.127016	0.659778	1	6270	tags=67%, list=45%, signal=122%
REGULATION OF EPITHELIAL CELL APOPTOTIC PROCESS%GOBP%GO:1904035	53	-0.154462	-1.3232	0.136784	0.659029	1	2572	tags=34%, list=19%, signal=42%
PEPTIDYL-TYROSINE MODIFICATION%GOBP%GO:0018212	74	-0.130234	-1.32317	0.14	0.658345	1	2510	tags=31%, list=18%, signal=38%
PID_AP1_PATHWAY%MSIGDB_C2%PID_AP1_PATHWAY	48	-0.158663	-1.32291	0.138728	0.658222	1	3868	tags=44%, list=28%, signal=61%
POSITIVE REGULATION OF POTASSIUM ION TRANSMEMBRANE TRANSPORT%GOBP%GO:1901381	25	-0.224502	-1.32276	0.132937	0.657822	1	9633	tags=92%, list=70%, signal=302%
ACTIVATION OF GABAB RECEPTORS%REACTOME DATABASE ID RELEASE 62%991365	29	-0.207823	-1.32236	0.1375	0.658041	1	10017	tags=93%, list=72%, signal=336%
CONSTITUTIVE SIGNALING BY NOTCH1 HD DOMAIN MUTANTS%REACTOME DATABASE ID RELEASE 62%2691232	12	-0.314882	-1.32236	0.14053	0.657268	1	2567	tags=50%, list=19%, signal=61%
REGULATION OF B CELL APOPTOTIC PROCESS%GOBP%GO:0002902	13	-0.305044	-1.32226	0.128599	0.656723	1	2171	tags=46%, list=16%, signal=55%
ENTRY INTO HOST%GOBP%GO:0044409	16	-0.274485	-1.32213	0.145709	0.656265	1	6587	tags=75%, list=48%, signal=143%
PID_ERBB1_RECEPTOR_PROXIMAL_PATHWAY%MSIGDB_C2%PID_ERBB1_RECEPTOR_PROXIMAL_PATHWAY	35	-0.188566	-1.32191	0.138554	0.656079	1	8075	tags=77%, list=58%, signal=185%
GLIAL CELL DIFFERENTIATION%GOBP%GO:0010001	134	-0.0983287	-1.32161	0.150198	0.656084	1	5677	tags=51%, list=41%, signal=85%
PEPTIDYL-THREONINE PHOSPHORYLATION%GOBP%GO:0018107	63	-0.141215	-1.32136	0.140115	0.655926	1	2669	tags=33%, list=19%, signal=41%
POSITIVE REGULATION OF PROTEASOMAL UBIQUITIN-DEPENDENT PROTEIN CATABOLIC PROCESS%GOBP%GO:0032436	71	-0.132187	-1.32111	0.143149	0.655774	1	910	tags=20%, list=7%, signal=21%
HEART TRABECULA MORPHOGENESIS%GOBP%GO:0061384	30	-0.204231	-1.32081	0.140873	0.655745	1	10560	tags=97%, list=76%, signal=407%
NOTCH%IOB%NOTCH	73	-0.130436	-1.31983	0.142857	0.657515	1	1618	tags=25%, list=12%, signal=28%
DNA-TEMPLATED TRANSCRIPTIONAL PREINITIATION COMPLEX ASSEMBLY%GOBP%GO:0070897	10	-0.340532	-1.31926	0.152174	0.658177	1	7748	tags=90%, list=56%, signal=204%
NEGATIVE REGULATION OF PROTEIN SERINE/THREONINE KINASE ACTIVITY%GOBP%GO:0071901	87	-0.122256	-1.31883	0.127273	0.658473	1	6115	tags=56%, list=44%, signal=100%
ST_GRANULE_CELL_SURVIVAL_PATHWAY%MSIGDB_C2%ST_GRANULE_CELL_SURVIVAL_PATHWAY	23	-0.230166	-1.31789	0.140873	0.660082	1	9458	tags=91%, list=68%, signal=288%
REGULATION OF CELL CYCLE G2/M PHASE TRANSITION%GOBP%GO:1902749	59	-0.144911	-1.31765	0.145068	0.659908	1	5980	tags=58%, list=43%, signal=101%
REGULATION OF NMDA RECEPTOR ACTIVITY%GOBP%GO:2000310	16	-0.273974	-1.31765	0.150743	0.659144	1	5729	tags=69%, list=41%, signal=117%
POSITIVE REGULATION OF KIDNEY DEVELOPMENT%GOBP%GO:0090184	27	-0.214152	-1.31761	0.148077	0.658478	1	2169	tags=37%, list=16%, signal=44%
REGULATION OF COFACTOR METABOLIC PROCESS%GOBP%GO:0051193	40	-0.174332	-1.31717	0.163424	0.658882	1	10744	tags=95%, list=78%, signal=423%
REGULATION OF TNFR1 SIGNALING%REACTOME DATABASE ID RELEASE 62%5357905	26	-0.216927	-1.31697	0.135081	0.658632	1	4457	tags=54%, list=32%, signal=79%
PEPTIDYL-TYROSINE PHOSPHORYLATION%GOBP%GO:0018108	71	-0.137091	-1.31654	0.145228	0.658979	1	5911	tags=56%, list=43%, signal=98%
MATURE B CELL DIFFERENTIATION INVOLVED IN IMMUNE RESPONSE%GOBP%GO:0002313	14	-0.289687	-1.31639	0.169811	0.658569	1	2916	tags=50%, list=21%, signal=63%
CELLULAR RESPIRATION%GOBP%GO:0045333	103	-0.109998	-1.31534	0.140449	0.660628	1	8837	tags=75%, list=64%, signal=205%
REGULATION OF CHOLESTEROL HOMEOSTASIS%GOBP%GO:2000188	10	-0.335963	-1.31523	0.159223	0.66013	1	5043	tags=70%, list=36%, signal=110%
REGULATION OF TP53 DEGRADATION%REACTOME DATABASE ID RELEASE 62%6804757	29	-0.203429	-1.31513	0.144	0.659691	1	1964	tags=34%, list=14%, signal=40%
NEUROTRANSMITTER RECEPTOR TRANSPORT TO POSTSYNAPTIC MEMBRANE%GOBP%GO:0098969	12	-0.316201	-1.31429	0.146881	0.661032	1	6009	tags=75%, list=43%, signal=132%
FILOPODIUM ASSEMBLY%GOBP%GO:0046847	15	-0.282352	-1.31266	0.143149	0.664441	1	7170	tags=80%, list=52%, signal=166%
VIRAL ENTRY INTO HOST CELL%GOBP%GO:0046718	16	-0.274485	-1.3123	0.159681	0.664638	1	6587	tags=75%, list=48%, signal=143%
PID_ATF2_PATHWAY%MSIGDB_C2%PID_ATF2_PATHWAY	45	-0.168601	-1.31179	0.162741	0.665194	1	5672	tags=58%, list=41%, signal=98%
GLYCOSPHINGOLIPID METABOLISM%REACTOME%R-HSA-1660662.4	35	-0.187504	-1.31135	0.16129	0.665651	1	4926	tags=54%, list=36%, signal=84%
BIOCARTA_GSK3_PATHWAY%MSIGDB_C2%BIOCARTA_GSK3_PATHWAY	23	-0.228436	-1.3113	0.156942	0.664988	1	6473	tags=70%, list=47%, signal=130%
ALCOHOL CATABOLIC PROCESS%GOBP%GO:0046164	22	-0.230897	-1.31043	0.158301	0.666503	1	4989	tags=59%, list=36%, signal=92%
PURINE NUCLEOSIDE MONOPHOSPHATE BIOSYNTHETIC PROCESS%GOBP%GO:0009127	37	-0.183155	-1.31039	0.156504	0.665867	1	7947	tags=76%, list=57%, signal=177%
NEGATIVE REGULATION OF WNT SIGNALING PATHWAY%GOBP%GO:0030178	104	-0.110677	-1.31034	0.156823	0.665231	1	3671	tags=38%, list=27%, signal=51%
VIRAL TRANSLATION%GOBP%GO:0019081	13	-0.300299	-1.31005	0.153535	0.665286	1	4366	tags=62%, list=32%, signal=90%
CHAPERONIN-MEDIATED PROTEIN FOLDING%REACTOME%R-HSA-390466.3	73	-0.12896	-1.30983	0.163743	0.665035	1	6568	tags=60%, list=47%, signal=114%
NEUROTROPHIN TRK RECEPTOR SIGNALING PATHWAY%GOBP%GO:0048011	14	-0.280083	-1.30911	0.159274	0.666121	1	7992	tags=86%, list=58%, signal=203%
RAF-INDEPENDENT MAPK1 3 ACTIVATION%REACTOME%R-HSA-112409.2	18	-0.255235	-1.30841	0.174349	0.667192	1	8776	tags=89%, list=63%, signal=243%
CELL GROWTH%GOBP%GO:0016049	113	-0.105243	-1.30823	0.153209	0.666867	1	9825	tags=81%, list=71%, signal=278%
MONOSACCHARIDE CATABOLIC PROCESS%GOBP%GO:0046365	21	-0.241624	-1.30813	0.155102	0.666343	1	5230	tags=62%, list=38%, signal=99%
STEROL BIOSYNTHETIC PROCESS%GOBP%GO:0016126	21	-0.238836	-1.30788	0.144928	0.66627	1	8564	tags=86%, list=62%, signal=224%
POSITIVE REGULATION OF CATECHOLAMINE SECRETION%GOBP%GO:0033605	15	-0.273003	-1.30786	0.144269	0.665572	1	8222	tags=87%, list=59%, signal=213%
VASCULAR ENDOTHELIAL GROWTH FACTOR SIGNALING PATHWAY%GOBP%GO:0038084	12	-0.310296	-1.3078	0.153846	0.664981	1	1477	tags=42%, list=11%, signal=47%
SIRT1 NEGATIVELY REGULATES RRNA EXPRESSION%REACTOME DATABASE ID RELEASE 62%427359	15	-0.277419	-1.30725	0.15275	0.665601	1	4470	tags=60%, list=32%, signal=89%
FACE MORPHOGENESIS%GOBP%GO:0060325	32	-0.198684	-1.30713	0.158513	0.665189	1	5908	tags=63%, list=43%, signal=109%
ESTABLISHMENT OF EPITHELIAL CELL POLARITY%GOBP%GO:0090162	25	-0.21546	-1.30615	0.161034	0.666939	1	8097	tags=80%, list=59%, signal=192%
HALLMARK_E2F_TARGETS%MSIGDB_C2%HALLMARK_E2F_TARGETS	161	-0.0910564	-1.30578	0.153689	0.667099	1	10791	tags=87%, list=78%, signal=390%
CERAMIDE CATABOLIC PROCESS%GOBP%GO:0046514	11	-0.316538	-1.30538	0.148936	0.667383	1	8206	tags=91%, list=59%, signal=223%
DOWNSTREAM SIGNAL TRANSDUCTION%REACTOME%R-HSA-186763.2	26	-0.212706	-1.30529	0.150101	0.666863	1	5580	tags=62%, list=40%, signal=103%
AP-1 TRANSCRIPTION FACTOR NETWORK%PATHWAY INTERACTION DATABASE NCI-NATURE CURATED DATA%AP-1 TRANSCRIPTION FACTOR NETWORK	48	-0.158663	-1.30457	0.160321	0.668068	1	3868	tags=44%, list=28%, signal=61%
CHOLESTEROL BIOSYNTHETIC PROCESS%GOBP%GO:0006695	17	-0.264008	-1.30454	0.153242	0.667406	1	8564	tags=88%, list=62%, signal=231%
REGULATION OF G2/M TRANSITION OF MITOTIC CELL CYCLE%GOBP%GO:0010389	55	-0.150439	-1.30379	0.167742	0.668652	1	5980	tags=58%, list=43%, signal=102%
REGULATION OF TP53 ACTIVITY THROUGH PHOSPHORYLATION%REACTOME%R-HSA-6804756.1	71	-0.129451	-1.30373	0.154717	0.668043	1	3287	tags=37%, list=24%, signal=48%
LEUKOCYTE HOMEOSTASIS%GOBP%GO:0001776	54	-0.14497	-1.30367	0.152439	0.667457	1	6717	tags=63%, list=49%, signal=122%
ENTRY INTO OTHER ORGANISM INVOLVED IN SYMBIOTIC INTERACTION%GOBP%GO:0051828	16	-0.274485	-1.30318	0.162272	0.668	1	6587	tags=75%, list=48%, signal=143%
SYNAPSIS%GOBP%GO:0007129	17	-0.259736	-1.30307	0.161616	0.667552	1	3738	tags=53%, list=27%, signal=72%
NEUROTRANSMITTER TRANSPORT%GOBP%GO:0006836	87	-0.120194	-1.30281	0.143137	0.667446	1	7257	tags=64%, list=52%, signal=134%
REGULATION OF PEPTIDYL-TYROSINE PHOSPHORYLATION%GOBP%GO:0050730	169	-0.0851557	-1.30212	0.152805	0.668483	1	5962	tags=51%, list=43%, signal=89%
NEGATIVE REGULATION OF EPIDERMAL GROWTH FACTOR RECEPTOR SIGNALING PATHWAY%GOBP%GO:0042059	20	-0.23897	-1.30186	0.151277	0.668432	1	7771	tags=80%, list=56%, signal=182%
SA_REG_CASCADE_OF_CYCLIN_EXPR%MSIGDB_C2%SA_REG_CASCADE_OF_CYCLIN_EXPR	10	-0.331704	-1.30181	0.179704	0.667819	1	6486	tags=80%, list=47%, signal=150%
CELLULAR MODIFIED AMINO ACID CATABOLIC PROCESS%GOBP%GO:0042219	11	-0.317531	-1.30103	0.133891	0.669183	1	6934	tags=82%, list=50%, signal=164%
BIOCARTA_IL2RB_PATHWAY%MSIGDB_C2%BIOCARTA_IL2RB_PATHWAY	29	-0.20272	-1.30085	0.175141	0.668899	1	5792	tags=62%, list=42%, signal=107%
PROSTACYCLIN SIGNALLING THROUGH PROSTACYCLIN RECEPTOR%REACTOME DATABASE ID RELEASE 62%392851	11	-0.322704	-1.30051	0.17126	0.669035	1	9379	tags=100%, list=68%, signal=310%
POSITIVE REGULATION OF ACTIN CYTOSKELETON REORGANIZATION%GOBP%GO:2000251	14	-0.292022	-1.2998	0.169422	0.67014	1	4861	tags=64%, list=35%, signal=99%
POSITIVE REGULATION OF PROTEIN CATABOLIC PROCESS%GOBP%GO:0045732	168	-0.0845762	-1.29924	0.162602	0.670873	1	2552	tags=27%, list=18%, signal=32%
REGULATION OF RESPONSE TO REACTIVE OXYGEN SPECIES%GOBP%GO:1901031	30	-0.196527	-1.29897	0.155009	0.670831	1	5130	tags=57%, list=37%, signal=90%
REGULATION OF PROTEIN DEPOLYMERIZATION%GOBP%GO:1901879	50	-0.156689	-1.29861	0.167677	0.671006	1	10297	tags=90%, list=74%, signal=350%
BIOCARTA_BCELLSURVIVAL_PATHWAY%MSIGDB_C2%BIOCARTA_BCELLSURVIVAL_PATHWAY	15	-0.28037	-1.29856	0.152401	0.670405	1	1661	tags=40%, list=12%, signal=45%
SOMATIC STEM CELL POPULATION MAINTENANCE%GOBP%GO:0035019	35	-0.185588	-1.29846	0.185484	0.669914	1	4557	tags=51%, list=33%, signal=76%
POSITIVE REGULATION OF SYNAPTIC TRANSMISSION%GOBP%GO:0050806	136	-0.097855	-1.29844	0.173554	0.669252	1	10669	tags=87%, list=77%, signal=375%
REGULATION OF GENE EXPRESSION, EPIGENETIC%GOBP%GO:0040029	129	-0.100109	-1.29811	0.174	0.6694	1	8714	tags=73%, list=63%, signal=195%
MONONUCLEAR CELL PROLIFERATION%GOBP%GO:0032943	47	-0.161924	-1.29741	0.167728	0.670465	1	9547	tags=85%, list=69%, signal=273%
BIOCARTA_ARENRF2_PATHWAY%MSIGDB_C2%BIOCARTA_ARENRF2_PATHWAY	11	-0.315934	-1.29716	0.179245	0.670363	1	1923	tags=45%, list=14%, signal=53%
RNA SPLICING%GOBP%GO:0008380	180	-0.0830999	-1.29676	0.170683	0.67064	1	8170	tags=67%, list=59%, signal=162%
POSITIVE REGULATION OF MITOTIC NUCLEAR DIVISION%GOBP%GO:0045840	32	-0.193388	-1.29659	0.158537	0.670415	1	4251	tags=50%, list=31%, signal=72%
POSITIVE REGULATION OF HISTONE MODIFICATION%GOBP%GO:0031058	75	-0.127749	-1.2964	0.177778	0.670204	1	4517	tags=45%, list=33%, signal=67%
METANEPHRIC EPITHELIUM DEVELOPMENT%GOBP%GO:0072207	11	-0.317439	-1.29629	0.170732	0.669764	1	5677	tags=73%, list=41%, signal=123%
NEURAL TUBE FORMATION%GOBP%GO:0001841	103	-0.107912	-1.29595	0.146293	0.669907	1	2953	tags=32%, list=21%, signal=40%
MUSCLE TISSUE MORPHOGENESIS%GOBP%GO:0060415	52	-0.153235	-1.29579	0.162745	0.669594	1	10132	tags=88%, list=73%, signal=329%
CHONDROITIN SULFATE BIOSYNTHESIS%REACTOME%R-HSA-2022870.1	16	-0.272722	-1.29409	0.162376	0.673118	1	1421	tags=38%, list=10%, signal=42%
PID_IL2_1PATHWAY%MSIGDB_C2%PID_IL2_1PATHWAY	46	-0.160829	-1.294	0.164	0.672602	1	7110	tags=67%, list=51%, signal=138%
MATURATION OF LSU-RRNA FROM TRICISTRONIC RRNA TRANSCRIPT (SSU-RRNA, 5.8S RRNA, LSU-RRNA)%GOBP%GO:0000463	11	-0.312358	-1.29383	0.154639	0.672314	1	4489	tags=64%, list=32%, signal=94%
PINK PARKIN MEDIATED MITOPHAGY%REACTOME DATABASE ID RELEASE 62%5205685	16	-0.271288	-1.29381	0.168986	0.671642	1	4036	tags=56%, list=29%, signal=79%
TRK RECEPTOR SIGNALING MEDIATED BY PI3K AND PLC-GAMMA%PATHWAY INTERACTION DATABASE NCI-NATURE CURATED DATA%TRK RECEPTOR SIGNALING MEDIATED BY PI3K AND PLC-GAMMA	31	-0.200881	-1.29375	0.169884	0.671109	1	6603	tags=68%, list=48%, signal=129%
SEX DIFFERENTIATION%GOBP%GO:0007548	156	-0.0913113	-1.2932	0.16632	0.67178	1	2744	tags=29%, list=20%, signal=36%
RESPIRATORY ELECTRON TRANSPORT CHAIN%GOBP%GO:0022904	57	-0.148026	-1.29243	0.16381	0.67307	1	5731	tags=56%, list=41%, signal=95%
SKELETAL MUSCLE TISSUE DEVELOPMENT%GOBP%GO:0007519	87	-0.120201	-1.29214	0.174757	0.673043	1	7416	tags=66%, list=54%, signal=140%
ELECTRON TRANSPORT CHAIN%GOBP%GO:0022900	57	-0.148026	-1.29146	0.161572	0.674088	1	5731	tags=56%, list=41%, signal=95%
VOCALIZATION BEHAVIOR%GOBP%GO:0071625	13	-0.293051	-1.29124	0.157371	0.673914	1	8725	tags=92%, list=63%, signal=249%
REGULATION OF TOLL-LIKE RECEPTOR 4 SIGNALING PATHWAY%GOBP%GO:0034143	11	-0.319115	-1.29123	0.153061	0.673227	1	1879	tags=45%, list=14%, signal=53%
CELLULAR RESPONSE TO ANTIBIOTIC%GOBP%GO:0071236	10	-0.331849	-1.2907	0.166008	0.673769	1	6484	tags=80%, list=47%, signal=150%
REGULATION OF ACTION POTENTIAL%GOBP%GO:0098900	40	-0.169897	-1.29023	0.154	0.674249	1	8037	tags=75%, list=58%, signal=178%
BIOCARTA_P53HYPOXIA_PATHWAY%MSIGDB_C2%BIOCARTA_P53HYPOXIA_PATHWAY	21	-0.234853	-1.29021	0.17004	0.673587	1	1369	tags=33%, list=10%, signal=37%
REGULATION OF CELLULAR PROTEIN CATABOLIC PROCESS%GOBP%GO:1903362	192	-0.0801104	-1.29011	0.174089	0.673112	1	2512	tags=26%, list=18%, signal=31%
REGULATION OF DEVELOPMENTAL PIGMENTATION%GOBP%GO:0048070	15	-0.273244	-1.28959	0.157588	0.673704	1	3605	tags=53%, list=26%, signal=72%
REGULATION OF COENZYME METABOLIC PROCESS%GOBP%GO:0051196	39	-0.173033	-1.2895	0.191489	0.673204	1	10744	tags=95%, list=78%, signal=423%
G2 DNA DAMAGE CHECKPOINT%GOBP%GO:0031572	28	-0.203465	-1.28937	0.176817	0.672808	1	5594	tags=61%, list=40%, signal=102%
PROTEOGLYCAN BIOSYNTHETIC PROCESS%GOBP%GO:0030166	34	-0.180601	-1.28895	0.159274	0.673232	1	9313	tags=85%, list=67%, signal=260%
REGULATION OF CYTOKINE PRODUCTION INVOLVED IN INFLAMMATORY RESPONSE%GOBP%GO:1900015	17	-0.26051	-1.28873	0.173116	0.67312	1	6984	tags=76%, list=50%, signal=154%
FOREBRAIN NEURON FATE COMMITMENT%GOBP%GO:0021877	11	-0.325827	-1.28872	0.188406	0.672421	1	5561	tags=73%, list=40%, signal=121%
NUCLEOTIDE-LIKE (PURINERGIC) RECEPTORS%REACTOME DATABASE ID RELEASE 62%418038	12	-0.319178	-1.28869	0.171779	0.671781	1	3661	tags=58%, list=26%, signal=79%
COCHLEA MORPHOGENESIS%GOBP%GO:0090103	18	-0.254254	-1.28838	0.164683	0.671811	1	2638	tags=44%, list=19%, signal=55%
POSITIVE REGULATION OF STRESS-ACTIVATED PROTEIN KINASE SIGNALING CASCADE%GOBP%GO:0070304	111	-0.104667	-1.2881	0.143701	0.671819	1	5048	tags=47%, list=36%, signal=73%
GLOMERULAR EPITHELIUM DEVELOPMENT%GOBP%GO:0072010	13	-0.293596	-1.28804	0.162	0.671258	1	3394	tags=54%, list=25%, signal=71%
BIOCARTA_CHEMICAL_PATHWAY%MSIGDB_C2%BIOCARTA_CHEMICAL_PATHWAY	21	-0.233847	-1.28796	0.170588	0.670755	1	2042	tags=38%, list=15%, signal=45%
REGULATION OF CELLULAR CARBOHYDRATE CATABOLIC PROCESS%GOBP%GO:0043471	11	-0.324565	-1.28641	0.194779	0.673959	1	8095	tags=91%, list=58%, signal=219%
REGULATION OF CARBOHYDRATE CATABOLIC PROCESS%GOBP%GO:0043470	37	-0.181095	-1.2864	0.176587	0.673288	1	10594	tags=95%, list=77%, signal=402%
NEGATIVE REGULATION OF STEROID METABOLIC PROCESS%GOBP%GO:0045939	15	-0.273475	-1.28615	0.170588	0.673195	1	6370	tags=73%, list=46%, signal=136%
ACTIVATION OF CYSTEINE-TYPE ENDOPEPTIDASE ACTIVITY INVOLVED IN APOPTOTIC PROCESS%GOBP%GO:0006919	52	-0.151532	-1.28581	0.173038	0.673347	1	10954	tags=94%, list=79%, signal=450%
SECONDARY ALCOHOL BIOSYNTHETIC PROCESS%GOBP%GO:1902653	17	-0.264008	-1.28578	0.150713	0.672684	1	8564	tags=88%, list=62%, signal=231%
CARDIAC CHAMBER MORPHOGENESIS%GOBP%GO:0003206	96	-0.114843	-1.28517	0.209016	0.673553	1	10245	tags=85%, list=74%, signal=326%
EPIBOLY INVOLVED IN WOUND HEALING%GOBP%GO:0090505	16	-0.265656	-1.28486	0.180293	0.673613	1	5844	tags=69%, list=42%, signal=119%
GLIOGENESIS%GOBP%GO:0042063	172	-0.0851583	-1.28451	0.153846	0.67381	1	5677	tags=49%, list=41%, signal=83%
CARDIAC CHAMBER DEVELOPMENT%GOBP%GO:0003205	134	-0.0935125	-1.28448	0.159449	0.673188	1	8222	tags=69%, list=59%, signal=167%
POSITIVE REGULATION OF TRANSMEMBRANE TRANSPORT%GOBP%GO:0034764	111	-0.104959	-1.28444	0.176591	0.672595	1	6665	tags=59%, list=48%, signal=112%
ANTIMICROBIAL HUMORAL RESPONSE%GOBP%GO:0019730	14	-0.279004	-1.28418	0.17782	0.672519	1	5041	tags=64%, list=36%, signal=101%
POSITIVE REGULATION OF TRANSLATION%GOBP%GO:0045727	90	-0.115372	-1.28366	0.150476	0.673219	1	11179	tags=92%, list=81%, signal=476%
BIOCARTA_EPO_PATHWAY%MSIGDB_C2%BIOCARTA_EPO_PATHWAY	17	-0.261353	-1.28359	0.188525	0.672672	1	5344	tags=65%, list=39%, signal=105%
GLYCOSAMINOGLYCAN METABOLISM%REACTOME%R-HSA-1630316.2	93	-0.11189	-1.28358	0.162218	0.671991	1	9476	tags=80%, list=68%, signal=251%
PURINE RIBONUCLEOSIDE MONOPHOSPHATE BIOSYNTHETIC PROCESS%GOBP%GO:0009168	37	-0.183155	-1.2821	0.153535	0.67506	1	7947	tags=76%, list=57%, signal=177%
REGULATION OF HISTONE H3-K4 METHYLATION%GOBP%GO:0051569	20	-0.23079	-1.28108	0.179884	0.67687	1	7192	tags=75%, list=52%, signal=156%
REGULATION OF PHOSPHOLIPASE ACTIVITY%GOBP%GO:0010517	33	-0.190443	-1.28082	0.172745	0.676836	1	4921	tags=55%, list=36%, signal=84%
POSITIVE REGULATION OF RELEASE OF CYTOCHROME C FROM MITOCHONDRIA%GOBP%GO:0090200	22	-0.227549	-1.28052	0.165644	0.6769	1	3777	tags=50%, list=27%, signal=69%
REGULATION OF CYCLIN-DEPENDENT PROTEIN KINASE ACTIVITY%GOBP%GO:1904029	53	-0.150412	-1.28041	0.161479	0.6765	1	8112	tags=74%, list=59%, signal=177%
DNA SYNTHESIS INVOLVED IN DNA REPAIR%GOBP%GO:0000731	15	-0.269753	-1.27982	0.183953	0.677218	1	4576	tags=60%, list=33%, signal=90%
REGULATION OF SMOOTH MUSCLE CELL MIGRATION%GOBP%GO:0014910	65	-0.136312	-1.27982	0.169811	0.676528	1	2169	tags=29%, list=16%, signal=34%
CGMP BIOSYNTHETIC PROCESS%GOBP%GO:0006182	13	-0.297512	-1.27926	0.168986	0.677309	1	9728	tags=100%, list=70%, signal=336%
GLYCOLIPID CATABOLIC PROCESS%GOBP%GO:0019377	11	-0.316538	-1.27919	0.179435	0.67679	1	8206	tags=91%, list=59%, signal=223%
PLATELET MORPHOGENESIS%GOBP%GO:0036344	15	-0.272896	-1.27877	0.178218	0.677177	1	6378	tags=73%, list=46%, signal=136%
METANEPHROS DEVELOPMENT%GOBP%GO:0001656	46	-0.162058	-1.27842	0.173554	0.677387	1	1677	tags=28%, list=12%, signal=32%
PROTEIN-DNA COMPLEX SUBUNIT ORGANIZATION%GOBP%GO:0071824	91	-0.113232	-1.27834	0.169625	0.676877	1	7570	tags=66%, list=55%, signal=145%
REGULATION OF CELLULAR AMINE METABOLIC PROCESS%GOBP%GO:0033238	29	-0.202103	-1.27828	0.166667	0.676339	1	10096	tags=93%, list=73%, signal=343%
OLIGODENDROCYTE DIFFERENTIATION%GOBP%GO:0048709	54	-0.146039	-1.27791	0.184805	0.676605	1	5677	tags=56%, list=41%, signal=94%
NEGATIVE REGULATION OF ORGANELLE ASSEMBLY%GOBP%GO:1902116	26	-0.209374	-1.27782	0.177645	0.676136	1	4029	tags=50%, list=29%, signal=70%
POSITIVE REGULATION OF STEROL TRANSPORT%GOBP%GO:0032373	17	-0.251213	-1.2766	0.20404	0.678605	1	4670	tags=59%, list=34%, signal=89%
BIOCARTA_CD40_PATHWAY%MSIGDB_C2%BIOCARTA_CD40_PATHWAY	13	-0.29423	-1.27658	0.1875	0.677985	1	7644	tags=85%, list=55%, signal=189%
ANTIGEN ACTIVATES B CELL RECEPTOR (BCR) LEADING TO GENERATION OF SECOND MESSENGERS%REACTOME DATABASE ID RELEASE 62%983695	27	-0.20738	-1.27651	0.173996	0.6775	1	9952	tags=93%, list=72%, signal=329%
NEGATIVE REGULATION OF STEROID BIOSYNTHETIC PROCESS%GOBP%GO:0010894	15	-0.273475	-1.27559	0.177062	0.679202	1	6370	tags=73%, list=46%, signal=136%
CELLULAR RESPONSE TO STEROID HORMONE STIMULUS%GOBP%GO:0071383	70	-0.127623	-1.27394	0.169492	0.682728	1	5164	tags=50%, list=37%, signal=79%
CELLULAR KETONE METABOLIC PROCESS%GOBP%GO:0042180	34	-0.185592	-1.27373	0.176471	0.682501	1	8837	tags=82%, list=64%, signal=227%
OSTEOCLAST DIFFERENTIATION%GOBP%GO:0030316	30	-0.188108	-1.27339	0.183333	0.682638	1	6169	tags=63%, list=45%, signal=114%
POSITIVE REGULATION OF PHOSPHOLIPID METABOLIC PROCESS%GOBP%GO:1903727	33	-0.186425	-1.2724	0.18125	0.684512	1	10429	tags=94%, list=75%, signal=380%
POSITIVE REGULATION OF MITOCHONDRION ORGANIZATION%GOBP%GO:0010822	118	-0.0999819	-1.27234	0.180915	0.683991	1	3790	tags=37%, list=27%, signal=51%
REGULATION OF TP53 EXPRESSION AND DEGRADATION%REACTOME%R-HSA-6806003.1	29	-0.203429	-1.27221	0.18591	0.683662	1	1964	tags=34%, list=14%, signal=40%
MONOAMINE TRANSPORT%GOBP%GO:0015844	14	-0.276059	-1.27161	0.196281	0.684534	1	7059	tags=79%, list=51%, signal=160%
REGULATION OF OXIDATIVE STRESS-INDUCED CELL DEATH%GOBP%GO:1903201	56	-0.142868	-1.27161	0.156942	0.683849	1	7918	tags=71%, list=57%, signal=166%
CHOLESTEROL BIOSYNTHESIS I%HUMANCYC%PWY66-341	12	-0.298256	-1.27089	0.17757	0.684961	1	8564	tags=92%, list=62%, signal=240%
NEGATIVE REGULATION OF RNA CATABOLIC PROCESS%GOBP%GO:1902369	43	-0.163682	-1.2708	0.173913	0.68448	1	1927	tags=30%, list=14%, signal=35%
AORTA DEVELOPMENT%GOBP%GO:0035904	43	-0.164894	-1.26968	0.174168	0.686671	1	5451	tags=56%, list=39%, signal=92%
NEGATIVE REGULATION OF TUMOR NECROSIS FACTOR SUPERFAMILY CYTOKINE PRODUCTION%GOBP%GO:1903556	25	-0.209748	-1.26965	0.177189	0.686048	1	6515	tags=68%, list=47%, signal=128%
NEGATIVE REGULATION OF NEURAL PRECURSOR CELL PROLIFERATION%GOBP%GO:2000178	21	-0.234853	-1.26894	0.187123	0.687191	1	1369	tags=33%, list=10%, signal=37%
PARADOXICAL ACTIVATION OF RAF SIGNALING BY KINASE INACTIVE BRAF%REACTOME%R-HSA-6802955.1	31	-0.189297	-1.26882	0.188679	0.686824	1	5870	tags=61%, list=42%, signal=106%
REGULATION OF B CELL ACTIVATION%GOBP%GO:0050864	80	-0.120744	-1.26861	0.184805	0.686652	1	6125	tags=56%, list=44%, signal=100%
DEOXYRIBONUCLEOTIDE BIOSYNTHETIC PROCESS%GOBP%GO:0009263	11	-0.320095	-1.26855	0.164969	0.686092	1	4382	tags=64%, list=32%, signal=93%
MTOR SIGNALING PATHWAY%PATHWAY INTERACTION DATABASE NCI-NATURE CURATED DATA%MTOR SIGNALING PATHWAY	59	-0.141462	-1.26819	0.179842	0.686314	1	10954	tags=93%, list=79%, signal=445%
PEPTIDYL-THREONINE MODIFICATION%GOBP%GO:0018210	68	-0.131414	-1.26792	0.173077	0.686351	1	2669	tags=32%, list=19%, signal=40%
G1 S DNA DAMAGE CHECKPOINTS%REACTOME DATABASE ID RELEASE 62%69615	56	-0.143036	-1.26783	0.178846	0.685897	1	8410	tags=75%, list=61%, signal=190%
NUCLEOBASE-CONTAINING COMPOUND CATABOLIC PROCESS%GOBP%GO:0034655	172	-0.0859813	-1.26543	0.196262	0.691429	1	9126	tags=74%, list=66%, signal=216%
GMCSF-MEDIATED SIGNALING EVENTS%PATHWAY INTERACTION DATABASE NCI-NATURE CURATED DATA%GMCSF-MEDIATED SIGNALING EVENTS	31	-0.194945	-1.26495	0.183594	0.691942	1	5792	tags=61%, list=42%, signal=105%
DISEASES ASSOCIATED WITH GLYCOSAMINOGLYCAN METABOLISM%REACTOME%R-HSA-3560782.2	20	-0.234842	-1.26339	0.195219	0.695245	1	7136	tags=75%, list=52%, signal=155%
TCR SIGNALING IN NAIVE CD4+ T CELLS%PATHWAY INTERACTION DATABASE NCI-NATURE CURATED DATA%TCR SIGNALING IN NAIVE CD4+ T CELLS	49	-0.153202	-1.26291	0.179012	0.6958	1	7492	tags=69%, list=54%, signal=151%
RNA STABILIZATION%GOBP%GO:0043489	35	-0.175578	-1.26289	0.180556	0.695148	1	1927	tags=31%, list=14%, signal=36%
REGULATION OF GONAD DEVELOPMENT%GOBP%GO:1905939	11	-0.314474	-1.26228	0.197239	0.696057	1	5718	tags=73%, list=41%, signal=124%
MUSCLE ORGAN MORPHOGENESIS%GOBP%GO:0048644	54	-0.146904	-1.26141	0.168605	0.697576	1	11304	tags=96%, list=82%, signal=523%
NUCLEOSIDE MONOPHOSPHATE CATABOLIC PROCESS%GOBP%GO:0009125	10	-0.324416	-1.26114	0.196687	0.697585	1	9355	tags=100%, list=68%, signal=308%
POSITIVE REGULATION OF BLOOD CIRCULATION%GOBP%GO:1903524	49	-0.153397	-1.26109	0.191919	0.697043	1	10314	tags=90%, list=75%, signal=351%
PID_CXCR3_PATHWAY%MSIGDB_C2%PID_CXCR3_PATHWAY	35	-0.179615	-1.26079	0.181818	0.697116	1	4244	tags=49%, list=31%, signal=70%
POSITIVE REGULATION OF CALCIUM ION TRANSPORT%GOBP%GO:0051928	76	-0.123987	-1.26028	0.195072	0.697801	1	7036	tags=63%, list=51%, signal=128%
MITOCHONDRIAL TRANSPORT%GOBP%GO:0006839	154	-0.0854712	-1.26022	0.179167	0.697273	1	4044	tags=38%, list=29%, signal=53%
TAT-MEDIATED HIV ELONGATION ARREST AND RECOVERY%REACTOME DATABASE ID RELEASE 62%167243	26	-0.20353	-1.26016	0.179487	0.696714	1	1448	tags=31%, list=10%, signal=34%
WOUND HEALING, SPREADING OF CELLS%GOBP%GO:0044319	16	-0.265656	-1.25994	0.204409	0.696589	1	5844	tags=69%, list=42%, signal=119%
SNORNA METABOLIC PROCESS%GOBP%GO:0016074	13	-0.298375	-1.25993	0.186747	0.695933	1	6522	tags=77%, list=47%, signal=145%
CYCLIN E ASSOCIATED EVENTS DURING G1 S TRANSITION%REACTOME DATABASE ID RELEASE 62%69202	73	-0.125739	-1.25981	0.171206	0.695556	1	10594	tags=89%, list=77%, signal=378%
NUCLEAR IMPORT%GOBP%GO:0051170	99	-0.109298	-1.25973	0.184049	0.695069	1	1435	tags=21%, list=10%, signal=23%
LUNG MORPHOGENESIS%GOBP%GO:0060425	40	-0.167144	-1.2591	0.178499	0.696044	1	8075	tags=75%, list=58%, signal=180%
SIGNALING BY NOTCH2%REACTOME%R-HSA-1980145.2	26	-0.202734	-1.25905	0.184	0.695485	1	1459	tags=31%, list=11%, signal=34%
MEMBRANE BINDING AND TARGETTING OF GAG PROTEINS%REACTOME DATABASE ID RELEASE 62%174490	11	-0.311221	-1.25846	0.181287	0.696328	1	5763	tags=73%, list=42%, signal=125%
AROMATIC COMPOUND CATABOLIC PROCESS%GOBP%GO:0019439	190	-0.0786485	-1.25845	0.1875	0.695657	1	9126	tags=74%, list=66%, signal=213%
DNA DAMAGE RESPONSE, SIGNAL TRANSDUCTION BY P53 CLASS MEDIATOR%GOBP%GO:0030330	26	-0.206047	-1.25762	0.183794	0.697089	1	5672	tags=62%, list=41%, signal=104%
DNA METHYLATION OR DEMETHYLATION%GOBP%GO:0044728	34	-0.17957	-1.25743	0.185039	0.696927	1	3628	tags=44%, list=26%, signal=60%
REGULATION OF MYELOID LEUKOCYTE DIFFERENTIATION%GOBP%GO:0002761	81	-0.116284	-1.25709	0.181237	0.697131	1	6603	tags=59%, list=48%, signal=113%
CELLULAR RESPONSE TO HYPOXIA%GOBP%GO:0071456	62	-0.141293	-1.25656	0.20911	0.697852	1	1626	tags=26%, list=12%, signal=29%
REGULATION OF DEFENSE RESPONSE TO BACTERIUM%GOBP%GO:1900424	11	-0.309393	-1.25652	0.190065	0.697265	1	4530	tags=64%, list=33%, signal=95%
NUCLEAR ENVELOPE BREAKDOWN%REACTOME DATABASE ID RELEASE 62%2980766	41	-0.167577	-1.25643	0.188139	0.696819	1	7816	tags=73%, list=56%, signal=168%
STEM CELL PROLIFERATION%GOBP%GO:0072089	42	-0.161497	-1.25632	0.196	0.696447	1	4693	tags=50%, list=34%, signal=75%
REGULATION OF PROTEIN SUMOYLATION%GOBP%GO:0033233	20	-0.236853	-1.25623	0.188406	0.696005	1	4340	tags=55%, list=31%, signal=80%
REGULATION OF PROTEIN TARGETING%GOBP%GO:1903533	100	-0.107822	-1.25618	0.185185	0.695446	1	3779	tags=38%, list=27%, signal=52%
INTERCONVERSION OF NUCLEOTIDE DI- AND TRIPHOSPHATES%REACTOME%R-HSA-499943.5	22	-0.221303	-1.25616	0.182365	0.694831	1	7009	tags=73%, list=51%, signal=147%
CELLULAR NITROGEN COMPOUND CATABOLIC PROCESS%GOBP%GO:0044270	186	-0.0783387	-1.25606	0.194231	0.694433	1	9126	tags=74%, list=66%, signal=213%
SYNDECAN-3-MEDIATED SIGNALING EVENTS%PATHWAY INTERACTION DATABASE NCI-NATURE CURATED DATA%SYNDECAN-3-MEDIATED SIGNALING EVENTS	12	-0.295038	-1.25589	0.187008	0.694179	1	1688	tags=42%, list=12%, signal=47%
POSITIVE REGULATION OF LAMELLIPODIUM ORGANIZATION%GOBP%GO:1902745	22	-0.226434	-1.25562	0.196078	0.694192	1	1905	tags=36%, list=14%, signal=42%
NEGATIVE REGULATION OF PROTEIN TYROSINE KINASE ACTIVITY%GOBP%GO:0061099	20	-0.238452	-1.25555	0.178357	0.693719	1	5702	tags=65%, list=41%, signal=110%
REGULATION OF GASTRULATION%GOBP%GO:0010470	21	-0.231242	-1.2552	0.180672	0.693957	1	2078	tags=38%, list=15%, signal=45%
POSITIVE REGULATION OF PHOSPHATIDYLINOSITOL 3-KINASE ACTIVITY%GOBP%GO:0043552	24	-0.220022	-1.2551	0.220114	0.693548	1	6765	tags=71%, list=49%, signal=138%
NEGATIVE REGULATION OF DNA BIOSYNTHETIC PROCESS%GOBP%GO:2000279	31	-0.190056	-1.25496	0.191837	0.693257	1	6306	tags=65%, list=46%, signal=118%
NEGATIVE REGULATION OF REPRODUCTIVE PROCESS%GOBP%GO:2000242	30	-0.192776	-1.25463	0.184	0.693469	1	7950	tags=77%, list=57%, signal=180%
B CELL ACTIVATION%PANTHER PATHWAY%P00010	47	-0.153514	-1.2539	0.188324	0.694735	1	9663	tags=85%, list=70%, signal=281%
REGULATION OF RAS PROTEIN SIGNAL TRANSDUCTION%GOBP%GO:0046578	107	-0.100843	-1.25368	0.192843	0.694612	1	4437	tags=42%, list=32%, signal=61%
CORPUS CALLOSUM DEVELOPMENT%GOBP%GO:0022038	14	-0.283658	-1.25293	0.21501	0.695838	1	3988	tags=57%, list=29%, signal=80%
BIOCARTA_IL3_PATHWAY%MSIGDB_C2%BIOCARTA_IL3_PATHWAY	13	-0.289363	-1.25263	0.199593	0.695952	1	8776	tags=92%, list=63%, signal=252%
ATRIOVENTRICULAR VALVE DEVELOPMENT%GOBP%GO:0003171	20	-0.235927	-1.25262	0.201613	0.6953	1	7121	tags=75%, list=51%, signal=154%
CHOLESTEROL BIOSYNTHESIS II (VIA 24,25-DIHYDROLANOSTEROL)%HUMANCYC%PWY66-3	12	-0.298256	-1.25249	0.176707	0.69494	1	8564	tags=92%, list=62%, signal=240%
LYMPHOCYTE PROLIFERATION%GOBP%GO:0046651	46	-0.158663	-1.25222	0.207469	0.694983	1	9547	tags=85%, list=69%, signal=272%
ACTIVATION OF KAINATE RECEPTORS UPON GLUTAMATE BINDING%REACTOME%R-HSA-451326.2	23	-0.220437	-1.25117	0.168421	0.696933	1	10796	tags=100%, list=78%, signal=454%
SIGNALING BY NOTCH3%REACTOME DATABASE ID RELEASE 62%1980148	10	-0.31613	-1.25098	0.198428	0.696771	1	1165	tags=40%, list=8%, signal=44%
REGENERATION%GOBP%GO:0031099	50	-0.146438	-1.25097	0.2	0.69613	1	7947	tags=72%, list=57%, signal=168%
REGULATION OF GLYCOLYTIC PROCESS%GOBP%GO:0006110	28	-0.199354	-1.25097	0.2	0.695471	1	10594	tags=96%, list=77%, signal=410%
NEGATIVE REGULATION OF MRNA PROCESSING%GOBP%GO:0050686	31	-0.190526	-1.25072	0.206751	0.695465	1	6746	tags=68%, list=49%, signal=132%
GLYCOSPHINGOLIPID CATABOLIC PROCESS%GOBP%GO:0046479	11	-0.316538	-1.24978	0.185629	0.697179	1	8206	tags=91%, list=59%, signal=223%
NEGATIVE REGULATION OF HISTONE METHYLATION%GOBP%GO:0031061	18	-0.245766	-1.2494	0.198039	0.697451	1	7369	tags=78%, list=53%, signal=166%
ATRIOVENTRICULAR VALVE MORPHOGENESIS%GOBP%GO:0003181	20	-0.235927	-1.24855	0.218935	0.698935	1	7121	tags=75%, list=51%, signal=154%
POSITIVE REGULATION OF POTASSIUM ION TRANSPORT%GOBP%GO:0043268	33	-0.183321	-1.24829	0.206759	0.698931	1	9633	tags=88%, list=70%, signal=288%
REGULATION OF CELL FATE COMMITMENT%GOBP%GO:0010453	16	-0.259014	-1.24825	0.208925	0.698372	1	8531	tags=88%, list=62%, signal=228%
CHOLESTEROL BIOSYNTHESIS III (VIA DESMOSTEROL)%HUMANCYC%PWY66-4	12	-0.298256	-1.24822	0.205645	0.697794	1	8564	tags=92%, list=62%, signal=240%
BICARBONATE TRANSPORT%GOBP%GO:0015701	11	-0.306554	-1.24807	0.21499	0.697504	1	3311	tags=55%, list=24%, signal=72%
NEGATIVE REGULATION OF SIGNAL TRANSDUCTION BY P53 CLASS MEDIATOR%GOBP%GO:1901797	23	-0.219566	-1.24764	0.19604	0.697902	1	5392	tags=61%, list=39%, signal=100%
ID%NETPATH%ID	29	-0.194606	-1.2476	0.19802	0.697355	1	9245	tags=86%, list=67%, signal=259%
NEURAL PRECURSOR CELL PROLIFERATION%GOBP%GO:0061351	66	-0.129449	-1.24752	0.2	0.696916	1	9752	tags=83%, list=70%, signal=281%
POSITIVE REGULATION OF CHOLESTEROL TRANSPORT%GOBP%GO:0032376	17	-0.251213	-1.24666	0.21673	0.698446	1	4670	tags=59%, list=34%, signal=89%
RESPONSE TO GAMMA RADIATION%GOBP%GO:0010332	43	-0.161346	-1.24644	0.186879	0.69837	1	2603	tags=35%, list=19%, signal=43%
ERKS ARE INACTIVATED%REACTOME%R-HSA-202670.2	13	-0.281669	-1.24567	0.193738	0.699686	1	6753	tags=77%, list=49%, signal=150%
WNT5A-DEPENDENT INTERNALIZATION OF FZD4%REACTOME%R-HSA-5099900.1	15	-0.266276	-1.24543	0.169811	0.699639	1	8315	tags=87%, list=60%, signal=217%
MESENCHYMAL CELL DIFFERENTIATION%GOBP%GO:0048762	98	-0.109161	-1.24505	0.195652	0.69997	1	8246	tags=70%, list=60%, signal=173%
CAMP BIOSYNTHETIC PROCESS%GOBP%GO:0006171	11	-0.300145	-1.24487	0.207436	0.699795	1	9691	tags=100%, list=70%, signal=333%
REGULATION OF ALTERNATIVE MRNA SPLICING, VIA SPLICEOSOME%GOBP%GO:0000381	34	-0.17904	-1.24481	0.215534	0.699294	1	11370	tags=100%, list=82%, signal=559%
SIGNALING BY MODERATE KINASE ACTIVITY BRAF MUTANTS%REACTOME%R-HSA-6802946.1	31	-0.189297	-1.24479	0.200795	0.698668	1	5870	tags=61%, list=42%, signal=106%
NEGATIVE REGULATION OF PEPTIDYL-THREONINE PHOSPHORYLATION%GOBP%GO:0010801	13	-0.287978	-1.24438	0.209581	0.699095	1	2407	tags=46%, list=17%, signal=56%
RIBOSOMAL LARGE SUBUNIT ASSEMBLY%GOBP%GO:0000027	26	-0.205512	-1.24332	0.191753	0.701146	1	3550	tags=46%, list=26%, signal=62%
BIOCARTA_TID_PATHWAY%MSIGDB_C2%BIOCARTA_TID_PATHWAY	13	-0.290275	-1.24316	0.241905	0.700898	1	6634	tags=77%, list=48%, signal=148%
RESPONSE TO AMMONIUM ION%GOBP%GO:0060359	73	-0.124055	-1.24288	0.196881	0.700966	1	11186	tags=93%, list=81%, signal=483%
MAINTENANCE OF LOCATION%GOBP%GO:0051235	106	-0.102317	-1.24281	0.195279	0.700519	1	4341	tags=42%, list=31%, signal=60%
REGULATION OF GLUTAMATE RECEPTOR SIGNALING PATHWAY%GOBP%GO:1900449	35	-0.179663	-1.24264	0.189024	0.70029	1	7407	tags=71%, list=54%, signal=153%
RESPONSE TO MURAMYL DIPEPTIDE%GOBP%GO:0032495	14	-0.275222	-1.24194	0.19917	0.701413	1	3116	tags=50%, list=23%, signal=64%
POSITIVE REGULATION OF MAST CELL DEGRANULATION%GOBP%GO:0043306	13	-0.280468	-1.24131	0.20202	0.702418	1	8899	tags=92%, list=64%, signal=258%
NEGATIVE REGULATION OF PROTEIN DEPOLYMERIZATION%GOBP%GO:1901880	39	-0.166594	-1.24069	0.195312	0.703278	1	6929	tags=67%, list=50%, signal=133%
NEGATIVE REGULATION OF SMOOTH MUSCLE CELL MIGRATION%GOBP%GO:0014912	18	-0.238495	-1.24032	0.205231	0.703596	1	549	tags=28%, list=4%, signal=29%
HEXOSE METABOLIC PROCESS%GOBP%GO:0019318	81	-0.11672	-1.24013	0.18	0.703439	1	5230	tags=49%, list=38%, signal=79%
REGULATION OF CELLULAR RESPONSE TO VASCULAR ENDOTHELIAL GROWTH FACTOR STIMULUS%GOBP%GO:1902547	11	-0.303859	-1.23989	0.187879	0.703373	1	2090	tags=45%, list=15%, signal=53%
IL8- AND CXCR1-MEDIATED SIGNALING EVENTS%PATHWAY INTERACTION DATABASE NCI-NATURE CURATED DATA%IL8- AND CXCR1-MEDIATED SIGNALING EVENTS	23	-0.214396	-1.23974	0.193939	0.703104	1	6667	tags=70%, list=48%, signal=134%
LEUKOCYTE PROLIFERATION%GOBP%GO:0070661	50	-0.146687	-1.23973	0.195021	0.702478	1	5729	tags=56%, list=41%, signal=95%
POSITIVE REGULATION OF SIGNAL TRANSDUCTION BY P53 CLASS MEDIATOR%GOBP%GO:1901798	20	-0.235193	-1.2393	0.212944	0.702933	1	5055	tags=60%, list=37%, signal=94%
REGULATION OF CELLULAR RESPONSE TO GROWTH FACTOR STIMULUS%GOBP%GO:0090287	188	-0.0784159	-1.23891	0.186722	0.703336	1	6219	tags=53%, list=45%, signal=94%
EMBRYONIC EPITHELIAL TUBE FORMATION%GOBP%GO:0001838	113	-0.0972491	-1.23869	0.192607	0.703261	1	2953	tags=31%, list=21%, signal=39%
HOMEOSTASIS OF NUMBER OF CELLS%GOBP%GO:0048872	177	-0.0800904	-1.23853	0.181628	0.703024	1	7352	tags=61%, list=53%, signal=128%
BUDDING AND MATURATION OF HIV VIRION%REACTOME%R-HSA-162588.1	22	-0.215971	-1.23776	0.200397	0.7043	1	3937	tags=50%, list=28%, signal=70%
REGULATION OF SMOOTH MUSCLE CONTRACTION%GOBP%GO:0006940	45	-0.156926	-1.23768	0.193548	0.703847	1	9524	tags=84%, list=69%, signal=270%
P75NTR SIGNALS VIA NF-KB%REACTOME DATABASE ID RELEASE 62%193639	11	-0.306968	-1.23742	0.205231	0.703819	1	2047	tags=45%, list=15%, signal=53%
ADRENALINE,NORADRENALINE INHIBITS INSULIN SECRETION%REACTOME DATABASE ID RELEASE 62%400042	22	-0.22346	-1.23732	0.219802	0.703443	1	10754	tags=100%, list=78%, signal=448%
CLEAVAGE OF GROWING TRANSCRIPT IN THE TERMINATION REGION%REACTOME%R-HSA-109688.2	55	-0.137016	-1.23702	0.204633	0.703579	1	6920	tags=64%, list=50%, signal=127%
RESPONSE TO GLUCOCORTICOID%GOBP%GO:0051384	44	-0.154666	-1.23579	0.183556	0.706109	1	4473	tags=48%, list=32%, signal=70%
MEMBRANE PROTEIN ECTODOMAIN PROTEOLYSIS%GOBP%GO:0006509	19	-0.239062	-1.23557	0.209256	0.705996	1	1796	tags=37%, list=13%, signal=42%
IMMUNE RESPONSE-ACTIVATING CELL SURFACE RECEPTOR SIGNALING PATHWAY%GOBP%GO:0002429	62	-0.132559	-1.23551	0.198413	0.705494	1	4202	tags=44%, list=30%, signal=62%
SUMOYLATION OF CHROMATIN ORGANIZATION PROTEINS%REACTOME DATABASE ID RELEASE 62%4551638	46	-0.153739	-1.23501	0.222441	0.706081	1	3898	tags=43%, list=28%, signal=60%
RESPONSE TO ESTROGEN%GOBP%GO:0043627	35	-0.175659	-1.23485	0.183838	0.705826	1	5485	tags=57%, list=40%, signal=94%
E-CADHERIN SIGNALING IN KERATINOCYTES%PATHWAY INTERACTION DATABASE NCI-NATURE CURATED DATA%E-CADHERIN SIGNALING IN KERATINOCYTES	18	-0.233283	-1.23438	0.201232	0.706427	1	1390	tags=33%, list=10%, signal=37%
IL6%NETPATH%IL6	75	-0.120577	-1.23409	0.207819	0.706494	1	5723	tags=53%, list=41%, signal=90%
ESTABLISHMENT OF PROTEIN LOCALIZATION TO MITOCHONDRION%GOBP%GO:0072655	53	-0.142404	-1.23395	0.199593	0.706196	1	4044	tags=43%, list=29%, signal=61%
POSITIVE REGULATION OF SMOOTH MUSCLE CONTRACTION%GOBP%GO:0045987	22	-0.221414	-1.23275	0.211297	0.708508	1	9524	tags=91%, list=69%, signal=291%
EXCITATORY POSTSYNAPTIC POTENTIAL%GOBP%GO:0060079	30	-0.193631	-1.23236	0.217842	0.708915	1	5170	tags=57%, list=37%, signal=90%
INTERNAL PROTEIN AMINO ACID ACETYLATION%GOBP%GO:0006475	92	-0.110912	-1.2317	0.208768	0.709929	1	4193	tags=41%, list=30%, signal=59%
PID_IL3_PATHWAY%MSIGDB_C2%PID_IL3_PATHWAY	22	-0.219069	-1.23141	0.209979	0.710032	1	7669	tags=77%, list=55%, signal=173%
NEGATIVE REGULATION OF INTRINSIC APOPTOTIC SIGNALING PATHWAY BY P53 CLASS MEDIATOR%GOBP%GO:1902254	16	-0.254372	-1.23096	0.206287	0.710558	1	6000	tags=69%, list=43%, signal=121%
T CELL DIFFERENTIATION%GOBP%GO:0030217	98	-0.10468	-1.23037	0.197095	0.711429	1	6754	tags=59%, list=49%, signal=115%
MET ACTIVATES PTK2 SIGNALING%REACTOME%R-HSA-8874081.1	16	-0.254729	-1.23033	0.227459	0.710899	1	5130	tags=63%, list=37%, signal=99%
NEGATIVE REGULATION OF CYSTEINE-TYPE ENDOPEPTIDASE ACTIVITY%GOBP%GO:2000117	62	-0.131844	-1.23021	0.218992	0.710546	1	7114	tags=65%, list=51%, signal=132%
TRANSCRIPTION FROM RNA POLYMERASE I PROMOTER%GOBP%GO:0006360	14	-0.2694	-1.23013	0.197674	0.710101	1	10117	tags=100%, list=73%, signal=371%
REGULATION OF SMOOTH MUSCLE CELL PROLIFERATION%GOBP%GO:0048660	105	-0.101936	-1.22933	0.208661	0.711458	1	1369	tags=20%, list=10%, signal=22%
REGULATION OF PROTEASOMAL UBIQUITIN-DEPENDENT PROTEIN CATABOLIC PROCESS%GOBP%GO:0032434	101	-0.103397	-1.22914	0.194932	0.711285	1	910	tags=17%, list=7%, signal=18%
CELLULAR RESPONSE TO GRANULOCYTE MACROPHAGE COLONY-STIMULATING FACTOR STIMULUS%GOBP%GO:0097011	10	-0.323245	-1.22907	0.226908	0.710834	1	6603	tags=80%, list=48%, signal=153%
NEGATIVE REGULATION OF INTERFERON-GAMMA PRODUCTION%GOBP%GO:0032689	12	-0.292339	-1.22896	0.196755	0.710467	1	6339	tags=75%, list=46%, signal=138%
PID_AR_NONGENOMIC_PATHWAY%MSIGDB_C2%PID_AR_NONGENOMIC_PATHWAY	28	-0.190755	-1.22842	0.206564	0.711238	1	1815	tags=32%, list=13%, signal=37%
CELLULAR TRANSITION METAL ION HOMEOSTASIS%GOBP%GO:0046916	59	-0.139292	-1.22837	0.235977	0.71073	1	7465	tags=68%, list=54%, signal=147%
INTERLEUKIN RECEPTOR SHC SIGNALING%REACTOME DATABASE ID RELEASE 62%912526	17	-0.246489	-1.22741	0.213251	0.712546	1	7992	tags=82%, list=58%, signal=195%
G1 S-SPECIFIC TRANSCRIPTION%REACTOME DATABASE ID RELEASE 62%69205	18	-0.242884	-1.22716	0.214149	0.712535	1	5102	tags=61%, list=37%, signal=97%
NOTCH2 ACTIVATION AND TRANSMISSION OF SIGNAL TO THE NUCLEUS%REACTOME%R-HSA-2979096.1	17	-0.247906	-1.22701	0.208835	0.712237	1	1459	tags=35%, list=11%, signal=39%
REGULATION OF OSSIFICATION%GOBP%GO:0030278	145	-0.0888273	-1.22651	0.207547	0.712927	1	3939	tags=37%, list=28%, signal=52%
EXTRINSIC APOPTOTIC SIGNALING PATHWAY IN ABSENCE OF LIGAND%GOBP%GO:0097192	22	-0.211247	-1.22616	0.197266	0.71323	1	2744	tags=41%, list=20%, signal=51%
POSITIVE REGULATION OF INTERLEUKIN-1 BETA PRODUCTION%GOBP%GO:0032731	19	-0.230255	-1.22587	0.221311	0.713335	1	8474	tags=84%, list=61%, signal=217%
SYNTHESIS AND PROCESSING OF GAG, GAGPOL POLYPROTEINS%REACTOME%R-HSA-174495.1	11	-0.311221	-1.2255	0.209486	0.713621	1	5763	tags=73%, list=42%, signal=125%
THROMBIN SIGNALLING THROUGH PROTEINASE ACTIVATED RECEPTORS (PARS)%REACTOME%R-HSA-456926.1	21	-0.221839	-1.2255	0.208835	0.712994	1	9458	tags=90%, list=68%, signal=285%
CELL COMMUNICATION INVOLVED IN CARDIAC CONDUCTION%GOBP%GO:0086065	23	-0.211913	-1.2255	0.204981	0.712363	1	10312	tags=96%, list=75%, signal=375%
NADP METABOLIC PROCESS%GOBP%GO:0006739	22	-0.219605	-1.22527	0.203319	0.712316	1	9549	tags=91%, list=69%, signal=293%
IL2-MEDIATED SIGNALING EVENTS%PATHWAY INTERACTION DATABASE NCI-NATURE CURATED DATA%IL2-MEDIATED SIGNALING EVENTS	45	-0.153547	-1.22458	0.218437	0.713398	1	7110	tags=67%, list=51%, signal=137%
BIOCARTA_P27_PATHWAY%MSIGDB_C2%BIOCARTA_P27_PATHWAY	12	-0.293333	-1.22451	0.211066	0.712957	1	2865	tags=50%, list=21%, signal=63%
GLYCOLYSIS%PANTHER PATHWAY%P00024	14	-0.272634	-1.22449	0.230769	0.712365	1	8095	tags=86%, list=58%, signal=206%
MITOTIC G1/S TRANSITION CHECKPOINT%GOBP%GO:0044819	20	-0.227834	-1.22425	0.227092	0.712315	1	9309	tags=90%, list=67%, signal=274%
REGULATION OF MRNA BINDING%GOBP%GO:1902415	10	-0.324973	-1.22414	0.226667	0.711978	1	5195	tags=70%, list=38%, signal=112%
PAUSING AND RECOVERY OF TAT-MEDIATED HIV ELONGATION%REACTOME DATABASE ID RELEASE 62%167238	26	-0.20353	-1.224	0.22973	0.711736	1	1448	tags=31%, list=10%, signal=34%
MET PROMOTES CELL MOTILITY%REACTOME%R-HSA-8875878.1	25	-0.203136	-1.22375	0.204724	0.711773	1	7160	tags=72%, list=52%, signal=149%
NEGATIVE REGULATION OF MYELOID CELL DIFFERENTIATION%GOBP%GO:0045638	58	-0.135779	-1.22365	0.200758	0.711437	1	11016	tags=93%, list=80%, signal=454%
ACTIVATION OF E2F1 TARGET GENES AT G1 S%REACTOME%R-HSA-539107.4	18	-0.242884	-1.22333	0.205339	0.711585	1	5102	tags=61%, list=37%, signal=97%
POSITIVE REGULATION OF MITOTIC CELL CYCLE%GOBP%GO:0045931	104	-0.102989	-1.22252	0.226721	0.713022	1	5906	tags=53%, list=43%, signal=92%
RIBONUCLEOSIDE MONOPHOSPHATE BIOSYNTHETIC PROCESS%GOBP%GO:0009156	41	-0.164551	-1.22239	0.214712	0.712745	1	6845	tags=66%, list=49%, signal=130%
REGULATION OF HISTONE MODIFICATION%GOBP%GO:0031056	113	-0.0988027	-1.22235	0.241525	0.712225	1	4524	tags=42%, list=33%, signal=63%
PID_IL8_CXCR1_PATHWAY%MSIGDB_C2%PID_IL8_CXCR1_PATHWAY	23	-0.214396	-1.22211	0.220619	0.712191	1	6667	tags=70%, list=48%, signal=134%
T CELL ACTIVATION INVOLVED IN IMMUNE RESPONSE%GOBP%GO:0002286	28	-0.197963	-1.22166	0.192453	0.712711	1	5670	tags=61%, list=41%, signal=103%
MRNA STABILIZATION%GOBP%GO:0048255	30	-0.188029	-1.22136	0.224033	0.712814	1	4786	tags=53%, list=35%, signal=81%
ALPHA-BETA T CELL ACTIVATION%GOBP%GO:0046631	33	-0.179196	-1.22133	0.226306	0.712292	1	6754	tags=67%, list=49%, signal=130%
HISTONE H3-K9 MODIFICATION%GOBP%GO:0061647	13	-0.284679	-1.22132	0.220907	0.711696	1	4582	tags=62%, list=33%, signal=92%
REGULATION OF RESPONSE TO WOUNDING%GOBP%GO:1903034	102	-0.103189	-1.22091	0.217039	0.712048	1	4961	tags=46%, list=36%, signal=71%
REGULATION OF PROTEIN COMPLEX DISASSEMBLY%GOBP%GO:0043244	68	-0.124381	-1.21998	0.2147	0.713755	1	10297	tags=87%, list=74%, signal=337%
NEGATIVE REGULATION OF G1/S TRANSITION OF MITOTIC CELL CYCLE%GOBP%GO:2000134	42	-0.15785	-1.21941	0.199593	0.714625	1	9357	tags=83%, list=68%, signal=256%
PID_GLYPICAN_1PATHWAY%MSIGDB_C2%PID_GLYPICAN_1PATHWAY	22	-0.21452	-1.21933	0.219124	0.714207	1	8361	tags=82%, list=60%, signal=206%
T CELL ACTIVATION%GOBP%GO:0042110	151	-0.084178	-1.21904	0.219316	0.714312	1	4440	tags=40%, list=32%, signal=59%
MITOCHONDRIAL RESPIRATORY CHAIN COMPLEX ASSEMBLY%GOBP%GO:0033108	66	-0.129647	-1.2189	0.223301	0.714044	1	8491	tags=74%, list=61%, signal=191%
GRANULOCYTE CHEMOTAXIS%GOBP%GO:0071621	28	-0.190312	-1.21882	0.233202	0.713614	1	6270	tags=64%, list=45%, signal=117%
CELLULAR PROTEIN COMPLEX DISASSEMBLY%GOBP%GO:0043624	36	-0.167912	-1.21866	0.221782	0.713405	1	4219	tags=47%, list=30%, signal=68%
RAS ACTIVATION UOPN CA2+ INFUX THROUGH NMDA RECEPTOR%REACTOME DATABASE ID RELEASE 62%442982	15	-0.26158	-1.21852	0.205645	0.713121	1	4689	tags=60%, list=34%, signal=91%
PID_WNT_CANONICAL_PATHWAY%MSIGDB_C2%PID_WNT_CANONICAL_PATHWAY	19	-0.230849	-1.21841	0.220273	0.712787	1	2638	tags=42%, list=19%, signal=52%
CYTOKINE-MEDIATED SIGNALING PATHWAY%GOBP%GO:0019221	130	-0.0904759	-1.21793	0.209615	0.713436	1	9088	tags=75%, list=66%, signal=215%
POSITIVE REGULATION OF ION TRANSMEMBRANE TRANSPORTER ACTIVITY%GOBP%GO:0032414	67	-0.128741	-1.21788	0.228963	0.712931	1	6491	tags=60%, list=47%, signal=112%
SYNAPTIC VESICLE CYCLE%GOBP%GO:0099504	90	-0.112299	-1.21754	0.213992	0.713196	1	9222	tags=78%, list=67%, signal=232%
RENAL FILTRATION CELL DIFFERENTIATION%GOBP%GO:0061318	11	-0.300552	-1.21677	0.212598	0.714479	1	3394	tags=55%, list=25%, signal=72%
ANIMAL ORGAN REGENERATION%GOBP%GO:0031100	17	-0.249745	-1.21671	0.220648	0.714003	1	7947	tags=82%, list=57%, signal=193%
NEGATIVE REGULATION OF SMOOTH MUSCLE CONTRACTION%GOBP%GO:0045986	17	-0.24309	-1.21654	0.214559	0.713843	1	8039	tags=82%, list=58%, signal=196%
REGULATION OF VASCULAR ENDOTHELIAL GROWTH FACTOR SIGNALING PATHWAY%GOBP%GO:1900746	11	-0.303859	-1.21646	0.22379	0.713447	1	2090	tags=45%, list=15%, signal=53%
NEGATIVE REGULATION OF CIRCADIAN RHYTHM%GOBP%GO:0042754	13	-0.276307	-1.21641	0.202929	0.712965	1	439	tags=31%, list=3%, signal=32%
PEPTIDYL-PROLINE MODIFICATION%GOBP%GO:0018208	14	-0.268734	-1.21635	0.220408	0.712499	1	5183	tags=64%, list=37%, signal=103%
POSITIVE REGULATION OF UBIQUITIN-PROTEIN TRANSFERASE ACTIVITY%GOBP%GO:0051443	23	-0.211381	-1.21626	0.211045	0.71211	1	8514	tags=83%, list=62%, signal=214%
REGULATION OF TRANSCRIPTION FROM RNA POLYMERASE II PROMOTER INVOLVED IN HEART DEVELOPMENT%GOBP%GO:1901213	11	-0.30401	-1.21595	0.230303	0.712308	1	7121	tags=82%, list=51%, signal=168%
REGULATION OF BODY FLUID LEVELS%GOBP%GO:0050878	182	-0.0777743	-1.21571	0.235412	0.712309	1	10194	tags=81%, list=74%, signal=305%
PID_TCPTP_PATHWAY%MSIGDB_C2%PID_TCPTP_PATHWAY	39	-0.160828	-1.2157	0.220619	0.711732	1	5589	tags=56%, list=40%, signal=94%
ESTABLISHMENT OR MAINTENANCE OF BIPOLAR CELL POLARITY%GOBP%GO:0061245	37	-0.1685	-1.21532	0.218324	0.712058	1	2164	tags=32%, list=16%, signal=38%
NEGATIVE REGULATION OF VASCULATURE DEVELOPMENT%GOBP%GO:1901343	63	-0.128318	-1.21501	0.191057	0.712219	1	2627	tags=32%, list=19%, signal=39%
NUCLEAR ENVELOPE ORGANIZATION%GOBP%GO:0006998	42	-0.163223	-1.21471	0.221557	0.712389	1	3351	tags=40%, list=24%, signal=53%
REGULATION OF STEROL TRANSPORT%GOBP%GO:0032371	26	-0.201509	-1.21439	0.221569	0.712595	1	4670	tags=54%, list=34%, signal=81%
MYELOID DENDRITIC CELL ACTIVATION%GOBP%GO:0001773	13	-0.280852	-1.21436	0.228106	0.712077	1	7829	tags=85%, list=57%, signal=195%
B-WICH COMPLEX POSITIVELY REGULATES RRNA EXPRESSION%REACTOME DATABASE ID RELEASE 62%5250924	35	-0.172155	-1.21402	0.229703	0.712258	1	4347	tags=49%, list=31%, signal=71%
POSITIVE REGULATION OF EXOCYTOSIS%GOBP%GO:0045921	72	-0.121081	-1.21395	0.208678	0.711826	1	9868	tags=83%, list=71%, signal=289%
NEGATIVE REGULATION OF CYCLIN-DEPENDENT PROTEIN SERINE/THREONINE KINASE ACTIVITY%GOBP%GO:0045736	19	-0.233803	-1.21371	0.238	0.711828	1	6968	tags=74%, list=50%, signal=148%
REGULATION OF DEPHOSPHORYLATION%GOBP%GO:0035303	122	-0.0936849	-1.21349	0.234043	0.711784	1	7338	tags=62%, list=53%, signal=131%
PID_ECADHERIN_NASCENT_AJ_PATHWAY%MSIGDB_C2%PID_ECADHERIN_NASCENT_AJ_PATHWAY	32	-0.182159	-1.21326	0.218814	0.711747	1	3541	tags=44%, list=26%, signal=59%
ESTABLISHMENT OF PROTEIN LOCALIZATION TO MITOCHONDRIAL MEMBRANE%GOBP%GO:0090151	12	-0.291483	-1.21285	0.228916	0.712168	1	4044	tags=58%, list=29%, signal=82%
REGULATION OF PODOSOME ASSEMBLY%GOBP%GO:0071801	15	-0.260996	-1.21267	0.213873	0.712018	1	8388	tags=87%, list=61%, signal=220%
CEREBELLAR PURKINJE CELL LAYER MORPHOGENESIS%GOBP%GO:0021692	13	-0.278943	-1.21252	0.235644	0.711774	1	5726	tags=69%, list=41%, signal=118%
HS-GAG BIOSYNTHESIS%REACTOME%R-HSA-2022928.1	25	-0.204873	-1.21123	0.234252	0.714426	1	7136	tags=72%, list=52%, signal=148%
RNA POL II CTD PHOSPHORYLATION AND INTERACTION WITH CE%REACTOME DATABASE ID RELEASE 62%77075	26	-0.200056	-1.2112	0.230924	0.713905	1	1496	tags=31%, list=11%, signal=34%
MACROMOLECULE METHYLATION%GOBP%GO:0043414	144	-0.0856235	-1.21112	0.214844	0.713501	1	3538	tags=34%, list=26%, signal=45%
ESTABLISHMENT OR MAINTENANCE OF APICAL/BASAL CELL POLARITY%GOBP%GO:0035088	37	-0.1685	-1.2111	0.230019	0.712939	1	2164	tags=32%, list=16%, signal=38%
GLOMERULAR EPITHELIAL CELL DIFFERENTIATION%GOBP%GO:0072311	11	-0.300552	-1.21064	0.226	0.713462	1	3394	tags=55%, list=25%, signal=72%
POSITIVE REGULATION OF STRESS FIBER ASSEMBLY%GOBP%GO:0051496	39	-0.16586	-1.21059	0.218569	0.712976	1	10843	tags=95%, list=78%, signal=437%
LEARNING%GOBP%GO:0007612	136	-0.0893974	-1.20979	0.230019	0.714406	1	11192	tags=90%, list=81%, signal=464%
VASCULOGENESIS%GOBP%GO:0001570	62	-0.133531	-1.20951	0.206166	0.714505	1	7314	tags=66%, list=53%, signal=140%
MONOSACCHARIDE METABOLIC PROCESS%GOBP%GO:0005996	94	-0.108119	-1.20945	0.246835	0.714065	1	10736	tags=88%, list=78%, signal=391%
POSITIVE REGULATION OF PODOSOME ASSEMBLY%GOBP%GO:0071803	11	-0.303379	-1.20943	0.2375	0.713502	1	8388	tags=91%, list=61%, signal=231%
SIGNALING BY MET%REACTOME DATABASE ID RELEASE 62%6806834	55	-0.137862	-1.2094	0.214137	0.712986	1	7160	tags=65%, list=52%, signal=135%
POSITIVE REGULATION OF TRANSCRIPTION REGULATORY REGION DNA BINDING%GOBP%GO:2000679	13	-0.277864	-1.20894	0.23062	0.713523	1	8935	tags=92%, list=65%, signal=260%
CELLULAR RESPONSE TO KETONE%GOBP%GO:1901655	47	-0.152138	-1.20883	0.217923	0.713207	1	9093	tags=81%, list=66%, signal=235%
POSITIVE REGULATION OF INTERLEUKIN-1 PRODUCTION%GOBP%GO:0032732	23	-0.214276	-1.20857	0.217822	0.713272	1	8474	tags=83%, list=61%, signal=213%
CELL-CELL JUNCTION ORGANIZATION%GOBP%GO:0045216	99	-0.104269	-1.20847	0.22807	0.712912	1	6677	tags=59%, list=48%, signal=112%
NEGATIVE REGULATION OF LYMPHOCYTE APOPTOTIC PROCESS%GOBP%GO:0070229	25	-0.203587	-1.20842	0.234086	0.71245	1	2171	tags=36%, list=16%, signal=43%
REGULATION OF CHOLESTEROL TRANSPORT%GOBP%GO:0032374	26	-0.201509	-1.20814	0.227451	0.712547	1	4670	tags=54%, list=34%, signal=81%
POSITIVE REGULATION OF ESTABLISHMENT OF PROTEIN LOCALIZATION TO MITOCHONDRION%GOBP%GO:1903749	66	-0.127047	-1.20808	0.232558	0.712122	1	4752	tags=47%, list=34%, signal=71%
REGULATION OF MACROPHAGE MIGRATION%GOBP%GO:1905521	15	-0.255364	-1.20771	0.234127	0.712476	1	1084	tags=33%, list=8%, signal=36%
IL6-MEDIATED SIGNALING EVENTS%PATHWAY INTERACTION DATABASE NCI-NATURE CURATED DATA%IL6-MEDIATED SIGNALING EVENTS	38	-0.162341	-1.2073	0.214442	0.71295	1	3588	tags=42%, list=26%, signal=57%
REGULATION OF INTERLEUKIN-1 BETA PRODUCTION%GOBP%GO:0032651	29	-0.184884	-1.2072	0.215842	0.712592	1	8902	tags=83%, list=64%, signal=231%
POST-ELONGATION PROCESSING OF THE TRANSCRIPT%REACTOME%R-HSA-76044.2	55	-0.137016	-1.20716	0.206413	0.712118	1	6920	tags=64%, list=50%, signal=127%
NEGATIVE REGULATION OF RESPONSE TO OXIDATIVE STRESS%GOBP%GO:1902883	44	-0.156869	-1.20706	0.234127	0.711782	1	8532	tags=77%, list=62%, signal=201%
CELL SURFACE RECEPTOR SIGNALING PATHWAY INVOLVED IN CELL-CELL SIGNALING%GOBP%GO:1905114	146	-0.0862694	-1.20688	0.230469	0.711664	1	2896	tags=29%, list=21%, signal=37%
GLOMERULAR VISCERAL EPITHELIAL CELL DIFFERENTIATION%GOBP%GO:0072112	11	-0.300552	-1.20652	0.217304	0.712022	1	3394	tags=55%, list=25%, signal=72%
NECTIN ADHESION PATHWAY%PATHWAY INTERACTION DATABASE NCI-NATURE CURATED DATA%NECTIN ADHESION PATHWAY	23	-0.204333	-1.20621	0.228283	0.712248	1	1390	tags=30%, list=10%, signal=34%
REGULATION OF HYPOXIA-INDUCIBLE FACTOR (HIF) BY OXYGEN%REACTOME DATABASE ID RELEASE 62%1234174	60	-0.129662	-1.20607	0.23614	0.711992	1	5596	tags=53%, list=40%, signal=89%
NEGATIVE REGULATION OF PROTEIN COMPLEX DISASSEMBLY%GOBP%GO:0043242	43	-0.15109	-1.20581	0.218487	0.712072	1	6929	tags=65%, list=50%, signal=130%
BIOCARTA_NGF_PATHWAY%MSIGDB_C2%BIOCARTA_NGF_PATHWAY	15	-0.258383	-1.20563	0.234286	0.711934	1	1965	tags=40%, list=14%, signal=47%
REELIN SIGNALING PATHWAY%PATHWAY INTERACTION DATABASE NCI-NATURE CURATED DATA%REELIN SIGNALING PATHWAY	26	-0.196292	-1.20517	0.231225	0.712555	1	1548	tags=31%, list=11%, signal=35%
G-PROTEIN COUPLED RECEPTOR SIGNALING PATHWAY, COUPLED TO CYCLIC NUCLEOTIDE SECOND MESSENGER%GOBP%GO:0007187	88	-0.111666	-1.20511	0.22449	0.712095	1	9947	tags=83%, list=72%, signal=293%
PERIPHERAL NERVOUS SYSTEM AXON ENSHEATHMENT%GOBP%GO:0032292	22	-0.205642	-1.20505	0.219368	0.711671	1	5338	tags=59%, list=39%, signal=96%
POSITIVE REGULATION OF MYELOID CELL DIFFERENTIATION%GOBP%GO:0045639	63	-0.131001	-1.20503	0.234086	0.711135	1	6984	tags=63%, list=50%, signal=128%
CYCLIC-NUCLEOTIDE-MEDIATED SIGNALING%GOBP%GO:0019935	55	-0.136813	-1.20467	0.213552	0.711392	1	9691	tags=84%, list=70%, signal=278%
VISUAL LEARNING%GOBP%GO:0008542	54	-0.138178	-1.20466	0.229167	0.710838	1	11168	tags=94%, list=81%, signal=487%
INTERLEUKIN-2 FAMILY SIGNALING%REACTOME%R-HSA-451927.4	26	-0.204939	-1.20437	0.231076	0.710998	1	6752	tags=69%, list=49%, signal=135%
PROTEIN IMPORT%GOBP%GO:0017038	139	-0.0884905	-1.204	0.234343	0.711293	1	7352	tags=62%, list=53%, signal=131%
VISUAL BEHAVIOR%GOBP%GO:0007632	56	-0.136708	-1.20385	0.219608	0.711069	1	11216	tags=95%, list=81%, signal=497%
CANONICAL WNT SIGNALING PATHWAY%PATHWAY INTERACTION DATABASE NCI-NATURE CURATED DATA%CANONICAL WNT SIGNALING PATHWAY	19	-0.230849	-1.20353	0.243295	0.711314	1	2638	tags=42%, list=19%, signal=52%
BONE MINERALIZATION%GOBP%GO:0030282	26	-0.200014	-1.20348	0.223938	0.710883	1	5223	tags=58%, list=38%, signal=92%
POSITIVE REGULATION OF NOTCH SIGNALING PATHWAY%GOBP%GO:0045747	30	-0.18645	-1.20327	0.22869	0.710823	1	7576	tags=73%, list=55%, signal=162%
BIOCARTA_PARKIN_PATHWAY%MSIGDB_C2%BIOCARTA_PARKIN_PATHWAY	11	-0.300848	-1.20322	0.238189	0.710368	1	8423	tags=91%, list=61%, signal=232%
CANONICAL WNT SIGNALING PATHWAY%GOBP%GO:0060070	69	-0.122106	-1.20301	0.229814	0.710294	1	3936	tags=41%, list=28%, signal=56%
NEGATIVE REGULATION OF GENE SILENCING%GOBP%GO:0060969	14	-0.268099	-1.20298	0.235294	0.709786	1	10135	tags=100%, list=73%, signal=373%
REGULATION OF PROTEIN AUTOPHOSPHORYLATION%GOBP%GO:0031952	36	-0.174108	-1.20298	0.227083	0.709223	1	3749	tags=44%, list=27%, signal=61%
S1P3 PATHWAY%PATHWAY INTERACTION DATABASE NCI-NATURE CURATED DATA%S1P3 PATHWAY	23	-0.208572	-1.20288	0.226236	0.708871	1	2535	tags=39%, list=18%, signal=48%
APC C:CDH1 MEDIATED DEGRADATION OF CDC20 AND OTHER APC C:CDH1 TARGETED PROTEINS IN LATE MITOSIS EARLY G1%REACTOME%R-HSA-174178.2	59	-0.132755	-1.20258	0.228893	0.709037	1	11074	tags=93%, list=80%, signal=464%
POSITIVE REGULATION OF MAST CELL ACTIVATION INVOLVED IN IMMUNE RESPONSE%GOBP%GO:0033008	13	-0.280468	-1.20212	0.259414	0.709621	1	8899	tags=92%, list=64%, signal=258%
INTRINSIC PATHWAY FOR APOPTOSIS%REACTOME DATABASE ID RELEASE 62%109606	35	-0.172354	-1.20182	0.229839	0.709791	1	6717	tags=66%, list=49%, signal=127%
QUINONE METABOLIC PROCESS%GOBP%GO:1901661	17	-0.244175	-1.20145	0.233533	0.710118	1	8024	tags=82%, list=58%, signal=196%
PEPTIDYL-TYROSINE AUTOPHOSPHORYLATION%GOBP%GO:0038083	33	-0.174863	-1.20109	0.231707	0.710412	1	3039	tags=39%, list=22%, signal=50%
INTERLEUKIN-4 AND 13 SIGNALING%REACTOME DATABASE ID RELEASE 62%6785807	59	-0.13353	-1.20057	0.23221	0.711139	1	1445	tags=24%, list=10%, signal=26%
NEGATIVE REGULATION OF DNA DAMAGE RESPONSE, SIGNAL TRANSDUCTION BY P53 CLASS MEDIATOR%GOBP%GO:0043518	12	-0.286162	-1.20054	0.236735	0.71063	1	5271	tags=67%, list=38%, signal=108%
NEURODEGENERATIVE DISEASES%REACTOME DATABASE ID RELEASE 62%8863678	18	-0.233034	-1.19982	0.222892	0.711851	1	7545	tags=78%, list=55%, signal=171%
ANGIOGENESIS%GOBP%GO:0001525	163	-0.0817044	-1.19958	0.217565	0.711898	1	8224	tags=67%, list=59%, signal=164%
NEGATIVE REGULATION OF HYDROGEN PEROXIDE-INDUCED CELL DEATH%GOBP%GO:1903206	20	-0.219138	-1.19957	0.225296	0.711348	1	6661	tags=70%, list=48%, signal=135%
CALCIUM SIGNALING IN THE CD4+ TCR PATHWAY%PATHWAY INTERACTION DATABASE NCI-NATURE CURATED DATA%CALCIUM SIGNALING IN THE CD4+ TCR PATHWAY	15	-0.258474	-1.19948	0.225806	0.710998	1	1041	tags=33%, list=8%, signal=36%
FAT CELL DIFFERENTIATION%GOBP%GO:0045444	92	-0.107152	-1.19946	0.224409	0.710488	1	634	tags=15%, list=5%, signal=16%
SIGNALING BY RAS MUTANTS%REACTOME%R-HSA-6802949.1	44	-0.153475	-1.1984	0.251451	0.712502	1	4804	tags=50%, list=35%, signal=76%
GLUTAMATE NEUROTRANSMITTER RELEASE CYCLE%REACTOME%R-HSA-210500.3	18	-0.231538	-1.19823	0.226453	0.712355	1	2952	tags=44%, list=21%, signal=56%
PID_ERBB1_DOWNSTREAM_PATHWAY%MSIGDB_C2%PID_ERBB1_DOWNSTREAM_PATHWAY	95	-0.10416	-1.19822	0.228395	0.711819	1	4397	tags=42%, list=32%, signal=61%
POSITIVE REGULATION OF POTASSIUM ION TRANSMEMBRANE TRANSPORTER ACTIVITY%GOBP%GO:1901018	16	-0.247061	-1.198	0.236515	0.711762	1	5236	tags=63%, list=38%, signal=100%
NEGATIVE REGULATION OF GTPASE ACTIVITY%GOBP%GO:0034260	25	-0.201442	-1.19776	0.209205	0.711769	1	1647	tags=32%, list=12%, signal=36%
DNA MODIFICATION%GOBP%GO:0006304	40	-0.163425	-1.19771	0.226378	0.711338	1	3628	tags=43%, list=26%, signal=57%
FORMATION OF THE HIV-1 EARLY ELONGATION COMPLEX%REACTOME DATABASE ID RELEASE 62%167158	32	-0.173639	-1.19728	0.259574	0.711805	1	1496	tags=28%, list=11%, signal=31%
TRANSCRIPTIONAL REGULATION OF PLURIPOTENT STEM CELLS%REACTOME%R-HSA-452723.2	22	-0.213977	-1.19701	0.237705	0.71191	1	1448	tags=32%, list=10%, signal=35%
REGULATION OF NEURONAL SYNAPTIC PLASTICITY%GOBP%GO:0048168	61	-0.133628	-1.19683	0.224532	0.711762	1	11093	tags=93%, list=80%, signal=469%
PID_NECTIN_PATHWAY%MSIGDB_C2%PID_NECTIN_PATHWAY	23	-0.204333	-1.19669	0.234	0.711514	1	1390	tags=30%, list=10%, signal=34%
ADHERENS JUNCTION ORGANIZATION%GOBP%GO:0034332	37	-0.167122	-1.19638	0.198347	0.711694	1	6672	tags=65%, list=48%, signal=125%
NEGATIVE REGULATION OF BLOOD CIRCULATION%GOBP%GO:1903523	27	-0.192073	-1.19632	0.213358	0.711298	1	2474	tags=37%, list=18%, signal=45%
HDMS DEMETHYLATE HISTONES%REACTOME DATABASE ID RELEASE 62%3214842	20	-0.217839	-1.19618	0.233405	0.711086	1	7371	tags=75%, list=53%, signal=160%
CELL DEATH SIGNALLING VIA NRAGE, NRIF AND NADE%REACTOME DATABASE ID RELEASE 62%204998	58	-0.135996	-1.19587	0.25102	0.711312	1	8388	tags=74%, list=61%, signal=187%
RNA POL II CTD PHOSPHORYLATION AND INTERACTION WITH CE DURING HIV INFECTION%REACTOME%R-HSA-167160.2	26	-0.200056	-1.19569	0.219608	0.711192	1	1496	tags=31%, list=11%, signal=34%
PID_ECADHERIN_KERATINOCYTE_PATHWAY%MSIGDB_C2%PID_ECADHERIN_KERATINOCYTE_PATHWAY	18	-0.233283	-1.19547	0.266667	0.711149	1	1390	tags=33%, list=10%, signal=37%
CELLULAR RESPONSE TO HYPOXIA%REACTOME DATABASE ID RELEASE 62%2262749	60	-0.129662	-1.19503	0.243461	0.711709	1	5596	tags=53%, list=40%, signal=89%
TISSUE REGENERATION%GOBP%GO:0042246	19	-0.224322	-1.1948	0.229979	0.711769	1	8556	tags=84%, list=62%, signal=220%
REGULATION OF MICROTUBULE DEPOLYMERIZATION%GOBP%GO:0031114	21	-0.215044	-1.19466	0.238866	0.71153	1	10211	tags=95%, list=74%, signal=363%
NEGATIVE REGULATION OF CYCLIN-DEPENDENT PROTEIN KINASE ACTIVITY%GOBP%GO:1904030	19	-0.233803	-1.19454	0.231801	0.711287	1	6968	tags=74%, list=50%, signal=148%
BIOCARTA_GH_PATHWAY%MSIGDB_C2%BIOCARTA_GH_PATHWAY	24	-0.208689	-1.19454	0.251534	0.710724	1	8075	tags=79%, list=58%, signal=190%
CELL-CELL SIGNALING BY WNT%GOBP%GO:0198738	104	-0.0980368	-1.19395	0.230612	0.711607	1	1316	tags=19%, list=10%, signal=21%
PEPTIDYL-ARGININE MODIFICATION%GOBP%GO:0018195	13	-0.273447	-1.19344	0.233871	0.712331	1	5802	tags=69%, list=42%, signal=119%
POSITIVE REGULATION OF TYROSINE PHOSPHORYLATION OF STAT PROTEIN%GOBP%GO:0042531	25	-0.197721	-1.19276	0.252285	0.713482	1	10003	tags=92%, list=72%, signal=331%
REGULATION OF MITOCHONDRIAL MEMBRANE PERMEABILITY INVOLVED IN APOPTOTIC PROCESS%GOBP%GO:1902108	17	-0.239183	-1.19273	0.237705	0.712996	1	8093	tags=82%, list=58%, signal=198%
CELLULAR RESPONSE TO DECREASED OXYGEN LEVELS%GOBP%GO:0036294	66	-0.125618	-1.19183	0.243802	0.714729	1	1626	tags=24%, list=12%, signal=27%
REGULATION OF VASCULAR ENDOTHELIAL GROWTH FACTOR RECEPTOR SIGNALING PATHWAY%GOBP%GO:0030947	21	-0.220164	-1.19167	0.232033	0.714524	1	1572	tags=33%, list=11%, signal=38%
NONGENOTROPIC ANDROGEN SIGNALING%PATHWAY INTERACTION DATABASE NCI-NATURE CURATED DATA%NONGENOTROPIC ANDROGEN SIGNALING	28	-0.190755	-1.19131	0.243902	0.714829	1	1815	tags=32%, list=13%, signal=37%
RESPIRATORY ELECTRON TRANSPORT%REACTOME DATABASE ID RELEASE 62%611105	86	-0.110662	-1.19125	0.258491	0.714417	1	6365	tags=57%, list=46%, signal=105%
PID_INTEGRIN4_PATHWAY%MSIGDB_C2%PID_INTEGRIN4_PATHWAY	11	-0.296089	-1.19101	0.23301	0.714462	1	4714	tags=64%, list=34%, signal=96%
FACE DEVELOPMENT%GOBP%GO:0060324	47	-0.148196	-1.19085	0.242424	0.714326	1	5908	tags=57%, list=43%, signal=100%
BIOCARTA_PGC1A_PATHWAY%MSIGDB_C2%BIOCARTA_PGC1A_PATHWAY	19	-0.224215	-1.19043	0.247423	0.714808	1	7829	tags=79%, list=57%, signal=182%
ALPHA6 BETA4 INTEGRIN-LIGAND INTERACTIONS%PATHWAY INTERACTION DATABASE NCI-NATURE CURATED DATA%ALPHA6 BETA4 INTEGRIN-LIGAND INTERACTIONS	11	-0.296089	-1.1903	0.224742	0.714579	1	4714	tags=64%, list=34%, signal=96%
NEGATIVE REGULATION OF ACTIN FILAMENT DEPOLYMERIZATION%GOBP%GO:0030835	20	-0.218783	-1.18981	0.24015	0.715167	1	8050	tags=80%, list=58%, signal=191%
CELLULAR RESPONSE TO CADMIUM ION%GOBP%GO:0071276	15	-0.261493	-1.18963	0.247917	0.71502	1	1922	tags=40%, list=14%, signal=46%
REGULATION OF ENERGY HOMEOSTASIS%GOBP%GO:2000505	15	-0.255244	-1.18944	0.247505	0.714927	1	10313	tags=100%, list=75%, signal=392%
POSITIVE REGULATION OF CELLULAR PROTEIN CATABOLIC PROCESS%GOBP%GO:1903364	112	-0.0961462	-1.18923	0.23092	0.7149	1	2512	tags=28%, list=18%, signal=34%
FEMALE MEIOTIC NUCLEAR DIVISION%GOBP%GO:0007143	22	-0.205442	-1.18885	0.215842	0.71525	1	11003	tags=100%, list=79%, signal=487%
REGULATION OF BLOOD VESSEL ENDOTHELIAL CELL MIGRATION%GOBP%GO:0043535	46	-0.147917	-1.18844	0.236994	0.715701	1	7589	tags=70%, list=55%, signal=153%
REGULATION OF CYCLIN-DEPENDENT PROTEIN SERINE/THREONINE KINASE ACTIVITY%GOBP%GO:0000079	51	-0.143801	-1.18815	0.253493	0.715875	1	4260	tags=45%, list=31%, signal=65%
PID_S1P_S1P3_PATHWAY%MSIGDB_C2%PID_S1P_S1P3_PATHWAY	27	-0.189014	-1.18807	0.227368	0.715501	1	1491	tags=30%, list=11%, signal=33%
CELLULAR RESPONSE TO ACID CHEMICAL%GOBP%GO:0071229	113	-0.0961307	-1.1877	0.254647	0.715802	1	1621	tags=21%, list=12%, signal=24%
KIDNEY DEVELOPMENT%GOBP%GO:0001822	188	-0.0738206	-1.18755	0.235294	0.715624	1	2527	tags=26%, list=18%, signal=31%
DEPOLYMERISATION OF THE NUCLEAR LAMINA%REACTOME%R-HSA-4419969.1	10	-0.303803	-1.18734	0.236	0.715547	1	8256	tags=90%, list=60%, signal=223%
SCF(SKP2)-MEDIATED DEGRADATION OF P27 P21%REACTOME DATABASE ID RELEASE 62%187577	51	-0.139543	-1.18718	0.233663	0.715395	1	8661	tags=76%, list=63%, signal=204%
PI3K AKT SIGNALING IN CANCER%REACTOME DATABASE ID RELEASE 62%2219528	57	-0.132307	-1.18711	0.237624	0.71501	1	1334	tags=23%, list=10%, signal=25%
NEGATIVE REGULATION OF MRNA CATABOLIC PROCESS%GOBP%GO:1902373	36	-0.166838	-1.18652	0.246032	0.715871	1	1927	tags=31%, list=14%, signal=35%
CARDIAC VASCULAR SMOOTH MUSCLE CELL DIFFERENTIATION%GOBP%GO:0060947	10	-0.304005	-1.18597	0.248988	0.716724	1	5485	tags=70%, list=40%, signal=116%
XBP1(S) ACTIVATES CHAPERONE GENES%REACTOME DATABASE ID RELEASE 62%381038	50	-0.140297	-1.18515	0.232033	0.71815	1	1388	tags=24%, list=10%, signal=27%
MITOTIC G1 DNA DAMAGE CHECKPOINT%GOBP%GO:0031571	19	-0.222548	-1.18457	0.248509	0.718974	1	9309	tags=89%, list=67%, signal=273%
FORMATION OF TC-NER PRE-INCISION COMPLEX%REACTOME%R-HSA-6781823.1	47	-0.147809	-1.18445	0.246	0.718705	1	1496	tags=26%, list=11%, signal=29%
RHO GTPASES ACTIVATE KTN1%REACTOME DATABASE ID RELEASE 62%5625970	10	-0.316738	-1.18378	0.228866	0.719761	1	6693	tags=80%, list=48%, signal=155%
DOPAMINE NEUROTRANSMITTER RELEASE CYCLE%REACTOME%R-HSA-212676.2	18	-0.227905	-1.18362	0.253465	0.719579	1	6078	tags=67%, list=44%, signal=119%
FC-EPSILON RECEPTOR I SIGNALING IN MAST CELLS%PATHWAY INTERACTION DATABASE NCI-NATURE CURATED DATA%FC-EPSILON RECEPTOR I SIGNALING IN MAST CELLS	50	-0.144906	-1.18352	0.268199	0.719295	1	3539	tags=40%, list=26%, signal=54%
RNA POLYMERASE II TRANSCRIPTION TERMINATION%REACTOME DATABASE ID RELEASE 62%73856	55	-0.137016	-1.18339	0.227364	0.71906	1	6920	tags=64%, list=50%, signal=127%
G-PROTEIN BETA:GAMMA SIGNALLING%REACTOME%R-HSA-397795.3	35	-0.169818	-1.18307	0.255533	0.719317	1	6752	tags=66%, list=49%, signal=128%
CELL-EXTRACELLULAR MATRIX INTERACTIONS%REACTOME%R-HSA-446353.1	14	-0.255396	-1.18304	0.235294	0.718876	1	9322	tags=93%, list=67%, signal=284%
PID_FGF_PATHWAY%MSIGDB_C2%PID_FGF_PATHWAY	40	-0.155827	-1.18262	0.247312	0.719324	1	5809	tags=58%, list=42%, signal=99%
BLOOD COAGULATION%PANTHER PATHWAY%P00011	12	-0.27828	-1.18261	0.258352	0.718784	1	5380	tags=67%, list=39%, signal=109%
NEGATIVE REGULATION OF PROTEIN UBIQUITINATION INVOLVED IN UBIQUITIN-DEPENDENT PROTEIN CATABOLIC PROCESS%GOBP%GO:2000059	14	-0.259725	-1.18258	0.258656	0.718308	1	1353	tags=36%, list=10%, signal=40%
RESPONSE TO FLUID SHEAR STRESS%GOBP%GO:0034405	22	-0.210813	-1.18243	0.241453	0.718147	1	2750	tags=41%, list=20%, signal=51%
NEGATIVE REGULATION OF RESPONSE TO REACTIVE OXYGEN SPECIES%GOBP%GO:1901032	20	-0.219138	-1.18224	0.246032	0.718059	1	6661	tags=70%, list=48%, signal=135%
POSITIVE REGULATION OF ION TRANSPORT%GOBP%GO:0043270	200	-0.0727791	-1.18218	0.246436	0.717655	1	7036	tags=58%, list=51%, signal=116%
GLYCOGEN BIOSYNTHETIC PROCESS%GOBP%GO:0005978	10	-0.301742	-1.18099	0.25502	0.720001	1	1364	tags=40%, list=10%, signal=44%
REGULATION OF FEEDING BEHAVIOR%GOBP%GO:0060259	18	-0.235634	-1.18097	0.233954	0.719477	1	8278	tags=83%, list=60%, signal=207%
POSITIVE REGULATION OF CARDIAC MUSCLE CELL PROLIFERATION%GOBP%GO:0060045	18	-0.229629	-1.18065	0.250497	0.719757	1	8361	tags=83%, list=60%, signal=210%
HETEROCYCLE CATABOLIC PROCESS%GOBP%GO:0046700	187	-0.0743517	-1.1806	0.230769	0.719333	1	9126	tags=73%, list=66%, signal=212%
NEGATIVE REGULATION OF FIBROBLAST PROLIFERATION%GOBP%GO:0048147	26	-0.190743	-1.18042	0.27853	0.719198	1	2157	tags=35%, list=16%, signal=41%
REGULATION OF CYSTEINE-TYPE ENDOPEPTIDASE ACTIVITY INVOLVED IN APOPTOTIC PROCESS%GOBP%GO:0043281	143	-0.0857029	-1.18028	0.22428	0.719035	1	7151	tags=60%, list=52%, signal=123%
REGULATION OF TUMOR NECROSIS FACTOR PRODUCTION%GOBP%GO:0032680	75	-0.116668	-1.18026	0.265625	0.718538	1	6515	tags=59%, list=47%, signal=110%
INTERLEUKIN-7 SIGNALING%REACTOME%R-HSA-1266695.6	24	-0.204057	-1.18024	0.244141	0.71802	1	8139	tags=79%, list=59%, signal=192%
NEGATIVE REGULATION OF ANGIOGENESIS%GOBP%GO:0016525	56	-0.132237	-1.1802	0.240326	0.717571	1	2627	tags=32%, list=19%, signal=40%
REGULATION OF PROTEIN POLYMERIZATION%GOBP%GO:0032271	134	-0.0855059	-1.1802	0.255061	0.717024	1	7712	tags=64%, list=56%, signal=144%
PROTEIN-PROTEIN INTERACTIONS AT SYNAPSES%REACTOME DATABASE ID RELEASE 62%6794362	74	-0.118166	-1.17981	0.235772	0.717465	1	11280	tags=93%, list=81%, signal=501%
REGULATION OF INTERLEUKIN-1 PRODUCTION%GOBP%GO:0032652	36	-0.166043	-1.17972	0.244701	0.71714	1	8474	tags=78%, list=61%, signal=200%
INHIBITION OF REPLICATION INITIATION OF DAMAGED DNA BY RB1 E2F1%REACTOME DATABASE ID RELEASE 62%113501	12	-0.280389	-1.17923	0.256048	0.717754	1	3044	tags=50%, list=22%, signal=64%
NEGATIVE REGULATION OF NUCLEOCYTOPLASMIC TRANSPORT%GOBP%GO:0046823	54	-0.135248	-1.17918	0.243408	0.717326	1	2750	tags=33%, list=20%, signal=41%
SIGNALING EVENTS MEDIATED BY HDAC CLASS II%PATHWAY INTERACTION DATABASE NCI-NATURE CURATED DATA%SIGNALING EVENTS MEDIATED BY HDAC CLASS II	29	-0.181599	-1.17916	0.254	0.716833	1	6561	tags=66%, list=47%, signal=124%
FATTY ACID ELONGATION%GOBP%GO:0030497	12	-0.277442	-1.17912	0.259557	0.716396	1	6545	tags=75%, list=47%, signal=142%
PRESYNAPTIC FUNCTION OF KAINATE RECEPTORS%REACTOME DATABASE ID RELEASE 62%500657	15	-0.256059	-1.17884	0.256917	0.716583	1	9379	tags=93%, list=68%, signal=289%
IL-7%NETPATH%IL-7	25	-0.192357	-1.17867	0.263366	0.716446	1	5648	tags=60%, list=41%, signal=101%
REGULATION OF NUCLEAR-TRANSCRIBED MRNA CATABOLIC PROCESS, DEADENYLATION-DEPENDENT DECAY%GOBP%GO:1900151	14	-0.262137	-1.17792	0.245436	0.717754	1	331	tags=29%, list=2%, signal=29%
GLYCOLYSIS I%HUMANCYC%GLYCOLYSIS	17	-0.239039	-1.1778	0.242063	0.717487	1	8095	tags=82%, list=58%, signal=198%
MULTICELLULAR ORGANISMAL SIGNALING%GOBP%GO:0035637	75	-0.117542	-1.17779	0.244048	0.716969	1	10563	tags=88%, list=76%, signal=370%
TRK RECEPTOR SIGNALING MEDIATED BY THE MAPK PATHWAY%PATHWAY INTERACTION DATABASE NCI-NATURE CURATED DATA%TRK RECEPTOR SIGNALING MEDIATED BY THE MAPK PATHWAY	31	-0.174644	-1.1771	0.255102	0.718227	1	2054	tags=32%, list=15%, signal=38%
ABORTIVE ELONGATION OF HIV-1 TRANSCRIPT IN THE ABSENCE OF TAT%REACTOME%R-HSA-167242.2	22	-0.213977	-1.17709	0.261719	0.717694	1	1448	tags=32%, list=10%, signal=35%
TBC RABGAPS%REACTOME DATABASE ID RELEASE 62%8854214	42	-0.150799	-1.17699	0.236	0.717405	1	7477	tags=69%, list=54%, signal=150%
POSITIVE REGULATION OF PROTEIN TARGETING TO MITOCHONDRION%GOBP%GO:1903955	64	-0.126077	-1.17695	0.237395	0.716962	1	4752	tags=47%, list=34%, signal=71%
THROMBOXANE SIGNALLING THROUGH TP RECEPTOR%REACTOME DATABASE ID RELEASE 62%428930	15	-0.250345	-1.17681	0.243615	0.716768	1	9458	tags=93%, list=68%, signal=294%
SIGNAL TRANSDUCTION IN ABSENCE OF LIGAND%GOBP%GO:0038034	22	-0.211247	-1.17647	0.263473	0.717052	1	2744	tags=41%, list=20%, signal=51%
APOPTOTIC CLEAVAGE OF CELLULAR PROTEINS%REACTOME DATABASE ID RELEASE 62%111465	28	-0.190183	-1.176	0.246914	0.717702	1	11215	tags=100%, list=81%, signal=526%
ENDOCARDIAL CUSHION MORPHOGENESIS%GOBP%GO:0003203	23	-0.20309	-1.17596	0.242915	0.717274	1	7425	tags=74%, list=54%, signal=159%
POSITIVE REGULATION OF NUCLEAR-TRANSCRIBED MRNA CATABOLIC PROCESS, DEADENYLATION-DEPENDENT DECAY%GOBP%GO:1900153	14	-0.262137	-1.17572	0.257874	0.717347	1	331	tags=29%, list=2%, signal=29%
POSITIVE REGULATION OF EXTRINSIC APOPTOTIC SIGNALING PATHWAY%GOBP%GO:2001238	51	-0.138409	-1.17533	0.214724	0.717793	1	2706	tags=33%, list=20%, signal=41%
HALLMARK_UNFOLDED_PROTEIN_RESPONSE%MSIGDB_C2%HALLMARK_UNFOLDED_PROTEIN_RESPONSE	104	-0.099233	-1.17518	0.247984	0.717568	1	1965	tags=24%, list=14%, signal=28%
CARDIAC VENTRICLE DEVELOPMENT%GOBP%GO:0003231	98	-0.101067	-1.1751	0.270955	0.71725	1	5815	tags=52%, list=42%, signal=89%
BIOCARTA_STRESS_PATHWAY%MSIGDB_C2%BIOCARTA_STRESS_PATHWAY	22	-0.211356	-1.17492	0.251953	0.717181	1	9663	tags=91%, list=70%, signal=301%
WATER HOMEOSTASIS%GOBP%GO:0030104	18	-0.231579	-1.17483	0.25	0.716879	1	9103	tags=89%, list=66%, signal=259%
NEGATIVE REGULATION OF MITOTIC METAPHASE/ANAPHASE TRANSITION%GOBP%GO:0045841	18	-0.224364	-1.17452	0.259794	0.717098	1	5358	tags=61%, list=39%, signal=100%
NEGATIVE REGULATION OF MYOBLAST DIFFERENTIATION%GOBP%GO:0045662	17	-0.235609	-1.17446	0.273707	0.716709	1	1629	tags=35%, list=12%, signal=40%
IONOTROPIC GLUTAMATE RECEPTOR SIGNALING PATHWAY%GOBP%GO:0035235	15	-0.250253	-1.17426	0.242545	0.716655	1	10382	tags=100%, list=75%, signal=400%
POSITIVE REGULATION OF SEQUENCE-SPECIFIC DNA BINDING TRANSCRIPTION FACTOR ACTIVITY%GOBP%GO:0051091	162	-0.0810303	-1.17391	0.259875	0.716998	1	10085	tags=81%, list=73%, signal=294%
HISTONE PHOSPHORYLATION%GOBP%GO:0016572	16	-0.24642	-1.17351	0.270916	0.717474	1	6975	tags=75%, list=50%, signal=151%
REGULATION OF CELLULAR RESPONSE TO OXIDATIVE STRESS%GOBP%GO:1900407	61	-0.13351	-1.1733	0.242915	0.717443	1	7918	tags=70%, list=57%, signal=164%
NEGATIVE REGULATION OF MAP KINASE ACTIVITY%GOBP%GO:0043407	53	-0.137321	-1.17272	0.230928	0.718365	1	5681	tags=55%, list=41%, signal=92%
OVARIAN TUMOR DOMAIN PROTEASES%REACTOME DATABASE ID RELEASE 62%5689896	32	-0.174386	-1.17222	0.262664	0.719095	1	5811	tags=59%, list=42%, signal=102%
BIOCARTA_TCR_PATHWAY%MSIGDB_C2%BIOCARTA_TCR_PATHWAY	34	-0.168812	-1.17157	0.246063	0.720145	1	1334	tags=26%, list=10%, signal=29%
CYCLIC NUCLEOTIDE METABOLIC PROCESS%GOBP%GO:0009187	32	-0.172632	-1.17153	0.252918	0.719699	1	9728	tags=88%, list=70%, signal=294%
REGULATION OF LEUKOCYTE DIFFERENTIATION%GOBP%GO:1902105	174	-0.0773034	-1.17128	0.270115	0.719764	1	6740	tags=56%, list=49%, signal=108%
OPIOID PROENKEPHALIN PATHWAY%PANTHER PATHWAY%P05915	25	-0.202307	-1.1712	0.263265	0.719458	1	9386	tags=88%, list=68%, signal=273%
NEGATIVE REGULATION OF INSULIN RECEPTOR SIGNALING PATHWAY%GOBP%GO:0046627	29	-0.179512	-1.17079	0.261122	0.719931	1	5158	tags=55%, list=37%, signal=88%
REGULATION OF CELL PROJECTION ASSEMBLY%GOBP%GO:0060491	140	-0.0843223	-1.17073	0.254509	0.719547	1	2998	tags=30%, list=22%, signal=38%
MALE MEIOSIS I%GOBP%GO:0007141	10	-0.303919	-1.1706	0.258824	0.719331	1	2718	tags=50%, list=20%, signal=62%
NEGATIVE REGULATION OF BLOOD VESSEL ENDOTHELIAL CELL MIGRATION%GOBP%GO:0043537	18	-0.230791	-1.17057	0.237219	0.718855	1	7576	tags=78%, list=55%, signal=172%
REGULATION OF COLLATERAL SPROUTING%GOBP%GO:0048670	17	-0.235264	-1.16996	0.245648	0.719877	1	7333	tags=76%, list=53%, signal=162%
GLYCOSAMINOGLYCAN METABOLIC PROCESS%GOBP%GO:0030203	53	-0.134446	-1.16962	0.249509	0.720179	1	8071	tags=72%, list=58%, signal=171%
REGULATION OF INTERLEUKIN-10 PRODUCTION%GOBP%GO:0032653	22	-0.211109	-1.1696	0.248434	0.71969	1	7779	tags=77%, list=56%, signal=176%
OPIOID PROOPIOMELANOCORTIN PATHWAY%PANTHER PATHWAY%P05917	24	-0.197284	-1.1685	0.268293	0.721764	1	9386	tags=88%, list=68%, signal=271%
REGULATION OF POTASSIUM ION TRANSMEMBRANE TRANSPORT%GOBP%GO:1901379	53	-0.134801	-1.16825	0.253968	0.721844	1	9633	tags=83%, list=70%, signal=272%
NRAGE SIGNALS DEATH THROUGH JNK%REACTOME%R-HSA-193648.1	47	-0.1392	-1.16815	0.239766	0.721551	1	8388	tags=74%, list=61%, signal=188%
MITOTIC G2 DNA DAMAGE CHECKPOINT%GOBP%GO:0007095	14	-0.253743	-1.1679	0.242026	0.721665	1	3413	tags=50%, list=25%, signal=66%
NEGATIVE REGULATION OF SYNAPTIC TRANSMISSION%GOBP%GO:0050805	59	-0.128968	-1.16727	0.273085	0.722676	1	10657	tags=90%, list=77%, signal=389%
NEGATIVE REGULATION OF HEMOPOIESIS%GOBP%GO:1903707	93	-0.103255	-1.16696	0.25731	0.722897	1	11083	tags=90%, list=80%, signal=450%
FORMATION OF HIV-1 ELONGATION COMPLEX CONTAINING HIV-1 TAT%REACTOME%R-HSA-167200.3	38	-0.155573	-1.16522	0.254	0.726657	1	1496	tags=26%, list=11%, signal=29%
DEREGULATED CDK5 TRIGGERS MULTIPLE NEURODEGENERATIVE PATHWAYS IN ALZHEIMER'S DISEASE MODELS%REACTOME DATABASE ID RELEASE 62%8862803	18	-0.233034	-1.16495	0.267717	0.726797	1	7545	tags=78%, list=55%, signal=171%
CD40%IOB%CD40	25	-0.196326	-1.16482	0.253012	0.726619	1	8915	tags=84%, list=64%, signal=236%
REGULATION OF LEUKOCYTE DEGRANULATION%GOBP%GO:0043300	28	-0.189131	-1.16438	0.263158	0.727211	1	5792	tags=61%, list=42%, signal=104%
BETA-CATENIN INDEPENDENT WNT SIGNALING%REACTOME%R-HSA-3858494.3	120	-0.090022	-1.16397	0.246183	0.727667	1	10646	tags=86%, list=77%, signal=369%
REGULATION OF PROTEIN LOCALIZATION TO NUCLEUS%GOBP%GO:1900180	180	-0.0751563	-1.16379	0.258383	0.727563	1	5741	tags=49%, list=41%, signal=82%
PAUSING AND RECOVERY OF HIV ELONGATION%REACTOME DATABASE ID RELEASE 62%167290	28	-0.181537	-1.16331	0.267857	0.728204	1	1448	tags=29%, list=10%, signal=32%
MITOTIC CELL CYCLE ARREST%GOBP%GO:0071850	11	-0.285427	-1.16327	0.265748	0.727778	1	7378	tags=82%, list=53%, signal=175%
REGULATION OF EPIDERMIS DEVELOPMENT%GOBP%GO:0045682	41	-0.152922	-1.16262	0.273279	0.728882	1	9031	tags=80%, list=65%, signal=231%
CELL JUNCTION ASSEMBLY%GOBP%GO:0034329	81	-0.112394	-1.16242	0.264591	0.728837	1	3239	tags=35%, list=23%, signal=45%
TUBE FORMATION%GOBP%GO:0035148	126	-0.089214	-1.16214	0.258696	0.729017	1	2732	tags=29%, list=20%, signal=35%
NEGATIVE REGULATION OF TYPE I INTERFERON PRODUCTION%GOBP%GO:0032480	18	-0.228633	-1.1618	0.25636	0.729304	1	5299	tags=61%, list=38%, signal=99%
CARBOHYDRATE CATABOLIC PROCESS%GOBP%GO:0016052	56	-0.132658	-1.16173	0.291837	0.728948	1	3857	tags=41%, list=28%, signal=57%
NEGATIVE REGULATION OF CELL GROWTH%GOBP%GO:0030308	134	-0.0859317	-1.16164	0.250489	0.72863	1	7293	tags=61%, list=53%, signal=128%
UBIQUINONE METABOLIC PROCESS%GOBP%GO:0006743	13	-0.26675	-1.16136	0.261603	0.728799	1	8024	tags=85%, list=58%, signal=201%
TGF-BETA RECEPTOR SIGNALING IN EMT (EPITHELIAL TO MESENCHYMAL TRANSITION)%REACTOME%R-HSA-2173791.1	13	-0.261376	-1.16105	0.2751	0.729054	1	9163	tags=92%, list=66%, signal=273%
PID_IL6_7_PATHWAY%MSIGDB_C2%PID_IL6_7_PATHWAY	38	-0.162341	-1.161	0.276074	0.728643	1	3588	tags=42%, list=26%, signal=57%
GENERAL TRANSCRIPTION BY RNA POLYMERASE I%PANTHER PATHWAY%P00022	13	-0.269164	-1.1609	0.262	0.728376	1	10120	tags=100%, list=73%, signal=372%
RNA POLYMERASE III CHAIN ELONGATION%REACTOME%R-HSA-73780.2	17	-0.233324	-1.1601	0.248963	0.729854	1	8174	tags=82%, list=59%, signal=201%
REGULATION OF PLATELET ACTIVATION%GOBP%GO:0010543	24	-0.196865	-1.16008	0.262195	0.72936	1	3048	tags=42%, list=22%, signal=53%
MYELINATION IN PERIPHERAL NERVOUS SYSTEM%GOBP%GO:0022011	22	-0.205642	-1.15992	0.27673	0.72922	1	5338	tags=59%, list=39%, signal=96%
OXYGEN-DEPENDENT PROLINE HYDROXYLATION OF HYPOXIA-INDUCIBLE FACTOR ALPHA%REACTOME%R-HSA-1234176.2	54	-0.133323	-1.15992	0.25	0.728694	1	5596	tags=54%, list=40%, signal=90%
VIRAL MESSENGER RNA SYNTHESIS%REACTOME DATABASE ID RELEASE 62%168325	38	-0.16117	-1.1598	0.273642	0.728463	1	7975	tags=74%, list=58%, signal=173%
BIOCARTA_TNFR2_PATHWAY%MSIGDB_C2%BIOCARTA_TNFR2_PATHWAY	16	-0.239706	-1.15978	0.271084	0.727994	1	9663	tags=94%, list=70%, signal=310%
ENDOTHELINS%PATHWAY INTERACTION DATABASE NCI-NATURE CURATED DATA%ENDOTHELINS	56	-0.130724	-1.15943	0.284	0.728305	1	10557	tags=89%, list=76%, signal=375%
P53-DEPENDENT G1 S DNA DAMAGE CHECKPOINT%REACTOME%R-HSA-69580.2	54	-0.134105	-1.1594	0.243295	0.72788	1	8661	tags=76%, list=63%, signal=202%
NEGATIVE REGULATION OF MUSCLE CELL DIFFERENTIATION%GOBP%GO:0051148	50	-0.141359	-1.15918	0.273245	0.727876	1	1927	tags=28%, list=14%, signal=32%
POSITIVE REGULATION OF TELOMERE CAPPING%GOBP%GO:1904355	15	-0.249284	-1.15904	0.267961	0.727664	1	4859	tags=60%, list=35%, signal=92%
NEGATIVE REGULATION OF INTRINSIC APOPTOTIC SIGNALING PATHWAY IN RESPONSE TO DNA DAMAGE%GOBP%GO:1902230	20	-0.219778	-1.15893	0.269006	0.727432	1	4576	tags=55%, list=33%, signal=82%
NEGATIVE REGULATION OF RNA SPLICING%GOBP%GO:0033119	27	-0.184349	-1.15855	0.274549	0.727832	1	7707	tags=74%, list=56%, signal=167%
B CELL ACTIVATION INVOLVED IN IMMUNE RESPONSE%GOBP%GO:0002312	30	-0.175582	-1.15835	0.271457	0.72783	1	6342	tags=63%, list=46%, signal=117%
FCERI MEDIATED MAPK ACTIVATION%REACTOME DATABASE ID RELEASE 62%2871796	25	-0.194398	-1.15818	0.262097	0.727707	1	8388	tags=80%, list=61%, signal=203%
ARTERY DEVELOPMENT%GOBP%GO:0060840	66	-0.121168	-1.15792	0.265896	0.727845	1	3365	tags=36%, list=24%, signal=48%
PID_NEPHRIN_NEPH1_PATHWAY%MSIGDB_C2%PID_NEPHRIN_NEPH1_PATHWAY	29	-0.179629	-1.1576	0.266393	0.728065	1	2770	tags=38%, list=20%, signal=47%
SIGNALING BY FGFR2 IIIA TM%REACTOME DATABASE ID RELEASE 62%8851708	18	-0.229087	-1.15725	0.261905	0.728467	1	1448	tags=33%, list=10%, signal=37%
GLUCAN BIOSYNTHETIC PROCESS%GOBP%GO:0009250	10	-0.301742	-1.1569	0.273834	0.728817	1	1364	tags=40%, list=10%, signal=44%
CAMP-MEDIATED SIGNALING%GOBP%GO:0019933	50	-0.140413	-1.15657	0.260038	0.729133	1	9691	tags=84%, list=70%, signal=279%
PID_HDAC_CLASSII_PATHWAY%MSIGDB_C2%PID_HDAC_CLASSII_PATHWAY	29	-0.181599	-1.15645	0.284351	0.728924	1	6561	tags=66%, list=47%, signal=124%
PID_ILK_PATHWAY%MSIGDB_C2%PID_ILK_PATHWAY	40	-0.154232	-1.15583	0.259843	0.729922	1	5485	tags=55%, list=40%, signal=91%
REGULATION OF RHOA ACTIVITY%PATHWAY INTERACTION DATABASE NCI-NATURE CURATED DATA%REGULATION OF RHOA ACTIVITY	39	-0.151373	-1.1556	0.254335	0.730001	1	3945	tags=44%, list=29%, signal=61%
NEGATIVE REGULATION OF RELEASE OF CYTOCHROME C FROM MITOCHONDRIA%GOBP%GO:0090201	17	-0.232673	-1.15548	0.273642	0.729752	1	8183	tags=82%, list=59%, signal=201%
REGULATION OF PROTEIN BINDING%GOBP%GO:0043393	177	-0.0755434	-1.15542	0.265182	0.72938	1	4990	tags=44%, list=36%, signal=67%
POSITIVE REGULATION OF GLIAL CELL DIFFERENTIATION%GOBP%GO:0045687	32	-0.173132	-1.15495	0.261317	0.730054	1	1503	tags=28%, list=11%, signal=31%
BIOCARTA_HER2_PATHWAY%MSIGDB_C2%BIOCARTA_HER2_PATHWAY	20	-0.216327	-1.15491	0.268939	0.729649	1	8776	tags=85%, list=63%, signal=232%
PID_MAPK_TRK_PATHWAY%MSIGDB_C2%PID_MAPK_TRK_PATHWAY	31	-0.174644	-1.15409	0.284047	0.731085	1	2054	tags=32%, list=15%, signal=38%
HISTONE LYSINE METHYLATION%GOBP%GO:0034968	44	-0.146766	-1.15385	0.269841	0.731147	1	4582	tags=48%, list=33%, signal=71%
FORMATION OF THE EARLY ELONGATION COMPLEX%REACTOME DATABASE ID RELEASE 62%113418	32	-0.173639	-1.15381	0.283465	0.730742	1	1496	tags=28%, list=11%, signal=31%
CYTOSOLIC SULFONATION OF SMALL MOLECULES%REACTOME DATABASE ID RELEASE 62%156584	14	-0.25601	-1.15379	0.282101	0.730268	1	2393	tags=43%, list=17%, signal=52%
B CELL ACTIVATION%REACTOME DATABASE ID RELEASE 62%983705	97	-0.098803	-1.15364	0.242604	0.730104	1	10201	tags=84%, list=74%, signal=315%
COCHLEA DEVELOPMENT%GOBP%GO:0090102	35	-0.164562	-1.15333	0.270541	0.730314	1	2870	tags=37%, list=21%, signal=47%
POSITIVE REGULATION OF CHROMATIN ORGANIZATION%GOBP%GO:1905269	83	-0.108106	-1.15307	0.24902	0.73045	1	4517	tags=43%, list=33%, signal=64%
POSITIVE REGULATION OF PROTEIN PROCESSING%GOBP%GO:0010954	12	-0.270036	-1.15292	0.282744	0.730319	1	5494	tags=67%, list=40%, signal=110%
REGULATION OF CYTOPLASMIC TRANSLATION%GOBP%GO:2000765	18	-0.225168	-1.1529	0.276062	0.729828	1	3809	tags=50%, list=28%, signal=69%
METABOLISM OF POLYAMINES%REACTOME%R-HSA-351202.2	68	-0.116573	-1.15257	0.268199	0.730096	1	10201	tags=85%, list=74%, signal=323%
POSITIVE REGULATION OF CALCIUM ION-DEPENDENT EXOCYTOSIS%GOBP%GO:0045956	21	-0.21105	-1.15233	0.269777	0.730145	1	8948	tags=86%, list=65%, signal=242%
REGULATION OF HISTONE H3-K9 METHYLATION%GOBP%GO:0051570	16	-0.235127	-1.15202	0.256262	0.730396	1	5401	tags=63%, list=39%, signal=102%
WNT SIGNALING PATHWAY%GOBP%GO:0016055	104	-0.0980368	-1.15187	0.277886	0.730236	1	1316	tags=19%, list=10%, signal=21%
POSITIVE REGULATION OF SYNCYTIUM FORMATION BY PLASMA MEMBRANE FUSION%GOBP%GO:0060143	13	-0.264964	-1.15175	0.292731	0.730036	1	6984	tags=77%, list=50%, signal=155%
HOMOLOGOUS CHROMOSOME SEGREGATION%GOBP%GO:0045143	27	-0.185531	-1.15165	0.266129	0.729784	1	3077	tags=41%, list=22%, signal=52%
REGULATION OF ANOIKIS%GOBP%GO:2000209	18	-0.229304	-1.15145	0.283644	0.729771	1	1445	tags=33%, list=10%, signal=37%
INTEGRIN-LINKED KINASE SIGNALING%PATHWAY INTERACTION DATABASE NCI-NATURE CURATED DATA%INTEGRIN-LINKED KINASE SIGNALING	40	-0.154232	-1.1511	0.270793	0.730137	1	5485	tags=55%, list=40%, signal=91%
POSITIVE REGULATION OF JUN KINASE ACTIVITY%GOBP%GO:0043507	54	-0.135889	-1.15092	0.268775	0.730067	1	5048	tags=50%, list=36%, signal=78%
RESPONSE TO LIPOPROTEIN PARTICLE%GOBP%GO:0055094	18	-0.226892	-1.15031	0.254473	0.731059	1	6092	tags=67%, list=44%, signal=119%
EPHRIN RECEPTOR SIGNALING PATHWAY%GOBP%GO:0048013	29	-0.179297	-1.15025	0.274102	0.730692	1	10411	tags=93%, list=75%, signal=375%
MEMBRANE DEPOLARIZATION%GOBP%GO:0051899	41	-0.154685	-1.1499	0.275391	0.731065	1	10357	tags=90%, list=75%, signal=357%
HEART TRABECULA FORMATION%GOBP%GO:0060347	11	-0.291172	-1.14955	0.28169	0.731381	1	4782	tags=64%, list=35%, signal=97%
REGULATION OF TP53 ACTIVITY THROUGH METHYLATION%REACTOME DATABASE ID RELEASE 62%6804760	13	-0.256164	-1.14911	0.276151	0.731978	1	6041	tags=69%, list=44%, signal=123%
REGULATION OF CELL DIVISION%GOBP%GO:0051302	67	-0.119184	-1.14887	0.287879	0.732067	1	2491	tags=30%, list=18%, signal=36%
REGULATION OF PEPTIDYL-SERINE PHOSPHORYLATION%GOBP%GO:0033135	95	-0.101381	-1.14856	0.279693	0.732319	1	1667	tags=22%, list=12%, signal=25%
MUSCLE CELL CELLULAR HOMEOSTASIS%GOBP%GO:0046716	12	-0.278756	-1.14848	0.304069	0.731999	1	4220	tags=58%, list=30%, signal=84%
GLUCAGON-TYPE LIGAND RECEPTORS%REACTOME%R-HSA-420092.1	14	-0.251273	-1.14842	0.276074	0.731619	1	9379	tags=93%, list=68%, signal=288%
NEGATIVE REGULATION OF MICROTUBULE DEPOLYMERIZATION%GOBP%GO:0007026	20	-0.212644	-1.14808	0.284797	0.731936	1	10211	tags=95%, list=74%, signal=362%
NEGATIVE REGULATION OF MITOTIC NUCLEAR DIVISION%GOBP%GO:0045839	30	-0.180018	-1.14796	0.273453	0.731718	1	5358	tags=57%, list=39%, signal=92%
POSITIVE REGULATION OF CELL ACTIVATION%GOBP%GO:0050867	181	-0.0720667	-1.14736	0.26626	0.732675	1	6740	tags=56%, list=49%, signal=107%
EPITHELIAL TUBE FORMATION%GOBP%GO:0072175	115	-0.0918315	-1.14713	0.261663	0.732743	1	2953	tags=30%, list=21%, signal=38%
MITOTIC DNA DAMAGE CHECKPOINT%GOBP%GO:0044773	44	-0.14406	-1.1471	0.26494	0.732322	1	9967	tags=86%, list=72%, signal=308%
PROTEIN KINASE B SIGNALING%GOBP%GO:0043491	29	-0.179269	-1.14699	0.291405	0.732075	1	8025	tags=76%, list=58%, signal=180%
NEGATIVE REGULATION OF CHROMOSOME SEPARATION%GOBP%GO:1905819	18	-0.224364	-1.14667	0.289583	0.732405	1	5358	tags=61%, list=39%, signal=100%
HIV ELONGATION ARREST AND RECOVERY%REACTOME%R-HSA-167287.3	28	-0.181537	-1.14642	0.285433	0.732527	1	1448	tags=29%, list=10%, signal=32%
PID_REELIN_PATHWAY%MSIGDB_C2%PID_REELIN_PATHWAY	27	-0.184888	-1.14615	0.284884	0.732664	1	1548	tags=30%, list=11%, signal=33%
POSITIVE REGULATION OF ACTIN FILAMENT POLYMERIZATION%GOBP%GO:0030838	53	-0.134493	-1.14574	0.265979	0.73315	1	10943	tags=92%, list=79%, signal=440%
POSITIVE REGULATION OF JNK CASCADE%GOBP%GO:0046330	93	-0.103199	-1.14546	0.286316	0.733292	1	4833	tags=45%, list=35%, signal=69%
P53-DEPENDENT G1 DNA DAMAGE RESPONSE%REACTOME DATABASE ID RELEASE 62%69563	54	-0.134105	-1.14531	0.277559	0.733163	1	8661	tags=76%, list=63%, signal=202%
APOPTOSIS SIGNALING PATHWAY%PANTHER PATHWAY%P00006	85	-0.105452	-1.14492	0.279773	0.733619	1	6855	tags=60%, list=50%, signal=118%
ACTIVATION OF MAPK ACTIVITY%GOBP%GO:0000187	74	-0.114441	-1.14431	0.282158	0.734542	1	10022	tags=84%, list=72%, signal=302%
GLYPICAN 1 NETWORK%PATHWAY INTERACTION DATABASE NCI-NATURE CURATED DATA%GLYPICAN 1 NETWORK	21	-0.205834	-1.14358	0.277185	0.735885	1	8361	tags=81%, list=60%, signal=204%
POSITIVE REGULATION OF MYOBLAST FUSION%GOBP%GO:1901741	10	-0.295698	-1.14317	0.294235	0.736354	1	6984	tags=80%, list=50%, signal=161%
RNA CATABOLIC PROCESS%GOBP%GO:0006401	106	-0.0946095	-1.14302	0.270325	0.73619	1	9017	tags=75%, list=65%, signal=212%
PID_ENDOTHELIN_PATHWAY%MSIGDB_C2%PID_ENDOTHELIN_PATHWAY	56	-0.130724	-1.14253	0.278455	0.736873	1	10557	tags=89%, list=76%, signal=375%
HIV TRANSCRIPTION ELONGATION%REACTOME DATABASE ID RELEASE 62%167169	38	-0.155573	-1.14201	0.272727	0.737587	1	1496	tags=26%, list=11%, signal=29%
MRNA POLYADENYLATION%GOBP%GO:0006378	24	-0.198023	-1.14196	0.29065	0.737196	1	3032	tags=42%, list=22%, signal=53%
ADIPOSE TISSUE DEVELOPMENT%GOBP%GO:0060612	29	-0.178775	-1.14182	0.266129	0.737049	1	6600	tags=66%, list=48%, signal=125%
2'-DEOXYRIBONUCLEOTIDE METABOLIC PROCESS%GOBP%GO:0009394	21	-0.207601	-1.14169	0.280561	0.736837	1	4382	tags=52%, list=32%, signal=77%
REGULATION OF RESPONSE TO OXIDATIVE STRESS%GOBP%GO:1902882	65	-0.120879	-1.14134	0.285408	0.737208	1	7918	tags=69%, list=57%, signal=161%
AMINOGLYCAN BIOSYNTHETIC PROCESS%GOBP%GO:0006023	29	-0.175939	-1.14052	0.295499	0.738653	1	8071	tags=76%, list=58%, signal=182%
ESTABLISHMENT OF CELL POLARITY%GOBP%GO:0030010	88	-0.105761	-1.14049	0.290948	0.738226	1	2164	tags=26%, list=16%, signal=31%
HINDBRAIN DEVELOPMENT%GOBP%GO:0030902	118	-0.0904816	-1.13928	0.290188	0.740573	1	2982	tags=31%, list=22%, signal=39%
CENTRAL NERVOUS SYSTEM NEURON DIFFERENTIATION%GOBP%GO:0021953	140	-0.0822953	-1.13915	0.277886	0.740374	1	10144	tags=81%, list=73%, signal=302%
REGULATION OF VASOCONSTRICTION%GOBP%GO:0019229	48	-0.140482	-1.13849	0.28629	0.741501	1	2677	tags=33%, list=19%, signal=41%
CYTOPLASMIC TRANSLATIONAL INITIATION%GOBP%GO:0002183	12	-0.269603	-1.13832	0.291747	0.741451	1	5500	tags=67%, list=40%, signal=111%
REGULATION OF OSTEOCLAST DIFFERENTIATION%GOBP%GO:0045670	44	-0.147407	-1.13778	0.288719	0.742276	1	6146	tags=59%, list=44%, signal=106%
NEGATIVE REGULATION OF OXIDATIVE STRESS-INDUCED INTRINSIC APOPTOTIC SIGNALING PATHWAY%GOBP%GO:1902176	16	-0.235977	-1.13757	0.288719	0.742275	1	1929	tags=38%, list=14%, signal=44%
CELLULAR RESPONSE TO GAMMA RADIATION%GOBP%GO:0071480	23	-0.202342	-1.13754	0.283951	0.741837	1	5630	tags=61%, list=41%, signal=102%
SUMO E3 LIGASES SUMOYLATE TARGET PROTEINS%REACTOME%R-HSA-3108232.3	89	-0.103876	-1.13688	0.297398	0.742913	1	3238	tags=34%, list=23%, signal=44%
POSITIVE REGULATION OF LEUKOCYTE DIFFERENTIATION%GOBP%GO:1902107	90	-0.10267	-1.13629	0.286885	0.743838	1	6740	tags=59%, list=49%, signal=114%
SIGNALING BY FGFR2%REACTOME%R-HSA-5654738.2	50	-0.135149	-1.13624	0.309339	0.743451	1	1459	tags=24%, list=11%, signal=27%
REGULATION OF CALCIUM ION TRANSPORT%GOBP%GO:0051924	163	-0.0762269	-1.13559	0.309278	0.744518	1	11186	tags=88%, list=81%, signal=455%
REGULATION OF CD4-POSITIVE, ALPHA-BETA T CELL DIFFERENTIATION%GOBP%GO:0043370	20	-0.214073	-1.13539	0.286282	0.744486	1	6731	tags=70%, list=49%, signal=136%
GLUCOSE METABOLISM%REACTOME DATABASE ID RELEASE 62%70326	73	-0.114449	-1.13525	0.305927	0.744296	1	8095	tags=70%, list=58%, signal=167%
REGULATION OF EXOCYTOSIS%GOBP%GO:0017157	145	-0.082105	-1.13496	0.288382	0.744493	1	7372	tags=61%, list=53%, signal=130%
MORPHOGENESIS OF EMBRYONIC EPITHELIUM%GOBP%GO:0016331	127	-0.0869501	-1.13487	0.272331	0.744205	1	2732	tags=28%, list=20%, signal=35%
KSRP (KHSRP) BINDS AND DESTABILIZES MRNA%REACTOME%R-HSA-450604.2	15	-0.2395	-1.13435	0.279441	0.744974	1	5917	tags=67%, list=43%, signal=116%
NEGATIVE REGULATION OF DNA BINDING%GOBP%GO:0043392	39	-0.155509	-1.13434	0.299799	0.744498	1	7082	tags=67%, list=51%, signal=136%
PID_PRL_SIGNALING_EVENTS_PATHWAY%MSIGDB_C2%PID_PRL_SIGNALING_EVENTS_PATHWAY	22	-0.203159	-1.1342	0.293307	0.744364	1	8518	tags=82%, list=62%, signal=212%
METANEPHRIC NEPHRON EPITHELIUM DEVELOPMENT%GOBP%GO:0072243	10	-0.290124	-1.13374	0.288802	0.744899	1	5677	tags=70%, list=41%, signal=119%
NEGATIVE REGULATION OF METAPHASE/ANAPHASE TRANSITION OF CELL CYCLE%GOBP%GO:1902100	18	-0.224364	-1.13353	0.291417	0.744904	1	5358	tags=61%, list=39%, signal=100%
OXIDOREDUCTION COENZYME METABOLIC PROCESS%GOBP%GO:0006733	89	-0.101463	-1.13329	0.287212	0.744994	1	10736	tags=88%, list=78%, signal=388%
NEGATIVE REGULATION OF MITOTIC SISTER CHROMATID SEPARATION%GOBP%GO:2000816	18	-0.224364	-1.13319	0.303226	0.744772	1	5358	tags=61%, list=39%, signal=100%
RESPONSE TO TOXIC SUBSTANCE%GOBP%GO:0009636	65	-0.119136	-1.1326	0.28903	0.745719	1	4535	tags=45%, list=33%, signal=66%
MACROPHAGE DIFFERENTIATION%GOBP%GO:0030225	14	-0.244749	-1.13247	0.278351	0.745527	1	4526	tags=57%, list=33%, signal=85%
REGULATION OF POTASSIUM ION TRANSPORT%GOBP%GO:0043266	68	-0.11821	-1.13235	0.280488	0.745324	1	10382	tags=87%, list=75%, signal=345%
NEGATIVE REGULATION OF STRIATED MUSCLE CELL DIFFERENTIATION%GOBP%GO:0051154	24	-0.194256	-1.13224	0.297665	0.745066	1	7121	tags=71%, list=51%, signal=146%
ARF6 SIGNALING EVENTS%PATHWAY INTERACTION DATABASE NCI-NATURE CURATED DATA%ARF6 SIGNALING EVENTS	27	-0.185351	-1.13213	0.293139	0.744805	1	5130	tags=56%, list=37%, signal=88%
CELL SURFACE RECEPTOR SIGNALING PATHWAY INVOLVED IN HEART DEVELOPMENT%GOBP%GO:0061311	16	-0.238467	-1.13189	0.310277	0.744871	1	7950	tags=81%, list=57%, signal=191%
REGULATION OF MAST CELL ACTIVATION%GOBP%GO:0033003	25	-0.186989	-1.13185	0.298174	0.744466	1	9044	tags=84%, list=65%, signal=242%
BROWN FAT CELL DIFFERENTIATION%GOBP%GO:0050873	23	-0.196316	-1.13184	0.291322	0.743981	1	899	tags=26%, list=6%, signal=28%
SIGNALING BY EGFR IN CANCER%REACTOME%R-HSA-1643713.1	15	-0.241256	-1.13111	0.278846	0.74532	1	4970	tags=60%, list=36%, signal=94%
PHASE 4 - RESTING MEMBRANE POTENTIAL%REACTOME%R-HSA-5576886.1	12	-0.271193	-1.13108	0.312373	0.744902	1	5478	tags=67%, list=40%, signal=110%
IL3-MEDIATED SIGNALING EVENTS%PATHWAY INTERACTION DATABASE NCI-NATURE CURATED DATA%IL3-MEDIATED SIGNALING EVENTS	21	-0.208214	-1.13069	0.287335	0.745394	1	7669	tags=76%, list=55%, signal=171%
SIGNALING EVENTS MEDIATED BY PRL%PATHWAY INTERACTION DATABASE NCI-NATURE CURATED DATA%SIGNALING EVENTS MEDIATED BY PRL	22	-0.203159	-1.1298	0.298	0.747076	1	8518	tags=82%, list=62%, signal=212%
TIE1 TEK%IOB%TIE1 TEK	21	-0.206795	-1.12979	0.302372	0.746589	1	10325	tags=95%, list=75%, signal=374%
NEUROTRANSMITTER RECEPTOR TRANSPORT TO PLASMA MEMBRANE%GOBP%GO:0098877	13	-0.258478	-1.12947	0.287425	0.746877	1	6009	tags=69%, list=43%, signal=122%
PATTERN RECOGNITION RECEPTOR SIGNALING PATHWAY%GOBP%GO:0002221	38	-0.150379	-1.12928	0.271739	0.746843	1	6667	tags=63%, list=48%, signal=122%
P38 MAPK PATHWAY%PANTHER PATHWAY%P05918	29	-0.172726	-1.12921	0.285164	0.746501	1	5729	tags=59%, list=41%, signal=100%
SEROTONIN NEUROTRANSMITTER RELEASE CYCLE%REACTOME%R-HSA-181429.2	13	-0.257899	-1.12844	0.304781	0.747857	1	6017	tags=69%, list=43%, signal=122%
INHIBITION OF VOLTAGE GATED CA2+ CHANNELS VIA GBETA GAMMA SUBUNITS%REACTOME DATABASE ID RELEASE 62%997272	16	-0.230362	-1.12826	0.280591	0.747796	1	7197	tags=75%, list=52%, signal=156%
TNFR1-INDUCED PROAPOPTOTIC SIGNALING%REACTOME%R-HSA-5357786.2	12	-0.266897	-1.12789	0.303644	0.748203	1	4384	tags=58%, list=32%, signal=85%
NEGATIVE REGULATION OF HISTONE MODIFICATION%GOBP%GO:0031057	32	-0.167323	-1.12766	0.287912	0.748251	1	5476	tags=56%, list=40%, signal=93%
OTHER SEMAPHORIN INTERACTIONS%REACTOME DATABASE ID RELEASE 62%416700	19	-0.216036	-1.12765	0.321792	0.747775	1	9399	tags=89%, list=68%, signal=278%
NEGATIVE REGULATION OF PEPTIDYL-TYROSINE PHOSPHORYLATION%GOBP%GO:0050732	39	-0.15264	-1.12743	0.297405	0.747868	1	5702	tags=56%, list=41%, signal=96%
NEURON MATURATION%GOBP%GO:0042551	29	-0.175949	-1.12708	0.284895	0.748222	1	1389	tags=28%, list=10%, signal=31%
MITOTIC SPINDLE ASSEMBLY CHECKPOINT%GOBP%GO:0007094	16	-0.238237	-1.12677	0.281746	0.748526	1	5358	tags=63%, list=39%, signal=102%
SYNAPTIC ADHESION-LIKE MOLECULES%REACTOME DATABASE ID RELEASE 62%8849932	19	-0.212994	-1.12558	0.287968	0.750899	1	10898	tags=100%, list=79%, signal=470%
REGULATION OF PROTEIN TARGETING TO MITOCHONDRION%GOBP%GO:1903214	72	-0.116538	-1.12555	0.298387	0.750451	1	3779	tags=39%, list=27%, signal=53%
MRNA CAPPING%REACTOME DATABASE ID RELEASE 62%72086	28	-0.178062	-1.12552	0.320988	0.750052	1	1496	tags=29%, list=11%, signal=32%
DENDRITIC SPINE MORPHOGENESIS%GOBP%GO:0060997	20	-0.213277	-1.12547	0.29899	0.749677	1	6742	tags=70%, list=49%, signal=136%
REGULATION OF SYNAPSE STRUCTURE OR ACTIVITY%GOBP%GO:0050803	124	-0.0846189	-1.12533	0.29207	0.749511	1	10114	tags=81%, list=73%, signal=300%
REGULATION OF ANION TRANSMEMBRANE TRANSPORT%GOBP%GO:1903959	21	-0.206785	-1.12482	0.294363	0.75029	1	2416	tags=38%, list=17%, signal=46%
RESPONSE TO ACIDIC PH%GOBP%GO:0010447	10	-0.295496	-1.12447	0.323529	0.750635	1	9755	tags=100%, list=70%, signal=338%
TRANSCRIPTION OF E2F TARGETS UNDER NEGATIVE CONTROL BY DREAM COMPLEX%REACTOME DATABASE ID RELEASE 62%1362277	18	-0.223034	-1.12367	0.29979	0.75206	1	10759	tags=100%, list=78%, signal=449%
REGULATION OF PROTEOLYSIS INVOLVED IN CELLULAR PROTEIN CATABOLIC PROCESS%GOBP%GO:1903050	165	-0.0763049	-1.12349	0.321932	0.75202	1	1474	tags=18%, list=11%, signal=20%
REGULATION OF DNA REPLICATION%GOBP%GO:0006275	87	-0.102908	-1.12343	0.280835	0.751682	1	4472	tags=43%, list=32%, signal=62%
DEOXYRIBOSE PHOSPHATE METABOLIC PROCESS%GOBP%GO:0019692	21	-0.207601	-1.1234	0.291115	0.751265	1	4382	tags=52%, list=32%, signal=77%
NEGATIVE REGULATION OF PROTEIN LOCALIZATION TO NUCLEUS%GOBP%GO:1900181	56	-0.12444	-1.12327	0.306667	0.751084	1	1993	tags=27%, list=14%, signal=31%
REGULATION OF INTERLEUKIN-12 PRODUCTION%GOBP%GO:0032655	23	-0.198242	-1.12309	0.304979	0.751037	1	7492	tags=74%, list=54%, signal=161%
SIG_BCR_SIGNALING_PATHWAY%MSIGDB_C2%SIG_BCR_SIGNALING_PATHWAY	41	-0.145873	-1.12279	0.307536	0.75126	1	6090	tags=59%, list=44%, signal=104%
CEREBELLAR PURKINJE CELL LAYER DEVELOPMENT%GOBP%GO:0021680	27	-0.179316	-1.12265	0.320866	0.751089	1	5726	tags=59%, list=41%, signal=101%
EGF RECEPTOR (ERBB1) SIGNALING PATHWAY%PATHWAY INTERACTION DATABASE NCI-NATURE CURATED DATA%EGF RECEPTOR (ERBB1) SIGNALING PATHWAY	32	-0.167047	-1.12244	0.285996	0.751061	1	8075	tags=75%, list=58%, signal=180%
INTRINSIC APOPTOTIC SIGNALING PATHWAY BY P53 CLASS MEDIATOR%GOBP%GO:0072332	50	-0.133056	-1.12228	0.325	0.75098	1	8962	tags=78%, list=65%, signal=220%
SIGNALING BY LIGAND-RESPONSIVE EGFR VARIANTS IN CANCER%REACTOME DATABASE ID RELEASE 62%5637815	15	-0.241256	-1.12183	0.323887	0.751598	1	4970	tags=60%, list=36%, signal=94%
NEPHRIN NEPH1 SIGNALING IN THE KIDNEY PODOCYTE%PATHWAY INTERACTION DATABASE NCI-NATURE CURATED DATA%NEPHRIN NEPH1 SIGNALING IN THE KIDNEY PODOCYTE	26	-0.184905	-1.12161	0.304979	0.75167	1	2770	tags=38%, list=20%, signal=48%
MORPHOGENESIS OF AN ENDOTHELIUM%GOBP%GO:0003159	10	-0.288396	-1.12148	0.286282	0.751479	1	7085	tags=80%, list=51%, signal=164%
RESPONSE TO INTERLEUKIN-6%GOBP%GO:0070741	17	-0.217482	-1.12111	0.301961	0.751929	1	8393	tags=82%, list=61%, signal=209%
REGULATION OF WOUND HEALING%GOBP%GO:0061041	76	-0.110145	-1.1209	0.292017	0.751957	1	4859	tags=46%, list=35%, signal=71%
REGULATION OF INTERLEUKIN-8 PRODUCTION%GOBP%GO:0032677	32	-0.164553	-1.12055	0.305882	0.752308	1	2054	tags=31%, list=15%, signal=37%
NEGATIVE REGULATION OF ATP METABOLIC PROCESS%GOBP%GO:1903579	20	-0.203871	-1.12049	0.297244	0.751958	1	6872	tags=70%, list=50%, signal=139%
TUMOR NECROSIS FACTOR-MEDIATED SIGNALING PATHWAY%GOBP%GO:0033209	23	-0.193676	-1.11912	0.331263	0.754887	1	10564	tags=96%, list=76%, signal=403%
BIOCARTA_CARDIACEGF_PATHWAY%MSIGDB_C2%BIOCARTA_CARDIACEGF_PATHWAY	17	-0.223822	-1.11906	0.303093	0.754552	1	6677	tags=71%, list=48%, signal=136%
PID_ARF6_PATHWAY%MSIGDB_C2%PID_ARF6_PATHWAY	27	-0.185351	-1.11897	0.30754	0.754263	1	5130	tags=56%, list=37%, signal=88%
REGULATION OF CARDIAC MUSCLE TISSUE GROWTH%GOBP%GO:0055021	49	-0.131156	-1.11858	0.308285	0.754749	1	8361	tags=73%, list=60%, signal=185%
BIOCARTA_AKT_PATHWAY%MSIGDB_C2%BIOCARTA_AKT_PATHWAY	20	-0.202471	-1.11852	0.295019	0.754399	1	2047	tags=35%, list=15%, signal=41%
BIOCARTA_INSULIN_PATHWAY%MSIGDB_C2%BIOCARTA_INSULIN_PATHWAY	20	-0.208404	-1.11824	0.300578	0.754607	1	1965	tags=35%, list=14%, signal=41%
IMMUNE RESPONSE-REGULATING CELL SURFACE RECEPTOR SIGNALING PATHWAY%GOBP%GO:0002768	64	-0.118906	-1.11763	0.311377	0.755608	1	4202	tags=42%, list=30%, signal=60%
OXYTOCIN RECEPTOR MEDIATED SIGNALING PATHWAY%PANTHER PATHWAY%P04391	38	-0.152835	-1.11761	0.302144	0.755165	1	9547	tags=84%, list=69%, signal=271%
REGULATION OF CD4-POSITIVE, ALPHA-BETA T CELL ACTIVATION%GOBP%GO:2000514	27	-0.181777	-1.11643	0.331418	0.757546	1	5692	tags=59%, list=41%, signal=100%
APC C:CDC20 MEDIATED DEGRADATION OF SECURIN%REACTOME%R-HSA-174154.2	55	-0.127766	-1.11636	0.311155	0.757229	1	11074	tags=93%, list=80%, signal=462%
REGULATION OF CHROMATIN ORGANIZATION%GOBP%GO:1902275	133	-0.0829717	-1.11624	0.296774	0.757027	1	10207	tags=82%, list=74%, signal=309%
ACTIVATION OF G PROTEIN GATED POTASSIUM CHANNELS%REACTOME DATABASE ID RELEASE 62%1296041	16	-0.230362	-1.11612	0.307843	0.756818	1	7197	tags=75%, list=52%, signal=156%
POSITIVE REGULATION OF PEPTIDASE ACTIVITY%GOBP%GO:0010952	110	-0.0905178	-1.11596	0.313765	0.756743	1	11215	tags=90%, list=81%, signal=471%
HEAD MORPHOGENESIS%GOBP%GO:0060323	36	-0.156966	-1.1159	0.301619	0.756389	1	5908	tags=58%, list=43%, signal=102%
HEART VALVE FORMATION%GOBP%GO:0003188	10	-0.285793	-1.11583	0.292	0.756059	1	7121	tags=80%, list=51%, signal=165%
TAT-MEDIATED ELONGATION OF THE HIV-1 TRANSCRIPT%REACTOME%R-HSA-167246.2	38	-0.155573	-1.11564	0.317739	0.756031	1	1496	tags=26%, list=11%, signal=29%
DENDRITE MORPHOGENESIS%GOBP%GO:0048813	65	-0.118183	-1.11552	0.309339	0.755816	1	4974	tags=48%, list=36%, signal=74%
N-CADHERIN SIGNALING EVENTS%PATHWAY INTERACTION DATABASE NCI-NATURE CURATED DATA%N-CADHERIN SIGNALING EVENTS	31	-0.168618	-1.11522	0.311663	0.756083	1	8388	tags=77%, list=61%, signal=196%
COMPLEX I BIOGENESIS%REACTOME DATABASE ID RELEASE 62%6799198	51	-0.13219	-1.11512	0.307847	0.755868	1	8491	tags=75%, list=61%, signal=192%
RANKL%NETPATH%RANKL	71	-0.114168	-1.11475	0.314563	0.756235	1	1548	tags=23%, list=11%, signal=25%
MITRAL VALVE DEVELOPMENT%GOBP%GO:0003174	10	-0.285793	-1.11454	0.299807	0.756243	1	7121	tags=80%, list=51%, signal=165%
GLYCOSAMINOGLYCAN BIOSYNTHETIC PROCESS%GOBP%GO:0006024	29	-0.175939	-1.1145	0.309917	0.755844	1	8071	tags=76%, list=58%, signal=182%
RUFFLE ORGANIZATION%GOBP%GO:0031529	18	-0.216957	-1.11412	0.295276	0.756313	1	10843	tags=100%, list=78%, signal=461%
HDACS DEACETYLATE HISTONES%REACTOME DATABASE ID RELEASE 62%3214815	33	-0.163177	-1.11372	0.321637	0.756805	1	10750	tags=94%, list=78%, signal=420%
NEUTRAL AMINO ACID TRANSPORT%GOBP%GO:0015804	21	-0.199459	-1.11358	0.313808	0.756694	1	7790	tags=76%, list=56%, signal=174%
POSITIVE REGULATION OF SMOOTH MUSCLE CELL MIGRATION%GOBP%GO:0014911	44	-0.141725	-1.11316	0.314991	0.757223	1	2135	tags=30%, list=15%, signal=35%
REGULATION OF INSULIN SECRETION INVOLVED IN CELLULAR RESPONSE TO GLUCOSE STIMULUS%GOBP%GO:0061178	50	-0.135812	-1.11293	0.298097	0.757268	1	8924	tags=78%, list=64%, signal=219%
G BETA:GAMMA SIGNALLING THROUGH PLC BETA%REACTOME%R-HSA-418217.3	14	-0.251273	-1.11292	0.307393	0.756805	1	9379	tags=93%, list=68%, signal=288%
SYNAPTIC VESICLE CYTOSKELETAL TRANSPORT%GOBP%GO:0099514	16	-0.230154	-1.11255	0.312377	0.757234	1	8930	tags=88%, list=65%, signal=246%
SUBSTRATE-DEPENDENT CELL MIGRATION%GOBP%GO:0006929	22	-0.19661	-1.11237	0.30814	0.75719	1	1688	tags=32%, list=12%, signal=36%
ALPHA6BETA4INTEGRIN%IOB%ALPHA6BETA4INTEGRIN	56	-0.128242	-1.11211	0.344762	0.75734	1	5648	tags=54%, list=41%, signal=90%
HEART VALVE MORPHOGENESIS%GOBP%GO:0003179	31	-0.167177	-1.11154	0.311111	0.758216	1	5729	tags=58%, list=41%, signal=99%
ACTIVATION OF HOX GENES DURING DIFFERENTIATION%REACTOME%R-HSA-5619507.2	54	-0.127949	-1.11131	0.306796	0.758339	1	2338	tags=30%, list=17%, signal=36%
POSITIVE REGULATION OF WNT SIGNALING PATHWAY%GOBP%GO:0030177	87	-0.100356	-1.11125	0.310621	0.758005	1	2598	tags=29%, list=19%, signal=35%
ENDODERM FORMATION%GOBP%GO:0001706	22	-0.195005	-1.11064	0.29666	0.759015	1	5485	tags=59%, list=40%, signal=98%
REGULATION OF VIRAL TRANSCRIPTION%GOBP%GO:0046782	34	-0.163749	-1.11058	0.310204	0.758675	1	1811	tags=29%, list=13%, signal=34%
POSITIVE REGULATION OF TRANSFORMING GROWTH FACTOR BETA RECEPTOR SIGNALING PATHWAY%GOBP%GO:0030511	20	-0.201183	-1.11039	0.320833	0.758671	1	4833	tags=55%, list=35%, signal=84%
DEFECTIVE EXT2 CAUSES EXOSTOSES 2%REACTOME%R-HSA-3656237.1	10	-0.284708	-1.11009	0.323017	0.758922	1	7136	tags=80%, list=52%, signal=165%
NEGATIVE REGULATION OF G2/M TRANSITION OF MITOTIC CELL CYCLE%GOBP%GO:0010972	28	-0.17552	-1.11007	0.310559	0.758474	1	5980	tags=61%, list=43%, signal=107%
NEGATIVE REGULATION OF STRIATED MUSCLE CELL APOPTOTIC PROCESS%GOBP%GO:0010664	25	-0.186546	-1.10999	0.309055	0.758189	1	4621	tags=52%, list=33%, signal=78%
CEREBELLAR CORTEX MORPHOGENESIS%GOBP%GO:0021696	33	-0.166636	-1.1096	0.318087	0.758641	1	6508	tags=64%, list=47%, signal=120%
BIOCARTA_IGF1_PATHWAY%MSIGDB_C2%BIOCARTA_IGF1_PATHWAY	20	-0.208404	-1.10927	0.326172	0.758983	1	1965	tags=35%, list=14%, signal=41%
AUTODEGRADATION OF CDH1 BY CDH1:APC C%REACTOME DATABASE ID RELEASE 62%174084	55	-0.127766	-1.10911	0.318182	0.758879	1	11074	tags=93%, list=80%, signal=462%
CELL AGING%GOBP%GO:0007569	48	-0.132771	-1.10893	0.341365	0.758808	1	2495	tags=31%, list=18%, signal=38%
BIOCARTA_ERK_PATHWAY%MSIGDB_C2%BIOCARTA_ERK_PATHWAY	24	-0.191769	-1.10874	0.296724	0.758814	1	1965	tags=33%, list=14%, signal=39%
NEGATIVE REGULATION OF BEHAVIOR%GOBP%GO:0048521	11	-0.269684	-1.10874	0.330709	0.758335	1	8854	tags=91%, list=64%, signal=252%
NEGATIVE REGULATION OF NEUROTRANSMITTER TRANSPORT%GOBP%GO:0051589	15	-0.235715	-1.1086	0.310621	0.758182	1	10583	tags=100%, list=76%, signal=424%
MEGAKARYOCYTE DEVELOPMENT%GOBP%GO:0035855	18	-0.216161	-1.10798	0.321932	0.759183	1	10854	tags=100%, list=78%, signal=463%
S1P4 PATHWAY%PATHWAY INTERACTION DATABASE NCI-NATURE CURATED DATA%S1P4 PATHWAY	12	-0.260003	-1.10796	0.324435	0.758763	1	9093	tags=92%, list=66%, signal=267%
SPINDLE ASSEMBLY CHECKPOINT%GOBP%GO:0071173	16	-0.238237	-1.10783	0.315353	0.758598	1	5358	tags=63%, list=39%, signal=102%
CONSTITUTIVE SIGNALING BY LIGAND-RESPONSIVE EGFR CANCER VARIANTS%REACTOME DATABASE ID RELEASE 62%1236382	15	-0.241256	-1.10722	0.33264	0.759578	1	4970	tags=60%, list=36%, signal=94%
LPA RECEPTOR MEDIATED EVENTS%PATHWAY INTERACTION DATABASE NCI-NATURE CURATED DATA%LPA RECEPTOR MEDIATED EVENTS	58	-0.126426	-1.10712	0.324165	0.759372	1	10429	tags=88%, list=75%, signal=355%
POSITIVE REGULATION OF CELL CYCLE PROCESS%GOBP%GO:0090068	159	-0.0774028	-1.107	0.309615	0.759156	1	5906	tags=50%, list=43%, signal=87%
G1 S TRANSITION%REACTOME%R-HSA-69206.2	104	-0.094518	-1.10696	0.327044	0.758799	1	11612	tags=93%, list=84%, signal=575%
DNA DAMAGE CHECKPOINT%GOBP%GO:0000077	75	-0.109411	-1.10668	0.305019	0.758975	1	6984	tags=61%, list=50%, signal=123%
POSITIVE REGULATION OF PROTEOLYSIS INVOLVED IN CELLULAR PROTEIN CATABOLIC PROCESS%GOBP%GO:1903052	96	-0.0971997	-1.10651	0.31	0.758884	1	1116	tags=18%, list=8%, signal=19%
GENE SILENCING%GOBP%GO:0016458	88	-0.101814	-1.10633	0.316306	0.758833	1	2061	tags=25%, list=15%, signal=29%
HALLMARK_INFLAMMATORY_RESPONSE%MSIGDB_C2%HALLMARK_INFLAMMATORY_RESPONSE	111	-0.0882869	-1.10556	0.300601	0.760261	1	1158	tags=17%, list=8%, signal=19%
REGULATION OF RUNX3 EXPRESSION AND ACTIVITY%REACTOME DATABASE ID RELEASE 62%8941858	47	-0.135861	-1.1055	0.309091	0.759936	1	10201	tags=87%, list=74%, signal=331%
MISMATCH REPAIR%GOBP%GO:0006298	16	-0.229503	-1.10515	0.322382	0.760302	1	8939	tags=88%, list=65%, signal=247%
POSITIVE REGULATION OF RECEPTOR RECYCLING%GOBP%GO:0001921	16	-0.226071	-1.10488	0.30303	0.760483	1	2931	tags=44%, list=21%, signal=55%
POSITIVE REGULATION OF B CELL ACTIVATION%GOBP%GO:0050871	53	-0.127272	-1.10474	0.323887	0.760319	1	6603	tags=60%, list=48%, signal=115%
BIOCARTA_IL6_PATHWAY%MSIGDB_C2%BIOCARTA_IL6_PATHWAY	20	-0.208404	-1.10458	0.302419	0.760248	1	1965	tags=35%, list=14%, signal=41%
SMOOTH MUSCLE TISSUE DEVELOPMENT%GOBP%GO:0048745	19	-0.211642	-1.104	0.332061	0.761215	1	2175	tags=37%, list=16%, signal=44%
REGULATION OF PROTEIN HOMOOLIGOMERIZATION%GOBP%GO:0032462	17	-0.220929	-1.10379	0.325911	0.761241	1	6717	tags=71%, list=49%, signal=137%
SYNAPTIC VESICLE TRANSPORT ALONG MICROTUBULE%GOBP%GO:0099517	16	-0.230154	-1.10363	0.313609	0.761157	1	8930	tags=88%, list=65%, signal=246%
REGULATION OF DENDRITE DEVELOPMENT%GOBP%GO:0050773	154	-0.078073	-1.10333	0.322785	0.761397	1	3606	tags=34%, list=26%, signal=45%
PID_NCADHERIN_PATHWAY%MSIGDB_C2%PID_NCADHERIN_PATHWAY	31	-0.168618	-1.10298	0.304082	0.761757	1	8388	tags=77%, list=61%, signal=196%
POSITIVE REGULATION OF HEMOPOIESIS%GOBP%GO:1903708	119	-0.0863907	-1.10273	0.312757	0.761848	1	6841	tags=58%, list=49%, signal=114%
CAMERA-TYPE EYE PHOTORECEPTOR CELL DIFFERENTIATION%GOBP%GO:0060219	13	-0.245322	-1.1024	0.330645	0.762171	1	9385	tags=92%, list=68%, signal=286%
T-HELPER 1 TYPE IMMUNE RESPONSE%GOBP%GO:0042088	12	-0.262703	-1.10236	0.314961	0.761783	1	4442	tags=58%, list=32%, signal=86%
POSITIVE REGULATION OF NATURAL KILLER CELL MEDIATED IMMUNITY%GOBP%GO:0002717	10	-0.292213	-1.10167	0.309623	0.763054	1	4264	tags=60%, list=31%, signal=87%
POSITIVE REGULATION OF PHOSPHATIDYLINOSITOL 3-KINASE SIGNALING%GOBP%GO:0014068	46	-0.135953	-1.1016	0.340956	0.76275	1	2338	tags=30%, list=17%, signal=36%
REGULATION OF PROTEIN TYROSINE KINASE ACTIVITY%GOBP%GO:0061097	55	-0.12336	-1.10156	0.324752	0.762381	1	5850	tags=55%, list=42%, signal=94%
SIALIC ACID METABOLISM%REACTOME%R-HSA-4085001.1	30	-0.170391	-1.10065	0.320537	0.764115	1	10566	tags=93%, list=76%, signal=394%
REGULATION OF NUCLEAR DIVISION%GOBP%GO:0051783	121	-0.086757	-1.10051	0.334623	0.763975	1	5674	tags=50%, list=41%, signal=83%
NEGATIVE REGULATION OF TELOMERASE ACTIVITY%GOBP%GO:0051974	10	-0.281151	-1.09965	0.330677	0.765539	1	4417	tags=60%, list=32%, signal=88%
PID_RHOA_REG_PATHWAY%MSIGDB_C2%PID_RHOA_REG_PATHWAY	39	-0.151373	-1.09957	0.319838	0.765259	1	3945	tags=44%, list=29%, signal=61%
RESPONSE TO CORTICOSTEROID%GOBP%GO:0031960	46	-0.133869	-1.09865	0.33002	0.767038	1	4473	tags=46%, list=32%, signal=67%
NEGATIVE REGULATION OF STEM CELL DIFFERENTIATION%GOBP%GO:2000737	18	-0.215084	-1.09845	0.352251	0.767049	1	9331	tags=89%, list=67%, signal=272%
CELLULAR ALDEHYDE METABOLIC PROCESS%GOBP%GO:0006081	32	-0.161511	-1.09819	0.337278	0.767204	1	2096	tags=31%, list=15%, signal=37%
CELLULAR RESPONSE TO INTERLEUKIN-6%GOBP%GO:0071354	17	-0.217482	-1.09818	0.336634	0.766768	1	8393	tags=82%, list=61%, signal=209%
DENDRITIC CELL DIFFERENTIATION%GOBP%GO:0097028	15	-0.234688	-1.09786	0.325349	0.767077	1	7829	tags=80%, list=57%, signal=184%
ENDOTHELIAL TUBE MORPHOGENESIS%GOBP%GO:0061154	10	-0.288396	-1.09765	0.314225	0.767119	1	7085	tags=80%, list=51%, signal=164%
IMMUNOGLOBULIN PRODUCTION INVOLVED IN IMMUNOGLOBULIN MEDIATED IMMUNE RESPONSE%GOBP%GO:0002381	18	-0.208807	-1.09746	0.311111	0.767078	1	6342	tags=67%, list=46%, signal=123%
CELLULAR RESPONSE TO MONOAMINE STIMULUS%GOBP%GO:0071868	21	-0.197181	-1.09691	0.337302	0.767949	1	4526	tags=52%, list=33%, signal=78%
LACTATE METABOLIC PROCESS%GOBP%GO:0006089	13	-0.252715	-1.09632	0.319444	0.76891	1	5024	tags=62%, list=36%, signal=97%
DNA-DEPENDENT DNA REPLICATION%GOBP%GO:0006261	72	-0.111465	-1.09614	0.330769	0.768886	1	12115	tags=99%, list=88%, signal=787%
ACTIVATION OF THE AP-1 FAMILY OF TRANSCRIPTION FACTORS%REACTOME DATABASE ID RELEASE 62%450341	10	-0.294259	-1.09601	0.330784	0.768737	1	8388	tags=90%, list=61%, signal=228%
ANDROGEN METABOLIC PROCESS%GOBP%GO:0008209	11	-0.270216	-1.096	0.326446	0.768292	1	1297	tags=36%, list=9%, signal=40%
POSITIVE REGULATION OF PROTEASOMAL PROTEIN CATABOLIC PROCESS%GOBP%GO:1901800	85	-0.103266	-1.09587	0.327416	0.768139	1	1023	tags=18%, list=7%, signal=19%
MORPHOGENESIS OF AN EPITHELIAL SHEET%GOBP%GO:0002011	40	-0.148085	-1.0956	0.322709	0.768311	1	7992	tags=73%, list=58%, signal=171%
PROTEIN DEMETHYLATION%GOBP%GO:0006482	25	-0.182001	-1.09515	0.343313	0.768972	1	7452	tags=72%, list=54%, signal=156%
CARDIAC MUSCLE TISSUE MORPHOGENESIS%GOBP%GO:0055008	44	-0.138354	-1.09514	0.346154	0.768503	1	11304	tags=95%, list=82%, signal=519%
BIOCARTA_DREAM_PATHWAY%MSIGDB_C2%BIOCARTA_DREAM_PATHWAY	12	-0.258418	-1.09445	0.325	0.76976	1	1041	tags=33%, list=8%, signal=36%
REGULATION OF PRODUCTION OF MOLECULAR MEDIATOR OF IMMUNE RESPONSE%GOBP%GO:0002700	69	-0.112721	-1.09407	0.312369	0.770174	1	5670	tags=52%, list=41%, signal=88%
SYNTHESIS OF SUBSTRATES IN N-GLYCAN BIOSYTHESIS%REACTOME DATABASE ID RELEASE 62%446219	60	-0.120544	-1.0936	0.340164	0.770843	1	10566	tags=88%, list=76%, signal=372%
ACTIVATION OF ANTERIOR HOX GENES IN HINDBRAIN DEVELOPMENT DURING EARLY EMBRYOGENESIS%REACTOME DATABASE ID RELEASE 62%5617472	54	-0.127949	-1.09341	0.339286	0.770807	1	2338	tags=30%, list=17%, signal=36%
PID_INSULIN_PATHWAY%MSIGDB_C2%PID_INSULIN_PATHWAY	40	-0.145669	-1.09321	0.345725	0.770802	1	3181	tags=38%, list=23%, signal=49%
POSITIVE REGULATION OF NF-KAPPAB IMPORT INTO NUCLEUS%GOBP%GO:0042346	10	-0.282366	-1.09211	0.328996	0.773028	1	1632	tags=40%, list=12%, signal=45%
POSITIVE REGULATION OF VASCULAR ENDOTHELIAL GROWTH FACTOR RECEPTOR SIGNALING PATHWAY%GOBP%GO:0030949	11	-0.267271	-1.092	0.332669	0.772805	1	2596	tags=45%, list=19%, signal=56%
ERBB1 DOWNSTREAM SIGNALING%PATHWAY INTERACTION DATABASE NCI-NATURE CURATED DATA%ERBB1 DOWNSTREAM SIGNALING	92	-0.0973193	-1.09176	0.321429	0.772904	1	4079	tags=39%, list=29%, signal=55%
POLYAMINE METABOLIC PROCESS%GOBP%GO:0006595	13	-0.248576	-1.09163	0.345168	0.772756	1	9340	tags=92%, list=67%, signal=284%
POSITIVE REGULATION OF CELLULAR RESPONSE TO TRANSFORMING GROWTH FACTOR BETA STIMULUS%GOBP%GO:1903846	20	-0.201183	-1.09145	0.33271	0.77268	1	4833	tags=55%, list=35%, signal=84%
GROWTH HORMONE RECEPTOR SIGNALING%REACTOME%R-HSA-982772.1	16	-0.224797	-1.09095	0.336653	0.773412	1	8139	tags=81%, list=59%, signal=197%
DEGRADATION OF BETA CATENIN%PATHWAY INTERACTION DATABASE NCI-NATURE CURATED DATA%DEGRADATION OF BETA CATENIN	17	-0.221516	-1.09095	0.335354	0.772939	1	2638	tags=41%, list=19%, signal=51%
CHEMOSENSORY BEHAVIOR%GOBP%GO:0007635	10	-0.277637	-1.09079	0.331237	0.772862	1	10002	tags=100%, list=72%, signal=360%
POSITIVE REGULATION OF RHO PROTEIN SIGNAL TRANSDUCTION%GOBP%GO:0035025	14	-0.235807	-1.09059	0.346076	0.772893	1	3661	tags=50%, list=26%, signal=68%
POSITIVE REGULATION OF P38MAPK CASCADE%GOBP%GO:1900745	14	-0.240311	-1.09056	0.359127	0.772501	1	5576	tags=64%, list=40%, signal=108%
ANTEROGRADE SYNAPTIC VESICLE TRANSPORT%GOBP%GO:0048490	16	-0.230154	-1.09031	0.335283	0.772625	1	8930	tags=88%, list=65%, signal=246%
UBIQUINONE BIOSYNTHETIC PROCESS%GOBP%GO:0006744	12	-0.253899	-1.08988	0.35503	0.77317	1	8024	tags=83%, list=58%, signal=198%
NEURON PROJECTION ORGANIZATION%GOBP%GO:0106027	31	-0.163804	-1.08974	0.296154	0.773019	1	8008	tags=74%, list=58%, signal=176%
BIOCARTA_KERATINOCYTE_PATHWAY%MSIGDB_C2%BIOCARTA_KERATINOCYTE_PATHWAY	41	-0.145292	-1.08959	0.339844	0.77294	1	2047	tags=29%, list=15%, signal=34%
REGULATION OF JUN KINASE ACTIVITY%GOBP%GO:0043506	65	-0.112961	-1.08928	0.32998	0.773206	1	4833	tags=46%, list=35%, signal=71%
NEGATIVE REGULATION OF CELL CYCLE G2/M PHASE TRANSITION%GOBP%GO:1902750	30	-0.168387	-1.08918	0.326572	0.772983	1	5980	tags=60%, list=43%, signal=105%
RESPONSE TO MONOAMINE%GOBP%GO:0071867	21	-0.197181	-1.08881	0.34	0.773395	1	4526	tags=52%, list=33%, signal=78%
DENDRITIC SPINE ORGANIZATION%GOBP%GO:0097061	31	-0.163804	-1.08865	0.305118	0.773355	1	8008	tags=74%, list=58%, signal=176%
REGULATION OF MUSCLE TISSUE DEVELOPMENT%GOBP%GO:1901861	113	-0.0878548	-1.08819	0.350211	0.773991	1	7369	tags=62%, list=53%, signal=131%
SIGNALING BY ERBB2%REACTOME%R-HSA-1227986.5	37	-0.151905	-1.08819	0.347992	0.773535	1	2019	tags=30%, list=15%, signal=35%
MITRAL VALVE MORPHOGENESIS%GOBP%GO:0003183	10	-0.285793	-1.08811	0.325956	0.773247	1	7121	tags=80%, list=51%, signal=165%
REGULATION OF MYELOID LEUKOCYTE MEDIATED IMMUNITY%GOBP%GO:0002886	27	-0.174538	-1.08799	0.327968	0.773054	1	5792	tags=59%, list=42%, signal=102%
PROTEIN DEALKYLATION%GOBP%GO:0008214	25	-0.182001	-1.08795	0.35259	0.772683	1	7452	tags=72%, list=54%, signal=156%
HALLMARK_COAGULATION%MSIGDB_C2%HALLMARK_COAGULATION	70	-0.109507	-1.08793	0.335341	0.772282	1	668	tags=16%, list=5%, signal=16%
CXCR4-MEDIATED SIGNALING EVENTS%PATHWAY INTERACTION DATABASE NCI-NATURE CURATED DATA%CXCR4-MEDIATED SIGNALING EVENTS	67	-0.113917	-1.0879	0.339251	0.771891	1	11240	tags=93%, list=81%, signal=490%
PROTEIN KINASE C SIGNALING%GOBP%GO:0070528	10	-0.286711	-1.08776	0.372233	0.771741	1	2956	tags=50%, list=21%, signal=64%
HETEROTRIMERIC G-PROTEIN SIGNALING PATHWAY-ROD OUTER SEGMENT PHOTOTRANSDUCTION%PANTHER PATHWAY%P00028	13	-0.245756	-1.08762	0.344554	0.771611	1	9379	tags=92%, list=68%, signal=286%
CRMPS IN SEMA3A SIGNALING%REACTOME%R-HSA-399956.1	16	-0.232446	-1.08754	0.349896	0.771361	1	4573	tags=56%, list=33%, signal=84%
ORGANIC HYDROXY COMPOUND CATABOLIC PROCESS%GOBP%GO:1901616	26	-0.178418	-1.08708	0.33463	0.772065	1	4989	tags=54%, list=36%, signal=84%
BIOCARTA_MET_PATHWAY%MSIGDB_C2%BIOCARTA_MET_PATHWAY	36	-0.154069	-1.08682	0.340509	0.772222	1	5948	tags=58%, list=43%, signal=102%
TRANSPORT OF MATURE MRNAS DERIVED FROM INTRONLESS TRANSCRIPTS%REACTOME DATABASE ID RELEASE 62%159234	38	-0.1453	-1.08617	0.323353	0.773337	1	9651	tags=84%, list=70%, signal=277%
REGULATION OF SYNAPTIC TRANSMISSION, DOPAMINERGIC%GOBP%GO:0032225	15	-0.230363	-1.08594	0.343137	0.77343	1	10657	tags=100%, list=77%, signal=434%
STRESS-ACTIVATED MAPK CASCADE%GOBP%GO:0051403	60	-0.118139	-1.08552	0.356077	0.773993	1	8523	tags=73%, list=62%, signal=190%
REGULATION OF SYNAPSE ORGANIZATION%GOBP%GO:0050807	119	-0.0852033	-1.0853	0.320564	0.774048	1	10114	tags=82%, list=73%, signal=300%
BRANCHING INVOLVED IN URETERIC BUD MORPHOGENESIS%GOBP%GO:0001658	32	-0.160532	-1.08514	0.307536	0.773964	1	1677	tags=28%, list=12%, signal=32%
POSITIVE REGULATION OF NUCLEOTIDE METABOLIC PROCESS%GOBP%GO:0045981	71	-0.110922	-1.08479	0.346591	0.774376	1	10950	tags=90%, list=79%, signal=429%
DEVELOPMENT OF PRIMARY MALE SEXUAL CHARACTERISTICS%GOBP%GO:0046546	67	-0.115814	-1.08473	0.326087	0.774053	1	2744	tags=31%, list=20%, signal=39%
LYMPHOCYTE MIGRATION%GOBP%GO:0072676	13	-0.24713	-1.0843	0.326	0.774628	1	9360	tags=92%, list=68%, signal=285%
BIOCARTA_RARRXR_PATHWAY%MSIGDB_C2%BIOCARTA_RARRXR_PATHWAY	15	-0.231405	-1.08423	0.33526	0.774345	1	2338	tags=40%, list=17%, signal=48%
TRANSCRIPTION-COUPLED NUCLEOTIDE-EXCISION REPAIR%GOBP%GO:0006283	10	-0.281541	-1.08386	0.325253	0.774756	1	9948	tags=100%, list=72%, signal=355%
PID_THROMBIN_PAR1_PATHWAY%MSIGDB_C2%PID_THROMBIN_PAR1_PATHWAY	38	-0.144444	-1.08364	0.341223	0.774797	1	11484	tags=97%, list=83%, signal=570%
REGULATION OF TRANSCRIPTION FROM RNA POLYMERASE III PROMOTER%GOBP%GO:0006359	15	-0.230648	-1.08357	0.342205	0.774528	1	503	tags=27%, list=4%, signal=28%
POSITIVE REGULATION OF ION TRANSMEMBRANE TRANSPORT%GOBP%GO:0034767	103	-0.0920323	-1.08301	0.351923	0.775381	1	6665	tags=57%, list=48%, signal=110%
RECEPTOR-LIGAND BINDING INITIATES THE SECOND PROTEOLYTIC CLEAVAGE OF NOTCH RECEPTOR%REACTOME%R-HSA-156988.3	11	-0.269368	-1.08282	0.331407	0.77541	1	2567	tags=45%, list=19%, signal=56%
ERBB2 ERBB3 SIGNALING EVENTS%PATHWAY INTERACTION DATABASE NCI-NATURE CURATED DATA%ERBB2 ERBB3 SIGNALING EVENTS	37	-0.151208	-1.08273	0.359073	0.775158	1	8388	tags=76%, list=61%, signal=192%
DEFECTIVE EXT1 CAUSES EXOSTOSES 1, TRPS2 AND CHDS%REACTOME DATABASE ID RELEASE 62%3656253	10	-0.284708	-1.08248	0.360934	0.775332	1	7136	tags=80%, list=52%, signal=165%
RESPONSE TO PAIN%GOBP%GO:0048265	23	-0.186776	-1.08206	0.341847	0.775876	1	8854	tags=83%, list=64%, signal=229%
U12 DEPENDENT SPLICING%REACTOME DATABASE ID RELEASE 62%72165	47	-0.134085	-1.08198	0.327309	0.775606	1	9931	tags=85%, list=72%, signal=300%
IL2%NETPATH%IL2	68	-0.111565	-1.08194	0.327935	0.77525	1	5792	tags=53%, list=42%, signal=91%
SIGNALING BY HIGH-KINASE ACTIVITY BRAF MUTANTS%REACTOME DATABASE ID RELEASE 62%6802948	27	-0.173777	-1.0818	0.330709	0.775167	1	3752	tags=44%, list=27%, signal=61%
CARDIAC CONDUCTION%GOBP%GO:0061337	34	-0.159261	-1.08179	0.374757	0.774712	1	11236	tags=97%, list=81%, signal=514%
GRANULOCYTE MIGRATION%GOBP%GO:0097530	31	-0.162615	-1.08178	0.343685	0.774272	1	5792	tags=58%, list=42%, signal=100%
NUCLEOTIDE CATABOLIC PROCESS%GOBP%GO:0009166	39	-0.145103	-1.08168	0.340956	0.774062	1	9355	tags=82%, list=68%, signal=252%
REGULATION OF INSULIN RECEPTOR SIGNALING PATHWAY%GOBP%GO:0046626	43	-0.139473	-1.08162	0.374031	0.773752	1	5158	tags=51%, list=37%, signal=81%
NEGATIVE REGULATION OF ENDOTHELIAL CELL MIGRATION%GOBP%GO:0010596	28	-0.173064	-1.08154	0.335329	0.773465	1	3048	tags=39%, list=22%, signal=50%
NEGATIVE REGULATION OF TOLL-LIKE RECEPTOR SIGNALING PATHWAY%GOBP%GO:0034122	19	-0.207834	-1.0812	0.322645	0.773857	1	5870	tags=63%, list=42%, signal=110%
NEGATIVE REGULATION OF HORMONE SECRETION%GOBP%GO:0046888	62	-0.117738	-1.08033	0.358238	0.775463	1	10657	tags=89%, list=77%, signal=384%
ENDOGENOUS STEROLS%REACTOME DATABASE ID RELEASE 62%211976	16	-0.222672	-1.08023	0.36961	0.775235	1	2978	tags=44%, list=22%, signal=56%
REGULATION OF MYOTUBE DIFFERENTIATION%GOBP%GO:0010830	36	-0.15265	-1.08018	0.35098	0.774894	1	7121	tags=67%, list=51%, signal=137%
PID_S1P_S1P4_PATHWAY%MSIGDB_C2%PID_S1P_S1P4_PATHWAY	12	-0.260003	-1.08001	0.372632	0.774841	1	9093	tags=92%, list=66%, signal=267%
NEGATIVE REGULATION OF CYTOKINE-MEDIATED SIGNALING PATHWAY%GOBP%GO:0001960	26	-0.17939	-1.0798	0.337423	0.774857	1	8702	tags=81%, list=63%, signal=217%
SEMA3A-PLEXIN REPULSION SIGNALING BY INHIBITING INTEGRIN ADHESION%REACTOME%R-HSA-399955.1	14	-0.24135	-1.07979	0.35729	0.774413	1	4573	tags=57%, list=33%, signal=85%
REGULATION OF P38MAPK CASCADE%GOBP%GO:1900744	25	-0.179039	-1.07973	0.344538	0.774125	1	5832	tags=60%, list=42%, signal=104%
IRES-DEPENDENT VIRAL TRANSLATIONAL INITIATION%GOBP%GO:0075522	10	-0.284838	-1.07972	0.359127	0.773689	1	4366	tags=60%, list=32%, signal=88%
RESPONSE TO ALKALOID%GOBP%GO:0043279	62	-0.112783	-1.07967	0.361746	0.773353	1	11395	tags=94%, list=82%, signal=527%
ORGANIC CATION TRANSPORT%GOBP%GO:0015695	18	-0.212564	-1.07928	0.34749	0.773852	1	7059	tags=72%, list=51%, signal=147%
REGULATION OF B CELL DIFFERENTIATION%GOBP%GO:0045577	25	-0.181934	-1.0791	0.340336	0.773839	1	5792	tags=60%, list=42%, signal=103%
OOGENESIS%GOBP%GO:0048477	37	-0.150679	-1.07905	0.325726	0.773473	1	2410	tags=32%, list=17%, signal=39%
POSITIVE REGULATION OF PURINE NUCLEOTIDE METABOLIC PROCESS%GOBP%GO:1900544	71	-0.110922	-1.07904	0.311203	0.773061	1	10950	tags=90%, list=79%, signal=429%
G PROTEIN GATED POTASSIUM CHANNELS%REACTOME%R-HSA-1296059.1	16	-0.230362	-1.079	0.31677	0.772697	1	7197	tags=75%, list=52%, signal=156%
CLATHRIN-DEPENDENT ENDOCYTOSIS%GOBP%GO:0072583	39	-0.143147	-1.07886	0.335378	0.772566	1	9382	tags=82%, list=68%, signal=254%
ACTIVATION OF BH3-ONLY PROTEINS%REACTOME%R-HSA-114452.2	24	-0.181757	-1.07831	0.335404	0.773452	1	6717	tags=67%, list=49%, signal=129%
HEPATOCYTE APOPTOTIC PROCESS%GOBP%GO:0097284	10	-0.276162	-1.07797	0.374031	0.773792	1	4486	tags=60%, list=32%, signal=89%
BIOCARTA_GCR_PATHWAY%MSIGDB_C2%BIOCARTA_GCR_PATHWAY	11	-0.267541	-1.07796	0.318271	0.773373	1	1334	tags=36%, list=10%, signal=40%
REGULATION OF ION TRANSMEMBRANE TRANSPORTER ACTIVITY%GOBP%GO:0032412	167	-0.0730141	-1.07792	0.332653	0.773014	1	11186	tags=88%, list=81%, signal=453%
POSITIVE REGULATION OF NUCLEAR DIVISION%GOBP%GO:0051785	43	-0.135222	-1.07787	0.346614	0.772665	1	4251	tags=44%, list=31%, signal=64%
TRAFFICKING OF GLUR2-CONTAINING AMPA RECEPTORS%REACTOME%R-HSA-416993.1	13	-0.250579	-1.07781	0.360396	0.772386	1	10377	tags=100%, list=75%, signal=399%
CELLULAR RESPONSE TO OXYGEN LEVELS%GOBP%GO:0071453	76	-0.106866	-1.07772	0.357282	0.772127	1	1626	tags=22%, list=12%, signal=25%
CARDIAC ATRIUM DEVELOPMENT%GOBP%GO:0003230	26	-0.179727	-1.07753	0.329876	0.772131	1	8165	tags=77%, list=59%, signal=187%
NEGATIVE REGULATION OF MRNA METABOLIC PROCESS%GOBP%GO:1903312	66	-0.11625	-1.07735	0.315488	0.772104	1	6159	tags=56%, list=44%, signal=101%
POSITIVE REGULATION OF EPITHELIAL CELL APOPTOTIC PROCESS%GOBP%GO:1904037	21	-0.195497	-1.07721	0.335354	0.771995	1	2572	tags=38%, list=19%, signal=47%
REGULATION OF ADAPTIVE IMMUNE RESPONSE%GOBP%GO:0002819	85	-0.0993568	-1.07703	0.349904	0.771979	1	5799	tags=52%, list=42%, signal=89%
ACTIVATION OF APC C AND APC C:CDC20 MEDIATED DEGRADATION OF MITOTIC PROTEINS%REACTOME DATABASE ID RELEASE 62%176814	60	-0.11716	-1.07679	0.328215	0.772097	1	11074	tags=92%, list=80%, signal=457%
INTRACELLULAR ESTROGEN RECEPTOR SIGNALING PATHWAY%GOBP%GO:0030520	10	-0.285778	-1.07672	0.369863	0.771799	1	4353	tags=60%, list=31%, signal=87%
VIRAL GENE EXPRESSION%GOBP%GO:0019080	17	-0.214308	-1.07651	0.354772	0.771865	1	4366	tags=53%, list=32%, signal=77%
POSITIVE REGULATION OF OSTEOCLAST DIFFERENTIATION%GOBP%GO:0045672	15	-0.224717	-1.07586	0.35	0.772986	1	585	tags=27%, list=4%, signal=28%
TRABECULA MORPHOGENESIS%GOBP%GO:0061383	43	-0.138805	-1.07578	0.346076	0.772714	1	11283	tags=95%, list=82%, signal=514%
NEGATIVE REGULATION OF BLOOD VESSEL MORPHOGENESIS%GOBP%GO:2000181	58	-0.121126	-1.07551	0.353909	0.772864	1	2627	tags=31%, list=19%, signal=38%
NEGATIVE REGULATION OF CHEMOKINE PRODUCTION%GOBP%GO:0032682	10	-0.279842	-1.07529	0.375519	0.772941	1	3051	tags=50%, list=22%, signal=64%
PAR1-MEDIATED THROMBIN SIGNALING EVENTS%PATHWAY INTERACTION DATABASE NCI-NATURE CURATED DATA%PAR1-MEDIATED THROMBIN SIGNALING EVENTS	38	-0.144444	-1.07527	0.340952	0.772543	1	11484	tags=97%, list=83%, signal=570%
CORONARY VASCULATURE DEVELOPMENT%GOBP%GO:0060976	56	-0.122137	-1.07504	0.348739	0.772663	1	5485	tags=52%, list=40%, signal=85%
POSITIVE REGULATION OF VIRAL TRANSCRIPTION%GOBP%GO:0050434	18	-0.211146	-1.07472	0.353635	0.772954	1	1696	tags=33%, list=12%, signal=38%
POSITIVE REGULATION OF CELLULAR CARBOHYDRATE METABOLIC PROCESS%GOBP%GO:0010676	44	-0.135777	-1.07462	0.353398	0.772766	1	8823	tags=77%, list=64%, signal=212%
CELLULAR ZINC ION HOMEOSTASIS%GOBP%GO:0006882	15	-0.228323	-1.07453	0.346693	0.772537	1	7917	tags=80%, list=57%, signal=187%
REGULATION OF PHOSPHATIDYLINOSITOL 3-KINASE SIGNALING%GOBP%GO:0014066	63	-0.11749	-1.07359	0.346614	0.774311	1	1458	tags=22%, list=11%, signal=25%
REGULATION OF STRESS-ACTIVATED MAPK CASCADE%GOBP%GO:0032872	163	-0.072963	-1.0733	0.344488	0.774543	1	4947	tags=43%, list=36%, signal=66%
SKELETAL MUSCLE CONTRACTION%GOBP%GO:0003009	10	-0.278165	-1.07319	0.348837	0.774375	1	306	tags=30%, list=2%, signal=31%
BIOCARTA_RAC1_PATHWAY%MSIGDB_C2%BIOCARTA_RAC1_PATHWAY	19	-0.205801	-1.07314	0.339321	0.774035	1	8812	tags=84%, list=64%, signal=231%
NEGATIVE REGULATION OF MYELOID LEUKOCYTE DIFFERENTIATION%GOBP%GO:0002762	32	-0.15983	-1.07223	0.362173	0.775887	1	6012	tags=59%, list=43%, signal=105%
TRIGLYCERIDE METABOLISM%REACTOME DATABASE ID RELEASE 62%8979227	20	-0.198285	-1.07198	0.343254	0.776013	1	4181	tags=50%, list=30%, signal=72%
NEGATIVE REGULATION OF LIPID LOCALIZATION%GOBP%GO:1905953	26	-0.175687	-1.07197	0.327553	0.775605	1	2365	tags=35%, list=17%, signal=42%
BIOCARTA_CASPASE_PATHWAY%MSIGDB_C2%BIOCARTA_CASPASE_PATHWAY	17	-0.212023	-1.07152	0.329243	0.776269	1	10911	tags=100%, list=79%, signal=472%
BIOCARTA_ACH_PATHWAY%MSIGDB_C2%BIOCARTA_ACH_PATHWAY	11	-0.267383	-1.07129	0.345494	0.776408	1	5111	tags=64%, list=37%, signal=101%
DNA-TEMPLATED TRANSCRIPTION, TERMINATION%GOBP%GO:0006353	14	-0.240193	-1.07077	0.366337	0.777193	1	4589	tags=57%, list=33%, signal=85%
MEMORY%GOBP%GO:0007613	110	-0.0846293	-1.07077	0.357143	0.776755	1	8276	tags=68%, list=60%, signal=168%
REGULATION OF TRANSFORMING GROWTH FACTOR BETA RECEPTOR SIGNALING PATHWAY%GOBP%GO:0017015	73	-0.104626	-1.07049	0.382937	0.776988	1	5007	tags=47%, list=36%, signal=73%
P75 NTR RECEPTOR-MEDIATED SIGNALLING%REACTOME%R-HSA-193704.1	78	-0.104093	-1.07043	0.345018	0.776667	1	1585	tags=22%, list=11%, signal=24%
CARBOHYDRATE BIOSYNTHETIC PROCESS%GOBP%GO:0016051	57	-0.119901	-1.0699	0.371951	0.777488	1	1505	tags=23%, list=11%, signal=25%
NUCLEOSIDE PHOSPHATE CATABOLIC PROCESS%GOBP%GO:1901292	48	-0.131916	-1.06957	0.360248	0.777825	1	10004	tags=85%, list=72%, signal=307%
REGULATION OF PLASMA MEMBRANE BOUNDED CELL PROJECTION ASSEMBLY%GOBP%GO:0120032	139	-0.0792291	-1.06944	0.344538	0.777663	1	2998	tags=29%, list=22%, signal=37%
EXIT FROM MITOSIS%GOBP%GO:0010458	10	-0.279481	-1.0691	0.353535	0.778047	1	3056	tags=50%, list=22%, signal=64%
APOPTOTIC MITOCHONDRIAL CHANGES%GOBP%GO:0008637	57	-0.121649	-1.06854	0.364522	0.778953	1	8280	tags=72%, list=60%, signal=178%
REGULATION OF BLOOD CIRCULATION%GOBP%GO:1903522	154	-0.0737998	-1.06851	0.36214	0.778556	1	11304	tags=89%, list=82%, signal=480%
CYTOPLASMIC SEQUESTERING OF TRANSCRIPTION FACTOR%GOBP%GO:0042994	13	-0.242735	-1.06836	0.352823	0.778475	1	5162	tags=62%, list=37%, signal=98%
REGULATION OF PROTEIN DEACETYLATION%GOBP%GO:0090311	36	-0.149982	-1.06834	0.358674	0.778065	1	4851	tags=50%, list=35%, signal=77%
GLUCOSE METABOLIC PROCESS%GOBP%GO:0006006	55	-0.122202	-1.06815	0.350495	0.778065	1	5111	tags=49%, list=37%, signal=78%
TRANSCRIPTIONAL REGULATION BY E2F6%REACTOME%R-HSA-8953750.1	33	-0.15568	-1.06809	0.360153	0.777759	1	5401	tags=55%, list=39%, signal=89%
POSITIVE REGULATION OF TRANSPORTER ACTIVITY%GOBP%GO:0032411	75	-0.106306	-1.06807	0.364706	0.777376	1	6104	tags=55%, list=44%, signal=97%
CELLULAR RESPONSE TO UV%GOBP%GO:0034644	59	-0.116969	-1.06768	0.352113	0.777833	1	9884	tags=83%, list=71%, signal=289%
PHAGOCYTOSIS, RECOGNITION%GOBP%GO:0006910	12	-0.252724	-1.06763	0.359244	0.777505	1	4580	tags=58%, list=33%, signal=87%
JAK-STAT CASCADE%GOBP%GO:0007259	18	-0.207653	-1.06751	0.355691	0.777361	1	5589	tags=61%, list=40%, signal=102%
ELASTIC FIBRE FORMATION%REACTOME%R-HSA-1566948.1	30	-0.161475	-1.06748	0.37232	0.77697	1	4230	tags=47%, list=31%, signal=67%
POSITIVE REGULATION OF B CELL MEDIATED IMMUNITY%GOBP%GO:0002714	18	-0.208807	-1.06737	0.37475	0.776765	1	6342	tags=67%, list=46%, signal=123%
BIOCARTA_IL1R_PATHWAY%MSIGDB_C2%BIOCARTA_IL1R_PATHWAY	25	-0.174027	-1.06725	0.355469	0.776617	1	10884	tags=96%, list=79%, signal=449%
ST_GAQ_PATHWAY%MSIGDB_C2%ST_GAQ_PATHWAY	23	-0.187849	-1.06706	0.343313	0.776624	1	1016	tags=26%, list=7%, signal=28%
DEVELOPMENT OF SECONDARY SEXUAL CHARACTERISTICS%GOBP%GO:0045136	11	-0.268257	-1.06669	0.372233	0.777066	1	10132	tags=100%, list=73%, signal=373%
PID_NOTCH_PATHWAY%MSIGDB_C2%PID_NOTCH_PATHWAY	52	-0.127712	-1.06599	0.346614	0.778299	1	5959	tags=56%, list=43%, signal=98%
NEGATIVE REGULATION OF CELLULAR RESPONSE TO INSULIN STIMULUS%GOBP%GO:1900077	30	-0.161094	-1.06597	0.375734	0.777895	1	5158	tags=53%, list=37%, signal=85%
POSITIVE REGULATION OF EXTRINSIC APOPTOTIC SIGNALING PATHWAY IN ABSENCE OF LIGAND%GOBP%GO:2001241	14	-0.233374	-1.06585	0.373077	0.777738	1	2706	tags=43%, list=20%, signal=53%
URETERIC BUD MORPHOGENESIS%GOBP%GO:0060675	38	-0.142459	-1.06578	0.359684	0.77744	1	1677	tags=26%, list=12%, signal=30%
FORMATION OF HIV ELONGATION COMPLEX IN THE ABSENCE OF HIV TAT%REACTOME DATABASE ID RELEASE 62%167152	40	-0.142399	-1.06575	0.340909	0.777061	1	1496	tags=25%, list=11%, signal=28%
RESPONSE TO COPPER ION%GOBP%GO:0046688	14	-0.236881	-1.06546	0.390963	0.77728	1	9578	tags=93%, list=69%, signal=301%
QUINONE BIOSYNTHETIC PROCESS%GOBP%GO:1901663	12	-0.253899	-1.06543	0.344622	0.776918	1	8024	tags=83%, list=58%, signal=198%
LONG-TERM MEMORY%GOBP%GO:0007616	32	-0.162772	-1.06492	0.372845	0.777656	1	781	tags=22%, list=6%, signal=23%
CELLULAR RESPONSE TO CATECHOLAMINE STIMULUS%GOBP%GO:0071870	21	-0.197181	-1.06405	0.338983	0.779343	1	4526	tags=52%, list=33%, signal=78%
REGULATION OF TRANSMEMBRANE TRANSPORTER ACTIVITY%GOBP%GO:0022898	172	-0.0706789	-1.06404	0.356713	0.778917	1	11186	tags=88%, list=81%, signal=452%
HORMONE SECRETION%GOBP%GO:0046879	44	-0.139031	-1.064	0.375258	0.77858	1	5947	tags=57%, list=43%, signal=99%
REGULATION OF ESTABLISHMENT OF PROTEIN LOCALIZATION TO MITOCHONDRION%GOBP%GO:1903747	77	-0.104246	-1.06335	0.358452	0.779677	1	3779	tags=38%, list=27%, signal=52%
NEGATIVE REGULATION OF COLLATERAL SPROUTING%GOBP%GO:0048671	10	-0.27849	-1.06312	0.363083	0.779791	1	7222	tags=80%, list=52%, signal=167%
GLUCAGON SIGNALING IN METABOLIC REGULATION%REACTOME%R-HSA-163359.2	25	-0.177047	-1.06306	0.354406	0.779528	1	9735	tags=88%, list=70%, signal=296%
BIOCARTA_GLEEVEC_PATHWAY%MSIGDB_C2%BIOCARTA_GLEEVEC_PATHWAY	23	-0.185643	-1.06299	0.373541	0.779231	1	10675	tags=96%, list=77%, signal=417%
HISTAMINE H1 RECEPTOR MEDIATED SIGNALING PATHWAY%PANTHER PATHWAY%P04385	33	-0.159174	-1.06289	0.360396	0.779063	1	9547	tags=85%, list=69%, signal=273%
POSITIVE REGULATION OF LEUKOCYTE MEDIATED IMMUNITY%GOBP%GO:0002705	62	-0.114376	-1.06267	0.368932	0.77915	1	5792	tags=53%, list=42%, signal=91%
REGULATION OF OXIDATIVE STRESS-INDUCED INTRINSIC APOPTOTIC SIGNALING PATHWAY%GOBP%GO:1902175	24	-0.178814	-1.06221	0.374486	0.779764	1	2144	tags=33%, list=15%, signal=39%
INTERNAL PEPTIDYL-LYSINE ACETYLATION%GOBP%GO:0018393	88	-0.0954659	-1.06216	0.387879	0.779441	1	4193	tags=40%, list=30%, signal=57%
NEGATIVE REGULATION OF INFLAMMATORY RESPONSE%GOBP%GO:0050728	68	-0.111017	-1.06215	0.372745	0.779024	1	5596	tags=51%, list=40%, signal=86%
NEGATIVE REGULATION OF CELL AGING%GOBP%GO:0090344	14	-0.23901	-1.06198	0.369072	0.778993	1	5594	tags=64%, list=40%, signal=108%
REGULATION OF LAMELLIPODIUM ASSEMBLY%GOBP%GO:0010591	26	-0.168641	-1.06195	0.356574	0.778629	1	1930	tags=31%, list=14%, signal=36%
AMINOGLYCAN METABOLIC PROCESS%GOBP%GO:0006022	57	-0.119195	-1.0616	0.332689	0.779018	1	8071	tags=70%, list=58%, signal=168%
REGULATION OF LEUKOCYTE PROLIFERATION%GOBP%GO:0070663	121	-0.0819868	-1.0613	0.342	0.779266	1	6197	tags=53%, list=45%, signal=95%
RIBOSE PHOSPHATE BIOSYNTHETIC PROCESS%GOBP%GO:0046390	73	-0.106183	-1.06086	0.362745	0.779892	1	7640	tags=66%, list=55%, signal=146%
REGULATION OF CARBOHYDRATE METABOLIC PROCESS BY REGULATION OF TRANSCRIPTION FROM RNA POLYMERASE II PROMOTER%GOBP%GO:1900402	11	-0.261559	-1.05998	0.369072	0.781509	1	2675	tags=45%, list=19%, signal=56%
REGULATION OF MRNA STABILITY%GOBP%GO:0043488	60	-0.116264	-1.05981	0.349576	0.781496	1	6242	tags=57%, list=45%, signal=103%
NEGATIVE REGULATION OF RESPONSE TO EXTERNAL STIMULUS%GOBP%GO:0032102	171	-0.0692018	-1.05956	0.355769	0.781636	1	10144	tags=80%, list=73%, signal=296%
POSITIVE REGULATION OF ATPASE ACTIVITY%GOBP%GO:0032781	31	-0.161019	-1.05925	0.360721	0.781958	1	6707	tags=65%, list=48%, signal=125%
MONOSACCHARIDE BIOSYNTHETIC PROCESS%GOBP%GO:0046364	23	-0.186917	-1.05911	0.366279	0.781834	1	3436	tags=43%, list=25%, signal=58%
PROTEIN HYDROXYLATION%GOBP%GO:0018126	21	-0.197333	-1.05904	0.3583	0.781563	1	5183	tags=57%, list=37%, signal=91%
T CELL HOMEOSTASIS%GOBP%GO:0043029	26	-0.176057	-1.05878	0.372984	0.781764	1	7151	tags=69%, list=52%, signal=143%
BIOCARTA_TRKA_PATHWAY%MSIGDB_C2%BIOCARTA_TRKA_PATHWAY	11	-0.256702	-1.05848	0.352941	0.782062	1	6517	tags=73%, list=47%, signal=137%
HORMONE TRANSPORT%GOBP%GO:0009914	47	-0.131303	-1.0581	0.364389	0.782523	1	6730	tags=62%, list=49%, signal=120%
PROTEASOME ASSEMBLY%GOBP%GO:0043248	11	-0.263268	-1.05777	0.354331	0.782857	1	10201	tags=100%, list=74%, signal=380%
HETEROTRIMERIC G-PROTEIN SIGNALING PATHWAY-GI ALPHA AND GS ALPHA MEDIATED PATHWAY%PANTHER PATHWAY%P00026	113	-0.0843667	-1.05742	0.377953	0.783239	1	10969	tags=88%, list=79%, signal=419%
ARF1 PATHWAY%PATHWAY INTERACTION DATABASE NCI-NATURE CURATED DATA%ARF1 PATHWAY	19	-0.199507	-1.05724	0.356215	0.783244	1	8899	tags=84%, list=64%, signal=236%
NUCLEOTIDE-SUGAR METABOLIC PROCESS%GOBP%GO:0009225	20	-0.19813	-1.05724	0.347737	0.782815	1	2107	tags=35%, list=15%, signal=41%
APC C:CDC20 MEDIATED DEGRADATION OF MITOTIC PROTEINS%REACTOME DATABASE ID RELEASE 62%176409	59	-0.115733	-1.05686	0.364341	0.783226	1	11074	tags=92%, list=80%, signal=456%
NEGATIVE REGULATION OF ERK1 AND ERK2 CASCADE%GOBP%GO:0070373	53	-0.120693	-1.05684	0.381633	0.782839	1	1993	tags=26%, list=14%, signal=31%
CCR7%IOB%CCR7	17	-0.207082	-1.05655	0.352688	0.78312	1	395	tags=24%, list=3%, signal=24%
PID_ALK1_PATHWAY%MSIGDB_C2%PID_ALK1_PATHWAY	24	-0.179956	-1.05638	0.380671	0.783054	1	8472	tags=79%, list=61%, signal=204%
GLUTAMINE METABOLIC PROCESS%GOBP%GO:0006541	14	-0.228828	-1.0563	0.360558	0.782797	1	10678	tags=100%, list=77%, signal=437%
TNFR2 NON-CANONICAL NF-KB PATHWAY%REACTOME%R-HSA-5668541.2	65	-0.110336	-1.05618	0.366876	0.782666	1	8915	tags=75%, list=64%, signal=211%
REGULATION OF MRNA SPLICING, VIA SPLICEOSOME%GOBP%GO:0048024	70	-0.108434	-1.05602	0.350913	0.782594	1	7801	tags=67%, list=56%, signal=153%
NEGATIVE REGULATION OF LEUKOCYTE DIFFERENTIATION%GOBP%GO:1902106	62	-0.114611	-1.05558	0.373541	0.78322	1	6012	tags=55%, list=43%, signal=97%
SIGNALING BY FGFR1 IN DISEASE%REACTOME%R-HSA-5655302.2	28	-0.167813	-1.0552	0.364198	0.783646	1	11524	tags=100%, list=83%, signal=596%
STRIATED MUSCLE CELL DEVELOPMENT%GOBP%GO:0055002	81	-0.100036	-1.05477	0.39839	0.784215	1	11782	tags=95%, list=85%, signal=635%
PYRIMIDINE NUCLEOTIDE METABOLIC PROCESS%GOBP%GO:0006220	17	-0.21315	-1.05477	0.372984	0.783783	1	4382	tags=53%, list=32%, signal=77%
MITOCHONDRIAL PROTEIN IMPORT%REACTOME DATABASE ID RELEASE 62%1268020	54	-0.120328	-1.05449	0.375502	0.784035	1	8082	tags=70%, list=58%, signal=168%
INSULIN PATHWAY%PATHWAY INTERACTION DATABASE NCI-NATURE CURATED DATA%INSULIN PATHWAY	39	-0.142846	-1.05404	0.381323	0.784653	1	2998	tags=36%, list=22%, signal=46%
NUCLEOSOME ORGANIZATION%GOBP%GO:0034728	59	-0.114652	-1.05392	0.37551	0.784518	1	7570	tags=66%, list=55%, signal=145%
SIGNALING BY FGFR IN DISEASE%REACTOME DATABASE ID RELEASE 62%1226099	47	-0.130894	-1.05373	0.370742	0.784539	1	10564	tags=89%, list=76%, signal=376%
REGULATION OF PEPTIDASE ACTIVITY%GOBP%GO:0052547	194	-0.0655436	-1.05369	0.374031	0.784211	1	11806	tags=92%, list=85%, signal=615%
PROSTAGLANDIN METABOLIC PROCESS%GOBP%GO:0006693	17	-0.213006	-1.05367	0.379447	0.783809	1	4384	tags=53%, list=32%, signal=77%
REGULATION OF DIGESTIVE SYSTEM PROCESS%GOBP%GO:0044058	22	-0.183305	-1.05344	0.34879	0.783959	1	2501	tags=36%, list=18%, signal=44%
NEGATIVE REGULATION OF JNK CASCADE%GOBP%GO:0046329	25	-0.178057	-1.05341	0.368644	0.783585	1	3631	tags=44%, list=26%, signal=60%
LIPOPOLYSACCHARIDE-MEDIATED SIGNALING PATHWAY%GOBP%GO:0031663	21	-0.188633	-1.05324	0.355263	0.783551	1	10576	tags=95%, list=76%, signal=403%
NEGATIVE REGULATION OF MITOCHONDRION ORGANIZATION%GOBP%GO:0010823	47	-0.128761	-1.05281	0.370833	0.784153	1	8532	tags=74%, list=62%, signal=193%
RESPIRATORY SYSTEM PROCESS%GOBP%GO:0003016	11	-0.260764	-1.0528	0.411043	0.783737	1	2686	tags=45%, list=19%, signal=56%
REGULATION OF LYMPHOCYTE APOPTOTIC PROCESS%GOBP%GO:0070228	45	-0.132539	-1.05271	0.360558	0.783526	1	2171	tags=29%, list=16%, signal=34%
RESPONSE TO CATECHOLAMINE%GOBP%GO:0071869	21	-0.197181	-1.05216	0.404382	0.784407	1	4526	tags=52%, list=33%, signal=78%
BIOCARTA_RELA_PATHWAY%MSIGDB_C2%BIOCARTA_RELA_PATHWAY	15	-0.216901	-1.05179	0.371595	0.784844	1	4384	tags=53%, list=32%, signal=78%
CHONDROITIN SULFATE PROTEOGLYCAN BIOSYNTHETIC PROCESS%GOBP%GO:0050650	14	-0.229262	-1.05128	0.375969	0.785625	1	10672	tags=100%, list=77%, signal=436%
PID_PS1_PATHWAY%MSIGDB_C2%PID_PS1_PATHWAY	36	-0.143772	-1.05127	0.373225	0.785224	1	1092	tags=22%, list=8%, signal=24%
HALLMARK_EPITHELIAL_MESENCHYMAL_TRANSITION%MSIGDB_C2%HALLMARK_EPITHELIAL_MESENCHYMAL_TRANSITION	150	-0.0732018	-1.05106	0.365462	0.785283	1	2782	tags=27%, list=20%, signal=34%
CARDIAC MUSCLE CELL DIFFERENTIATION%GOBP%GO:0055007	61	-0.113275	-1.05099	0.380038	0.785036	1	3205	tags=34%, list=23%, signal=45%
PID_ARF_3PATHWAY%MSIGDB_C2%PID_ARF_3PATHWAY	19	-0.199507	-1.05062	0.38843	0.785469	1	8899	tags=84%, list=64%, signal=236%
NUCLEIC ACID PHOSPHODIESTER BOND HYDROLYSIS%GOBP%GO:0090305	82	-0.097538	-1.05029	0.384615	0.785791	1	2710	tags=29%, list=20%, signal=36%
PROSTANOID METABOLIC PROCESS%GOBP%GO:0006692	17	-0.213006	-1.05021	0.346535	0.785545	1	4384	tags=53%, list=32%, signal=77%
REGULATION OF PHAGOCYTOSIS%GOBP%GO:0050764	51	-0.124964	-1.04984	0.369048	0.785976	1	10219	tags=86%, list=74%, signal=328%
TGF_BETA_RECEPTOR%IOB%TGF_BETA_RECEPTOR	175	-0.0688495	-1.04979	0.373518	0.785656	1	11082	tags=87%, list=80%, signal=430%
DNA METHYLATION%GOBP%GO:0006306	26	-0.170236	-1.04936	0.364185	0.786232	1	3505	tags=42%, list=25%, signal=57%
NUCLEOTIDE METABOLISM%REACTOME%R-HSA-15869.4	74	-0.104011	-1.04916	0.380952	0.786251	1	12036	tags=97%, list=87%, signal=742%
NEGATIVE REGULATION OF LEUKOCYTE APOPTOTIC PROCESS%GOBP%GO:2000107	39	-0.139554	-1.04871	0.38	0.786899	1	8012	tags=72%, list=58%, signal=170%
CLEAVAGE INVOLVED IN RRNA PROCESSING%GOBP%GO:0000469	22	-0.186328	-1.04831	0.400411	0.787373	1	10638	tags=95%, list=77%, signal=412%
ENDONUCLEOLYTIC CLEAVAGE INVOLVED IN RRNA PROCESSING%GOBP%GO:0000478	14	-0.23452	-1.04779	0.380682	0.788189	1	8622	tags=86%, list=62%, signal=227%
HALLMARK_ALLOGRAFT_REJECTION%MSIGDB_C2%HALLMARK_ALLOGRAFT_REJECTION	100	-0.091874	-1.04749	0.382845	0.788464	1	10365	tags=84%, list=75%, signal=332%
REGULATION OF MITOTIC SISTER CHROMATID SEPARATION%GOBP%GO:0010965	34	-0.149321	-1.04737	0.385827	0.788326	1	5674	tags=56%, list=41%, signal=94%
POSITIVE REGULATION OF ERK1 AND ERK2 CASCADE%GOBP%GO:0070374	119	-0.0822662	-1.04719	0.374046	0.788298	1	4804	tags=43%, list=35%, signal=65%
INOSITOL LIPID-MEDIATED SIGNALING%GOBP%GO:0048017	51	-0.127125	-1.04707	0.379447	0.788155	1	3133	tags=35%, list=23%, signal=45%
PROTEIN K63-LINKED DEUBIQUITINATION%GOBP%GO:0070536	21	-0.188912	-1.04704	0.389344	0.787799	1	2663	tags=38%, list=19%, signal=47%
DNA DAMAGE RESPONSE, SIGNAL TRANSDUCTION BY P53 CLASS MEDIATOR RESULTING IN TRANSCRIPTION OF P21 CLASS MEDIATOR%GOBP%GO:0006978	11	-0.26501	-1.04695	0.386555	0.787591	1	1369	tags=36%, list=10%, signal=40%
MULTICELLULAR ORGANISMAL WATER HOMEOSTASIS%GOBP%GO:0050891	16	-0.217993	-1.04664	0.37751	0.787895	1	7368	tags=75%, list=53%, signal=160%
CERAMIDE SIGNALING PATHWAY%PATHWAY INTERACTION DATABASE NCI-NATURE CURATED DATA%CERAMIDE SIGNALING PATHWAY	41	-0.138659	-1.04641	0.384306	0.78801	1	9903	tags=85%, list=72%, signal=299%
BIOCARTA_MITOCHONDRIA_PATHWAY%MSIGDB_C2%BIOCARTA_MITOCHONDRIA_PATHWAY	19	-0.199301	-1.04616	0.382129	0.788106	1	4531	tags=53%, list=33%, signal=78%
ADENYLATE CYCLASE-MODULATING G-PROTEIN COUPLED RECEPTOR SIGNALING PATHWAY%GOBP%GO:0007188	82	-0.0990704	-1.04607	0.393684	0.78789	1	9947	tags=82%, list=72%, signal=289%
SUPERPATHWAY OF CHOLESTEROL BIOSYNTHESIS%HUMANCYC%PWY66-5	24	-0.173298	-1.04565	0.370742	0.788457	1	8564	tags=79%, list=62%, signal=207%
HETEROTRIMERIC G-PROTEIN SIGNALING PATHWAY-GQ ALPHA AND GO ALPHA MEDIATED PATHWAY%PANTHER PATHWAY%P00027	92	-0.0941879	-1.045	0.386588	0.789628	1	11193	tags=90%, list=81%, signal=468%
CORTOCOTROPIN RELEASING FACTOR RECEPTOR SIGNALING PATHWAY%PANTHER PATHWAY%P04380	21	-0.192499	-1.04486	0.394584	0.789513	1	6568	tags=67%, list=47%, signal=127%
GENE AND PROTEIN EXPRESSION BY JAK-STAT SIGNALING AFTER INTERLEUKIN-12 STIMULATION%REACTOME%R-HSA-8950505.1	28	-0.162269	-1.04486	0.394892	0.789092	1	7646	tags=71%, list=55%, signal=159%
SIGNAL AMPLIFICATION%REACTOME%R-HSA-392518.1	22	-0.180664	-1.04434	0.377049	0.789852	1	9458	tags=86%, list=68%, signal=272%
POSITIVE REGULATION OF OSTEOBLAST DIFFERENTIATION%GOBP%GO:0045669	54	-0.123372	-1.04427	0.385081	0.789603	1	3939	tags=41%, list=28%, signal=57%
NEGATIVE REGULATION OF ANTIGEN RECEPTOR-MEDIATED SIGNALING PATHWAY%GOBP%GO:0050858	13	-0.23611	-1.04359	0.374233	0.790826	1	7383	tags=77%, list=53%, signal=165%
NEGATIVE REGULATION OF PEPTIDE HORMONE SECRETION%GOBP%GO:0090278	47	-0.128866	-1.0432	0.394286	0.791348	1	10003	tags=85%, list=72%, signal=306%
ALK1 SIGNALING EVENTS%PATHWAY INTERACTION DATABASE NCI-NATURE CURATED DATA%ALK1 SIGNALING EVENTS	24	-0.179956	-1.0429	0.383966	0.79165	1	8472	tags=79%, list=61%, signal=204%
REGULATION OF CELL CYCLE G1/S PHASE TRANSITION%GOBP%GO:1902806	96	-0.0894764	-1.04282	0.365462	0.791419	1	5980	tags=52%, list=43%, signal=91%
NCAM SIGNALING FOR NEURITE OUT-GROWTH%REACTOME DATABASE ID RELEASE 62%375165	48	-0.128534	-1.04259	0.396518	0.791533	1	10339	tags=88%, list=75%, signal=345%
D-<I>MYO< I>-INOSITOL (1,3,4)-TRISPHOSPHATE BIOSYNTHESIS%HUMANCYC%PWY-6364	14	-0.226451	-1.04245	0.396624	0.791452	1	4779	tags=57%, list=35%, signal=87%
NEURON APOPTOTIC PROCESS%GOBP%GO:0051402	37	-0.144794	-1.0424	0.402367	0.791147	1	1369	tags=24%, list=10%, signal=27%
NEGATIVE REGULATION OF PLATELET ACTIVATION%GOBP%GO:0010544	13	-0.241622	-1.04238	0.378661	0.79076	1	3048	tags=46%, list=22%, signal=59%
TRANSCRIPTIONAL REGULATION BY RUNX2%REACTOME%R-HSA-8878166.1	92	-0.0939341	-1.04215	0.382643	0.790846	1	5630	tags=50%, list=41%, signal=84%
FEMALE GAMETE GENERATION%GOBP%GO:0007292	69	-0.105738	-1.04212	0.389635	0.790491	1	11784	tags=96%, list=85%, signal=640%
DNA DAMAGE RESPONSE, SIGNAL TRANSDUCTION BY P53 CLASS MEDIATOR RESULTING IN CELL CYCLE ARREST%GOBP%GO:0006977	11	-0.26501	-1.04203	0.392505	0.790269	1	1369	tags=36%, list=10%, signal=40%
REGULATION OF CARDIAC MUSCLE CELL PROLIFERATION%GOBP%GO:0060043	33	-0.15394	-1.04179	0.377176	0.79041	1	8361	tags=76%, list=60%, signal=191%
POSITIVE REGULATION OF IMMUNOGLOBULIN MEDIATED IMMUNE RESPONSE%GOBP%GO:0002891	18	-0.208807	-1.04173	0.412134	0.790141	1	6342	tags=67%, list=46%, signal=123%
PID_TCR_CALCIUM_PATHWAY%MSIGDB_C2%PID_TCR_CALCIUM_PATHWAY	18	-0.202903	-1.0416	0.396518	0.790018	1	1041	tags=28%, list=8%, signal=30%
POSITIVE REGULATION OF INTERLEUKIN-10 PRODUCTION%GOBP%GO:0032733	16	-0.217197	-1.04157	0.398	0.789655	1	7379	tags=75%, list=53%, signal=160%
PURINE RIBONUCLEOTIDE BIOSYNTHETIC PROCESS%GOBP%GO:0009152	65	-0.110145	-1.04137	0.394251	0.789688	1	7640	tags=66%, list=55%, signal=147%
RESPONSE TO COCAINE%GOBP%GO:0042220	31	-0.159994	-1.04116	0.41165	0.789791	1	11186	tags=97%, list=81%, signal=503%
POSITIVE REGULATION OF PROTEIN DEPOLYMERIZATION%GOBP%GO:1901881	10	-0.265917	-1.04105	0.414062	0.789646	1	8780	tags=90%, list=63%, signal=246%
SIGNALING BY FGFR2 IN DISEASE%REACTOME%R-HSA-5655253.1	30	-0.162474	-1.04103	0.40499	0.789257	1	1448	tags=27%, list=10%, signal=30%
DERMATAN SULFATE BIOSYNTHESIS%REACTOME DATABASE ID RELEASE 62%2022923	11	-0.26125	-1.04102	0.397541	0.788856	1	1421	tags=36%, list=10%, signal=40%
REGULATION OF ACTIVIN RECEPTOR SIGNALING PATHWAY%GOBP%GO:0032925	21	-0.193736	-1.04101	0.381818	0.788475	1	7210	tags=71%, list=52%, signal=149%
POSITIVE REGULATION OF MRNA CATABOLIC PROCESS%GOBP%GO:0061014	33	-0.153356	-1.04099	0.38664	0.788091	1	400	tags=18%, list=3%, signal=19%
REGULATION OF NECROTIC CELL DEATH%GOBP%GO:0010939	19	-0.201799	-1.04093	0.394	0.787804	1	3768	tags=47%, list=27%, signal=65%
IL1%NETPATH%IL1	59	-0.113253	-1.04092	0.407708	0.787397	1	10639	tags=88%, list=77%, signal=379%
ANTIGEN RECEPTOR-MEDIATED SIGNALING PATHWAY%GOBP%GO:0050851	54	-0.122887	-1.04079	0.389002	0.787327	1	4202	tags=43%, list=30%, signal=61%
AUTONOMIC NERVOUS SYSTEM DEVELOPMENT%GOBP%GO:0048483	28	-0.164364	-1.04058	0.403579	0.787364	1	10583	tags=93%, list=76%, signal=394%
VERY LONG-CHAIN FATTY ACID BIOSYNTHETIC PROCESS%GOBP%GO:0042761	11	-0.254677	-1.04037	0.408644	0.787435	1	6545	tags=73%, list=47%, signal=138%
RIBONUCLEOTIDE BIOSYNTHETIC PROCESS%GOBP%GO:0009260	70	-0.106063	-1.04028	0.356137	0.787244	1	6845	tags=60%, list=49%, signal=118%
REGULATION OF NF-KAPPAB IMPORT INTO NUCLEUS%GOBP%GO:0042345	24	-0.177601	-1.04027	0.360656	0.786837	1	5621	tags=58%, list=41%, signal=98%
MYELOID LEUKOCYTE ACTIVATION%GOBP%GO:0002274	62	-0.114056	-1.04008	0.386408	0.786901	1	10038	tags=84%, list=73%, signal=304%
CDC20:PHOSPHO-APC C MEDIATED DEGRADATION OF CYCLIN A%REACTOME%R-HSA-174184.2	58	-0.114257	-1.03972	0.406883	0.787369	1	11074	tags=91%, list=80%, signal=455%
REGULATION OF MEGAKARYOCYTE DIFFERENTIATION%GOBP%GO:0045652	13	-0.244649	-1.03963	0.411765	0.787157	1	10459	tags=100%, list=76%, signal=409%
WNT LIGAND BIOGENESIS AND TRAFFICKING%REACTOME DATABASE ID RELEASE 62%3238698	14	-0.235084	-1.0392	0.404472	0.78774	1	3671	tags=50%, list=27%, signal=68%
PID_CXCR4_PATHWAY%MSIGDB_C2%PID_CXCR4_PATHWAY	85	-0.0944546	-1.03909	0.382766	0.787581	1	11240	tags=91%, list=81%, signal=479%
APC:CDC20 MEDIATED DEGRADATION OF CELL CYCLE PROTEINS PRIOR TO SATISFATION OF THE CELL CYCLE CHECKPOINT%REACTOME%R-HSA-179419.1	59	-0.115733	-1.03897	0.391667	0.787466	1	11074	tags=92%, list=80%, signal=456%
STAT CASCADE%GOBP%GO:0097696	18	-0.207653	-1.0388	0.390196	0.787449	1	5589	tags=61%, list=40%, signal=102%
MESENCHYME DEVELOPMENT%GOBP%GO:0060485	126	-0.0796341	-1.03863	0.4	0.787448	1	8246	tags=67%, list=60%, signal=165%
HIV LIFE CYCLE%REACTOME%R-HSA-162587.2	126	-0.0786926	-1.03851	0.410463	0.787314	1	3096	tags=30%, list=22%, signal=38%
BILE ACID METABOLIC PROCESS%GOBP%GO:0008206	10	-0.274781	-1.03835	0.416	0.787275	1	3121	tags=50%, list=23%, signal=65%
PROTEIN STABILIZATION%GOBP%GO:0050821	134	-0.0777525	-1.03818	0.376953	0.787264	1	5236	tags=46%, list=38%, signal=73%
MESONEPHRIC TUBULE MORPHOGENESIS%GOBP%GO:0072171	38	-0.142459	-1.03757	0.389734	0.788261	1	1677	tags=26%, list=12%, signal=30%
TRNA PROCESSING IN THE NUCLEUS%REACTOME DATABASE ID RELEASE 62%6784531	52	-0.121772	-1.03744	0.390295	0.788145	1	3113	tags=35%, list=22%, signal=44%
MITOTIC CYTOKINESIS%GOBP%GO:0000281	34	-0.146007	-1.03731	0.391129	0.788023	1	11419	tags=97%, list=83%, signal=553%
TELOMERE MAINTENANCE%REACTOME DATABASE ID RELEASE 62%157579	38	-0.140696	-1.03717	0.39876	0.78794	1	4251	tags=45%, list=31%, signal=64%
REGULATION OF CHROMOSOME SEPARATION%GOBP%GO:1905818	37	-0.144795	-1.03695	0.374502	0.788041	1	10721	tags=92%, list=77%, signal=407%
REGULATION OF HEART CONTRACTION%GOBP%GO:0008016	118	-0.0823756	-1.03653	0.385246	0.788531	1	11304	tags=90%, list=82%, signal=486%
NEURAL NUCLEUS DEVELOPMENT%GOBP%GO:0048857	15	-0.224186	-1.03627	0.391489	0.788739	1	5206	tags=60%, list=38%, signal=96%
TRANSCRIPTION-COUPLED NUCLEOTIDE EXCISION REPAIR (TC-NER)%REACTOME%R-HSA-6781827.1	70	-0.106814	-1.03627	0.380753	0.78833	1	1496	tags=21%, list=11%, signal=24%
G1 PHASE%REACTOME%R-HSA-69236.3	34	-0.147042	-1.03623	0.406439	0.787998	1	8148	tags=74%, list=59%, signal=178%
MEMBRANE REPOLARIZATION%GOBP%GO:0086009	11	-0.258345	-1.03587	0.39165	0.788436	1	5236	tags=64%, list=38%, signal=102%
CONSTITUTIVE SIGNALING BY ABERRANT PI3K IN CANCER%REACTOME DATABASE ID RELEASE 62%2219530	33	-0.152814	-1.03575	0.390963	0.788309	1	5860	tags=58%, list=42%, signal=100%
RNA POLYADENYLATION%GOBP%GO:0043631	26	-0.16594	-1.03545	0.37475	0.788588	1	3032	tags=38%, list=22%, signal=49%
CELLULAR IRON ION HOMEOSTASIS%GOBP%GO:0006879	32	-0.154645	-1.03538	0.421471	0.788362	1	4786	tags=50%, list=35%, signal=76%
G-PROTEIN ACTIVATION%REACTOME%R-HSA-202040.1	17	-0.205053	-1.0352	0.408478	0.78836	1	9379	tags=88%, list=68%, signal=273%
RESPONSE TO MORPHINE%GOBP%GO:0043278	14	-0.232909	-1.03444	0.399586	0.789684	1	6667	tags=71%, list=48%, signal=138%
SIGNAL TRANSDUCTION INVOLVED IN DNA DAMAGE CHECKPOINT%GOBP%GO:0072422	15	-0.21664	-1.03417	0.403442	0.789888	1	9924	tags=93%, list=72%, signal=329%
REGULATION OF MONONUCLEAR CELL PROLIFERATION%GOBP%GO:0032944	117	-0.0829603	-1.03414	0.388446	0.789548	1	6197	tags=53%, list=45%, signal=95%
RECEPTOR INTERNALIZATION%GOBP%GO:0031623	45	-0.134	-1.0341	0.415663	0.789217	1	2766	tags=33%, list=20%, signal=42%
NEGATIVE REGULATION OF EPITHELIAL CELL APOPTOTIC PROCESS%GOBP%GO:1904036	29	-0.16062	-1.03409	0.397959	0.788837	1	2078	tags=31%, list=15%, signal=36%
CELLULAR COMPONENT DISASSEMBLY%GOBP%GO:0022411	154	-0.0720278	-1.03366	0.389002	0.789455	1	4228	tags=38%, list=31%, signal=54%
RESPONSE TO FATTY ACID%GOBP%GO:0070542	23	-0.18065	-1.03366	0.390196	0.789049	1	10744	tags=96%, list=78%, signal=427%
COFACTOR BIOSYNTHETIC PROCESS%GOBP%GO:0051188	95	-0.0919984	-1.03333	0.396584	0.789402	1	12286	tags=98%, list=89%, signal=865%
REGULATION OF NEUROTRANSMITTER TRANSPORT%GOBP%GO:0051588	60	-0.113941	-1.03326	0.388889	0.789142	1	10657	tags=88%, list=77%, signal=382%
NEPHRON EPITHELIUM DEVELOPMENT%GOBP%GO:0072009	66	-0.106692	-1.03298	0.397338	0.789394	1	1677	tags=23%, list=12%, signal=26%
PID_ALPHA_SYNUCLEIN_PATHWAY%MSIGDB_C2%PID_ALPHA_SYNUCLEIN_PATHWAY	29	-0.157307	-1.03279	0.401559	0.789399	1	11192	tags=97%, list=81%, signal=503%
INTRACELLULAR SIGNAL TRANSDUCTION INVOLVED IN G1 DNA DAMAGE CHECKPOINT%GOBP%GO:1902400	12	-0.244384	-1.03251	0.397541	0.789671	1	9309	tags=92%, list=67%, signal=280%
PYRIDINE-CONTAINING COMPOUND METABOLIC PROCESS%GOBP%GO:0072524	80	-0.0973031	-1.03236	0.407173	0.789597	1	12330	tags=99%, list=89%, signal=899%
SNRNA METABOLIC PROCESS%GOBP%GO:0016073	36	-0.143794	-1.03222	0.398833	0.789537	1	3783	tags=42%, list=27%, signal=57%
RESPONSE TO PROSTAGLANDIN%GOBP%GO:0034694	10	-0.264471	-1.03182	0.387029	0.790063	1	8800	tags=90%, list=64%, signal=247%
SPROUTING ANGIOGENESIS%GOBP%GO:0002040	39	-0.139982	-1.03161	0.403579	0.79018	1	8361	tags=74%, list=60%, signal=187%
SPLICEOSOMAL COMPLEX ASSEMBLY%GOBP%GO:0000245	42	-0.134968	-1.03151	0.421359	0.789977	1	8025	tags=71%, list=58%, signal=169%
CONVERGENT EXTENSION%GOBP%GO:0060026	11	-0.259705	-1.03148	0.37911	0.78964	1	8992	tags=91%, list=65%, signal=259%
REGULATION OF TUMOR NECROSIS FACTOR SUPERFAMILY CYTOKINE PRODUCTION%GOBP%GO:1903555	77	-0.101362	-1.03063	0.401186	0.791234	1	6515	tags=57%, list=47%, signal=107%
REGULATION OF MONOCYTE DIFFERENTIATION%GOBP%GO:0045655	11	-0.252718	-1.03047	0.414286	0.791215	1	1539	tags=36%, list=11%, signal=41%
BIOCARTA_P38MAPK_PATHWAY%MSIGDB_C2%BIOCARTA_P38MAPK_PATHWAY	36	-0.145859	-1.03041	0.383064	0.790936	1	10675	tags=92%, list=77%, signal=400%
PEPTIDYL-CYSTEINE MODIFICATION%GOBP%GO:0018198	17	-0.207755	-1.0298	0.444227	0.791912	1	10970	tags=100%, list=79%, signal=482%
CALCIUM ION TRANSPORT%GOBP%GO:0006816	138	-0.0749	-1.02933	0.397566	0.792597	1	10910	tags=86%, list=79%, signal=403%
PID_RHOA_PATHWAY%MSIGDB_C2%PID_RHOA_PATHWAY	39	-0.139147	-1.02909	0.400406	0.792762	1	10147	tags=87%, list=73%, signal=326%
AXON GUIDANCE MEDIATED BY SEMAPHORINS%PANTHER PATHWAY%P00007	17	-0.209108	-1.02882	0.414784	0.792974	1	367	tags=24%, list=3%, signal=24%
MEIOSIS I%GOBP%GO:0007127	58	-0.115323	-1.0285	0.431138	0.79332	1	5332	tags=50%, list=39%, signal=81%
SYNCYTIUM FORMATION BY PLASMA MEMBRANE FUSION%GOBP%GO:0000768	16	-0.211194	-1.02836	0.381958	0.793244	1	7462	tags=75%, list=54%, signal=163%
CELLULAR RESPONSE TO LIGHT STIMULUS%GOBP%GO:0071482	63	-0.111868	-1.02834	0.387283	0.792874	1	9884	tags=83%, list=71%, signal=287%
CELLULAR COMPONENT ASSEMBLY INVOLVED IN MORPHOGENESIS%GOBP%GO:0010927	54	-0.120402	-1.02782	0.406844	0.793674	1	3211	tags=35%, list=23%, signal=46%
CARDIAC ATRIUM MORPHOGENESIS%GOBP%GO:0003209	22	-0.183177	-1.0272	0.422	0.794721	1	8165	tags=77%, list=59%, signal=188%
SIGNALING BY FGFR4%REACTOME DATABASE ID RELEASE 62%5654743	25	-0.170672	-1.02694	0.397727	0.794925	1	11484	tags=100%, list=83%, signal=586%
PROTEIN ACETYLATION%GOBP%GO:0006473	103	-0.0861221	-1.02646	0.389764	0.795648	1	4193	tags=39%, list=30%, signal=55%
NEGATIVE REGULATION OF TRANSFORMING GROWTH FACTOR BETA RECEPTOR SIGNALING PATHWAY%GOBP%GO:0030512	46	-0.126596	-1.02639	0.420842	0.795403	1	5476	tags=52%, list=40%, signal=86%
REGULATION OF CALCIUM ION TRANSPORT INTO CYTOSOL%GOBP%GO:0010522	67	-0.104017	-1.02637	0.391389	0.795037	1	1667	tags=22%, list=12%, signal=25%
CRANIAL NERVE MORPHOGENESIS%GOBP%GO:0021602	19	-0.202397	-1.02633	0.381044	0.794734	1	10316	tags=95%, list=75%, signal=371%
LEUKOCYTE APOPTOTIC PROCESS%GOBP%GO:0071887	15	-0.216216	-1.02629	0.389113	0.79442	1	2548	tags=40%, list=18%, signal=49%
IONOTROPIC GLUTAMATE RECEPTOR PATHWAY%PANTHER PATHWAY%P00037	37	-0.142616	-1.02597	0.404	0.794762	1	10377	tags=89%, list=75%, signal=355%
RESPONSE TO PROSTAGLANDIN E%GOBP%GO:0034695	10	-0.264471	-1.02455	0.418112	0.797802	1	8800	tags=90%, list=64%, signal=247%
SPRY REGULATION OF FGF SIGNALING%REACTOME%R-HSA-1295596.1	11	-0.258503	-1.02406	0.407186	0.798518	1	1459	tags=36%, list=11%, signal=41%
T CELL DIFFERENTIATION INVOLVED IN IMMUNE RESPONSE%GOBP%GO:0002292	18	-0.201793	-1.02391	0.408451	0.798458	1	5670	tags=61%, list=41%, signal=103%
REGULATION OF B CELL PROLIFERATION%GOBP%GO:0030888	38	-0.13687	-1.02383	0.408203	0.798243	1	6125	tags=58%, list=44%, signal=104%
REGULATION OF ACTIN FILAMENT DEPOLYMERIZATION%GOBP%GO:0030834	29	-0.159162	-1.0237	0.413519	0.798136	1	8780	tags=79%, list=63%, signal=216%
REGULATION OF MITOCHONDRIAL OUTER MEMBRANE PERMEABILIZATION INVOLVED IN APOPTOTIC SIGNALING PATHWAY%GOBP%GO:1901028	17	-0.208078	-1.02226	0.412134	0.801096	1	8523	tags=82%, list=62%, signal=214%
REGULATION OF LIPASE ACTIVITY%GOBP%GO:0060191	41	-0.132732	-1.02144	0.387476	0.802623	1	4921	tags=49%, list=36%, signal=75%
MAINTENANCE OF PROTEIN LOCATION IN NUCLEUS%GOBP%GO:0051457	15	-0.222036	-1.0212	0.429423	0.802773	1	4313	tags=53%, list=31%, signal=77%
REGULATION OF APC C ACTIVATORS BETWEEN G1 S AND EARLY ANAPHASE%REACTOME DATABASE ID RELEASE 62%176408	64	-0.108582	-1.0212	0.421782	0.802366	1	11481	tags=94%, list=83%, signal=547%
CYTOKINESIS%GOBP%GO:0000910	61	-0.10997	-1.02101	0.422846	0.802392	1	11419	tags=93%, list=83%, signal=532%
REGULATION OF HISTONE METHYLATION%GOBP%GO:0031060	49	-0.121159	-1.02099	0.409639	0.802054	1	7369	tags=65%, list=53%, signal=139%
REGULATION OF POSTSYNAPTIC MEMBRANE NEUROTRANSMITTER RECEPTOR LEVELS%GOBP%GO:0099072	19	-0.197778	-1.02066	0.411067	0.80239	1	6009	tags=63%, list=43%, signal=111%
SIGNALING EVENTS MEDIATED BY STEM CELL FACTOR RECEPTOR (C-KIT)%PATHWAY INTERACTION DATABASE NCI-NATURE CURATED DATA%SIGNALING EVENTS MEDIATED BY STEM CELL FACTOR RECEPTOR (C-KIT)	45	-0.128143	-1.02058	0.396917	0.802185	1	5615	tags=53%, list=41%, signal=89%
RMTS METHYLATE HISTONE ARGININES%REACTOME DATABASE ID RELEASE 62%3214858	33	-0.150475	-1.02031	0.407186	0.802418	1	7570	tags=70%, list=55%, signal=153%
REGULATION OF STRESS-ACTIVATED PROTEIN KINASE SIGNALING CASCADE%GOBP%GO:0070302	164	-0.0703184	-1.02019	0.412826	0.802278	1	4947	tags=43%, list=36%, signal=66%
NEGATIVE REGULATION OF CHROMOSOME SEGREGATION%GOBP%GO:0051985	23	-0.178475	-1.01967	0.4125	0.803097	1	5358	tags=57%, list=39%, signal=92%
POSITIVE REGULATION OF INTERLEUKIN-8 PRODUCTION%GOBP%GO:0032757	23	-0.176616	-1.01956	0.397566	0.802941	1	1773	tags=30%, list=13%, signal=35%
REGULATION OF CYTOKINE PRODUCTION INVOLVED IN IMMUNE RESPONSE%GOBP%GO:0002718	34	-0.149611	-1.01928	0.418972	0.803178	1	5670	tags=56%, list=41%, signal=94%
SUBSTRATE ADHESION-DEPENDENT CELL SPREADING%GOBP%GO:0034446	38	-0.139674	-1.0191	0.426877	0.80317	1	7179	tags=66%, list=52%, signal=136%
RNA SURVEILLANCE%GOBP%GO:0071025	13	-0.236549	-1.01892	0.414286	0.803196	1	10571	tags=100%, list=76%, signal=423%
CYCLIN D ASSOCIATED EVENTS IN G1%REACTOME DATABASE ID RELEASE 62%69231	34	-0.147042	-1.01883	0.408644	0.802987	1	8148	tags=74%, list=59%, signal=178%
SIGNAL TRANSDUCTION INVOLVED IN DNA INTEGRITY CHECKPOINT%GOBP%GO:0072401	15	-0.21664	-1.01846	0.40153	0.803377	1	9924	tags=93%, list=72%, signal=329%
POSITIVE REGULATION OF TUMOR NECROSIS FACTOR PRODUCTION%GOBP%GO:0032760	50	-0.117603	-1.0181	0.406312	0.803804	1	4746	tags=46%, list=34%, signal=70%
REGULATION OF MORPHOGENESIS OF AN EPITHELIUM%GOBP%GO:1905330	74	-0.100659	-1.01712	0.41483	0.805643	1	2169	tags=26%, list=16%, signal=30%
UBIQUITIN MEDIATED DEGRADATION OF PHOSPHORYLATED CDC25A%REACTOME DATABASE ID RELEASE 62%69601	44	-0.127099	-1.01708	0.436364	0.805316	1	10201	tags=86%, list=74%, signal=327%
SERTOLI CELL DIFFERENTIATION%GOBP%GO:0060008	15	-0.215493	-1.01685	0.418033	0.805405	1	2558	tags=40%, list=18%, signal=49%
SIGNALING BY FGFR3%REACTOME%R-HSA-5654741.2	25	-0.170672	-1.01665	0.447368	0.805478	1	11484	tags=100%, list=83%, signal=586%
POSITIVE REGULATION OF DEPHOSPHORYLATION%GOBP%GO:0035306	38	-0.141413	-1.01656	0.427165	0.805297	1	7155	tags=66%, list=52%, signal=136%
REGULATION OF EPIDERMAL GROWTH FACTOR-ACTIVATED RECEPTOR ACTIVITY%GOBP%GO:0007176	23	-0.176739	-1.01648	0.42515	0.805054	1	5382	tags=57%, list=39%, signal=92%
METHYLATION%GOBP%GO:0032259	150	-0.0719007	-1.01614	0.421663	0.805433	1	3538	tags=33%, list=26%, signal=43%
NUCLEAR MRNA SURVEILLANCE%GOBP%GO:0071028	12	-0.236532	-1.01571	0.426104	0.806036	1	10571	tags=100%, list=76%, signal=423%
GASTRIN_CCK2R_240212%PANTHER PATHWAY%P06959	128	-0.0768767	-1.01559	0.428287	0.805906	1	10517	tags=84%, list=76%, signal=345%
MITOTIC SPINDLE CHECKPOINT%GOBP%GO:0071174	17	-0.201444	-1.01522	0.409357	0.806372	1	5358	tags=59%, list=39%, signal=96%
NEGATIVE REGULATION OF LIPID TRANSPORT%GOBP%GO:0032369	19	-0.197896	-1.01496	0.441296	0.806567	1	2365	tags=37%, list=17%, signal=44%
DNA DEALKYLATION%GOBP%GO:0035510	10	-0.262512	-1.01467	0.419291	0.806806	1	7443	tags=80%, list=54%, signal=173%
PID_LYSOPHOSPHOLIPID_PATHWAY%MSIGDB_C2%PID_LYSOPHOSPHOLIPID_PATHWAY	59	-0.111468	-1.01448	0.417154	0.806826	1	10429	tags=86%, list=75%, signal=349%
SIGNAL TRANSDUCTION INVOLVED IN MITOTIC G1 DNA DAMAGE CHECKPOINT%GOBP%GO:0072431	12	-0.244384	-1.01425	0.410569	0.806964	1	9309	tags=92%, list=67%, signal=280%
P53-INDEPENDENT G1 S DNA DAMAGE CHECKPOINT%REACTOME%R-HSA-69613.2	44	-0.127099	-1.01382	0.432049	0.807512	1	10201	tags=86%, list=74%, signal=327%
PLASMA MEMBRANE INVAGINATION%GOBP%GO:0099024	35	-0.144829	-1.01335	0.427125	0.80819	1	7097	tags=66%, list=51%, signal=135%
REGULATION OF RECEPTOR BIOSYNTHETIC PROCESS%GOBP%GO:0010869	15	-0.221115	-1.01327	0.439271	0.807996	1	3403	tags=47%, list=25%, signal=62%
REGULATION OF GLUCOSE METABOLIC PROCESS%GOBP%GO:0010906	77	-0.0994539	-1.0132	0.421053	0.807747	1	6002	tags=53%, list=43%, signal=93%
POST-ELONGATION PROCESSING OF INTRON-CONTAINING PRE-MRNA%REACTOME%R-HSA-112296.3	50	-0.120544	-1.0125	0.411417	0.808972	1	6920	tags=62%, list=50%, signal=124%
DNA ALKYLATION%GOBP%GO:0006305	26	-0.170236	-1.01245	0.419776	0.808684	1	3505	tags=42%, list=25%, signal=57%
NEGATIVE REGULATION OF EXCITATORY POSTSYNAPTIC POTENTIAL%GOBP%GO:0090394	10	-0.256691	-1.01213	0.407115	0.809028	1	603	tags=30%, list=4%, signal=31%
PID_KIT_PATHWAY%MSIGDB_C2%PID_KIT_PATHWAY	45	-0.128143	-1.01184	0.421712	0.809288	1	5615	tags=53%, list=41%, signal=89%
LYMPHOCYTE APOPTOTIC PROCESS%GOBP%GO:0070227	15	-0.216216	-1.01165	0.448819	0.80932	1	2548	tags=40%, list=18%, signal=49%
NEGATIVE REGULATION OF NEURON PROJECTION REGENERATION%GOBP%GO:0070571	15	-0.21692	-1.01146	0.430769	0.809369	1	3461	tags=47%, list=25%, signal=62%
OUTFLOW TRACT SEPTUM MORPHOGENESIS%GOBP%GO:0003148	22	-0.183177	-1.0114	0.426854	0.809109	1	8165	tags=77%, list=59%, signal=188%
OOCYTE DIFFERENTIATION%GOBP%GO:0009994	18	-0.200511	-1.01133	0.411765	0.808876	1	1843	tags=33%, list=13%, signal=38%
NEGATIVE REGULATION OF MITOTIC SISTER CHROMATID SEGREGATION%GOBP%GO:0033048	21	-0.18467	-1.01112	0.422311	0.808963	1	5358	tags=57%, list=39%, signal=93%
PEPTIDYL-LYSINE METHYLATION%GOBP%GO:0018022	52	-0.117743	-1.01078	0.417323	0.809381	1	773	tags=17%, list=6%, signal=18%
REGULATION OF VASCULAR ENDOTHELIAL GROWTH FACTOR PRODUCTION%GOBP%GO:0010574	18	-0.199792	-1.01072	0.419417	0.809127	1	1084	tags=28%, list=8%, signal=30%
ADENYLATE CYCLASE-ACTIVATING ADRENERGIC RECEPTOR SIGNALING PATHWAY%GOBP%GO:0071880	12	-0.239756	-1.01041	0.412955	0.809428	1	9373	tags=92%, list=68%, signal=284%
IL2 SIGNALING EVENTS MEDIATED BY STAT5%PATHWAY INTERACTION DATABASE NCI-NATURE CURATED DATA%IL2 SIGNALING EVENTS MEDIATED BY STAT5	21	-0.180053	-1.01026	0.427451	0.80939	1	6740	tags=67%, list=49%, signal=130%
POSITIVE REGULATION OF GLUCOSE METABOLIC PROCESS%GOBP%GO:0010907	29	-0.160213	-1.00961	0.424797	0.810502	1	4470	tags=48%, list=32%, signal=71%
NEPHRON TUBULE MORPHOGENESIS%GOBP%GO:0072078	44	-0.129322	-1.00931	0.417795	0.810819	1	1677	tags=25%, list=12%, signal=28%
POSITIVE REGULATION OF DNA RECOMBINATION%GOBP%GO:0045911	19	-0.19464	-1.00924	0.452906	0.810578	1	2410	tags=37%, list=17%, signal=45%
NOTCH SIGNALING PATHWAY%PATHWAY INTERACTION DATABASE NCI-NATURE CURATED DATA%NOTCH SIGNALING PATHWAY	51	-0.118998	-1.00911	0.43222	0.810481	1	5959	tags=55%, list=43%, signal=96%
PID_IL2_STAT5_PATHWAY%MSIGDB_C2%PID_IL2_STAT5_PATHWAY	21	-0.180053	-1.00908	0.42471	0.810131	1	6740	tags=67%, list=49%, signal=130%
INNATE IMMUNE RESPONSE%GOBP%GO:0045087	138	-0.073743	-1.00888	0.436475	0.810205	1	5911	tags=50%, list=43%, signal=86%
[truncated: 4,306 more rows]
