# Supplementary material for: Differential methylation of enhancer at IGF2 is associated with abnormal dopamine synthesis in major psychosis
Source: Nat Commun. 2019 May 3;10:2046. doi: 10.1038/s41467-019-09786-7 (PMC6499808; doi:10.1038/s41467-019-09786-7)
Supplement: Supplementary file 18 — Supplementary Data 16 [file 41467_2019_9786_MOESM18_ESM.xlsx]

## Sheet: Data S16
Supplementary Data 16. Enriched synaptosomal proteins in striatum of Igf2enh-/- mice, compared to wild-type mice. Ratio values above 1 are higher in the wildtype; those under 1 are higher in Igf2enh-/- mice
Accession	Significance	Ratio.WT.iTRAQ4.116..iTRAQ4.117. (ratio >1 means increase in wt; ratio < 1 means decrease in Igf2enh-/-)	Description	pval	qval
NP_001116155.1	16.81	1.61	D-beta-hydroxybutyrate dehydrogenase mitochondrial precursor [Mus musculus]	1.54882e-17	2.80258e-14
NP_780386.3	16.81	1.61	D-beta-hydroxybutyrate dehydrogenase mitochondrial precursor [Mus musculus]	1.54882e-17	2.80258e-14
XP_006534535.1	15.62	0.99	PREDICTED: protein TANC2 isoform X1 [Mus musculus]	2.39883e-16	6.20098e-14
XP_006534546.1	15.62	0.99	PREDICTED: protein TANC2 isoform X10 [Mus musculus]	2.39883e-16	6.20098e-14
XP_006534536.1	15.62	0.99	PREDICTED: protein TANC2 isoform X2 [Mus musculus]	2.39883e-16	6.20098e-14
XP_006534537.1	15.62	0.99	PREDICTED: protein TANC2 isoform X3 [Mus musculus]	2.39883e-16	6.20098e-14
XP_006534538.1	15.62	0.99	PREDICTED: protein TANC2 isoform X4 [Mus musculus]	2.39883e-16	6.20098e-14
XP_006534539.1	15.62	0.99	PREDICTED: protein TANC2 isoform X5 [Mus musculus]	2.39883e-16	6.20098e-14
XP_006534540.1	15.62	0.99	PREDICTED: protein TANC2 isoform X6 [Mus musculus]	2.39883e-16	6.20098e-14
XP_006534541.1	15.62	0.99	PREDICTED: protein TANC2 isoform X7 [Mus musculus]	2.39883e-16	6.20098e-14
XP_006534544.1	15.62	0.99	PREDICTED: protein TANC2 isoform X8 [Mus musculus]	2.39883e-16	6.20098e-14
XP_006534543.1	15.62	0.99	PREDICTED: protein TANC2 isoform X8 [Mus musculus]	2.39883e-16	6.20098e-14
XP_006534545.1	15.62	0.99	PREDICTED: protein TANC2 isoform X9 [Mus musculus]	2.39883e-16	6.20098e-14
NP_851416.2	15.62	0.99	protein TANC2 [Mus musculus]	2.39883e-16	6.20098e-14
NP_803126.1	13.62	1.32	calcium/calmodulin-dependent protein kinase type II subunit alpha isoform 2 [Mus musculus]	2.39883e-14	5.42586e-12
XP_006525604.1	13.62	1.32	PREDICTED: calcium/calmodulin-dependent protein kinase type II subunit alpha isoform X1 [Mus musculus]	2.39883e-14	5.42586e-12
NP_035040.1	13.45	0.73	neurofilament light polypeptide [Mus musculus]	3.54813e-14	7.55335e-12
NP_034072.2	12.95	1.34	cytochrome c oxidase subunit 5B mitochondrial [Mus musculus]	1.12202e-13	2.25588e-11
NP_035034.2	11.73	0.72	neurofilament heavy polypeptide [Mus musculus]	1.86209e-12	3.54679e-10
NP_081671.1	11.39	1.29	brain acid soluble protein 1 [Mus musculus]	4.0738e-12	7.37155e-10
NP_032826.1	10.11	0.75	calcium/calmodulin-dependent 3' 5'-cyclic nucleotide phosphodiesterase 1B isoform 1 [Mus musculus]	7.76247e-11	1.22141e-08
NP_001272819.1	10.11	0.75	calcium/calmodulin-dependent 3' 5'-cyclic nucleotide phosphodiesterase 1B isoform 2 [Mus musculus]	7.76247e-11	1.22141e-08
NP_001344909.1	10.11	0.75	calcium/calmodulin-dependent 3' 5'-cyclic nucleotide phosphodiesterase 1B isoform 3 [Mus musculus]	7.76247e-11	1.22141e-08
NP_079589.2	10.03	1.29	ATP synthase subunit delta mitochondrial isoform 1 precursor [Mus musculus]	9.33254e-11	1.40727e-08
NP_766478.1	9.03	0.76	sodium- and chloride-dependent GABA transporter 3 [Mus musculus]	9.33254e-10	1.17887e-07
XP_006518097.1	9.01	0.62	PREDICTED: calcium-dependent secretion activator 1 isoform X14 [Mus musculus]	9.77237e-10	1.17887e-07
XP_006518104.1	9.01	0.62	PREDICTED: calcium-dependent secretion activator 1 isoform X25 [Mus musculus]	9.77237e-10	1.17887e-07
XP_006518107.1	9.01	0.62	PREDICTED: calcium-dependent secretion activator 1 isoform X29 [Mus musculus]	9.77237e-10	1.17887e-07
XP_006518089.1	9.01	0.62	PREDICTED: calcium-dependent secretion activator 1 isoform X3 [Mus musculus]	9.77237e-10	1.17887e-07
XP_006518111.1	9.01	0.62	PREDICTED: calcium-dependent secretion activator 1 isoform X32 [Mus musculus]	9.77237e-10	1.17887e-07
NP_034418.1	8.41	0.78	gap junction alpha-1 protein [Mus musculus]	3.89045e-09	4.54179e-07
NP_001349622.1	8.07	1.22	voltage-dependent anion-selective channel protein 1 isoform 1 [Mus musculus]	8.51138e-09	9.33415e-07
NP_035824.1	8.07	1.22	voltage-dependent anion-selective channel protein 1 isoform 2 [Mus musculus]	8.51138e-09	9.33415e-07
NP_031476.3	7.79	1.25	ADP/ATP translocase 1 [Mus musculus]	1.62181e-08	1.72627e-06
NP_001157010.1	7.63	1.28	serine/threonine-protein phosphatase PGAM5 mitochondrial isoform 1 [Mus musculus]	2.34423e-08	2.3566e-06
NP_082549.2	7.63	1.28	serine/threonine-protein phosphatase PGAM5 mitochondrial isoform 2 [Mus musculus]	2.34423e-08	2.3566e-06
NP_036144.2	7.43	1.24	G protein-regulated inducer of neurite outgrowth 1 [Mus musculus]	3.71535e-08	3.53838e-06
NP_001303639.1	7.43	1.24	G protein-regulated inducer of neurite outgrowth 1 [Mus musculus]	3.71535e-08	3.53838e-06
NP_766604.2	7.38	0.76	synaptic vesicle membrane protein VAT-1 homolog-like [Mus musculus]	4.16869e-08	3.86833e-06
XP_006518571.1	7.33	0.83	PREDICTED: dihydropyrimidinase-related protein 2 isoform X1 [Mus musculus]	4.67735e-08	4.23183e-06
NP_001277636.1	7.11	0.82	cAMP and cAMP-inhibited cGMP 3' 5'-cyclic phosphodiesterase 10A isoform 1 [Mus musculus]	7.76247e-08	5.61848e-06
NP_035996.2	7.11	0.82	cAMP and cAMP-inhibited cGMP 3' 5'-cyclic phosphodiesterase 10A isoform 2 [Mus musculus]	7.76247e-08	5.61848e-06
NP_001334250.1	7.11	0.82	cAMP and cAMP-inhibited cGMP 3' 5'-cyclic phosphodiesterase 10A isoform 3 [Mus musculus]	7.76247e-08	5.61848e-06
XP_017172949.1	7.11	0.82	PREDICTED: cAMP and cAMP-inhibited cGMP 3' 5'-cyclic phosphodiesterase 10A isoform X1 [Mus musculus]	7.76247e-08	5.61848e-06
XP_006523379.1	7.11	0.82	PREDICTED: cAMP and cAMP-inhibited cGMP 3' 5'-cyclic phosphodiesterase 10A isoform X2 [Mus musculus]	7.76247e-08	5.61848e-06
XP_006523381.1	7.11	0.82	PREDICTED: cAMP and cAMP-inhibited cGMP 3' 5'-cyclic phosphodiesterase 10A isoform X3 [Mus musculus]	7.76247e-08	5.61848e-06
XP_006523382.1	7.11	0.82	PREDICTED: cAMP and cAMP-inhibited cGMP 3' 5'-cyclic phosphodiesterase 10A isoform X4 [Mus musculus]	7.76247e-08	5.61848e-06
XP_006523383.1	7.11	0.82	PREDICTED: cAMP and cAMP-inhibited cGMP 3' 5'-cyclic phosphodiesterase 10A isoform X5 [Mus musculus]	7.76247e-08	5.61848e-06
XP_006523384.1	7.11	0.82	PREDICTED: cAMP and cAMP-inhibited cGMP 3' 5'-cyclic phosphodiesterase 10A isoform X6 [Mus musculus]	7.76247e-08	5.61848e-06
XP_017172950.1	7.11	0.82	PREDICTED: cAMP and cAMP-inhibited cGMP 3' 5'-cyclic phosphodiesterase 10A isoform X7 [Mus musculus]	7.76247e-08	5.61848e-06
NP_077150.1	6.67	1.2	succinyl-CoA:3-ketoacid coenzyme A transferase 1 mitochondrial precursor [Mus musculus]	2.13796e-07	1.51711e-05
NP_038569.1	6.55	0.83	glutathione S-transferase P 1 [Mus musculus]	2.81838e-07	1.96149e-05
NP_035018.1	6.44	1.27	NADH dehydrogenase [ubiquinone] iron-sulfur protein 6 mitochondrial precursor [Mus musculus]	3.63078e-07	2.47921e-05
NP_666212.3	6.36	0.83	alpha-internexin [Mus musculus]	4.36516e-07	2.92546e-05
NP_001139790.1	6.19	0.82	2' 3'-cyclic-nucleotide 3'-phosphodiesterase isoform 1 [Mus musculus]	6.45654e-07	4.09934e-05
NP_034053.2	6.19	0.82	2' 3'-cyclic-nucleotide 3'-phosphodiesterase isoform 2 [Mus musculus]	6.45654e-07	4.09934e-05
XP_017169734.1	6.19	0.82	PREDICTED: 2' 3'-cyclic-nucleotide 3'-phosphodiesterase isoform X1 [Mus musculus]	6.45654e-07	4.09934e-05
NP_058055.1	6.11	0.85	dnaJ homolog subfamily C member 5 [Mus musculus]	7.76247e-07	4.60531e-05
NP_001258513.1	6.11	0.85	dnaJ homolog subfamily C member 5 [Mus musculus]	7.76247e-07	4.60531e-05
NP_001258514.1	6.11	0.85	dnaJ homolog subfamily C member 5 [Mus musculus]	7.76247e-07	4.60531e-05
XP_011238225.1	6.11	0.85	PREDICTED: dnaJ homolog subfamily C member 5 isoform X1 [Mus musculus]	7.76247e-07	4.60531e-05
NP_032717.2	5.94	0.82	neurofilament medium polypeptide [Mus musculus]	1.14815e-06	6.70188e-05
NP_001343322.1	5.89	0.85	clathrin heavy chain 1 isoform 1 [Mus musculus]	1.28825e-06	6.85614e-05
NP_001003908.1	5.89	0.85	clathrin heavy chain 1 isoform 2 [Mus musculus]	1.28825e-06	6.85614e-05
NP_062308.2	5.89	1.17	NADH dehydrogenase [ubiquinone] 1 beta subcomplex subunit 11 mitochondrial [Mus musculus]	1.28825e-06	6.85614e-05
NP_001345553.1	5.89	1.17	NADH dehydrogenase [ubiquinone] 1 beta subcomplex subunit 11 mitochondrial [Mus musculus]	1.28825e-06	6.85614e-05
XP_006534046.1	5.89	0.85	PREDICTED: clathrin heavy chain 1 isoform X1 [Mus musculus]	1.28825e-06	6.85614e-05
XP_006534048.1	5.89	0.85	PREDICTED: clathrin heavy chain 1 isoform X3 [Mus musculus]	1.28825e-06	6.85614e-05
XP_006496541.1	5.85	0.81	PREDICTED: tubulin alpha-4A chain isoform X1 [Mus musculus]	1.41254e-06	7.30282e-05
NP_033473.1	5.85	0.81	tubulin alpha-4A chain isoform 1 [Mus musculus]	1.41254e-06	7.30282e-05
NP_001343376.1	5.79	0.7	potassium voltage-gated channel subfamily C member 4 isoform 1 [Mus musculus]	1.62181e-06	8.04018e-05
NP_666034.1	5.79	0.7	potassium voltage-gated channel subfamily C member 4 isoform 2 [Mus musculus]	1.62181e-06	8.04018e-05
XP_006502538.1	5.79	0.7	PREDICTED: potassium voltage-gated channel subfamily C member 4 isoform X1 [Mus musculus]	1.62181e-06	8.04018e-05
NP_001342149.1	5.77	0.84	gamma-enolase isoform 1 [Mus musculus]	1.69824e-06	8.08677e-05
NP_038537.1	5.77	0.84	gamma-enolase isoform 1 [Mus musculus]	1.69824e-06	8.08677e-05
XP_006505567.1	5.77	0.84	PREDICTED: gamma-enolase isoform X1 [Mus musculus]	1.69824e-06	8.08677e-05
NP_001346049.1	5.71	0.72	myelin proteolipid protein isoform 1 [Mus musculus]	1.94984e-06	8.82061e-05
NP_001346048.1	5.71	0.72	myelin proteolipid protein isoform 1 [Mus musculus]	1.94984e-06	8.82061e-05
NP_001346046.1	5.71	0.72	myelin proteolipid protein isoform 1 [Mus musculus]	1.94984e-06	8.82061e-05
NP_035253.1	5.71	0.72	myelin proteolipid protein isoform 1 [Mus musculus]	1.94984e-06	8.82061e-05
NP_033477.2	5.64	0.85	tubulin beta-4A chain [Mus musculus]	2.29087e-06	0.000102354
NP_444301.1	5.61	1.22	cytochrome c oxidase subunit 6C [Mus musculus]	2.45471e-06	0.000105766
NP_080638.1	5.58	1.39	plasminogen receptor (KT) [Mus musculus]	2.63027e-06	0.000105766
XP_011245627.1	5.58	1.39	PREDICTED: plasminogen receptor (KT) isoform X1 [Mus musculus]	2.63027e-06	0.000105766
XP_017173772.1	5.58	1.39	PREDICTED: plasminogen receptor (KT) isoform X1 [Mus musculus]	2.63027e-06	0.000105766
XP_017173776.1	5.58	1.39	PREDICTED: plasminogen receptor (KT) isoform X1 [Mus musculus]	2.63027e-06	0.000105766
XP_017173773.1	5.58	1.39	PREDICTED: plasminogen receptor (KT) isoform X1 [Mus musculus]	2.63027e-06	0.000105766
XP_011245628.1	5.58	1.39	PREDICTED: plasminogen receptor (KT) isoform X1 [Mus musculus]	2.63027e-06	0.000105766
XP_017173775.1	5.58	1.39	PREDICTED: plasminogen receptor (KT) isoform X1 [Mus musculus]	2.63027e-06	0.000105766
XP_017173774.1	5.58	1.39	PREDICTED: plasminogen receptor (KT) isoform X1 [Mus musculus]	2.63027e-06	0.000105766
NP_031662.2	5.49	0.81	T-complex protein 1 subunit beta [Mus musculus]	3.23594e-06	0.000127292
NP_001345696.1	5.49	0.81	T-complex protein 1 subunit beta [Mus musculus]	3.23594e-06	0.000127292
NP_001185927.1	5.4	1.18	voltage-dependent anion-selective channel protein 3 isoform 1 [Mus musculus]	3.98107e-06	0.000153271
NP_035826.1	5.4	1.18	voltage-dependent anion-selective channel protein 3 isoform 2 [Mus musculus]	3.98107e-06	0.000153271
NP_035016.1	5.1	1.18	cytochrome c oxidase subunit NDUFA4 [Mus musculus]	7.94328e-06	0.000302597
NP_075661.1	4.98	1.15	NADH dehydrogenase [ubiquinone] 1 beta subcomplex subunit 9 isoform 1 [Mus musculus]	1.04713e-05	0.000378956
NP_001351737.1	4.98	1.15	NADH dehydrogenase [ubiquinone] 1 beta subcomplex subunit 9 isoform 2 [Mus musculus]	1.04713e-05	0.000378956
NP_036116.3	4.98	0.73	neurochondrin isoform 1 [Mus musculus]	1.04713e-05	0.000378956
NP_001342342.1	4.98	0.73	neurochondrin isoform 2 [Mus musculus]	1.04713e-05	0.000378956
NP_001342341.1	4.98	0.73	neurochondrin isoform 2 [Mus musculus]	1.04713e-05	0.000378956
NP_034937.1	4.96	1.37	MARCKS-related protein [Mus musculus]	1.09648e-05	0.000389035
NP_598427.1	4.96	1.15	NADH dehydrogenase [ubiquinone] flavoprotein 1 mitochondrial precursor [Mus musculus]	1.09648e-05	0.000389035
NP_001347414.1	4.95	1.19	cell cycle exit and neuronal differentiation protein 1 [Mus musculus]	1.12202e-05	0.000390441
NP_067291.1	4.95	1.19	cell cycle exit and neuronal differentiation protein 1 [Mus musculus]	1.12202e-05	0.000390441
NP_904331.1	4.94	1.23	cytochrome c oxidase subunit II (mitochondrion) [Mus musculus]	1.14815e-05	0.00039573
NP_034437.1	4.88	0.85	guanine nucleotide-binding protein G(olf) subunit alpha isoform 1 [Mus musculus]	1.31826e-05	0.000400369
NP_065640.2	4.87	1.17	ATP synthase subunit gamma mitochondrial isoform a [Mus musculus]	1.34896e-05	0.000400369
NP_001106209.1	4.87	1.17	ATP synthase subunit gamma mitochondrial isoform b [Mus musculus]	1.34896e-05	0.000400369
NP_001263375.1	4.82	0.74	delta-aminolevulinic acid dehydratase [Mus musculus]	1.51356e-05	0.000400369
NP_032551.3	4.82	0.74	delta-aminolevulinic acid dehydratase [Mus musculus]	1.51356e-05	0.000400369
XP_006537702.1	4.82	0.74	PREDICTED: delta-aminolevulinic acid dehydratase isoform X1 [Mus musculus]	1.51356e-05	0.000400369
XP_006530196.1	4.81	0.84	PREDICTED: citron Rho-interacting kinase isoform X1 [Mus musculus]	1.54882e-05	0.000400369
XP_006530194.1	4.81	0.84	PREDICTED: citron Rho-interacting kinase isoform X1 [Mus musculus]	1.54882e-05	0.000400369
XP_006530195.1	4.81	0.84	PREDICTED: citron Rho-interacting kinase isoform X1 [Mus musculus]	1.54882e-05	0.000400369
XP_006530193.1	4.81	0.84	PREDICTED: citron Rho-interacting kinase isoform X1 [Mus musculus]	1.54882e-05	0.000400369
XP_006530205.1	4.81	0.84	PREDICTED: citron Rho-interacting kinase isoform X10 [Mus musculus]	1.54882e-05	0.000400369
XP_006530206.1	4.81	0.84	PREDICTED: citron Rho-interacting kinase isoform X11 [Mus musculus]	1.54882e-05	0.000400369
XP_017176129.1	4.81	0.84	PREDICTED: citron Rho-interacting kinase isoform X12 [Mus musculus]	1.54882e-05	0.000400369
XP_006530208.1	4.81	0.84	PREDICTED: citron Rho-interacting kinase isoform X13 [Mus musculus]	1.54882e-05	0.000400369
XP_011246465.1	4.81	0.84	PREDICTED: citron Rho-interacting kinase isoform X14 [Mus musculus]	1.54882e-05	0.000400369
XP_006530211.1	4.81	0.84	PREDICTED: citron Rho-interacting kinase isoform X16 [Mus musculus]	1.54882e-05	0.000400369
XP_006530210.1	4.81	0.84	PREDICTED: citron Rho-interacting kinase isoform X16 [Mus musculus]	1.54882e-05	0.000400369
XP_006530212.1	4.81	0.84	PREDICTED: citron Rho-interacting kinase isoform X17 [Mus musculus]	1.54882e-05	0.000400369
XP_006530213.1	4.81	0.84	PREDICTED: citron Rho-interacting kinase isoform X18 [Mus musculus]	1.54882e-05	0.000400369
XP_017176130.1	4.81	0.84	PREDICTED: citron Rho-interacting kinase isoform X19 [Mus musculus]	1.54882e-05	0.000400369
XP_006530197.1	4.81	0.84	PREDICTED: citron Rho-interacting kinase isoform X2 [Mus musculus]	1.54882e-05	0.000400369
XP_017176131.1	4.81	0.84	PREDICTED: citron Rho-interacting kinase isoform X20 [Mus musculus]	1.54882e-05	0.000400369
XP_017176132.1	4.81	0.84	PREDICTED: citron Rho-interacting kinase isoform X21 [Mus musculus]	1.54882e-05	0.000400369
XP_017176133.1	4.81	0.84	PREDICTED: citron Rho-interacting kinase isoform X22 [Mus musculus]	1.54882e-05	0.000400369
XP_017176134.1	4.81	0.84	PREDICTED: citron Rho-interacting kinase isoform X23 [Mus musculus]	1.54882e-05	0.000400369
XP_017176135.1	4.81	0.84	PREDICTED: citron Rho-interacting kinase isoform X24 [Mus musculus]	1.54882e-05	0.000400369
XP_017176136.1	4.81	0.84	PREDICTED: citron Rho-interacting kinase isoform X25 [Mus musculus]	1.54882e-05	0.000400369
XP_006530214.1	4.81	0.84	PREDICTED: citron Rho-interacting kinase isoform X26 [Mus musculus]	1.54882e-05	0.000400369
XP_006530198.1	4.81	0.84	PREDICTED: citron Rho-interacting kinase isoform X3 [Mus musculus]	1.54882e-05	0.000400369
XP_006530199.1	4.81	0.84	PREDICTED: citron Rho-interacting kinase isoform X4 [Mus musculus]	1.54882e-05	0.000400369
XP_006530200.1	4.81	0.84	PREDICTED: citron Rho-interacting kinase isoform X5 [Mus musculus]	1.54882e-05	0.000400369
XP_006530201.1	4.81	0.84	PREDICTED: citron Rho-interacting kinase isoform X6 [Mus musculus]	1.54882e-05	0.000400369
XP_006530202.1	4.81	0.84	PREDICTED: citron Rho-interacting kinase isoform X7 [Mus musculus]	1.54882e-05	0.000400369
XP_006530203.1	4.81	0.84	PREDICTED: citron Rho-interacting kinase isoform X8 [Mus musculus]	1.54882e-05	0.000400369
XP_006530204.1	4.81	0.84	PREDICTED: citron Rho-interacting kinase isoform X9 [Mus musculus]	1.54882e-05	0.000400369
NP_067389.5	4.77	0.83	putative adenosylhomocysteinase 3 isoform 1 [Mus musculus]	1.69824e-05	0.000432813
NP_001164471.2	4.77	0.83	putative adenosylhomocysteinase 3 isoform 2 [Mus musculus]	1.69824e-05	0.000432813
NP_001075440.1	4.75	0.84	ankyrin repeat domain-containing protein 63 [Mus musculus]	1.77828e-05	0.000450041
NP_001104485.1	4.72	0.88	synapsin-2 isoform IIa [Mus musculus]	1.90546e-05	0.000478879
NP_033523.1	4.69	0.88	vesicle-associated membrane protein 2 [Mus musculus]	2.04174e-05	0.00050959
NP_031477.1	4.68	1.2	ADP/ATP translocase 2 [Mus musculus]	2.0893e-05	0.000517888
XP_006508107.1	4.58	0.88	PREDICTED: syntaxin-1B isoform X1 [Mus musculus]	2.63027e-05	0.000638855
XP_011240168.1	4.58	0.88	PREDICTED: syntaxin-1B isoform X2 [Mus musculus]	2.63027e-05	0.000638855
NP_077725.1	4.58	0.88	syntaxin-1B [Mus musculus]	2.63027e-05	0.000638855
NP_077159.1	4.57	1.17	NADH dehydrogenase [ubiquinone] 1 alpha subcomplex subunit 10 mitochondrial precursor [Mus musculus]	2.69153e-05	0.000649378
NP_031538.2	4.52	1.18	ATPase inhibitor mitochondrial precursor [Mus musculus]	3.01995e-05	0.000723788
NP_001034913.1	4.47	1.33	ferredoxin-2 mitochondrial precursor [Mus musculus]	3.38844e-05	0.000804545
NP_766197.2	4.46	1.19	mitochondrial import receptor subunit TOM22 homolog [Mus musculus]	3.46737e-05	0.000804545
NP_080175.1	4.42	1.14	cytochrome b-c1 complex subunit 2 mitochondrial precursor [Mus musculus]	3.80189e-05	0.000804545
XP_006523666.1	4.41	0.88	PREDICTED: band 4.1-like protein 3 isoform X1 [Mus musculus]	3.89045e-05	0.000804545
XP_017172717.1	4.41	0.88	PREDICTED: band 4.1-like protein 3 isoform X11 [Mus musculus]	3.89045e-05	0.000804545
XP_011244577.1	4.41	0.88	PREDICTED: band 4.1-like protein 3 isoform X12 [Mus musculus]	3.89045e-05	0.000804545
XP_006523681.1	4.41	0.88	PREDICTED: band 4.1-like protein 3 isoform X13 [Mus musculus]	3.89045e-05	0.000804545
XP_011244578.1	4.41	0.88	PREDICTED: band 4.1-like protein 3 isoform X14 [Mus musculus]	3.89045e-05	0.000804545
XP_011244579.1	4.41	0.88	PREDICTED: band 4.1-like protein 3 isoform X15 [Mus musculus]	3.89045e-05	0.000804545
XP_011244580.1	4.41	0.88	PREDICTED: band 4.1-like protein 3 isoform X16 [Mus musculus]	3.89045e-05	0.000804545
XP_011244581.1	4.41	0.88	PREDICTED: band 4.1-like protein 3 isoform X17 [Mus musculus]	3.89045e-05	0.000804545
XP_017172718.1	4.41	0.88	PREDICTED: band 4.1-like protein 3 isoform X18 [Mus musculus]	3.89045e-05	0.000804545
XP_006523667.1	4.41	0.88	PREDICTED: band 4.1-like protein 3 isoform X2 [Mus musculus]	3.89045e-05	0.000804545
XP_017172720.1	4.41	0.88	PREDICTED: band 4.1-like protein 3 isoform X25 [Mus musculus]	3.89045e-05	0.000804545
XP_017172722.1	4.41	0.88	PREDICTED: band 4.1-like protein 3 isoform X27 [Mus musculus]	3.89045e-05	0.000804545
XP_017172728.1	4.41	0.88	PREDICTED: band 4.1-like protein 3 isoform X37 [Mus musculus]	3.89045e-05	0.000804545
XP_006523671.1	4.41	0.88	PREDICTED: band 4.1-like protein 3 isoform X4 [Mus musculus]	3.89045e-05	0.000804545
XP_011244576.1	4.41	0.88	PREDICTED: band 4.1-like protein 3 isoform X6 [Mus musculus]	3.89045e-05	0.000804545
XP_006523674.1	4.41	0.88	PREDICTED: band 4.1-like protein 3 isoform X8 [Mus musculus]	3.89045e-05	0.000804545
XP_006523679.1	4.41	0.88	PREDICTED: band 4.1-like protein 3 isoform X9 [Mus musculus]	3.89045e-05	0.000804545
XP_006523676.1	4.41	0.88	PREDICTED: band 4.1-like protein 3 isoform X9 [Mus musculus]	3.89045e-05	0.000804545
XP_006523677.1	4.41	0.88	PREDICTED: band 4.1-like protein 3 isoform X9 [Mus musculus]	3.89045e-05	0.000804545
XP_006523678.1	4.41	0.88	PREDICTED: band 4.1-like protein 3 isoform X9 [Mus musculus]	3.89045e-05	0.000804545
XP_006523675.1	4.41	0.88	PREDICTED: band 4.1-like protein 3 isoform X9 [Mus musculus]	3.89045e-05	0.000804545
NP_034454.2	4.37	0.86	aspartate aminotransferase cytoplasmic [Mus musculus]	4.2658e-05	0.000877154
NP_035870.1	4.27	0.88	14-3-3 protein zeta/delta isoform 1 [Mus musculus]	5.37032e-05	0.00107377
NP_001343498.1	4.27	0.88	14-3-3 protein zeta/delta isoform 1 [Mus musculus]	5.37032e-05	0.00107377
NP_001240734.1	4.27	0.88	14-3-3 protein zeta/delta isoform 1 [Mus musculus]	5.37032e-05	0.00107377
NP_001240735.1	4.27	0.88	14-3-3 protein zeta/delta isoform 1 [Mus musculus]	5.37032e-05	0.00107377
NP_001240736.1	4.27	0.88	14-3-3 protein zeta/delta isoform 2 [Mus musculus]	5.37032e-05	0.00107377
XP_006510253.1	4.25	0.88	PREDICTED: septin-7 isoform X1 [Mus musculus]	5.62341e-05	0.00110604
NP_033989.2	4.25	0.88	septin-7 isoform 1 [Mus musculus]	5.62341e-05	0.00110604
NP_001192296.1	4.25	0.88	septin-7 isoform 2 [Mus musculus]	5.62341e-05	0.00110604
NP_071313.1	4.23	0.88	synaptic vesicle glycoprotein 2A [Mus musculus]	5.88844e-05	0.00115191
NP_001034088.1	4.18	0.85	phospholipid-transporting ATPase IA isoform a [Mus musculus]	6.60693e-05	0.00127864
XP_017176112.1	4.18	0.85	PREDICTED: phospholipid-transporting ATPase IA isoform X1 [Mus musculus]	6.60693e-05	0.00127864
NP_034027.1	4.16	1.13	creatine kinase U-type mitochondrial precursor [Mus musculus]	6.91831e-05	0.00131776
NP_001341998.1	4.16	1.13	creatine kinase U-type mitochondrial precursor [Mus musculus]	6.91831e-05	0.00131776
XP_006498719.1	4.16	1.13	PREDICTED: creatine kinase U-type mitochondrial isoform X1 [Mus musculus]	6.91831e-05	0.00131776
NP_031555.2	4.14	1.15	brevican core protein isoform 1 precursor [Mus musculus]	7.24436e-05	0.00135841
XP_006501000.1	4.14	1.15	PREDICTED: brevican core protein isoform X1 [Mus musculus]	7.24436e-05	0.00135841
XP_006500999.1	4.14	1.15	PREDICTED: brevican core protein isoform X1 [Mus musculus]	7.24436e-05	0.00135841
XP_006505181.1	4.11	0.77	PREDICTED: striatin-interacting proteins 2 isoform X1 [Mus musculus]	7.76247e-05	0.00141168
XP_011239370.1	4.11	0.77	PREDICTED: striatin-interacting proteins 2 isoform X2 [Mus musculus]	7.76247e-05	0.00141168
XP_011239369.1	4.11	0.77	PREDICTED: striatin-interacting proteins 2 isoform X2 [Mus musculus]	7.76247e-05	0.00141168
XP_011239371.1	4.11	0.77	PREDICTED: striatin-interacting proteins 2 isoform X3 [Mus musculus]	7.76247e-05	0.00141168
NP_796178.2	4.11	0.77	striatin-interacting proteins 2 isoform a [Mus musculus]	7.76247e-05	0.00141168
NP_001032829.1	4.11	0.77	striatin-interacting proteins 2 isoform b [Mus musculus]	7.76247e-05	0.00141168
NP_032817.1	4.08	0.85	calmodulin regulator protein PCP4 [Mus musculus]	8.31764e-05	0.00149759
NP_075768.1	4.08	0.87	tubulin beta-3 chain [Mus musculus]	8.31764e-05	0.00149759
NP_001094941.1	4.07	0.89	A-kinase anchor protein 5 [Mus musculus]	8.51138e-05	0.00151737
XP_006515905.1	4.07	0.89	PREDICTED: A-kinase anchor protein 5 isoform X1 [Mus musculus]	8.51138e-05	0.00151737
NP_075608.2	4.05	0.89	alpha-enolase [Mus musculus]	8.91251e-05	0.00156575
NP_001020559.1	4.05	0.89	enolase 1B retrotransposed [Mus musculus]	8.91251e-05	0.00156575
XP_006538588.2	4.05	0.89	PREDICTED: alpha-enolase isoform X1 [Mus musculus]	8.91251e-05	0.00156575
XP_006511497.1	4.03	0.86	PREDICTED: talin-2 isoform X1 [Mus musculus]	9.33254e-05	0.00158566
XP_006511496.1	4.03	0.86	PREDICTED: talin-2 isoform X1 [Mus musculus]	9.33254e-05	0.00158566
XP_011241113.1	4.03	0.86	PREDICTED: talin-2 isoform X1 [Mus musculus]	9.33254e-05	0.00158566
XP_006511501.1	4.03	0.86	PREDICTED: talin-2 isoform X2 [Mus musculus]	9.33254e-05	0.00158566
XP_011241114.1	4.03	0.86	PREDICTED: talin-2 isoform X3 [Mus musculus]	9.33254e-05	0.00158566
XP_011241115.1	4.03	0.86	PREDICTED: talin-2 isoform X4 [Mus musculus]	9.33254e-05	0.00158566
NP_001074711.2	4.03	0.86	talin-2 [Mus musculus]	9.33254e-05	0.00158566
NP_067248.1	3.97	0.89	creatine kinase B-type [Mus musculus]	0.000107152	0.00181207
NP_874385.1	3.95	0.89	neurofascin isoform 1 precursor [Mus musculus]	0.000112202	0.00188864
XP_011240975.1	3.93	0.89	PREDICTED: pyruvate kinase PKM isoform X1 [Mus musculus]	0.00011749	0.00192396
XP_011240976.1	3.93	0.89	PREDICTED: pyruvate kinase PKM isoform X2 [Mus musculus]	0.00011749	0.00192396
XP_006510918.1	3.93	0.89	PREDICTED: pyruvate kinase PKM isoform X3 [Mus musculus]	0.00011749	0.00192396
NP_001240812.1	3.93	0.89	pyruvate kinase PKM isoform M1 [Mus musculus]	0.00011749	0.00192396
NP_035229.2	3.93	0.89	pyruvate kinase PKM isoform M2 [Mus musculus]	0.00011749	0.00192396
NP_775579.2	3.93	0.86	sodium/bile acid cotransporter 4 [Mus musculus]	0.00011749	0.00192396
NP_034071.2	3.92	1.13	cytochrome c oxidase subunit 4 isoform 1 mitochondrial isoform 1 [Mus musculus]	0.000120226	0.00195112
NP_064297.1	3.92	1.28	thioredoxin mitochondrial precursor [Mus musculus]	0.000120226	0.00195112
NP_001074550.1	3.82	1.12	glutaminase kidney isoform mitochondrial isoform 1 [Mus musculus]	0.000151356	0.00243448
NP_035015.2	3.82	1.13	NADH dehydrogenase [ubiquinone] 1 alpha subcomplex subunit 2 [Mus musculus]	0.000151356	0.00243448
XP_017167769.1	3.78	0.89	PREDICTED: proline-rich transmembrane protein 2 isoform X1 [Mus musculus]	0.000165959	0.00263423
NP_001096033.1	3.78	0.89	proline-rich transmembrane protein 2 [Mus musculus]	0.000165959	0.00263423
NP_076205.1	3.78	1.27	tubulin beta-2B chain [Mus musculus]	0.000165959	0.00263423
NP_031557.2	3.7	1.15	prohibitin-2 [Mus musculus]	0.000199526	0.00315321
XP_017176937.1	3.66	1.28	PREDICTED: contactin-3 isoform X1 [Mus musculus]	0.000218776	0.00339807
XP_006505791.1	3.66	1.28	PREDICTED: contactin-3 isoform X1 [Mus musculus]	0.000218776	0.00339807
XP_006505790.1	3.66	1.28	PREDICTED: contactin-3 isoform X1 [Mus musculus]	0.000218776	0.00339807
XP_006505792.1	3.66	1.28	PREDICTED: contactin-3 isoform X2 [Mus musculus]	0.000218776	0.00339807
NP_032564.1	3.65	1.12	myristoylated alanine-rich C-kinase substrate [Mus musculus]	0.000223872	0.00346236
NP_081269.1	3.64	0.86	N(G) N(G)-dimethylarginine dimethylaminohydrolase 1 [Mus musculus]	0.000229087	0.00352794
NP_062681.2	3.62	1.15	cadherin-13 preproprotein [Mus musculus]	0.000239883	0.00363238
XP_006530691.2	3.62	1.15	PREDICTED: cadherin-13 isoform X1 [Mus musculus]	0.000239883	0.00363238
XP_017168039.1	3.62	1.15	PREDICTED: cadherin-13 isoform X2 [Mus musculus]	0.000239883	0.00363238
XP_011246597.1	3.62	1.15	PREDICTED: cadherin-13 isoform X3 [Mus musculus]	0.000239883	0.00363238
NP_031531.1	3.6	1.11	ATP synthase subunit alpha mitochondrial precursor [Mus musculus]	0.000251189	0.00378772
NP_033247.1	3.57	0.89	alpha-synuclein [Mus musculus]	0.000269153	0.0040085
NP_001035916.1	3.57	0.89	alpha-synuclein [Mus musculus]	0.000269153	0.0040085
NP_001265090.1	3.57	0.8	hemoglobin subunit beta-1 [Mus musculus]	0.000269153	0.0040085
NP_032328.2	3.55	0.89	heat shock protein HSP 90-beta [Mus musculus]	0.000281838	0.00418022
NP_659033.1	3.54	1.11	acetyl-CoA acetyltransferase mitochondrial precursor [Mus musculus]	0.000288403	0.00424281
NP_703187.2	3.54	0.89	reticulon-1 isoform A [Mus musculus]	0.000288403	0.00424281
NP_001346435.1	3.52	0.9	plasma membrane calcium-transporting ATPase 1 isoform 1 [Mus musculus]	0.000301995	0.00440694
XP_011241850.1	3.52	0.9	PREDICTED: plasma membrane calcium-transporting ATPase 1 isoform X1 [Mus musculus]	0.000301995	0.00440694
NP_035869.1	3.49	0.88	14-3-3 protein theta [Mus musculus]	0.000323594	0.00466568
NP_076157.2	3.49	0.86	nuclear distribution protein nudE-like 1 isoform 1 [Mus musculus]	0.000323594	0.00466568
NP_001350233.1	3.49	0.86	nuclear distribution protein nudE-like 1 isoform 2 [Mus musculus]	0.000323594	0.00466568
NP_001123891.1	3.48	0.88	neuron-specific calcium-binding protein hippocalcin [Mus musculus]	0.000331131	0.00469946
NP_034601.1	3.48	0.88	neuron-specific calcium-binding protein hippocalcin [Mus musculus]	0.000331131	0.00469946
NP_001273012.1	3.48	0.88	neuron-specific calcium-binding protein hippocalcin [Mus musculus]	0.000331131	0.00469946
NP_001273010.1	3.48	0.88	neuron-specific calcium-binding protein hippocalcin [Mus musculus]	0.000331131	0.00469946
XP_006509666.1	3.45	0.9	PREDICTED: ras-related protein Rab-3A isoform X1 [Mus musculus]	0.000354813	0.0049578
NP_001159871.1	3.45	0.9	ras-related protein Rab-3A [Mus musculus]	0.000354813	0.0049578
NP_033027.1	3.45	0.9	ras-related protein Rab-3A [Mus musculus]	0.000354813	0.0049578
NP_001314976.1	3.45	0.9	ras-related protein Rab-3A [Mus musculus]	0.000354813	0.0049578
NP_062408.2	3.44	0.9	endophilin-A1 [Mus musculus]	0.000363078	0.0050344
XP_006537773.1	3.44	0.9	PREDICTED: endophilin-A1 isoform X1 [Mus musculus]	0.000363078	0.0050344
NP_536344.1	3.42	0.89	immunoglobulin superfamily member 8 precursor [Mus musculus]	0.000380189	0.00525155
NP_082664.1	3.41	1.12	NADH dehydrogenase [ubiquinone] flavoprotein 2 mitochondrial isoform 1 precursor [Mus musculus]	0.000389045	0.00535344
NP_150371.4	3.38	0.89	alpha-actinin-2 [Mus musculus]	0.000416869	0.00560837
NP_034404.3	3.38	1.11	glycerol-3-phosphate dehydrogenase mitochondrial precursor [Mus musculus]	0.000416869	0.00560837
NP_001139292.1	3.38	1.11	glycerol-3-phosphate dehydrogenase mitochondrial precursor [Mus musculus]	0.000416869	0.00560837
NP_001074883.1	3.38	0.88	metabotropic glutamate receptor 5 isoform a precursor [Mus musculus]	0.000416869	0.00560837
NP_001137306.1	3.38	0.88	metabotropic glutamate receptor 5 isoform b precursor [Mus musculus]	0.000416869	0.00560837
XP_011239945.1	3.38	0.88	PREDICTED: metabotropic glutamate receptor 5 isoform X1 [Mus musculus]	0.000416869	0.00560837
XP_006516913.1	3.35	1.13	PREDICTED: sideroflexin-1 isoform X1 [Mus musculus]	0.000446684	0.00587836
XP_006516912.2	3.35	1.13	PREDICTED: sideroflexin-1 isoform X1 [Mus musculus]	0.000446684	0.00587836
XP_006514662.1	3.35	0.9	PREDICTED: spectrin beta chain non-erythrocytic 1 isoform X1 [Mus musculus]	0.000446684	0.00587836
XP_006514663.1	3.35	0.9	PREDICTED: spectrin beta chain non-erythrocytic 1 isoform X1 [Mus musculus]	0.000446684	0.00587836
NP_081600.1	3.35	1.13	sideroflexin-1 [Mus musculus]	0.000446684	0.00587836
NP_787030.2	3.35	0.9	spectrin beta chain non-erythrocytic 1 isoform 1 [Mus musculus]	0.000446684	0.00587836
NP_001020422.1	3.33	0.89	myelin basic protein isoform 1 [Mus musculus]	0.000467735	0.00598139
NP_001020425.1	3.33	0.89	myelin basic protein isoform 2 [Mus musculus]	0.000467735	0.00598139
NP_001020426.1	3.33	0.89	myelin basic protein isoform 3 [Mus musculus]	0.000467735	0.00598139
NP_001020429.1	3.33	0.89	myelin basic protein isoform 5 [Mus musculus]	0.000467735	0.00598139
XP_006526515.1	3.33	0.89	PREDICTED: Golli-Mbp isoform X1 [Mus musculus]	0.000467735	0.00598139
XP_006526516.1	3.33	0.89	PREDICTED: Golli-Mbp isoform X2 [Mus musculus]	0.000467735	0.00598139
XP_006526517.1	3.33	0.89	PREDICTED: Golli-Mbp isoform X3 [Mus musculus]	0.000467735	0.00598139
XP_006526519.1	3.33	0.89	PREDICTED: Golli-Mbp isoform X5 [Mus musculus]	0.000467735	0.00598139
NP_001278371.1	3.32	1.25	calcium uptake protein 1 mitochondrial isoform 1 [Mus musculus]	0.00047863	0.00603541
NP_001278372.1	3.32	1.25	calcium uptake protein 1 mitochondrial isoform 2 [Mus musculus]	0.00047863	0.00603541
NP_659071.1	3.32	1.25	calcium uptake protein 1 mitochondrial isoform 3 [Mus musculus]	0.00047863	0.00603541
NP_001346196.1	3.32	1.25	calcium uptake protein 1 mitochondrial isoform 4 [Mus musculus]	0.00047863	0.00603541
NP_034488.1	3.31	0.89	glutathione S-transferase Mu 1 [Mus musculus]	0.000489779	0.00610706
XP_006501080.1	3.31	0.89	PREDICTED: glutathione S-transferase Mu 1 isoform X1 [Mus musculus]	0.000489779	0.00610706
NP_001342623.1	3.3	0.9	PHD finger protein 24 isoform 1 [Mus musculus]	0.000501187	0.00610706
NP_001333455.1	3.3	0.9	PHD finger protein 24 isoform 1 [Mus musculus]	0.000501187	0.00610706
NP_001342622.1	3.3	0.9	PHD finger protein 24 isoform 1 [Mus musculus]	0.000501187	0.00610706
XP_017175609.1	3.3	0.9	PREDICTED: PHD finger protein 24 isoform X2 [Mus musculus]	0.000501187	0.00610706
XP_006537878.1	3.3	0.9	PREDICTED: PHD finger protein 24 isoform X3 [Mus musculus]	0.000501187	0.00610706
XP_011248294.1	3.3	0.9	PREDICTED: PHD finger protein 24 isoform X3 [Mus musculus]	0.000501187	0.00610706
XP_017175610.1	3.3	0.9	PREDICTED: PHD finger protein 24 isoform X3 [Mus musculus]	0.000501187	0.00610706
NP_033529.3	3.3	0.9	transitional endoplasmic reticulum ATPase [Mus musculus]	0.000501187	0.00610706
NP_079986.1	3.29	1.12	cytochrome b-c1 complex subunit Rieske mitochondrial [Mus musculus]	0.000512861	0.00620679
NP_061230.2	3.28	0.87	electrogenic sodium bicarbonate cotransporter 1 isoform a [Mus musculus]	0.000524807	0.00620679
NP_001129732.1	3.28	0.87	electrogenic sodium bicarbonate cotransporter 1 isoform b [Mus musculus]	0.000524807	0.00620679
NP_001184076.1	3.28	0.87	electrogenic sodium bicarbonate cotransporter 1 isoform c [Mus musculus]	0.000524807	0.00620679
NP_001346140.1	3.28	0.87	electrogenic sodium bicarbonate cotransporter 1 isoform d [Mus musculus]	0.000524807	0.00620679
XP_011247844.1	3.28	0.87	PREDICTED: electrogenic sodium bicarbonate cotransporter 1 isoform X1 [Mus musculus]	0.000524807	0.00620679
XP_017176484.1	3.28	0.87	PREDICTED: electrogenic sodium bicarbonate cotransporter 1 isoform X2 [Mus musculus]	0.000524807	0.00620679
XP_006535199.1	3.28	0.87	PREDICTED: electrogenic sodium bicarbonate cotransporter 1 isoform X3 [Mus musculus]	0.000524807	0.00620679
XP_011247846.1	3.28	0.87	PREDICTED: electrogenic sodium bicarbonate cotransporter 1 isoform X4 [Mus musculus]	0.000524807	0.00620679
XP_017174981.1	3.27	0.89	PREDICTED: serine/threonine-protein phosphatase 2B catalytic subunit alpha isoform isoform X1 [Mus musculus]	0.000537032	0.00631012
NP_032939.1	3.27	0.89	serine/threonine-protein phosphatase 2B catalytic subunit alpha isoform isoform 1 [Mus musculus]	0.000537032	0.00631012
NP_083548.1	3.26	1.13	NADH dehydrogenase [ubiquinone] iron-sulfur protein 7 mitochondrial isoform 1 precursor [Mus musculus]	0.000549541	0.00641545
NP_001351623.1	3.26	1.13	NADH dehydrogenase [ubiquinone] iron-sulfur protein 7 mitochondrial isoform 2 precursor [Mus musculus]	0.000549541	0.00641545
NP_081197.1	3.24	1.16	iron-sulfur cluster assembly 1 homolog mitochondrial precursor [Mus musculus]	0.00057544	0.0066962
NP_031533.2	3.21	1.13	ATP synthase subunit e mitochondrial [Mus musculus]	0.000616595	0.0069733
NP_032220.1	3.21	1.14	glycerol kinase isoform 1 [Mus musculus]	0.000616595	0.0069733
NP_997609.1	3.21	1.14	glycerol kinase isoform 2 [Mus musculus]	0.000616595	0.0069733
NP_001281067.1	3.21	1.14	glycerol kinase isoform 3 [Mus musculus]	0.000616595	0.0069733
NP_001281069.1	3.21	1.14	glycerol kinase isoform 4 [Mus musculus]	0.000616595	0.0069733
NP_001317975.1	3.21	1.14	glycerol kinase isoform 5 [Mus musculus]	0.000616595	0.0069733
XP_006527892.1	3.21	1.14	PREDICTED: glycerol kinase isoform X1 [Mus musculus]	0.000616595	0.0069733
XP_006527894.1	3.21	1.14	PREDICTED: glycerol kinase isoform X2 [Mus musculus]	0.000616595	0.0069733
XP_006527896.1	3.21	1.14	PREDICTED: glycerol kinase isoform X3 [Mus musculus]	0.000616595	0.0069733
NP_033605.1	3.16	0.8	zinc transporter 1 [Mus musculus]	0.000691831	0.0077998
NP_001347168.1	3.15	0.87	copine-5 isoform 1 [Mus musculus]	0.000707946	0.00788325
NP_694806.1	3.15	0.87	copine-5 isoform 2 [Mus musculus]	0.000707946	0.00788325
XP_006524312.1	3.15	0.87	PREDICTED: copine-5 isoform X1 [Mus musculus]	0.000707946	0.00788325
NP_035785.1	3.15	0.88	tubulin beta-5 chain [Mus musculus]	0.000707946	0.00788325
XP_006524289.1	3.14	0.91	PREDICTED: protein kinase C and casein kinase substrate in neurons protein 1 isoform X1 [Mus musculus]	0.000724436	0.00789746
XP_011244733.1	3.14	0.91	PREDICTED: protein kinase C and casein kinase substrate in neurons protein 1 isoform X1 [Mus musculus]	0.000724436	0.00789746
NP_848142.1	3.14	0.91	protein kinase C and casein kinase substrate in neurons protein 1 [Mus musculus]	0.000724436	0.00789746
NP_035991.1	3.14	0.91	protein kinase C and casein kinase substrate in neurons protein 1 [Mus musculus]	0.000724436	0.00789746
NP_001273672.1	3.14	0.91	protein kinase C and casein kinase substrate in neurons protein 1 [Mus musculus]	0.000724436	0.00789746
NP_001273673.1	3.14	0.91	protein kinase C and casein kinase substrate in neurons protein 1 [Mus musculus]	0.000724436	0.00789746
NP_001030931.1	3.11	0.89	AP-2 complex subunit beta isoform a [Mus musculus]	0.000776247	0.00789746
NP_082191.1	3.11	0.89	AP-2 complex subunit beta isoform b [Mus musculus]	0.000776247	0.00789746
XP_017170261.1	3.11	0.89	PREDICTED: AP-2 complex subunit beta isoform X1 [Mus musculus]	0.000776247	0.00789746
XP_006534321.1	3.11	0.89	PREDICTED: AP-2 complex subunit beta isoform X1 [Mus musculus]	0.000776247	0.00789746
NP_035418.1	3.1	1.23	39S ribosomal protein L23 mitochondrial [Mus musculus]	0.000794328	0.00789746
XP_017177539.1	3.1	1.23	PREDICTED: 39S ribosomal protein L23 mitochondrial isoform X1 [Mus musculus]	0.000794328	0.00789746
XP_006508579.1	3.1	1.23	PREDICTED: 39S ribosomal protein L23 mitochondrial isoform X2 [Mus musculus]	0.000794328	0.00789746
XP_006508580.1	3.1	1.23	PREDICTED: 39S ribosomal protein L23 mitochondrial isoform X3 [Mus musculus]	0.000794328	0.00789746
XP_006508581.1	3.1	1.23	PREDICTED: 39S ribosomal protein L23 mitochondrial isoform X4 [Mus musculus]	0.000794328	0.00789746
XP_006526855.1	3.1	0.9	PREDICTED: sorbin and SH3 domain-containing protein 1 isoform X1 [Mus musculus]	0.000794328	0.00789746
XP_006526852.1	3.1	0.9	PREDICTED: sorbin and SH3 domain-containing protein 1 isoform X1 [Mus musculus]	0.000794328	0.00789746
XP_006526853.1	3.1	0.9	PREDICTED: sorbin and SH3 domain-containing protein 1 isoform X1 [Mus musculus]	0.000794328	0.00789746
XP_006526861.1	3.1	0.9	PREDICTED: sorbin and SH3 domain-containing protein 1 isoform X10 [Mus musculus]	0.000794328	0.00789746
XP_006526862.1	3.1	0.9	PREDICTED: sorbin and SH3 domain-containing protein 1 isoform X12 [Mus musculus]	0.000794328	0.00789746
XP_011245481.1	3.1	0.9	PREDICTED: sorbin and SH3 domain-containing protein 1 isoform X13 [Mus musculus]	0.000794328	0.00789746
XP_011245482.1	3.1	0.9	PREDICTED: sorbin and SH3 domain-containing protein 1 isoform X14 [Mus musculus]	0.000794328	0.00789746
XP_011245483.1	3.1	0.9	PREDICTED: sorbin and SH3 domain-containing protein 1 isoform X15 [Mus musculus]	0.000794328	0.00789746
XP_006526864.1	3.1	0.9	PREDICTED: sorbin and SH3 domain-containing protein 1 isoform X16 [Mus musculus]	0.000794328	0.00789746
XP_006526863.1	3.1	0.9	PREDICTED: sorbin and SH3 domain-containing protein 1 isoform X16 [Mus musculus]	0.000794328	0.00789746
XP_017173578.1	3.1	0.9	PREDICTED: sorbin and SH3 domain-containing protein 1 isoform X17 [Mus musculus]	0.000794328	0.00789746
XP_017173579.1	3.1	0.9	PREDICTED: sorbin and SH3 domain-containing protein 1 isoform X18 [Mus musculus]	0.000794328	0.00789746
XP_011245474.1	3.1	0.9	PREDICTED: sorbin and SH3 domain-containing protein 1 isoform X2 [Mus musculus]	0.000794328	0.00789746
XP_011245486.1	3.1	0.9	PREDICTED: sorbin and SH3 domain-containing protein 1 isoform X21 [Mus musculus]	0.000794328	0.00789746
XP_006526865.1	3.1	0.9	PREDICTED: sorbin and SH3 domain-containing protein 1 isoform X21 [Mus musculus]	0.000794328	0.00789746
XP_006526866.1	3.1	0.9	PREDICTED: sorbin and SH3 domain-containing protein 1 isoform X22 [Mus musculus]	0.000794328	0.00789746
XP_006526868.1	3.1	0.9	PREDICTED: sorbin and SH3 domain-containing protein 1 isoform X27 [Mus musculus]	0.000794328	0.00789746
XP_006526856.1	3.1	0.9	PREDICTED: sorbin and SH3 domain-containing protein 1 isoform X3 [Mus musculus]	0.000794328	0.00789746
XP_011245475.1	3.1	0.9	PREDICTED: sorbin and SH3 domain-containing protein 1 isoform X4 [Mus musculus]	0.000794328	0.00789746
XP_006526858.1	3.1	0.9	PREDICTED: sorbin and SH3 domain-containing protein 1 isoform X5 [Mus musculus]	0.000794328	0.00789746
XP_011245476.1	3.1	0.9	PREDICTED: sorbin and SH3 domain-containing protein 1 isoform X6 [Mus musculus]	0.000794328	0.00789746
XP_011245477.1	3.1	0.9	PREDICTED: sorbin and SH3 domain-containing protein 1 isoform X7 [Mus musculus]	0.000794328	0.00789746
XP_011245478.1	3.1	0.9	PREDICTED: sorbin and SH3 domain-containing protein 1 isoform X8 [Mus musculus]	0.000794328	0.00789746
XP_011245479.1	3.1	0.9	PREDICTED: sorbin and SH3 domain-containing protein 1 isoform X9 [Mus musculus]	0.000794328	0.00789746
NP_848492.1	3.09	0.91	sodium/potassium-transporting ATPase subunit alpha-2 precursor [Mus musculus]	0.000812831	0.00805927
NP_001334165.1	3.08	1.12	limbic system-associated membrane protein isoform 2 precursor [Mus musculus]	0.000831764	0.00813555
NP_001348210.1	3.08	1.12	limbic system-associated membrane protein isoform 3 precursor [Mus musculus]	0.000831764	0.00813555
NP_001348211.1	3.08	1.12	limbic system-associated membrane protein isoform 4 precursor [Mus musculus]	0.000831764	0.00813555
NP_075691.1	3.08	1.12	NADH dehydrogenase [ubiquinone] 1 alpha subcomplex subunit 7 [Mus musculus]	0.000831764	0.00813555
XP_006522264.1	3.08	1.12	PREDICTED: limbic system-associated membrane protein isoform X1 [Mus musculus]	0.000831764	0.00813555
XP_006528746.1	3.03	0.81	PREDICTED: protein Shroom2 isoform X1 [Mus musculus]	0.000933254	0.00884149
XP_011246077.1	3.03	0.81	PREDICTED: protein Shroom2 isoform X2 [Mus musculus]	0.000933254	0.00884149
XP_011246079.1	3.03	0.81	PREDICTED: protein Shroom2 isoform X2 [Mus musculus]	0.000933254	0.00884149
XP_011246076.1	3.03	0.81	PREDICTED: protein Shroom2 isoform X2 [Mus musculus]	0.000933254	0.00884149
NP_766029.2	3.03	0.81	protein Shroom2 isoform 1 [Mus musculus]	0.000933254	0.00884149
NP_001277613.1	3.03	0.81	protein Shroom2 isoform 2 [Mus musculus]	0.000933254	0.00884149
NP_001277614.1	3.03	0.81	protein Shroom2 isoform 3 precursor [Mus musculus]	0.000933254	0.00884149
NP_001277616.1	3.03	0.81	protein Shroom2 isoform 4 [Mus musculus]	0.000933254	0.00884149
NP_001277615.1	3.03	0.81	protein Shroom2 isoform 4 [Mus musculus]	0.000933254	0.00884149
NP_001346092.1	3.03	0.81	protein Shroom2 isoform 4 [Mus musculus]	0.000933254	0.00884149
NP_001346090.1	3.03	0.81	protein Shroom2 isoform 4 [Mus musculus]	0.000933254	0.00884149
NP_001346087.1	3.03	0.81	protein Shroom2 isoform 4 [Mus musculus]	0.000933254	0.00884149
NP_076027.1	3.02	1.12	acylglycerol kinase mitochondrial precursor [Mus musculus]	0.000954993	0.00900031
XP_006506634.1	3.02	1.12	PREDICTED: acylglycerol kinase mitochondrial isoform X2 [Mus musculus]	0.000954993	0.00900031
NP_001107041.1	3.01	0.88	syntaxin-binding protein 1 isoform a [Mus musculus]	0.000977237	0.00918603
NP_001139572.1	2.99	1.1	hexokinase-1 isoform HK1 [Mus musculus]	0.00102329	0.00940337
XP_006513305.1	2.99	1.1	PREDICTED: hexokinase-1 isoform X1 [Mus musculus]	0.00102329	0.00940337
XP_006513306.1	2.99	1.1	PREDICTED: hexokinase-1 isoform X2 [Mus musculus]	0.00102329	0.00940337
XP_006513308.1	2.99	1.1	PREDICTED: hexokinase-1 isoform X2 [Mus musculus]	0.00102329	0.00940337
XP_006513307.1	2.99	1.1	PREDICTED: hexokinase-1 isoform X2 [Mus musculus]	0.00102329	0.00940337
XP_006513309.1	2.99	1.1	PREDICTED: hexokinase-1 isoform X3 [Mus musculus]	0.00102329	0.00940337
XP_006513310.1	2.99	1.1	PREDICTED: hexokinase-1 isoform X4 [Mus musculus]	0.00102329	0.00940337
NP_001342588.1	2.98	0.89	AP-1 complex subunit beta-1 isoform 1 [Mus musculus]	0.00104713	0.00940337
NP_001229972.1	2.98	0.89	AP-1 complex subunit beta-1 isoform 1 [Mus musculus]	0.00104713	0.00940337
NP_031480.2	2.98	0.89	AP-1 complex subunit beta-1 isoform 2 [Mus musculus]	0.00104713	0.00940337
NP_001229973.1	2.98	0.89	AP-1 complex subunit beta-1 isoform 3 [Mus musculus]	0.00104713	0.00940337
NP_001342589.1	2.98	0.89	AP-1 complex subunit beta-1 isoform 4 [Mus musculus]	0.00104713	0.00940337
NP_001038985.2	2.98	0.81	clathrin interactor 1 isoform 1 [Mus musculus]	0.00104713	0.00940337
NP_001333689.1	2.98	0.81	clathrin interactor 1 isoform 2 [Mus musculus]	0.00104713	0.00940337
NP_001350413.1	2.98	0.81	clathrin interactor 1 isoform 3 [Mus musculus]	0.00104713	0.00940337
XP_006514525.1	2.98	0.89	PREDICTED: AP-1 complex subunit beta-1 isoform X1 [Mus musculus]	0.00104713	0.00940337
XP_006532902.1	2.98	0.81	PREDICTED: clathrin interactor 1 isoform X2 [Mus musculus]	0.00104713	0.00940337
NP_032857.1	2.98	1.12	prohibitin [Mus musculus]	0.00104713	0.00940337
NP_001075124.1	2.97	0.81	dapper homolog 3 [Mus musculus]	0.00107152	0.00959859
NP_663596.1	2.96	0.91	caM kinase-like vesicle-associated protein [Mus musculus]	0.00109648	0.00963144
NP_001070982.1	2.96	0.9	excitatory amino acid transporter 2 isoform 1 [Mus musculus]	0.00109648	0.00963144
NP_001070983.1	2.96	0.9	excitatory amino acid transporter 2 isoform 2 [Mus musculus]	0.00109648	0.00963144
NP_035523.1	2.96	0.9	excitatory amino acid transporter 2 isoform 3 [Mus musculus]	0.00109648	0.00963144
NP_001347947.1	2.96	0.9	excitatory amino acid transporter 2 isoform 4 [Mus musculus]	0.00109648	0.00963144
XP_006511785.1	2.96	0.91	PREDICTED: caM kinase-like vesicle-associated protein isoform X1 [Mus musculus]	0.00109648	0.00963144
XP_011237700.1	2.96	0.9	PREDICTED: excitatory amino acid transporter 2 isoform X1 [Mus musculus]	0.00109648	0.00963144
XP_006499110.1	2.96	0.9	PREDICTED: excitatory amino acid transporter 2 isoform X2 [Mus musculus]	0.00109648	0.00963144
NP_080119.1	2.95	1.11	NADH dehydrogenase [ubiquinone] 1 beta subcomplex subunit 7 [Mus musculus]	0.00112202	0.00983192
NP_001289006.1	2.94	0.9	peptidyl-prolyl cis-trans isomerase FKBP1A isoform 1 [Mus musculus]	0.00114815	0.0100125
NP_032045.1	2.94	0.9	peptidyl-prolyl cis-trans isomerase FKBP1A isoform 1 [Mus musculus]	0.00114815	0.0100125
NP_079827.3	2.92	1.11	NADH dehydrogenase [ubiquinone] 1 alpha subcomplex subunit 12 isoform 1 [Mus musculus]	0.00120226	0.0103784
NP_080263.1	2.92	1.22	NADH dehydrogenase [ubiquinone] 1 alpha subcomplex subunit 6 [Mus musculus]	0.00120226	0.0103784
XP_006500756.1	2.91	0.82	PREDICTED: tumor protein D54 isoform X1 [Mus musculus]	0.00123027	0.0103784
XP_006500757.1	2.91	0.82	PREDICTED: tumor protein D54 isoform X2 [Mus musculus]	0.00123027	0.0103784
XP_006500759.1	2.91	0.82	PREDICTED: tumor protein D54 isoform X3 [Mus musculus]	0.00123027	0.0103784
XP_006500760.1	2.91	0.82	PREDICTED: tumor protein D54 isoform X4 [Mus musculus]	0.00123027	0.0103784
XP_006500764.1	2.91	0.82	PREDICTED: tumor protein D54 isoform X5 [Mus musculus]	0.00123027	0.0103784
NP_001278126.1	2.91	0.82	tumor protein D54 isoform a [Mus musculus]	0.00123027	0.0103784
NP_079758.2	2.91	0.82	tumor protein D54 isoform b [Mus musculus]	0.00123027	0.0103784
NP_001278129.1	2.91	0.82	tumor protein D54 isoform c [Mus musculus]	0.00123027	0.0103784
NP_001278130.1	2.91	0.82	tumor protein D54 isoform d [Mus musculus]	0.00123027	0.0103784
NP_001278131.1	2.91	0.82	tumor protein D54 isoform e [Mus musculus]	0.00123027	0.0103784
NP_001278132.1	2.91	0.82	tumor protein D54 isoform f [Mus musculus]	0.00123027	0.0103784
NP_001278133.1	2.91	0.82	tumor protein D54 isoform g [Mus musculus]	0.00123027	0.0103784
NP_058587.1	2.9	0.9	serine/threonine-protein phosphatase 2A 65 kDa regulatory subunit A alpha isoform [Mus musculus]	0.00125893	0.0105955
NP_001289564.1	2.89	0.89	phosphatase and actin regulator 1 isoform 4 [Mus musculus]	0.00128825	0.0106931
XP_011242697.1	2.89	0.89	PREDICTED: phosphatase and actin regulator 1 isoform X1 [Mus musculus]	0.00128825	0.0106931
XP_006516968.1	2.89	0.89	PREDICTED: phosphatase and actin regulator 1 isoform X1 [Mus musculus]	0.00128825	0.0106931
XP_006516969.1	2.89	0.89	PREDICTED: phosphatase and actin regulator 1 isoform X1 [Mus musculus]	0.00128825	0.0106931
XP_017170972.1	2.89	0.89	PREDICTED: phosphatase and actin regulator 1 isoform X3 [Mus musculus]	0.00128825	0.0106931
XP_017170971.1	2.89	0.89	PREDICTED: phosphatase and actin regulator 1 isoform X3 [Mus musculus]	0.00128825	0.0106931
NP_076341.1	2.87	0.91	ras-related protein Rab-3C isoform 1 [Mus musculus]	0.00134896	0.0111714
NP_058662.2	2.85	0.89	D-3-phosphoglycerate dehydrogenase [Mus musculus]	0.00141254	0.0116446
NP_035202.1	2.85	0.88	profilin-1 [Mus musculus]	0.00141254	0.0116446
NP_001103681.1	2.84	0.9	annexin A6 isoform b [Mus musculus]	0.00144544	0.0118618
NP_032181.2	2.84	0.89	glucose-6-phosphate isomerase [Mus musculus]	0.00144544	0.0118618
XP_006522062.1	2.82	1.22	PREDICTED: transferrin receptor protein 1 isoform X1 [Mus musculus]	0.00151356	0.0123369
NP_001344227.1	2.82	1.22	transferrin receptor protein 1 [Mus musculus]	0.00151356	0.0123369
NP_035768.1	2.82	1.22	transferrin receptor protein 1 [Mus musculus]	0.00151356	0.0123369
NP_001092768.1	2.81	0.82	sodium channel protein type 2 subunit alpha isoform 1 [Mus musculus]	0.00154882	0.0125395
NP_001333608.1	2.81	0.82	sodium channel protein type 2 subunit alpha isoform 2 [Mus musculus]	0.00154882	0.0125395
NP_001333609.1	2.81	0.82	sodium channel protein type 2 subunit alpha isoform 3 [Mus musculus]	0.00154882	0.0125395
NP_001153001.1	2.79	1.11	cytochrome c oxidase subunit 7A-related protein mitochondrial isoform 1 [Mus musculus]	0.00162181	0.013072
NP_033213.1	2.79	1.11	cytochrome c oxidase subunit 7A-related protein mitochondrial isoform 2 [Mus musculus]	0.00162181	0.013072
NP_001292748.1	2.78	0.9	apolipoprotein E precursor [Mus musculus]	0.00165959	0.0132292
NP_033826.2	2.78	0.9	apolipoprotein E precursor [Mus musculus]	0.00165959	0.0132292
NP_001292772.1	2.78	0.9	apolipoprotein E precursor [Mus musculus]	0.00165959	0.0132292
NP_001292773.1	2.78	0.9	apolipoprotein E precursor [Mus musculus]	0.00165959	0.0132292
NP_038201.1	2.78	0.91	sodium/potassium-transporting ATPase subunit beta-2 [Mus musculus]	0.00165959	0.0132292
NP_033534.2	2.77	0.89	vesicular inhibitory amino acid transporter [Mus musculus]	0.00169824	0.0135076
XP_006521283.2	2.76	0.91	PREDICTED: SH3 and multiple ankyrin repeat domains protein 3 isoform X1 [Mus musculus]	0.0017378	0.0137617
NP_067398.2	2.76	0.91	SH3 and multiple ankyrin repeat domains protein 3 [Mus musculus]	0.0017378	0.0137617
NP_705736.1	2.75	1.14	bcl-2-like protein 13 [Mus musculus]	0.00177828	0.0140209
XP_006506877.1	2.75	1.14	PREDICTED: bcl-2-like protein 13 isoform X1 [Mus musculus]	0.00177828	0.0140209
NP_058062.2	2.73	0.89	contactin-associated protein 1 precursor [Mus musculus]	0.00186209	0.0145863
XP_006533791.1	2.73	0.89	PREDICTED: contactin-associated protein 1 isoform X1 [Mus musculus]	0.00186209	0.0145863
XP_006533792.1	2.73	0.89	PREDICTED: contactin-associated protein 1 isoform X1 [Mus musculus]	0.00186209	0.0145863
NP_001164256.1	2.72	1.11	monofunctional C1-tetrahydrofolate synthase mitochondrial precursor [Mus musculus]	0.00190546	0.0146409
NP_758512.3	2.72	1.11	monofunctional C1-tetrahydrofolate synthase mitochondrial precursor [Mus musculus]	0.00190546	0.0146409
NP_001164257.1	2.72	1.11	monofunctional C1-tetrahydrofolate synthase mitochondrial precursor [Mus musculus]	0.00190546	0.0146409
XP_006512512.1	2.72	1.11	PREDICTED: monofunctional C1-tetrahydrofolate synthase mitochondrial isoform X1 [Mus musculus]	0.00190546	0.0146409
XP_006527556.1	2.72	1.09	PREDICTED: sideroflexin-3 isoform X1 [Mus musculus]	0.00190546	0.0146409
NP_001349310.1	2.72	1.09	sideroflexin-3 isoform 1 [Mus musculus]	0.00190546	0.0146409
NP_444427.1	2.72	1.09	sideroflexin-3 isoform 1 [Mus musculus]	0.00190546	0.0146409
NP_001171484.1	2.72	1.09	sideroflexin-3 isoform 3 [Mus musculus]	0.00190546	0.0146409
NP_075668.1	2.72	0.92	V-type proton ATPase subunit G 2 isoform 1 [Mus musculus]	0.00190546	0.0146409
NP_112442.2	2.71	0.92	heat shock cognate 71 kDa protein isoform 1 [Mus musculus]	0.00194984	0.0149502
NP_064323.2	2.7	0.89	MAGUK p55 subfamily member 6 isoform b [Mus musculus]	0.00199526	0.0152018
NP_001348176.1	2.7	0.89	MAGUK p55 subfamily member 6 isoform b [Mus musculus]	0.00199526	0.0152018
NP_034403.1	2.7	0.9	rab GDP dissociation inhibitor alpha [Mus musculus]	0.00199526	0.0152018
NP_035426.1	2.69	1.21	40S ribosomal protein S18 [Mus musculus]	0.00204174	0.01533
NP_598429.1	2.69	1.1	phosphate carrier protein mitochondrial precursor [Mus musculus]	0.00204174	0.01533
XP_006513434.1	2.69	1.1	PREDICTED: phosphate carrier protein mitochondrial isoform X1 [Mus musculus]	0.00204174	0.01533
XP_011246765.1	2.69	0.9	PREDICTED: sphingomyelin phosphodiesterase 3 isoform X1 [Mus musculus]	0.00204174	0.01533
XP_011246764.1	2.69	0.9	PREDICTED: sphingomyelin phosphodiesterase 3 isoform X1 [Mus musculus]	0.00204174	0.01533
XP_006531304.1	2.69	0.9	PREDICTED: sphingomyelin phosphodiesterase 3 isoform X1 [Mus musculus]	0.00204174	0.01533
NP_067466.1	2.69	0.9	sphingomyelin phosphodiesterase 3 [Mus musculus]	0.00204174	0.01533
NP_612178.2	2.68	0.83	adenylate cyclase type 3 isoform 1 [Mus musculus]	0.0020893	0.0153682
NP_001153009.1	2.68	0.83	adenylate cyclase type 3 isoform 2 [Mus musculus]	0.0020893	0.0153682
NP_001153008.1	2.68	0.83	adenylate cyclase type 3 isoform 2 [Mus musculus]	0.0020893	0.0153682
NP_001012783.3	2.68	0.91	adenylate cyclase type 5 [Mus musculus]	0.0020893	0.0153682
NP_001186065.1	2.68	0.89	microtubule-actin cross-linking factor 1 isoform 1 [Mus musculus]	0.0020893	0.0153682
XP_006514997.1	2.68	0.83	PREDICTED: adenylate cyclase type 3 isoform X1 [Mus musculus]	0.0020893	0.0153682
XP_006514995.1	2.68	0.83	PREDICTED: adenylate cyclase type 3 isoform X1 [Mus musculus]	0.0020893	0.0153682
XP_006514996.1	2.68	0.83	PREDICTED: adenylate cyclase type 3 isoform X1 [Mus musculus]	0.0020893	0.0153682
XP_006514998.1	2.68	0.83	PREDICTED: adenylate cyclase type 3 isoform X1 [Mus musculus]	0.0020893	0.0153682
XP_011238713.1	2.68	0.89	PREDICTED: microtubule-actin cross-linking factor 1 isoform X1 [Mus musculus]	0.0020893	0.0153682
NP_077173.1	2.67	1.09	mitochondrial 2-oxoglutarate/malate carrier protein [Mus musculus]	0.00213796	0.0155994
XP_006534089.1	2.67	1.09	PREDICTED: mitochondrial 2-oxoglutarate/malate carrier protein isoform X1 [Mus musculus]	0.00213796	0.0155994
NP_035398.2	2.67	0.9	regulator of G-protein signaling 9 isoform 1 [Mus musculus]	0.00213796	0.0155994
NP_035634.1	2.67	0.9	syntaxin-binding protein 3 [Mus musculus]	0.00213796	0.0155994
NP_062376.2	2.66	0.83	phospholemman isoform a precursor [Mus musculus]	0.00218776	0.0156164
NP_443717.1	2.66	0.83	phospholemman isoform b precursor [Mus musculus]	0.00218776	0.0156164
NP_443718.1	2.66	0.83	phospholemman isoform b precursor [Mus musculus]	0.00218776	0.0156164
NP_919302.1	2.66	0.83	phospholemman isoform b precursor [Mus musculus]	0.00218776	0.0156164
XP_011248950.1	2.66	0.83	PREDICTED: phospholemman isoform X1 [Mus musculus]	0.00218776	0.0156164
XP_006540282.1	2.66	0.83	PREDICTED: phospholemman isoform X2 [Mus musculus]	0.00218776	0.0156164
XP_006540281.1	2.66	0.83	PREDICTED: phospholemman isoform X2 [Mus musculus]	0.00218776	0.0156164
XP_011248951.1	2.66	0.83	PREDICTED: phospholemman isoform X3 [Mus musculus]	0.00218776	0.0156164
XP_011248952.1	2.66	0.83	PREDICTED: phospholemman isoform X4 [Mus musculus]	0.00218776	0.0156164
XP_011248954.1	2.66	0.83	PREDICTED: phospholemman isoform X4 [Mus musculus]	0.00218776	0.0156164
XP_011248953.1	2.66	0.83	PREDICTED: phospholemman isoform X4 [Mus musculus]	0.00218776	0.0156164
NP_031775.1	2.65	1.2	cytochrome c oxidase subunit 7C mitochondrial precursor [Mus musculus]	0.00223872	0.0159487
NP_001137320.1	2.64	0.92	cGMP-dependent 3' 5'-cyclic phosphodiesterase isoform 6 [Mus musculus]	0.00229087	0.0162562
NP_001008548.1	2.64	0.92	cGMP-dependent 3' 5'-cyclic phosphodiesterase isoform PDE2A3 [Mus musculus]	0.00229087	0.0162562
NP_032109.1	2.62	1.09	neuromodulin [Mus musculus]	0.00239883	0.016989
NP_001229307.1	2.61	1.11	sodium-driven chloride bicarbonate exchanger isoform 1 [Mus musculus]	0.00245471	0.0171498
NP_291030.2	2.61	1.11	sodium-driven chloride bicarbonate exchanger isoform 2 [Mus musculus]	0.00245471	0.0171498
NP_001229308.1	2.61	1.11	sodium-driven chloride bicarbonate exchanger isoform 3 [Mus musculus]	0.00245471	0.0171498
NP_001229309.1	2.61	1.11	sodium-driven chloride bicarbonate exchanger isoform 4 [Mus musculus]	0.00245471	0.0171498
NP_001229310.1	2.61	1.11	sodium-driven chloride bicarbonate exchanger isoform 5 [Mus musculus]	0.00245471	0.0171498
NP_001229311.1	2.61	1.11	sodium-driven chloride bicarbonate exchanger isoform 6 [Mus musculus]	0.00245471	0.0171498
NP_001229312.1	2.61	1.11	sodium-driven chloride bicarbonate exchanger isoform 7 [Mus musculus]	0.00245471	0.0171498
NP_058022.1	2.6	0.83	hsp90 co-chaperone Cdc37 [Mus musculus]	0.00251189	0.0173153
NP_780698.2	2.6	0.9	oxysterol-binding protein-related protein 8 isoform a [Mus musculus]	0.00251189	0.0173153
NP_001003717.1	2.6	0.9	oxysterol-binding protein-related protein 8 isoform b [Mus musculus]	0.00251189	0.0173153
XP_006510030.1	2.6	0.83	PREDICTED: hsp90 co-chaperone Cdc37 isoform X1 [Mus musculus]	0.00251189	0.0173153
XP_006513700.1	2.6	0.9	PREDICTED: oxysterol-binding protein-related protein 8 isoform X1 [Mus musculus]	0.00251189	0.0173153
XP_006513701.1	2.6	0.9	PREDICTED: oxysterol-binding protein-related protein 8 isoform X2 [Mus musculus]	0.00251189	0.0173153
XP_006513702.1	2.6	0.9	PREDICTED: oxysterol-binding protein-related protein 8 isoform X3 [Mus musculus]	0.00251189	0.0173153
NP_075801.1	2.59	1.1	NADH dehydrogenase [ubiquinone] 1 alpha subcomplex subunit 13 [Mus musculus]	0.0025704	0.0176514
XP_017168432.1	2.59	1.1	PREDICTED: NADH dehydrogenase [ubiquinone] 1 alpha subcomplex subunit 13 isoform X5 [Mus musculus]	0.0025704	0.0176514
NP_663333.1	2.58	0.89	calcium/calmodulin-dependent protein kinase kinase 2 isoform 2 [Mus musculus]	0.00263027	0.0178927
NP_001347316.1	2.58	0.83	geranylgeranyl transferase type-2 subunit alpha [Mus musculus]	0.00263027	0.0178927
NP_001347317.1	2.58	0.83	geranylgeranyl transferase type-2 subunit alpha [Mus musculus]	0.00263027	0.0178927
NP_062392.1	2.58	0.83	geranylgeranyl transferase type-2 subunit alpha [Mus musculus]	0.00263027	0.0178927
XP_006530298.1	2.58	0.89	PREDICTED: calcium/calmodulin-dependent protein kinase kinase 2 isoform X6 [Mus musculus]	0.00263027	0.0178927
NP_036149.1	2.56	1.1	apoptosis-inducing factor 1 mitochondrial isoform 1 precursor [Mus musculus]	0.00275423	0.0181558
NP_001277293.1	2.56	1.1	apoptosis-inducing factor 1 mitochondrial isoform 2 [Mus musculus]	0.00275423	0.0181558
NP_001288666.1	2.56	0.92	dynamin-1 isoform 2 [Mus musculus]	0.00275423	0.0181558
NP_780443.2	2.56	1.2	failed axon connections homolog [Mus musculus]	0.00275423	0.0181558
XP_006497712.2	2.56	0.92	PREDICTED: dynamin-1 isoform X1 [Mus musculus]	0.00275423	0.0181558
XP_006497713.2	2.56	0.92	PREDICTED: dynamin-1 isoform X2 [Mus musculus]	0.00275423	0.0181558
XP_006497714.2	2.56	0.92	PREDICTED: dynamin-1 isoform X3 [Mus musculus]	0.00275423	0.0181558
XP_006497715.2	2.56	0.92	PREDICTED: dynamin-1 isoform X4 [Mus musculus]	0.00275423	0.0181558
XP_006497717.2	2.56	0.92	PREDICTED: dynamin-1 isoform X5 [Mus musculus]	0.00275423	0.0181558
XP_006497718.2	2.56	0.92	PREDICTED: dynamin-1 isoform X6 [Mus musculus]	0.00275423	0.0181558
XP_006497722.2	2.56	0.92	PREDICTED: dynamin-1 isoform X8 [Mus musculus]	0.00275423	0.0181558
XP_006497721.2	2.56	0.92	PREDICTED: dynamin-1 isoform X8 [Mus musculus]	0.00275423	0.0181558
XP_006497723.2	2.56	0.92	PREDICTED: dynamin-1 isoform X8 [Mus musculus]	0.00275423	0.0181558
XP_017170817.1	2.56	0.92	PREDICTED: dynamin-1 isoform X9 [Mus musculus]	0.00275423	0.0181558
XP_006497724.2	2.56	0.92	PREDICTED: dynamin-1 isoform X9 [Mus musculus]	0.00275423	0.0181558
XP_006538403.1	2.56	1.2	PREDICTED: failed axon connections homolog isoform X1 [Mus musculus]	0.00275423	0.0181558
NP_079770.2	2.56	0.9	V-type proton ATPase subunit C 1 [Mus musculus]	0.00275423	0.0181558
NP_001351336.1	2.54	0.91	cAMP-dependent protein kinase type II-beta regulatory subunit isoform 1 [Mus musculus]	0.00288403	0.0189425
NP_035288.2	2.54	0.91	cAMP-dependent protein kinase type II-beta regulatory subunit isoform 1 [Mus musculus]	0.00288403	0.0189425
NP_666228.1	2.51	0.84	tubulin beta-4B chain [Mus musculus]	0.0030903	0.0202605
XP_017168985.1	2.5	0.84	PREDICTED: voltage-dependent calcium channel subunit alpha-2/delta-2 isoform X1 [Mus musculus]	0.00316228	0.0204362
XP_011241201.1	2.5	0.84	PREDICTED: voltage-dependent calcium channel subunit alpha-2/delta-2 isoform X2 [Mus musculus]	0.00316228	0.0204362
XP_017168986.1	2.5	0.84	PREDICTED: voltage-dependent calcium channel subunit alpha-2/delta-2 isoform X3 [Mus musculus]	0.00316228	0.0204362
NP_001167518.1	2.5	0.84	voltage-dependent calcium channel subunit alpha-2/delta-2 isoform 1 precursor [Mus musculus]	0.00316228	0.0204362
NP_064659.2	2.5	0.84	voltage-dependent calcium channel subunit alpha-2/delta-2 isoform 2 precursor [Mus musculus]	0.00316228	0.0204362
NP_001167519.1	2.5	0.84	voltage-dependent calcium channel subunit alpha-2/delta-2 isoform 3 precursor [Mus musculus]	0.00316228	0.0204362
NP_001167520.1	2.5	0.84	voltage-dependent calcium channel subunit alpha-2/delta-2 isoform 4 precursor [Mus musculus]	0.00316228	0.0204362
NP_001167521.1	2.5	0.84	voltage-dependent calcium channel subunit alpha-2/delta-2 isoform 5 precursor [Mus musculus]	0.00316228	0.0204362
NP_808574.2	2.49	1.12	opioid-binding protein/cell adhesion molecule precursor [Mus musculus]	0.00323594	0.0206906
XP_006510497.1	2.49	1.12	PREDICTED: opioid-binding protein/cell adhesion molecule isoform X1 [Mus musculus]	0.00323594	0.0206906
XP_006510498.1	2.49	1.12	PREDICTED: opioid-binding protein/cell adhesion molecule isoform X2 [Mus musculus]	0.00323594	0.0206906
XP_011240861.1	2.49	1.12	PREDICTED: opioid-binding protein/cell adhesion molecule isoform X3 [Mus musculus]	0.00323594	0.0206906
XP_006510500.1	2.49	1.12	PREDICTED: opioid-binding protein/cell adhesion molecule isoform X4 [Mus musculus]	0.00323594	0.0206906
XP_006510501.1	2.49	1.12	PREDICTED: opioid-binding protein/cell adhesion molecule isoform X5 [Mus musculus]	0.00323594	0.0206906
NP_001073854.1	2.48	0.89	clathrin light chain A isoform b [Mus musculus]	0.00331131	0.0209979
NP_058040.2	2.48	0.89	clathrin light chain A isoform c [Mus musculus]	0.00331131	0.0209979
XP_006537650.1	2.48	0.89	PREDICTED: clathrin light chain A isoform X1 [Mus musculus]	0.00331131	0.0209979
XP_006537651.1	2.48	0.89	PREDICTED: clathrin light chain A isoform X2 [Mus musculus]	0.00331131	0.0209979
NP_065625.2	2.47	1.19	40S ribosomal protein S14 [Mus musculus]	0.00338844	0.0209979
NP_001028431.2	2.47	1.19	calcium uniporter protein mitochondrial precursor [Mus musculus]	0.00338844	0.0209979
NP_001346936.1	2.47	0.91	dynamin-1-like protein isoform e [Mus musculus]	0.00338844	0.0209979
NP_001346937.1	2.47	0.91	dynamin-1-like protein isoform f [Mus musculus]	0.00338844	0.0209979
NP_001346938.1	2.47	0.91	dynamin-1-like protein isoform g [Mus musculus]	0.00338844	0.0209979
NP_032854.2	2.47	0.91	phosphoglycerate kinase 1 [Mus musculus]	0.00338844	0.0209979
XP_006513531.1	2.47	1.19	PREDICTED: calcium uniporter protein mitochondrial isoform X1 [Mus musculus]	0.00338844	0.0209979
XP_006522691.1	2.47	0.91	PREDICTED: dynamin-1-like protein isoform X1 [Mus musculus]	0.00338844	0.0209979
XP_006522692.1	2.47	0.91	PREDICTED: dynamin-1-like protein isoform X2 [Mus musculus]	0.00338844	0.0209979
XP_006522693.1	2.47	0.91	PREDICTED: dynamin-1-like protein isoform X3 [Mus musculus]	0.00338844	0.0209979
XP_006522694.1	2.47	0.91	PREDICTED: dynamin-1-like protein isoform X4 [Mus musculus]	0.00338844	0.0209979
XP_006522695.1	2.47	0.91	PREDICTED: dynamin-1-like protein isoform X5 [Mus musculus]	0.00338844	0.0209979
XP_006522696.1	2.47	0.91	PREDICTED: dynamin-1-like protein isoform X6 [Mus musculus]	0.00338844	0.0209979
XP_006522698.1	2.47	0.91	PREDICTED: dynamin-1-like protein isoform X8 [Mus musculus]	0.00338844	0.0209979
NP_034610.1	2.46	0.92	heat shock protein HSP 90-alpha [Mus musculus]	0.00346737	0.0211609
NP_032644.3	2.46	0.9	malate dehydrogenase cytoplasmic isoform Mdh1 [Mus musculus]	0.00346737	0.0211609
NP_001303604.1	2.46	0.9	malate dehydrogenase peroxisomal isoform Mdh1x [Mus musculus]	0.00346737	0.0211609
NP_033798.1	2.46	0.9	myc box-dependent-interacting protein 1 isoform 1 [Mus musculus]	0.00346737	0.0211609
NP_001347805.1	2.46	0.9	myc box-dependent-interacting protein 1 isoform 3 [Mus musculus]	0.00346737	0.0211609
XP_006526050.1	2.46	0.9	PREDICTED: myc box-dependent-interacting protein 1 isoform X11 [Mus musculus]	0.00346737	0.0211609
XP_006526052.1	2.46	0.9	PREDICTED: myc box-dependent-interacting protein 1 isoform X13 [Mus musculus]	0.00346737	0.0211609
XP_006526055.1	2.46	0.9	PREDICTED: myc box-dependent-interacting protein 1 isoform X17 [Mus musculus]	0.00346737	0.0211609
XP_017173405.1	2.46	0.9	PREDICTED: myc box-dependent-interacting protein 1 isoform X8 [Mus musculus]	0.00346737	0.0211609
NP_034397.1	2.45	1.09	ganglioside-induced differentiation-associated protein 1 [Mus musculus]	0.00354813	0.0212682
NP_032159.1	2.45	1.08	glutamate dehydrogenase 1 mitochondrial precursor [Mus musculus]	0.00354813	0.0212682
NP_001348973.1	2.45	0.84	UBX domain-containing protein 1 [Mus musculus]	0.00354813	0.0212682
NP_666205.1	2.45	0.84	UBX domain-containing protein 1 [Mus musculus]	0.00354813	0.0212682
NP_083033.1	2.44	0.91	nebulette isoform 1 [Mus musculus]	0.00363078	0.0212682
XP_006496805.1	2.44	1.1	PREDICTED: tenascin-R isoform X1 [Mus musculus]	0.00363078	0.0212682
XP_006496807.1	2.44	1.1	PREDICTED: tenascin-R isoform X1 [Mus musculus]	0.00363078	0.0212682
XP_006496806.1	2.44	1.1	PREDICTED: tenascin-R isoform X1 [Mus musculus]	0.00363078	0.0212682
XP_006496808.1	2.44	1.1	PREDICTED: tenascin-R isoform X2 [Mus musculus]	0.00363078	0.0212682
XP_006496809.1	2.44	1.1	PREDICTED: tenascin-R isoform X3 [Mus musculus]	0.00363078	0.0212682
NP_071707.2	2.44	1.1	tenascin-R precursor [Mus musculus]	0.00363078	0.0212682
NP_058054.2	2.43	1.08	ATP synthase subunit beta mitochondrial precursor [Mus musculus]	0.00371535	0.0212682
NP_001300866.1	2.43	0.9	growth factor receptor-bound protein 2 [Mus musculus]	0.00371535	0.0212682
NP_001300865.1	2.43	0.9	growth factor receptor-bound protein 2 [Mus musculus]	0.00371535	0.0212682
NP_032189.1	2.43	0.9	growth factor receptor-bound protein 2 [Mus musculus]	0.00371535	0.0212682
XP_006527679.1	2.43	0.84	PREDICTED: sodium/hydrogen exchanger 7 isoform X1 [Mus musculus]	0.00371535	0.0212682
XP_006527680.1	2.43	0.84	PREDICTED: sodium/hydrogen exchanger 7 isoform X2 [Mus musculus]	0.00371535	0.0212682
NP_796327.1	2.43	0.84	sodium/hydrogen exchanger 7 precursor [Mus musculus]	0.00371535	0.0212682
NP_848836.2	2.42	0.92	cell adhesion molecule 2 isoform 1 precursor [Mus musculus]	0.00380189	0.0212682
NP_001139449.1	2.42	0.92	cell adhesion molecule 2 isoform 2 precursor [Mus musculus]	0.00380189	0.0212682
NP_001334176.1	2.42	0.92	cell adhesion molecule 2 isoform 3 precursor [Mus musculus]	0.00380189	0.0212682
NP_034106.2	2.42	0.84	cystatin-C precursor [Mus musculus]	0.00380189	0.0212682
NP_683740.1	2.42	0.92	excitatory amino acid transporter 1 [Mus musculus]	0.00380189	0.0212682
NP_071855.2	2.42	0.9	myosin-9 [Mus musculus]	0.00380189	0.0212682
XP_011244430.1	2.42	0.92	PREDICTED: cell adhesion molecule 2 isoform X1 [Mus musculus]	0.00380189	0.0212682
XP_006523089.1	2.42	0.92	PREDICTED: cell adhesion molecule 2 isoform X2 [Mus musculus]	0.00380189	0.0212682
XP_011244431.1	2.42	0.92	PREDICTED: cell adhesion molecule 2 isoform X4 [Mus musculus]	0.00380189	0.0212682
NP_082308.1	2.42	0.9	serine/threonine-protein phosphatase 2A 55 kDa regulatory subunit B alpha isoform isoform 1 [Mus musculus]	0.00380189	0.0212682
NP_001192117.1	2.42	0.9	serine/threonine-protein phosphatase 2A 55 kDa regulatory subunit B alpha isoform isoform 2 [Mus musculus]	0.00380189	0.0212682
NP_001333598.1	2.41	0.92	alpha-actinin-1 isoform 2 [Mus musculus]	0.00389045	0.0212682
XP_017168172.1	2.41	1.11	PREDICTED: sorbin and SH3 domain-containing protein 2 isoform X1 [Mus musculus]	0.00389045	0.0212682
XP_017168176.1	2.41	1.11	PREDICTED: sorbin and SH3 domain-containing protein 2 isoform X10 [Mus musculus]	0.00389045	0.0212682
XP_011240506.1	2.41	1.11	PREDICTED: sorbin and SH3 domain-containing protein 2 isoform X11 [Mus musculus]	0.00389045	0.0212682
XP_017168177.1	2.41	1.11	PREDICTED: sorbin and SH3 domain-containing protein 2 isoform X12 [Mus musculus]	0.00389045	0.0212682
XP_017168178.1	2.41	1.11	PREDICTED: sorbin and SH3 domain-containing protein 2 isoform X13 [Mus musculus]	0.00389045	0.0212682
XP_017168179.1	2.41	1.11	PREDICTED: sorbin and SH3 domain-containing protein 2 isoform X14 [Mus musculus]	0.00389045	0.0212682
XP_011240507.1	2.41	1.11	PREDICTED: sorbin and SH3 domain-containing protein 2 isoform X15 [Mus musculus]	0.00389045	0.0212682
XP_006509438.1	2.41	1.11	PREDICTED: sorbin and SH3 domain-containing protein 2 isoform X16 [Mus musculus]	0.00389045	0.0212682
XP_011240508.1	2.41	1.11	PREDICTED: sorbin and SH3 domain-containing protein 2 isoform X17 [Mus musculus]	0.00389045	0.0212682
XP_017168180.1	2.41	1.11	PREDICTED: sorbin and SH3 domain-containing protein 2 isoform X18 [Mus musculus]	0.00389045	0.0212682
XP_011240509.1	2.41	1.11	PREDICTED: sorbin and SH3 domain-containing protein 2 isoform X19 [Mus musculus]	0.00389045	0.0212682
XP_017168173.1	2.41	1.11	PREDICTED: sorbin and SH3 domain-containing protein 2 isoform X2 [Mus musculus]	0.00389045	0.0212682
XP_017168181.1	2.41	1.11	PREDICTED: sorbin and SH3 domain-containing protein 2 isoform X20 [Mus musculus]	0.00389045	0.0212682
XP_011240510.1	2.41	1.11	PREDICTED: sorbin and SH3 domain-containing protein 2 isoform X21 [Mus musculus]	0.00389045	0.0212682
XP_011240511.1	2.41	1.11	PREDICTED: sorbin and SH3 domain-containing protein 2 isoform X22 [Mus musculus]	0.00389045	0.0212682
XP_017168182.1	2.41	1.11	PREDICTED: sorbin and SH3 domain-containing protein 2 isoform X23 [Mus musculus]	0.00389045	0.0212682
XP_011240512.1	2.41	1.11	PREDICTED: sorbin and SH3 domain-containing protein 2 isoform X24 [Mus musculus]	0.00389045	0.0212682
XP_017168183.1	2.41	1.11	PREDICTED: sorbin and SH3 domain-containing protein 2 isoform X25 [Mus musculus]	0.00389045	0.0212682
XP_017168184.1	2.41	1.11	PREDICTED: sorbin and SH3 domain-containing protein 2 isoform X26 [Mus musculus]	0.00389045	0.0212682
XP_006509448.1	2.41	1.11	PREDICTED: sorbin and SH3 domain-containing protein 2 isoform X27 [Mus musculus]	0.00389045	0.0212682
XP_006509449.1	2.41	1.11	PREDICTED: sorbin and SH3 domain-containing protein 2 isoform X28 [Mus musculus]	0.00389045	0.0212682
XP_017168174.1	2.41	1.11	PREDICTED: sorbin and SH3 domain-containing protein 2 isoform X3 [Mus musculus]	0.00389045	0.0212682
XP_006509450.1	2.41	1.11	PREDICTED: sorbin and SH3 domain-containing protein 2 isoform X30 [Mus musculus]	0.00389045	0.0212682
XP_011240514.1	2.41	1.11	PREDICTED: sorbin and SH3 domain-containing protein 2 isoform X31 [Mus musculus]	0.00389045	0.0212682
XP_011240500.1	2.41	1.11	PREDICTED: sorbin and SH3 domain-containing protein 2 isoform X4 [Mus musculus]	0.00389045	0.0212682
XP_011240501.1	2.41	1.11	PREDICTED: sorbin and SH3 domain-containing protein 2 isoform X5 [Mus musculus]	0.00389045	0.0212682
XP_011240502.1	2.41	1.11	PREDICTED: sorbin and SH3 domain-containing protein 2 isoform X6 [Mus musculus]	0.00389045	0.0212682
XP_011240503.1	2.41	1.11	PREDICTED: sorbin and SH3 domain-containing protein 2 isoform X7 [Mus musculus]	0.00389045	0.0212682
XP_011240504.1	2.41	1.11	PREDICTED: sorbin and SH3 domain-containing protein 2 isoform X8 [Mus musculus]	0.00389045	0.0212682
XP_017168175.1	2.41	1.11	PREDICTED: sorbin and SH3 domain-containing protein 2 isoform X9 [Mus musculus]	0.00389045	0.0212682
XP_006517472.1	2.41	0.91	PREDICTED: tubulin polymerization-promoting protein isoform X1 [Mus musculus]	0.00389045	0.0212682
XP_006521784.1	2.41	0.92	PREDICTED: V-type proton ATPase catalytic subunit A isoform X1 [Mus musculus]	0.00389045	0.0212682
XP_006525541.1	2.41	0.89	PREDICTED: WD repeat-containing protein 7 isoform X2 [Mus musculus]	0.00389045	0.0212682
NP_062750.2	2.41	1.09	staphylococcal nuclease domain-containing protein 1 [Mus musculus]	0.00389045	0.0212682
NP_878259.1	2.41	0.91	tubulin polymerization-promoting protein [Mus musculus]	0.00389045	0.0212682
NP_001345132.1	2.41	0.92	V-type proton ATPase catalytic subunit A [Mus musculus]	0.00389045	0.0212682
NP_031534.2	2.41	0.92	V-type proton ATPase catalytic subunit A [Mus musculus]	0.00389045	0.0212682
NP_001345133.1	2.41	0.92	V-type proton ATPase catalytic subunit A [Mus musculus]	0.00389045	0.0212682
NP_001014981.1	2.41	0.89	WD repeat-containing protein 7 isoform 1 [Mus musculus]	0.00389045	0.0212682
NP_075689.1	2.4	0.84	protein phosphatase 1 regulatory subunit 7 [Mus musculus]	0.00398107	0.0215613
NP_808383.3	2.39	0.91	BTB/POZ domain-containing protein KCTD12 [Mus musculus]	0.0040738	0.0215613
NP_079838.1	2.39	1.18	mitochondrial fission 1 protein isoform 1 [Mus musculus]	0.0040738	0.0215613
NP_001156715.1	2.39	1.18	mitochondrial fission 1 protein isoform 2 [Mus musculus]	0.0040738	0.0215613
NP_001334433.1	2.39	1.18	mitochondrial fission 1 protein isoform 3 [Mus musculus]	0.0040738	0.0215613
NP_080153.2	2.38	1.19	calcium-binding mitochondrial carrier protein SCaMC-3 [Mus musculus]	0.00416869	0.0215613
NP_031834.1	2.38	1.09	cytochrome c somatic [Mus musculus]	0.00416869	0.0215613
XP_006498771.1	2.38	0.91	PREDICTED: band 4.1-like protein 1 isoform X1 [Mus musculus]	0.00416869	0.0215613
XP_011237578.1	2.38	0.91	PREDICTED: band 4.1-like protein 1 isoform X2 [Mus musculus]	0.00416869	0.0215613
XP_011237579.1	2.38	0.91	PREDICTED: band 4.1-like protein 1 isoform X3 [Mus musculus]	0.00416869	0.0215613
XP_011237582.1	2.38	0.91	PREDICTED: band 4.1-like protein 1 isoform X4 [Mus musculus]	0.00416869	0.0215613
XP_017170872.1	2.38	0.91	PREDICTED: band 4.1-like protein 1 isoform X4 [Mus musculus]	0.00416869	0.0215613
XP_006498774.1	2.38	0.91	PREDICTED: band 4.1-like protein 1 isoform X4 [Mus musculus]	0.00416869	0.0215613
XP_006498777.1	2.38	0.91	PREDICTED: band 4.1-like protein 1 isoform X4 [Mus musculus]	0.00416869	0.0215613
XP_006498776.1	2.38	0.91	PREDICTED: band 4.1-like protein 1 isoform X4 [Mus musculus]	0.00416869	0.0215613
XP_011237577.1	2.38	0.91	PREDICTED: band 4.1-like protein 1 isoform X5 [Mus musculus]	0.00416869	0.0215613
XP_011237580.1	2.38	0.91	PREDICTED: band 4.1-like protein 1 isoform X6 [Mus musculus]	0.00416869	0.0215613
XP_011244877.1	2.38	1.19	PREDICTED: calcium-binding mitochondrial carrier protein SCaMC-3 isoform X1 [Mus musculus]	0.00416869	0.0215613
XP_011244878.1	2.38	1.19	PREDICTED: calcium-binding mitochondrial carrier protein SCaMC-3 isoform X2 [Mus musculus]	0.00416869	0.0215613
NP_898973.2	2.38	1.19	protein CCSMST1 precursor [Mus musculus]	0.00416869	0.0215613
NP_033331.2	2.38	0.91	synaptophysin [Mus musculus]	0.00416869	0.0215613
NP_033855.2	2.37	1.1	ATP synthase F(0) complex subunit B1 mitochondrial isoform 1 [Mus musculus]	0.0042658	0.0215613
NP_001291648.1	2.37	1.1	ATP synthase F(0) complex subunit B1 mitochondrial isoform 2 [Mus musculus]	0.0042658	0.0215613
NP_899006.1	2.37	0.91	G protein-regulated inducer of neurite outgrowth 3 [Mus musculus]	0.0042658	0.0215613
NP_780394.1	2.37	1.11	inactive hydroxysteroid dehydrogenase-like protein 1 [Mus musculus]	0.0042658	0.0215613
XP_006506147.2	2.37	0.91	PREDICTED: G protein-regulated inducer of neurite outgrowth 3 isoform X1 [Mus musculus]	0.0042658	0.0215613
XP_006531456.1	2.37	1.11	PREDICTED: inactive hydroxysteroid dehydrogenase-like protein 1 isoform X1 [Mus musculus]	0.0042658	0.0215613
XP_006531457.1	2.37	1.11	PREDICTED: inactive hydroxysteroid dehydrogenase-like protein 1 isoform X2 [Mus musculus]	0.0042658	0.0215613
XP_006531458.1	2.37	1.11	PREDICTED: inactive hydroxysteroid dehydrogenase-like protein 1 isoform X3 [Mus musculus]	0.0042658	0.0215613
XP_006531459.1	2.37	1.11	PREDICTED: inactive hydroxysteroid dehydrogenase-like protein 1 isoform X4 [Mus musculus]	0.0042658	0.0215613
XP_006531460.1	2.37	1.11	PREDICTED: inactive hydroxysteroid dehydrogenase-like protein 1 isoform X4 [Mus musculus]	0.0042658	0.0215613
XP_006531461.1	2.37	1.11	PREDICTED: inactive hydroxysteroid dehydrogenase-like protein 1 isoform X5 [Mus musculus]	0.0042658	0.0215613
XP_006508582.1	2.37	1.1	PREDICTED: SH3 and multiple ankyrin repeat domains protein 2 isoform X1 [Mus musculus]	0.0042658	0.0215613
XP_006508584.1	2.37	1.1	PREDICTED: SH3 and multiple ankyrin repeat domains protein 2 isoform X1 [Mus musculus]	0.0042658	0.0215613
XP_006508585.1	2.37	1.1	PREDICTED: SH3 and multiple ankyrin repeat domains protein 2 isoform X1 [Mus musculus]	0.0042658	0.0215613
XP_006508583.1	2.37	1.1	PREDICTED: SH3 and multiple ankyrin repeat domains protein 2 isoform X1 [Mus musculus]	0.0042658	0.0215613
XP_017177581.1	2.37	1.1	PREDICTED: SH3 and multiple ankyrin repeat domains protein 2 isoform X10 [Mus musculus]	0.0042658	0.0215613
XP_006508593.1	2.37	1.1	PREDICTED: SH3 and multiple ankyrin repeat domains protein 2 isoform X11 [Mus musculus]	0.0042658	0.0215613
XP_006508594.1	2.37	1.1	PREDICTED: SH3 and multiple ankyrin repeat domains protein 2 isoform X12 [Mus musculus]	0.0042658	0.0215613
XP_006508595.1	2.37	1.1	PREDICTED: SH3 and multiple ankyrin repeat domains protein 2 isoform X13 [Mus musculus]	0.0042658	0.0215613
XP_006508596.1	2.37	1.1	PREDICTED: SH3 and multiple ankyrin repeat domains protein 2 isoform X14 [Mus musculus]	0.0042658	0.0215613
XP_006508597.1	2.37	1.1	PREDICTED: SH3 and multiple ankyrin repeat domains protein 2 isoform X15 [Mus musculus]	0.0042658	0.0215613
XP_006508598.1	2.37	1.1	PREDICTED: SH3 and multiple ankyrin repeat domains protein 2 isoform X16 [Mus musculus]	0.0042658	0.0215613
XP_006508599.1	2.37	1.1	PREDICTED: SH3 and multiple ankyrin repeat domains protein 2 isoform X17 [Mus musculus]	0.0042658	0.0215613
XP_006508586.1	2.37	1.1	PREDICTED: SH3 and multiple ankyrin repeat domains protein 2 isoform X2 [Mus musculus]	0.0042658	0.0215613
XP_006508587.1	2.37	1.1	PREDICTED: SH3 and multiple ankyrin repeat domains protein 2 isoform X3 [Mus musculus]	0.0042658	0.0215613
XP_006508588.1	2.37	1.1	PREDICTED: SH3 and multiple ankyrin repeat domains protein 2 isoform X4 [Mus musculus]	0.0042658	0.0215613
XP_006508589.1	2.37	1.1	PREDICTED: SH3 and multiple ankyrin repeat domains protein 2 isoform X5 [Mus musculus]	0.0042658	0.0215613
XP_006508590.1	2.37	1.1	PREDICTED: SH3 and multiple ankyrin repeat domains protein 2 isoform X6 [Mus musculus]	0.0042658	0.0215613
XP_006508591.1	2.37	1.1	PREDICTED: SH3 and multiple ankyrin repeat domains protein 2 isoform X7 [Mus musculus]	0.0042658	0.0215613
XP_006508592.1	2.37	1.1	PREDICTED: SH3 and multiple ankyrin repeat domains protein 2 isoform X8 [Mus musculus]	0.0042658	0.0215613
XP_017177580.1	2.37	1.1	PREDICTED: SH3 and multiple ankyrin repeat domains protein 2 isoform X9 [Mus musculus]	0.0042658	0.0215613
NP_001074839.2	2.37	1.1	SH3 and multiple ankyrin repeat domains protein 2 isoform a [Mus musculus]	0.0042658	0.0215613
NP_001106844.2	2.37	1.1	SH3 and multiple ankyrin repeat domains protein 2 isoform b [Mus musculus]	0.0042658	0.0215613
NP_036123.3	2.36	0.92	dihydropyrimidinase-related protein 4 [Mus musculus]	0.00436516	0.0217597
NP_001272840.1	2.36	1.18	guanine nucleotide-binding protein G(I)/G(S)/G(O) subunit gamma-2 precursor [Mus musculus]	0.00436516	0.0217597
NP_001272838.1	2.36	1.18	guanine nucleotide-binding protein G(I)/G(S)/G(O) subunit gamma-2 precursor [Mus musculus]	0.00436516	0.0217597
NP_034445.1	2.36	1.18	guanine nucleotide-binding protein G(I)/G(S)/G(O) subunit gamma-2 precursor [Mus musculus]	0.00436516	0.0217597
NP_001033726.1	2.36	1.18	guanine nucleotide-binding protein G(I)/G(S)/G(O) subunit gamma-2 precursor [Mus musculus]	0.00436516	0.0217597
NP_001272837.1	2.36	1.18	guanine nucleotide-binding protein G(I)/G(S)/G(O) subunit gamma-2 precursor [Mus musculus]	0.00436516	0.0217597
NP_001272839.1	2.36	1.18	guanine nucleotide-binding protein G(I)/G(S)/G(O) subunit gamma-2 precursor [Mus musculus]	0.00436516	0.0217597
XP_006536255.1	2.36	0.92	PREDICTED: dihydropyrimidinase-related protein 4 isoform X1 [Mus musculus]	0.00436516	0.0217597
XP_006536256.1	2.36	0.92	PREDICTED: dihydropyrimidinase-related protein 4 isoform X1 [Mus musculus]	0.00436516	0.0217597
XP_006536258.1	2.36	0.92	PREDICTED: dihydropyrimidinase-related protein 4 isoform X2 [Mus musculus]	0.00436516	0.0217597
NP_001106167.1	2.35	0.84	muscarinic acetylcholine receptor M1 [Mus musculus]	0.00446684	0.0221749
NP_031724.2	2.35	0.84	muscarinic acetylcholine receptor M1 [Mus musculus]	0.00446684	0.0221749
NP_035825.1	2.35	1.09	voltage-dependent anion-selective channel protein 2 [Mus musculus]	0.00446684	0.0221749
NP_796103.2	2.34	0.91	contactin-2 precursor [Mus musculus]	0.00457088	0.0226293
XP_006529425.1	2.34	0.91	PREDICTED: contactin-2 isoform X1 [Mus musculus]	0.00457088	0.0226293
NP_033785.1	2.33	0.91	CD166 antigen isoform 1 precursor [Mus musculus]	0.00467735	0.0230618
NP_001318039.1	2.33	0.91	CD166 antigen isoform 2 precursor [Mus musculus]	0.00467735	0.0230618
NP_080964.1	2.33	1.1	NADH dehydrogenase [ubiquinone] iron-sulfur protein 3 mitochondrial precursor [Mus musculus]	0.00467735	0.0230618
NP_032950.1	2.31	0.91	cAMP-dependent protein kinase type II-alpha regulatory subunit [Mus musculus]	0.00489779	0.0241158
NP_001033708.1	2.3	0.9	dynamin-3 isoform 1 [Mus musculus]	0.00501187	0.0246105
NP_766234.1	2.3	0.9	dynamin-3 isoform 2 [Mus musculus]	0.00501187	0.0246105
NP_001171138.1	2.29	0.93	spectrin alpha chain non-erythrocytic 1 isoform 2 [Mus musculus]	0.00512861	0.0251156
NP_001296389.1	2.29	0.93	spectrin alpha chain non-erythrocytic 1 isoform 4 [Mus musculus]	0.00512861	0.0251156
NP_031599.2	2.28	1.09	complement component 1 Q subcomponent-binding protein mitochondrial [Mus musculus]	0.00524807	0.0256659
XP_006532154.1	2.27	0.91	PREDICTED: voltage-dependent L-type calcium channel subunit beta-1 isoform X1 [Mus musculus]	0.00537032	0.0260875
XP_006532155.1	2.27	0.91	PREDICTED: voltage-dependent L-type calcium channel subunit beta-1 isoform X2 [Mus musculus]	0.00537032	0.0260875
NP_033967.1	2.27	0.93	T-complex protein 1 subunit delta [Mus musculus]	0.00537032	0.0260875
NP_660099.2	2.27	0.91	voltage-dependent L-type calcium channel subunit beta-1 isoform B [Mus musculus]	0.00537032	0.0260875
NP_001269906.1	2.27	0.91	voltage-dependent L-type calcium channel subunit beta-1 isoform E [Mus musculus]	0.00537032	0.0260875
NP_001108136.1	2.26	1.09	IQ motif and SEC7 domain-containing protein 2 isoform 1 [Mus musculus]	0.00549541	0.0264989
XP_006528907.1	2.26	1.09	PREDICTED: IQ motif and SEC7 domain-containing protein 2 isoform X3 [Mus musculus]	0.00549541	0.0264989
NP_001344078.1	2.25	0.9	anion exchange protein 3 [Mus musculus]	0.00562341	0.0264989
NP_001344079.1	2.25	0.9	anion exchange protein 3 [Mus musculus]	0.00562341	0.0264989
NP_033234.2	2.25	0.9	anion exchange protein 3 [Mus musculus]	0.00562341	0.0264989
XP_006496516.1	2.25	0.9	PREDICTED: anion exchange protein 3 isoform X1 [Mus musculus]	0.00562341	0.0264989
XP_006496514.1	2.25	0.9	PREDICTED: anion exchange protein 3 isoform X1 [Mus musculus]	0.00562341	0.0264989
XP_006496513.1	2.25	0.9	PREDICTED: anion exchange protein 3 isoform X1 [Mus musculus]	0.00562341	0.0264989
XP_006496517.1	2.25	0.9	PREDICTED: anion exchange protein 3 isoform X2 [Mus musculus]	0.00562341	0.0264989
XP_006496518.1	2.25	0.9	PREDICTED: anion exchange protein 3 isoform X2 [Mus musculus]	0.00562341	0.0264989
XP_006496519.1	2.25	0.9	PREDICTED: anion exchange protein 3 isoform X2 [Mus musculus]	0.00562341	0.0264989
XP_006532112.1	2.25	0.92	PREDICTED: V-type proton ATPase 116 kDa subunit a isoform X1 [Mus musculus]	0.00562341	0.0264989
XP_006532113.1	2.25	0.92	PREDICTED: V-type proton ATPase 116 kDa subunit a isoform X2 [Mus musculus]	0.00562341	0.0264989
XP_006532114.1	2.25	0.92	PREDICTED: V-type proton ATPase 116 kDa subunit a isoform X3 [Mus musculus]	0.00562341	0.0264989
XP_006532117.1	2.25	0.92	PREDICTED: V-type proton ATPase 116 kDa subunit a isoform X6 [Mus musculus]	0.00562341	0.0264989
XP_006532118.1	2.25	0.92	PREDICTED: V-type proton ATPase 116 kDa subunit a isoform X7 [Mus musculus]	0.00562341	0.0264989
NP_033970.3	2.25	0.91	T-complex protein 1 subunit theta [Mus musculus]	0.00562341	0.0264989
NP_058616.1	2.25	0.92	V-type proton ATPase 116 kDa subunit a isoform 1 isoform 1 [Mus musculus]	0.00562341	0.0264989
NP_001349567.1	2.25	0.92	V-type proton ATPase 116 kDa subunit a isoform 1 isoform 1 [Mus musculus]	0.00562341	0.0264989
NP_001229979.1	2.25	0.92	V-type proton ATPase 116 kDa subunit a isoform 1 isoform 3 [Mus musculus]	0.00562341	0.0264989
NP_001229980.1	2.25	0.92	V-type proton ATPase 116 kDa subunit a isoform 1 isoform 4 [Mus musculus]	0.00562341	0.0264989
NP_001349565.1	2.25	0.92	V-type proton ATPase 116 kDa subunit a isoform 1 isoform 5 [Mus musculus]	0.00562341	0.0264989
NP_001349566.1	2.25	0.92	V-type proton ATPase 116 kDa subunit a isoform 1 isoform 6 [Mus musculus]	0.00562341	0.0264989
NP_035658.1	2.24	0.85	transaldolase [Mus musculus]	0.0057544	0.0270457
NP_033441.2	2.24	0.9	triosephosphate isomerase [Mus musculus]	0.0057544	0.0270457
NP_058084.3	2.23	1.17	metaxin-2 [Mus musculus]	0.00588844	0.027604
NP_848729.1	2.23	1.09	sorting and assembly machinery component 50 homolog [Mus musculus]	0.00588844	0.027604
NP_001314927.1	2.22	0.92	heat shock 70 kDa protein 12A isoform 1 [Mus musculus]	0.0060256	0.0280652
NP_780408.1	2.22	0.92	heat shock 70 kDa protein 12A isoform 2 [Mus musculus]	0.0060256	0.0280652
NP_001276614.1	2.22	0.85	IQ motif and SEC7 domain-containing protein 3 isoform 2 [Mus musculus]	0.0060256	0.0280652
XP_006527440.1	2.22	0.92	PREDICTED: heat shock 70 kDa protein 12A isoform X1 [Mus musculus]	0.0060256	0.0280652
XP_011245670.1	2.22	0.92	PREDICTED: heat shock 70 kDa protein 12A isoform X2 [Mus musculus]	0.0060256	0.0280652
NP_031407.2	2.2	1.11	long-chain specific acyl-CoA dehydrogenase mitochondrial precursor [Mus musculus]	0.00630957	0.0293501
NP_031536.2	2.18	0.92	V-type proton ATPase subunit E 1 [Mus musculus]	0.00660693	0.0306938
NP_032053.1	2.17	0.92	flotillin-1 [Mus musculus]	0.00676083	0.0311687
XP_006523719.1	2.17	0.92	PREDICTED: flotillin-1 isoform X1 [Mus musculus]	0.00676083	0.0311687
XP_006523720.1	2.17	0.92	PREDICTED: flotillin-1 isoform X2 [Mus musculus]	0.00676083	0.0311687
NP_038703.3	2.17	0.91	spectrin beta chain erythrocytic [Mus musculus]	0.00676083	0.0311687
NP_075863.2	2.17	1.09	succinate dehydrogenase [ubiquinone] iron-sulfur subunit mitochondrial isoform 1 precursor [Mus musculus]	0.00676083	0.0311687
NP_001342444.1	2.17	1.09	succinate dehydrogenase [ubiquinone] iron-sulfur subunit mitochondrial isoform 2 [Mus musculus]	0.00676083	0.0311687
NP_722476.1	2.16	0.9	glycogen phosphorylase brain form [Mus musculus]	0.00691831	0.0318137
NP_035652.2	2.16	0.91	synaptogyrin-3 [Mus musculus]	0.00691831	0.0318137
NP_080073.1	2.15	1.17	cytochrome b5 isoform 1 [Mus musculus]	0.00707946	0.0323084
NP_001335088.1	2.15	1.17	cytochrome b5 isoform 2 [Mus musculus]	0.00707946	0.0323084
XP_017173292.1	2.15	1.17	PREDICTED: cytochrome b5 isoform X1 [Mus musculus]	0.00707946	0.0323084
XP_006495496.1	2.15	0.92	PREDICTED: V-type proton ATPase subunit H isoform X1 [Mus musculus]	0.00707946	0.0323084
NP_598587.2	2.15	0.92	V-type proton ATPase subunit H isoform 1 [Mus musculus]	0.00707946	0.0323084
NP_001297371.1	2.15	0.92	V-type proton ATPase subunit H isoform 2 [Mus musculus]	0.00707946	0.0323084
XP_011239997.1	2.14	0.91	PREDICTED: protein kinase C beta type isoform X1 [Mus musculus]	0.00724436	0.0329364
NP_032881.1	2.14	0.91	protein kinase C beta type isoform 1 [Mus musculus]	0.00724436	0.0329364
NP_001303601.1	2.14	0.91	protein kinase C beta type isoform 2 [Mus musculus]	0.00724436	0.0329364
NP_058018.2	2.13	1.17	60S ribosomal protein L13 [Mus musculus]	0.0074131	0.0336191
NP_031713.1	2.13	0.92	cofilin-1 [Mus musculus]	0.0074131	0.0336191
NP_001153512.1	2.12	1.07	NADH-ubiquinone oxidoreductase 75 kDa subunit mitochondrial precursor [Mus musculus]	0.00758578	0.0341879
NP_001153511.1	2.12	1.07	NADH-ubiquinone oxidoreductase 75 kDa subunit mitochondrial precursor [Mus musculus]	0.00758578	0.0341879
NP_001153510.1	2.12	1.07	NADH-ubiquinone oxidoreductase 75 kDa subunit mitochondrial precursor [Mus musculus]	0.00758578	0.0341879
NP_663493.2	2.12	1.07	NADH-ubiquinone oxidoreductase 75 kDa subunit mitochondrial precursor [Mus musculus]	0.00758578	0.0341879
XP_006496015.1	2.12	1.07	PREDICTED: NADH-ubiquinone oxidoreductase 75 kDa subunit mitochondrial isoform X1 [Mus musculus]	0.00758578	0.0341879
NP_001035780.1	2.11	0.91	rap1 GTPase-GDP dissociation stimulator 1 isoform a [Mus musculus]	0.00776247	0.0348109
NP_663519.2	2.11	0.91	rap1 GTPase-GDP dissociation stimulator 1 isoform b [Mus musculus]	0.00776247	0.0348109
NP_001273688.1	2.11	0.91	rap1 GTPase-GDP dissociation stimulator 1 isoform c [Mus musculus]	0.00776247	0.0348109
NP_001343317.1	2.11	0.91	rap1 GTPase-GDP dissociation stimulator 1 isoform d [Mus musculus]	0.00776247	0.0348109
NP_778172.1	2.1	1.09	amphiphysin isoform 1 [Mus musculus]	0.00794328	0.0354841
NP_001276475.1	2.1	1.09	amphiphysin isoform 2 [Mus musculus]	0.00794328	0.0354841
XP_011242606.1	2.1	1.09	PREDICTED: amphiphysin isoform X1 [Mus musculus]	0.00794328	0.0354841
NP_082453.2	2.09	1.17	acyl carrier protein mitochondrial precursor [Mus musculus]	0.00812831	0.0354841
NP_001347673.1	2.09	1.17	acyl carrier protein mitochondrial precursor [Mus musculus]	0.00812831	0.0354841
NP_001347672.1	2.09	1.17	acyl carrier protein mitochondrial precursor [Mus musculus]	0.00812831	0.0354841
NP_001185801.1	2.09	0.91	cytoplasmic dynein 1 intermediate chain 2 isoform 1 [Mus musculus]	0.00812831	0.0354841
NP_001185806.1	2.09	0.91	cytoplasmic dynein 1 intermediate chain 2 isoform 1 [Mus musculus]	0.00812831	0.0354841
NP_001185802.1	2.09	0.91	cytoplasmic dynein 1 intermediate chain 2 isoform 2 [Mus musculus]	0.00812831	0.0354841
NP_001185807.1	2.09	0.91	cytoplasmic dynein 1 intermediate chain 2 isoform 2 [Mus musculus]	0.00812831	0.0354841
NP_001185803.1	2.09	0.91	cytoplasmic dynein 1 intermediate chain 2 isoform 3 [Mus musculus]	0.00812831	0.0354841
NP_001185804.1	2.09	0.91	cytoplasmic dynein 1 intermediate chain 2 isoform 4 [Mus musculus]	0.00812831	0.0354841
NP_034194.1	2.09	0.91	cytoplasmic dynein 1 intermediate chain 2 isoform 5 [Mus musculus]	0.00812831	0.0354841
NP_001185805.1	2.09	0.91	cytoplasmic dynein 1 intermediate chain 2 isoform 5 [Mus musculus]	0.00812831	0.0354841
NP_001334102.1	2.09	0.91	cytoplasmic dynein 1 intermediate chain 2 isoform 6 [Mus musculus]	0.00812831	0.0354841
XP_017170808.1	2.09	0.91	PREDICTED: cytoplasmic dynein 1 intermediate chain 2 isoform X1 [Mus musculus]	0.00812831	0.0354841
XP_006498739.1	2.09	0.91	PREDICTED: cytoplasmic dynein 1 intermediate chain 2 isoform X2 [Mus musculus]	0.00812831	0.0354841
XP_006498740.1	2.09	0.91	PREDICTED: cytoplasmic dynein 1 intermediate chain 2 isoform X3 [Mus musculus]	0.00812831	0.0354841
XP_017170813.1	2.09	0.91	PREDICTED: cytoplasmic dynein 1 intermediate chain 2 isoform X4 [Mus musculus]	0.00812831	0.0354841
XP_006498741.1	2.09	0.91	PREDICTED: cytoplasmic dynein 1 intermediate chain 2 isoform X5 [Mus musculus]	0.00812831	0.0354841
XP_017170815.1	2.09	0.91	PREDICTED: cytoplasmic dynein 1 intermediate chain 2 isoform X6 [Mus musculus]	0.00812831	0.0354841
XP_006498742.1	2.09	0.91	PREDICTED: cytoplasmic dynein 1 intermediate chain 2 isoform X6 [Mus musculus]	0.00812831	0.0354841
NP_001276655.1	2.08	0.93	glyceraldehyde-3-phosphate dehydrogenase isoform 1 [Mus musculus]	0.00831764	0.0354971
NP_032110.1	2.08	0.93	glyceraldehyde-3-phosphate dehydrogenase isoform 2 [Mus musculus]	0.00831764	0.0354971
XP_001476757.1	2.08	0.93	PREDICTED: glyceraldehyde-3-phosphate dehydrogenase [Mus musculus]	0.00831764	0.0354971
XP_017173956.1	2.08	0.86	PREDICTED: synaptotagmin-like protein 5 isoform X1 [Mus musculus]	0.00831764	0.0354971
XP_006527667.1	2.08	0.86	PREDICTED: synaptotagmin-like protein 5 isoform X1 [Mus musculus]	0.00831764	0.0354971
XP_011245770.1	2.08	0.86	PREDICTED: synaptotagmin-like protein 5 isoform X1 [Mus musculus]	0.00831764	0.0354971
XP_011245772.1	2.08	0.86	PREDICTED: synaptotagmin-like protein 5 isoform X1 [Mus musculus]	0.00831764	0.0354971
XP_011245773.1	2.08	0.86	PREDICTED: synaptotagmin-like protein 5 isoform X1 [Mus musculus]	0.00831764	0.0354971
XP_011245771.1	2.08	0.86	PREDICTED: synaptotagmin-like protein 5 isoform X1 [Mus musculus]	0.00831764	0.0354971
XP_011245762.1	2.08	0.86	PREDICTED: synaptotagmin-like protein 5 isoform X1 [Mus musculus]	0.00831764	0.0354971
XP_006527671.1	2.08	0.86	PREDICTED: synaptotagmin-like protein 5 isoform X1 [Mus musculus]	0.00831764	0.0354971
XP_006527670.1	2.08	0.86	PREDICTED: synaptotagmin-like protein 5 isoform X1 [Mus musculus]	0.00831764	0.0354971
XP_011245767.1	2.08	0.86	PREDICTED: synaptotagmin-like protein 5 isoform X1 [Mus musculus]	0.00831764	0.0354971
XP_011245766.1	2.08	0.86	PREDICTED: synaptotagmin-like protein 5 isoform X1 [Mus musculus]	0.00831764	0.0354971
XP_011245765.1	2.08	0.86	PREDICTED: synaptotagmin-like protein 5 isoform X1 [Mus musculus]	0.00831764	0.0354971
XP_011245774.1	2.08	0.86	PREDICTED: synaptotagmin-like protein 5 isoform X2 [Mus musculus]	0.00831764	0.0354971
XP_011245775.1	2.08	0.86	PREDICTED: synaptotagmin-like protein 5 isoform X3 [Mus musculus]	0.00831764	0.0354971
NP_808372.1	2.08	0.86	synaptotagmin-like protein 5 isoform 1 [Mus musculus]	0.00831764	0.0354971
NP_001277657.1	2.08	0.86	synaptotagmin-like protein 5 isoform 2 [Mus musculus]	0.00831764	0.0354971
NP_082408.3	2.07	0.86	phosphoglucomutase-2 [Mus musculus]	0.00851138	0.0362811
NP_062668.1	2.06	1.09	mitochondrial proton/calcium exchanger protein precursor [Mus musculus]	0.00870964	0.0369089
XP_006505886.1	2.06	0.91	PREDICTED: solute carrier family 2 facilitated glucose transporter member 3 isoform X1 [Mus musculus]	0.00870964	0.0369089
XP_011239570.1	2.06	0.91	PREDICTED: solute carrier family 2 facilitated glucose transporter member 3 isoform X1 [Mus musculus]	0.00870964	0.0369089
XP_006505885.1	2.06	0.91	PREDICTED: solute carrier family 2 facilitated glucose transporter member 3 isoform X1 [Mus musculus]	0.00870964	0.0369089
NP_035531.3	2.06	0.91	solute carrier family 2 facilitated glucose transporter member 3 [Mus musculus]	0.00870964	0.0369089
NP_001300863.1	2.05	1.08	calmodulin-1 isoform 1 [Mus musculus]	0.00891251	0.0374181
NP_033920.1	2.05	1.08	calmodulin-1 isoform 2 [Mus musculus]	0.00891251	0.0374181
NP_031615.1	2.05	1.08	calmodulin-2 isoform 1 [Mus musculus]	0.00891251	0.0374181
NP_031616.1	2.05	1.08	calmodulin-3 [Mus musculus]	0.00891251	0.0374181
NP_001239388.1	2.05	0.92	cytoplasmic FMR1-interacting protein 2 [Mus musculus]	0.00891251	0.0374181
NP_001239389.1	2.05	0.92	cytoplasmic FMR1-interacting protein 2 [Mus musculus]	0.00891251	0.0374181
NP_598530.2	2.05	0.92	cytoplasmic FMR1-interacting protein 2 [Mus musculus]	0.00891251	0.0374181
NP_034967.2	2.05	0.93	microtubule-associated protein 6 isoform 1 [Mus musculus]	0.00891251	0.0374181
NP_033562.3	2.04	0.93	14-3-3 protein epsilon [Mus musculus]	0.00912011	0.0382453
NP_001029138.1	2.03	1.16	adenylate kinase 2 mitochondrial isoform a [Mus musculus]	0.00933254	0.0384675
NP_058591.2	2.03	1.16	adenylate kinase 2 mitochondrial isoform b [Mus musculus]	0.00933254	0.0384675
NP_001186194.1	2.03	0.92	band 4.1-like protein 2 isoform 1 [Mus musculus]	0.00933254	0.0384675
NP_038539.2	2.03	0.92	band 4.1-like protein 2 isoform 1 [Mus musculus]	0.00933254	0.0384675
NP_001345680.1	2.03	0.92	band 4.1-like protein 2 isoform 2 [Mus musculus]	0.00933254	0.0384675
NP_598445.1	2.03	1.1	mitochondrial amidoxime reducing component 2 precursor [Mus musculus]	0.00933254	0.0384675
NP_034349.1	2.03	0.9	peptidyl-prolyl cis-trans isomerase FKBP4 [Mus musculus]	0.00933254	0.0384675
XP_006512572.1	2.03	0.92	PREDICTED: band 4.1-like protein 2 isoform X1 [Mus musculus]	0.00933254	0.0384675
XP_006512569.1	2.03	0.92	PREDICTED: band 4.1-like protein 2 isoform X1 [Mus musculus]	0.00933254	0.0384675
XP_006512570.1	2.03	0.92	PREDICTED: band 4.1-like protein 2 isoform X1 [Mus musculus]	0.00933254	0.0384675
XP_006512571.1	2.03	0.92	PREDICTED: band 4.1-like protein 2 isoform X1 [Mus musculus]	0.00933254	0.0384675
XP_006512573.1	2.03	0.92	PREDICTED: band 4.1-like protein 2 isoform X2 [Mus musculus]	0.00933254	0.0384675
XP_006512574.1	2.03	0.92	PREDICTED: band 4.1-like protein 2 isoform X3 [Mus musculus]	0.00933254	0.0384675
XP_006512575.1	2.03	0.92	PREDICTED: band 4.1-like protein 2 isoform X4 [Mus musculus]	0.00933254	0.0384675
XP_006512578.1	2.03	0.92	PREDICTED: band 4.1-like protein 2 isoform X7 [Mus musculus]	0.00933254	0.0384675
NP_079873.1	2.01	1.15	NADH dehydrogenase [ubiquinone] 1 beta subcomplex subunit 3 [Mus musculus]	0.00977237	0.0401889
NP_083429.1	2.01	0.92	secretory carrier-associated membrane protein 1 isoform 1 [Mus musculus]	0.00977237	0.0401889
NP_033494.1	2	1.09	dihydropyrimidinase-related protein 3 CRMP4a [Mus musculus]	0.01	0.0408005
NP_001278384.1	2	1.09	dihydropyrimidinase-related protein 3 CRMP4b [Mus musculus]	0.01	0.0408005
NP_001129558.1	2	1.09	dihydropyrimidinase-related protein 3 isoform 1 [Mus musculus]	0.01	0.0408005
XP_006539534.1	2	0.94	PREDICTED: sodium/calcium exchanger 2 isoform X2 [Mus musculus]	0.01	0.0408005
XP_006539535.1	2	0.94	PREDICTED: sodium/calcium exchanger 2 isoform X3 [Mus musculus]	0.01	0.0408005
NP_683748.1	2	0.94	sodium/calcium exchanger 2 isoform 1 precursor [Mus musculus]	0.01	0.0408005
NP_001334490.1	2	0.94	sodium/calcium exchanger 2 isoform 2 precursor [Mus musculus]	0.01	0.0408005
NP_001034670.1	1.98	0.91	ATP-binding cassette sub-family A member 3 [Mus musculus]	0.0104713	0.0425315
NP_038883.2	1.98	0.91	ATP-binding cassette sub-family A member 3 [Mus musculus]	0.0104713	0.0425315
NP_079683.2	1.98	1.07	cytochrome b-c1 complex subunit 1 mitochondrial precursor [Mus musculus]	0.0104713	0.0425315
XP_006524433.1	1.98	0.91	PREDICTED: ATP-binding cassette sub-family A member 3 isoform X1 [Mus musculus]	0.0104713	0.0425315
NP_031694.1	1.96	0.87	cyclin-dependent-like kinase 5 [Mus musculus]	0.0109648	0.0444362
XP_006535689.1	1.96	0.87	PREDICTED: cyclin-dependent-like kinase 5 isoform X1 [Mus musculus]	0.0109648	0.0444362
NP_062606.1	1.95	0.93	beta-soluble NSF attachment protein [Mus musculus]	0.0112202	0.0451678
NP_084017.2	1.95	0.93	liprin-alpha-3 [Mus musculus]	0.0112202	0.0451678
XP_011249214.1	1.95	0.93	PREDICTED: liprin-alpha-3 isoform X1 [Mus musculus]	0.0112202	0.0451678
XP_006541336.1	1.95	0.93	PREDICTED: liprin-alpha-3 isoform X1 [Mus musculus]	0.0112202	0.0451678
XP_011249216.1	1.95	0.93	PREDICTED: liprin-alpha-3 isoform X2 [Mus musculus]	0.0112202	0.0451678
NP_001103610.1	1.95	0.93	sarcoplasmic/endoplasmic reticulum calcium ATPase 2 isoform b [Mus musculus]	0.0112202	0.0451678
NP_032933.1	1.93	0.93	peptidyl-prolyl cis-trans isomerase A [Mus musculus]	0.011749	0.0471915
NP_034611.2	1.93	1.07	stress-70 protein mitochondrial [Mus musculus]	0.011749	0.0471915
NP_034303.3	1.92	1.15	fatty-acid amide hydrolase 1 [Mus musculus]	0.0120226	0.0474481
XP_017175463.1	1.92	1.15	PREDICTED: fatty-acid amide hydrolase 1 isoform X1 [Mus musculus]	0.0120226	0.0474481
XP_006531479.1	1.92	0.92	PREDICTED: ubiquitin carboxyl-terminal hydrolase CYLD isoform X1 [Mus musculus]	0.0120226	0.0474481
XP_006531477.1	1.92	0.92	PREDICTED: ubiquitin carboxyl-terminal hydrolase CYLD isoform X1 [Mus musculus]	0.0120226	0.0474481
XP_011246825.1	1.92	0.92	PREDICTED: ubiquitin carboxyl-terminal hydrolase CYLD isoform X1 [Mus musculus]	0.0120226	0.0474481
XP_011246826.1	1.92	0.92	PREDICTED: ubiquitin carboxyl-terminal hydrolase CYLD isoform X1 [Mus musculus]	0.0120226	0.0474481
XP_006531478.1	1.92	0.92	PREDICTED: ubiquitin carboxyl-terminal hydrolase CYLD isoform X1 [Mus musculus]	0.0120226	0.0474481
XP_011246827.1	1.92	0.92	PREDICTED: ubiquitin carboxyl-terminal hydrolase CYLD isoform X1 [Mus musculus]	0.0120226	0.0474481
XP_017168478.1	1.92	0.92	PREDICTED: ubiquitin carboxyl-terminal hydrolase CYLD isoform X1 [Mus musculus]	0.0120226	0.0474481
XP_006531480.1	1.92	0.92	PREDICTED: ubiquitin carboxyl-terminal hydrolase CYLD isoform X1 [Mus musculus]	0.0120226	0.0474481
XP_006531481.1	1.92	0.92	PREDICTED: ubiquitin carboxyl-terminal hydrolase CYLD isoform X1 [Mus musculus]	0.0120226	0.0474481
NP_663517.2	1.92	0.87	S-adenosylhomocysteine hydrolase-like protein 1 isoform 1 [Mus musculus]	0.0120226	0.0474481
NP_849209.1	1.92	1.09	trifunctional enzyme subunit alpha mitochondrial precursor [Mus musculus]	0.0120226	0.0474481
NP_001121642.1	1.92	0.92	ubiquitin carboxyl-terminal hydrolase CYLD isoform a [Mus musculus]	0.0120226	0.0474481
NP_775545.1	1.92	0.92	ubiquitin carboxyl-terminal hydrolase CYLD isoform b [Mus musculus]	0.0120226	0.0474481
NP_001121643.1	1.92	0.92	ubiquitin carboxyl-terminal hydrolase CYLD isoform b [Mus musculus]	0.0120226	0.0474481
NP_570955.1	1.91	0.94	oxidation resistance protein 1 isoform A [Mus musculus]	0.0123027	0.0481334
NP_001345906.1	1.91	0.94	oxidation resistance protein 1 isoform E [Mus musculus]	0.0123027	0.0481334
NP_001123638.1	1.91	0.94	oxidation resistance protein 1 isoform E [Mus musculus]	0.0123027	0.0481334
NP_001345905.1	1.91	0.94	oxidation resistance protein 1 isoform F [Mus musculus]	0.0123027	0.0481334
XP_006520589.1	1.91	0.94	PREDICTED: oxidation resistance protein 1 isoform X4 [Mus musculus]	0.0123027	0.0481334
XP_006520590.1	1.91	0.94	PREDICTED: oxidation resistance protein 1 isoform X5 [Mus musculus]	0.0123027	0.0481334
XP_011248822.1	1.91	0.94	PREDICTED: sodium/potassium-transporting ATPase subunit alpha-3 isoform X3 [Mus musculus]	0.0123027	0.0481334
NP_001277398.1	1.91	0.94	sodium/potassium-transporting ATPase subunit alpha-3 [Mus musculus]	0.0123027	0.0481334
NP_001314867.1	1.9	0.94	ankyrin-2 isoform 4 [Mus musculus]	0.0125893	0.0486758
NP_613069.3	1.9	0.87	coiled-coil domain-containing protein 22 [Mus musculus]	0.0125893	0.0486758
XP_017174914.1	1.9	0.94	PREDICTED: ankyrin-2 isoform X8 [Mus musculus]	0.0125893	0.0486758
XP_006541122.1	1.9	0.93	PREDICTED: synaptic vesicle glycoprotein 2B isoform X1 [Mus musculus]	0.0125893	0.0486758
NP_705807.2	1.9	0.93	synaptic vesicle glycoprotein 2B [Mus musculus]	0.0125893	0.0486758
NP_001347500.1	1.9	0.93	synaptic vesicle glycoprotein 2B [Mus musculus]	0.0125893	0.0486758
NP_001347502.1	1.9	0.93	synaptic vesicle glycoprotein 2B [Mus musculus]	0.0125893	0.0486758
NP_001347504.1	1.9	0.93	synaptic vesicle glycoprotein 2B [Mus musculus]	0.0125893	0.0486758
NP_001103223.1	1.9	0.93	synaptic vesicle glycoprotein 2B [Mus musculus]	0.0125893	0.0486758
NP_001347501.1	1.9	0.93	synaptic vesicle glycoprotein 2B [Mus musculus]	0.0125893	0.0486758
NP_001347503.1	1.9	0.93	synaptic vesicle glycoprotein 2B [Mus musculus]	0.0125893	0.0486758
NP_963287.2	1.89	0.92	LIM domain only protein 7 isoform 1 [Mus musculus]	0.0128825	0.0494398
NP_001334557.1	1.89	0.92	LIM domain only protein 7 isoform 2 [Mus musculus]	0.0128825	0.0494398
NP_035017.2	1.89	1.08	NADH dehydrogenase [ubiquinone] iron-sulfur protein 4 mitochondrial [Mus musculus]	0.0128825	0.0494398
XP_017171560.1	1.89	0.92	PREDICTED: LIM domain only protein 7 isoform X10 [Mus musculus]	0.0128825	0.0494398
XP_017171557.1	1.89	0.92	PREDICTED: LIM domain only protein 7 isoform X2 [Mus musculus]	0.0128825	0.0494398
XP_006519241.1	1.89	0.92	PREDICTED: LIM domain only protein 7 isoform X3 [Mus musculus]	0.0128825	0.0494398
XP_017171558.1	1.89	0.92	PREDICTED: LIM domain only protein 7 isoform X5 [Mus musculus]	0.0128825	0.0494398
NP_001127855.1	1.88	1.07	IQ motif and SEC7 domain-containing protein 1 isoform a [Mus musculus]	0.0131826	0.0499035
NP_001127856.1	1.88	1.07	IQ motif and SEC7 domain-containing protein 1 isoform b [Mus musculus]	0.0131826	0.0499035
NP_001343369.1	1.88	1.07	IQ motif and SEC7 domain-containing protein 1 isoform c [Mus musculus]	0.0131826	0.0499035
XP_006506046.1	1.88	1.07	PREDICTED: IQ motif and SEC7 domain-containing protein 1 isoform X1 [Mus musculus]	0.0131826	0.0499035
XP_006506054.1	1.88	1.07	PREDICTED: IQ motif and SEC7 domain-containing protein 1 isoform X10 [Mus musculus]	0.0131826	0.0499035
XP_006506047.1	1.88	1.07	PREDICTED: IQ motif and SEC7 domain-containing protein 1 isoform X2 [Mus musculus]	0.0131826	0.0499035
XP_011239603.1	1.88	1.07	PREDICTED: IQ motif and SEC7 domain-containing protein 1 isoform X3 [Mus musculus]	0.0131826	0.0499035
XP_006506048.1	1.88	1.07	PREDICTED: IQ motif and SEC7 domain-containing protein 1 isoform X4 [Mus musculus]	0.0131826	0.0499035
XP_006506050.1	1.88	1.07	PREDICTED: IQ motif and SEC7 domain-containing protein 1 isoform X5 [Mus musculus]	0.0131826	0.0499035
XP_006506049.1	1.88	1.07	PREDICTED: IQ motif and SEC7 domain-containing protein 1 isoform X6 [Mus musculus]	0.0131826	0.0499035
XP_006506051.1	1.88	1.07	PREDICTED: IQ motif and SEC7 domain-containing protein 1 isoform X7 [Mus musculus]	0.0131826	0.0499035
XP_011239604.1	1.88	1.07	PREDICTED: IQ motif and SEC7 domain-containing protein 1 isoform X8 [Mus musculus]	0.0131826	0.0499035
XP_006506053.1	1.88	1.07	PREDICTED: IQ motif and SEC7 domain-containing protein 1 isoform X9 [Mus musculus]	0.0131826	0.0499035
NP_075373.1	1.87	0.93	vacuolar protein sorting-associated protein 35 [Mus musculus]	0.0134896	0.0510125
NP_001035493.1	1.86	0.92	flotillin-2 isoform 1 [Mus musculus]	0.0138038	0.0510799
NP_001349555.1	1.86	0.92	flotillin-2 isoform 2 [Mus musculus]	0.0138038	0.0510799
NP_001271157.1	1.86	0.92	flotillin-2 isoform 2 [Mus musculus]	0.0138038	0.0510799
NP_032054.1	1.86	0.92	flotillin-2 isoform 2 [Mus musculus]	0.0138038	0.0510799
NP_001271156.1	1.86	0.92	flotillin-2 isoform 3 [Mus musculus]	0.0138038	0.0510799
NP_001349556.1	1.86	0.92	flotillin-2 isoform 4 [Mus musculus]	0.0138038	0.0510799
NP_001349554.1	1.86	0.92	flotillin-2 isoform 5 [Mus musculus]	0.0138038	0.0510799
NP_853626.1	1.86	0.93	neurabin-1 [Mus musculus]	0.0138038	0.0510799
NP_001350738.1	1.86	0.93	neurabin-1 [Mus musculus]	0.0138038	0.0510799
XP_006505135.1	1.86	0.93	PREDICTED: neurabin-1 isoform X1 [Mus musculus]	0.0138038	0.0510799
XP_006505133.1	1.86	0.93	PREDICTED: neurabin-1 isoform X1 [Mus musculus]	0.0138038	0.0510799
XP_006505134.1	1.86	0.93	PREDICTED: neurabin-1 isoform X1 [Mus musculus]	0.0138038	0.0510799
XP_006505145.1	1.86	0.93	PREDICTED: neurabin-1 isoform X10 [Mus musculus]	0.0138038	0.0510799
XP_017177080.1	1.86	0.93	PREDICTED: neurabin-1 isoform X11 [Mus musculus]	0.0138038	0.0510799
XP_006505136.1	1.86	0.93	PREDICTED: neurabin-1 isoform X2 [Mus musculus]	0.0138038	0.0510799
XP_017177079.1	1.86	0.93	PREDICTED: neurabin-1 isoform X3 [Mus musculus]	0.0138038	0.0510799
XP_006505138.1	1.86	0.93	PREDICTED: neurabin-1 isoform X4 [Mus musculus]	0.0138038	0.0510799
XP_006505139.1	1.86	0.93	PREDICTED: neurabin-1 isoform X5 [Mus musculus]	0.0138038	0.0510799
XP_006505141.1	1.86	0.93	PREDICTED: neurabin-1 isoform X6 [Mus musculus]	0.0138038	0.0510799
XP_006505143.1	1.86	0.93	PREDICTED: neurabin-1 isoform X8 [Mus musculus]	0.0138038	0.0510799
XP_011239361.1	1.86	0.93	PREDICTED: neurabin-1 isoform X9 [Mus musculus]	0.0138038	0.0510799
NP_033809.1	1.85	0.92	AP-2 complex subunit mu isoform 1 [Mus musculus]	0.0141254	0.0520568
NP_001289899.1	1.85	0.92	AP-2 complex subunit mu isoform 2 [Mus musculus]	0.0141254	0.0520568
NP_034075.2	1.85	1.14	cytochrome c oxidase subunit 7A2 mitochondrial precursor [Mus musculus]	0.0141254	0.0520568
NP_083849.1	1.85	1.08	isocitrate dehydrogenase [NAD] subunit alpha mitochondrial precursor [Mus musculus]	0.0141254	0.0520568
XP_006520212.1	1.84	1.15	PREDICTED: protein LYRIC isoform X2 [Mus musculus]	0.0144544	0.0527323
XP_006520214.1	1.84	1.15	PREDICTED: protein LYRIC isoform X4 [Mus musculus]	0.0144544	0.0527323
XP_017172217.1	1.84	1.15	PREDICTED: protein LYRIC isoform X5 [Mus musculus]	0.0144544	0.0527323
XP_017172218.1	1.84	1.15	PREDICTED: protein LYRIC isoform X6 [Mus musculus]	0.0144544	0.0527323
XP_017172219.1	1.84	1.15	PREDICTED: protein LYRIC isoform X7 [Mus musculus]	0.0144544	0.0527323
XP_017172220.1	1.84	1.15	PREDICTED: protein LYRIC isoform X8 [Mus musculus]	0.0144544	0.0527323
XP_006520215.1	1.84	1.15	PREDICTED: protein LYRIC isoform X9 [Mus musculus]	0.0144544	0.0527323
NP_001344855.1	1.84	1.15	protein LYRIC isoform 1 [Mus musculus]	0.0144544	0.0527323
NP_001344854.1	1.84	1.15	protein LYRIC isoform 2 [Mus musculus]	0.0144544	0.0527323
NP_080278.3	1.84	1.15	protein LYRIC isoform 3 [Mus musculus]	0.0144544	0.0527323
NP_666093.1	1.83	0.91	phytanoyl-CoA hydroxylase-interacting protein [Mus musculus]	0.0147911	0.0537979
XP_006518442.1	1.83	0.91	PREDICTED: phytanoyl-CoA hydroxylase-interacting protein isoform X1 [Mus musculus]	0.0147911	0.0537979
XP_006518443.1	1.83	0.91	PREDICTED: phytanoyl-CoA hydroxylase-interacting protein isoform X1 [Mus musculus]	0.0147911	0.0537979
NP_082293.1	1.82	0.94	gamma-soluble NSF attachment protein [Mus musculus]	0.0151356	0.0546119
NP_001345765.1	1.82	0.93	neuronal-specific septin-3 isoform 1 [Mus musculus]	0.0151356	0.0546119
NP_001345766.1	1.82	0.93	neuronal-specific septin-3 isoform 2 [Mus musculus]	0.0151356	0.0546119
XP_011245108.1	1.82	0.94	PREDICTED: gamma-soluble NSF attachment protein isoform X1 [Mus musculus]	0.0151356	0.0546119
XP_017172097.1	1.82	0.93	PREDICTED: neuronal-specific septin-3 isoform X2 [Mus musculus]	0.0151356	0.0546119
XP_017172098.1	1.82	0.93	PREDICTED: neuronal-specific septin-3 isoform X3 [Mus musculus]	0.0151356	0.0546119
XP_017172099.1	1.82	0.93	PREDICTED: neuronal-specific septin-3 isoform X4 [Mus musculus]	0.0151356	0.0546119
NP_031664.3	1.82	0.93	T-complex protein 1 subunit eta [Mus musculus]	0.0151356	0.0546119
NP_032492.1	1.81	0.87	importin subunit alpha-4 [Mus musculus]	0.0154882	0.0558284
NP_473392.1	1.8	0.93	phosphatidylinositol 5-phosphate 4-kinase type-2 beta [Mus musculus]	0.0158489	0.0570719
NP_032405.3	1.79	0.87	importin subunit beta-1 [Mus musculus]	0.0162181	0.0579401
NP_001343253.1	1.79	1.07	MAGUK p55 subfamily member 2 isoform 1 [Mus musculus]	0.0162181	0.0579401
NP_057904.1	1.79	1.07	MAGUK p55 subfamily member 2 isoform 2 [Mus musculus]	0.0162181	0.0579401
XP_006533748.1	1.79	1.07	PREDICTED: MAGUK p55 subfamily member 2 isoform X2 [Mus musculus]	0.0162181	0.0579401
XP_006533747.1	1.79	1.07	PREDICTED: MAGUK p55 subfamily member 2 isoform X2 [Mus musculus]	0.0162181	0.0579401
XP_006495824.1	1.79	1.15	PREDICTED: microtubule-associated protein 2 isoform X13 [Mus musculus]	0.0162181	0.0579401
NP_001004761.1	1.79	0.94	probable G-protein coupled receptor 158 precursor [Mus musculus]	0.0162181	0.0579401
NP_038762.1	1.79	0.88	sodium/potassium-transporting ATPase subunit alpha-4 [Mus musculus]	0.0162181	0.0579401
NP_001276939.1	1.78	0.93	acetylcholinesterase precursor [Mus musculus]	0.0165959	0.0588828
NP_033729.1	1.78	0.93	acetylcholinesterase precursor [Mus musculus]	0.0165959	0.0588828
NP_001347478.1	1.78	1.08	alpha-actinin-4 isoform 3 [Mus musculus]	0.0165959	0.0588828
XP_006540318.1	1.78	1.08	PREDICTED: alpha-actinin-4 isoform X2 [Mus musculus]	0.0165959	0.0588828
XP_006540320.1	1.78	1.08	PREDICTED: alpha-actinin-4 isoform X4 [Mus musculus]	0.0165959	0.0588828
XP_006525587.1	1.78	1.14	PREDICTED: protein FAM210A isoform X1 [Mus musculus]	0.0165959	0.0588828
NP_722489.1	1.78	1.14	protein FAM210A [Mus musculus]	0.0165959	0.0588828
NP_613063.1	1.77	1.07	ATP synthase subunit O mitochondrial precursor [Mus musculus]	0.0169824	0.0590956
NP_766333.1	1.77	1.07	elongation factor Tu mitochondrial isoform 1 [Mus musculus]	0.0169824	0.0590956
NP_038632.2	1.77	1.07	metaxin-1 isoform 1 [Mus musculus]	0.0169824	0.0590956
NP_001155296.1	1.77	1.07	metaxin-1 isoform 2 [Mus musculus]	0.0169824	0.0590956
NP_001344522.1	1.77	1.08	neurotrimin isoform 1 precursor [Mus musculus]	0.0169824	0.0590956
NP_001344526.1	1.77	1.08	neurotrimin isoform 2 precursor [Mus musculus]	0.0169824	0.0590956
NP_001344527.1	1.77	1.08	neurotrimin isoform 3 precursor [Mus musculus]	0.0169824	0.0590956
NP_758494.2	1.77	1.08	neurotrimin isoform 4 precursor [Mus musculus]	0.0169824	0.0590956
NP_001344530.1	1.77	1.08	neurotrimin isoform 5 precursor [Mus musculus]	0.0169824	0.0590956
NP_001344531.1	1.77	1.08	neurotrimin isoform 6 precursor [Mus musculus]	0.0169824	0.0590956
NP_001344532.1	1.77	1.08	neurotrimin isoform 7 [Mus musculus]	0.0169824	0.0590956
XP_006510268.1	1.77	1.08	PREDICTED: neurotrimin isoform X2 [Mus musculus]	0.0169824	0.0590956
XP_006510271.1	1.77	1.08	PREDICTED: neurotrimin isoform X5 [Mus musculus]	0.0169824	0.0590956
XP_006510272.1	1.77	1.08	PREDICTED: neurotrimin isoform X7 [Mus musculus]	0.0169824	0.0590956
XP_017175233.1	1.77	1.09	PREDICTED: tudor and KH domain-containing protein isoform X1 [Mus musculus]	0.0169824	0.0590956
XP_017175234.1	1.77	1.09	PREDICTED: tudor and KH domain-containing protein isoform X1 [Mus musculus]	0.0169824	0.0590956
NP_001344640.1	1.77	1.09	tudor and KH domain-containing protein isoform 1 [Mus musculus]	0.0169824	0.0590956
NP_082583.1	1.77	1.09	tudor and KH domain-containing protein isoform 1 [Mus musculus]	0.0169824	0.0590956
NP_001344641.1	1.77	1.09	tudor and KH domain-containing protein isoform 1 [Mus musculus]	0.0169824	0.0590956
NP_001344642.1	1.77	1.09	tudor and KH domain-containing protein isoform 2 [Mus musculus]	0.0169824	0.0590956
NP_034438.1	1.76	0.94	guanine nucleotide-binding protein G(o) subunit alpha isoform A [Mus musculus]	0.017378	0.0594995
NP_001106855.1	1.76	0.94	guanine nucleotide-binding protein G(o) subunit alpha isoform B [Mus musculus]	0.017378	0.0594995
NP_083685.2	1.76	1.07	mitochondrial fission factor isoform 1 [Mus musculus]	0.017378	0.0594995
NP_001161421.1	1.76	1.07	plasma membrane calcium-transporting ATPase 4 isoform a [Mus musculus]	0.017378	0.0594995
XP_011246613.1	1.76	0.94	PREDICTED: guanine nucleotide-binding protein G(o) subunit alpha isoform X1 [Mus musculus]	0.017378	0.0594995
XP_006496619.1	1.76	1.07	PREDICTED: mitochondrial fission factor isoform X1 [Mus musculus]	0.017378	0.0594995
XP_006496620.1	1.76	1.07	PREDICTED: mitochondrial fission factor isoform X2 [Mus musculus]	0.017378	0.0594995
XP_006496621.1	1.76	1.07	PREDICTED: mitochondrial fission factor isoform X3 [Mus musculus]	0.017378	0.0594995
XP_006496622.1	1.76	1.07	PREDICTED: mitochondrial fission factor isoform X4 [Mus musculus]	0.017378	0.0594995
XP_006496623.1	1.76	1.07	PREDICTED: mitochondrial fission factor isoform X5 [Mus musculus]	0.017378	0.0594995
XP_017168132.1	1.76	1.07	PREDICTED: mitochondrial fission factor isoform X6 [Mus musculus]	0.017378	0.0594995
XP_017168135.1	1.76	1.07	PREDICTED: mitochondrial fission factor isoform X9 [Mus musculus]	0.017378	0.0594995
XP_006529790.1	1.76	1.07	PREDICTED: plasma membrane calcium-transporting ATPase 4 isoform X3 [Mus musculus]	0.017378	0.0594995
XP_006529791.1	1.76	1.07	PREDICTED: plasma membrane calcium-transporting ATPase 4 isoform X4 [Mus musculus]	0.017378	0.0594995
XP_011246340.1	1.76	1.07	PREDICTED: plasma membrane calcium-transporting ATPase 4 isoform X5 [Mus musculus]	0.017378	0.0594995
XP_006511624.1	1.76	1.14	PREDICTED: serine beta-lactamase-like protein LACTB mitochondrial isoform X1 [Mus musculus]	0.017378	0.0594995
NP_109642.1	1.76	1.14	serine beta-lactamase-like protein LACTB mitochondrial precursor [Mus musculus]	0.017378	0.0594995
NP_063933.1	1.74	1.14	mitochondrial carrier homolog 1 isoform 1 [Mus musculus]	0.018197	0.0610333
NP_001334264.1	1.74	1.14	mitochondrial carrier homolog 1 isoform 2 [Mus musculus]	0.018197	0.0610333
XP_006524731.1	1.74	1.14	PREDICTED: mitochondrial carrier homolog 1 isoform X1 [Mus musculus]	0.018197	0.0610333
XP_006524733.1	1.74	1.14	PREDICTED: mitochondrial carrier homolog 1 isoform X2 [Mus musculus]	0.018197	0.0610333
XP_006535535.1	1.74	0.88	PREDICTED: probable cationic amino acid transporter isoform X1 [Mus musculus]	0.018197	0.0610333
XP_006538538.1	1.74	0.88	PREDICTED: rap1 GTPase-activating protein 1 isoform X1 [Mus musculus]	0.018197	0.0610333
XP_006538539.1	1.74	0.88	PREDICTED: rap1 GTPase-activating protein 1 isoform X2 [Mus musculus]	0.018197	0.0610333
XP_006538541.1	1.74	0.88	PREDICTED: rap1 GTPase-activating protein 1 isoform X3 [Mus musculus]	0.018197	0.0610333
XP_006538543.1	1.74	0.88	PREDICTED: rap1 GTPase-activating protein 1 isoform X4 [Mus musculus]	0.018197	0.0610333
XP_006538545.1	1.74	0.88	PREDICTED: rap1 GTPase-activating protein 1 isoform X6 [Mus musculus]	0.018197	0.0610333
XP_006538546.1	1.74	0.88	PREDICTED: rap1 GTPase-activating protein 1 isoform X6 [Mus musculus]	0.018197	0.0610333
XP_017168948.1	1.74	0.92	PREDICTED: tropomodulin-2 isoform X1 [Mus musculus]	0.018197	0.0610333
XP_017168949.1	1.74	0.92	PREDICTED: tropomodulin-2 isoform X1 [Mus musculus]	0.018197	0.0610333
XP_006511330.1	1.74	0.92	PREDICTED: tropomodulin-2 isoform X1 [Mus musculus]	0.018197	0.0610333
XP_006511331.1	1.74	0.92	PREDICTED: tropomodulin-2 isoform X1 [Mus musculus]	0.018197	0.0610333
NP_766449.1	1.74	0.88	probable cationic amino acid transporter [Mus musculus]	0.018197	0.0610333
NP_001074624.1	1.74	0.88	rap1 GTPase-activating protein 1 isoform 1 [Mus musculus]	0.018197	0.0610333
NP_001243147.1	1.74	0.88	rap1 GTPase-activating protein 1 isoform 2 [Mus musculus]	0.018197	0.0610333
NP_083839.1	1.74	0.88	rap1 GTPase-activating protein 1 isoform 3 [Mus musculus]	0.018197	0.0610333
NP_001318144.1	1.74	0.88	rap1 GTPase-activating protein 1 isoform 4 [Mus musculus]	0.018197	0.0610333
NP_057920.2	1.74	0.92	tropomodulin-2 [Mus musculus]	0.018197	0.0610333
NP_001033799.1	1.74	0.92	tropomodulin-2 [Mus musculus]	0.018197	0.0610333
NP_031782.3	1.73	0.92	complexin-1 [Mus musculus]	0.0186209	0.0623972
NP_062701.2	1.72	0.92	sorting nexin-1 [Mus musculus]	0.0190546	0.0637326
NP_075720.1	1.72	1.07	stomatin-like protein 2 mitochondrial [Mus musculus]	0.0190546	0.0637326
NP_032274.1	1.71	0.92	histidine triad nucleotide-binding protein 1 [Mus musculus]	0.0194984	0.0650967
NP_034928.1	1.71	0.88	macrophage migration inhibitory factor [Mus musculus]	0.0194984	0.0650967
NP_001129530.1	1.7	0.94	dihydropyrimidinase-related protein 1 isoform 1 [Mus musculus]	0.0199526	0.0663681
NP_031791.3	1.7	0.94	dihydropyrimidinase-related protein 1 isoform 2 [Mus musculus]	0.0199526	0.0663681
NP_032518.1	1.7	0.94	L-lactate dehydrogenase B chain isoform Ldhb [Mus musculus]	0.0199526	0.0663681
NP_001303251.1	1.7	0.94	L-lactate dehydrogenase B chain isoform Ldhbx [Mus musculus]	0.0199526	0.0663681
NP_077779.2	1.69	0.93	calcineurin subunit B type 1 [Mus musculus]	0.0204174	0.0676653
NP_032349.1	1.69	1.09	isocitrate dehydrogenase [NAD] subunit gamma 1 mitochondrial isoform 1 precursor [Mus musculus]	0.0204174	0.0676653
XP_006521869.1	1.69	0.94	PREDICTED: leukocyte surface antigen CD47 isoform X1 [Mus musculus]	0.0204174	0.0676653
XP_006521871.1	1.69	0.94	PREDICTED: leukocyte surface antigen CD47 isoform X3 [Mus musculus]	0.0204174	0.0676653
NP_083832.2	1.68	1.09	citramalyl-CoA lyase mitochondrial precursor [Mus musculus]	0.020893	0.0688004
NP_032104.2	1.68	1.14	glutamate decarboxylase 2 [Mus musculus]	0.020893	0.0688004
NP_061346.2	1.68	0.94	phosphatidylethanolamine-binding protein 1 [Mus musculus]	0.020893	0.0688004
XP_011243474.1	1.68	1.09	PREDICTED: citrate lyase subunit beta-like protein mitochondrial isoform X1 [Mus musculus]	0.020893	0.0688004
XP_011243475.1	1.68	1.09	PREDICTED: citrate lyase subunit beta-like protein mitochondrial isoform X2 [Mus musculus]	0.020893	0.0688004
NP_076026.1	1.68	1.13	ras-related protein Rab-3B [Mus musculus]	0.020893	0.0688004
NP_035846.1	1.68	1.14	wolframin [Mus musculus]	0.020893	0.0688004
NP_035424.1	1.67	0.88	activated RNA polymerase II transcriptional coactivator p15 [Mus musculus]	0.0213796	0.0689598
NP_034431.1	1.67	1.13	guanine nucleotide-binding protein subunit alpha-11 [Mus musculus]	0.0213796	0.0689598
XP_006520105.1	1.67	0.88	PREDICTED: activated RNA polymerase II transcriptional coactivator p15 isoform X1 [Mus musculus]	0.0213796	0.0689598
XP_006535162.1	1.67	0.94	PREDICTED: septin-11 isoform X1 [Mus musculus]	0.0213796	0.0689598
XP_011247832.1	1.67	0.94	PREDICTED: septin-11 isoform X1 [Mus musculus]	0.0213796	0.0689598
XP_006535161.1	1.67	0.94	PREDICTED: septin-11 isoform X1 [Mus musculus]	0.0213796	0.0689598
XP_006535164.1	1.67	0.94	PREDICTED: septin-11 isoform X2 [Mus musculus]	0.0213796	0.0689598
XP_006535163.1	1.67	0.94	PREDICTED: septin-11 isoform X2 [Mus musculus]	0.0213796	0.0689598
XP_011247833.1	1.67	0.94	PREDICTED: septin-11 isoform X2 [Mus musculus]	0.0213796	0.0689598
XP_011247834.1	1.67	0.94	PREDICTED: septin-11 isoform X3 [Mus musculus]	0.0213796	0.0689598
XP_017176467.1	1.67	0.94	PREDICTED: septin-11 isoform X4 [Mus musculus]	0.0213796	0.0689598
XP_006535165.1	1.67	0.94	PREDICTED: septin-11 isoform X4 [Mus musculus]	0.0213796	0.0689598
XP_006535166.1	1.67	0.94	PREDICTED: septin-11 isoform X5 [Mus musculus]	0.0213796	0.0689598
XP_006535167.1	1.67	0.94	PREDICTED: septin-11 isoform X6 [Mus musculus]	0.0213796	0.0689598
XP_017176469.1	1.67	0.94	PREDICTED: septin-11 isoform X6 [Mus musculus]	0.0213796	0.0689598
XP_006535169.1	1.67	0.94	PREDICTED: septin-11 isoform X7 [Mus musculus]	0.0213796	0.0689598
XP_017176470.1	1.67	0.94	PREDICTED: septin-11 isoform X8 [Mus musculus]	0.0213796	0.0689598
XP_017176471.1	1.67	0.94	PREDICTED: septin-11 isoform X9 [Mus musculus]	0.0213796	0.0689598
XP_006535171.1	1.67	0.94	PREDICTED: septin-11 isoform X9 [Mus musculus]	0.0213796	0.0689598
NP_001297598.1	1.67	0.94	septin-11 isoform 1 [Mus musculus]	0.0213796	0.0689598
NP_001297600.1	1.67	0.94	septin-11 isoform 2 [Mus musculus]	0.0213796	0.0689598
NP_001009818.1	1.67	0.94	septin-11 isoform 3 [Mus musculus]	0.0213796	0.0689598
NP_001334306.1	1.67	0.94	septin-11 isoform 4 [Mus musculus]	0.0213796	0.0689598
NP_032836.1	1.66	1.06	pyruvate dehydrogenase E1 component subunit alpha somatic form mitochondrial precursor [Mus musculus]	0.0218776	0.0703779
NP_035783.1	1.66	0.94	tubulin alpha-1A chain [Mus musculus]	0.0218776	0.0703779
NP_035784.1	1.66	0.94	tubulin alpha-1B chain [Mus musculus]	0.0218776	0.0703779
NP_073727.2	1.65	1.13	acyl-coenzyme A thioesterase 10 mitochondrial precursor [Mus musculus]	0.0223872	0.071762
NP_062710.2	1.65	1.13	acyl-coenzyme A thioesterase 9 mitochondrial isoform 1 [Mus musculus]	0.0223872	0.071762
NP_001300647.1	1.65	1.13	acyl-coenzyme A thioesterase 9 mitochondrial isoform 2 [Mus musculus]	0.0223872	0.071762
NP_077183.1	1.65	1.06	pyruvate dehydrogenase E1 component subunit beta mitochondrial precursor [Mus musculus]	0.0223872	0.071762
NP_663785.2	1.64	1.07	catenin alpha-2 isoform 1 [Mus musculus]	0.0229087	0.072725
NP_001342122.1	1.64	1.07	catenin alpha-2 isoform 1 [Mus musculus]	0.0229087	0.072725
NP_001103234.1	1.64	1.07	catenin alpha-2 isoform 2 [Mus musculus]	0.0229087	0.072725
NP_033949.2	1.64	1.07	catenin alpha-2 isoform 2 [Mus musculus]	0.0229087	0.072725
NP_080495.1	1.64	1.07	cytochrome b-c1 complex subunit 7 [Mus musculus]	0.0229087	0.072725
NP_079612.1	1.64	1.06	MICOS complex subunit Mic19 [Mus musculus]	0.0229087	0.072725
NP_001342596.1	1.64	1.06	MICOS complex subunit Mic19 [Mus musculus]	0.0229087	0.072725
XP_017176860.1	1.64	1.07	PREDICTED: catenin alpha-2 isoform X1 [Mus musculus]	0.0229087	0.072725
XP_011239496.1	1.64	1.07	PREDICTED: catenin alpha-2 isoform X2 [Mus musculus]	0.0229087	0.072725
XP_011239497.1	1.64	1.07	PREDICTED: catenin alpha-2 isoform X4 [Mus musculus]	0.0229087	0.072725
NP_075700.2	1.64	1.08	up-regulated during skeletal muscle growth protein 5 [Mus musculus]	0.0229087	0.072725
NP_001344617.1	1.63	0.88	ATP-dependent 6-phosphofructokinase muscle type [Mus musculus]	0.0234423	0.0731359
NP_001156960.1	1.63	0.88	ATP-dependent 6-phosphofructokinase muscle type [Mus musculus]	0.0234423	0.0731359
NP_067489.3	1.63	0.88	ATP-dependent 6-phosphofructokinase muscle type [Mus musculus]	0.0234423	0.0731359
NP_001156959.1	1.63	0.88	ATP-dependent 6-phosphofructokinase muscle type [Mus musculus]	0.0234423	0.0731359
XP_006520664.1	1.63	0.88	PREDICTED: ATP-dependent 6-phosphofructokinase muscle type isoform X1 [Mus musculus]	0.0234423	0.0731359
XP_011246489.1	1.63	0.94	PREDICTED: rabphilin-3A isoform X1 [Mus musculus]	0.0234423	0.0731359
XP_011246488.1	1.63	0.94	PREDICTED: rabphilin-3A isoform X1 [Mus musculus]	0.0234423	0.0731359
XP_011246487.1	1.63	0.94	PREDICTED: rabphilin-3A isoform X1 [Mus musculus]	0.0234423	0.0731359
XP_011246490.1	1.63	0.94	PREDICTED: rabphilin-3A isoform X2 [Mus musculus]	0.0234423	0.0731359
XP_006526197.1	1.63	0.92	PREDICTED: ubiquitin carboxyl-terminal hydrolase 14 isoform X1 [Mus musculus]	0.0234423	0.0731359
NP_035416.1	1.63	0.94	rabphilin-3A [Mus musculus]	0.0234423	0.0731359
NP_001289274.1	1.63	0.94	rabphilin-3A [Mus musculus]	0.0234423	0.0731359
NP_001289273.1	1.63	0.94	rabphilin-3A [Mus musculus]	0.0234423	0.0731359
NP_067497.2	1.63	0.92	ubiquitin carboxyl-terminal hydrolase 14 isoform 1 [Mus musculus]	0.0234423	0.0731359
NP_001033678.1	1.63	0.92	ubiquitin carboxyl-terminal hydrolase 14 isoform 2 [Mus musculus]	0.0234423	0.0731359
NP_001347813.1	1.63	0.92	ubiquitin carboxyl-terminal hydrolase 14 isoform 3 [Mus musculus]	0.0234423	0.0731359
NP_033483.2	1.63	0.93	ubiquitin-like modifier-activating enzyme 1 isoform 1 [Mus musculus]	0.0234423	0.0731359
NP_001263246.1	1.63	0.93	ubiquitin-like modifier-activating enzyme 1 isoform 2 [Mus musculus]	0.0234423	0.0731359
NP_001263245.1	1.63	0.93	ubiquitin-like modifier-activating enzyme 1 isoform 2 [Mus musculus]	0.0234423	0.0731359
NP_001129557.1	1.63	0.93	ubiquitin-like modifier-activating enzyme 1 isoform 2 [Mus musculus]	0.0234423	0.0731359
NP_570954.1	1.62	1.06	isocitrate dehydrogenase [NAD] subunit beta mitochondrial isoform 1 [Mus musculus]	0.0239883	0.0747106
NP_848734.1	1.62	1.13	mitochondrial import inner membrane translocase subunit Tim29 [Mus musculus]	0.0239883	0.0747106
NP_067305.2	1.61	0.88	low molecular weight phosphotyrosine protein phosphatase isoform 2 [Mus musculus]	0.0245471	0.0757339
XP_006507596.1	1.61	0.92	PREDICTED: stromal interaction molecule 1 isoform X1 [Mus musculus]	0.0245471	0.0757339
XP_006507597.1	1.61	0.92	PREDICTED: stromal interaction molecule 1 isoform X2 [Mus musculus]	0.0245471	0.0757339
XP_006507598.1	1.61	0.92	PREDICTED: stromal interaction molecule 1 isoform X3 [Mus musculus]	0.0245471	0.0757339
XP_017177567.1	1.61	0.92	PREDICTED: stromal interaction molecule 1 isoform X3 [Mus musculus]	0.0245471	0.0757339
XP_006507599.1	1.61	0.92	PREDICTED: stromal interaction molecule 1 isoform X4 [Mus musculus]	0.0245471	0.0757339
XP_006507600.1	1.61	0.92	PREDICTED: stromal interaction molecule 1 isoform X5 [Mus musculus]	0.0245471	0.0757339
XP_017172884.1	1.61	1.13	PREDICTED: valine--tRNA ligase isoform X1 [Mus musculus]	0.0245471	0.0757339
XP_017172885.1	1.61	1.13	PREDICTED: valine--tRNA ligase isoform X2 [Mus musculus]	0.0245471	0.0757339
NP_033313.2	1.61	0.92	stromal interaction molecule 1 precursor [Mus musculus]	0.0245471	0.0757339
NP_035820.3	1.61	1.13	valine--tRNA ligase [Mus musculus]	0.0245471	0.0757339
NP_780398.2	1.6	0.94	hepatocyte cell adhesion molecule precursor [Mus musculus]	0.0251189	0.0773661
XP_006510701.1	1.6	0.94	PREDICTED: hepatocyte cell adhesion molecule isoform X1 [Mus musculus]	0.0251189	0.0773661
NP_038912.3	1.59	1.07	chondroitin sulfate proteoglycan 5 isoform a precursor [Mus musculus]	0.025704	0.0785664
NP_001159745.1	1.59	1.07	chondroitin sulfate proteoglycan 5 isoform b precursor [Mus musculus]	0.025704	0.0785664
NP_001347711.1	1.59	1.08	cysteine and glycine-rich protein 1 [Mus musculus]	0.025704	0.0785664
NP_031817.1	1.59	1.08	cysteine and glycine-rich protein 1 [Mus musculus]	0.025704	0.0785664
NP_694816.3	1.59	1.13	paraplegin isoform 1 preproprotein [Mus musculus]	0.025704	0.0785664
NP_001351364.1	1.59	1.13	paraplegin isoform 2 precursor [Mus musculus]	0.025704	0.0785664
XP_011239761.1	1.59	0.93	PREDICTED: secernin-1 isoform X1 [Mus musculus]	0.025704	0.0785664
XP_006506635.1	1.59	0.93	PREDICTED: secernin-1 isoform X1 [Mus musculus]	0.025704	0.0785664
NP_081544.1	1.59	0.93	secernin-1 [Mus musculus]	0.025704	0.0785664
NP_080272.1	1.58	0.92	mitochondrial import receptor subunit TOM34 isoform b [Mus musculus]	0.0263027	0.0796564
NP_001344680.1	1.58	0.93	neuroplastin isoform 3 precursor [Mus musculus]	0.0263027	0.0796564
XP_006500130.1	1.58	0.92	PREDICTED: mitochondrial import receptor subunit TOM34 isoform X1 [Mus musculus]	0.0263027	0.0796564
XP_006510946.1	1.58	0.93	PREDICTED: neuroplastin isoform X1 [Mus musculus]	0.0263027	0.0796564
XP_006510945.1	1.58	0.93	PREDICTED: neuroplastin isoform X1 [Mus musculus]	0.0263027	0.0796564
XP_017168713.1	1.58	0.93	PREDICTED: neuroplastin isoform X2 [Mus musculus]	0.0263027	0.0796564
XP_006510948.1	1.58	0.93	PREDICTED: neuroplastin isoform X3 [Mus musculus]	0.0263027	0.0796564
XP_006510949.1	1.58	0.93	PREDICTED: neuroplastin isoform X4 [Mus musculus]	0.0263027	0.0796564
XP_006522545.1	1.58	0.89	PREDICTED: uncharacterized protein C16orf45 homolog isoform X1 [Mus musculus]	0.0263027	0.0796564
NP_035162.1	1.58	0.93	protein disulfide-isomerase precursor [Mus musculus]	0.0263027	0.0796564
NP_653101.1	1.58	0.89	uncharacterized protein C16orf45 homolog [Mus musculus]	0.0263027	0.0796564
NP_001318009.1	1.57	0.93	alpha-adducin isoform 1 [Mus musculus]	0.0269153	0.0804349
NP_001019629.2	1.57	0.93	alpha-adducin isoform 1 [Mus musculus]	0.0269153	0.0804349
NP_001318012.1	1.57	0.93	alpha-adducin isoform 6 [Mus musculus]	0.0269153	0.0804349
NP_033417.1	1.57	0.93	GTP-binding nuclear protein Ran [Mus musculus]	0.0269153	0.0804349
NP_080628.1	1.57	0.89	peptidyl-prolyl cis-trans isomerase D isoform 1 [Mus musculus]	0.0269153	0.0804349
NP_001343255.1	1.57	0.89	peptidyl-prolyl cis-trans isomerase D isoform 2 [Mus musculus]	0.0269153	0.0804349
XP_006504343.1	1.57	0.93	PREDICTED: GTP-binding nuclear protein Ran isoform X1 [Mus musculus]	0.0269153	0.0804349
XP_006502006.1	1.57	0.89	PREDICTED: peptidyl-prolyl cis-trans isomerase D isoform X1 [Mus musculus]	0.0269153	0.0804349
XP_006512894.1	1.57	0.93	PREDICTED: protein SOGA3 isoform X1 [Mus musculus]	0.0269153	0.0804349
NP_080414.2	1.57	0.93	protein SOGA3 precursor [Mus musculus]	0.0269153	0.0804349
NP_001296838.1	1.57	0.93	secretory carrier-associated membrane protein 3 isoform 1 [Mus musculus]	0.0269153	0.0804349
NP_036016.2	1.57	0.93	secretory carrier-associated membrane protein 3 isoform 2 [Mus musculus]	0.0269153	0.0804349
NP_001296839.1	1.57	0.93	secretory carrier-associated membrane protein 3 isoform 3 [Mus musculus]	0.0269153	0.0804349
NP_001296945.1	1.57	0.93	uncharacterized protein LOC105943584 isoform 1 [Mus musculus]	0.0269153	0.0804349
NP_001296946.1	1.57	0.93	uncharacterized protein LOC105943584 isoform 2 [Mus musculus]	0.0269153	0.0804349
NP_001074564.1	1.57	0.93	uncharacterized protein LOC75471 [Mus musculus]	0.0269153	0.0804349
XP_011239470.1	1.56	0.89	PREDICTED: plasma membrane calcium-transporting ATPase 2 isoform X5 [Mus musculus]	0.0275423	0.0817013
XP_017176843.1	1.56	0.89	PREDICTED: plasma membrane calcium-transporting ATPase 2 isoform X9 [Mus musculus]	0.0275423	0.0817013
XP_006520113.1	1.56	0.89	PREDICTED: triple functional domain protein isoform X1 [Mus musculus]	0.0275423	0.0817013
XP_006520114.1	1.56	0.89	PREDICTED: triple functional domain protein isoform X2 [Mus musculus]	0.0275423	0.0817013
XP_006520115.1	1.56	0.89	PREDICTED: triple functional domain protein isoform X3 [Mus musculus]	0.0275423	0.0817013
XP_006520116.1	1.56	0.89	PREDICTED: triple functional domain protein isoform X4 [Mus musculus]	0.0275423	0.0817013
XP_006520117.1	1.56	0.89	PREDICTED: triple functional domain protein isoform X5 [Mus musculus]	0.0275423	0.0817013
NP_083424.1	1.56	1.07	thioredoxin-related transmembrane protein 4 precursor [Mus musculus]	0.0275423	0.0817013
NP_001074771.1	1.56	0.89	triple functional domain protein [Mus musculus]	0.0275423	0.0817013
NP_598513.1	1.55	1.05	dynamin-like 120 kDa protein mitochondrial isoform 2 precursor [Mus musculus]	0.0281838	0.0832631
XP_006522720.1	1.55	1.05	PREDICTED: dynamin-like 120 kDa protein mitochondrial isoform X2 [Mus musculus]	0.0281838	0.0832631
XP_006514638.1	1.55	1.07	PREDICTED: protein NipSnap homolog 1 isoform X1 [Mus musculus]	0.0281838	0.0832631
XP_006514640.1	1.55	1.07	PREDICTED: protein NipSnap homolog 1 isoform X2 [Mus musculus]	0.0281838	0.0832631
NP_032724.1	1.55	1.07	protein NipSnap homolog 1 [Mus musculus]	0.0281838	0.0832631
NP_570932.2	1.54	0.94	brain-specific angiogenesis inhibitor 1-associated protein 2 isoform b [Mus musculus]	0.0288403	0.0849252
NP_031479.1	1.54	0.89	peroxiredoxin-6 isoform 1 [Mus musculus]	0.0288403	0.0849252
NP_001290337.1	1.54	0.89	peroxiredoxin-6 isoform 2 [Mus musculus]	0.0288403	0.0849252
NP_766120.1	1.54	1.07	succinate-semialdehyde dehydrogenase mitochondrial precursor [Mus musculus]	0.0288403	0.0849252
NP_032326.3	1.53	0.94	heat shock 70 kDa protein 4 [Mus musculus]	0.0295121	0.0866215
NP_079634.2	1.53	1.08	NADH dehydrogenase [ubiquinone] 1 alpha subcomplex subunit 9 mitochondrial precursor [Mus musculus]	0.0295121	0.0866215
NP_848887.1	1.53	0.89	neutral cholesterol ester hydrolase 1 [Mus musculus]	0.0295121	0.0866215
NP_659149.1	1.53	1.06	sodium/potassium-transporting ATPase subunit alpha-1 precursor [Mus musculus]	0.0295121	0.0866215
NP_001343997.1	1.52	0.93	AP-2 complex subunit alpha-2 isoform 1 [Mus musculus]	0.0301995	0.0884956
NP_031485.3	1.52	0.93	AP-2 complex subunit alpha-2 isoform 2 [Mus musculus]	0.0301995	0.0884956
NP_036182.1	1.51	1.12	40S ribosomal protein S3 [Mus musculus]	0.030903	0.0899741
NP_031484.1	1.51	0.94	AP-2 complex subunit alpha-1 isoform a [Mus musculus]	0.030903	0.0899741
NP_001070732.1	1.51	0.94	AP-2 complex subunit alpha-1 isoform b [Mus musculus]	0.030903	0.0899741
NP_598416.1	1.51	0.93	CD81 antigen [Mus musculus]	0.030903	0.0899741
NP_938085.1	1.51	0.93	NSFL1 cofactor p47 isoform a [Mus musculus]	0.030903	0.0899741
NP_001278003.1	1.51	0.93	NSFL1 cofactor p47 isoform b [Mus musculus]	0.030903	0.0899741
NP_001304314.1	1.51	0.93	peroxiredoxin-2 [Mus musculus]	0.030903	0.0899741
NP_035693.3	1.51	0.93	peroxiredoxin-2 [Mus musculus]	0.030903	0.0899741
NP_064377.2	1.5	0.93	4-trimethylaminobutyraldehyde dehydrogenase precursor [Mus musculus]	0.0316228	0.0919958
NP_076135.3	1.49	1.12	dnaJ homolog subfamily A member 3 mitochondrial isoform 1 [Mus musculus]	0.0323594	0.0940631
NP_065607.1	1.48	1.12	ATP synthase subunit f mitochondrial [Mus musculus]	0.0331131	0.0957159
XP_017173702.1	1.48	0.89	PREDICTED: sn1-specific diacylglycerol lipase alpha isoform X1 [Mus musculus]	0.0331131	0.0957159
XP_006527177.1	1.48	0.89	PREDICTED: sn1-specific diacylglycerol lipase alpha isoform X1 [Mus musculus]	0.0331131	0.0957159
XP_006540499.1	1.48	0.93	PREDICTED: spectrin beta chain non-erythrocytic 4 isoform X1 [Mus musculus]	0.0331131	0.0957159
XP_006540500.1	1.48	0.93	PREDICTED: spectrin beta chain non-erythrocytic 4 isoform X2 [Mus musculus]	0.0331131	0.0957159
NP_932782.2	1.48	0.89	sn1-specific diacylglycerol lipase alpha [Mus musculus]	0.0331131	0.0957159
NP_115999.2	1.48	0.93	spectrin beta chain non-erythrocytic 4 isoform sigma1 [Mus musculus]	0.0331131	0.0957159
NP_031617.1	1.46	0.93	calreticulin precursor [Mus musculus]	0.0346737	0.0998282
NP_081095.2	1.46	1.07	dehydrogenase/reductase SDR family member 1 [Mus musculus]	0.0346737	0.0998282
NP_001033744.1	1.46	0.89	guanine nucleotide-binding protein G(I)/G(S)/G(O) subunit gamma-7 [Mus musculus]	0.0346737	0.0998282
NP_034449.2	1.46	0.89	guanine nucleotide-binding protein G(I)/G(S)/G(O) subunit gamma-7 [Mus musculus]	0.0346737	0.0998282
NP_077135.1	1.46	0.9	V-type proton ATPase subunit G 1 [Mus musculus]	0.0346737	0.0998282
NP_058043.3	1.45	0.93	3-hydroxyacyl-CoA dehydrogenase type-2 [Mus musculus]	0.0354813	0.102072
NP_061223.2	1.44	1.05	14-3-3 protein beta/alpha [Mus musculus]	0.0363078	0.103463
NP_058556.1	1.44	0.89	alpha-centractin isoform 1 [Mus musculus]	0.0363078	0.103463
NP_001351999.1	1.44	0.89	alpha-centractin isoform 2 [Mus musculus]	0.0363078	0.103463
NP_776101.3	1.44	1.06	amine oxidase [flavin-containing] A [Mus musculus]	0.0363078	0.103463
NP_780469.1	1.44	0.95	myosin-10 [Mus musculus]	0.0363078	0.103463
NP_034948.3	1.44	1.07	OX-2 membrane glycoprotein isoform 1 precursor [Mus musculus]	0.0363078	0.103463
XP_006499972.1	1.44	1.05	PREDICTED: 14-3-3 protein beta/alpha isoform X1 [Mus musculus]	0.0363078	0.103463
XP_006534552.1	1.44	0.95	PREDICTED: myosin-10 isoform X1 [Mus musculus]	0.0363078	0.103463
XP_017170323.1	1.44	0.95	PREDICTED: myosin-10 isoform X2 [Mus musculus]	0.0363078	0.103463
XP_017170324.1	1.44	0.95	PREDICTED: myosin-10 isoform X3 [Mus musculus]	0.0363078	0.103463
NP_848713.1	1.44	0.93	transgelin-2 [Mus musculus]	0.0363078	0.103463
NP_062728.1	1.44	0.93	transgelin-3 [Mus musculus]	0.0363078	0.103463
NP_001185789.1	1.43	0.9	C-terminal-binding protein 1 isoform 2 [Mus musculus]	0.0371535	0.105706
NP_034435.1	1.43	1.06	guanine nucleotide-binding protein G(i) subunit alpha-1 [Mus musculus]	0.0371535	0.105706
NP_001104253.1	1.42	0.89	ankyrin-1 isoform 1 [Mus musculus]	0.0380189	0.106659
NP_001264210.1	1.42	0.89	ankyrin-1 isoform 4 [Mus musculus]	0.0380189	0.106659
NP_001264213.1	1.42	0.89	ankyrin-1 isoform 5 [Mus musculus]	0.0380189	0.106659
NP_001264218.1	1.42	0.89	ankyrin-1 isoform 7 [Mus musculus]	0.0380189	0.106659
NP_036120.1	1.42	0.9	cystine/glutamate transporter [Mus musculus]	0.0380189	0.106659
NP_032010.2	1.42	0.9	fascin [Mus musculus]	0.0380189	0.106659
NP_080060.1	1.42	1.11	mitochondrial chaperone BCS1 [Mus musculus]	0.0380189	0.106659
NP_001292581.1	1.42	1.11	mitochondrial chaperone BCS1 [Mus musculus]	0.0380189	0.106659
XP_006509052.1	1.42	0.89	PREDICTED: ankyrin-1 isoform X1 [Mus musculus]	0.0380189	0.106659
XP_006509062.1	1.42	0.89	PREDICTED: ankyrin-1 isoform X11 [Mus musculus]	0.0380189	0.106659
XP_006509063.1	1.42	0.89	PREDICTED: ankyrin-1 isoform X12 [Mus musculus]	0.0380189	0.106659
XP_006509053.1	1.42	0.89	PREDICTED: ankyrin-1 isoform X2 [Mus musculus]	0.0380189	0.106659
XP_006509054.1	1.42	0.89	PREDICTED: ankyrin-1 isoform X3 [Mus musculus]	0.0380189	0.106659
XP_006509055.1	1.42	0.89	PREDICTED: ankyrin-1 isoform X4 [Mus musculus]	0.0380189	0.106659
XP_006509058.1	1.42	0.89	PREDICTED: ankyrin-1 isoform X7 [Mus musculus]	0.0380189	0.106659
XP_006509059.1	1.42	0.89	PREDICTED: ankyrin-1 isoform X8 [Mus musculus]	0.0380189	0.106659
XP_006509060.1	1.42	0.89	PREDICTED: ankyrin-1 isoform X9 [Mus musculus]	0.0380189	0.106659
NP_848754.1	1.42	1.07	sideroflexin-5 [Mus musculus]	0.0380189	0.106659
NP_766635.1	1.41	0.9	carbonyl reductase [NADPH] 3 [Mus musculus]	0.0389045	0.108138
NP_080340.2	1.41	0.9	myosin light chain regulatory B-like isoform 1 [Mus musculus]	0.0389045	0.108138
NP_001344749.1	1.41	0.9	myosin light chain regulatory B-like isoform 2 [Mus musculus]	0.0389045	0.108138
NP_075891.1	1.41	0.9	myosin regulatory light chain 12B [Mus musculus]	0.0389045	0.108138
NP_001304284.1	1.41	1.12	phospholipase D3 [Mus musculus]	0.0389045	0.108138
NP_035246.1	1.41	1.12	phospholipase D3 [Mus musculus]	0.0389045	0.108138
XP_006539705.1	1.41	1.12	PREDICTED: phospholipase D3 isoform X1 [Mus musculus]	0.0389045	0.108138
XP_006539706.1	1.41	1.12	PREDICTED: phospholipase D3 isoform X1 [Mus musculus]	0.0389045	0.108138
XP_017177531.1	1.41	1.12	PREDICTED: phospholipase D3 isoform X2 [Mus musculus]	0.0389045	0.108138
XP_011248758.1	1.41	1.12	PREDICTED: phospholipase D3 isoform X3 [Mus musculus]	0.0389045	0.108138
XP_006539708.1	1.41	1.12	PREDICTED: phospholipase D3 isoform X3 [Mus musculus]	0.0389045	0.108138
XP_006539709.1	1.41	1.12	PREDICTED: phospholipase D3 isoform X3 [Mus musculus]	0.0389045	0.108138
NP_080270.2	1.4	0.94	EF-hand domain-containing protein D2 [Mus musculus]	0.0398107	0.109813
NP_598487.1	1.4	0.93	hsc70-interacting protein [Mus musculus]	0.0398107	0.109813
NP_733548.2	1.4	0.93	immunoglobulin superfamily member 11 precursor [Mus musculus]	0.0398107	0.109813
XP_006521955.1	1.4	0.93	PREDICTED: immunoglobulin superfamily member 11 isoform X1 [Mus musculus]	0.0398107	0.109813
XP_006521956.1	1.4	0.93	PREDICTED: immunoglobulin superfamily member 11 isoform X2 [Mus musculus]	0.0398107	0.109813
XP_006527799.1	1.4	0.94	PREDICTED: UDP-N-acetylglucosamine--peptide N-acetylglucosaminyltransferase 110 kDa subunit isoform X1 [Mus musculus]	0.0398107	0.109813
XP_011245805.1	1.4	0.94	PREDICTED: UDP-N-acetylglucosamine--peptide N-acetylglucosaminyltransferase 110 kDa subunit isoform X2 [Mus musculus]	0.0398107	0.109813
NP_780303.1	1.4	1.06	pyruvate dehydrogenase protein X component mitochondrial [Mus musculus]	0.0398107	0.109813
NP_631883.2	1.4	0.94	UDP-N-acetylglucosamine--peptide N-acetylglucosaminyltransferase 110 kDa subunit isoform 1 [Mus musculus]	0.0398107	0.109813
NP_001277464.1	1.4	0.94	UDP-N-acetylglucosamine--peptide N-acetylglucosaminyltransferase 110 kDa subunit isoform 2 [Mus musculus]	0.0398107	0.109813
NP_444349.1	1.39	1.05	enoyl-CoA hydratase mitochondrial precursor [Mus musculus]	0.040738	0.11203
NP_032643.2	1.39	1.05	malate dehydrogenase mitochondrial precursor [Mus musculus]	0.040738	0.11203
XP_006504463.1	1.39	0.95	PREDICTED: syntaxin-1A isoform X1 [Mus musculus]	0.040738	0.11203
NP_058081.2	1.39	0.95	syntaxin-1A isoform 1 [Mus musculus]	0.040738	0.11203
NP_620084.2	1.38	0.9	C-1-tetrahydrofolate synthase cytoplasmic [Mus musculus]	0.0416869	0.114292
NP_067274.1	1.38	1.07	GTP:AMP phosphotransferase AK3 mitochondrial isoform 1 [Mus musculus]	0.0416869	0.114292
NP_001352000.1	1.38	1.07	GTP:AMP phosphotransferase AK3 mitochondrial isoform 2 [Mus musculus]	0.0416869	0.114292
XP_006527285.1	1.38	1.07	PREDICTED: GTP:AMP phosphotransferase AK3 mitochondrial isoform X1 [Mus musculus]	0.0416869	0.114292
NP_766024.1	1.37	1.06	calcium-binding mitochondrial carrier protein Aralar1 [Mus musculus]	0.042658	0.1159
NP_766359.2	1.37	0.93	dmX-like protein 2 [Mus musculus]	0.042658	0.1159
NP_031933.1	1.37	0.9	elongation factor 2 [Mus musculus]	0.042658	0.1159
NP_033787.2	1.37	0.95	fructose-bisphosphate aldolase C [Mus musculus]	0.042658	0.1159
NP_001290352.1	1.37	0.95	fructose-bisphosphate aldolase C [Mus musculus]	0.042658	0.1159
NP_062665.3	1.37	1.11	glutamate receptor 4 isoform 1 precursor [Mus musculus]	0.042658	0.1159
NP_080138.2	1.37	1.11	isobutyryl-CoA dehydrogenase mitochondrial precursor [Mus musculus]	0.042658	0.1159
XP_006511146.2	1.37	0.93	PREDICTED: dmX-like protein 2 isoform X1 [Mus musculus]	0.042658	0.1159
XP_006511147.2	1.37	0.93	PREDICTED: dmX-like protein 2 isoform X2 [Mus musculus]	0.042658	0.1159
XP_006511148.2	1.37	0.93	PREDICTED: dmX-like protein 2 isoform X3 [Mus musculus]	0.042658	0.1159
XP_006504927.1	1.37	0.9	PREDICTED: tectonin beta-propeller repeat-containing protein 1 isoform X1 [Mus musculus]	0.042658	0.1159
NP_081686.1	1.37	0.9	tectonin beta-propeller repeat-containing protein 1 isoform 1 [Mus musculus]	0.042658	0.1159
NP_666077.2	1.36	0.94	gephyrin isoform 1 [Mus musculus]	0.0436516	0.117454
NP_766540.2	1.36	0.94	gephyrin isoform 2 [Mus musculus]	0.0436516	0.117454
NP_001177913.1	1.36	0.94	lanC-like protein 1 [Mus musculus]	0.0436516	0.117454
NP_001177914.1	1.36	0.94	lanC-like protein 1 [Mus musculus]	0.0436516	0.117454
NP_067270.1	1.36	0.94	lanC-like protein 1 [Mus musculus]	0.0436516	0.117454
XP_011241603.1	1.36	0.95	PREDICTED: ankyrin-3 isoform X13 [Mus musculus]	0.0436516	0.117454
XP_011241599.1	1.36	0.95	PREDICTED: ankyrin-3 isoform X9 [Mus musculus]	0.0436516	0.117454
XP_017170565.1	1.36	0.94	PREDICTED: gephyrin isoform X11 [Mus musculus]	0.0436516	0.117454
XP_017170567.1	1.36	0.94	PREDICTED: gephyrin isoform X13 [Mus musculus]	0.0436516	0.117454
XP_006515970.1	1.36	0.94	PREDICTED: gephyrin isoform X15 [Mus musculus]	0.0436516	0.117454
XP_006515962.1	1.36	0.94	PREDICTED: gephyrin isoform X2 [Mus musculus]	0.0436516	0.117454
XP_017170564.1	1.36	0.94	PREDICTED: gephyrin isoform X8 [Mus musculus]	0.0436516	0.117454
XP_006515967.1	1.36	0.94	PREDICTED: gephyrin isoform X9 [Mus musculus]	0.0436516	0.117454
NP_032529.2	1.35	1.11	40S ribosomal protein S2 [Mus musculus]	0.0446684	0.119214
NP_035794.1	1.35	1.05	polyubiquitin-B [Mus musculus]	0.0446684	0.119214
NP_001300913.1	1.35	1.05	polyubiquitin-B [Mus musculus]	0.0446684	0.119214
NP_062613.3	1.35	1.05	polyubiquitin-C [Mus musculus]	0.0446684	0.119214
NP_077239.1	1.35	1.05	ubiquitin-40S ribosomal protein S27a precursor [Mus musculus]	0.0446684	0.119214
NP_001029037.1	1.35	1.05	ubiquitin-40S ribosomal protein S27a precursor [Mus musculus]	0.0446684	0.119214
NP_001335158.1	1.35	1.05	ubiquitin-60S ribosomal protein L40 precursor [Mus musculus]	0.0446684	0.119214
NP_001335156.1	1.35	1.05	ubiquitin-60S ribosomal protein L40 precursor [Mus musculus]	0.0446684	0.119214
NP_001335157.1	1.35	1.05	ubiquitin-60S ribosomal protein L40 precursor [Mus musculus]	0.0446684	0.119214
NP_063936.1	1.35	1.05	ubiquitin-60S ribosomal protein L40 precursor [Mus musculus]	0.0446684	0.119214
NP_031535.2	1.35	0.95	V-type proton ATPase subunit B brain isoform [Mus musculus]	0.0446684	0.119214
NP_034818.1	1.34	1.06	LIM and SH3 domain protein 1 [Mus musculus]	0.0457088	0.121276
XP_006532404.1	1.34	1.06	PREDICTED: LIM and SH3 domain protein 1 isoform X1 [Mus musculus]	0.0457088	0.121276
XP_006532405.1	1.34	1.06	PREDICTED: LIM and SH3 domain protein 1 isoform X2 [Mus musculus]	0.0457088	0.121276
XP_017176317.1	1.34	1.11	PREDICTED: trifunctional enzyme subunit beta mitochondrial isoform X1 [Mus musculus]	0.0457088	0.121276
XP_017176318.1	1.34	1.11	PREDICTED: trifunctional enzyme subunit beta mitochondrial isoform X1 [Mus musculus]	0.0457088	0.121276
NP_001276727.1	1.34	1.11	trifunctional enzyme subunit beta mitochondrial precursor [Mus musculus]	0.0457088	0.121276
NP_001276728.1	1.34	1.11	trifunctional enzyme subunit beta mitochondrial precursor [Mus musculus]	0.0457088	0.121276
NP_663533.1	1.34	1.11	trifunctional enzyme subunit beta mitochondrial precursor [Mus musculus]	0.0457088	0.121276
NP_001139302.1	1.33	0.9	1-phosphatidylinositol 4 5-bisphosphate phosphodiesterase beta-1 isoform 1 [Mus musculus]	0.0467735	0.123828
NP_062651.2	1.33	0.9	1-phosphatidylinositol 4 5-bisphosphate phosphodiesterase beta-1 isoform 2 [Mus musculus]	0.0467735	0.123828
XP_006498993.1	1.33	0.9	PREDICTED: 1-phosphatidylinositol 4 5-bisphosphate phosphodiesterase beta-1 isoform X1 [Mus musculus]	0.0467735	0.123828
NP_598566.3	1.32	0.94	COP9 signalosome complex subunit 8 [Mus musculus]	0.047863	0.126343
NP_001343877.1	1.32	1.11	dihydropyrimidinase-related protein 5 isoform a [Mus musculus]	0.047863	0.126343
NP_075534.1	1.32	1.11	dihydropyrimidinase-related protein 5 isoform a [Mus musculus]	0.047863	0.126343
XP_006529127.1	1.32	0.94	PREDICTED: COP9 signalosome complex subunit 8 isoform X1 [Mus musculus]	0.047863	0.126343
NP_598768.1	1.31	1.05	CDGSH iron-sulfur domain-containing protein 1 [Mus musculus]	0.0489779	0.127244
NP_001347122.1	1.31	1.11	copine-6 isoform a [Mus musculus]	0.0489779	0.127244
NP_001129529.1	1.31	1.11	copine-6 isoform a [Mus musculus]	0.0489779	0.127244
NP_034077.1	1.31	1.11	copine-6 isoform a [Mus musculus]	0.0489779	0.127244
NP_659072.3	1.31	1.06	long-chain-fatty-acid--CoA ligase 6 isoform 1 [Mus musculus]	0.0489779	0.127244
NP_001028769.1	1.31	1.06	long-chain-fatty-acid--CoA ligase 6 isoform 2 [Mus musculus]	0.0489779	0.127244
NP_001028770.1	1.31	1.06	long-chain-fatty-acid--CoA ligase 6 isoform 3 [Mus musculus]	0.0489779	0.127244
NP_001028771.1	1.31	1.06	long-chain-fatty-acid--CoA ligase 6 isoform 4 [Mus musculus]	0.0489779	0.127244
XP_006532906.1	1.31	1.06	PREDICTED: long-chain-fatty-acid--CoA ligase 6 isoform X1 [Mus musculus]	0.0489779	0.127244
XP_006532907.1	1.31	1.06	PREDICTED: long-chain-fatty-acid--CoA ligase 6 isoform X1 [Mus musculus]	0.0489779	0.127244
XP_006532908.1	1.31	1.06	PREDICTED: long-chain-fatty-acid--CoA ligase 6 isoform X2 [Mus musculus]	0.0489779	0.127244
XP_017169933.1	1.31	1.06	PREDICTED: long-chain-fatty-acid--CoA ligase 6 isoform X2 [Mus musculus]	0.0489779	0.127244
XP_017174936.1	1.31	1.06	PREDICTED: serine/threonine-protein kinase DCLK1 isoform X3 [Mus musculus]	0.0489779	0.127244
XP_006501045.1	1.31	1.06	PREDICTED: serine/threonine-protein kinase DCLK1 isoform X6 [Mus musculus]	0.0489779	0.127244
XP_006501046.1	1.31	1.06	PREDICTED: serine/threonine-protein kinase DCLK1 isoform X7 [Mus musculus]	0.0489779	0.127244
NP_064362.1	1.31	1.06	serine/threonine-protein kinase DCLK1 isoform 1 [Mus musculus]	0.0489779	0.127244
NP_001344398.1	1.31	1.06	serine/threonine-protein kinase DCLK1 isoform 10 [Mus musculus]	0.0489779	0.127244
NP_001344404.1	1.31	1.06	serine/threonine-protein kinase DCLK1 isoform 11 [Mus musculus]	0.0489779	0.127244
NP_001104523.1	1.31	1.06	serine/threonine-protein kinase DCLK1 isoform 4 [Mus musculus]	0.0489779	0.127244
NP_001182467.1	1.31	1.06	serine/threonine-protein kinase DCLK1 isoform 5 [Mus musculus]	0.0489779	0.127244
NP_001344395.1	1.31	1.06	serine/threonine-protein kinase DCLK1 isoform 8 [Mus musculus]	0.0489779	0.127244
NP_542124.1	1.31	0.9	sorting nexin-4 [Mus musculus]	0.0489779	0.127244
NP_780312.1	1.3	0.9	bolA-like protein 2 [Mus musculus]	0.0501187	0.129928
NP_062284.1	1.3	0.9	serine/threonine-protein phosphatase 2A catalytic subunit alpha isoform [Mus musculus]	0.0501187	0.129928
NP_059070.1	1.3	0.9	serine/threonine-protein phosphatase 2A catalytic subunit beta isoform [Mus musculus]	0.0501187	0.129928
XP_006525795.1	1.29	0.95	PREDICTED: solute carrier family 12 member 2 isoform X1 [Mus musculus]	0.0512861	0.132764
NP_033220.2	1.29	0.95	solute carrier family 12 member 2 [Mus musculus]	0.0512861	0.132764
NP_001334441.1	1.28	0.95	clathrin light chain B isoform a [Mus musculus]	0.0524807	0.135566
XP_006517228.1	1.28	1.1	PREDICTED: ras-related protein Rab-24 isoform X1 [Mus musculus]	0.0524807	0.135566
NP_033026.1	1.28	1.1	ras-related protein Rab-24 [Mus musculus]	0.0524807	0.135566
NP_001104784.1	1.27	0.93	ephexin-1 isoform 1 [Mus musculus]	0.0537032	0.137643
NP_063920.2	1.27	0.93	ephexin-1 isoform 2 [Mus musculus]	0.0537032	0.137643
NP_001106659.1	1.27	1.11	fragile X mental retardation syndrome-related protein 1 isoform 1 [Mus musculus]	0.0537032	0.137643
NP_001106660.1	1.27	1.11	fragile X mental retardation syndrome-related protein 1 isoform 2 [Mus musculus]	0.0537032	0.137643
NP_032079.1	1.27	1.11	fragile X mental retardation syndrome-related protein 1 isoform 3 [Mus musculus]	0.0537032	0.137643
NP_059497.1	1.27	0.94	guanylate cyclase soluble subunit beta-1 isoform 1 [Mus musculus]	0.0537032	0.137643
NP_001155268.1	1.27	0.94	guanylate cyclase soluble subunit beta-1 isoform 2 [Mus musculus]	0.0537032	0.137643
XP_006535463.1	1.27	1.11	PREDICTED: fragile X mental retardation syndrome-related protein 1 isoform X1 [Mus musculus]	0.0537032	0.137643
XP_006535464.1	1.27	1.11	PREDICTED: fragile X mental retardation syndrome-related protein 1 isoform X2 [Mus musculus]	0.0537032	0.137643
XP_006535465.1	1.27	1.11	PREDICTED: fragile X mental retardation syndrome-related protein 1 isoform X3 [Mus musculus]	0.0537032	0.137643
NP_065594.2	1.27	0.95	protein/nucleic acid deglycase DJ-1 [Mus musculus]	0.0537032	0.137643
NP_032329.1	1.26	1.05	10 kDa heat shock protein mitochondrial [Mus musculus]	0.0549541	0.137728
NP_080332.1	1.26	0.94	adenylyl cyclase-associated protein 2 [Mus musculus]	0.0549541	0.137728
XP_006517009.1	1.26	0.94	PREDICTED: adenylyl cyclase-associated protein 2 isoform X1 [Mus musculus]	0.0549541	0.137728
XP_011244253.1	1.26	1.1	PREDICTED: kalirin isoform X1 [Mus musculus]	0.0549541	0.137728
XP_006522433.1	1.26	1.1	PREDICTED: kalirin isoform X10 [Mus musculus]	0.0549541	0.137728
XP_011244260.1	1.26	1.1	PREDICTED: kalirin isoform X11 [Mus musculus]	0.0549541	0.137728
XP_011244261.1	1.26	1.1	PREDICTED: kalirin isoform X11 [Mus musculus]	0.0549541	0.137728
XP_011244262.1	1.26	1.1	PREDICTED: kalirin isoform X12 [Mus musculus]	0.0549541	0.137728
XP_011244263.1	1.26	1.1	PREDICTED: kalirin isoform X13 [Mus musculus]	0.0549541	0.137728
XP_017172560.1	1.26	1.1	PREDICTED: kalirin isoform X14 [Mus musculus]	0.0549541	0.137728
XP_011244265.1	1.26	1.1	PREDICTED: kalirin isoform X15 [Mus musculus]	0.0549541	0.137728
XP_011244267.1	1.26	1.1	PREDICTED: kalirin isoform X16 [Mus musculus]	0.0549541	0.137728
XP_011244268.1	1.26	1.1	PREDICTED: kalirin isoform X17 [Mus musculus]	0.0549541	0.137728
XP_017172561.1	1.26	1.1	PREDICTED: kalirin isoform X18 [Mus musculus]	0.0549541	0.137728
XP_011244269.1	1.26	1.1	PREDICTED: kalirin isoform X19 [Mus musculus]	0.0549541	0.137728
XP_011244254.1	1.26	1.1	PREDICTED: kalirin isoform X2 [Mus musculus]	0.0549541	0.137728
XP_017172562.1	1.26	1.1	PREDICTED: kalirin isoform X20 [Mus musculus]	0.0549541	0.137728
XP_017172563.1	1.26	1.1	PREDICTED: kalirin isoform X21 [Mus musculus]	0.0549541	0.137728
XP_011244270.1	1.26	1.1	PREDICTED: kalirin isoform X24 [Mus musculus]	0.0549541	0.137728
XP_006522445.1	1.26	1.1	PREDICTED: kalirin isoform X25 [Mus musculus]	0.0549541	0.137728
XP_006522446.1	1.26	1.1	PREDICTED: kalirin isoform X26 [Mus musculus]	0.0549541	0.137728
XP_017172564.1	1.26	1.1	PREDICTED: kalirin isoform X27 [Mus musculus]	0.0549541	0.137728
XP_017172565.1	1.26	1.1	PREDICTED: kalirin isoform X28 [Mus musculus]	0.0549541	0.137728
XP_011244255.1	1.26	1.1	PREDICTED: kalirin isoform X3 [Mus musculus]	0.0549541	0.137728
XP_006522449.1	1.26	1.1	PREDICTED: kalirin isoform X38 [Mus musculus]	0.0549541	0.137728
XP_011244256.1	1.26	1.1	PREDICTED: kalirin isoform X4 [Mus musculus]	0.0549541	0.137728
XP_011244257.1	1.26	1.1	PREDICTED: kalirin isoform X5 [Mus musculus]	0.0549541	0.137728
XP_006522426.1	1.26	1.1	PREDICTED: kalirin isoform X6 [Mus musculus]	0.0549541	0.137728
XP_006522427.1	1.26	1.1	PREDICTED: kalirin isoform X7 [Mus musculus]	0.0549541	0.137728
XP_011244258.1	1.26	1.1	PREDICTED: kalirin isoform X8 [Mus musculus]	0.0549541	0.137728
XP_011244259.1	1.26	1.1	PREDICTED: kalirin isoform X9 [Mus musculus]	0.0549541	0.137728
NP_035566.2	1.26	1.1	sortilin-related receptor isoform 1 precursor [Mus musculus]	0.0549541	0.137728
NP_001157221.1	1.25	0.91	calmodulin-regulated spectrin-associated protein 3 isoform 1 [Mus musculus]	0.0562341	0.139391
NP_081447.2	1.25	0.91	calmodulin-regulated spectrin-associated protein 3 isoform 2 [Mus musculus]	0.0562341	0.139391
NP_001334040.1	1.25	0.91	calmodulin-regulated spectrin-associated protein 3 isoform 3 [Mus musculus]	0.0562341	0.139391
NP_001334041.1	1.25	0.91	calmodulin-regulated spectrin-associated protein 3 isoform 4 [Mus musculus]	0.0562341	0.139391
NP_001334042.1	1.25	0.91	calmodulin-regulated spectrin-associated protein 3 isoform 5 [Mus musculus]	0.0562341	0.139391
NP_001350168.1	1.25	0.91	calmodulin-regulated spectrin-associated protein 3 isoform 6 [Mus musculus]	0.0562341	0.139391
NP_001350169.1	1.25	0.91	calmodulin-regulated spectrin-associated protein 3 isoform 7 [Mus musculus]	0.0562341	0.139391
NP_001350170.1	1.25	0.91	calmodulin-regulated spectrin-associated protein 3 isoform 8 [Mus musculus]	0.0562341	0.139391
NP_766292.2	1.25	1.1	dnaJ homolog subfamily C member 11 [Mus musculus]	0.0562341	0.139391
XP_006514538.1	1.25	1.05	PREDICTED: calcium/calmodulin-dependent protein kinase type II subunit beta isoform X10 [Mus musculus]	0.0562341	0.139391
XP_006508943.1	1.25	0.91	PREDICTED: calmodulin-regulated spectrin-associated protein 3 isoform X7 [Mus musculus]	0.0562341	0.139391
XP_006508944.1	1.25	0.91	PREDICTED: calmodulin-regulated spectrin-associated protein 3 isoform X8 [Mus musculus]	0.0562341	0.139391
XP_017175673.1	1.25	1.1	PREDICTED: dnaJ homolog subfamily C member 11 isoform X1 [Mus musculus]	0.0562341	0.139391
NP_077222.4	1.25	0.93	syndetin isoform 1 [Mus musculus]	0.0562341	0.139391
NP_001161222.1	1.25	0.93	syndetin isoform 2 [Mus musculus]	0.0562341	0.139391
NP_001161223.1	1.25	0.93	syndetin isoform 3 [Mus musculus]	0.0562341	0.139391
NP_035868.1	1.24	1.05	14-3-3 protein eta [Mus musculus]	0.057544	0.140426
NP_034474.4	1.24	0.9	glutathione reductase mitochondrial precursor [Mus musculus]	0.057544	0.140426
NP_035457.1	1.24	1.1	non-specific lipid-transfer protein [Mus musculus]	0.057544	0.140426
XP_011238779.1	1.24	1.1	PREDICTED: non-specific lipid-transfer protein isoform X1 [Mus musculus]	0.057544	0.140426
XP_006523996.1	1.24	1.1	PREDICTED: sodium/calcium exchanger 1 isoform X1 [Mus musculus]	0.057544	0.140426
XP_006523995.1	1.24	1.1	PREDICTED: sodium/calcium exchanger 1 isoform X1 [Mus musculus]	0.057544	0.140426
XP_006524006.1	1.24	1.1	PREDICTED: sodium/calcium exchanger 1 isoform X11 [Mus musculus]	0.057544	0.140426
XP_017172857.1	1.24	1.1	PREDICTED: sodium/calcium exchanger 1 isoform X13 [Mus musculus]	0.057544	0.140426
XP_017172859.1	1.24	1.1	PREDICTED: sodium/calcium exchanger 1 isoform X13 [Mus musculus]	0.057544	0.140426
XP_017172860.1	1.24	1.1	PREDICTED: sodium/calcium exchanger 1 isoform X13 [Mus musculus]	0.057544	0.140426
XP_017172858.1	1.24	1.1	PREDICTED: sodium/calcium exchanger 1 isoform X13 [Mus musculus]	0.057544	0.140426
XP_006523998.1	1.24	1.1	PREDICTED: sodium/calcium exchanger 1 isoform X3 [Mus musculus]	0.057544	0.140426
XP_006524000.1	1.24	1.1	PREDICTED: sodium/calcium exchanger 1 isoform X5 [Mus musculus]	0.057544	0.140426
XP_006524002.1	1.24	1.1	PREDICTED: sodium/calcium exchanger 1 isoform X7 [Mus musculus]	0.057544	0.140426
XP_006524004.1	1.24	1.1	PREDICTED: sodium/calcium exchanger 1 isoform X9 [Mus musculus]	0.057544	0.140426
XP_011244387.1	1.24	0.91	PREDICTED: synaptojanin-1 isoform X14 [Mus musculus]	0.057544	0.140426
NP_001157135.1	1.24	0.94	ras-related protein Rab-6A isoform 1 [Mus musculus]	0.057544	0.140426
NP_077249.1	1.24	0.94	ras-related protein Rab-6A isoform 2 [Mus musculus]	0.057544	0.140426
NP_035536.2	1.24	1.1	sodium/calcium exchanger 1 isoform A precursor [Mus musculus]	0.057544	0.140426
NP_001106269.1	1.24	1.1	sodium/calcium exchanger 1 isoform B precursor [Mus musculus]	0.057544	0.140426
NP_001273613.1	1.24	1.1	sodium/calcium exchanger 1 isoform C precursor [Mus musculus]	0.057544	0.140426
NP_997591.1	1.24	0.94	synaptogyrin-1 isoform 1a [Mus musculus]	0.057544	0.140426
NP_033329.1	1.24	0.94	synaptogyrin-1 isoform 1b [Mus musculus]	0.057544	0.140426
NP_031502.1	1.23	0.91	ADP-ribosylation factor 1 [Mus musculus]	0.0588844	0.142258
NP_001123880.1	1.23	0.91	ADP-ribosylation factor 1 [Mus musculus]	0.0588844	0.142258
NP_001342439.1	1.23	0.91	ADP-ribosylation factor 3 [Mus musculus]	0.0588844	0.142258
NP_031504.1	1.23	0.91	ADP-ribosylation factor 3 [Mus musculus]	0.0588844	0.142258
NP_082270.1	1.23	0.94	cullin-associated NEDD8-dissociated protein 1 [Mus musculus]	0.0588844	0.142258
NP_031774.1	1.23	0.91	cytochrome c oxidase subunit 6A1 mitochondrial [Mus musculus]	0.0588844	0.142258
NP_082509.2	1.23	1.06	leucine-rich PPR motif-containing protein mitochondrial precursor [Mus musculus]	0.0588844	0.142258
XP_006506207.1	1.23	0.94	PREDICTED: SLIT-ROBO Rho GTPase-activating protein 3 isoform X1 [Mus musculus]	0.0588844	0.142258
XP_006506208.1	1.23	0.94	PREDICTED: SLIT-ROBO Rho GTPase-activating protein 3 isoform X2 [Mus musculus]	0.0588844	0.142258
XP_006506209.1	1.23	0.94	PREDICTED: SLIT-ROBO Rho GTPase-activating protein 3 isoform X3 [Mus musculus]	0.0588844	0.142258
XP_017172326.1	1.23	0.91	PREDICTED: synaptojanin-1 isoform X13 [Mus musculus]	0.0588844	0.142258
XP_011244390.1	1.23	0.91	PREDICTED: synaptojanin-1 isoform X16 [Mus musculus]	0.0588844	0.142258
NP_536696.4	1.23	0.94	SLIT-ROBO Rho GTPase-activating protein 3 [Mus musculus]	0.0588844	0.142258
NP_001038980.1	1.23	0.91	synaptojanin-1 isoform b [Mus musculus]	0.0588844	0.142258
NP_032766.2	1.23	0.95	vesicle-fusing ATPase [Mus musculus]	0.0588844	0.142258
NP_080720.1	1.22	1.05	citrate synthase mitochondrial precursor [Mus musculus]	0.060256	0.144991
NP_001004357.2	1.22	0.91	contactin-associated protein-like 2 isoform a precursor [Mus musculus]	0.060256	0.144991
NP_035020.2	1.22	0.91	E3 ubiquitin-protein ligase NEDD4 isoform 1 [Mus musculus]	0.060256	0.144991
NP_001344927.1	1.22	0.91	E3 ubiquitin-protein ligase NEDD4 isoform 2 [Mus musculus]	0.060256	0.144991
XP_006506546.1	1.22	0.91	PREDICTED: contactin-associated protein-like 2 isoform X1 [Mus musculus]	0.060256	0.144991
XP_011240974.1	1.22	0.91	PREDICTED: E3 ubiquitin-protein ligase NEDD4 isoform X1 [Mus musculus]	0.060256	0.144991
NP_032313.2	1.21	0.95	2-iminobutanoate/2-iminopropanoate deaminase [Mus musculus]	0.0616595	0.145088
NP_001171167.1	1.21	0.94	actin-binding LIM protein 2 isoform 1 [Mus musculus]	0.0616595	0.145088
NP_001171168.1	1.21	0.94	actin-binding LIM protein 2 isoform 2 [Mus musculus]	0.0616595	0.145088
NP_808346.3	1.21	0.94	actin-binding LIM protein 2 isoform 3 [Mus musculus]	0.0616595	0.145088
NP_001171169.1	1.21	0.94	actin-binding LIM protein 2 isoform 4 [Mus musculus]	0.0616595	0.145088
NP_033890.1	1.21	1.1	BCL2/adenovirus E1B 19 kDa protein-interacting protein 3 [Mus musculus]	0.0616595	0.145088
NP_032195.1	1.21	1.06	glutamate receptor ionotropic NMDA 1 isoform 1 precursor [Mus musculus]	0.0616595	0.145088
XP_006503969.1	1.21	0.94	PREDICTED: actin-binding LIM protein 2 isoform X1 [Mus musculus]	0.0616595	0.145088
XP_006503978.1	1.21	0.94	PREDICTED: actin-binding LIM protein 2 isoform X10 [Mus musculus]	0.0616595	0.145088
XP_006503979.1	1.21	0.94	PREDICTED: actin-binding LIM protein 2 isoform X11 [Mus musculus]	0.0616595	0.145088
XP_006503980.1	1.21	0.94	PREDICTED: actin-binding LIM protein 2 isoform X12 [Mus musculus]	0.0616595	0.145088
XP_006503981.1	1.21	0.94	PREDICTED: actin-binding LIM protein 2 isoform X13 [Mus musculus]	0.0616595	0.145088
XP_017176322.1	1.21	0.94	PREDICTED: actin-binding LIM protein 2 isoform X15 [Mus musculus]	0.0616595	0.145088
XP_017176323.1	1.21	0.94	PREDICTED: actin-binding LIM protein 2 isoform X16 [Mus musculus]	0.0616595	0.145088
XP_006503983.1	1.21	0.94	PREDICTED: actin-binding LIM protein 2 isoform X17 [Mus musculus]	0.0616595	0.145088
XP_017176324.1	1.21	0.94	PREDICTED: actin-binding LIM protein 2 isoform X18 [Mus musculus]	0.0616595	0.145088
XP_006503984.1	1.21	0.94	PREDICTED: actin-binding LIM protein 2 isoform X19 [Mus musculus]	0.0616595	0.145088
XP_006503970.1	1.21	0.94	PREDICTED: actin-binding LIM protein 2 isoform X2 [Mus musculus]	0.0616595	0.145088
XP_006503985.1	1.21	0.94	PREDICTED: actin-binding LIM protein 2 isoform X20 [Mus musculus]	0.0616595	0.145088
XP_006503986.1	1.21	0.94	PREDICTED: actin-binding LIM protein 2 isoform X21 [Mus musculus]	0.0616595	0.145088
XP_006503987.1	1.21	0.94	PREDICTED: actin-binding LIM protein 2 isoform X22 [Mus musculus]	0.0616595	0.145088
XP_006503988.1	1.21	0.94	PREDICTED: actin-binding LIM protein 2 isoform X23 [Mus musculus]	0.0616595	0.145088
XP_006503989.1	1.21	0.94	PREDICTED: actin-binding LIM protein 2 isoform X24 [Mus musculus]	0.0616595	0.145088
XP_017176325.1	1.21	0.94	PREDICTED: actin-binding LIM protein 2 isoform X25 [Mus musculus]	0.0616595	0.145088
XP_017176326.1	1.21	0.94	PREDICTED: actin-binding LIM protein 2 isoform X26 [Mus musculus]	0.0616595	0.145088
XP_006503971.1	1.21	0.94	PREDICTED: actin-binding LIM protein 2 isoform X3 [Mus musculus]	0.0616595	0.145088
XP_006503972.1	1.21	0.94	PREDICTED: actin-binding LIM protein 2 isoform X4 [Mus musculus]	0.0616595	0.145088
XP_006503973.1	1.21	0.94	PREDICTED: actin-binding LIM protein 2 isoform X5 [Mus musculus]	0.0616595	0.145088
XP_006503974.1	1.21	0.94	PREDICTED: actin-binding LIM protein 2 isoform X6 [Mus musculus]	0.0616595	0.145088
XP_006503975.1	1.21	0.94	PREDICTED: actin-binding LIM protein 2 isoform X7 [Mus musculus]	0.0616595	0.145088
XP_006503976.1	1.21	0.94	PREDICTED: actin-binding LIM protein 2 isoform X8 [Mus musculus]	0.0616595	0.145088
XP_006497785.1	1.21	1.06	PREDICTED: glutamate receptor ionotropic NMDA 1 isoform X1 [Mus musculus]	0.0616595	0.145088
XP_006497786.1	1.21	1.06	PREDICTED: glutamate receptor ionotropic NMDA 1 isoform X2 [Mus musculus]	0.0616595	0.145088
XP_006497788.1	1.21	1.06	PREDICTED: glutamate receptor ionotropic NMDA 1 isoform X4 [Mus musculus]	0.0616595	0.145088
NP_034607.3	1.2	1.04	60 kDa heat shock protein mitochondrial [Mus musculus]	0.0630957	0.147509
NP_001343441.1	1.2	1.04	60 kDa heat shock protein mitochondrial [Mus musculus]	0.0630957	0.147509
NP_080949.2	1.2	1.06	MICOS complex subunit Mic26 isoform 1 precursor [Mus musculus]	0.0630957	0.147509
NP_001186266.1	1.2	1.06	MICOS complex subunit Mic26 isoform 2 [Mus musculus]	0.0630957	0.147509
NP_001186267.1	1.2	1.06	MICOS complex subunit Mic26 isoform 3 [Mus musculus]	0.0630957	0.147509
NP_001186268.1	1.2	1.06	MICOS complex subunit Mic26 isoform 3 [Mus musculus]	0.0630957	0.147509
XP_011245968.1	1.2	1.06	PREDICTED: MICOS complex subunit Mic26 isoform X1 [Mus musculus]	0.0630957	0.147509
XP_011245971.1	1.2	1.06	PREDICTED: MICOS complex subunit Mic26 isoform X2 [Mus musculus]	0.0630957	0.147509
XP_011245970.1	1.2	1.06	PREDICTED: MICOS complex subunit Mic26 isoform X2 [Mus musculus]	0.0630957	0.147509
XP_011245969.1	1.2	1.06	PREDICTED: MICOS complex subunit Mic26 isoform X2 [Mus musculus]	0.0630957	0.147509
NP_109617.1	1.19	0.91	phosphatidylinositide phosphatase SAC1 isoform 1 [Mus musculus]	0.0645654	0.150556
NP_001344414.1	1.19	0.91	phosphatidylinositide phosphatase SAC1 isoform 1x [Mus musculus]	0.0645654	0.150556
XP_017169192.1	1.19	0.91	PREDICTED: phosphatidylinositide phosphatase SAC1 isoform X1 [Mus musculus]	0.0645654	0.150556
NP_062364.3	1.19	0.91	ras-related protein Ral-A precursor [Mus musculus]	0.0645654	0.150556
NP_061217.3	1.18	1.1	A-kinase anchor protein 7 isoform 1 [Mus musculus]	0.0660693	0.152102
NP_001334389.1	1.18	1.1	A-kinase anchor protein 7 isoform 2 [Mus musculus]	0.0660693	0.152102
NP_001347115.1	1.18	1.06	calcium/calmodulin-dependent protein kinase type II subunit gamma isoform 4 [Mus musculus]	0.0660693	0.152102
NP_082695.1	1.18	1.1	glutaredoxin-related protein 5 mitochondrial [Mus musculus]	0.0660693	0.152102
NP_034446.1	1.18	1.05	guanine nucleotide-binding protein G(I)/G(S)/G(O) subunit gamma-3 precursor [Mus musculus]	0.0660693	0.152102
XP_006512849.1	1.18	1.1	PREDICTED: A-kinase anchor protein 7 isoform X2 [Mus musculus]	0.0660693	0.152102
XP_017169512.1	1.18	1.1	PREDICTED: A-kinase anchor protein 7 isoform X5 [Mus musculus]	0.0660693	0.152102
XP_006518551.1	1.18	1.06	PREDICTED: calcium/calmodulin-dependent protein kinase type II subunit gamma isoform X1 [Mus musculus]	0.0660693	0.152102
XP_017171315.1	1.18	1.06	PREDICTED: calcium/calmodulin-dependent protein kinase type II subunit gamma isoform X12 [Mus musculus]	0.0660693	0.152102
XP_006518563.1	1.18	1.06	PREDICTED: calcium/calmodulin-dependent protein kinase type II subunit gamma isoform X14 [Mus musculus]	0.0660693	0.152102
XP_006518552.1	1.18	1.06	PREDICTED: calcium/calmodulin-dependent protein kinase type II subunit gamma isoform X2 [Mus musculus]	0.0660693	0.152102
XP_006518554.1	1.18	1.06	PREDICTED: calcium/calmodulin-dependent protein kinase type II subunit gamma isoform X4 [Mus musculus]	0.0660693	0.152102
XP_006518556.1	1.18	1.06	PREDICTED: calcium/calmodulin-dependent protein kinase type II subunit gamma isoform X6 [Mus musculus]	0.0660693	0.152102
XP_006518557.1	1.18	1.06	PREDICTED: calcium/calmodulin-dependent protein kinase type II subunit gamma isoform X7 [Mus musculus]	0.0660693	0.152102
XP_006518559.1	1.18	1.06	PREDICTED: calcium/calmodulin-dependent protein kinase type II subunit gamma isoform X9 [Mus musculus]	0.0660693	0.152102
XP_006504832.1	1.18	0.91	PREDICTED: protein tweety homolog 3 isoform X1 [Mus musculus]	0.0660693	0.152102
XP_017176666.1	1.18	0.91	PREDICTED: protein tweety homolog 3 isoform X2 [Mus musculus]	0.0660693	0.152102
XP_006504835.1	1.18	0.91	PREDICTED: protein tweety homolog 3 isoform X3 [Mus musculus]	0.0660693	0.152102
NP_780483.2	1.18	0.91	protein tweety homolog 3 isoform 2 [Mus musculus]	0.0660693	0.152102
NP_001294969.1	1.18	0.91	protein tweety homolog 3 isoform 3 [Mus musculus]	0.0660693	0.152102
NP_080960.1	1.17	1.07	NADH dehydrogenase [ubiquinone] 1 beta subcomplex subunit 10 [Mus musculus]	0.0676083	0.155349
XP_006522097.1	1.17	0.95	PREDICTED: phosphatidylinositol 4-kinase alpha isoform X1 [Mus musculus]	0.0676083	0.155349
NP_083368.1	1.17	1.1	tRNA methyltransferase 10 homolog C precursor [Mus musculus]	0.0676083	0.155349
NP_001349336.1	1.16	0.91	beta-synuclein [Mus musculus]	0.0691831	0.158064
NP_291088.1	1.16	0.91	beta-synuclein [Mus musculus]	0.0691831	0.158064
NP_031887.2	1.16	1.05	dihydrolipoyl dehydrogenase mitochondrial precursor [Mus musculus]	0.0691831	0.158064
NP_001034183.1	1.16	0.91	neuronal growth regulator 1 isoform a precursor [Mus musculus]	0.0691831	0.158064
NP_796248.1	1.16	0.91	neuronal growth regulator 1 isoform b precursor [Mus musculus]	0.0691831	0.158064
XP_006517078.1	1.16	0.91	PREDICTED: beta-synuclein isoform X1 [Mus musculus]	0.0691831	0.158064
XP_006501639.1	1.16	0.91	PREDICTED: neuronal growth regulator 1 isoform X1 [Mus musculus]	0.0691831	0.158064
XP_006501640.1	1.16	0.91	PREDICTED: neuronal growth regulator 1 isoform X2 [Mus musculus]	0.0691831	0.158064
XP_006501641.1	1.16	0.91	PREDICTED: neuronal growth regulator 1 isoform X3 [Mus musculus]	0.0691831	0.158064
NP_663345.2	1.15	0.95	COP9 signalosome complex subunit 1 isoform 1 [Mus musculus]	0.0707946	0.16144
NP_001171345.1	1.15	0.95	COP9 signalosome complex subunit 1 isoform 2 [Mus musculus]	0.0707946	0.16144
NP_062811.1	1.15	0.91	diphosphoinositol polyphosphate phosphohydrolase 1 isoform 1 [Mus musculus]	0.0707946	0.16144
NP_032880.1	1.14	0.91	cAMP-dependent protein kinase catalytic subunit alpha isoform 1 [Mus musculus]	0.0724436	0.163654
NP_001076444.1	1.14	1.1	epimerase family protein SDR39U1 [Mus musculus]	0.0724436	0.163654
NP_001349643.1	1.14	1.1	FAST kinase domain-containing protein 4 isoform 1 [Mus musculus]	0.0724436	0.163654
NP_598772.1	1.14	1.1	FAST kinase domain-containing protein 4 isoform 1 [Mus musculus]	0.0724436	0.163654
NP_001123929.1	1.14	1.1	FAST kinase domain-containing protein 4 isoform 1 [Mus musculus]	0.0724436	0.163654
NP_001349642.1	1.14	1.1	FAST kinase domain-containing protein 4 isoform 1 [Mus musculus]	0.0724436	0.163654
XP_006519428.1	1.14	1.1	PREDICTED: epimerase family protein SDR39U1 isoform X1 [Mus musculus]	0.0724436	0.163654
XP_006519429.1	1.14	1.1	PREDICTED: epimerase family protein SDR39U1 isoform X2 [Mus musculus]	0.0724436	0.163654
XP_011243435.1	1.14	1.1	PREDICTED: epimerase family protein SDR39U1 isoform X2 [Mus musculus]	0.0724436	0.163654
XP_006514670.1	1.14	1.1	PREDICTED: protein TBRG4 isoform X1 [Mus musculus]	0.0724436	0.163654
NP_001028805.2	1.14	0.92	proton myo-inositol cotransporter [Mus musculus]	0.0724436	0.163654
NP_083702.1	1.14	0.91	serine/threonine-protein kinase BRSK2 isoform alpha [Mus musculus]	0.0724436	0.163654
NP_001009929.1	1.14	0.91	serine/threonine-protein kinase BRSK2 isoform beta [Mus musculus]	0.0724436	0.163654
NP_001263692.1	1.14	0.91	serine/threonine-protein kinase BRSK2 isoform delta [Mus musculus]	0.0724436	0.163654
NP_001009930.1	1.14	0.91	serine/threonine-protein kinase BRSK2 isoform gamma [Mus musculus]	0.0724436	0.163654
NP_001004144.1	1.13	0.91	ARF GTPase-activating protein GIT1 [Mus musculus]	0.074131	0.166324
NP_034396.1	1.13	0.95	guanine deaminase [Mus musculus]	0.074131	0.166324
NP_038798.2	1.13	1.09	mitochondrial dicarboxylate carrier [Mus musculus]	0.074131	0.166324
NP_001032247.1	1.13	1.09	mitochondrial import receptor subunit TOM40B [Mus musculus]	0.074131	0.166324
NP_036160.1	1.13	0.94	Na(+)/H(+) exchange regulatory cofactor NHE-RF1 [Mus musculus]	0.074131	0.166324
NP_080886.1	1.13	1.06	NADH dehydrogenase [ubiquinone] 1 beta subcomplex subunit 4 [Mus musculus]	0.074131	0.166324
NP_062704.2	1.13	1.09	nucleoside diphosphate kinase 3 precursor [Mus musculus]	0.074131	0.166324
NP_001348976.1	1.13	1.06	predicted pseudogene 3244 [Mus musculus]	0.074131	0.166324
XP_006533012.1	1.13	0.91	PREDICTED: ARF GTPase-activating protein GIT1 isoform X1 [Mus musculus]	0.074131	0.166324
XP_006497016.1	1.13	1.09	PREDICTED: mitochondrial import receptor subunit TOM40B isoform X1 [Mus musculus]	0.074131	0.166324
XP_001478493.1	1.13	1.06	PREDICTED: NADH dehydrogenase [ubiquinone] 1 beta subcomplex subunit 4 [Mus musculus]	0.074131	0.166324
NP_444429.1	1.12	0.96	cell adhesion molecule 3 precursor [Mus musculus]	0.0758578	0.169777
NP_778152.1	1.12	1.09	cytochrome c oxidase assembly factor 6 homolog [Mus musculus]	0.0758578	0.169777
NP_613065.2	1.12	1.04	mitochondrial import receptor subunit TOM70 [Mus musculus]	0.0758578	0.169777
XP_006497123.2	1.12	0.96	PREDICTED: cell adhesion molecule 3 isoform X1 [Mus musculus]	0.0758578	0.169777
NP_062726.3	1.11	1.06	serine protease HTRA2 mitochondrial [Mus musculus]	0.0776247	0.173624
NP_001289010.1	1.1	0.95	disks large-associated protein 3 [Mus musculus]	0.0794328	0.176577
NP_941020.1	1.1	0.95	disks large-associated protein 3 [Mus musculus]	0.0794328	0.176577
XP_011238839.1	1.1	0.95	PREDICTED: disks large-associated protein 3 isoform X1 [Mus musculus]	0.0794328	0.176577
XP_006503167.1	1.1	0.95	PREDICTED: disks large-associated protein 3 isoform X2 [Mus musculus]	0.0794328	0.176577
XP_006503168.1	1.1	0.95	PREDICTED: disks large-associated protein 3 isoform X3 [Mus musculus]	0.0794328	0.176577
XP_011241243.1	1.1	0.92	PREDICTED: programmed cell death 6-interacting protein isoform X1 [Mus musculus]	0.0794328	0.176577
NP_001158149.1	1.1	0.92	programmed cell death 6-interacting protein isoform 1 [Mus musculus]	0.0794328	0.176577
NP_001158150.1	1.1	0.92	programmed cell death 6-interacting protein isoform 2 [Mus musculus]	0.0794328	0.176577
NP_035182.2	1.1	0.92	programmed cell death 6-interacting protein isoform 3 [Mus musculus]	0.0794328	0.176577
NP_918943.1	1.1	0.96	reticulon-4 isoform A [Mus musculus]	0.0794328	0.176577
NP_032474.2	1.09	1.09	kinesin-1 heavy chain [Mus musculus]	0.0812831	0.178931
XP_011242362.1	1.09	1.09	PREDICTED: signal-induced proliferation-associated 1-like protein 1 isoform X1 [Mus musculus]	0.0812831	0.178931
XP_011242363.1	1.09	1.09	PREDICTED: signal-induced proliferation-associated 1-like protein 1 isoform X1 [Mus musculus]	0.0812831	0.178931
XP_011242364.1	1.09	1.09	PREDICTED: signal-induced proliferation-associated 1-like protein 1 isoform X1 [Mus musculus]	0.0812831	0.178931
XP_011242365.1	1.09	1.09	PREDICTED: signal-induced proliferation-associated 1-like protein 1 isoform X1 [Mus musculus]	0.0812831	0.178931
XP_011242368.1	1.09	1.09	PREDICTED: signal-induced proliferation-associated 1-like protein 1 isoform X1 [Mus musculus]	0.0812831	0.178931
XP_011242366.1	1.09	1.09	PREDICTED: signal-induced proliferation-associated 1-like protein 1 isoform X1 [Mus musculus]	0.0812831	0.178931
XP_006515747.1	1.09	1.09	PREDICTED: signal-induced proliferation-associated 1-like protein 1 isoform X1 [Mus musculus]	0.0812831	0.178931
XP_011242369.1	1.09	1.09	PREDICTED: signal-induced proliferation-associated 1-like protein 1 isoform X2 [Mus musculus]	0.0812831	0.178931
XP_011242370.1	1.09	1.09	PREDICTED: signal-induced proliferation-associated 1-like protein 1 isoform X3 [Mus musculus]	0.0812831	0.178931
XP_011242371.1	1.09	1.09	PREDICTED: signal-induced proliferation-associated 1-like protein 1 isoform X4 [Mus musculus]	0.0812831	0.178931
XP_017170514.1	1.09	1.09	PREDICTED: signal-induced proliferation-associated 1-like protein 1 isoform X4 [Mus musculus]	0.0812831	0.178931
XP_017169407.1	1.09	1.09	PREDICTED: transcription factor A mitochondrial isoform X1 [Mus musculus]	0.0812831	0.178931
NP_766167.2	1.09	1.09	signal-induced proliferation-associated 1-like protein 1 isoform 1 [Mus musculus]	0.0812831	0.178931
NP_001161455.1	1.09	1.09	signal-induced proliferation-associated 1-like protein 1 isoform 2 [Mus musculus]	0.0812831	0.178931
NP_033386.1	1.09	1.09	transcription factor A mitochondrial precursor [Mus musculus]	0.0812831	0.178931
NP_001139780.1	1.08	0.95	drebrin-like protein isoform 1 [Mus musculus]	0.0831764	0.181992
NP_038838.1	1.08	0.95	drebrin-like protein isoform 2 [Mus musculus]	0.0831764	0.181992
NP_001139781.1	1.08	0.95	drebrin-like protein isoform 3 [Mus musculus]	0.0831764	0.181992
NP_001268858.1	1.08	1.05	glutamate receptor 3 isoform a precursor [Mus musculus]	0.0831764	0.181992
NP_058582.3	1.08	1.05	glutamate receptor 3 isoform a precursor [Mus musculus]	0.0831764	0.181992
NP_001345290.1	1.08	1.05	glutamate receptor 3 isoform a precursor [Mus musculus]	0.0831764	0.181992
NP_001077424.1	1.08	0.92	hemoglobin alpha adult chain 2 [Mus musculus]	0.0831764	0.181992
NP_032244.2	1.08	0.92	hemoglobin subunit alpha [Mus musculus]	0.0831764	0.181992
NP_001240610.1	1.08	1.04	MICOS complex subunit Mic60 isoform 2 [Mus musculus]	0.0831764	0.181992
NP_076210.1	1.08	0.92	V-type proton ATPase subunit D [Mus musculus]	0.0831764	0.181992
NP_796210.2	1.07	0.95	plasma membrane calcium-transporting ATPase 3 isoform 1 [Mus musculus]	0.0851138	0.185335
NP_001297466.1	1.07	0.95	plasma membrane calcium-transporting ATPase 3 isoform 2 [Mus musculus]	0.0851138	0.185335
XP_011245911.1	1.07	0.95	PREDICTED: plasma membrane calcium-transporting ATPase 3 isoform X1 [Mus musculus]	0.0851138	0.185335
XP_011245912.1	1.07	0.95	PREDICTED: plasma membrane calcium-transporting ATPase 3 isoform X1 [Mus musculus]	0.0851138	0.185335
XP_006528144.1	1.07	0.95	PREDICTED: plasma membrane calcium-transporting ATPase 3 isoform X1 [Mus musculus]	0.0851138	0.185335
XP_011245913.1	1.07	0.95	PREDICTED: plasma membrane calcium-transporting ATPase 3 isoform X1 [Mus musculus]	0.0851138	0.185335
XP_006528147.1	1.07	0.95	PREDICTED: plasma membrane calcium-transporting ATPase 3 isoform X4 [Mus musculus]	0.0851138	0.185335
XP_006528149.1	1.07	0.95	PREDICTED: plasma membrane calcium-transporting ATPase 3 isoform X6 [Mus musculus]	0.0851138	0.185335
NP_766044.1	1.06	1.09	nuclease EXOG mitochondrial precursor [Mus musculus]	0.0870964	0.189538
NP_666219.1	1.05	0.95	beta-centractin [Mus musculus]	0.0891251	0.191534
NP_001333564.1	1.05	1.09	calcium/calmodulin-dependent protein kinase type II subunit delta isoform 8 [Mus musculus]	0.0891251	0.191534
NP_001333565.1	1.05	1.09	calcium/calmodulin-dependent protein kinase type II subunit delta isoform 9 [Mus musculus]	0.0891251	0.191534
NP_733785.1	1.05	0.95	copine-7 [Mus musculus]	0.0891251	0.191534
NP_080337.1	1.05	1.04	NADH dehydrogenase [ubiquinone] 1 beta subcomplex subunit 8 mitochondrial isoform 1 precursor [Mus musculus]	0.0891251	0.191534
XP_011236786.1	1.05	0.95	PREDICTED: beta-centractin isoform X1 [Mus musculus]	0.0891251	0.191534
XP_006500894.1	1.05	1.09	PREDICTED: calcium/calmodulin-dependent protein kinase type II subunit delta isoform X19 [Mus musculus]	0.0891251	0.191534
XP_006500881.1	1.05	1.09	PREDICTED: calcium/calmodulin-dependent protein kinase type II subunit delta isoform X3 [Mus musculus]	0.0891251	0.191534
XP_017174904.1	1.05	1.09	PREDICTED: calcium/calmodulin-dependent protein kinase type II subunit delta isoform X4 [Mus musculus]	0.0891251	0.191534
XP_006500882.1	1.05	1.09	PREDICTED: calcium/calmodulin-dependent protein kinase type II subunit delta isoform X5 [Mus musculus]	0.0891251	0.191534
XP_017174905.1	1.05	1.09	PREDICTED: calcium/calmodulin-dependent protein kinase type II subunit delta isoform X6 [Mus musculus]	0.0891251	0.191534
XP_006530612.1	1.05	0.95	PREDICTED: copine-7 isoform X1 [Mus musculus]	0.0891251	0.191534
XP_006498843.1	1.05	1.09	PREDICTED: protein GNAS isoform X7 [Mus musculus]	0.0891251	0.191534
XP_011237837.1	1.05	1.04	PREDICTED: syntaphilin isoform X1 [Mus musculus]	0.0891251	0.191534
XP_011237838.1	1.05	1.04	PREDICTED: syntaphilin isoform X1 [Mus musculus]	0.0891251	0.191534
XP_017173745.1	1.05	1.04	PREDICTED: syntaphilin isoform X2 [Mus musculus]	0.0891251	0.191534
XP_011237840.1	1.05	1.04	PREDICTED: syntaphilin isoform X3 [Mus musculus]	0.0891251	0.191534
NP_001070975.1	1.05	1.09	protein GNAS isoform f [Mus musculus]	0.0891251	0.191534
NP_034439.2	1.05	1.09	protein GNAS isoform XLas [Mus musculus]	0.0891251	0.191534
NP_937857.1	1.05	1.04	syntaphilin isoform a [Mus musculus]	0.0891251	0.191534
NP_001278005.1	1.05	1.04	syntaphilin isoform b [Mus musculus]	0.0891251	0.191534
NP_997089.1	1.04	1.09	lysophospholipid acyltransferase LPCAT4 [Mus musculus]	0.0912011	0.195763
NP_059062.1	1.04	1.08	very long-chain specific acyl-CoA dehydrogenase mitochondrial precursor [Mus musculus]	0.0912011	0.195763
NP_058588.1	1.03	0.92	copper chaperone for superoxide dismutase [Mus musculus]	0.0933254	0.198907
NP_080283.3	1.03	1.09	elongation factor 1-gamma [Mus musculus]	0.0933254	0.198907
NP_001304146.1	1.03	1.08	myosin light polypeptide 6 isoform a [Mus musculus]	0.0933254	0.198907
NP_001304148.1	1.03	1.08	myosin light polypeptide 6 isoform b [Mus musculus]	0.0933254	0.198907
NP_001304149.1	1.03	1.08	myosin light polypeptide 6 isoform c [Mus musculus]	0.0933254	0.198907
NP_001304147.1	1.03	1.08	myosin light polypeptide 6 isoform MLC3nm [Mus musculus]	0.0933254	0.198907
NP_034990.1	1.03	1.08	myosin light polypeptide 6 isoform MLC3sm [Mus musculus]	0.0933254	0.198907
XP_006513386.1	1.03	1.08	PREDICTED: myosin light polypeptide 6 isoform X1 [Mus musculus]	0.0933254	0.198907
XP_006531628.3	1.03	1.08	PREDICTED: myosin light polypeptide 6-like [Mus musculus]	0.0933254	0.198907
XP_011245558.1	1.03	1.09	PREDICTED: vacuolar protein sorting-associated protein 13A isoform X1 [Mus musculus]	0.0933254	0.198907
XP_006527189.1	1.03	1.09	PREDICTED: vacuolar protein sorting-associated protein 13A isoform X2 [Mus musculus]	0.0933254	0.198907
NP_766616.2	1.03	1.09	vacuolar protein sorting-associated protein 13A [Mus musculus]	0.0933254	0.198907
NP_001003934.1	1.02	0.95	reticulon-3 isoform 1 [Mus musculus]	0.0954993	0.202705
NP_001003933.1	1.02	0.95	reticulon-3 isoform 2 [Mus musculus]	0.0954993	0.202705
NP_114074.1	1.02	0.95	serine/threonine-protein phosphatase PP1-alpha catalytic subunit [Mus musculus]	0.0954993	0.202705
NP_001345433.1	1.02	0.96	synaptotagmin-1 isoform 2 [Mus musculus]	0.0954993	0.202705
NP_001239271.1	1.02	0.96	synaptotagmin-1 isoform 2 [Mus musculus]	0.0954993	0.202705
NP_001345430.1	1.02	0.96	synaptotagmin-1 isoform 2 [Mus musculus]	0.0954993	0.202705
NP_001345435.1	1.02	0.96	synaptotagmin-1 isoform 2 [Mus musculus]	0.0954993	0.202705
NP_036124.2	1.01	0.92	ATP-binding cassette sub-family D member 2 isoform 1 [Mus musculus]	0.0977237	0.207062
NP_034879.2	1.01	1.06	cation-dependent mannose-6-phosphate receptor precursor [Mus musculus]	0.0977237	0.207062
NP_671705.2	1.01	0.95	homer protein homolog 1 isoform L [Mus musculus]	0.0977237	0.207062
NP_035193.1	1	1.08	astrocytic phosphoprotein PEA-15 isoform 2 [Mus musculus]	0.1	0.210775
NP_001316798.1	1	1.08	astrocytic phosphoprotein PEA-15 isoform 2 [Mus musculus]	0.1	0.210775
NP_001316800.1	1	1.08	astrocytic phosphoprotein PEA-15 isoform 3 [Mus musculus]	0.1	0.210775
NP_081018.1	1	1.08	NADH dehydrogenase [ubiquinone] 1 alpha subcomplex assembly factor 4 [Mus musculus]	0.1	0.210775
NP_082185.2	1	0.96	phospholipid transfer protein C2CD2L isoform 1 [Mus musculus]	0.1	0.210775
NP_001346188.1	1	0.96	phospholipid transfer protein C2CD2L isoform 2 [Mus musculus]	0.1	0.210775
XP_006496765.1	1	1.08	PREDICTED: astrocytic phosphoprotein PEA-15 isoform X1 [Mus musculus]	0.1	0.210775
XP_006515006.1	1	1.08	PREDICTED: retinol dehydrogenase 14 isoform X1 [Mus musculus]	0.1	0.210775
NP_076186.1	1	1.08	retinol dehydrogenase 14 [Mus musculus]	0.1	0.210775
NP_722502.1	0.99	0.95	acyl-CoA synthetase family member 2 mitochondrial precursor [Mus musculus]	0.102329	0.215559
NP_067399.2	0.98	0.92	nectin-1 precursor [Mus musculus]	0.104713	0.21943
NP_075907.2	0.98	0.92	phosphoglycerate mutase 1 [Mus musculus]	0.104713	0.21943
NP_061358.1	0.98	0.92	phosphoglycerate mutase 2 [Mus musculus]	0.104713	0.21943
XP_006527873.1	0.98	1.08	PREDICTED: fragile X mental retardation protein 1 homolog isoform X1 [Mus musculus]	0.104713	0.21943
XP_006527874.1	0.98	1.08	PREDICTED: fragile X mental retardation protein 1 homolog isoform X2 [Mus musculus]	0.104713	0.21943
XP_006527876.1	0.98	1.08	PREDICTED: fragile X mental retardation protein 1 homolog isoform X3 [Mus musculus]	0.104713	0.21943
XP_006527877.1	0.98	1.08	PREDICTED: fragile X mental retardation protein 1 homolog isoform X4 [Mus musculus]	0.104713	0.21943
NP_032057.2	0.98	1.08	synaptic functional regulator FMR1 isoform 1 [Mus musculus]	0.104713	0.21943
NP_001277353.1	0.98	1.08	synaptic functional regulator FMR1 isoform 2 [Mus musculus]	0.104713	0.21943
NP_001343341.1	0.97	0.95	cytosolic 10-formyltetrahydrofolate dehydrogenase [Mus musculus]	0.107152	0.224152
NP_081682.1	0.97	0.95	cytosolic 10-formyltetrahydrofolate dehydrogenase [Mus musculus]	0.107152	0.224152
NP_067259.4	0.97	0.92	GTPase KRas [Mus musculus]	0.107152	0.224152
NP_083909.2	0.96	0.96	CLIP-associating protein 2 isoform a [Mus musculus]	0.109648	0.226364
NP_001075429.1	0.96	0.96	CLIP-associating protein 2 isoform b [Mus musculus]	0.109648	0.226364
NP_001107819.1	0.96	0.96	CLIP-associating protein 2 isoform c [Mus musculus]	0.109648	0.226364
NP_001273529.1	0.96	0.96	CLIP-associating protein 2 isoform e [Mus musculus]	0.109648	0.226364
NP_001074895.2	0.96	0.93	disco-interacting protein 2 homolog C [Mus musculus]	0.109648	0.226364
NP_058027.1	0.96	0.96	disks large homolog 3 isoform 1 [Mus musculus]	0.109648	0.226364
NP_081563.2	0.96	0.95	dnaJ homolog subfamily B member 4 isoform 1 [Mus musculus]	0.109648	0.226364
NP_080202.1	0.96	0.95	dnaJ homolog subfamily B member 4 isoform 1 [Mus musculus]	0.109648	0.226364
NP_001343292.1	0.96	0.95	dnaJ homolog subfamily B member 4 isoform 1 [Mus musculus]	0.109648	0.226364
NP_034153.2	0.96	0.93	enoyl-CoA delta isomerase 1 mitochondrial precursor [Mus musculus]	0.109648	0.226364
XP_017169175.1	0.96	0.96	PREDICTED: CLIP-associating protein 2 isoform X14 [Mus musculus]	0.109648	0.226364
XP_017169176.1	0.96	0.96	PREDICTED: CLIP-associating protein 2 isoform X15 [Mus musculus]	0.109648	0.226364
XP_017169177.1	0.96	0.96	PREDICTED: CLIP-associating protein 2 isoform X18 [Mus musculus]	0.109648	0.226364
XP_006512454.1	0.96	0.96	PREDICTED: CLIP-associating protein 2 isoform X8 [Mus musculus]	0.109648	0.226364
XP_006512455.1	0.96	0.96	PREDICTED: CLIP-associating protein 2 isoform X9 [Mus musculus]	0.109648	0.226364
XP_006516536.1	0.96	0.93	PREDICTED: disco-interacting protein 2 homolog C isoform X1 [Mus musculus]	0.109648	0.226364
XP_006516537.1	0.96	0.93	PREDICTED: disco-interacting protein 2 homolog C isoform X2 [Mus musculus]	0.109648	0.226364
XP_006516538.1	0.96	0.93	PREDICTED: disco-interacting protein 2 homolog C isoform X3 [Mus musculus]	0.109648	0.226364
XP_006501983.1	0.96	0.95	PREDICTED: dnaJ homolog subfamily B member 4 isoform X1 [Mus musculus]	0.109648	0.226364
XP_011242190.1	0.96	0.92	PREDICTED: protein EFR3 homolog B isoform X1 [Mus musculus]	0.109648	0.226364
XP_011242189.1	0.96	0.92	PREDICTED: protein EFR3 homolog B isoform X1 [Mus musculus]	0.109648	0.226364
XP_006515226.1	0.96	0.92	PREDICTED: protein EFR3 homolog B isoform X2 [Mus musculus]	0.109648	0.226364
NP_001075952.1	0.96	0.92	protein EFR3 homolog B [Mus musculus]	0.109648	0.226364
NP_031624.2	0.95	0.93	adenylyl cyclase-associated protein 1 [Mus musculus]	0.112202	0.230584
NP_001287996.1	0.95	0.93	adenylyl cyclase-associated protein 1 [Mus musculus]	0.112202	0.230584
NP_001344965.1	0.95	0.93	adenylyl cyclase-associated protein 1 [Mus musculus]	0.112202	0.230584
NP_001344964.1	0.95	0.93	adenylyl cyclase-associated protein 1 [Mus musculus]	0.112202	0.230584
NP_848743.1	0.95	0.95	atlastin-1 [Mus musculus]	0.112202	0.230584
NP_598694.3	0.95	1.04	dolichyl-diphosphooligosaccharide--protein glycosyltransferase subunit 1 precursor [Mus musculus]	0.112202	0.230584
NP_064674.1	0.95	0.96	leucine-rich glioma-inactivated protein 1 precursor [Mus musculus]	0.112202	0.230584
NP_063932.2	0.95	1.05	succinate--CoA ligase [ADP/GDP-forming] subunit alpha mitochondrial precursor [Mus musculus]	0.112202	0.230584
XP_017176959.1	0.94	1.05	PREDICTED: saccharopine dehydrogenase-like oxidoreductase isoform X1 [Mus musculus]	0.114815	0.235554
NP_848768.1	0.94	1.05	saccharopine dehydrogenase-like oxidoreductase [Mus musculus]	0.114815	0.235554
NP_075770.1	0.94	1.04	succinate dehydrogenase [ubiquinone] flavoprotein subunit mitochondrial precursor [Mus musculus]	0.114815	0.235554
NP_001280584.1	0.93	1.04	ras-related protein Rab-7a [Mus musculus]	0.11749	0.240359
NP_001280581.1	0.93	1.04	ras-related protein Rab-7a [Mus musculus]	0.11749	0.240359
NP_001280582.1	0.93	1.04	ras-related protein Rab-7a [Mus musculus]	0.11749	0.240359
NP_001280583.1	0.93	1.04	ras-related protein Rab-7a [Mus musculus]	0.11749	0.240359
NP_033031.2	0.93	1.04	ras-related protein Rab-7a [Mus musculus]	0.11749	0.240359
NP_033738.1	0.92	0.93	actin alpha cardiac muscle 1 [Mus musculus]	0.120226	0.24389
NP_033736.1	0.92	0.93	actin alpha skeletal muscle [Mus musculus]	0.120226	0.24389
NP_001258970.1	0.92	0.93	actin alpha skeletal muscle [Mus musculus]	0.120226	0.24389
NP_031418.1	0.92	0.93	actin aortic smooth muscle [Mus musculus]	0.120226	0.24389
NP_033740.2	0.92	0.93	actin gamma-enteric smooth muscle [Mus musculus]	0.120226	0.24389
NP_033786.1	0.92	0.96	aldehyde dehydrogenase mitochondrial isoform 1 precursor [Mus musculus]	0.120226	0.24389
NP_034829.1	0.92	0.95	L-lactate dehydrogenase A chain isoform 1 [Mus musculus]	0.120226	0.24389
NP_001129541.2	0.92	0.95	L-lactate dehydrogenase A chain isoform 2 [Mus musculus]	0.120226	0.24389
NP_115769.1	0.92	0.97	microtubule-associated protein 1A isoform 1 [Mus musculus]	0.120226	0.24389
NP_001166977.1	0.92	0.97	microtubule-associated protein 1A isoform 2 [Mus musculus]	0.120226	0.24389
NP_001163812.1	0.92	0.93	myeloid leukemia factor 2 [Mus musculus]	0.120226	0.24389
NP_663360.1	0.92	0.93	myeloid leukemia factor 2 [Mus musculus]	0.120226	0.24389
XP_006498935.1	0.92	0.97	PREDICTED: microtubule-associated protein 1A isoform X1 [Mus musculus]	0.120226	0.24389
XP_017174717.1	0.92	1.08	PREDICTED: ribosome-recycling factor mitochondrial isoform X1 [Mus musculus]	0.120226	0.24389
NP_080698.1	0.92	1.08	ribosome-recycling factor mitochondrial precursor [Mus musculus]	0.120226	0.24389
NP_031419.1	0.91	0.97	actin cytoplasmic 1 [Mus musculus]	0.123027	0.24818
NP_033739.1	0.91	0.97	actin cytoplasmic 2 isoform 1 [Mus musculus]	0.123027	0.24818
NP_080468.1	0.91	0.93	calcium-binding and coiled-coil domain-containing protein 1 [Mus musculus]	0.123027	0.24818
NP_291067.1	0.91	0.93	protocadherin gamma-A6 precursor [Mus musculus]	0.123027	0.24818
NP_001158055.1	0.91	0.95	putative tyrosine-protein phosphatase auxilin isoform a [Mus musculus]	0.123027	0.24818
NP_001158056.1	0.91	0.95	putative tyrosine-protein phosphatase auxilin isoform b [Mus musculus]	0.123027	0.24818
NP_001158057.1	0.91	0.95	putative tyrosine-protein phosphatase auxilin isoform c [Mus musculus]	0.123027	0.24818
NP_940804.1	0.91	0.95	putative tyrosine-protein phosphatase auxilin isoform c [Mus musculus]	0.123027	0.24818
NP_001342109.1	0.91	0.95	putative tyrosine-protein phosphatase auxilin isoform c [Mus musculus]	0.123027	0.24818
NP_001342108.1	0.91	0.95	putative tyrosine-protein phosphatase auxilin isoform d [Mus musculus]	0.123027	0.24818
NP_080971.2	0.9	1.04	electron transfer flavoprotein subunit beta [Mus musculus]	0.125893	0.251438
NP_035761.1	0.9	1.04	endoplasmin precursor [Mus musculus]	0.125893	0.251438
XP_017168363.1	0.9	0.95	PREDICTED: protein unc-13 homolog A isoform X1 [Mus musculus]	0.125893	0.251438
XP_017168371.1	0.9	0.95	PREDICTED: protein unc-13 homolog A isoform X10 [Mus musculus]	0.125893	0.251438
XP_017168372.1	0.9	0.95	PREDICTED: protein unc-13 homolog A isoform X11 [Mus musculus]	0.125893	0.251438
XP_017168364.1	0.9	0.95	PREDICTED: protein unc-13 homolog A isoform X2 [Mus musculus]	0.125893	0.251438
XP_006509755.1	0.9	0.95	PREDICTED: protein unc-13 homolog A isoform X3 [Mus musculus]	0.125893	0.251438
XP_006509756.1	0.9	0.95	PREDICTED: protein unc-13 homolog A isoform X4 [Mus musculus]	0.125893	0.251438
XP_017168366.1	0.9	0.95	PREDICTED: protein unc-13 homolog A isoform X5 [Mus musculus]	0.125893	0.251438
XP_017168367.1	0.9	0.95	PREDICTED: protein unc-13 homolog A isoform X6 [Mus musculus]	0.125893	0.251438
XP_017168368.1	0.9	0.95	PREDICTED: protein unc-13 homolog A isoform X7 [Mus musculus]	0.125893	0.251438
XP_017168369.1	0.9	0.95	PREDICTED: protein unc-13 homolog A isoform X8 [Mus musculus]	0.125893	0.251438
XP_017168370.1	0.9	0.95	PREDICTED: protein unc-13 homolog A isoform X9 [Mus musculus]	0.125893	0.251438
NP_001025044.2	0.9	0.95	protein unc-13 homolog A [Mus musculus]	0.125893	0.251438
NP_033851.1	0.9	0.96	sodium/potassium-transporting ATPase subunit beta-1 [Mus musculus]	0.125893	0.251438
NP_035840.3	0.9	0.93	tryptophan--tRNA ligase cytoplasmic isoform 1 [Mus musculus]	0.125893	0.251438
NP_001157786.1	0.9	0.93	tryptophan--tRNA ligase cytoplasmic isoform 2 [Mus musculus]	0.125893	0.251438
NP_001157960.1	0.9	0.93	tryptophan--tRNA ligase cytoplasmic isoform 2 [Mus musculus]	0.125893	0.251438
NP_001170842.1	0.89	0.96	drebrin isoform 1 [Mus musculus]	0.128825	0.256869
NP_032157.2	0.89	1.08	glutamine synthetase [Mus musculus]	0.128825	0.256869
XP_006517368.1	0.89	0.96	PREDICTED: drebrin isoform X1 [Mus musculus]	0.128825	0.256869
NP_001074599.2	0.88	1.03	2-oxoglutarate dehydrogenase-like mitochondrial [Mus musculus]	0.131826	0.259563
NP_001152979.1	0.88	0.93	glutamate receptor-interacting protein 2 [Mus musculus]	0.131826	0.259563
NP_659507.3	0.88	0.93	huntingtin-interacting protein 1-related protein [Mus musculus]	0.131826	0.259563
NP_085098.1	0.88	1.04	neurobeachin [Mus musculus]	0.131826	0.259563
XP_006506165.2	0.88	0.93	PREDICTED: glutamate receptor-interacting protein 2 isoform X1 [Mus musculus]	0.131826	0.259563
XP_006506166.1	0.88	0.93	PREDICTED: glutamate receptor-interacting protein 2 isoform X2 [Mus musculus]	0.131826	0.259563
XP_006506167.1	0.88	0.93	PREDICTED: glutamate receptor-interacting protein 2 isoform X3 [Mus musculus]	0.131826	0.259563
XP_006506168.2	0.88	0.93	PREDICTED: glutamate receptor-interacting protein 2 isoform X4 [Mus musculus]	0.131826	0.259563
XP_011239653.1	0.88	0.93	PREDICTED: glutamate receptor-interacting protein 2 isoform X6 [Mus musculus]	0.131826	0.259563
XP_006530436.1	0.88	0.93	PREDICTED: huntingtin-interacting protein 1-related protein isoform X3 [Mus musculus]	0.131826	0.259563
XP_006501582.1	0.88	1.04	PREDICTED: neurobeachin isoform X1 [Mus musculus]	0.131826	0.259563
XP_006501590.1	0.88	1.04	PREDICTED: neurobeachin isoform X12 [Mus musculus]	0.131826	0.259563
XP_006501583.1	0.88	1.04	PREDICTED: neurobeachin isoform X2 [Mus musculus]	0.131826	0.259563
XP_006501584.1	0.88	1.04	PREDICTED: neurobeachin isoform X3 [Mus musculus]	0.131826	0.259563
XP_006501585.1	0.88	1.04	PREDICTED: neurobeachin isoform X4 [Mus musculus]	0.131826	0.259563
XP_017175075.1	0.88	1.04	PREDICTED: neurobeachin isoform X5 [Mus musculus]	0.131826	0.259563
XP_006501586.1	0.88	1.04	PREDICTED: neurobeachin isoform X6 [Mus musculus]	0.131826	0.259563
XP_017175076.1	0.88	1.04	PREDICTED: neurobeachin isoform X7 [Mus musculus]	0.131826	0.259563
XP_017175077.1	0.88	1.04	PREDICTED: neurobeachin isoform X8 [Mus musculus]	0.131826	0.259563
XP_011238429.1	0.88	1.04	PREDICTED: neurobeachin isoform X9 [Mus musculus]	0.131826	0.259563
NP_031829.2	0.88	1.05	src substrate cortactin isoform 1 [Mus musculus]	0.131826	0.259563
NP_001239501.1	0.88	1.05	src substrate cortactin isoform 2 [Mus musculus]	0.131826	0.259563
NP_001344045.1	0.88	1.05	src substrate cortactin isoform 3 [Mus musculus]	0.131826	0.259563
NP_766366.2	0.87	0.96	amine oxidase [flavin-containing] B [Mus musculus]	0.134896	0.26532
NP_082615.1	0.87	0.93	thioredoxin-related transmembrane protein 1 precursor [Mus musculus]	0.134896	0.26532
NP_001025185.1	0.86	1.07	malonyl-CoA-acyl carrier protein transacylase mitochondrial [Mus musculus]	0.138038	0.270618
NP_031815.2	0.86	0.93	neurocan core protein precursor [Mus musculus]	0.138038	0.270618
XP_006520878.1	0.86	1.07	PREDICTED: malonyl-CoA-acyl carrier protein transacylase mitochondrial isoform X2 [Mus musculus]	0.138038	0.270618
XP_017168650.1	0.86	0.93	PREDICTED: microtubule-associated protein 4 isoform X1 [Mus musculus]	0.138038	0.270618
XP_017168651.1	0.86	0.93	PREDICTED: microtubule-associated protein 4 isoform X2 [Mus musculus]	0.138038	0.270618
XP_017168652.1	0.86	0.93	PREDICTED: microtubule-associated protein 4 isoform X3 [Mus musculus]	0.138038	0.270618
NP_001078909.1	0.85	0.93	guanine nucleotide exchange protein SMCR8 isoform 1 [Mus musculus]	0.141254	0.276174
NP_780700.1	0.85	0.93	guanine nucleotide exchange protein SMCR8 isoform 2 [Mus musculus]	0.141254	0.276174
XP_006500029.1	0.85	0.93	PREDICTED: sulfide:quinone oxidoreductase mitochondrial isoform X1 [Mus musculus]	0.141254	0.276174
NP_001155975.1	0.85	0.93	sulfide:quinone oxidoreductase mitochondrial [Mus musculus]	0.141254	0.276174
NP_067482.4	0.85	0.93	sulfide:quinone oxidoreductase mitochondrial [Mus musculus]	0.141254	0.276174
NP_035086.2	0.84	1.03	2-oxoglutarate dehydrogenase mitochondrial isoform 3 precursor [Mus musculus]	0.144544	0.281088
NP_071306.2	0.84	0.93	glia maturation factor beta [Mus musculus]	0.144544	0.281088
NP_034441.1	0.84	0.97	guanine nucleotide-binding protein G(z) subunit alpha [Mus musculus]	0.144544	0.281088
NP_001345777.1	0.84	0.97	guanine nucleotide-binding protein G(z) subunit alpha [Mus musculus]	0.144544	0.281088
NP_001297563.1	0.84	1.03	microtubule-associated protein 2 isoform 3 [Mus musculus]	0.144544	0.281088
XP_006513298.1	0.84	0.97	PREDICTED: guanine nucleotide-binding protein G(z) subunit alpha isoform X1 [Mus musculus]	0.144544	0.281088
XP_006513299.1	0.84	0.97	PREDICTED: guanine nucleotide-binding protein G(z) subunit alpha isoform X1 [Mus musculus]	0.144544	0.281088
XP_006495820.1	0.84	1.03	PREDICTED: microtubule-associated protein 2 isoform X10 [Mus musculus]	0.144544	0.281088
XP_006495817.1	0.84	1.03	PREDICTED: microtubule-associated protein 2 isoform X6 [Mus musculus]	0.144544	0.281088
XP_017174655.1	0.84	1.03	PREDICTED: microtubule-associated protein 2 isoform X7 [Mus musculus]	0.144544	0.281088
NP_775619.2	0.83	1.07	deubiquitinating protein VCIP135 [Mus musculus]	0.147911	0.285792
NP_796302.2	0.83	0.93	metabotropic glutamate receptor 7 isoform 1 precursor [Mus musculus]	0.147911	0.285792
NP_001333569.1	0.83	0.93	metabotropic glutamate receptor 7 isoform 2 precursor [Mus musculus]	0.147911	0.285792
XP_017176787.1	0.83	0.93	PREDICTED: metabotropic glutamate receptor 7 isoform X1 [Mus musculus]	0.147911	0.285792
XP_006505359.1	0.83	0.93	PREDICTED: metabotropic glutamate receptor 7 isoform X1 [Mus musculus]	0.147911	0.285792
XP_006505362.1	0.83	0.93	PREDICTED: metabotropic glutamate receptor 7 isoform X2 [Mus musculus]	0.147911	0.285792
XP_006505361.1	0.83	0.93	PREDICTED: metabotropic glutamate receptor 7 isoform X2 [Mus musculus]	0.147911	0.285792
XP_006505363.1	0.83	0.93	PREDICTED: metabotropic glutamate receptor 7 isoform X3 [Mus musculus]	0.147911	0.285792
XP_006505364.1	0.83	0.93	PREDICTED: metabotropic glutamate receptor 7 isoform X4 [Mus musculus]	0.147911	0.285792
XP_006505365.1	0.83	0.93	PREDICTED: metabotropic glutamate receptor 7 isoform X5 [Mus musculus]	0.147911	0.285792
XP_006511697.1	0.83	0.97	PREDICTED: protein bassoon isoform X1 [Mus musculus]	0.147911	0.285792
NP_766368.2	0.83	0.96	sodium/hydrogen exchanger 6 isoform 1 [Mus musculus]	0.147911	0.285792
NP_079843.1	0.82	1.04	cytochrome c1 heme protein mitochondrial [Mus musculus]	0.151356	0.287839
NP_084501.1	0.82	0.97	dihydrolipoyllysine-residue succinyltransferase component of 2-oxoglutarate dehydrogenase complex mitochondrial [Mus musculus]	0.151356	0.287839
NP_035937.2	0.82	1.03	disks large homolog 2 isoform 1 [Mus musculus]	0.151356	0.287839
NP_034715.3	0.82	0.97	inositol 1 4 5-trisphosphate receptor type 1 [Mus musculus]	0.151356	0.287839
XP_006516455.1	0.82	0.97	PREDICTED: dihydrolipoyllysine-residue succinyltransferase component of 2-oxoglutarate dehydrogenase complex mitochondrial isoform X1 [Mus musculus]	0.151356	0.287839
XP_017177716.1	0.82	1.03	PREDICTED: disks large homolog 2 isoform X16 [Mus musculus]	0.151356	0.287839
XP_011240088.1	0.82	1.03	PREDICTED: disks large homolog 2 isoform X21 [Mus musculus]	0.151356	0.287839
XP_006507835.1	0.82	1.03	PREDICTED: disks large homolog 2 isoform X5 [Mus musculus]	0.151356	0.287839
XP_006507836.1	0.82	1.03	PREDICTED: disks large homolog 2 isoform X6 [Mus musculus]	0.151356	0.287839
XP_006507840.1	0.82	1.03	PREDICTED: disks large homolog 2 isoform X8 [Mus musculus]	0.151356	0.287839
XP_006505686.1	0.82	0.97	PREDICTED: inositol 1 4 5-trisphosphate receptor type 1 isoform X1 [Mus musculus]	0.151356	0.287839
XP_006505694.1	0.82	0.97	PREDICTED: inositol 1 4 5-trisphosphate receptor type 1 isoform X10 [Mus musculus]	0.151356	0.287839
XP_006505695.1	0.82	0.97	PREDICTED: inositol 1 4 5-trisphosphate receptor type 1 isoform X11 [Mus musculus]	0.151356	0.287839
XP_006505696.1	0.82	0.97	PREDICTED: inositol 1 4 5-trisphosphate receptor type 1 isoform X12 [Mus musculus]	0.151356	0.287839
XP_017176897.1	0.82	0.97	PREDICTED: inositol 1 4 5-trisphosphate receptor type 1 isoform X13 [Mus musculus]	0.151356	0.287839
XP_017176898.1	0.82	0.97	PREDICTED: inositol 1 4 5-trisphosphate receptor type 1 isoform X14 [Mus musculus]	0.151356	0.287839
XP_017176899.1	0.82	0.97	PREDICTED: inositol 1 4 5-trisphosphate receptor type 1 isoform X15 [Mus musculus]	0.151356	0.287839
XP_006505699.1	0.82	0.97	PREDICTED: inositol 1 4 5-trisphosphate receptor type 1 isoform X16 [Mus musculus]	0.151356	0.287839
XP_006505700.1	0.82	0.97	PREDICTED: inositol 1 4 5-trisphosphate receptor type 1 isoform X17 [Mus musculus]	0.151356	0.287839
XP_017176896.1	0.82	0.97	PREDICTED: inositol 1 4 5-trisphosphate receptor type 1 isoform X2 [Mus musculus]	0.151356	0.287839
XP_006505687.1	0.82	0.97	PREDICTED: inositol 1 4 5-trisphosphate receptor type 1 isoform X3 [Mus musculus]	0.151356	0.287839
XP_006505688.1	0.82	0.97	PREDICTED: inositol 1 4 5-trisphosphate receptor type 1 isoform X4 [Mus musculus]	0.151356	0.287839
XP_006505689.1	0.82	0.97	PREDICTED: inositol 1 4 5-trisphosphate receptor type 1 isoform X5 [Mus musculus]	0.151356	0.287839
XP_006505690.1	0.82	0.97	PREDICTED: inositol 1 4 5-trisphosphate receptor type 1 isoform X6 [Mus musculus]	0.151356	0.287839
XP_006505691.1	0.82	0.97	PREDICTED: inositol 1 4 5-trisphosphate receptor type 1 isoform X7 [Mus musculus]	0.151356	0.287839
XP_006505692.1	0.82	0.97	PREDICTED: inositol 1 4 5-trisphosphate receptor type 1 isoform X8 [Mus musculus]	0.151356	0.287839
XP_006505693.1	0.82	0.97	PREDICTED: inositol 1 4 5-trisphosphate receptor type 1 isoform X9 [Mus musculus]	0.151356	0.287839
NP_080662.1	0.82	0.93	sorting nexin-2 isoform 1 [Mus musculus]	0.151356	0.287839
NP_001344392.1	0.82	0.93	sorting nexin-2 isoform 2 [Mus musculus]	0.151356	0.287839
NP_031478.1	0.82	1.07	thioredoxin-dependent peroxide reductase mitochondrial precursor [Mus musculus]	0.151356	0.287839
NP_080310.1	0.81	1.07	armadillo repeat-containing protein 10 isoform 1 [Mus musculus]	0.154882	0.29408
NP_001350351.1	0.81	1.07	armadillo repeat-containing protein 10 isoform 2 [Mus musculus]	0.154882	0.29408
NP_001349817.1	0.81	0.94	endophilin-B2 isoform 5 [Mus musculus]	0.154882	0.29408
NP_598518.1	0.8	1.07	CDP-diacylglycerol--glycerol-3-phosphate 3-phosphatidyltransferase mitochondrial [Mus musculus]	0.158489	0.296114
NP_001303296.1	0.8	0.94	dual specificity mitogen-activated protein kinase kinase 4 isoform a [Mus musculus]	0.158489	0.296114
NP_033183.1	0.8	0.94	dual specificity mitogen-activated protein kinase kinase 4 isoform b [Mus musculus]	0.158489	0.296114
NP_001303297.1	0.8	0.94	dual specificity mitogen-activated protein kinase kinase 4 isoform c [Mus musculus]	0.158489	0.296114
NP_001303298.1	0.8	0.94	dual specificity mitogen-activated protein kinase kinase 4 isoform c [Mus musculus]	0.158489	0.296114
NP_001349669.1	0.8	0.94	dual specificity mitogen-activated protein kinase kinase 4 isoform d [Mus musculus]	0.158489	0.296114
NP_001349668.1	0.8	0.94	dual specificity mitogen-activated protein kinase kinase 4 isoform d [Mus musculus]	0.158489	0.296114
NP_032188.3	0.8	0.96	phospholipid hydroperoxide glutathione peroxidase mitochondrial isoform A precursor [Mus musculus]	0.158489	0.296114
NP_001032830.2	0.8	0.96	phospholipid hydroperoxide glutathione peroxidase isoform B [Mus musculus]	0.158489	0.296114
XP_011247335.1	0.8	0.94	PREDICTED: dual specificity mitogen-activated protein kinase kinase 4 isoform X1 [Mus musculus]	0.158489	0.296114
XP_006527566.1	0.8	0.94	PREDICTED: transmembrane protein 132A isoform X1 [Mus musculus]	0.158489	0.296114
XP_011246645.1	0.8	0.94	PREDICTED: transportin-2 isoform X1 [Mus musculus]	0.158489	0.296114
XP_011246644.1	0.8	0.94	PREDICTED: transportin-2 isoform X2 [Mus musculus]	0.158489	0.296114
XP_011246648.1	0.8	0.94	PREDICTED: transportin-2 isoform X3 [Mus musculus]	0.158489	0.296114
XP_017168139.1	0.8	0.94	PREDICTED: transportin-2 isoform X4 [Mus musculus]	0.158489	0.296114
XP_017168138.1	0.8	0.94	PREDICTED: transportin-2 isoform X4 [Mus musculus]	0.158489	0.296114
XP_011237317.1	0.8	0.94	PREDICTED: voltage-dependent L-type calcium channel subunit beta-4 isoform X1 [Mus musculus]	0.158489	0.296114
XP_017170652.1	0.8	0.94	PREDICTED: voltage-dependent L-type calcium channel subunit beta-4 isoform X1 [Mus musculus]	0.158489	0.296114
XP_006497704.1	0.8	0.94	PREDICTED: voltage-dependent L-type calcium channel subunit beta-4 isoform X1 [Mus musculus]	0.158489	0.296114
NP_598565.2	0.8	0.94	transmembrane protein 132A precursor [Mus musculus]	0.158489	0.296114
NP_001116315.1	0.8	0.94	transportin-2 isoform 1 [Mus musculus]	0.158489	0.296114
NP_001350960.1	0.8	0.94	transportin-2 isoform 1 [Mus musculus]	0.158489	0.296114
NP_663365.3	0.8	0.94	transportin-2 isoform 1 [Mus musculus]	0.158489	0.296114
NP_001350963.1	0.8	0.94	transportin-2 isoform 2 [Mus musculus]	0.158489	0.296114
NP_001350962.1	0.8	0.94	transportin-2 isoform 2 [Mus musculus]	0.158489	0.296114
NP_001350961.1	0.8	0.94	transportin-2 isoform 2 [Mus musculus]	0.158489	0.296114
NP_001032176.1	0.8	0.94	voltage-dependent L-type calcium channel subunit beta-4 isoform a [Mus musculus]	0.158489	0.296114
NP_666235.1	0.8	0.94	voltage-dependent L-type calcium channel subunit beta-4 isoform b [Mus musculus]	0.158489	0.296114
NP_001272355.1	0.8	0.94	voltage-dependent L-type calcium channel subunit beta-4 isoform c [Mus musculus]	0.158489	0.296114
NP_001272356.1	0.8	0.94	voltage-dependent L-type calcium channel subunit beta-4 isoform d [Mus musculus]	0.158489	0.296114
NP_038505.2	0.8	0.97	V-type proton ATPase subunit d 1 [Mus musculus]	0.158489	0.296114
NP_001264148.1	0.79	1.07	adapter molecule crk isoform 1 [Mus musculus]	0.162181	0.298846
NP_598417.2	0.79	1.07	adapter molecule crk isoform 2 [Mus musculus]	0.162181	0.298846
NP_001264150.1	0.79	1.07	adapter molecule crk isoform 3 [Mus musculus]	0.162181	0.298846
NP_033927.2	0.79	0.94	F-actin-capping protein subunit alpha-1 isoform 1 [Mus musculus]	0.162181	0.298846
NP_031630.1	0.79	0.94	F-actin-capping protein subunit alpha-2 [Mus musculus]	0.162181	0.298846
XP_006532187.1	0.79	1.07	PREDICTED: adapter molecule crk isoform X1 [Mus musculus]	0.162181	0.298846
XP_006532188.1	0.79	1.07	PREDICTED: adapter molecule crk isoform X2 [Mus musculus]	0.162181	0.298846
XP_006500487.1	0.79	0.94	PREDICTED: protein kinase C and casein kinase II substrate protein 3 isoform X1 [Mus musculus]	0.162181	0.298846
XP_006500490.1	0.79	0.94	PREDICTED: protein kinase C and casein kinase II substrate protein 3 isoform X1 [Mus musculus]	0.162181	0.298846
XP_006500488.1	0.79	0.94	PREDICTED: protein kinase C and casein kinase II substrate protein 3 isoform X1 [Mus musculus]	0.162181	0.298846
XP_006500491.1	0.79	0.94	PREDICTED: protein kinase C and casein kinase II substrate protein 3 isoform X1 [Mus musculus]	0.162181	0.298846
XP_006540841.1	0.79	0.96	PREDICTED: tight junction protein ZO-1 isoform X1 [Mus musculus]	0.162181	0.298846
XP_006540849.1	0.79	0.96	PREDICTED: tight junction protein ZO-1 isoform X10 [Mus musculus]	0.162181	0.298846
XP_006540842.1	0.79	0.96	PREDICTED: tight junction protein ZO-1 isoform X2 [Mus musculus]	0.162181	0.298846
XP_006540843.1	0.79	0.96	PREDICTED: tight junction protein ZO-1 isoform X3 [Mus musculus]	0.162181	0.298846
XP_006540844.1	0.79	0.96	PREDICTED: tight junction protein ZO-1 isoform X4 [Mus musculus]	0.162181	0.298846
XP_011249145.1	0.79	0.96	PREDICTED: tight junction protein ZO-1 isoform X5 [Mus musculus]	0.162181	0.298846
XP_006540845.1	0.79	0.96	PREDICTED: tight junction protein ZO-1 isoform X6 [Mus musculus]	0.162181	0.298846
XP_006540846.1	0.79	0.96	PREDICTED: tight junction protein ZO-1 isoform X7 [Mus musculus]	0.162181	0.298846
XP_006540847.1	0.79	0.96	PREDICTED: tight junction protein ZO-1 isoform X8 [Mus musculus]	0.162181	0.298846
XP_006540848.1	0.79	0.96	PREDICTED: tight junction protein ZO-1 isoform X9 [Mus musculus]	0.162181	0.298846
NP_112019.2	0.79	0.94	protein kinase C and casein kinase II substrate protein 3 [Mus musculus]	0.162181	0.298846
NP_083009.1	0.79	0.94	protein kinase C and casein kinase II substrate protein 3 [Mus musculus]	0.162181	0.298846
NP_001276606.1	0.79	0.94	protein kinase C and casein kinase II substrate protein 3 [Mus musculus]	0.162181	0.298846
NP_001276607.1	0.79	0.94	protein kinase C and casein kinase II substrate protein 3 [Mus musculus]	0.162181	0.298846
NP_033412.2	0.79	0.96	tight junction protein ZO-1 isoform 1 [Mus musculus]	0.162181	0.298846
NP_001157046.1	0.79	0.96	tight junction protein ZO-1 isoform 2 [Mus musculus]	0.162181	0.298846
NP_001008423.2	0.78	0.94	coiled-coil domain-containing protein 177 [Mus musculus]	0.165959	0.305185
NP_077198.1	0.78	0.96	dihydropteridine reductase [Mus musculus]	0.165959	0.305185
NP_035164.1	0.78	0.96	peroxiredoxin-1 [Mus musculus]	0.165959	0.305185
NP_062671.1	0.78	0.94	potassium voltage-gated channel subfamily D member 2 precursor [Mus musculus]	0.165959	0.305185
NP_001158151.1	0.77	1.07	anoctamin-8 [Mus musculus]	0.169824	0.306531
NP_663589.3	0.77	1.03	dihydrolipoyllysine-residue acetyltransferase component of pyruvate dehydrogenase complex mitochondrial [Mus musculus]	0.169824	0.306531
NP_001158143.1	0.77	0.96	dnaJ homolog subfamily A member 1 [Mus musculus]	0.169824	0.306531
NP_001158144.1	0.77	0.96	dnaJ homolog subfamily A member 1 [Mus musculus]	0.169824	0.306531
NP_032324.1	0.77	0.96	dnaJ homolog subfamily A member 1 [Mus musculus]	0.169824	0.306531
NP_062755.1	0.77	1.07	peroxisomal membrane protein PEX14 [Mus musculus]	0.169824	0.306531
NP_067458.2	0.77	0.94	PEX5-related protein isoform 1 [Mus musculus]	0.169824	0.306531
NP_001156988.1	0.77	0.94	PEX5-related protein isoform 2 [Mus musculus]	0.169824	0.306531
NP_001276434.1	0.77	0.94	PEX5-related protein isoform 4 [Mus musculus]	0.169824	0.306531
NP_001297389.1	0.77	0.94	PEX5-related protein isoform 5 [Mus musculus]	0.169824	0.306531
NP_859009.2	0.77	0.96	phospholipid phosphatase-related protein type 3 isoform 1 [Mus musculus]	0.169824	0.306531
XP_017168360.1	0.77	1.07	PREDICTED: anoctamin-8 isoform X1 [Mus musculus]	0.169824	0.306531
XP_017168361.1	0.77	1.07	PREDICTED: anoctamin-8 isoform X2 [Mus musculus]	0.169824	0.306531
XP_017168362.1	0.77	1.07	PREDICTED: anoctamin-8 isoform X3 [Mus musculus]	0.169824	0.306531
XP_006509749.1	0.77	1.07	PREDICTED: anoctamin-8 isoform X4 [Mus musculus]	0.169824	0.306531
XP_006509751.1	0.77	1.07	PREDICTED: anoctamin-8 isoform X5 [Mus musculus]	0.169824	0.306531
XP_006509753.1	0.77	1.07	PREDICTED: anoctamin-8 isoform X6 [Mus musculus]	0.169824	0.306531
XP_011247991.1	0.77	0.94	PREDICTED: PEX5-related protein isoform X1 [Mus musculus]	0.169824	0.306531
XP_011247990.1	0.77	0.94	PREDICTED: PEX5-related protein isoform X1 [Mus musculus]	0.169824	0.306531
XP_011248000.1	0.77	0.94	PREDICTED: PEX5-related protein isoform X10 [Mus musculus]	0.169824	0.306531
XP_011248001.1	0.77	0.94	PREDICTED: PEX5-related protein isoform X11 [Mus musculus]	0.169824	0.306531
XP_011248002.1	0.77	0.94	PREDICTED: PEX5-related protein isoform X12 [Mus musculus]	0.169824	0.306531
XP_006535569.1	0.77	0.94	PREDICTED: PEX5-related protein isoform X13 [Mus musculus]	0.169824	0.306531
XP_006535570.1	0.77	0.94	PREDICTED: PEX5-related protein isoform X14 [Mus musculus]	0.169824	0.306531
XP_011248003.1	0.77	0.94	PREDICTED: PEX5-related protein isoform X15 [Mus musculus]	0.169824	0.306531
XP_011248004.1	0.77	0.94	PREDICTED: PEX5-related protein isoform X16 [Mus musculus]	0.169824	0.306531
XP_011248005.1	0.77	0.94	PREDICTED: PEX5-related protein isoform X17 [Mus musculus]	0.169824	0.306531
XP_006535571.1	0.77	0.94	PREDICTED: PEX5-related protein isoform X18 [Mus musculus]	0.169824	0.306531
XP_011247992.1	0.77	0.94	PREDICTED: PEX5-related protein isoform X2 [Mus musculus]	0.169824	0.306531
XP_011247993.1	0.77	0.94	PREDICTED: PEX5-related protein isoform X3 [Mus musculus]	0.169824	0.306531
[truncated: 1,621 more rows]
