# Supplementary material for: Differential methylation of enhancer at IGF2 is associated with abnormal dopamine synthesis in major psychosis
Source: Nat Commun. 2019 May 3;10:2046. doi: 10.1038/s41467-019-09786-7 (PMC6499808; doi:10.1038/s41467-019-09786-7)
Supplement: Supplementary file 19 — Supplementary Data 17 [file 41467_2019_9786_MOESM19_ESM.xlsx]

## Sheet: Data S17
Supplementary Data 17. Disease pathways altered in synaptosomes of Igf2enh-/- relative to wild-type mice
Enrichment analysis report
Enrichment by Diseases (by Biomarkers)					data_p0.001_protein_genelist
#	Diseases	Total	pValue	Min FDR	p-value	FDR	In Data	Network Objects from
								Active Data
1	Psychiatry and Psychology	400	2.44e-05	0.0158	2.44e-05	0.0158	70	PLP1, NDUFA10, GSTP1, Clathrin heavy chain, COX Vb, Tubulin beta 3, mGluR5, UQCRFS1, GLSK, ZnT-1, COX VIc, COX IV-1, PDE1B, SORBS1, CRMP2, NDUFA7, PDE10A, NUDEL, NDUFS7, Endophilin A1, NDUFS6, Connexin 43, NEFH, CNP1, Septin 7, 14-3-3 theta, Citron, Synapsin II, KCRB, Tubulin beta 2B, Myelin basic protein, G-protein alpha-olf, NDUFA2, SCOT, NEFM, Alpha-synuclein, HEM2, AATC, PKM2, DAL1, H-cadheri…
2	Mental Disorders	398	4.42e-05	0.0158	4.42e-05	0.0158	69	PLP1, NDUFA10, GSTP1, Clathrin heavy chain, COX Vb, Tubulin beta 3, mGluR5, UQCRFS1, GLSK, ZnT-1, COX VIc, COX IV-1, PDE1B, SORBS1, CRMP2, NDUFA7, PDE10A, NUDEL, NDUFS7, Endophilin A1, NDUFS6, Connexin 43, NEFH, CNP1, Septin 7, 14-3-3 theta, Citron, Synapsin II, KCRB, Tubulin beta 2B, Myelin basic protein, G-protein alpha-olf, NDUFA2, SCOT, NEFM, Alpha-synuclein, HEM2, PKM2, DAL1, H-cadherin, GPD…
3	Basal Ganglia Diseases	161	0.000105	0.0176	0.000105	0.0176	35	NDUFA10, GSTP1, Clathrin heavy chain, COX Vb, UQCRFS1, COX VIc, COX IV-1, NDUFA7, PDE10A, NDUFS7, NDUFS6, NEFH, KCRB, NDUFA2, SCOT, NEFM, Alpha-synuclein, PKM2, NDUFV1, NDUFB9, NDUFV2, ENO2, NDUFB11, HBB, COX II, 14-3-3 zeta/delta, UQCRC2, Calcineurin A (alpha), NEFL, NDUFA4, CaMK II alpha, Rab-3A, DDAH1, Pacsin 1, Alpha-actinin 2
4	Huntington Disease	124	0.000122	0.0176	0.000122	0.0176	29	NDUFA10, Clathrin heavy chain, COX Vb, UQCRFS1, COX VIc, COX IV-1, NDUFA7, PDE10A, NDUFS7, NDUFS6, KCRB, NDUFA2, SCOT, NDUFV1, NDUFB9, NDUFV2, NDUFB11, HBB, COX II, 14-3-3 zeta/delta, UQCRC2, Calcineurin A (alpha), NEFL, NDUFA4, CaMK II alpha, Rab-3A, DDAH1, Pacsin 1, Alpha-actinin 2
5	Cognition Disorders	125	0.000143	0.0176	0.000143	0.0176	29	NDUFA10, Clathrin heavy chain, COX Vb, UQCRFS1, COX VIc, COX IV-1, NDUFA7, PDE10A, NDUFS7, NDUFS6, KCRB, NDUFA2, SCOT, NDUFV1, NDUFB9, NDUFV2, NDUFB11, HBB, COX II, 14-3-3 zeta/delta, UQCRC2, Calcineurin A (alpha), NEFL, NDUFA4, CaMK II alpha, Rab-3A, DDAH1, Pacsin 1, Alpha-actinin 2
6	Movement Disorders	170	0.000147	0.0176	0.000147	0.0176	36	NDUFA10, GSTP1, Clathrin heavy chain, COX Vb, UQCRFS1, COX VIc, COX IV-1, NDUFA7, PDE10A, NDUFS7, NDUFS6, NEFH, KCRB, NDUFA2, SCOT, NEFM, Alpha-synuclein, HEM2, PKM2, NDUFV1, NDUFB9, NDUFV2, ENO2, NDUFB11, HBB, COX II, 14-3-3 zeta/delta, UQCRC2, Calcineurin A (alpha), NEFL, NDUFA4, CaMK II alpha, Rab-3A, DDAH1, Pacsin 1, Alpha-actinin 2
7	Chorea	127	0.000194	0.0198	0.000194	0.0198	29	NDUFA10, Clathrin heavy chain, COX Vb, UQCRFS1, COX VIc, COX IV-1, NDUFA7, PDE10A, NDUFS7, NDUFS6, KCRB, NDUFA2, SCOT, NDUFV1, NDUFB9, NDUFV2, NDUFB11, HBB, COX II, 14-3-3 zeta/delta, UQCRC2, Calcineurin A (alpha), NEFL, NDUFA4, CaMK II alpha, Rab-3A, DDAH1, Pacsin 1, Alpha-actinin 2
8	Dyskinesias	149	0.000295	0.0264	0.000295	0.0264	32	NDUFA10, GSTP1, Clathrin heavy chain, COX Vb, UQCRFS1, COX VIc, COX IV-1, Tubulin beta 4, NDUFA7, PDE10A, NDUFS7, NDUFS6, KCRB, NDUFA2, SCOT, Alpha-synuclein, NDUFV1, NDUFB9, NDUFV2, NDUFB11, HBB, COX II, 14-3-3 zeta/delta, UQCRC2, Calcineurin A (alpha), NEFL, NDUFA4, CaMK II alpha, Rab-3A, DDAH1, Pacsin 1, Alpha-actinin 2
9	Heredodegenerative Disorders, Nervous System	185	0.00092	0.0607	0.00092	0.0607	36	PLP1, NDUFA10, GSTP1, Clathrin heavy chain, COX Vb, Csp, UQCRFS1, COX VIc, COX IV-1, NDUFA7, PDE10A, NDUFS7, NDUFS6, NEFH, CNP1, KCRB, NDUFA2, SCOT, PKM2, NDUFV1, NDUFB9, NDUFV2, ENO2, NDUFB11, HBB, COX II, 14-3-3 zeta/delta, UQCRC2, Calcineurin A (alpha), NEFL, NDUFA4, CaMK II alpha, Rab-3A, DDAH1, Pacsin 1, Alpha-actinin 2
10	Neurocognitive Disorders	220	0.000933	0.0607	0.000933	0.0607	41	NDUFA10, GSTP1, Clathrin heavy chain, COX Vb, UQCRFS1, ZnT-1, COX VIc, COX IV-1, NDUFA7, PDE10A, NDUFS7, NDUFS6, NEFH, Septin 7, 14-3-3 theta, KCRB, NDUFA2, SCOT, Alpha-synuclein, NDUFV1, NDUFB9, ATP5A, NDUFV2, ENO1, ENO2, NDUFB11, HBB, MUNC18, COX II, 14-3-3 zeta/delta, UQCRC2, Calcineurin A (alpha), Kv3.4, NEFL, NDUFA4, CaMK II alpha, Rab-3A, DDAH1, ATP8A1, Pacsin 1, Alpha-actinin 2
11	Dementia	220	0.000933	0.0607	0.000933	0.0607	41	NDUFA10, GSTP1, Clathrin heavy chain, COX Vb, UQCRFS1, ZnT-1, COX VIc, COX IV-1, NDUFA7, PDE10A, NDUFS7, NDUFS6, NEFH, Septin 7, 14-3-3 theta, KCRB, NDUFA2, SCOT, Alpha-synuclein, NDUFV1, NDUFB9, ATP5A, NDUFV2, ENO1, ENO2, NDUFB11, HBB, MUNC18, COX II, 14-3-3 zeta/delta, UQCRC2, Calcineurin A (alpha), Kv3.4, NEFL, NDUFA4, CaMK II alpha, Rab-3A, DDAH1, ATP8A1, Pacsin 1, Alpha-actinin 2
12	Brain Diseases	325	0.00215	0.128	0.00215	0.128	54	PLP1, NDUFA10, GSTP1, Clathrin heavy chain, COX Vb, UQCRFS1, GLSK, ZnT-1, TLN2, COX VIc, COX IV-1, SORBS1, CRMP2, NDUFA7, PDE10A, NDUFS7, NDUFS6, Connexin 43, NEFH, Septin 7, 14-3-3 theta, Synapsin II, KCRB, Myelin basic protein, NDUFA2, SCOT, NEFM, Alpha-synuclein, PKM2, NDUFV1, NDUFB9, ATP5A, SV2A, NDUFV2, ATP1A2, ENO1, Tubulin beta 1, ENO2, NDUFB11, HBB, MUNC18, COX II, 14-3-3 zeta/delta, UQCR…
13	Neurodegenerative Diseases	274	0.00248	0.136	0.00248	0.136	47	PLP1, NDUFA10, GSTP1, Clathrin heavy chain, COX Vb, Csp, UQCRFS1, ZnT-1, COX VIc, COX IV-1, NDUFA7, PDE10A, NDUFS7, NDUFS6, NEFH, CNP1, Septin 7, 14-3-3 theta, KCRB, NDUFA2, SCOT, NEFM, Alpha-synuclein, HEM2, PKM2, NDUFV1, NDUFB9, ATP5A, NDUFV2, ENO1, ENO2, NDUFB11, HBB, MUNC18, COX II, 14-3-3 zeta/delta, UQCRC2, Calcineurin A (alpha), Kv3.4, NEFL, NDUFA4, CaMK II alpha, Rab-3A, DDAH1, ATP8A1, Pa…
14	Leigh Disease	18	0.00323	0.164	0.00323	0.164	7	COX Vb, COX VIc, COX IV-1, NDUFS7, NDUFA2, NDUFV1, COX II
15	Metabolic Diseases	242	0.00374	0.164	0.00374	0.164	42	PLP1, NDUFA10, GSTP1, COX Vb, Tubulin beta 3, Csp, GLSK, COX VIc, COX IV-1, SORBS1, Beta-fodrin, NDUFS7, ACAT1, SLC4A4, NEFH, GLPK, 14-3-3 theta, KCRB, NDUFA2, SCOT, NEFM, Alpha-synuclein, HEM2, AATC, PKM2, DAL1, GPD2, SLC25A4, NDUFV1, APXL, ATP5A, NDUFV2, ATP1A2, NDUFB11, HBB, COX II, UQCRC2, Calcineurin A (alpha), VAMP2, NEFL, DDAH1, Alpha-actinin 2
16	Central Nervous System Diseases	340	0.00381	0.164	0.00381	0.164	55	PLP1, NDUFA10, GSTP1, Clathrin heavy chain, COX Vb, UQCRFS1, GLSK, ZnT-1, TLN2, COX VIc, COX IV-1, SORBS1, CRMP2, NDUFA7, PDE10A, NDUFS7, NDUFS6, Connexin 43, NEFH, Septin 7, 14-3-3 theta, Synapsin II, KCRB, Myelin basic protein, NDUFA2, SCOT, NEFM, Alpha-synuclein, HEM2, PKM2, NDUFV1, NDUFB9, ATP5A, SV2A, NDUFV2, ATP1A2, ENO1, Tubulin beta 1, ENO2, NDUFB11, HBB, MUNC18, COX II, 14-3-3 zeta/delta…
17	Nervous System Diseases	492	0.0039	0.164	0.0039	0.164	74	PLP1, NDUFA10, Reticulon 1, GSTP1, Clathrin heavy chain, COX Vb, LSAMP, Tubulin beta 3, mGluR5, Csp, UQCRFS1, GLSK, ZnT-1, TLN2, COX VIc, COX IV-1, Tubulin beta 4, HPCA, SORBS1, CRMP2, NDUFA7, PDE10A, HSP90 beta, NDUFS7, SLC4A4, NDUFS6, Connexin 43, NEFH, CNP1, Septin 7, 14-3-3 theta, Synapsin II, KCRB, Myelin basic protein, NDUFA2, SCOT, NEFM, Alpha-synuclein, HEM2, PKM2, DAL1, H-cadherin, GPD2,…
18	Nutritional and Metabolic Diseases	266	0.00437	0.174	0.00437	0.174	45	PLP1, NDUFA10, GSTP1, COX Vb, Tubulin beta 3, Csp, GLSK, COX VIc, COX IV-1, SORBS1, PDE10A, Beta-fodrin, NDUFS7, ACAT1, SLC4A4, NDUFS6, NEFH, GLPK, 14-3-3 theta, KCRB, NDUFA2, SCOT, NEFM, Alpha-synuclein, HEM2, AATC, PKM2, DAL1, GPD2, TOM22, SLC25A4, NDUFV1, APXL, ATP5A, NDUFV2, ATP1A2, NDUFB11, HBB, COX II, UQCRC2, Calcineurin A (alpha), VAMP2, NEFL, DDAH1, Alpha-actinin 2
19	Carbohydrate Metabolism, Inborn Errors	24	0.00499	0.188	0.00499	0.188	8	COX Vb, COX VIc, COX IV-1, NDUFS7, GLPK, NDUFA2, NDUFV1, COX II
20	Skin Diseases, Genetic	15	0.00549	0.196	0.00549	0.196	6	GSTP1, Tubulin beta 3, Connexin 43, HEM2, APXL, ENO1
21	Myelitis, Transverse	4	0.00629	0.214	0.00629	0.214	3	CNP1, 14-3-3 theta, Myelin basic protein
22	Pyruvate Metabolism, Inborn Errors	21	0.00862	0.28	0.00862	0.28	7	COX Vb, COX VIc, COX IV-1, NDUFS7, NDUFA2, NDUFV1, COX II
23	Genetic Diseases, Inborn	306	0.00917	0.285	0.00917	0.285	49	PLP1, NDUFA10, GSTP1, Clathrin heavy chain, COX Vb, Tubulin beta 3, Csp, UQCRFS1, COX VIc, COX IV-1, CRMP2, NDUFA7, PDE10A, Beta-fodrin, NDUFS7, SLC4A4, NDUFS6, Connexin 43, NEFH, GLPK, CNP1, KCRB, NDUFA2, SCOT, Alpha-synuclein, HEM2, PKM2, SLC25A4, NDUFV1, APXL, NDUFB9, NDUFV2, ATP1A2, ENO1, ENO2, NDUFB11, HBB, COX II, 14-3-3 zeta/delta, UQCRC2, Calcineurin A (alpha), NEFL, NDUFA4, CaMK II alpha…
24	Schizophrenia	177	0.0128	0.382	0.0128	0.382	31	PLP1, GSTP1, mGluR5, GLSK, COX IV-1, PDE1B, SORBS1, CRMP2, PDE10A, NUDEL, Endophilin A1, NDUFS6, CNP1, Synapsin II, KCRB, Tubulin beta 2B, Myelin basic protein, G-protein alpha-olf, NEFM, Alpha-synuclein, DAL1, ATP5A, NDUFV2, Tubulin beta 1, ENO2, 14-3-3 zeta/delta, Calcineurin A (alpha), VAMP2, NEFL, CaMK II alpha, Alpha-internexin
25	Schizophrenia Spectrum and Other Psychotic Disorders	178	0.014	0.384	0.014	0.384	31	PLP1, GSTP1, mGluR5, GLSK, COX IV-1, PDE1B, SORBS1, CRMP2, PDE10A, NUDEL, Endophilin A1, NDUFS6, CNP1, Synapsin II, KCRB, Tubulin beta 2B, Myelin basic protein, G-protein alpha-olf, NEFM, Alpha-synuclein, DAL1, ATP5A, NDUFV2, Tubulin beta 1, ENO2, 14-3-3 zeta/delta, Calcineurin A (alpha), VAMP2, NEFL, CaMK II alpha, Alpha-internexin
26	Uveitis	5	0.0143	0.384	0.0143	0.384	3	GSTP1, KCRB, ENO1
27	Albinism	2	0.0145	0.384	0.0145	0.384	2	Tubulin beta 3, APXL
28	Congenital, Hereditary, and Neonatal Diseases and Abnormalities	331	0.0173	0.442	0.0173	0.442	51	PLP1, NDUFA10, GSTP1, Clathrin heavy chain, COX Vb, Tubulin beta 3, Csp, UQCRFS1, COX VIc, PMCA1, COX IV-1, SORBS1, CRMP2, NDUFA7, PDE10A, Beta-fodrin, NDUFS7, SLC4A4, NDUFS6, Connexin 43, NEFH, GLPK, CNP1, KCRB, NDUFA2, SCOT, Alpha-synuclein, HEM2, PKM2, SLC25A4, NDUFV1, APXL, NDUFB9, NDUFV2, ATP1A2, ENO1, ENO2, NDUFB11, HBB, COX II, 14-3-3 zeta/delta, UQCRC2, Calcineurin A (alpha), NEFL, NDUFA4…
29	Mitochondrial Diseases	37	0.0266	0.576	0.0266	0.576	9	COX Vb, COX VIc, COX IV-1, NDUFS7, NDUFA2, SLC25A4, NDUFV1, NDUFB11, COX II
30	Metabolism, Inborn Errors	83	0.0326	0.576	0.0326	0.576	16	PLP1, COX Vb, Tubulin beta 3, Csp, COX VIc, COX IV-1, NDUFS7, SLC4A4, GLPK, NDUFA2, SCOT, Alpha-synuclein, NDUFV1, APXL, ATP1A2, COX II
31	Depressive Disorder, Major	105	0.0379	0.576	0.0379	0.576	19	Tubulin beta 3, GLSK, COX IV-1, PDE1B, PDE10A, NUDEL, Connexin 43, CNP1, Synapsin II, Myelin basic protein, G-protein alpha-olf, NEFM, H-cadherin, ENO1, ENO2, MARCKS, VAMP2, NEFL, CaMK II alpha
32	Depressive Disorder	105	0.0379	0.576	0.0379	0.576	19	Tubulin beta 3, GLSK, COX IV-1, PDE1B, PDE10A, NUDEL, Connexin 43, CNP1, Synapsin II, Myelin basic protein, G-protein alpha-olf, NEFM, H-cadherin, ENO1, ENO2, MARCKS, VAMP2, NEFL, CaMK II alpha
33	Suppuration	3	0.04	0.576	0.04	0.576	2	GSTP1, ENO2
34	Empyema, Pleural	3	0.04	0.576	0.04	0.576	2	GSTP1, ENO2
35	Neuromyelitis Optica	3	0.04	0.576	0.04	0.576	2	CNP1, Myelin basic protein
36	Ependymoma	3	0.04	0.576	0.04	0.576	2	Alpha-synuclein, DAL1
37	Empyema	3	0.04	0.576	0.04	0.576	2	GSTP1, ENO2
38	Central Nervous System Viral Diseases	3	0.04	0.576	0.04	0.576	2	KCRB, ENO2
39	Mood Disorders	106	0.0414	0.576	0.0414	0.576	19	Tubulin beta 3, GLSK, COX IV-1, PDE1B, PDE10A, NUDEL, Connexin 43, CNP1, Synapsin II, Myelin basic protein, G-protein alpha-olf, NEFM, H-cadherin, ENO1, ENO2, MARCKS, VAMP2, NEFL, CaMK II alpha
40	Hepatitis C, Chronic	7	0.0418	0.576	0.0418	0.576	3	GSTP1, AATC, HBB
41	Multiple System Atrophy	7	0.0418	0.576	0.0418	0.576	3	NEFH, Alpha-synuclein, NEFL
42	Cystic Fibrosis	28	0.0426	0.576	0.0426	0.576	7	GSTP1, COX Vb, COX VIc, COX IV-1, HBB, COX II, VCP
43	Carcinoma in Situ	34	0.0432	0.576	0.0432	0.576	8	GSTP1, AGK, HSP90 beta, Connexin 43, PKM2, DAL1, ENO2, VCP
44	Meningioma	12	0.0464	0.576	0.0464	0.576	4	GSTP1, Connexin 43, DAL1, COX II
45	Fibrosis	24	0.0591	0.576	0.0591	0.576	6	GSTP1, Tubulin beta 3, Csp, 14-3-3 theta, AATC, HBB
46	Prostatic Hyperplasia	13	0.0609	0.576	0.0609	0.576	4	GSTP1, AGK, Connexin 43, ENO2
47	Hepatitis C	13	0.0609	0.576	0.0609	0.576	4	GSTP1, AATC, HBB, EWI2
48	Prostatic Intraepithelial Neoplasia	13	0.0609	0.576	0.0609	0.576	4	GSTP1, AGK, HSP90 beta, ENO2
49	Neurofibromatosis 1	8	0.0611	0.576	0.0611	0.576	3	NEFH, CNP1, ENO2
50	Neoplasms, Bone Tissue	8	0.0611	0.576	0.0611	0.576	3	GSTP1, H-cadherin, VCP
51	Gram-Negative Bacterial Infections	8	0.0611	0.576	0.0611	0.576	3	14-3-3 theta, ENO2, VCP
52	Osteosarcoma	8	0.0611	0.576	0.0611	0.576	3	GSTP1, H-cadherin, VCP
53	Optic Nerve Diseases	8	0.0611	0.576	0.0611	0.576	3	CNP1, Myelin basic protein, NDUFB11
54	Lip Neoplasms	43	0.0642	0.576	0.0642	0.576	9	TLN2, AI427515, SLC4A4, Endophilin A1, Citron, Myelin basic protein, ATP1A2, Tubulin alpha-4A, Gprin1
55	Parkinson Disease	31	0.0695	0.576	0.0695	0.576	7	GSTP1, NEFH, NEFM, Alpha-synuclein, NDUFV2, ENO2, NEFL
56	Proteostasis Deficiencies	44	0.0727	0.576	0.0727	0.576	9	GSTP1, NEFH, 14-3-3 theta, KCRB, NEFM, Alpha-synuclein, HEM2, Calcineurin A (alpha), NEFL
57	Psychoses, Substance-Induced	4	0.0737	0.576	0.0737	0.576	2	GSTP1, Alpha-synuclein
58	Behcet Syndrome	4	0.0737	0.576	0.0737	0.576	2	GSTP1, ENO1
59	Panuveitis	4	0.0737	0.576	0.0737	0.576	2	GSTP1, ENO1
60	Uveitis, Anterior	4	0.0737	0.576	0.0737	0.576	2	GSTP1, ENO1
61	Hereditary Autoinflammatory Diseases	4	0.0737	0.576	0.0737	0.576	2	GSTP1, ENO1
62	Optic Neuritis	4	0.0737	0.576	0.0737	0.576	2	CNP1, Myelin basic protein
63	Infant, Newborn, Diseases	38	0.0768	0.576	0.0768	0.576	8	GSTP1, COX Vb, COX VIc, COX IV-1, ATP1A2, HBB, COX II, VCP
64	Meningeal Neoplasms	14	0.0775	0.576	0.0775	0.576	4	GSTP1, Connexin 43, DAL1, COX II
65	Poisoning	14	0.0775	0.576	0.0775	0.576	4	GSTP1, Alpha-synuclein, HEM2, AATC
66	Epileptic Syndromes	32	0.0803	0.576	0.0803	0.576	7	TLN2, CRMP2, Connexin 43, SV2A, ATP1A2, MUNC18, COX II
67	Bacterial Infections	20	0.0826	0.576	0.0826	0.576	5	Endophilin A1, 14-3-3 theta, ENO2, HBB, VCP
68	Carcinoma, Small Cell	9	0.0837	0.576	0.0837	0.576	3	GSTP1, Tubulin beta 1, ENO2
69	Carcinoma, Basal Cell	9	0.0837	0.576	0.0837	0.576	3	GSTP1, Tubulin beta 3, H-cadherin
70	Brain Diseases, Metabolic	46	0.0917	0.576	0.0917	0.576	9	PLP1, COX Vb, GLSK, COX VIc, COX IV-1, NDUFS7, NDUFA2, NDUFV1, COX II
71	Neoplasms, Connective Tissue	27	0.0962	0.576	0.0962	0.576	6	GSTP1, HSP90 beta, Connexin 43, H-cadherin, ENO2, VCP
72	Amyotrophic Lateral Sclerosis	40	0.0983	0.576	0.0983	0.576	8	GSTP1, NEFH, 14-3-3 theta, KCRB, NEFM, HEM2, Calcineurin A (alpha), NEFL
73	TDP-43 Proteinopathies	40	0.0983	0.576	0.0983	0.576	8	GSTP1, NEFH, 14-3-3 theta, KCRB, NEFM, HEM2, Calcineurin A (alpha), NEFL
74	Neoplasms, Basal Cell	10	0.109	0.576	0.109	0.576	3	GSTP1, Tubulin beta 3, H-cadherin
75	Aortic Stenosis, Subvalvular	10	0.109	0.576	0.109	0.576	3	Connexin 43, NDUFV2, Alpha-actinin 2
76	Hepatitis, Chronic	10	0.109	0.576	0.109	0.576	3	GSTP1, AATC, HBB
77	Sprains and Strains	10	0.109	0.576	0.109	0.576	3	SLC25A5, Connexin 43, SLC25A4
78	Cardiomyopathy, Hypertrophic	10	0.109	0.576	0.109	0.576	3	Connexin 43, NDUFV2, Alpha-actinin 2
79	Brain Diseases, Metabolic, Inborn	41	0.11	0.576	0.11	0.576	8	PLP1, COX Vb, COX VIc, COX IV-1, NDUFS7, NDUFA2, NDUFV1, COX II
80	Hypopigmentation	5	0.113	0.576	0.113	0.576	2	Tubulin beta 3, APXL
81	Lip Diseases	48	0.114	0.576	0.114	0.576	9	TLN2, AI427515, SLC4A4, Endophilin A1, Citron, Myelin basic protein, ATP1A2, Tubulin alpha-4A, Gprin1
82	Uveal Diseases	16	0.117	0.576	0.117	0.576	4	GSTP1, Tubulin beta 3, KCRB, ENO1
83	Leukoplakia, Oral	1	0.121	0.576	0.121	0.576	1	GSTP1
84	Oculodentodigital Dysplasia	1	0.121	0.576	0.121	0.576	1	Connexin 43
85	Myelitis	1	0.121	0.576	0.121	0.576	1	14-3-3 theta
86	Lead Poisoning	1	0.121	0.576	0.121	0.576	1	HEM2
87	Albinism, Ocular	1	0.121	0.576	0.121	0.576	1	APXL
88	Liver Failure	1	0.121	0.576	0.121	0.576	1	GLSK
89	Chemical and Drug Induced Liver Injury	1	0.121	0.576	0.121	0.576	1	AATC
90	Torsion Abnormality	1	0.121	0.576	0.121	0.576	1	Tubulin beta 4
91	Rhinitis	1	0.121	0.576	0.121	0.576	1	SORBS1
92	Hypoplastic Left Heart Syndrome	1	0.121	0.576	0.121	0.576	1	Connexin 43
93	Pregnancy Complications, Cardiovascular	1	0.121	0.576	0.121	0.576	1	GSTP1
94	Rhinitis, Allergic	1	0.121	0.576	0.121	0.576	1	SORBS1
95	Hyperandrogenism	1	0.121	0.576	0.121	0.576	1	SORBS1
96	Asbestosis	1	0.121	0.576	0.121	0.576	1	GSTP1
97	Hepatic Insufficiency	1	0.121	0.576	0.121	0.576	1	GLSK
98	Emphysema	1	0.121	0.576	0.121	0.576	1	GSTP1
99	Obesity, Abdominal	1	0.121	0.576	0.121	0.576	1	AATC
100	Mycobacterium Infections, Nontuberculous	1	0.121	0.576	0.121	0.576	1	HBB
101	Neoplasms, Fibroepithelial	1	0.121	0.576	0.121	0.576	1	Connexin 43
102	Duodenal Ulcer	1	0.121	0.576	0.121	0.576	1	GSTP1
103	Diffuse Cerebral Sclerosis of Schilder	1	0.121	0.576	0.121	0.576	1	PLP1
104	Albinism, Oculocutaneous	1	0.121	0.576	0.121	0.576	1	Tubulin beta 3
105	Esophagitis, Peptic	1	0.121	0.576	0.121	0.576	1	GSTP1
106	Eclampsia	1	0.121	0.576	0.121	0.576	1	DDAH1
107	Ketosis	1	0.121	0.576	0.121	0.576	1	SCOT
108	46, XX Disorders of Sex Development	1	0.121	0.576	0.121	0.576	1	SORBS1
109	Glycerol Kinase Deficiency	1	0.121	0.576	0.121	0.576	1	GLPK
110	Craniofacial Dysostosis	1	0.121	0.576	0.121	0.576	1	Connexin 43
111	Stomach Ulcer	1	0.121	0.576	0.121	0.576	1	GSTP1
112	Synostosis	1	0.121	0.576	0.121	0.576	1	Connexin 43
113	Lyme Disease	1	0.121	0.576	0.121	0.576	1	ENO2
114	Escherichia coli Infections	1	0.121	0.576	0.121	0.576	1	14-3-3 theta
115	Pneumoconiosis	1	0.121	0.576	0.121	0.576	1	GSTP1
116	Pulmonary Emphysema	1	0.121	0.576	0.121	0.576	1	GSTP1
117	Esophagitis	1	0.121	0.576	0.121	0.576	1	GSTP1
118	Hallermann's Syndrome	1	0.121	0.576	0.121	0.576	1	Connexin 43
119	Rare Multisystem Diseases	1	0.121	0.576	0.121	0.576	1	Connexin 43
120	Paget's Disease, Mammary	1	0.121	0.576	0.121	0.576	1	VCP
121	Adrenogenital Syndrome	1	0.121	0.576	0.121	0.576	1	SORBS1
122	Borrelia Infections	1	0.121	0.576	0.121	0.576	1	ENO2
123	Infectious Encephalitis	1	0.121	0.576	0.121	0.576	1	KCRB
124	Epileptic Encephalopathy, Early Infantile	1	0.121	0.576	0.121	0.576	1	MUNC18
125	Spirochaetales Infections	1	0.121	0.576	0.121	0.576	1	ENO2
126	Testicular Hydrocele	1	0.121	0.576	0.121	0.576	1	PMCA1
127	Charcot-Marie-Tooth Disease, Intermediate	1	0.121	0.576	0.121	0.576	1	NEFL
128	Encephalitis, Viral	1	0.121	0.576	0.121	0.576	1	KCRB
129	Quadriplegia	1	0.121	0.576	0.121	0.576	1	PLP1
130	Cryptorchidism	1	0.121	0.576	0.121	0.576	1	PMCA1
131	Meningitis, Viral	1	0.121	0.576	0.121	0.576	1	ENO2
132	Chemical and Drug Induced Liver Injury, Chronic	1	0.121	0.576	0.121	0.576	1	AATC
133	Leukoplakia	1	0.121	0.576	0.121	0.576	1	GSTP1
134	Hepatic Encephalopathy	1	0.121	0.576	0.121	0.576	1	GLSK
135	Asthenozoospermia	1	0.121	0.576	0.121	0.576	1	GSTP1
136	Tick-Borne Diseases	1	0.121	0.576	0.121	0.576	1	ENO2
137	Pelizaeus-Merzbacher Disease	1	0.121	0.576	0.121	0.576	1	PLP1
138	Melanoma, Amelanotic	1	0.121	0.576	0.121	0.576	1	Tubulin beta 3
139	Rhinitis, Allergic, Perennial	1	0.121	0.576	0.121	0.576	1	SORBS1
140	Succinyl-CoA:3-oxoacid CoA transferase deficiency	1	0.121	0.576	0.121	0.576	1	SCOT
141	Enterobacteriaceae Infections	1	0.121	0.576	0.121	0.576	1	14-3-3 theta
142	Charcot-Marie-Tooth Disease, Demyelinating , Type 1	1	0.121	0.576	0.121	0.576	1	NEFL
143	Tetralogy of Fallot	1	0.121	0.576	0.121	0.576	1	Connexin 43
144	Fibroadenoma	1	0.121	0.576	0.121	0.576	1	Connexin 43
145	Heavy Metal Poisoning	1	0.121	0.576	0.121	0.576	1	HEM2
146	Syndactyly	1	0.121	0.576	0.121	0.576	1	Connexin 43
147	Silicosis	1	0.121	0.576	0.121	0.576	1	GSTP1
148	Keratoderma, Palmoplantar	1	0.121	0.576	0.121	0.576	1	Connexin 43
149	Plasmacytoma	1	0.121	0.576	0.121	0.576	1	CNTN3
150	Meningitis	1	0.121	0.576	0.121	0.576	1	ENO2
151	Multiple Sclerosis	129	0.13	0.617	0.13	0.617	20	PLP1, Reticulon 1, LSAMP, Tubulin beta 3, mGluR5, HPCA, PDE10A, SLC4A4, CNP1, 14-3-3 theta, Myelin basic protein, H-cadherin, Neurofascin, ENO2, FDX1L, MUNC18, COX II, Calcineurin A (alpha), NEFL, Beta-adaptin 2
152	Cardiovascular Diseases	190	0.132	0.622	0.132	0.622	28	NDUFA10, GSTP1, LSAMP, ZnT-1, SLC25A5, PMCA1, SORBS1, HSP90 beta, ACAT1, Connexin 43, CNP1, KCRB, SCOT, HEM2, Neurofascin, NDUFV2, TANC2, ATP1A2, ENO1, Tubulin beta 1, ENO2, HBB, 14-3-3 zeta/delta, CNTN3, DDAH1, KCRU, EWI2, Alpha-actinin 2
153	Demyelinating Diseases	137	0.134	0.623	0.134	0.623	21	PLP1, Reticulon 1, LSAMP, Tubulin beta 3, mGluR5, HPCA, PDE10A, SLC4A4, CNP1, 14-3-3 theta, Myelin basic protein, H-cadherin, NDUFV1, Neurofascin, ENO2, FDX1L, MUNC18, COX II, Calcineurin A (alpha), NEFL, Beta-adaptin 2
154	Eye Diseases	78	0.134	0.623	0.134	0.623	13	GSTP1, Tubulin beta 3, SLC4A4, Connexin 43, CNP1, KCRB, Myelin basic protein, Alpha-synuclein, SLC25A4, APXL, ENO1, NDUFB11, HBB
155	Autonomic Nervous System Diseases	11	0.138	0.629	0.138	0.629	3	NEFH, Alpha-synuclein, NEFL
156	Primary Dysautonomias	11	0.138	0.629	0.138	0.629	3	NEFH, Alpha-synuclein, NEFL
157	Demyelinating Autoimmune Diseases, CNS	130	0.138	0.629	0.138	0.629	20	PLP1, Reticulon 1, LSAMP, Tubulin beta 3, mGluR5, HPCA, PDE10A, SLC4A4, CNP1, 14-3-3 theta, Myelin basic protein, H-cadherin, Neurofascin, ENO2, FDX1L, MUNC18, COX II, Calcineurin A (alpha), NEFL, Beta-adaptin 2
158	Flaviviridae Infections	17	0.139	0.629	0.139	0.629	4	GSTP1, AATC, HBB, EWI2
159	Hypertension	30	0.143	0.644	0.143	0.644	6	GSTP1, PMCA1, ACAT1, CNP1, HEM2, ATP1A2
160	Epilepsy, Temporal Lobe	24	0.154	0.664	0.154	0.664	5	TLN2, CRMP2, Connexin 43, SV2A, ATP1A2
161	Urogenital Abnormalities	6	0.157	0.664	0.157	0.664	2	PMCA1, SORBS1
162	Mitochondrial Myopathies	6	0.157	0.664	0.157	0.664	2	SLC25A4, COX II
163	Keratosis	6	0.157	0.664	0.157	0.664	2	GSTP1, Connexin 43
164	Macular Degeneration	6	0.157	0.664	0.157	0.664	2	GSTP1, KCRB
165	Pigmentation Disorders	6	0.157	0.664	0.157	0.664	2	Tubulin beta 3, APXL
166	Tourette Syndrome	6	0.157	0.664	0.157	0.664	2	GSTP1, PKM2
167	Essential Tremor	6	0.157	0.664	0.157	0.664	2	Alpha-synuclein, HEM2
168	Liver Cirrhosis, Biliary	6	0.157	0.664	0.157	0.664	2	GSTP1, AATC
169	Cholestasis, Intrahepatic	6	0.157	0.664	0.157	0.664	2	GSTP1, AATC
170	Carcinoma, Non-Small-Cell Lung	156	0.164	0.678	0.164	0.678	23	GSTP1, LSAMP, Tubulin beta 3, MT-TRX, Tubulin beta 4, Beta-fodrin, Connexin 43, 14-3-3 theta, Citron, KCRB, PKM2, DAL1, H-cadherin, ATP5A, ENO1, Tubulin beta 1, ENO2, COX II, 14-3-3 zeta/delta, Calcineurin A (alpha), NEFL, ATP5D, VCP
171	Carcinoma, Bronchogenic	164	0.167	0.678	0.167	0.678	24	GSTP1, LSAMP, Tubulin beta 3, MT-TRX, Tubulin beta 4, Beta-fodrin, Connexin 43, 14-3-3 theta, Citron, KCRB, C9orf46, PKM2, DAL1, H-cadherin, ATP5A, ENO1, Tubulin beta 1, ENO2, COX II, 14-3-3 zeta/delta, Calcineurin A (alpha), NEFL, ATP5D, VCP
172	Stroke	12	0.168	0.678	0.168	0.678	3	SORBS1, KCRB, ENO2
173	Carcinoma, Intraductal, Noninfiltrating	12	0.168	0.678	0.168	0.678	3	GSTP1, PKM2, VCP
174	Heart Valve Diseases	12	0.168	0.678	0.168	0.678	3	Connexin 43, NDUFV2, Alpha-actinin 2
175	Breast Carcinoma In Situ	12	0.168	0.678	0.168	0.678	3	GSTP1, PKM2, VCP
176	Aortic Valve Stenosis	12	0.168	0.678	0.168	0.678	3	Connexin 43, NDUFV2, Alpha-actinin 2
177	Bipolar and Related Disorders	96	0.169	0.678	0.169	0.678	15	COX IV-1, PDE1B, CRMP2, PDE10A, NUDEL, Connexin 43, Citron, Synapsin II, G-protein alpha-olf, NDUFV2, ENO1, ENO2, MARCKS, NEFL, CaMK II alpha
178	Bipolar Disorder	96	0.169	0.678	0.169	0.678	15	COX IV-1, PDE1B, CRMP2, PDE10A, NUDEL, Connexin 43, Citron, Synapsin II, G-protein alpha-olf, NDUFV2, ENO1, ENO2, MARCKS, NEFL, CaMK II alpha
179	Autoimmune Diseases of the Nervous System	134	0.172	0.688	0.172	0.688	20	PLP1, Reticulon 1, LSAMP, Tubulin beta 3, mGluR5, HPCA, PDE10A, SLC4A4, CNP1, 14-3-3 theta, Myelin basic protein, H-cadherin, Neurofascin, ENO2, FDX1L, MUNC18, COX II, Calcineurin A (alpha), NEFL, Beta-adaptin 2
180	Epilepsies, Partial	25	0.174	0.693	0.174	0.693	5	TLN2, CRMP2, Connexin 43, SV2A, ATP1A2
181	Bronchial Neoplasms	165	0.175	0.693	0.175	0.693	24	GSTP1, LSAMP, Tubulin beta 3, MT-TRX, Tubulin beta 4, Beta-fodrin, Connexin 43, 14-3-3 theta, Citron, KCRB, C9orf46, PKM2, DAL1, H-cadherin, ATP5A, ENO1, Tubulin beta 1, ENO2, COX II, 14-3-3 zeta/delta, Calcineurin A (alpha), NEFL, ATP5D, VCP
182	Neoplasms, Vascular Tissue	19	0.188	0.703	0.188	0.703	4	GSTP1, Connexin 43, DAL1, COX II
183	Melanoma, Cutaneous Malignant	47	0.197	0.703	0.197	0.703	8	GSTP1, Tubulin beta 3, GLSK, HSP90 beta, Connexin 43, PKM2, DAL1, ENO2
184	Motor Neuron Disease	47	0.197	0.703	0.197	0.703	8	GSTP1, NEFH, 14-3-3 theta, KCRB, NEFM, HEM2, Calcineurin A (alpha), NEFL
185	Eye Diseases, Hereditary	13	0.2	0.703	0.2	0.703	3	Tubulin beta 3, APXL, NDUFB11
186	Diabetes Mellitus, Type 2	99	0.202	0.703	0.202	0.703	15	NDUFA10, GSTP1, COX Vb, COX VIc, SORBS1, AATC, PKM2, DAL1, GPD2, ATP5A, NDUFV2, HBB, UQCRC2, DDAH1, Alpha-actinin 2
187	Hyperplasia	7	0.203	0.703	0.203	0.703	2	Connexin 43, MARCKS
188	Cholestasis	7	0.203	0.703	0.203	0.703	2	GSTP1, AATC
189	Hyperlipidemias	7	0.203	0.703	0.203	0.703	2	ACAT1, GLPK
190	Tic Disorders	7	0.203	0.703	0.203	0.703	2	GSTP1, PKM2
191	Testicular Diseases	7	0.203	0.703	0.203	0.703	2	GSTP1, PMCA1
192	Psychotic Disorders	7	0.203	0.703	0.203	0.703	2	GSTP1, Alpha-synuclein
193	Skin Diseases, Vascular	7	0.203	0.703	0.203	0.703	2	GSTP1, ENO1
194	Pleural Diseases	7	0.203	0.703	0.203	0.703	2	GSTP1, ENO2
195	Vascular Diseases	162	0.218	0.703	0.218	0.703	23	NDUFA10, GSTP1, LSAMP, SLC25A5, PMCA1, SORBS1, HSP90 beta, ACAT1, CNP1, KCRB, SCOT, HEM2, Neurofascin, TANC2, ATP1A2, ENO1, Tubulin beta 1, ENO2, HBB, 14-3-3 zeta/delta, CNTN3, DDAH1, EWI2
196	Sarcoma	27	0.219	0.703	0.219	0.703	5	GSTP1, HSP90 beta, H-cadherin, ENO2, VCP
197	Epilepsy	56	0.225	0.703	0.225	0.703	9	GSTP1, TLN2, CRMP2, Connexin 43, Synapsin II, SV2A, ATP1A2, MUNC18, COX II
198	Lung Injury	2	0.227	0.703	0.227	0.703	1	GSTP1
199	Solitary Fibrous Tumors	2	0.227	0.703	0.227	0.703	1	ENO2
200	Dermatitis, Atopic	2	0.227	0.703	0.227	0.703	1	GSTP1
201	Coronaviridae Infections	2	0.227	0.703	0.227	0.703	1	AATC
202	Bronchopulmonary Dysplasia	2	0.227	0.703	0.227	0.703	1	GSTP1
203	Coronavirus Infections	2	0.227	0.703	0.227	0.703	1	AATC
204	Asthma, Occupational	2	0.227	0.703	0.227	0.703	1	GSTP1
205	Renal Tubular Transport, Inborn Errors	2	0.227	0.703	0.227	0.703	1	SLC4A4
206	Dysostoses	2	0.227	0.703	0.227	0.703	1	Connexin 43
207	Neuronal Ceroid-Lipofuscinoses	2	0.227	0.703	0.227	0.703	1	Csp
208	Ophthalmoplegia, Chronic Progressive External	2	0.227	0.703	0.227	0.703	1	SLC25A4
209	Acidosis, Renal Tubular	2	0.227	0.703	0.227	0.703	1	SLC4A4
210	Muscular Dystrophy, Facioscapulohumeral	2	0.227	0.703	0.227	0.703	1	SLC25A4
211	Chondrosarcoma, Extraskeletal Myxoid	2	0.227	0.703	0.227	0.703	1	ENO2
212	Bowen's Disease	2	0.227	0.703	0.227	0.703	1	GSTP1
213	Paraneoplastic Syndromes	2	0.227	0.703	0.227	0.703	1	14-3-3 theta
214	Porphyrias	2	0.227	0.703	0.227	0.703	1	HEM2
215	Nidovirales Infections	2	0.227	0.703	0.227	0.703	1	AATC
216	Muscular Dystrophies, Limb-Girdle	2	0.227	0.703	0.227	0.703	1	VCP
217	Migraine with Aura	2	0.227	0.703	0.227	0.703	1	ATP1A2
218	Ventilator-Induced Lung Injury	2	0.227	0.703	0.227	0.703	1	GSTP1
219	Glucose Intolerance	2	0.227	0.703	0.227	0.703	1	AATC
220	Altitude Sickness	2	0.227	0.703	0.227	0.703	1	GSTP1
221	Leprosy	2	0.227	0.703	0.227	0.703	1	Endophilin A1
222	Alexander Disease	2	0.227	0.703	0.227	0.703	1	NDUFV1
223	Cardiomyopathy, Hypertrophic, Familial	2	0.227	0.703	0.227	0.703	1	Alpha-actinin 2
224	Severe Acute Respiratory Syndrome	2	0.227	0.703	0.227	0.703	1	AATC
225	Optic Atrophy, Hereditary, Leber	2	0.227	0.703	0.227	0.703	1	NDUFB11
226	Bronchial Hyperreactivity	2	0.227	0.703	0.227	0.703	1	GSTP1
227	Porphyrias, Hepatic	2	0.227	0.703	0.227	0.703	1	HEM2
228	Charcot-Marie-Tooth Disease, Axonal, Type 2	2	0.227	0.703	0.227	0.703	1	NEFL
229	Fibrocystic Breast Disease	2	0.227	0.703	0.227	0.703	1	HBB
230	Solitary Fibrous Tumor, Pleural	2	0.227	0.703	0.227	0.703	1	ENO2
231	Paraneoplastic Syndromes, Nervous System	2	0.227	0.703	0.227	0.703	1	14-3-3 theta
232	Hypertrophy	14	0.234	0.72	0.234	0.72	3	ACAT1, 14-3-3 theta, KCRU
233	Hepatitis, Viral, Human	21	0.242	0.73	0.242	0.73	4	GSTP1, AATC, HBB, EWI2
234	Hereditary Central Nervous System Demyelinating Diseases	8	0.25	0.73	0.25	0.73	2	PLP1, NDUFV1
235	Vasculitis	8	0.25	0.73	0.25	0.73	2	GSTP1, ENO1
236	Acidosis	8	0.25	0.73	0.25	0.73	2	SLC4A4, SCOT
237	Dyslipidemias	8	0.25	0.73	0.25	0.73	2	ACAT1, GLPK
238	beta-Thalassemia	8	0.25	0.73	0.25	0.73	2	Beta-fodrin, HBB
239	Acid-Base Imbalance	8	0.25	0.73	0.25	0.73	2	SLC4A4, SCOT
240	Body Weight	65	0.25	0.73	0.25	0.73	10	COX VIc, SORBS1, PDE10A, Beta-fodrin, NDUFS6, Alpha-synuclein, AATC, TOM22, DDAH1, Alpha-actinin 2
241	Body Weights and Measures	65	0.25	0.73	0.25	0.73	10	COX VIc, SORBS1, PDE10A, Beta-fodrin, NDUFS6, Alpha-synuclein, AATC, TOM22, DDAH1, Alpha-actinin 2
242	Overweight	65	0.25	0.73	0.25	0.73	10	COX VIc, SORBS1, PDE10A, Beta-fodrin, NDUFS6, Alpha-synuclein, AATC, TOM22, DDAH1, Alpha-actinin 2
243	Body Size	65	0.25	0.73	0.25	0.73	10	COX VIc, SORBS1, PDE10A, Beta-fodrin, NDUFS6, Alpha-synuclein, AATC, TOM22, DDAH1, Alpha-actinin 2
244	Overnutrition	65	0.25	0.73	0.25	0.73	10	COX VIc, SORBS1, PDE10A, Beta-fodrin, NDUFS6, Alpha-synuclein, AATC, TOM22, DDAH1, Alpha-actinin 2
245	Obesity	65	0.25	0.73	0.25	0.73	10	COX VIc, SORBS1, PDE10A, Beta-fodrin, NDUFS6, Alpha-synuclein, AATC, TOM22, DDAH1, Alpha-actinin 2
246	Parkinsonian Disorders	43	0.255	0.741	0.255	0.741	7	GSTP1, NEFH, NEFM, Alpha-synuclein, NDUFV2, ENO2, NEFL
247	Nutrition Disorders	73	0.257	0.745	0.257	0.745	11	COX VIc, SORBS1, PDE10A, Beta-fodrin, NDUFS6, Alpha-synuclein, AATC, TOM22, HBB, DDAH1, Alpha-actinin 2
248	Body Constitution	66	0.266	0.767	0.266	0.767	10	COX VIc, SORBS1, PDE10A, Beta-fodrin, NDUFS6, Alpha-synuclein, AATC, TOM22, DDAH1, Alpha-actinin 2
249	Coronary Artery Disease	15	0.268	0.767	0.268	0.767	3	LSAMP, KCRB, HBB
250	Encephalitis	15	0.268	0.767	0.268	0.767	3	KCRB, Myelin basic protein, ENO2
251	Neuromuscular Diseases	113	0.279	0.791	0.279	0.791	16	GSTP1, HSP90 beta, Connexin 43, NEFH, CNP1, 14-3-3 theta, KCRB, NEFM, HEM2, SLC25A4, ATP1A2, ENO2, COX II, Calcineurin A (alpha), NEFL, VCP
252	Astrocytoma	168	0.279	0.791	0.279	0.791	23	PLP1, NDUFA10, Reticulon 1, GSTP1, mGluR5, GLSK, ZnT-1, BCAN, PMCA1, AI427515, Connexin 43, Septin 7, Alpha-synuclein, H-cadherin, ATP1A2, ENO1, SLC10A4, Kv3.4, NEFL, TCP1-beta, Rab-3A, ATP8A1, EWI2
253	Neoplasms, Connective and Soft Tissue	37	0.283	0.8	0.283	0.8	6	GSTP1, HSP90 beta, Connexin 43, H-cadherin, ENO2, VCP
254	Cranial Nerve Diseases	30	0.291	0.807	0.291	0.807	5	CNP1, Myelin basic protein, Alpha-synuclein, SLC25A4, NDUFB11
255	Ophthalmoplegia	9	0.298	0.807	0.298	0.807	2	Alpha-synuclein, SLC25A4
256	Ocular Motility Disorders	9	0.298	0.807	0.298	0.807	2	Alpha-synuclein, SLC25A4
257	Epilepsies, Myoclonic	9	0.298	0.807	0.298	0.807	2	MUNC18, COX II
258	Gallbladder Neoplasms	9	0.298	0.807	0.298	0.807	2	GSTP1, H-cadherin
259	Schizophrenia, Paranoid	9	0.298	0.807	0.298	0.807	2	GLSK, 14-3-3 zeta/delta
260	Hypertrophy, Left Ventricular	9	0.298	0.807	0.298	0.807	2	ACAT1, KCRU
261	Hepatitis	23	0.299	0.807	0.299	0.807	4	GSTP1, AATC, HBB, EWI2
262	Peripheral Nervous System Neoplasms	16	0.303	0.807	0.303	0.807	3	HSP90 beta, Connexin 43, ENO2
263	Gastritis, Atrophic	3	0.321	0.807	0.321	0.807	1	GSTP1
264	Rupture	3	0.321	0.807	0.321	0.807	1	COX II
265	Anemia, Aplastic	3	0.321	0.807	0.321	0.807	1	GSTP1
266	Hemiplegia	3	0.321	0.807	0.321	0.807	1	ATP1A2
267	Cocaine-Related Disorders	3	0.321	0.807	0.321	0.807	1	GSTP1
268	Vertigo	3	0.321	0.807	0.321	0.807	1	ATP1A2
269	Hyperparathyroidism	3	0.321	0.807	0.321	0.807	1	HBB
270	Peptic Ulcer	3	0.321	0.807	0.321	0.807	1	GSTP1
271	Suicide, Attempted	3	0.321	0.807	0.321	0.807	1	AATC
272	Hepatitis B, Chronic	3	0.321	0.807	0.321	0.807	1	GSTP1
273	Vestibular Diseases	3	0.321	0.807	0.321	0.807	1	ATP1A2
274	Occupational Diseases	3	0.321	0.807	0.321	0.807	1	GSTP1
275	Mitochondrial Complex I Deficiency	3	0.321	0.807	0.321	0.807	1	NDUFS7
276	Hyperparathyroidism, Primary	3	0.321	0.807	0.321	0.807	1	HBB
277	Epilepsy, Benign Neonatal	3	0.321	0.807	0.321	0.807	1	ATP1A2
278	Hypertriglyceridemia	3	0.321	0.807	0.321	0.807	1	GLPK
279	Charcot-Marie-Tooth Disease	3	0.321	0.807	0.321	0.807	1	NEFL
280	Obstetric Labor, Premature	3	0.321	0.807	0.321	0.807	1	GSTP1
281	Disorders of Sex Development	3	0.321	0.807	0.321	0.807	1	SORBS1
282	Atrial Fibrillation	3	0.321	0.807	0.321	0.807	1	ZnT-1
283	Liver Diseases, Alcoholic	3	0.321	0.807	0.321	0.807	1	GSTP1
284	Endometrial Stromal Tumors	3	0.321	0.807	0.321	0.807	1	H-cadherin
285	Neurofibroma	24	0.328	0.822	0.328	0.822	4	Connexin 43, NEFH, CNP1, ENO2
286	Heart Diseases	70	0.333	0.824	0.333	0.824	10	LSAMP, ZnT-1, SORBS1, ACAT1, Connexin 43, KCRB, NDUFV2, HBB, KCRU, Alpha-actinin 2
287	Carcinoma, Renal Cell	86	0.339	0.824	0.339	0.824	12	GSTP1, GLSK, ACAT1, SLC4A4, Endophilin A1, Connexin 43, DAL1, H-cadherin, Tubulin beta 1, ENO2, HBB, Tubulin alpha-4A
288	Carcinoma, Pancreatic Ductal	32	0.342	0.824	0.342	0.824	5	GSTP1, Connexin 43, ENO2, COX II, VCP
289	Actinomycetales Infections	10	0.345	0.824	0.345	0.824	2	Endophilin A1, HBB
290	Oligodendroglioma	10	0.345	0.824	0.345	0.824	2	GSTP1, BCAN
291	Mycobacterium Infections	10	0.345	0.824	0.345	0.824	2	Endophilin A1, HBB
292	Pre-Eclampsia	10	0.345	0.824	0.345	0.824	2	GSTP1, DDAH1
293	Hypertension, Pregnancy-Induced	10	0.345	0.824	0.345	0.824	2	GSTP1, DDAH1
294	Gallbladder Diseases	10	0.345	0.824	0.345	0.824	2	GSTP1, H-cadherin
295	Thalassemia	10	0.345	0.824	0.345	0.824	2	Beta-fodrin, HBB
296	Pathological Conditions, Anatomical	40	0.351	0.824	0.351	0.824	6	GSTP1, Tubulin beta 4, ACAT1, 14-3-3 theta, Alpha-synuclein, KCRU
297	Peripheral Nervous System Diseases	48	0.357	0.824	0.357	0.824	7	HSP90 beta, Connexin 43, NEFH, CNP1, 14-3-3 theta, ENO2, NEFL
298	Spinal Cord Diseases	56	0.362	0.824	0.362	0.824	8	GSTP1, NEFH, 14-3-3 theta, KCRB, NEFM, HEM2, Calcineurin A (alpha), NEFL
299	Cerebrovascular Disorders	33	0.367	0.824	0.367	0.824	5	GSTP1, SORBS1, KCRB, Tubulin beta 1, ENO2
300	Lipid Metabolism Disorders	18	0.373	0.824	0.373	0.824	3	Csp, ACAT1, GLPK
301	Respiratory Tract Infections	18	0.373	0.824	0.373	0.824	3	GSTP1, AATC, ENO2
302	Neoplasms, Neuroepithelial	283	0.384	0.824	0.384	0.824	36	PLP1, NDUFA10, Reticulon 1, GSTP1, LSAMP, mGluR5, GLSK, ZnT-1, BCAN, PMCA1, CRMP2, NDUFA7, AI427515, SLC4A4, Connexin 43, NEFH, Septin 7, Alpha-synuclein, HEM2, DAL1, H-cadherin, APXL, ATP1A2, ENO1, ENO2, Copine-5, SLC10A4, Kv3.4, NEFL, TCP1-beta, Rab-3A, ATP8A1, BM88 antigen, PRRT2, EWI2, Alpha-internexin
303	Uterine Cervical Neoplasms	226	0.385	0.824	0.385	0.824	29	GSTP1, LSAMP, Tubulin beta 3, SLC6A11, Csp, BCAN, PMCA1, SLC4A4, Connexin 43, NEFH, GLPK, PKM2, DAL1, H-cadherin, SLC25A4, APXL, SV2A, TANC2, ENO2, Copine-5, UQCRC2, CNTN3, Calcineurin A (alpha), Kv3.4, CaMK II alpha, TCP1-beta, ATP8A1, VDAC 1, Gprin1
304	Uterine Cervical Diseases	226	0.385	0.824	0.385	0.824	29	GSTP1, LSAMP, Tubulin beta 3, SLC6A11, Csp, BCAN, PMCA1, SLC4A4, Connexin 43, NEFH, GLPK, PKM2, DAL1, H-cadherin, SLC25A4, APXL, SV2A, TANC2, ENO2, Copine-5, UQCRC2, CNTN3, Calcineurin A (alpha), Kv3.4, CaMK II alpha, TCP1-beta, ATP8A1, VDAC 1, Gprin1
305	Paralysis	26	0.386	0.824	0.386	0.824	4	PLP1, Alpha-synuclein, SLC25A4, ATP1A2
306	Arterial Occlusive Diseases	26	0.386	0.824	0.386	0.824	4	LSAMP, KCRB, HBB, 14-3-3 zeta/delta
307	Small Cell Lung Carcinoma	26	0.386	0.824	0.386	0.824	4	GSTP1, KCRB, C9orf46, ENO2
308	Arteriosclerosis	26	0.386	0.824	0.386	0.824	4	LSAMP, KCRB, HBB, 14-3-3 zeta/delta
309	Gram-Positive Bacterial Infections	11	0.391	0.824	0.391	0.824	2	Endophilin A1, HBB
310	Leukoencephalopathies	11	0.391	0.824	0.391	0.824	2	PLP1, NDUFV1
311	Biliary Tract Neoplasms	11	0.391	0.824	0.391	0.824	2	GSTP1, H-cadherin
312	Neoplasms, Fibrous Tissue	11	0.391	0.824	0.391	0.824	2	Connexin 43, ENO2
313	Glioblastoma	162	0.395	0.824	0.395	0.824	21	PLP1, NDUFA10, Reticulon 1, GSTP1, mGluR5, GLSK, ZnT-1, BCAN, PMCA1, AI427515, Connexin 43, H-cadherin, ATP1A2, ENO1, SLC10A4, Kv3.4, NEFL, TCP1-beta, Rab-3A, ATP8A1, EWI2
314	Polycythemia	4	0.403	0.824	0.403	0.824	1	HBB
315	Ganglion Cysts	4	0.403	0.824	0.403	0.824	1	ENO1
316	Optic Atrophy	4	0.403	0.824	0.403	0.824	1	NDUFB11
317	Polyradiculoneuropathy	4	0.403	0.824	0.403	0.824	1	14-3-3 theta
318	Infant, Premature, Diseases	4	0.403	0.824	0.403	0.824	1	GSTP1
319	Mucinoses	4	0.403	0.824	0.403	0.824	1	ENO1
320	Vibrio Infections	4	0.403	0.824	0.403	0.824	1	VCP
321	Seminoma	4	0.403	0.824	0.403	0.824	1	Connexin 43
322	Tremor	4	0.403	0.824	0.403	0.824	1	Alpha-synuclein
323	Paralyses, Familial Periodic	4	0.403	0.824	0.403	0.824	1	ATP1A2
324	Nephrosis	4	0.403	0.824	0.403	0.824	1	GSTP1
325	Carotid Artery Diseases	4	0.403	0.824	0.403	0.824	1	GSTP1
326	Hypokalemic Periodic Paralysis	4	0.403	0.824	0.403	0.824	1	ATP1A2
327	Brain Infarction	4	0.403	0.824	0.403	0.824	1	ENO2
328	Labyrinth Diseases	4	0.403	0.824	0.403	0.824	1	ATP1A2
329	Cholera	4	0.403	0.824	0.403	0.824	1	VCP
330	Pleural Neoplasms	4	0.403	0.824	0.403	0.824	1	ENO2
331	Creutzfeldt-Jakob Syndrome	4	0.403	0.824	0.403	0.824	1	14-3-3 theta
332	alpha-Thalassemia	4	0.403	0.824	0.403	0.824	1	HBB
333	Limb Deformities, Congenital	4	0.403	0.824	0.403	0.824	1	Connexin 43
334	Mitochondrial Encephalomyopathies	4	0.403	0.824	0.403	0.824	1	COX II
335	Optic Atrophies, Hereditary	4	0.403	0.824	0.403	0.824	1	NDUFB11
336	Heart Failure	4	0.403	0.824	0.403	0.824	1	Connexin 43
337	Guillain-Barre Syndrome	4	0.403	0.824	0.403	0.824	1	14-3-3 theta
338	Osteoporosis	4	0.403	0.824	0.403	0.824	1	Beta-fodrin
339	Hereditary breast cancer	4	0.403	0.824	0.403	0.824	1	GSTP1
340	Neurofibroma, Plexiform	4	0.403	0.824	0.403	0.824	1	Connexin 43
341	Malaria, Falciparum	4	0.403	0.824	0.403	0.824	1	HBB
342	Nephrotic Syndrome	4	0.403	0.824	0.403	0.824	1	GSTP1
343	Cerebral Palsy	4	0.403	0.824	0.403	0.824	1	PLP1
344	Acute Kidney Injury	4	0.403	0.824	0.403	0.824	1	GSTP1
345	Glaucoma, Open-Angle	4	0.403	0.824	0.403	0.824	1	GSTP1
346	Brain Damage, Chronic	4	0.403	0.824	0.403	0.824	1	PLP1
347	Precancerous Conditions	4	0.403	0.824	0.403	0.824	1	GSTP1
348	Chondrosarcoma	4	0.403	0.824	0.403	0.824	1	ENO2
349	Central Nervous System Infections	19	0.408	0.824	0.408	0.824	3	14-3-3 theta, KCRB, ENO2
350	Epilepsy, Generalized	19	0.408	0.824	0.408	0.824	3	ATP1A2, MUNC18, COX II
351	Cardiomyopathies	19	0.408	0.824	0.408	0.824	3	Connexin 43, NDUFV2, Alpha-actinin 2
352	Anemia, Hemolytic, Congenital	19	0.408	0.824	0.408	0.824	3	Beta-fodrin, ENO1, HBB
353	Glaucoma	19	0.408	0.824	0.408	0.824	3	GSTP1, SLC4A4, Connexin 43
354	Ocular Hypertension	19	0.408	0.824	0.408	0.824	3	GSTP1, SLC4A4, Connexin 43
355	Skin Neoplasms	245	0.413	0.832	0.413	0.832	31	Neurochondrin, GSTP1, LSAMP, Tubulin beta 3, mGluR5, TLN2, BCAN, COX IV-1, HPCA, CRMP2, NUDEL, HSP90 beta, AI427515, SLC4A4, Citron, Tubulin beta 2B, SCOT, DAL1, NDUFV1, ATP5I, Neurofascin, SV2A, SFXN1, ENO2, UQCRC2, CNTN3, VCP, ATP8A1, KCRU, EWI2, Alpha-actinin 2
356	Neoplastic Syndromes, Hereditary	35	0.418	0.84	0.418	0.84	5	GSTP1, NEFH, CNP1, ENO2, COX II
357	Lymphoma	43	0.42	0.84	0.42	0.84	6	GSTP1, Clathrin heavy chain, HSP90 beta, DAL1, ENO2, VCP
358	Autoimmune Diseases	213	0.421	0.84	0.421	0.84	27	PLP1, Reticulon 1, GSTP1, LSAMP, Tubulin beta 3, mGluR5, GLSK, HPCA, PDE10A, SLC4A4, CNP1, 14-3-3 theta, Myelin basic protein, H-cadherin, CADPS, Neurofascin, ENO1, ENO2, FDX1L, HBB, MUNC18, COX II, Calcineurin A (alpha), VAMP2, NEFL, VDAC 1, Beta-adaptin 2
359	In-house Adverse Events	247	0.435	0.862	0.435	0.862	31	PLP1, GSTP1, Tubulin beta 3, Csp, ZnT-1, PMCA1, SORBS1, PDE10A, Beta-fodrin, ACAT1, Connexin 43, GLPK, CNP1, 14-3-3 theta, Synapsin II, KCRB, Alpha-synuclein, HEM2, AATC, DAL1, NDUFV1, NDUFV2, ATP1A2, ENO1, Tubulin beta 1, ENO2, PEP-19, HBB, COX II, NEFL, Alpha-actinin 2
360	Retinal Degeneration	12	0.435	0.862	0.435	0.862	2	GSTP1, KCRB
361	Amino Acid Metabolism, Inborn Errors	12	0.435	0.862	0.435	0.862	2	Tubulin beta 3, APXL
362	Neurofibromatoses	20	0.442	0.87	0.442	0.87	3	NEFH, CNP1, ENO2
363	Coronary Disease	20	0.442	0.87	0.442	0.87	3	LSAMP, KCRB, HBB
364	Nerve Sheath Neoplasms	36	0.444	0.872	0.444	0.872	5	HSP90 beta, Connexin 43, NEFH, CNP1, ENO2
365	Neuroectodermal Tumors, Primitive, Peripheral	45	0.466	0.901	0.466	0.901	6	CRMP2, Septin 7, Alpha-synuclein, ENO2, BM88 antigen, Alpha-internexin
366	Neuroblastoma	45	0.466	0.901	0.466	0.901	6	CRMP2, Septin 7, Alpha-synuclein, ENO2, BM88 antigen, Alpha-internexin
367	Drug-Related Side Effects and Adverse Reactions	250	0.467	0.901	0.467	0.901	31	PLP1, GSTP1, Tubulin beta 3, Csp, ZnT-1, PMCA1, SORBS1, PDE10A, Beta-fodrin, ACAT1, Connexin 43, GLPK, CNP1, 14-3-3 theta, Synapsin II, KCRB, Alpha-synuclein, HEM2, AATC, DAL1, NDUFV1, NDUFV2, ATP1A2, ENO1, Tubulin beta 1, ENO2, PEP-19, HBB, COX II, NEFL, Alpha-actinin 2
368	Glucose Metabolism Disorders	135	0.467	0.901	0.467	0.901	17	NDUFA10, GSTP1, COX Vb, COX VIc, SORBS1, SLC4A4, AATC, PKM2, DAL1, GPD2, ATP5A, NDUFV2, HBB, UQCRC2, VAMP2, DDAH1, Alpha-actinin 2
369	Obstetric Labor Complications	5	0.475	0.901	0.475	0.901	1	GSTP1
370	Body Temperature Changes	5	0.475	0.901	0.475	0.901	1	AATC
371	Hematologic Neoplasms	5	0.475	0.901	0.475	0.901	1	GSTP1
372	Glomerulonephritis, IGA	5	0.475	0.901	0.475	0.901	1	Myelin basic protein
373	Supranuclear Palsy, Progressive	5	0.475	0.901	0.475	0.901	1	Alpha-synuclein
374	Periodontal Diseases	5	0.475	0.901	0.475	0.901	1	AATC
375	Cytomegalovirus Infections	5	0.475	0.901	0.475	0.901	1	Alpha-internexin
376	Hypothyroidism	5	0.475	0.901	0.475	0.901	1	HEM2
377	Fever	5	0.475	0.901	0.475	0.901	1	AATC
378	Multiple Myeloma	87	0.486	0.917	0.486	0.917	11	NDUFA10, GSTP1, SLC25A5, HSP90 beta, SCOT, Neurofascin, TANC2, HBB, 14-3-3 zeta/delta, CNTN3, EWI2
379	Paraproteinemias	87	0.486	0.917	0.486	0.917	11	NDUFA10, GSTP1, SLC25A5, HSP90 beta, SCOT, Neurofascin, TANC2, HBB, 14-3-3 zeta/delta, CNTN3, EWI2
380	Alcohol-Related Disorders	30	0.5	0.934	0.5	0.934	4	GSTP1, Alpha-synuclein, HEM2, H-cadherin
381	Anemia	30	0.5	0.934	0.5	0.934	4	GSTP1, Beta-fodrin, ENO1, HBB
382	Alzheimer Disease	121	0.502	0.934	0.502	0.934	15	GSTP1, ZnT-1, COX VIc, NEFH, Septin 7, KCRB, Alpha-synuclein, ATP5A, ENO1, ENO2, MUNC18, Kv3.4, NEFL, CaMK II alpha, ATP8A1
383	Neoplasms, Plasma Cell	88	0.503	0.934	0.503	0.934	11	NDUFA10, GSTP1, SLC25A5, HSP90 beta, SCOT, Neurofascin, TANC2, HBB, 14-3-3 zeta/delta, CNTN3, EWI2
384	Blood Protein Disorders	88	0.503	0.934	0.503	0.934	11	NDUFA10, GSTP1, SLC25A5, HSP90 beta, SCOT, Neurofascin, TANC2, HBB, 14-3-3 zeta/delta, CNTN3, EWI2
385	Hemostatic Disorders	88	0.503	0.934	0.503	0.934	11	NDUFA10, GSTP1, SLC25A5, HSP90 beta, SCOT, Neurofascin, TANC2, HBB, 14-3-3 zeta/delta, CNTN3, EWI2
386	Biliary Tract Diseases	22	0.508	0.936	0.508	0.936	3	GSTP1, AATC, H-cadherin
387	Neurocutaneous Syndromes	22	0.508	0.936	0.508	0.936	3	NEFH, CNP1, ENO2
388	Anemia, Hemolytic	22	0.508	0.936	0.508	0.936	3	Beta-fodrin, ENO1, HBB
389	Atrophy	14	0.519	0.951	0.519	0.951	2	GSTP1, Alpha-synuclein
390	Hemoglobinopathies	14	0.519	0.951	0.519	0.951	2	Beta-fodrin, HBB
391	Diabetes Mellitus	131	0.526	0.956	0.526	0.956	16	NDUFA10, GSTP1, COX Vb, COX VIc, SORBS1, AATC, PKM2, DAL1, GPD2, ATP5A, NDUFV2, HBB, UQCRC2, VAMP2, DDAH1, Alpha-actinin 2
392	Tauopathies	123	0.53	0.956	0.53	0.956	15	GSTP1, ZnT-1, COX VIc, NEFH, Septin 7, KCRB, Alpha-synuclein, ATP5A, ENO1, ENO2, MUNC18, Kv3.4, NEFL, CaMK II alpha, ATP8A1
393	Spherocytosis, Hereditary	6	0.539	0.956	0.539	0.956	1	ENO1
394	Headache Disorders	6	0.539	0.956	0.539	0.956	1	ATP1A2
395	Dystonia	6	0.539	0.956	0.539	0.956	1	Tubulin beta 4
396	Germinoma	6	0.539	0.956	0.539	0.956	1	Connexin 43
397	Pheochromocytoma	6	0.539	0.956	0.539	0.956	1	COX II
398	Testicular Neoplasms	6	0.539	0.956	0.539	0.956	1	GSTP1
399	Pancreatitis, Alcoholic	6	0.539	0.956	0.539	0.956	1	GSTP1
400	Headache Disorders, Primary	6	0.539	0.956	0.539	0.956	1	ATP1A2
401	Migraine Disorders	6	0.539	0.956	0.539	0.956	1	ATP1A2
402	Hyperglycemia	6	0.539	0.956	0.539	0.956	1	AATC
403	Alcoholism	23	0.539	0.956	0.539	0.956	3	Alpha-synuclein, HEM2, H-cadherin
404	Physiological Phenomena	82	0.541	0.956	0.541	0.956	10	COX VIc, SORBS1, PDE10A, Beta-fodrin, NDUFS6, Alpha-synuclein, AATC, TOM22, DDAH1, Alpha-actinin 2
405	Neoplasm Metastasis	40	0.542	0.956	0.542	0.956	5	Connexin 43, H-cadherin, ENO1, VCP, EWI2
406	Skin and Connective Tissue Diseases	638	0.544	0.957	0.544	0.957	77	Neurochondrin, Reticulon 1, GSTP1, Clathrin heavy chain, LSAMP, Tubulin beta 3, mGluR5, UQCRFS1, GLSK, TLN2, COX VIc, MT-TRX, LOC100131244, BCAN, SLC25A5, PMCA1, COX IV-1, Tubulin beta 4, ATP5C, HPCA, CRMP2, Syntaxin 1B, NUDEL, HSP90 beta, Beta-fodrin, AI427515, SLC4A4, Endophilin A1, Connexin 43, GLPK, CNP1, REA, 14-3-3 theta, Citron, Synapsin II, KCRB, Tubulin beta 2B, Myelin basic protein, SCO…
407	Pathological Conditions, Signs and Symptoms	291	0.549	0.965	0.549	0.965	35	PLP1, GSTP1, Tubulin beta 3, Csp, ZnT-1, COX VIc, MT-TRX, Tubulin beta 4, SORBS1, PDE10A, Beta-fodrin, ACAT1, NDUFS6, Connexin 43, 14-3-3 theta, Myelin basic protein, Alpha-synuclein, AATC, H-cadherin, GPD2, TOM22, SLC25A4, ATP1A2, ENO1, Tubulin beta 1, MARCKS, HBB, 14-3-3 zeta/delta, Rab-3A, DDAH1, VCP, KCRU, PRRT2, EWI2, Alpha-actinin 2
408	Hemorrhagic Disorders	91	0.551	0.966	0.551	0.966	11	NDUFA10, GSTP1, SLC25A5, HSP90 beta, SCOT, Neurofascin, TANC2, HBB, 14-3-3 zeta/delta, CNTN3, EWI2
409	Liver Cirrhosis	15	0.558	0.97	0.558	0.97	2	GSTP1, AATC
410	Cardiomegaly	15	0.558	0.97	0.558	0.97	2	ACAT1, KCRU
411	Bile Duct Diseases	15	0.558	0.97	0.558	0.97	2	GSTP1, AATC
412	Lymphoma, Non-Hodgkin	24	0.569	0.981	0.569	0.981	3	GSTP1, Clathrin heavy chain, VCP
413	Lung Diseases, Obstructive	101	0.576	0.981	0.576	0.981	12	GSTP1, Tubulin beta 3, COX IV-1, SORBS1, PDE10A, Beta-fodrin, GLPK, Synapsin II, DAL1, PEP-19, COX II, Calcineurin A (alpha)
414	Respiratory Hypersensitivity	76	0.583	0.981	0.583	0.981	9	GSTP1, Tubulin beta 3, SORBS1, PDE10A, Beta-fodrin, Synapsin II, DAL1, PEP-19, COX II
415	Asthma	76	0.583	0.981	0.583	0.981	9	GSTP1, Tubulin beta 3, SORBS1, PDE10A, Beta-fodrin, Synapsin II, DAL1, PEP-19, COX II
416	Pulmonary Disease, Chronic Obstructive	42	0.588	0.981	0.588	0.981	5	GSTP1, COX IV-1, GLPK, COX II, Calcineurin A (alpha)
417	Wounds and Injuries	68	0.592	0.981	0.592	0.981	8	GSTP1, SLC25A5, Connexin 43, Alpha-synuclein, SLC25A4, ENO2, COX II, NEFL
418	Alzheimer disease, early onset	16	0.594	0.981	0.594	0.981	2	NEFH, NEFL
419	Hearing Loss	16	0.594	0.981	0.594	0.981	2	GSTP1, Connexin 43
420	Respiration Disorders	7	0.595	0.981	0.595	0.981	1	GSTP1
421	Mouth Abnormalities	7	0.595	0.981	0.595	0.981	1	GSTP1
422	Stomatognathic System Abnormalities	7	0.595	0.981	0.595	0.981	1	GSTP1
423	Gastritis	7	0.595	0.981	0.595	0.981	1	GSTP1
424	Anemia, Sickle Cell	7	0.595	0.981	0.595	0.981	1	HBB
425	Bone Diseases, Developmental	7	0.595	0.981	0.595	0.981	1	Connexin 43
426	Intestinal Polyposis	7	0.595	0.981	0.595	0.981	1	COX II
427	Lymphoma, Mantle-Cell	7	0.595	0.981	0.595	0.981	1	GSTP1
428	Rare Hereditary Pathology with known molecular basis	7	0.595	0.981	0.595	0.981	1	Connexin 43
429	Leukemia-Lymphoma, Adult T-Cell	7	0.595	0.981	0.595	0.981	1	ENO2
430	Paraganglioma	7	0.595	0.981	0.595	0.981	1	COX II
431	Duodenal Diseases	7	0.595	0.981	0.595	0.981	1	GSTP1
432	Thymus Neoplasms	7	0.595	0.981	0.595	0.981	1	ENO2
433	Adenomatous Polyposis Coli	7	0.595	0.981	0.595	0.981	1	COX II
434	Arthritis, Rheumatoid	51	0.595	0.981	0.595	0.981	6	Reticulon 1, GSTP1, GLSK, Myelin basic protein, ENO1, HBB
435	Hypersensitivity, Immediate	77	0.6	0.983	0.6	0.983	9	GSTP1, Tubulin beta 3, SORBS1, PDE10A, Beta-fodrin, Synapsin II, DAL1, PEP-19, COX II
436	Bronchial Diseases	77	0.6	0.983	0.6	0.983	9	GSTP1, Tubulin beta 3, SORBS1, PDE10A, Beta-fodrin, Synapsin II, DAL1, PEP-19, COX II
437	Phenomena and Processes	86	0.607	0.993	0.607	0.993	10	COX VIc, SORBS1, PDE10A, Beta-fodrin, NDUFS6, Alpha-synuclein, AATC, TOM22, DDAH1, Alpha-actinin 2
438	Neoplasms, Nerve Tissue	397	0.608	0.993	0.608	0.993	47	PLP1, NDUFA10, Reticulon 1, GSTP1, LSAMP, Tubulin beta 3, SLC6A11, mGluR5, GLSK, ZnT-1, BCAN, PMCA1, CRMP2, BDH, NDUFA7, HSP90 beta, AI427515, SLC4A4, Connexin 43, NEFH, GLPK, CNP1, Septin 7, Alpha-synuclein, HEM2, PKM2, DAL1, H-cadherin, N28178, APXL, ATP1A2, ENO1, ENO2, Copine-5, FDX1L, COX II, SLC10A4, Kv3.4, NEFL, CaMK II alpha, TCP1-beta, Rab-3A, ATP8A1, BM88 antigen, PRRT2, EWI2, Alpha-inte…
439	Neurodevelopmental Disorders	43	0.61	0.993	0.61	0.993	5	GSTP1, PKM2, GPD2, ATP1A2, Rab-3A
440	Carcinoma, Ductal	95	0.614	0.997	0.614	0.997	11	GSTP1, Clathrin heavy chain, COX VIc, Connexin 43, PKM2, DAL1, H-cadherin, ENO1, ENO2, COX II, VCP
441	Skin Diseases	614	0.624	1	0.624	1	73	Neurochondrin, GSTP1, Clathrin heavy chain, LSAMP, Tubulin beta 3, mGluR5, UQCRFS1, TLN2, COX VIc, MT-TRX, LOC100131244, BCAN, SLC25A5, PMCA1, COX IV-1, Tubulin beta 4, ATP5C, HPCA, CRMP2, Syntaxin 1B, NUDEL, HSP90 beta, Beta-fodrin, AI427515, SLC4A4, Endophilin A1, Connexin 43, GLPK, CNP1, REA, 14-3-3 theta, Citron, Synapsin II, KCRB, Tubulin beta 2B, SCOT, NEFM, HEM2, PKM2, DAL1, H-cadherin, CA…
442	Bacterial Infections and Mycoses	70	0.627	1	0.627	1	8	GSTP1, Endophilin A1, 14-3-3 theta, HEM2, ENO2, HBB, NEFL, VCP
443	Hearing Disorders	17	0.628	1	0.628	1	2	GSTP1, Connexin 43
444	Neoplastic Processes	44	0.631	1	0.631	1	5	Connexin 43, H-cadherin, ENO1, VCP, EWI2
445	Glioma	266	0.633	1	0.633	1	31	PLP1, NDUFA10, Reticulon 1, GSTP1, LSAMP, mGluR5, GLSK, ZnT-1, BCAN, PMCA1, NDUFA7, AI427515, SLC4A4, Connexin 43, Septin 7, Alpha-synuclein, HEM2, DAL1, H-cadherin, APXL, ATP1A2, ENO1, Copine-5, SLC10A4, Kv3.4, NEFL, TCP1-beta, Rab-3A, ATP8A1, PRRT2, EWI2
446	Neuroectodermal Tumors	392	0.638	1	0.638	1	46	PLP1, NDUFA10, Reticulon 1, GSTP1, LSAMP, Tubulin beta 3, SLC6A11, mGluR5, GLSK, ZnT-1, BCAN, PMCA1, CRMP2, BDH, NDUFA7, HSP90 beta, AI427515, SLC4A4, Connexin 43, NEFH, GLPK, Septin 7, Alpha-synuclein, HEM2, PKM2, DAL1, H-cadherin, N28178, APXL, ATP1A2, ENO1, ENO2, Copine-5, FDX1L, COX II, SLC10A4, Kv3.4, NEFL, CaMK II alpha, TCP1-beta, Rab-3A, ATP8A1, BM88 antigen, PRRT2, EWI2, Alpha-internexin
447	Breast Diseases	517	0.642	1	0.642	1	61	Neurochondrin, GSTP1, Clathrin heavy chain, Tubulin beta 3, mGluR5, UQCRFS1, TLN2, COX VIc, MT-TRX, LOC100131244, SLC25A5, PMCA1, Tubulin beta 4, ATP5C, HPCA, CRMP2, Syntaxin 1B, HSP90 beta, Beta-fodrin, SLC4A4, Endophilin A1, Connexin 43, GLPK, CNP1, REA, 14-3-3 theta, Citron, Synapsin II, KCRB, Tubulin beta 2B, SCOT, NEFM, PKM2, DAL1, H-cadherin, CADPS, NDUFV1, APXL, NDUFB9, Neurofascin, SV2A, …
448	Breast Neoplasms	517	0.642	1	0.642	1	61	Neurochondrin, GSTP1, Clathrin heavy chain, Tubulin beta 3, mGluR5, UQCRFS1, TLN2, COX VIc, MT-TRX, LOC100131244, SLC25A5, PMCA1, Tubulin beta 4, ATP5C, HPCA, CRMP2, Syntaxin 1B, HSP90 beta, Beta-fodrin, SLC4A4, Endophilin A1, Connexin 43, GLPK, CNP1, REA, 14-3-3 theta, Citron, Synapsin II, KCRB, Tubulin beta 2B, SCOT, NEFM, PKM2, DAL1, H-cadherin, CADPS, NDUFV1, APXL, NDUFB9, Neurofascin, SV2A, …
449	Brain Ischemia	8	0.644	1	0.644	1	1	ENO2
450	Carcinoma, Neuroendocrine	8	0.644	1	0.644	1	1	ENO2
451	Adenomatous Polyps	8	0.644	1	0.644	1	1	COX II
452	Adrenocortical Carcinoma	8	0.644	1	0.644	1	1	NEFH
453	Kidney Failure, Chronic	8	0.644	1	0.644	1	1	GSTP1
454	Renal Insufficiency, Chronic	8	0.644	1	0.644	1	1	GSTP1
455	Leukemia, T-Cell	8	0.644	1	0.644	1	1	ENO2
456	Lysosomal Storage Diseases	8	0.644	1	0.644	1	1	Alpha-synuclein
457	Obsessive-Compulsive Disorder	8	0.644	1	0.644	1	1	CNTN3
458	Chemically-Induced Disorders	276	0.649	1	0.649	1	32	PLP1, GSTP1, Tubulin beta 3, Csp, ZnT-1, PMCA1, SORBS1, PDE10A, Beta-fodrin, ACAT1, Connexin 43, GLPK, CNP1, 14-3-3 theta, Synapsin II, KCRB, Alpha-synuclein, HEM2, AATC, DAL1, H-cadherin, NDUFV1, NDUFV2, ATP1A2, ENO1, Tubulin beta 1, ENO2, PEP-19, HBB, COX II, NEFL, Alpha-actinin 2
459	Sclerosis	27	0.652	1	0.652	1	3	GSTP1, 14-3-3 theta, Myelin basic protein
460	Pathologic Processes	158	0.655	1	0.655	1	18	PLP1, GSTP1, Tubulin beta 3, Csp, ZnT-1, Connexin 43, 14-3-3 theta, Myelin basic protein, Alpha-synuclein, AATC, H-cadherin, ENO1, Tubulin beta 1, MARCKS, HBB, 14-3-3 zeta/delta, VCP, EWI2
461	Neoplasms, Germ Cell and Embryonal	394	0.655	1	0.655	1	46	PLP1, NDUFA10, Reticulon 1, GSTP1, LSAMP, Tubulin beta 3, SLC6A11, mGluR5, GLSK, ZnT-1, BCAN, PMCA1, CRMP2, BDH, NDUFA7, HSP90 beta, AI427515, SLC4A4, Connexin 43, NEFH, GLPK, Septin 7, Alpha-synuclein, HEM2, PKM2, DAL1, H-cadherin, N28178, APXL, ATP1A2, ENO1, ENO2, Copine-5, FDX1L, COX II, SLC10A4, Kv3.4, NEFL, CaMK II alpha, TCP1-beta, Rab-3A, ATP8A1, BM88 antigen, PRRT2, EWI2, Alpha-internexin
462	Neoplasms, Ductal, Lobular, and Medullary	98	0.658	1	0.658	1	11	GSTP1, Clathrin heavy chain, COX VIc, Connexin 43, PKM2, DAL1, H-cadherin, ENO1, ENO2, COX II, VCP
463	Suicide	18	0.66	1	0.66	1	2	GLSK, AATC
464	Frontotemporal Lobar Degeneration	18	0.66	1	0.66	1	2	NEFH, NEFL
465	Seizures	18	0.66	1	0.66	1	2	ATP1A2, PRRT2
466	Frontotemporal Dementia	18	0.66	1	0.66	1	2	NEFH, NEFL
467	Self-Injurious Behavior	18	0.66	1	0.66	1	2	GLSK, AATC
468	Virus Diseases	72	0.66	1	0.66	1	8	GSTP1, KCRB, AATC, ENO2, HBB, VDAC 1, EWI2, Alpha-internexin
469	Neoplasms, Glandular and Epithelial	471	0.673	1	0.673	1	55	PLP1, NDUFA10, Reticulon 1, GSTP1, Clathrin heavy chain, LSAMP, Tubulin beta 3, mGluR5, Csp, GLSK, ZnT-1, COX VIc, BCAN, SLC25A5, PMCA1, CRMP2, AGK, NDUFA7, HSP90 beta, AI427515, ACAT1, SLC4A4, Endophilin A1, Connexin 43, NEFH, Septin 7, Alpha-synuclein, HEM2, PKM2, DAL1, H-cadherin, ATP5I, APXL, ATP1A2, ENO1, Tubulin beta 1, ENO2, Copine-5, HBB, COX II, SLC10A4, Kv3.4, NEFL, CaMK II alpha, TCP1-…
470	Immune System Diseases	380	0.679	1	0.679	1	44	PLP1, NDUFA10, Reticulon 1, GSTP1, Clathrin heavy chain, LSAMP, Tubulin beta 3, mGluR5, GLSK, SLC25A5, HPCA, SORBS1, PDE10A, HSP90 beta, Beta-fodrin, SLC4A4, CNP1, 14-3-3 theta, Synapsin II, Myelin basic protein, SCOT, DAL1, H-cadherin, CADPS, Neurofascin, TANC2, ENO1, ENO2, PEP-19, FDX1L, HBB, MUNC18, COX II, 14-3-3 zeta/delta, CNTN3, Calcineurin A (alpha), Kv3.4, VAMP2, NEFL, VCP, Tubulin alpha…
471	Signs and Symptoms	186	0.681	1	0.681	1	21	PLP1, GSTP1, Tubulin beta 3, COX VIc, MT-TRX, Tubulin beta 4, SORBS1, PDE10A, Beta-fodrin, NDUFS6, Connexin 43, Alpha-synuclein, AATC, GPD2, TOM22, SLC25A4, ATP1A2, Rab-3A, DDAH1, PRRT2, Alpha-actinin 2
472	Paraplegia	9	0.687	1	0.687	1	1	PLP1
473	Carcinoma, Islet Cell	9	0.687	1	0.687	1	1	Csp
474	Bone Diseases, Metabolic	9	0.687	1	0.687	1	1	Beta-fodrin
475	Polycystic Ovary Syndrome	9	0.687	1	0.687	1	1	SORBS1
476	Systemic Inflammatory Response Syndrome	9	0.687	1	0.687	1	1	HBB
477	Lipidoses	9	0.687	1	0.687	1	1	Csp
478	Lung Diseases, Interstitial	9	0.687	1	0.687	1	1	GSTP1
479	Malaria	9	0.687	1	0.687	1	1	HBB
480	Sepsis	9	0.687	1	0.687	1	1	HBB
481	Leiomyosarcoma	9	0.687	1	0.687	1	1	HSP90 beta
482	Hereditary Sensory and Motor Neuropathy	9	0.687	1	0.687	1	1	NEFL
483	Nose Diseases	19	0.69	1	0.69	1	2	SORBS1, NEFL
484	Lymphoma, B-Cell	19	0.69	1	0.69	1	2	GSTP1, Clathrin heavy chain
485	Sensation Disorders	19	0.69	1	0.69	1	2	GSTP1, Connexin 43
486	Cysts	19	0.69	1	0.69	1	2	SORBS1, ENO1
487	RNA Virus Infections	47	0.691	1	0.691	1	5	GSTP1, AATC, HBB, VDAC 1, EWI2
488	Carcinoma, Ductal, Breast	75	0.707	1	0.707	1	8	GSTP1, Clathrin heavy chain, COX VIc, PKM2, DAL1, H-cadherin, ENO1, COX II
489	Behavioral Symptoms	20	0.717	1	0.717	1	2	GLSK, AATC
490	Sjogren's Syndrome	20	0.717	1	0.717	1	2	ENO1, HBB
491	Pregnancy Complications	20	0.717	1	0.717	1	2	GSTP1, DDAH1
492	Xerostomia	20	0.717	1	0.717	1	2	ENO1, HBB
493	Colonic Diseases	267	0.721	1	0.721	1	30	GSTP1, COX Vb, COX VIc, SLC25A5, MLP, CRMP2, Syntaxin 1B, HSP90 beta, Beta-fodrin, REA, AHCYL2, KCRB, NEFM, AATC, PKM2, H-cadherin, CADPS, SLC25A4, Neurofascin, ENO1, Tubulin beta 1, ENO2, COX II, 14-3-3 zeta/delta, UQCRC2, Calcineurin A (alpha), NEFL, CaMK II alpha, VCP, VDAC 1
494	Myocardial Ischemia	30	0.723	1	0.723	1	3	LSAMP, KCRB, HBB
495	Metabolic Syndrome	10	0.726	1	0.726	1	1	SLC4A4
496	Supratentorial Neoplasms	10	0.726	1	0.726	1	1	GSTP1
497	Endometriosis	10	0.726	1	0.726	1	1	GSTP1
498	Melanoma, Uveal	10	0.726	1	0.726	1	1	Tubulin beta 3
499	Craniofacial Abnormalities	10	0.726	1	0.726	1	1	Connexin 43
500	Hypothalamic Diseases	10	0.726	1	0.726	1	1	GSTP1
501	Infertility	10	0.726	1	0.726	1	1	GSTP1
502	Muscle Hypertonia	10	0.726	1	0.726	1	1	PLP1
503	Infertility, Male	10	0.726	1	0.726	1	1	GSTP1
504	Hepadnaviridae Infections	10	0.726	1	0.726	1	1	GSTP1
505	Pituitary Neoplasms	10	0.726	1	0.726	1	1	GSTP1
506	Muscle Spasticity	10	0.726	1	0.726	1	1	PLP1
507	Psoriasis	10	0.726	1	0.726	1	1	H-cadherin
508	Uveal Neoplasms	10	0.726	1	0.726	1	1	Tubulin beta 3
509	Hepatitis B	10	0.726	1	0.726	1	1	GSTP1
510	Hypothalamic Neoplasms	10	0.726	1	0.726	1	1	GSTP1
511	Inflammation	40	0.733	1	0.733	1	4	PLP1, GSTP1, HBB, 14-3-3 zeta/delta
512	Pancreatic Diseases	183	0.738	1	0.738	1	20	GSTP1, COX Vb, Tubulin beta 3, Csp, COX VIc, COX IV-1, HSP90 beta, Beta-fodrin, SLC4A4, Connexin 43, 14-3-3 theta, PKM2, ENO1, ENO2, HBB, COX II, 14-3-3 zeta/delta, VCP, ATP8A1, Alpha-actinin 2
513	Rheumatic Diseases	59	0.739	1	0.739	1	6	Reticulon 1, GSTP1, GLSK, Myelin basic protein, ENO1, HBB
514	Infection	59	0.739	1	0.739	1	6	GSTP1, 14-3-3 theta, HEM2, ENO2, HBB, NEFL
515	Arthritis	59	0.739	1	0.739	1	6	Reticulon 1, GSTP1, GLSK, Myelin basic protein, ENO1, HBB
516	Dry Eye Syndromes	21	0.743	1	0.743	1	2	ENO1, HBB
517	Lacrimal Apparatus Diseases	21	0.743	1	0.743	1	2	ENO1, HBB
518	Behavior	21	0.743	1	0.743	1	2	GLSK, AATC
519	Hypoxia	31	0.745	1	0.745	1	3	Tubulin beta 3, MT-TRX, PRRT2
520	Parathyroid Diseases	11	0.759	1	0.759	1	1	HBB
521	Gastrointestinal Stromal Tumors	11	0.759	1	0.759	1	1	HSP90 beta
522	Skin Diseases, Papulosquamous	11	0.759	1	0.759	1	1	H-cadherin
523	Malnutrition	11	0.759	1	0.759	1	1	HBB
524	Thyroid Carcinoma, Follicular	11	0.759	1	0.759	1	1	Connexin 43
525	Alcohol-Induced Disorders	11	0.759	1	0.759	1	1	GSTP1
526	Adrenal Cortex Diseases	11	0.759	1	0.759	1	1	NEFH
527	Metal Metabolism, Inborn Errors	11	0.759	1	0.759	1	1	ATP1A2
528	Pituitary Diseases	11	0.759	1	0.759	1	1	GSTP1
529	Eye Neoplasms	11	0.759	1	0.759	1	1	Tubulin beta 3
530	Adrenal Cortex Neoplasms	11	0.759	1	0.759	1	1	NEFH
531	Deafness	11	0.759	1	0.759	1	1	Connexin 43
532	Cervical Intraepithelial Neoplasia	11	0.759	1	0.759	1	1	DAL1
533	Heart Defects, Congenital	11	0.759	1	0.759	1	1	Connexin 43
534	Ovarian Cysts	11	0.759	1	0.759	1	1	SORBS1
535	Behavior and Behavior Mechanisms	51	0.76	1	0.76	1	5	GLSK, AATC, GPD2, ATP1A2, Rab-3A
536	Signs and Symptoms, Respiratory	32	0.764	1	0.764	1	3	Tubulin beta 3, MT-TRX, PRRT2
537	Muscular Dystrophies	22	0.766	1	0.766	1	2	SLC25A4, VCP
538	Muscular Disorders, Atrophic	22	0.766	1	0.766	1	2	SLC25A4, VCP
539	Myelodysplastic Syndromes	22	0.766	1	0.766	1	2	GSTP1, H-cadherin
540	Joint Diseases	61	0.769	1	0.769	1	6	Reticulon 1, GSTP1, GLSK, Myelin basic protein, ENO1, HBB
541	Intestinal Neoplasms	509	0.773	1	0.773	1	58	GSTP1, Clathrin heavy chain, COX Vb, SLC6A11, mGluR5, TLN2, COX VIc, BCAN, SLC25A5, PMCA1, ATP5C, MLP, CRMP2, AGK, Syntaxin 1B, NUDEL, HSP90 beta, Beta-fodrin, AI427515, SLC4A4, Connexin 43, NEFH, REA, Citron, AHCYL2, KCRB, SCOT, NEFM, HEM2, AATC, PKM2, DAL1, H-cadherin, CADPS, SLC25A4, Neurofascin, ATP5A, SV2A, ATP1A2, ENO1, Tubulin beta 1, ENO2, MARCKS, MUNC18, COX II, 14-3-3 zeta/delta, UQCRC2…
542	Ear Diseases	33	0.783	1	0.783	1	3	GSTP1, Connexin 43, ATP1A2
543	Lipid Metabolism, Inborn Errors	12	0.788	1	0.788	1	1	Csp
544	Arrhythmias, Cardiac	12	0.788	1	0.788	1	1	ZnT-1
545	Hodgkin Disease	12	0.788	1	0.788	1	1	HSP90 beta
546	Cerebral Hemorrhage	12	0.788	1	0.788	1	1	Tubulin beta 1
547	Polyneuropathies	24	0.808	1	0.808	1	2	14-3-3 theta, NEFL
548	Thyroid Carcinoma, Papillary	24	0.808	1	0.808	1	2	GSTP1, PKM2
549	Hematologic Diseases	138	0.811	1	0.811	1	14	NDUFA10, GSTP1, SLC25A5, HSP90 beta, Beta-fodrin, SCOT, H-cadherin, Neurofascin, TANC2, ENO1, HBB, 14-3-3 zeta/delta, CNTN3, EWI2
550	Renal Insufficiency	13	0.814	1	0.814	1	1	GSTP1
551	Mesothelioma	13	0.814	1	0.814	1	1	GSTP1
552	Lewy Body Disease	13	0.814	1	0.814	1	1	Alpha-synuclein
553	Herpesviridae Infections	13	0.814	1	0.814	1	1	Alpha-internexin
554	Cardiovascular Abnormalities	13	0.814	1	0.814	1	1	Connexin 43
555	Intracranial Hemorrhages	13	0.814	1	0.814	1	1	Tubulin beta 1
556	Prion Diseases	13	0.814	1	0.814	1	1	14-3-3 theta
557	Neoplasms, Mesothelial	13	0.814	1	0.814	1	1	GSTP1
558	Mouth Diseases	236	0.817	1	0.817	1	25	GSTP1, LSAMP, mGluR5, Csp, TLN2, BCAN, AI427515, SLC4A4, Endophilin A1, Citron, Myelin basic protein, AATC, H-cadherin, N28178, APXL, Neurofascin, TANC2, ATP1A2, ENO1, NDUFB11, Copine-5, HBB, 14-3-3 zeta/delta, Tubulin alpha-4A, Gprin1
559	Rectal Neoplasms	348	0.818	1	0.818	1	38	GSTP1, Clathrin heavy chain, SLC6A11, mGluR5, TLN2, BCAN, PMCA1, ATP5C, CRMP2, AGK, Syntaxin 1B, NUDEL, HSP90 beta, AI427515, SLC4A4, Connexin 43, NEFH, Citron, SCOT, HEM2, AATC, DAL1, H-cadherin, Neurofascin, ATP5A, SV2A, ATP1A2, Tubulin beta 1, MUNC18, UQCRC2, CNTN3, Calcineurin A (alpha), TCP1-beta, VCP, ATP8A1, Tubulin alpha-4A, EWI2, PGAM5
560	Colorectal Neoplasms	508	0.82	1	0.82	1	57	GSTP1, Clathrin heavy chain, COX Vb, SLC6A11, mGluR5, TLN2, COX VIc, BCAN, SLC25A5, PMCA1, ATP5C, MLP, CRMP2, AGK, Syntaxin 1B, NUDEL, HSP90 beta, Beta-fodrin, AI427515, SLC4A4, Connexin 43, NEFH, REA, Citron, AHCYL2, KCRB, SCOT, NEFM, HEM2, AATC, PKM2, DAL1, H-cadherin, CADPS, SLC25A4, Neurofascin, ATP5A, SV2A, ATP1A2, ENO1, Tubulin beta 1, ENO2, MUNC18, COX II, 14-3-3 zeta/delta, UQCRC2, CNTN3,…
561	Nervous System Neoplasms	84	0.821	1	0.821	1	8	GSTP1, HSP90 beta, Connexin 43, 14-3-3 theta, DAL1, ATP1A2, ENO2, COX II
562	Mouth Neoplasms	211	0.826	1	0.826	1	22	GSTP1, LSAMP, mGluR5, Csp, TLN2, BCAN, AI427515, SLC4A4, Endophilin A1, Citron, Myelin basic protein, H-cadherin, N28178, APXL, Neurofascin, TANC2, ATP1A2, NDUFB11, Copine-5, 14-3-3 zeta/delta, Tubulin alpha-4A, Gprin1
563	Esophageal Neoplasms	25	0.826	1	0.826	1	2	GSTP1, PKM2
564	Rectal Diseases	493	0.829	1	0.829	1	55	GSTP1, Clathrin heavy chain, COX Vb, SLC6A11, mGluR5, TLN2, COX VIc, BCAN, SLC25A5, PMCA1, ATP5C, MLP, CRMP2, AGK, Syntaxin 1B, NUDEL, HSP90 beta, Beta-fodrin, AI427515, SLC4A4, Connexin 43, NEFH, REA, Citron, KCRB, SCOT, HEM2, AATC, PKM2, DAL1, H-cadherin, CADPS, SLC25A4, Neurofascin, ATP5A, SV2A, ATP1A2, ENO1, Tubulin beta 1, ENO2, MUNC18, COX II, 14-3-3 zeta/delta, UQCRC2, CNTN3, Calcineurin A…
565	Intestinal Diseases	519	0.835	1	0.835	1	58	GSTP1, Clathrin heavy chain, COX Vb, SLC6A11, mGluR5, TLN2, COX VIc, BCAN, SLC25A5, PMCA1, ATP5C, MLP, CRMP2, AGK, Syntaxin 1B, NUDEL, HSP90 beta, Beta-fodrin, AI427515, SLC4A4, Connexin 43, NEFH, REA, Citron, AHCYL2, KCRB, SCOT, NEFM, HEM2, AATC, PKM2, DAL1, H-cadherin, CADPS, SLC25A4, Neurofascin, ATP5A, SV2A, ATP1A2, ENO1, Tubulin beta 1, ENO2, MARCKS, MUNC18, COX II, 14-3-3 zeta/delta, UQCRC2…
566	Crohn Disease	14	0.837	1	0.837	1	1	GSTP1
567	Parasitic Diseases	14	0.837	1	0.837	1	1	HBB
568	Protozoan Infections	14	0.837	1	0.837	1	1	HBB
569	Musculoskeletal Abnormalities	14	0.837	1	0.837	1	1	Connexin 43
570	Anxiety Disorders	14	0.837	1	0.837	1	1	CNTN3
571	Brain Injuries	14	0.837	1	0.837	1	1	ENO2
572	Stomach Neoplasms	222	0.841	1	0.841	1	23	GSTP1, Clathrin heavy chain, Tubulin beta 3, UQCRFS1, TLN2, SLC25A5, MLP, CRMP2, HSP90 beta, Citron, AHCYL2, KCRB, PKM2, H-cadherin, NDUFV2, ENO1, HBB, COX II, 14-3-3 zeta/delta, TCP1-beta, VCP, VDAC 1, Pacsin 1
573	Esophageal Diseases	26	0.842	1	0.842	1	2	GSTP1, PKM2
574	Carcinoma, Squamous Cell	26	0.842	1	0.842	1	2	GSTP1, H-cadherin
575	Gonadal Disorders	178	0.843	1	0.843	1	18	GSTP1, Tubulin beta 3, mGluR5, TLN2, PMCA1, SORBS1, HSP90 beta, Connexin 43, Citron, KCRB, Tubulin beta 2B, Alpha-synuclein, HEM2, PKM2, H-cadherin, Tubulin beta 1, COX II, VCP
576	Musculoskeletal Diseases	133	0.845	1	0.845	1	13	PLP1, Reticulon 1, GSTP1, GLSK, Beta-fodrin, Connexin 43, Myelin basic protein, SLC25A4, ATP1A2, ENO1, HBB, COX II, VCP
577	Hypersensitivity	96	0.846	1	0.846	1	9	GSTP1, Tubulin beta 3, SORBS1, PDE10A, Beta-fodrin, Synapsin II, DAL1, PEP-19, COX II
578	Stomach Diseases	223	0.847	1	0.847	1	23	GSTP1, Clathrin heavy chain, Tubulin beta 3, UQCRFS1, TLN2, SLC25A5, MLP, CRMP2, HSP90 beta, Citron, AHCYL2, KCRB, PKM2, H-cadherin, NDUFV2, ENO1, HBB, COX II, 14-3-3 zeta/delta, TCP1-beta, VCP, VDAC 1, Pacsin 1
579	Muscular Diseases	58	0.852	1	0.852	1	5	PLP1, SLC25A4, ATP1A2, COX II, VCP
580	Pancreatitis, Chronic	15	0.857	1	0.857	1	1	GSTP1
581	Trauma, Nervous System	15	0.857	1	0.857	1	1	ENO2
582	Amyloidosis	15	0.857	1	0.857	1	1	Alpha-synuclein
583	Craniocerebral Trauma	15	0.857	1	0.857	1	1	ENO2
584	Bone Diseases	27	0.858	1	0.858	1	2	Beta-fodrin, Connexin 43
585	Neoplasms, Squamous Cell	27	0.858	1	0.858	1	2	GSTP1, H-cadherin
586	Bone Marrow Diseases	38	0.858	1	0.858	1	3	GSTP1, Beta-fodrin, H-cadherin
587	Endocrine System Diseases	374	0.868	1	0.868	1	40	NDUFA10, GSTP1, COX Vb, Tubulin beta 3, mGluR5, Csp, TLN2, COX VIc, PMCA1, SORBS1, HSP90 beta, Beta-fodrin, SLC4A4, Connexin 43, NEFH, 14-3-3 theta, Citron, KCRB, Tubulin beta 2B, Alpha-synuclein, HEM2, AATC, PKM2, DAL1, H-cadherin, GPD2, ATP5A, NDUFV2, ENO1, Tubulin beta 1, ENO2, HBB, COX II, 14-3-3 zeta/delta, UQCRC2, VAMP2, DDAH1, VCP, ATP8A1, Alpha-actinin 2
588	Retinal Diseases	28	0.872	1	0.872	1	2	GSTP1, KCRB
589	Laryngeal Neoplasms	118	0.872	1	0.872	1	11	UQCRFS1, BCAN, SLC4A4, CNP1, Citron, DAL1, TANC2, FDX1L, CNTN3, Rab-3A, ATP8A1
590	Laryngeal Diseases	118	0.872	1	0.872	1	11	UQCRFS1, BCAN, SLC4A4, CNP1, Citron, DAL1, TANC2, FDX1L, CNTN3, Rab-3A, ATP8A1
591	Chromosome Aberrations	16	0.874	1	0.874	1	1	HBB
592	Paranasal Sinus Neoplasms	16	0.874	1	0.874	1	1	NEFL
593	Colitis, Ulcerative	16	0.874	1	0.874	1	1	GSTP1
594	Dermatitis	16	0.874	1	0.874	1	1	GSTP1
595	Paranasal Sinus Diseases	16	0.874	1	0.874	1	1	NEFL
596	Skin Diseases, Eczematous	16	0.874	1	0.874	1	1	GSTP1
597	Colorectal Neoplasms, Hereditary Nonpolyposis	16	0.874	1	0.874	1	1	GSTP1
598	Genetic Diseases, X-Linked	16	0.874	1	0.874	1	1	PLP1
599	Ovarian Diseases	174	0.876	1	0.876	1	17	GSTP1, Tubulin beta 3, mGluR5, TLN2, SORBS1, HSP90 beta, Connexin 43, Citron, KCRB, Tubulin beta 2B, Alpha-synuclein, HEM2, PKM2, H-cadherin, Tubulin beta 1, COX II, VCP
600	Adnexal Diseases	174	0.876	1	0.876	1	17	GSTP1, Tubulin beta 3, mGluR5, TLN2, SORBS1, HSP90 beta, Connexin 43, Citron, KCRB, Tubulin beta 2B, Alpha-synuclein, HEM2, PKM2, H-cadherin, Tubulin beta 1, COX II, VCP
601	Oropharyngeal Neoplasms	40	0.882	1	0.882	1	3	HPCA, CNTN3, PRRT2
602	Immunoproliferative Disorders	184	0.882	1	0.882	1	18	NDUFA10, GSTP1, Clathrin heavy chain, SLC25A5, HSP90 beta, Myelin basic protein, SCOT, DAL1, Neurofascin, TANC2, ENO2, HBB, 14-3-3 zeta/delta, CNTN3, Kv3.4, VCP, Tubulin alpha-4A, EWI2
603	Lymphoproliferative Disorders	184	0.882	1	0.882	1	18	NDUFA10, GSTP1, Clathrin heavy chain, SLC25A5, HSP90 beta, Myelin basic protein, SCOT, DAL1, Neurofascin, TANC2, ENO2, HBB, 14-3-3 zeta/delta, CNTN3, Kv3.4, VCP, Tubulin alpha-4A, EWI2
604	Gastrointestinal Neoplasms	571	0.889	1	0.889	1	63	GSTP1, Clathrin heavy chain, COX Vb, Tubulin beta 3, SLC6A11, mGluR5, UQCRFS1, TLN2, COX VIc, BCAN, SLC25A5, PMCA1, ATP5C, MLP, CRMP2, AGK, Syntaxin 1B, NUDEL, HSP90 beta, Beta-fodrin, AI427515, SLC4A4, Connexin 43, NEFH, REA, Citron, AHCYL2, KCRB, SCOT, NEFM, HEM2, AATC, PKM2, DAL1, H-cadherin, CADPS, SLC25A4, Neurofascin, ATP5A, SV2A, NDUFV2, ATP1A2, ENO1, Tubulin beta 1, ENO2, MARCKS, HBB, MUN…
605	Pancreatic Neoplasms	167	0.889	1	0.889	1	16	GSTP1, Tubulin beta 3, Csp, HSP90 beta, Beta-fodrin, SLC4A4, Connexin 43, 14-3-3 theta, PKM2, ENO1, ENO2, COX II, 14-3-3 zeta/delta, VCP, ATP8A1, Alpha-actinin 2
606	Myeloproliferative Disorders	17	0.89	1	0.89	1	1	Beta-fodrin
607	Glomerulonephritis	17	0.89	1	0.89	1	1	Myelin basic protein
608	Adrenal Gland Neoplasms	17	0.89	1	0.89	1	1	NEFH
609	Diabetic Retinopathy	17	0.89	1	0.89	1	1	GSTP1
610	Nose Neoplasms	17	0.89	1	0.89	1	1	NEFL
611	Nephritis	17	0.89	1	0.89	1	1	Myelin basic protein
612	Adenoma	41	0.892	1	0.892	1	3	GSTP1, H-cadherin, COX II
613	Substance-Related Disorders	52	0.894	1	0.894	1	4	GSTP1, Alpha-synuclein, HEM2, H-cadherin
614	Central Nervous System Neoplasms	52	0.894	1	0.894	1	4	GSTP1, Connexin 43, DAL1, COX II
615	Prostatic Diseases	548	0.896	1	0.896	1	60	GSTP1, Clathrin heavy chain, LSAMP, Tubulin beta 3, mGluR5, ZnT-1, TLN2, COX VIc, MT-TRX, BCAN, PMCA1, Tubulin beta 4, ATP5C, SORBS1, CRMP2, AGK, HSP90 beta, ACAT1, SLC4A4, NDUFS6, Connexin 43, Citron, AHCYL2, KCRB, Tubulin beta 2B, Myelin basic protein, C9orf46, SCOT, NEFM, Alpha-synuclein, HEM2, AATC, PKM2, DAL1, H-cadherin, CADPS, SLC25A4, NDUFV1, N28178, APXL, NDUFB9, Neurofascin, SV2A, TANC2…
616	Prostatic Neoplasms	548	0.896	1	0.896	1	60	GSTP1, Clathrin heavy chain, LSAMP, Tubulin beta 3, mGluR5, ZnT-1, TLN2, COX VIc, MT-TRX, BCAN, PMCA1, Tubulin beta 4, ATP5C, SORBS1, CRMP2, AGK, HSP90 beta, ACAT1, SLC4A4, NDUFS6, Connexin 43, Citron, AHCYL2, KCRB, Tubulin beta 2B, Myelin basic protein, C9orf46, SCOT, NEFM, Alpha-synuclein, HEM2, AATC, PKM2, DAL1, H-cadherin, CADPS, SLC25A4, NDUFV1, N28178, APXL, NDUFB9, Neurofascin, SV2A, TANC2…
617	Genital Neoplasms, Male	548	0.896	1	0.896	1	60	GSTP1, Clathrin heavy chain, LSAMP, Tubulin beta 3, mGluR5, ZnT-1, TLN2, COX VIc, MT-TRX, BCAN, PMCA1, Tubulin beta 4, ATP5C, SORBS1, CRMP2, AGK, HSP90 beta, ACAT1, SLC4A4, NDUFS6, Connexin 43, Citron, AHCYL2, KCRB, Tubulin beta 2B, Myelin basic protein, C9orf46, SCOT, NEFM, Alpha-synuclein, HEM2, AATC, PKM2, DAL1, H-cadherin, CADPS, SLC25A4, NDUFV1, N28178, APXL, NDUFB9, Neurofascin, SV2A, TANC2…
618	Otorhinolaryngologic Diseases	214	0.897	1	0.897	1	21	GSTP1, mGluR5, UQCRFS1, BCAN, HPCA, SORBS1, SLC4A4, Connexin 43, CNP1, Citron, DAL1, TANC2, ATP1A2, ENO1, ENO2, FDX1L, CNTN3, NEFL, Rab-3A, ATP8A1, PRRT2
619	Liver Diseases	205	0.897	1	0.897	1	20	GSTP1, GLSK, ZnT-1, COX VIc, SLC25A5, Connexin 43, HEM2, AATC, PKM2, H-cadherin, ATP5I, ENO1, Copine-5, HBB, COX II, Kv3.4, VCP, BASP1, EWI2, Gprin1
620	Connective Tissue Diseases	93	0.898	1	0.898	1	8	Reticulon 1, GSTP1, GLSK, Myelin basic protein, CADPS, ENO1, HBB, VDAC 1
621	Hypopharyngeal Neoplasms	53	0.902	1	0.902	1	4	mGluR5, ENO1, ENO2, CNTN3
622	Hemorrhage	18	0.903	1	0.903	1	1	Tubulin beta 1
623	Diabetic Angiopathies	18	0.903	1	0.903	1	1	GSTP1
624	Neurilemmoma	18	0.903	1	0.903	1	1	HSP90 beta
625	Ischemia	18	0.903	1	0.903	1	1	Alpha-synuclein
626	Colitis	18	0.903	1	0.903	1	1	GSTP1
627	Ovarian Neoplasms	170	0.905	1	0.905	1	16	GSTP1, Tubulin beta 3, mGluR5, TLN2, HSP90 beta, Connexin 43, Citron, KCRB, Tubulin beta 2B, Alpha-synuclein, HEM2, PKM2, H-cadherin, Tubulin beta 1, COX II, VCP
628	Stomatognathic Diseases	287	0.906	1	0.906	1	29	GSTP1, LSAMP, mGluR5, Csp, TLN2, BCAN, HPCA, AI427515, SLC4A4, Endophilin A1, Citron, Myelin basic protein, AATC, H-cadherin, N28178, APXL, Neurofascin, TANC2, ATP1A2, ENO1, ENO2, NDUFB11, Copine-5, HBB, 14-3-3 zeta/delta, CNTN3, Tubulin alpha-4A, PRRT2, Gprin1
629	Leukemia, Myeloid, Acute	64	0.906	1	0.906	1	5	NEFH, Septin 7, APXL, SV2A, ATP1A2
630	DNA Virus Infections	31	0.906	1	0.906	1	2	GSTP1, Alpha-internexin
631	Genital Diseases, Male	551	0.908	1	0.908	1	60	GSTP1, Clathrin heavy chain, LSAMP, Tubulin beta 3, mGluR5, ZnT-1, TLN2, COX VIc, MT-TRX, BCAN, PMCA1, Tubulin beta 4, ATP5C, SORBS1, CRMP2, AGK, HSP90 beta, ACAT1, SLC4A4, NDUFS6, Connexin 43, Citron, AHCYL2, KCRB, Tubulin beta 2B, Myelin basic protein, C9orf46, SCOT, NEFM, Alpha-synuclein, HEM2, AATC, PKM2, DAL1, H-cadherin, CADPS, SLC25A4, NDUFV1, N28178, APXL, NDUFB9, Neurofascin, SV2A, TANC2…
632	Neuroma	19	0.915	1	0.915	1	1	HSP90 beta
633	Thrombosis	19	0.915	1	0.915	1	1	KCRB
634	DNA Repair-Deficiency Disorders	19	0.915	1	0.915	1	1	GSTP1
635	Gastrointestinal Diseases	578	0.916	1	0.916	1	63	GSTP1, Clathrin heavy chain, COX Vb, Tubulin beta 3, SLC6A11, mGluR5, UQCRFS1, TLN2, COX VIc, BCAN, SLC25A5, PMCA1, ATP5C, MLP, CRMP2, AGK, Syntaxin 1B, NUDEL, HSP90 beta, Beta-fodrin, AI427515, SLC4A4, Connexin 43, NEFH, REA, Citron, AHCYL2, KCRB, SCOT, NEFM, HEM2, AATC, PKM2, DAL1, H-cadherin, CADPS, SLC25A4, Neurofascin, ATP5A, SV2A, NDUFV2, ATP1A2, ENO1, Tubulin beta 1, ENO2, MARCKS, HBB, MUN…
636	Neoplasms by Histologic Type	621	0.924	1	0.924	1	68	PLP1, NDUFA10, Reticulon 1, GSTP1, Clathrin heavy chain, LSAMP, Tubulin beta 3, SLC6A11, mGluR5, Csp, GLSK, ZnT-1, COX VIc, BCAN, SLC25A5, PMCA1, CRMP2, AGK, BDH, NDUFA7, HSP90 beta, AI427515, ACAT1, SLC4A4, Endophilin A1, Connexin 43, NEFH, GLPK, CNP1, Septin 7, Myelin basic protein, SCOT, Alpha-synuclein, HEM2, PKM2, DAL1, H-cadherin, N28178, ATP5I, APXL, Neurofascin, SV2A, TANC2, ATP1A2, ENO1,…
637	Digestive System Neoplasms	654	0.926	1	0.926	1	72	GSTP1, Clathrin heavy chain, COX Vb, Tubulin beta 3, SLC6A11, mGluR5, Csp, UQCRFS1, ZnT-1, TLN2, COX VIc, BCAN, SLC25A5, PMCA1, ATP5C, MLP, CRMP2, AGK, Syntaxin 1B, NUDEL, HSP90 beta, Beta-fodrin, AI427515, SLC4A4, Connexin 43, NEFH, REA, 14-3-3 theta, Citron, AHCYL2, KCRB, SCOT, NEFM, HEM2, AATC, PKM2, DAL1, H-cadherin, CADPS, SLC25A4, ATP5I, Neurofascin, ATP5A, SV2A, NDUFV2, ATP1A2, ENO1, Tubul…
638	Diabetes Mellitus, Type 1	20	0.926	1	0.926	1	1	VAMP2
639	Neuromuscular Manifestations	20	0.926	1	0.926	1	1	PLP1
640	Embolism and Thrombosis	20	0.926	1	0.926	1	1	KCRB
641	Thyroid Diseases	57	0.931	1	0.931	1	4	GSTP1, Connexin 43, HEM2, PKM2
642	Inflammatory Bowel Diseases	34	0.932	1	0.932	1	2	GSTP1, PKM2
643	Digestive System Diseases	672	0.932	1	0.932	1	74	GSTP1, Clathrin heavy chain, COX Vb, Tubulin beta 3, SLC6A11, mGluR5, Csp, UQCRFS1, GLSK, ZnT-1, TLN2, COX VIc, BCAN, SLC25A5, PMCA1, COX IV-1, ATP5C, MLP, CRMP2, AGK, Syntaxin 1B, NUDEL, HSP90 beta, Beta-fodrin, AI427515, SLC4A4, Connexin 43, NEFH, REA, 14-3-3 theta, Citron, AHCYL2, KCRB, SCOT, NEFM, HEM2, AATC, PKM2, DAL1, H-cadherin, CADPS, SLC25A4, ATP5I, Neurofascin, ATP5A, SV2A, NDUFV2, ATP…
644	Carcinoma, Hepatocellular	167	0.933	1	0.933	1	15	GSTP1, ZnT-1, COX VIc, SLC25A5, Connexin 43, PKM2, H-cadherin, ATP5I, ENO1, Copine-5, COX II, Kv3.4, VCP, BASP1, Gprin1
645	Neoplasms, Muscle Tissue	21	0.935	1	0.935	1	1	HSP90 beta
646	Adrenal Gland Diseases	21	0.935	1	0.935	1	1	NEFH
647	Pancreatitis	21	0.935	1	0.935	1	1	GSTP1
648	Intellectual Disability	58	0.936	1	0.936	1	4	CRMP2, GPD2, ATP1A2, Rab-3A
649	Lupus Erythematosus, Systemic	58	0.936	1	0.936	1	4	GSTP1, Myelin basic protein, CADPS, VDAC 1
650	Colonic Neoplasms	69	0.937	1	0.937	1	5	GSTP1, AHCYL2, NEFM, PKM2, VCP
651	Salivary Gland Diseases	35	0.939	1	0.939	1	2	ENO1, HBB
652	Neoplasms	1024	0.942	1	0.942	1	121	PLP1, Neurochondrin, NDUFA10, Reticulon 1, GSTP1, Clathrin heavy chain, COX Vb, LSAMP, Tubulin beta 3, SLC6A11, mGluR5, Csp, MRPL23, UQCRFS1, GLSK, ZnT-1, TLN2, COX VIc, MT-TRX, LOC100131244, BCAN, SLC25A5, PMCA1, COX IV-1, Tubulin beta 4, ATP5C, HPCA, MLP, SORBS1, CRMP2, AGK, BDH, Syntaxin 1B, NDUFA7, ATPI, NUDEL, HSP90 beta, Beta-fodrin, AI427515, ACAT1, SLC4A4, Endophilin A1, NDUFS6, Connexin …
653	Leukemia, Myeloid	70	0.942	1	0.942	1	5	NEFH, Septin 7, APXL, SV2A, ATP1A2
654	Nervous System Malformations	22	0.943	1	0.943	1	1	NEFL
655	Head and Neck Neoplasms	368	0.944	1	0.944	1	37	GSTP1, LSAMP, mGluR5, Csp, UQCRFS1, TLN2, BCAN, HPCA, AI427515, SLC4A4, Endophilin A1, Connexin 43, CNP1, Citron, Myelin basic protein, PKM2, DAL1, H-cadherin, N28178, APXL, Neurofascin, TANC2, ATP1A2, ENO1, ENO2, NDUFB11, Copine-5, FDX1L, 14-3-3 zeta/delta, CNTN3, NEFL, CaMK II alpha, Rab-3A, ATP8A1, Tubulin alpha-4A, PRRT2, Gprin1
656	Hemic and Lymphatic Diseases	226	0.944	1	0.944	1	21	NDUFA10, GSTP1, Clathrin heavy chain, SLC25A5, HSP90 beta, Beta-fodrin, Myelin basic protein, SCOT, DAL1, H-cadherin, Neurofascin, TANC2, ENO1, ENO2, HBB, 14-3-3 zeta/delta, CNTN3, Kv3.4, VCP, Tubulin alpha-4A, EWI2
657	Gastroenteritis	36	0.945	1	0.945	1	2	GSTP1, PKM2
658	Neuroectodermal Tumors, Primitive	161	0.945	1	0.945	1	14	LSAMP, CRMP2, NDUFA7, SLC4A4, NEFH, Septin 7, Alpha-synuclein, APXL, ENO2, Copine-5, ATP8A1, BM88 antigen, PRRT2, Alpha-internexin
659	Carcinoma	318	0.95	1	0.95	1	31	GSTP1, Clathrin heavy chain, Tubulin beta 3, Csp, GLSK, ZnT-1, COX VIc, SLC25A5, AGK, HSP90 beta, ACAT1, SLC4A4, Endophilin A1, Connexin 43, NEFH, PKM2, DAL1, H-cadherin, ATP5I, ENO1, Tubulin beta 1, ENO2, Copine-5, HBB, COX II, Kv3.4, CaMK II alpha, VCP, Tubulin alpha-4A, BASP1, Gprin1
660	Neurobehavioral Manifestations	62	0.956	1	0.956	1	4	CRMP2, GPD2, ATP1A2, Rab-3A
661	Genital Diseases, Female	723	0.961	1	0.961	1	79	NDUFA10, GSTP1, Clathrin heavy chain, COX Vb, LSAMP, Tubulin beta 3, SLC6A11, mGluR5, Csp, UQCRFS1, ZnT-1, TLN2, BCAN, SLC25A5, PMCA1, HPCA, SORBS1, CRMP2, BDH, Syntaxin 1B, NUDEL, HSP90 beta, Beta-fodrin, AI427515, ACAT1, SLC4A4, Endophilin A1, Connexin 43, NEFH, GLPK, Citron, AHCYL2, KCRB, Tubulin beta 2B, Myelin basic protein, NDUFA2, SCOT, NEFM, Alpha-synuclein, HEM2, AATC, PKM2, DAL1, H-cadh…
662	Adenocarcinoma	289	0.965	1	0.965	1	27	GSTP1, Clathrin heavy chain, Csp, GLSK, ZnT-1, COX VIc, SLC25A5, ACAT1, SLC4A4, Endophilin A1, Connexin 43, NEFH, PKM2, DAL1, H-cadherin, ATP5I, ENO1, Tubulin beta 1, ENO2, Copine-5, HBB, COX II, Kv3.4, VCP, Tubulin alpha-4A, BASP1, Gprin1
663	Neurologic Manifestations	139	0.966	1	0.966	1	11	PLP1, GSTP1, Tubulin beta 4, CRMP2, Connexin 43, Alpha-synuclein, GPD2, SLC25A4, ATP1A2, Rab-3A, PRRT2
664	Tobacco Use Disorder	26	0.966	1	0.966	1	1	H-cadherin
665	Precursor Cell Lymphoblastic Leukemia-Lymphoma	26	0.966	1	0.966	1	1	GSTP1
666	Liver Neoplasms	179	0.968	1	0.968	1	15	GSTP1, ZnT-1, COX VIc, SLC25A5, Connexin 43, PKM2, H-cadherin, ATP5I, ENO1, Copine-5, COX II, Kv3.4, VCP, BASP1, Gprin1
667	Endometrial Neoplasms	631	0.968	1	0.968	1	67	NDUFA10, GSTP1, Clathrin heavy chain, COX Vb, Tubulin beta 3, SLC6A11, UQCRFS1, ZnT-1, TLN2, BCAN, SLC25A5, PMCA1, HPCA, CRMP2, BDH, Syntaxin 1B, NUDEL, HSP90 beta, Beta-fodrin, AI427515, ACAT1, SLC4A4, Endophilin A1, Connexin 43, NEFH, GLPK, Citron, AHCYL2, Myelin basic protein, NDUFA2, SCOT, NEFM, AATC, DAL1, H-cadherin, CADPS, SLC25A4, NDUFV1, N28178, APXL, Neurofascin, SV2A, TANC2, ATP1A2, Tu…
668	Thyroid Neoplasms	54	0.969	1	0.969	1	3	GSTP1, Connexin 43, PKM2
669	Otorhinolaryngologic Neoplasms	199	0.969	1	0.969	1	17	mGluR5, UQCRFS1, BCAN, HPCA, SLC4A4, CNP1, Citron, DAL1, TANC2, ENO1, ENO2, FDX1L, CNTN3, NEFL, Rab-3A, ATP8A1, PRRT2
670	Genital Neoplasms, Female	720	0.97	1	0.97	1	78	NDUFA10, GSTP1, Clathrin heavy chain, COX Vb, LSAMP, Tubulin beta 3, SLC6A11, mGluR5, Csp, UQCRFS1, ZnT-1, TLN2, BCAN, SLC25A5, PMCA1, HPCA, CRMP2, BDH, Syntaxin 1B, NUDEL, HSP90 beta, Beta-fodrin, AI427515, ACAT1, SLC4A4, Endophilin A1, Connexin 43, NEFH, GLPK, Citron, AHCYL2, KCRB, Tubulin beta 2B, Myelin basic protein, NDUFA2, SCOT, NEFM, Alpha-synuclein, HEM2, AATC, PKM2, DAL1, H-cadherin, CA…
671	Sexually Transmitted Diseases	28	0.974	1	0.974	1	1	VDAC 1
672	HIV Infections	28	0.974	1	0.974	1	1	VDAC 1
673	Sexually Transmitted Diseases, Viral	28	0.974	1	0.974	1	1	VDAC 1
674	Lentivirus Infections	28	0.974	1	0.974	1	1	VDAC 1
675	Uterine Diseases	669	0.977	1	0.977	1	71	NDUFA10, GSTP1, Clathrin heavy chain, COX Vb, LSAMP, Tubulin beta 3, SLC6A11, Csp, UQCRFS1, ZnT-1, TLN2, BCAN, SLC25A5, PMCA1, HPCA, CRMP2, BDH, Syntaxin 1B, NUDEL, HSP90 beta, Beta-fodrin, AI427515, ACAT1, SLC4A4, Endophilin A1, Connexin 43, NEFH, GLPK, Citron, AHCYL2, Myelin basic protein, NDUFA2, SCOT, NEFM, AATC, PKM2, DAL1, H-cadherin, CADPS, SLC25A4, NDUFV1, N28178, APXL, Neurofascin, SV2A,…
676	Retroviridae Infections	29	0.977	1	0.977	1	1	VDAC 1
677	Uterine Neoplasms	670	0.978	1	0.978	1	71	NDUFA10, GSTP1, Clathrin heavy chain, COX Vb, LSAMP, Tubulin beta 3, SLC6A11, Csp, UQCRFS1, ZnT-1, TLN2, BCAN, SLC25A5, PMCA1, HPCA, CRMP2, BDH, Syntaxin 1B, NUDEL, HSP90 beta, Beta-fodrin, AI427515, ACAT1, SLC4A4, Endophilin A1, Connexin 43, NEFH, GLPK, Citron, AHCYL2, Myelin basic protein, NDUFA2, SCOT, NEFM, AATC, PKM2, DAL1, H-cadherin, CADPS, SLC25A4, NDUFV1, N28178, APXL, Neurofascin, SV2A,…
678	Pharyngeal Diseases	93	0.979	1	0.979	1	6	mGluR5, HPCA, ENO1, ENO2, CNTN3, PRRT2
679	Pharyngeal Neoplasms	93	0.979	1	0.979	1	6	mGluR5, HPCA, ENO1, ENO2, CNTN3, PRRT2
680	Down Syndrome	30	0.98	1	0.98	1	1	CRMP2
681	Neoplasms by Site	1015	0.986	1	0.986	1	118	Neurochondrin, NDUFA10, GSTP1, Clathrin heavy chain, COX Vb, LSAMP, Tubulin beta 3, SLC6A11, mGluR5, Csp, MRPL23, UQCRFS1, GLSK, ZnT-1, TLN2, COX VIc, MT-TRX, LOC100131244, BCAN, SLC25A5, PMCA1, COX IV-1, Tubulin beta 4, ATP5C, HPCA, MLP, SORBS1, CRMP2, AGK, BDH, Syntaxin 1B, NDUFA7, ATPI, NUDEL, HSP90 beta, Beta-fodrin, AI427515, ACAT1, SLC4A4, Endophilin A1, NDUFS6, Connexin 43, NEFH, GLPK, CNP…
682	Congenital Abnormalities	98	0.987	1	0.987	1	6	GSTP1, PMCA1, SORBS1, CRMP2, Connexin 43, NEFL
683	Lymphatic Diseases	133	0.989	1	0.989	1	9	GSTP1, Clathrin heavy chain, HSP90 beta, Myelin basic protein, DAL1, ENO2, Kv3.4, VCP, Tubulin alpha-4A
684	Melanoma	185	0.989	1	0.989	1	14	GSTP1, Tubulin beta 3, SLC6A11, GLSK, BDH, HSP90 beta, Connexin 43, GLPK, PKM2, DAL1, N28178, ENO2, FDX1L, CaMK II alpha
685	Nevi and Melanomas	185	0.989	1	0.989	1	14	GSTP1, Tubulin beta 3, SLC6A11, GLSK, BDH, HSP90 beta, Connexin 43, GLPK, PKM2, DAL1, N28178, ENO2, FDX1L, CaMK II alpha
686	Insulin Resistance	35	0.99	1	0.99	1	1	SLC4A4
687	Immunologic Deficiency Syndromes	35	0.99	1	0.99	1	1	VDAC 1
688	Medulloblastoma	124	0.99	1	0.99	1	8	LSAMP, NDUFA7, SLC4A4, Alpha-synuclein, APXL, Copine-5, ATP8A1, PRRT2
689	Lung Diseases	935	0.991	1	0.991	1	105	Neurochondrin, NDUFA10, GSTP1, Clathrin heavy chain, COX Vb, LSAMP, Tubulin beta 3, SLC6A11, mGluR5, Csp, MRPL23, UQCRFS1, TLN2, COX VIc, MT-TRX, BCAN, SLC25A5, PMCA1, COX IV-1, Tubulin beta 4, ATP5C, HPCA, SORBS1, CRMP2, AGK, BDH, Syntaxin 1B, NDUFA7, ATPI, PDE10A, NUDEL, HSP90 beta, Beta-fodrin, AI427515, ACAT1, SLC4A4, Endophilin A1, NDUFS6, Connexin 43, NEFH, GLPK, CNP1, Septin 7, 14-3-3 thet…
690	Endocrine Gland Neoplasms	302	0.991	1	0.991	1	26	GSTP1, Tubulin beta 3, mGluR5, Csp, TLN2, HSP90 beta, Beta-fodrin, SLC4A4, Connexin 43, NEFH, 14-3-3 theta, Citron, KCRB, Tubulin beta 2B, Alpha-synuclein, HEM2, PKM2, H-cadherin, ENO1, Tubulin beta 1, ENO2, COX II, 14-3-3 zeta/delta, VCP, ATP8A1, Alpha-actinin 2
691	Hyperinsulinism	36	0.991	1	0.991	1	1	SLC4A4
692	Diabetes Complications	36	0.991	1	0.991	1	1	GSTP1
693	Respiratory Tract Diseases	936	0.991	1	0.991	1	105	Neurochondrin, NDUFA10, GSTP1, Clathrin heavy chain, COX Vb, LSAMP, Tubulin beta 3, SLC6A11, mGluR5, Csp, MRPL23, UQCRFS1, TLN2, COX VIc, MT-TRX, BCAN, SLC25A5, PMCA1, COX IV-1, Tubulin beta 4, ATP5C, HPCA, SORBS1, CRMP2, AGK, BDH, Syntaxin 1B, NDUFA7, ATPI, PDE10A, NUDEL, HSP90 beta, Beta-fodrin, AI427515, ACAT1, SLC4A4, Endophilin A1, NDUFS6, Connexin 43, NEFH, GLPK, CNP1, Septin 7, 14-3-3 thet…
694	Leukemia, B-Cell	67	0.992	1	0.992	1	3	Myelin basic protein, Kv3.4, Tubulin alpha-4A
695	Leukemia, Lymphocytic, Chronic, B-Cell	67	0.992	1	0.992	1	3	Myelin basic protein, Kv3.4, Tubulin alpha-4A
696	Chromosome Disorders	37	0.992	1	0.992	1	1	CRMP2
697	Lung Neoplasms	919	0.994	1	0.994	1	102	Neurochondrin, NDUFA10, GSTP1, Clathrin heavy chain, LSAMP, Tubulin beta 3, SLC6A11, mGluR5, Csp, MRPL23, UQCRFS1, TLN2, COX VIc, MT-TRX, BCAN, SLC25A5, PMCA1, COX IV-1, Tubulin beta 4, ATP5C, HPCA, SORBS1, CRMP2, AGK, BDH, Syntaxin 1B, NDUFA7, ATPI, NUDEL, HSP90 beta, Beta-fodrin, AI427515, ACAT1, SLC4A4, Endophilin A1, NDUFS6, Connexin 43, NEFH, GLPK, CNP1, Septin 7, 14-3-3 theta, Citron, Synap…
698	Alzheimer disease, late onset	39	0.994	1	0.994	1	1	ATP8A1
699	Leukemia	173	0.994	1	0.994	1	12	GSTP1, HSP90 beta, NEFH, Septin 7, Myelin basic protein, APXL, SV2A, ATP1A2, ENO2, Kv3.4, VCP, Tubulin alpha-4A
700	Thoracic Neoplasms	920	0.995	1	0.995	1	102	Neurochondrin, NDUFA10, GSTP1, Clathrin heavy chain, LSAMP, Tubulin beta 3, SLC6A11, mGluR5, Csp, MRPL23, UQCRFS1, TLN2, COX VIc, MT-TRX, BCAN, SLC25A5, PMCA1, COX IV-1, Tubulin beta 4, ATP5C, HPCA, SORBS1, CRMP2, AGK, BDH, Syntaxin 1B, NDUFA7, ATPI, NUDEL, HSP90 beta, Beta-fodrin, AI427515, ACAT1, SLC4A4, Endophilin A1, NDUFS6, Connexin 43, NEFH, GLPK, CNP1, Septin 7, 14-3-3 theta, Citron, Synap…
701	Respiratory Tract Neoplasms	920	0.995	1	0.995	1	102	Neurochondrin, NDUFA10, GSTP1, Clathrin heavy chain, LSAMP, Tubulin beta 3, SLC6A11, mGluR5, Csp, MRPL23, UQCRFS1, TLN2, COX VIc, MT-TRX, BCAN, SLC25A5, PMCA1, COX IV-1, Tubulin beta 4, ATP5C, HPCA, SORBS1, CRMP2, AGK, BDH, Syntaxin 1B, NDUFA7, ATPI, NUDEL, HSP90 beta, Beta-fodrin, AI427515, ACAT1, SLC4A4, Endophilin A1, NDUFS6, Connexin 43, NEFH, GLPK, CNP1, Septin 7, 14-3-3 theta, Citron, Synap…
702	Brain Neoplasms	41	0.995	1	0.995	1	1	GSTP1
703	Kidney Neoplasms	566	0.996	1	0.996	1	55	Neurochondrin, NDUFA10, GSTP1, Clathrin heavy chain, LSAMP, UQCRFS1, GLSK, TLN2, BCAN, PMCA1, Beta-fodrin, ACAT1, SLC4A4, Endophilin A1, Connexin 43, NEFH, GLPK, CNP1, REA, Citron, AHCYL2, Tubulin beta 2B, Myelin basic protein, SCOT, NEFM, HEM2, AATC, DAL1, H-cadherin, CADPS, N28178, APXL, NDUFB9, Neurofascin, ATP5A, TANC2, ATP1A2, ENO1, Tubulin beta 1, ENO2, NDUFB11, MARCKS, Copine-5, HBB, MUNC1…
704	Neuroendocrine Tumors	207	0.996	1	0.996	1	15	GSTP1, Tubulin beta 3, SLC6A11, GLSK, BDH, HSP90 beta, Connexin 43, GLPK, PKM2, DAL1, N28178, ENO2, FDX1L, COX II, CaMK II alpha
705	Leukemia, Lymphoid	102	0.997	1	0.997	1	5	GSTP1, Myelin basic protein, ENO2, Kv3.4, Tubulin alpha-4A
706	Abnormalities, Multiple	46	0.998	1	0.998	1	1	CRMP2
707	Urogenital Neoplasms	905	0.999	1	0.999	1	98	Neurochondrin, NDUFA10, GSTP1, Clathrin heavy chain, COX Vb, LSAMP, Tubulin beta 3, SLC6A11, mGluR5, Csp, UQCRFS1, GLSK, ZnT-1, TLN2, COX VIc, MT-TRX, BCAN, SLC25A5, PMCA1, Tubulin beta 4, ATP5C, HPCA, SORBS1, CRMP2, AGK, BDH, Syntaxin 1B, NUDEL, HSP90 beta, Beta-fodrin, AI427515, ACAT1, SLC4A4, Endophilin A1, NDUFS6, Connexin 43, NEFH, GLPK, CNP1, REA, Citron, AHCYL2, KCRB, Tubulin beta 2B, Myel…
708	Kidney Diseases	582	0.999	1	0.999	1	55	Neurochondrin, NDUFA10, GSTP1, Clathrin heavy chain, LSAMP, UQCRFS1, GLSK, TLN2, BCAN, PMCA1, Beta-fodrin, ACAT1, SLC4A4, Endophilin A1, Connexin 43, NEFH, GLPK, CNP1, REA, Citron, AHCYL2, Tubulin beta 2B, Myelin basic protein, SCOT, NEFM, HEM2, AATC, DAL1, H-cadherin, CADPS, N28178, APXL, NDUFB9, Neurofascin, ATP5A, TANC2, ATP1A2, ENO1, Tubulin beta 1, ENO2, NDUFB11, MARCKS, Copine-5, HBB, MUNC1…
709	Urinary Bladder Neoplasms	281	0.999	1	0.999	1	21	GSTP1, COX Vb, Tubulin beta 3, mGluR5, PMCA1, ATP5C, HSP90 beta, Beta-fodrin, SLC4A4, Citron, DAL1, CADPS, N28178, ATP5A, SV2A, ENO2, CNTN3, Calcineurin A (alpha), SLC10A4, ATP8A1, Gprin1
710	Urinary Bladder Diseases	281	0.999	1	0.999	1	21	GSTP1, COX Vb, Tubulin beta 3, mGluR5, PMCA1, ATP5C, HSP90 beta, Beta-fodrin, SLC4A4, Citron, DAL1, CADPS, N28178, ATP5A, SV2A, ENO2, CNTN3, Calcineurin A (alpha), SLC10A4, ATP8A1, Gprin1
711	Male Urogenital Diseases	800	0.999	1	0.999	1	83	Neurochondrin, NDUFA10, GSTP1, Clathrin heavy chain, COX Vb, LSAMP, Tubulin beta 3, mGluR5, UQCRFS1, GLSK, ZnT-1, TLN2, COX VIc, MT-TRX, BCAN, PMCA1, Tubulin beta 4, ATP5C, SORBS1, CRMP2, AGK, HSP90 beta, Beta-fodrin, ACAT1, SLC4A4, Endophilin A1, NDUFS6, Connexin 43, NEFH, GLPK, CNP1, REA, Citron, AHCYL2, KCRB, Tubulin beta 2B, Myelin basic protein, C9orf46, SCOT, NEFM, Alpha-synuclein, HEM2, AA…
712	Female Urogenital Diseases and Pregnancy Complications	854	0.999	1	0.999	1	90	Neurochondrin, NDUFA10, GSTP1, Clathrin heavy chain, COX Vb, LSAMP, Tubulin beta 3, SLC6A11, mGluR5, Csp, UQCRFS1, GLSK, ZnT-1, TLN2, BCAN, SLC25A5, PMCA1, ATP5C, HPCA, SORBS1, CRMP2, BDH, Syntaxin 1B, NUDEL, HSP90 beta, Beta-fodrin, AI427515, ACAT1, SLC4A4, Endophilin A1, Connexin 43, NEFH, GLPK, CNP1, REA, Citron, AHCYL2, KCRB, Tubulin beta 2B, Myelin basic protein, NDUFA2, SCOT, NEFM, Alpha-sy…
713	Urologic Neoplasms	656	0.999	1	0.999	1	63	Neurochondrin, NDUFA10, GSTP1, Clathrin heavy chain, COX Vb, LSAMP, Tubulin beta 3, mGluR5, UQCRFS1, GLSK, TLN2, BCAN, PMCA1, ATP5C, HSP90 beta, Beta-fodrin, ACAT1, SLC4A4, Endophilin A1, Connexin 43, NEFH, GLPK, CNP1, REA, Citron, AHCYL2, Tubulin beta 2B, Myelin basic protein, SCOT, NEFM, HEM2, AATC, DAL1, H-cadherin, CADPS, N28178, APXL, NDUFB9, Neurofascin, ATP5A, SV2A, TANC2, ATP1A2, ENO1, Tu…
714	Female Urogenital Diseases	853	1	1	1	1	89	Neurochondrin, NDUFA10, GSTP1, Clathrin heavy chain, COX Vb, LSAMP, Tubulin beta 3, SLC6A11, mGluR5, Csp, UQCRFS1, GLSK, ZnT-1, TLN2, BCAN, SLC25A5, PMCA1, ATP5C, HPCA, SORBS1, CRMP2, BDH, Syntaxin 1B, NUDEL, HSP90 beta, Beta-fodrin, AI427515, ACAT1, SLC4A4, Endophilin A1, Connexin 43, NEFH, GLPK, CNP1, REA, Citron, AHCYL2, KCRB, Tubulin beta 2B, Myelin basic protein, NDUFA2, SCOT, NEFM, Alpha-sy…
715	Urologic Diseases	666	1	1	1	1	63	Neurochondrin, NDUFA10, GSTP1, Clathrin heavy chain, COX Vb, LSAMP, Tubulin beta 3, mGluR5, UQCRFS1, GLSK, TLN2, BCAN, PMCA1, ATP5C, HSP90 beta, Beta-fodrin, ACAT1, SLC4A4, Endophilin A1, Connexin 43, NEFH, GLPK, CNP1, REA, Citron, AHCYL2, Tubulin beta 2B, Myelin basic protein, SCOT, NEFM, HEM2, AATC, DAL1, H-cadherin, CADPS, N28178, APXL, NDUFB9, Neurofascin, ATP5A, SV2A, TANC2, ATP1A2, ENO1, Tu…
