# Supplementary material for: Differential methylation of enhancer at IGF2 is associated with abnormal dopamine synthesis in major psychosis
Source: Nat Commun. 2019 May 3;10:2046. doi: 10.1038/s41467-019-09786-7 (PMC6499808; doi:10.1038/s41467-019-09786-7)
Supplement: Supplementary file 20 — Supplementary Data 18 [file 41467_2019_9786_MOESM20_ESM.xlsx]

## Sheet: Data S18
Supplementary Data 18. Biological process pathways altered in synaptosomes of Igf2enh-/- mice relative to wild-type mice
Enrichment analysis report
Enrichment by GO Processes					data_p0.001_protein_genelist
#	Processes	Total	pValue	Min FDR	p-value	FDR	In Data	Network Objects from
								Active Data
1	oxidative phosphorylation	57	8.02e-07	0.00255	8.02e-07	0.00255	21	NDUFA10, COX Vb, UQCRFS1, COX VIc, COX IV-1, ATP5C, NDUFA7, NDUFS7, NDUFS6, NDUFA2, Alpha-synuclein, NDUFV1, ATP5I, NDUFB9, ATP5A, NDUFV2, NDUFB11, COX II, UQCRC2, NDUFA4, ATP5D
2	mitochondrial ATP synthesis coupled electron transport	43	3.29e-06	0.00381	3.29e-06	0.00381	17	NDUFA10, COX Vb, UQCRFS1, COX VIc, COX IV-1, NDUFA7, NDUFS7, NDUFS6, NDUFA2, Alpha-synuclein, NDUFV1, NDUFB9, NDUFV2, NDUFB11, COX II, UQCRC2, NDUFA4
3	ATP metabolic process	88	4.7e-06	0.00381	4.7e-06	0.00381	26	NDUFA10, COX Vb, UQCRFS1, COX VIc, COX IV-1, ATP5C, NDUFA7, NDUFS7, NDUFS6, NDUFA2, Alpha-synuclein, PKM2, NDUFV1, ATP5I, NDUFB9, ATP5A, NDUFV2, ATP1A2, ENO1, ENO2, NDUFB11, COX II, UQCRC2, NDUFA4, ATP5D, VCP
4	ATP synthesis coupled electron transport	44	4.8e-06	0.00381	4.8e-06	0.00381	17	NDUFA10, COX Vb, UQCRFS1, COX VIc, COX IV-1, NDUFA7, NDUFS7, NDUFS6, NDUFA2, Alpha-synuclein, NDUFV1, NDUFB9, NDUFV2, NDUFB11, COX II, UQCRC2, NDUFA4
5	purine ribonucleoside triphosphate metabolic process	94	1.83e-05	0.00736	1.83e-05	0.00736	26	NDUFA10, COX Vb, UQCRFS1, COX VIc, COX IV-1, ATP5C, NDUFA7, NDUFS7, NDUFS6, NDUFA2, Alpha-synuclein, PKM2, NDUFV1, ATP5I, NDUFB9, ATP5A, NDUFV2, ATP1A2, ENO1, ENO2, NDUFB11, COX II, UQCRC2, NDUFA4, ATP5D, VCP
6	purine nucleoside triphosphate metabolic process	94	1.83e-05	0.00736	1.83e-05	0.00736	26	NDUFA10, COX Vb, UQCRFS1, COX VIc, COX IV-1, ATP5C, NDUFA7, NDUFS7, NDUFS6, NDUFA2, Alpha-synuclein, PKM2, NDUFV1, ATP5I, NDUFB9, ATP5A, NDUFV2, ATP1A2, ENO1, ENO2, NDUFB11, COX II, UQCRC2, NDUFA4, ATP5D, VCP
7	ribonucleoside triphosphate metabolic process	94	1.83e-05	0.00736	1.83e-05	0.00736	26	NDUFA10, COX Vb, UQCRFS1, COX VIc, COX IV-1, ATP5C, NDUFA7, NDUFS7, NDUFS6, NDUFA2, Alpha-synuclein, PKM2, NDUFV1, ATP5I, NDUFB9, ATP5A, NDUFV2, ATP1A2, ENO1, ENO2, NDUFB11, COX II, UQCRC2, NDUFA4, ATP5D, VCP
8	respiratory electron transport chain	53	2.07e-05	0.00736	2.07e-05	0.00736	18	NDUFA10, COX Vb, UQCRFS1, COX VIc, COX IV-1, NDUFA7, NDUFS7, NDUFS6, NDUFA2, Alpha-synuclein, GPD2, NDUFV1, NDUFB9, NDUFV2, NDUFB11, COX II, UQCRC2, NDUFA4
9	nucleoside triphosphate metabolic process	95	2.26e-05	0.00736	2.26e-05	0.00736	26	NDUFA10, COX Vb, UQCRFS1, COX VIc, COX IV-1, ATP5C, NDUFA7, NDUFS7, NDUFS6, NDUFA2, Alpha-synuclein, PKM2, NDUFV1, ATP5I, NDUFB9, ATP5A, NDUFV2, ATP1A2, ENO1, ENO2, NDUFB11, COX II, UQCRC2, NDUFA4, ATP5D, VCP
10	neurofilament cytoskeleton organization	5	2.66e-05	0.00736	2.66e-05	0.00736	5	NUDEL, NEFH, NEFM, NEFL, Alpha-internexin
11	purine ribonucleotide metabolic process	114	3.31e-05	0.00736	3.31e-05	0.00736	29	NDUFA10, COX Vb, UQCRFS1, COX VIc, COX IV-1, PDE1B, ATP5C, NDUFA7, PDE10A, NDUFS7, ACAT1, NDUFS6, NDUFA2, Alpha-synuclein, PKM2, NDUFV1, ATP5I, NDUFB9, ATP5A, NDUFV2, ATP1A2, ENO1, ENO2, NDUFB11, COX II, UQCRC2, NDUFA4, ATP5D, VCP
12	purine-containing compound metabolic process	120	3.39e-05	0.00736	3.39e-05	0.00736	30	NDUFA10, COX Vb, UQCRFS1, COX VIc, COX IV-1, PDE1B, ATP5C, NDUFA7, PDE10A, NDUFS7, ACAT1, NDUFS6, AHCYL2, NDUFA2, Alpha-synuclein, PKM2, NDUFV1, ATP5I, NDUFB9, ATP5A, NDUFV2, ATP1A2, ENO1, ENO2, NDUFB11, COX II, UQCRC2, NDUFA4, ATP5D, VCP
13	purine ribonucleoside monophosphate metabolic process	97	3.42e-05	0.00736	3.42e-05	0.00736	26	NDUFA10, COX Vb, UQCRFS1, COX VIc, COX IV-1, ATP5C, NDUFA7, NDUFS7, NDUFS6, NDUFA2, Alpha-synuclein, PKM2, NDUFV1, ATP5I, NDUFB9, ATP5A, NDUFV2, ATP1A2, ENO1, ENO2, NDUFB11, COX II, UQCRC2, NDUFA4, ATP5D, VCP
14	purine nucleoside monophosphate metabolic process	97	3.42e-05	0.00736	3.42e-05	0.00736	26	NDUFA10, COX Vb, UQCRFS1, COX VIc, COX IV-1, ATP5C, NDUFA7, NDUFS7, NDUFS6, NDUFA2, Alpha-synuclein, PKM2, NDUFV1, ATP5I, NDUFB9, ATP5A, NDUFV2, ATP1A2, ENO1, ENO2, NDUFB11, COX II, UQCRC2, NDUFA4, ATP5D, VCP
15	drug metabolic process	151	3.85e-05	0.00736	3.85e-05	0.00736	35	NDUFA10, COX Vb, UQCRFS1, COX VIc, BCAN, COX IV-1, ATP5C, BDH, NDUFA7, NDUFS7, ACAT1, NDUFS6, AHCYL2, KCRB, NDUFA2, SCOT, Alpha-synuclein, PKM2, NDUFV1, ATP5I, NDUFB9, ATP5A, NDUFV2, ATP1A2, ENO1, ENO2, NDUFB11, HBB, COX II, UQCRC2, NDUFA4, ATP5D, DDAH1, VCP, KCRU
16	ribonucleotide metabolic process	115	3.97e-05	0.00736	3.97e-05	0.00736	29	NDUFA10, COX Vb, UQCRFS1, COX VIc, COX IV-1, PDE1B, ATP5C, NDUFA7, PDE10A, NDUFS7, ACAT1, NDUFS6, NDUFA2, Alpha-synuclein, PKM2, NDUFV1, ATP5I, NDUFB9, ATP5A, NDUFV2, ATP1A2, ENO1, ENO2, NDUFB11, COX II, UQCRC2, NDUFA4, ATP5D, VCP
17	nucleoside monophosphate metabolic process	98	4.17e-05	0.00736	4.17e-05	0.00736	26	NDUFA10, COX Vb, UQCRFS1, COX VIc, COX IV-1, ATP5C, NDUFA7, NDUFS7, NDUFS6, NDUFA2, Alpha-synuclein, PKM2, NDUFV1, ATP5I, NDUFB9, ATP5A, NDUFV2, ATP1A2, ENO1, ENO2, NDUFB11, COX II, UQCRC2, NDUFA4, ATP5D, VCP
18	ribonucleoside monophosphate metabolic process	98	4.17e-05	0.00736	4.17e-05	0.00736	26	NDUFA10, COX Vb, UQCRFS1, COX VIc, COX IV-1, ATP5C, NDUFA7, NDUFS7, NDUFS6, NDUFA2, Alpha-synuclein, PKM2, NDUFV1, ATP5I, NDUFB9, ATP5A, NDUFV2, ATP1A2, ENO1, ENO2, NDUFB11, COX II, UQCRC2, NDUFA4, ATP5D, VCP
19	carbohydrate derivative metabolic process	141	5.58e-05	0.00901	5.58e-05	0.00901	33	NDUFA10, COX Vb, UQCRFS1, COX VIc, BCAN, COX IV-1, PDE1B, ATP5C, NDUFA7, PDE10A, NDUFS7, ACAT1, NDUFS6, GLPK, AHCYL2, NDUFA2, Alpha-synuclein, PKM2, GPD2, NDUFV1, ATP5I, NDUFB9, ATP5A, NDUFV2, ATP1A2, ENO1, ENO2, NDUFB11, COX II, UQCRC2, NDUFA4, ATP5D, VCP
20	purine nucleotide metabolic process	117	5.68e-05	0.00901	5.68e-05	0.00901	29	NDUFA10, COX Vb, UQCRFS1, COX VIc, COX IV-1, PDE1B, ATP5C, NDUFA7, PDE10A, NDUFS7, ACAT1, NDUFS6, NDUFA2, Alpha-synuclein, PKM2, NDUFV1, ATP5I, NDUFB9, ATP5A, NDUFV2, ATP1A2, ENO1, ENO2, NDUFB11, COX II, UQCRC2, NDUFA4, ATP5D, VCP
21	ribose phosphate metabolic process	118	6.76e-05	0.0102	6.76e-05	0.0102	29	NDUFA10, COX Vb, UQCRFS1, COX VIc, COX IV-1, PDE1B, ATP5C, NDUFA7, PDE10A, NDUFS7, ACAT1, NDUFS6, NDUFA2, Alpha-synuclein, PKM2, NDUFV1, ATP5I, NDUFB9, ATP5A, NDUFV2, ATP1A2, ENO1, ENO2, NDUFB11, COX II, UQCRC2, NDUFA4, ATP5D, VCP
22	generation of precursor metabolites and energy	134	0.000128	0.0185	0.000128	0.0185	31	NDUFA10, COX Vb, UQCRFS1, COX VIc, COX IV-1, ATP5C, BDH, NDUFA7, ATPI, NDUFS7, ACAT1, NDUFS6, NDUFA2, SCOT, Alpha-synuclein, PKM2, GPD2, SLC25A4, NDUFV1, ATP5I, NDUFB9, ATP5A, NDUFV2, ENO1, ENO2, NDUFB11, FDX1L, COX II, UQCRC2, NDUFA4, ATP5D
23	nucleotide metabolic process	138	0.000233	0.0322	0.000233	0.0322	31	NDUFA10, COX Vb, UQCRFS1, COX VIc, COX IV-1, PDE1B, ATP5C, NDUFA7, PDE10A, NDUFS7, ACAT1, NDUFS6, CNP1, NDUFA2, Alpha-synuclein, PKM2, GPD2, NDUFV1, ATP5I, NDUFB9, ATP5A, NDUFV2, ATP1A2, ENO1, ENO2, NDUFB11, COX II, UQCRC2, NDUFA4, ATP5D, VCP
24	electron transport chain	68	0.000253	0.0335	0.000253	0.0335	19	NDUFA10, COX Vb, UQCRFS1, COX VIc, COX IV-1, NDUFA7, NDUFS7, NDUFS6, NDUFA2, Alpha-synuclein, GPD2, NDUFV1, NDUFB9, NDUFV2, NDUFB11, FDX1L, COX II, UQCRC2, NDUFA4
25	nucleobase-containing small molecule metabolic process	146	0.000297	0.0377	0.000297	0.0377	32	NDUFA10, COX Vb, UQCRFS1, COX VIc, COX IV-1, PDE1B, ATP5C, NDUFA7, PDE10A, NDUFS7, ACAT1, NDUFS6, CNP1, AHCYL2, NDUFA2, Alpha-synuclein, PKM2, GPD2, NDUFV1, ATP5I, NDUFB9, ATP5A, NDUFV2, ATP1A2, ENO1, ENO2, NDUFB11, COX II, UQCRC2, NDUFA4, ATP5D, VCP
26	nucleoside phosphate metabolic process	140	0.000311	0.0379	0.000311	0.0379	31	NDUFA10, COX Vb, UQCRFS1, COX VIc, COX IV-1, PDE1B, ATP5C, NDUFA7, PDE10A, NDUFS7, ACAT1, NDUFS6, CNP1, NDUFA2, Alpha-synuclein, PKM2, GPD2, NDUFV1, ATP5I, NDUFB9, ATP5A, NDUFV2, ATP1A2, ENO1, ENO2, NDUFB11, COX II, UQCRC2, NDUFA4, ATP5D, VCP
27	phosphorylation	171	0.00061	0.0718	0.00061	0.0718	35	NDUFA10, COX Vb, mGluR5, UQCRFS1, COX VIc, COX IV-1, ATP5C, AGK, NDUFA7, Beta-fodrin, NDUFS7, NDUFS6, GLPK, Citron, KCRB, Myelin basic protein, NDUFA2, Alpha-synuclein, PKM2, NDUFV1, ATP5I, NDUFB9, ATP5A, NDUFV2, ENO1, ENO2, NDUFB11, COX II, UQCRC2, NEFL, NDUFA4, CaMK II alpha, ATP5D, KCRU, Alpha-actinin 2
28	mitochondrion organization	114	0.00065	0.0737	0.00065	0.0737	26	NDUFA10, SLC25A5, ATP5C, AGK, NDUFA7, ATPI, NDUFS7, NDUFS6, CNP1, REA, 14-3-3 theta, NDUFA2, Alpha-synuclein, TOM22, SLC25A4, NDUFV1, ATP5I, NDUFB9, ATP5A, NDUFV2, NDUFB11, 14-3-3 zeta/delta, UQCRC2, CaMK II alpha, ATP5D, Rab-3A
29	mitochondrial electron transport, NADH to ubiquinone	27	0.000769	0.0842	0.000769	0.0842	10	NDUFA10, NDUFA7, NDUFS7, NDUFS6, NDUFA2, NDUFV1, NDUFB9, NDUFV2, NDUFB11, NDUFA4
30	small molecule metabolic process	249	0.000811	0.0859	0.000811	0.0859	46	PLP1, NDUFA10, GSTP1, COX Vb, UQCRFS1, GLSK, COX VIc, MT-TRX, BCAN, COX IV-1, PDE1B, ATP5C, BDH, NDUFA7, ATPI, PDE10A, NDUFS7, ACAT1, NDUFS6, GLPK, CNP1, AHCYL2, KCRB, NDUFA2, SCOT, Alpha-synuclein, AATC, PKM2, GPD2, NDUFV1, ATP5I, NDUFB9, ATP5A, NDUFV2, ATP1A2, ENO1, ENO2, NDUFB11, FDX1L, COX II, UQCRC2, NDUFA4, ATP5D, DDAH1, VCP, KCRU
31	mitochondrial membrane organization	47	0.000883	0.0904	0.000883	0.0904	14	SLC25A5, ATP5C, AGK, ATPI, CNP1, 14-3-3 theta, Alpha-synuclein, TOM22, SLC25A4, ATP5I, ATP5A, 14-3-3 zeta/delta, CaMK II alpha, ATP5D
32	carbohydrate derivative transport	5	0.001	0.096	0.001	0.096	4	SLC25A5, Connexin 43, SLC25A4, VAMP2
33	intermediate filament cytoskeleton organization	8	0.00109	0.096	0.00109	0.096	5	NUDEL, NEFH, NEFM, NEFL, Alpha-internexin
34	regulation of amino acid transport	8	0.00109	0.096	0.00109	0.096	5	CRMP2, Alpha-synuclein, SV2A, ATP1A2, MUNC18
35	response to salt	8	0.00109	0.096	0.00109	0.096	5	HPCA, SORBS1, NEFH, PEP-19, NEFL
36	intermediate filament-based process	8	0.00109	0.096	0.00109	0.096	5	NUDEL, NEFH, NEFM, NEFL, Alpha-internexin
37	regulation of mitochondrial membrane permeability	16	0.00162	0.129	0.00162	0.129	7	SLC25A5, ATPI, CNP1, 14-3-3 theta, SLC25A4, 14-3-3 zeta/delta, CaMK II alpha
38	cellular respiration	72	0.00163	0.129	0.00163	0.129	18	NDUFA10, COX Vb, UQCRFS1, COX VIc, COX IV-1, NDUFA7, NDUFS7, NDUFS6, NDUFA2, Alpha-synuclein, GPD2, NDUFV1, NDUFB9, NDUFV2, NDUFB11, COX II, UQCRC2, NDUFA4
39	neurofilament bundle assembly	3	0.00183	0.129	0.00183	0.129	3	NEFH, NEFM, NEFL
40	adenine transport	3	0.00183	0.129	0.00183	0.129	3	SLC25A5, SLC25A4, VDAC 3
41	cellular ketone body metabolic process	3	0.00183	0.129	0.00183	0.129	3	BDH, ACAT1, SCOT
42	ketone body catabolic process	3	0.00183	0.129	0.00183	0.129	3	BDH, ACAT1, SCOT
43	intermediate filament bundle assembly	3	0.00183	0.129	0.00183	0.129	3	NEFH, NEFM, NEFL
44	ketone body metabolic process	3	0.00183	0.129	0.00183	0.129	3	BDH, ACAT1, SCOT
45	response to acrylamide	3	0.00183	0.129	0.00183	0.129	3	NEFH, NEFM, NEFL
46	regulation of neurotransmitter transport	35	0.00201	0.139	0.00201	0.139	11	ZnT-1, Syntaxin 1B, Synapsin II, Alpha-synuclein, SV2A, ATP1A2, MUNC18, Kv3.4, VAMP2, CaMK II alpha, Rab-3A
47	multicellular organismal process	588	0.00218	0.143	0.00218	0.143	88	PLP1, Neurochondrin, Reticulon 1, GSTP1, Clathrin heavy chain, COX Vb, LSAMP, Tubulin beta 3, SLC6A11, mGluR5, GLSK, ZnT-1, BCAN, PMCA1, PDE1B, HPCA, SORBS1, CRMP2, BDH, Syntaxin 1B, ATPI, NUDEL, HSP90 beta, Beta-fodrin, ACAT1, Endophilin A1, NDUFS6, Connexin 43, NEFH, CNP1, REA, Septin 7, 14-3-3 theta, Citron, KCRB, Tubulin beta 2B, Myelin basic protein, G-protein alpha-olf, SCOT, NEFM, Alpha-sy…
48	aerobic electron transport chain	9	0.00221	0.143	0.00221	0.143	5	COX Vb, COX VIc, COX IV-1, COX II, NDUFA4
49	mitochondrial electron transport, cytochrome c to oxygen	9	0.00221	0.143	0.00221	0.143	5	COX Vb, COX VIc, COX IV-1, COX II, NDUFA4
50	regulation of anion transport	17	0.00247	0.157	0.00247	0.157	7	mGluR5, CRMP2, Alpha-synuclein, SV2A, ATP1A2, MUNC18, ATP8A1
51	mitochondrial respiratory chain complex I assembly	27	0.00334	0.204	0.00334	0.204	9	NDUFA10, NDUFA7, NDUFS7, NDUFS6, NDUFA2, NDUFV1, NDUFB9, NDUFV2, NDUFB11
52	NADH dehydrogenase complex assembly	27	0.00334	0.204	0.00334	0.204	9	NDUFA10, NDUFA7, NDUFS7, NDUFS6, NDUFA2, NDUFV1, NDUFB9, NDUFV2, NDUFB11
53	mitochondrial transport	65	0.00357	0.214	0.00357	0.214	16	COX Vb, CBARA1, SLC25A5, ATP5C, AGK, ATPI, CNP1, 14-3-3 theta, TOM22, SLC25A4, ATP5I, ATP5A, 14-3-3 zeta/delta, UQCRC2, CaMK II alpha, ATP5D
54	regulation of membrane permeability	18	0.00364	0.214	0.00364	0.214	7	SLC25A5, ATPI, CNP1, 14-3-3 theta, SLC25A4, 14-3-3 zeta/delta, CaMK II alpha
55	spinal cord development	10	0.00398	0.23	0.00398	0.23	5	CRMP2, NEFH, NEFM, AKAP5, NEFL
56	regulation of endothelial cell proliferation	7	0.00574	0.29	0.00574	0.29	4	ATPI, Connexin 43, H-cadherin, ATP5A
57	organophosphate metabolic process	179	0.0061	0.29	0.0061	0.29	33	NDUFA10, COX Vb, UQCRFS1, COX VIc, COX IV-1, PDE1B, ATP5C, AGK, NDUFA7, PDE10A, NDUFS7, ACAT1, NDUFS6, GLPK, CNP1, NDUFA2, Alpha-synuclein, PKM2, GPD2, NDUFV1, ATP5I, NDUFB9, ATP5A, NDUFV2, ATP1A2, ENO1, ENO2, NDUFB11, COX II, UQCRC2, NDUFA4, ATP5D, VCP
58	regulation of organic acid transport	11	0.00658	0.29	0.00658	0.29	5	CRMP2, Alpha-synuclein, SV2A, ATP1A2, MUNC18
59	ion transport	208	0.00667	0.29	0.00667	0.29	37	Clathrin heavy chain, COX Vb, SLC6A11, GLSK, CBARA1, ZnT-1, COX VIc, SLC25A5, PMCA1, COX IV-1, ATP5C, NDUFS7, SLC4A4, Connexin 43, REA, Alpha-synuclein, SLC25A4, ATP5I, APXL, ATP5A, ATP1A2, SFXN1, HBB, MUNC18, COX II, 14-3-3 zeta/delta, Calcineurin A (alpha), SLC10A4, Kv3.4, VAMP2, NDUFA4, CaMK II alpha, ATP5D, Rab-3A, ATP8A1, VDAC 1, VDAC 3
60	purine nucleobase transport	4	0.00667	0.29	0.00667	0.29	3	SLC25A5, SLC25A4, VDAC 3
61	alditol metabolic process	4	0.00667	0.29	0.00667	0.29	3	GLPK, AATC, GPD2
62	negative regulation of endothelial cell proliferation	4	0.00667	0.29	0.00667	0.29	3	ATPI, Connexin 43, ATP5A
63	cyclic nucleotide catabolic process	4	0.00667	0.29	0.00667	0.29	3	PDE1B, PDE10A, CNP1
64	adipose tissue development	4	0.00667	0.29	0.00667	0.29	3	BDH, ACAT1, SCOT
65	nucleobase transport	4	0.00667	0.29	0.00667	0.29	3	SLC25A5, SLC25A4, VDAC 3
66	positive regulation of ATP biosynthetic process	4	0.00667	0.29	0.00667	0.29	3	ENO1, COX II, VCP
67	purine ribonucleotide transport	4	0.00667	0.29	0.00667	0.29	3	SLC25A5, Connexin 43, SLC25A4
68	response to herbicide	4	0.00667	0.29	0.00667	0.29	3	NEFH, HEM2, NEFL
69	fatty acid derivative catabolic process	4	0.00667	0.29	0.00667	0.29	3	BDH, ACAT1, SCOT
70	response to monosodium glutamate	4	0.00667	0.29	0.00667	0.29	3	HPCA, SORBS1, PEP-19
71	ATP transport	4	0.00667	0.29	0.00667	0.29	3	SLC25A5, Connexin 43, SLC25A4
72	adenine nucleotide transport	4	0.00667	0.29	0.00667	0.29	3	SLC25A5, Connexin 43, SLC25A4
73	glycerol metabolic process	4	0.00667	0.29	0.00667	0.29	3	GLPK, AATC, GPD2
74	substantia nigra development	20	0.00716	0.303	0.00716	0.303	7	PLP1, CNP1, 14-3-3 theta, KCRB, Myelin basic protein, BASP1, Alpha-internexin
75	regeneration	20	0.00716	0.303	0.00716	0.303	7	GSTP1, Connexin 43, NEFH, NEFM, PKM2, NEFL, Alpha-internexin
76	regulation of amine transport	16	0.00878	0.367	0.00878	0.367	6	CRMP2, Alpha-synuclein, SV2A, ATP1A2, PEP-19, MUNC18
77	cation transport	142	0.00899	0.371	0.00899	0.371	27	Clathrin heavy chain, COX Vb, CBARA1, ZnT-1, COX VIc, PMCA1, COX IV-1, ATP5C, NDUFS7, SLC4A4, REA, Alpha-synuclein, ATP5I, APXL, ATP5A, ATP1A2, SFXN1, COX II, 14-3-3 zeta/delta, Calcineurin A (alpha), SLC10A4, Kv3.4, NDUFA4, CaMK II alpha, ATP5D, ATP8A1, VDAC 1
78	mitochondrial respiratory chain complex assembly	31	0.0093	0.379	0.0093	0.379	9	NDUFA10, NDUFA7, NDUFS7, NDUFS6, NDUFA2, NDUFV1, NDUFB9, NDUFV2, NDUFB11
79	neural nucleus development	21	0.00965	0.385	0.00965	0.385	7	PLP1, CNP1, 14-3-3 theta, KCRB, Myelin basic protein, BASP1, Alpha-internexin
80	regulation of neurotransmitter secretion	26	0.00971	0.385	0.00971	0.385	8	ZnT-1, Syntaxin 1B, Synapsin II, Alpha-synuclein, MUNC18, Kv3.4, CaMK II alpha, Rab-3A
81	transmembrane transport	187	0.0124	0.438	0.0124	0.438	33	COX Vb, SLC6A11, CBARA1, ZnT-1, COX VIc, SLC25A5, PMCA1, COX IV-1, ATP5C, SORBS1, AGK, HSP90 beta, NDUFS7, SLC4A4, Connexin 43, REA, TOM22, SLC25A4, ATP5I, APXL, ATP5A, SV2A, ATP1A2, SFXN1, COX II, SLC10A4, Kv3.4, NDUFA4, ATP5D, VCP, ATP8A1, VDAC 1, VDAC 3
82	brain development	132	0.0127	0.438	0.0127	0.438	25	PLP1, SLC6A11, BCAN, PMCA1, HPCA, CRMP2, BDH, NUDEL, ACAT1, NEFH, CNP1, 14-3-3 theta, KCRB, Myelin basic protein, SCOT, NEFM, APXL, AKAP5, MARCKS, Kv3.4, NEFL, BM88 antigen, KCRU, BASP1, Alpha-internexin
83	head development	132	0.0127	0.438	0.0127	0.438	25	PLP1, SLC6A11, BCAN, PMCA1, HPCA, CRMP2, BDH, NUDEL, ACAT1, NEFH, CNP1, 14-3-3 theta, KCRB, Myelin basic protein, SCOT, NEFM, APXL, AKAP5, MARCKS, Kv3.4, NEFL, BM88 antigen, KCRU, BASP1, Alpha-internexin
84	positive regulation of small molecule metabolic process	22	0.0127	0.438	0.0127	0.438	7	HPCA, SORBS1, Alpha-synuclein, ENO1, AKAP5, COX II, VCP
85	midbrain development	22	0.0127	0.438	0.0127	0.438	7	PLP1, CNP1, 14-3-3 theta, KCRB, Myelin basic protein, BASP1, Alpha-internexin
86	organonitrogen compound biosynthetic process	112	0.0128	0.438	0.0128	0.438	22	GSTP1, COX Vb, LSAMP, MRPL23, GLSK, BCAN, ATP5C, AGK, NDUFA7, ATPI, ACAT1, Alpha-synuclein, HEM2, AATC, PKM2, ATP5I, ATP5A, ENO1, ENO2, CNTN3, ATP5D, VCP
87	mitochondrial ATP synthesis coupled proton transport	13	0.0149	0.438	0.0149	0.438	5	COX Vb, ATP5C, ATP5I, ATP5A, ATP5D
88	heme metabolic process	2	0.0151	0.438	0.0151	0.438	2	ATPI, HEM2
89	ketone body biosynthetic process	2	0.0151	0.438	0.0151	0.438	2	BDH, ACAT1
90	positive regulation of cellular response to transforming growth factor beta stimulus	2	0.0151	0.438	0.0151	0.438	2	HSP90 beta, AATC
91	intermediate filament polymerization or depolymerization	2	0.0151	0.438	0.0151	0.438	2	NEFM, NEFL
92	regulation of plasminogen activation	2	0.0151	0.438	0.0151	0.438	2	C9orf46, ENO1
93	positive regulation of calcineurin-mediated signaling	2	0.0151	0.438	0.0151	0.438	2	AKAP5, Calcineurin A (alpha)
94	response to sodium arsenite	2	0.0151	0.438	0.0151	0.438	2	NEFH, NEFL
95	negative regulation of SNARE complex assembly	2	0.0151	0.438	0.0151	0.438	2	MUNC18, PRRT2
96	regulation of peroxidase activity	2	0.0151	0.438	0.0151	0.438	2	GSTP1, Alpha-synuclein
97	positive regulation of calcineurin-NFAT signaling cascade	2	0.0151	0.438	0.0151	0.438	2	AKAP5, Calcineurin A (alpha)
98	regulation of SNARE complex assembly	2	0.0151	0.438	0.0151	0.438	2	MUNC18, PRRT2
99	heme biosynthetic process	2	0.0151	0.438	0.0151	0.438	2	ATPI, HEM2
100	creatine metabolic process	2	0.0151	0.438	0.0151	0.438	2	KCRB, KCRU
101	positive regulation of transforming growth factor beta receptor signaling pathway	2	0.0151	0.438	0.0151	0.438	2	HSP90 beta, AATC
102	positive regulation of plasminogen activation	2	0.0151	0.438	0.0151	0.438	2	C9orf46, ENO1
103	vesicle fusion to plasma membrane	5	0.0152	0.438	0.0152	0.438	3	Syntaxin 1B, MUNC18, PRRT2
104	synaptic vesicle fusion to presynaptic active zone membrane	5	0.0152	0.438	0.0152	0.438	3	Syntaxin 1B, MUNC18, PRRT2
105	positive regulation of ATP metabolic process	5	0.0152	0.438	0.0152	0.438	3	ENO1, COX II, VCP
106	response to arsenic-containing substance	5	0.0152	0.438	0.0152	0.438	3	NEFH, HEM2, NEFL
107	regulation of glutamate secretion	5	0.0152	0.438	0.0152	0.438	3	CRMP2, Alpha-synuclein, MUNC18
108	purine nucleotide transport	5	0.0152	0.438	0.0152	0.438	3	SLC25A5, Connexin 43, SLC25A4
109	intermediate filament organization	5	0.0152	0.438	0.0152	0.438	3	NEFH, NEFM, NEFL
110	nucleotide transport	5	0.0152	0.438	0.0152	0.438	3	SLC25A5, Connexin 43, SLC25A4
111	energy derivation by oxidation of organic compounds	88	0.0161	0.46	0.0161	0.46	18	NDUFA10, COX Vb, UQCRFS1, COX VIc, COX IV-1, NDUFA7, NDUFS7, NDUFS6, NDUFA2, Alpha-synuclein, GPD2, NDUFV1, NDUFB9, NDUFV2, NDUFB11, COX II, UQCRC2, NDUFA4
112	proton transmembrane transport	45	0.0163	0.462	0.0163	0.462	11	COX Vb, COX VIc, COX IV-1, ATP5C, NDUFS7, ATP5I, ATP5A, ATP1A2, COX II, NDUFA4, ATP5D
113	neurotransmitter transport	63	0.0165	0.462	0.0165	0.462	14	SLC6A11, Csp, Syntaxin 1B, Synapsin II, Alpha-synuclein, CADPS, SV2A, ATP1A2, HBB, MUNC18, 14-3-3 zeta/delta, VAMP2, Rab-3A, PRRT2
114	energy coupled proton transport, down electrochemical gradient	14	0.021	0.557	0.021	0.557	5	COX Vb, ATP5C, ATP5I, ATP5A, ATP5D
115	regulation of ATP metabolic process	14	0.021	0.557	0.021	0.557	5	ATPI, Alpha-synuclein, ENO1, COX II, VCP
116	ATP synthesis coupled proton transport	14	0.021	0.557	0.021	0.557	5	COX Vb, ATP5C, ATP5I, ATP5A, ATP5D
117	response to axon injury	14	0.021	0.557	0.021	0.557	5	MT-TRX, NEFH, NEFM, GSTM1 (rodent), NEFL
118	cellular nitrogen compound metabolic process	267	0.0213	0.557	0.0213	0.557	43	NDUFA10, GSTP1, COX Vb, MRPL23, UQCRFS1, COX VIc, COX IV-1, PDE1B, ATP5C, CRMP2, AGK, NDUFA7, ATPI, PDE10A, HSP90 beta, NDUFS7, ACAT1, NDUFS6, CNP1, REA, AHCYL2, NDUFA2, Alpha-synuclein, HEM2, PKM2, GPD2, NDUFV1, ATP5I, NDUFB9, GSTM1 (rodent), ATP5A, NDUFV2, ATP1A2, ENO1, ENO2, NDUFB11, HBB, COX II, UQCRC2, NDUFA4, ATP5D, DDAH1, VCP
119	animal organ development	268	0.0228	0.557	0.0228	0.557	43	PLP1, GSTP1, SLC6A11, BCAN, PMCA1, PDE1B, HPCA, CRMP2, BDH, ATPI, NUDEL, HSP90 beta, ACAT1, Connexin 43, NEFH, CNP1, REA, 14-3-3 theta, KCRB, Myelin basic protein, SCOT, NEFM, PKM2, GPD2, SLC25A4, APXL, NDUFV2, AKAP5, SFXN1, MARCKS, HBB, COX II, Calcineurin A (alpha), Kv3.4, NEFL, Rab-3A, BM88 antigen, KCRU, Beta-adaptin 2, BASP1, EWI2, Alpha-internexin, Alpha-actinin 2
120	mitochondrial transmembrane transport	30	0.0237	0.557	0.0237	0.557	8	COX Vb, CBARA1, ATP5C, AGK, TOM22, ATP5I, ATP5A, ATP5D
121	organophosphate ester transport	10	0.0256	0.557	0.0256	0.557	4	SLC25A5, Connexin 43, SLC25A4, ATP8A1
122	response to amphetamine	10	0.0256	0.557	0.0256	0.557	4	PDE1B, CRMP2, G-protein alpha-olf, Calcineurin A (alpha)
123	synaptic vesicle exocytosis	25	0.0261	0.557	0.0261	0.557	7	Csp, Syntaxin 1B, CADPS, MUNC18, VAMP2, Rab-3A, PRRT2
124	central nervous system development	161	0.0264	0.557	0.0264	0.557	28	PLP1, GSTP1, SLC6A11, BCAN, PMCA1, HPCA, CRMP2, BDH, NUDEL, HSP90 beta, ACAT1, Endophilin A1, NEFH, CNP1, 14-3-3 theta, KCRB, Myelin basic protein, SCOT, NEFM, APXL, AKAP5, MARCKS, Kv3.4, NEFL, BM88 antigen, KCRU, BASP1, Alpha-internexin
125	phosphate-containing compound metabolic process	278	0.0267	0.557	0.0267	0.557	44	NDUFA10, COX Vb, mGluR5, UQCRFS1, COX VIc, COX IV-1, PDE1B, ATP5C, AGK, NDUFA7, PDE10A, Beta-fodrin, NDUFS7, ACAT1, NDUFS6, GLPK, CNP1, Citron, KCRB, Myelin basic protein, NDUFA2, Alpha-synuclein, PKM2, GPD2, NDUFV1, ATP5I, NDUFB9, ATP5A, NDUFV2, ATP1A2, ENO1, ENO2, NDUFB11, COX II, UQCRC2, Calcineurin A (alpha), NEFL, NDUFA4, CaMK II alpha, ATP5D, VCP, KCRU, Alpha-actinin 2, PGAM5
126	regulation of ATP biosynthetic process	6	0.0276	0.557	0.0276	0.557	3	ENO1, COX II, VCP
127	tissue regeneration	6	0.0276	0.557	0.0276	0.557	3	Connexin 43, PKM2, Alpha-internexin
128	plasma membrane fusion	6	0.0276	0.557	0.0276	0.557	3	Syntaxin 1B, MUNC18, PRRT2
129	cellular response to leukemia inhibitory factor	6	0.0276	0.557	0.0276	0.557	3	SLC25A5, NEFH, Alpha-internexin
130	regulation of heart growth	6	0.0276	0.557	0.0276	0.557	3	Connexin 43, SLC25A4, BASP1
131	response to leukemia inhibitory factor	6	0.0276	0.557	0.0276	0.557	3	SLC25A5, NEFH, Alpha-internexin
132	exocytic process	20	0.028	0.557	0.028	0.557	6	Syntaxin 1B, CADPS, MUNC18, 14-3-3 zeta/delta, Rab-3A, PRRT2
133	positive regulation of reactive oxygen species metabolic process	20	0.028	0.557	0.028	0.557	6	GSTP1, HSP90 beta, Alpha-synuclein, HBB, COX II, DDAH1
134	positive regulation of purine nucleotide biosynthetic process	15	0.0284	0.557	0.0284	0.557	5	HPCA, ENO1, AKAP5, COX II, VCP
135	positive regulation of nucleotide biosynthetic process	15	0.0284	0.557	0.0284	0.557	5	HPCA, ENO1, AKAP5, COX II, VCP
136	organic anion transport	55	0.0297	0.557	0.0297	0.557	12	SLC6A11, GLSK, SLC25A5, SLC4A4, Connexin 43, SLC25A4, HBB, MUNC18, SLC10A4, VAMP2, Rab-3A, ATP8A1
137	carbohydrate derivative biosynthetic process	55	0.0297	0.557	0.0297	0.557	12	COX Vb, BCAN, ATP5C, ACAT1, GLPK, PKM2, ATP5I, ATP5A, ENO1, ENO2, ATP5D, VCP
138	vesicle-mediated transport in synapse	49	0.0303	0.557	0.0303	0.557	11	Csp, CRMP2, Syntaxin 1B, Endophilin A1, Alpha-synuclein, CADPS, MUNC18, VAMP2, Rab-3A, PRRT2, Pacsin 1
139	response to drug	163	0.0308	0.557	0.0308	0.557	28	NDUFA10, GSTP1, SLC6A11, UQCRFS1, MT-TRX, SLC25A5, PDE1B, HPCA, CRMP2, BDH, HSP90 beta, Connexin 43, NEFH, GLPK, Myelin basic protein, G-protein alpha-olf, SCOT, Alpha-synuclein, HEM2, SLC25A4, GSTM1 (rodent), ATP1A2, ENO2, HBB, 14-3-3 zeta/delta, Calcineurin A (alpha), SLC10A4, NEFL
140	cellular aromatic compound metabolic process	237	0.0339	0.557	0.0339	0.557	38	NDUFA10, COX Vb, UQCRFS1, COX VIc, COX IV-1, PDE1B, ATP5C, CRMP2, NDUFA7, ATPI, PDE10A, HSP90 beta, NDUFS7, ACAT1, NDUFS6, CNP1, REA, AHCYL2, NDUFA2, Alpha-synuclein, HEM2, PKM2, GPD2, NDUFV1, ATP5I, NDUFB9, GSTM1 (rodent), ATP5A, NDUFV2, ATP1A2, ENO1, ENO2, NDUFB11, COX II, UQCRC2, NDUFA4, ATP5D, VCP
141	anion transport	69	0.0351	0.557	0.0351	0.557	14	SLC6A11, GLSK, SLC25A5, SLC4A4, Connexin 43, SLC25A4, HBB, MUNC18, SLC10A4, VAMP2, Rab-3A, ATP8A1, VDAC 1, VDAC 3
142	response to glucocorticoid	21	0.0353	0.557	0.0353	0.557	6	GSTP1, PMCA1, BDH, HEM2, AATC, NEFL
143	negative regulation of cell proliferation	38	0.0353	0.557	0.0353	0.557	9	GSTP1, PMCA1, ATPI, Connexin 43, REA, H-cadherin, ATP5A, DDAH1, BM88 antigen
144	synaptic vesicle localization	38	0.0353	0.557	0.0353	0.557	9	Csp, CRMP2, Syntaxin 1B, Alpha-synuclein, CADPS, MUNC18, VAMP2, Rab-3A, PRRT2
145	synaptic vesicle transport	38	0.0353	0.557	0.0353	0.557	9	Csp, CRMP2, Syntaxin 1B, Alpha-synuclein, CADPS, MUNC18, VAMP2, Rab-3A, PRRT2
146	establishment of synaptic vesicle localization	38	0.0353	0.557	0.0353	0.557	9	Csp, CRMP2, Syntaxin 1B, Alpha-synuclein, CADPS, MUNC18, VAMP2, Rab-3A, PRRT2
147	negative regulation of epithelial cell proliferation	11	0.0364	0.557	0.0364	0.557	4	ATPI, Connexin 43, REA, ATP5A
148	response to amine	11	0.0364	0.557	0.0364	0.557	4	PDE1B, CRMP2, G-protein alpha-olf, Calcineurin A (alpha)
149	regulation of mitochondrial outer membrane permeabilization involved in apoptotic signaling pathway	11	0.0364	0.557	0.0364	0.557	4	SLC25A5, ATPI, 14-3-3 theta, 14-3-3 zeta/delta
150	myeloid leukocyte activation	76	0.0371	0.557	0.0371	0.557	15	GSTP1, Csp, HSP90 beta, Alpha-synuclein, HEM2, PKM2, Neurofascin, Tubulin beta 1, HBB, 14-3-3 zeta/delta, VAMP2, TCP1-beta, Rab-3A, VCP, ATP8A1
151	monovalent inorganic cation transport	76	0.0371	0.557	0.0371	0.557	15	COX Vb, COX VIc, COX IV-1, ATP5C, NDUFS7, SLC4A4, ATP5I, APXL, ATP5A, ATP1A2, COX II, SLC10A4, Kv3.4, NDUFA4, ATP5D
152	regulated exocytosis	110	0.0389	0.557	0.0389	0.557	20	GSTP1, Csp, Syntaxin 1B, HSP90 beta, HEM2, PKM2, CADPS, Neurofascin, Tubulin beta 1, HBB, MUNC18, 14-3-3 zeta/delta, VAMP2, TCP1-beta, Rab-3A, VCP, ATP8A1, Tubulin alpha-4A, PRRT2, Alpha-actinin 2
153	calcium ion regulated exocytosis	27	0.0391	0.557	0.0391	0.557	7	Csp, Syntaxin 1B, CADPS, MUNC18, VAMP2, Rab-3A, PRRT2
154	response to hormone	138	0.0397	0.557	0.0397	0.557	24	GSTP1, COX Vb, UQCRFS1, MT-TRX, PMCA1, SORBS1, BDH, NUDEL, ACAT1, Connexin 43, NEFH, Myelin basic protein, SCOT, NEFM, HEM2, AATC, PKM2, ATP1A2, ENO2, MUNC18, VAMP2, NEFL, CaMK II alpha, Alpha-actinin 2
155	organelle organization	377	0.04	0.557	0.04	0.557	56	NDUFA10, Clathrin heavy chain, Tubulin beta 3, TLN2, SLC25A5, Tubulin beta 4, ATP5C, SORBS1, CRMP2, AGK, Syntaxin 1B, NDUFA7, ATPI, NUDEL, HSP90 beta, Beta-fodrin, NDUFS7, NDUFS6, NEFH, CNP1, REA, Septin 7, 14-3-3 theta, Citron, Tubulin beta 2B, NDUFA2, NEFM, Alpha-synuclein, DAL1, TOM22, CADPS, SLC25A4, NDUFV1, ATP5I, APXL, NDUFB9, ATP5A, NDUFV2, FAM40B, Tubulin beta 1, NDUFB11, MARCKS, MUNC18, …
156	phosphorus metabolic process	285	0.0407	0.557	0.0407	0.557	44	NDUFA10, COX Vb, mGluR5, UQCRFS1, COX VIc, COX IV-1, PDE1B, ATP5C, AGK, NDUFA7, PDE10A, Beta-fodrin, NDUFS7, ACAT1, NDUFS6, GLPK, CNP1, Citron, KCRB, Myelin basic protein, NDUFA2, Alpha-synuclein, PKM2, GPD2, NDUFV1, ATP5I, NDUFB9, ATP5A, NDUFV2, ATP1A2, ENO1, ENO2, NDUFB11, COX II, UQCRC2, Calcineurin A (alpha), NEFL, NDUFA4, CaMK II alpha, ATP5D, VCP, KCRU, Alpha-actinin 2, PGAM5
157	cAMP catabolic process	3	0.0416	0.557	0.0416	0.557	2	PDE1B, PDE10A
158	positive regulation of cellular carbohydrate metabolic process	3	0.0416	0.557	0.0416	0.557	2	SORBS1, Alpha-synuclein
159	glycerol catabolic process	3	0.0416	0.557	0.0416	0.557	2	GLPK, GPD2
160	regulation of cell projection size	3	0.0416	0.557	0.0416	0.557	2	NEFM, NEFL
161	activation of phospholipase D activity	3	0.0416	0.557	0.0416	0.557	2	HPCA, MARCKS
162	metanephros development	3	0.0416	0.557	0.0416	0.557	2	ACAT1, BASP1
163	cellular response to salt	3	0.0416	0.557	0.0416	0.557	2	HPCA, PEP-19
164	dense core granule exocytosis	3	0.0416	0.557	0.0416	0.557	2	CADPS, MUNC18
165	glycerol-3-phosphate metabolic process	3	0.0416	0.557	0.0416	0.557	2	GLPK, GPD2
166	cGMP catabolic process	3	0.0416	0.557	0.0416	0.557	2	PDE1B, PDE10A
167	cellular response to angiotensin	3	0.0416	0.557	0.0416	0.557	2	CaMK II alpha, Alpha-actinin 2
168	cellular response to monosodium glutamate	3	0.0416	0.557	0.0416	0.557	2	HPCA, PEP-19
169	skeletal muscle tissue regeneration	3	0.0416	0.557	0.0416	0.557	2	Connexin 43, PKM2
170	protein localization to paranode region of axon	3	0.0416	0.557	0.0416	0.557	2	DAL1, Neurofascin
171	positive regulation of heart growth	3	0.0416	0.557	0.0416	0.557	2	SLC25A4, BASP1
172	positive regulation of protein import into nucleus	3	0.0416	0.557	0.0416	0.557	2	HSP90 beta, AKAP5
173	lysosome localization	3	0.0416	0.557	0.0416	0.557	2	NUDEL, 14-3-3 zeta/delta
174	positive regulation of cyclase activity	3	0.0416	0.557	0.0416	0.557	2	HPCA, AKAP5
175	cellular response to estradiol stimulus	3	0.0416	0.557	0.0416	0.557	2	NEFH, NEFM
176	positive regulation of cardiac muscle hypertrophy	3	0.0416	0.557	0.0416	0.557	2	SLC25A4, Calcineurin A (alpha)
177	calmodulin dependent kinase signaling pathway	3	0.0416	0.557	0.0416	0.557	2	PEP-19, CaMK II alpha
178	positive regulation of muscle hypertrophy	3	0.0416	0.557	0.0416	0.557	2	SLC25A4, Calcineurin A (alpha)
179	alditol phosphate metabolic process	3	0.0416	0.557	0.0416	0.557	2	GLPK, GPD2
180	neuronal dense core vesicle exocytosis	3	0.0416	0.557	0.0416	0.557	2	CADPS, MUNC18
181	exocytic insertion of neurotransmitter receptor to postsynaptic membrane	3	0.0416	0.557	0.0416	0.557	2	Syntaxin 1B, VAMP2
182	negative regulation of vesicle fusion	3	0.0416	0.557	0.0416	0.557	2	MUNC18, PRRT2
183	regulation of chemokine production	3	0.0416	0.557	0.0416	0.557	2	GSTP1, Myelin basic protein
184	positive regulation of adenylate cyclase activity	3	0.0416	0.557	0.0416	0.557	2	HPCA, AKAP5
185	positive regulation of glutamate secretion	3	0.0416	0.557	0.0416	0.557	2	CRMP2, MUNC18
186	regulation of mitochondrial membrane permeability involved in apoptotic process	3	0.0416	0.557	0.0416	0.557	2	SLC25A4, CaMK II alpha
187	alditol catabolic process	3	0.0416	0.557	0.0416	0.557	2	GLPK, GPD2
188	presynaptic dense core vesicle exocytosis	3	0.0416	0.557	0.0416	0.557	2	CADPS, MUNC18
189	ADP transport	3	0.0416	0.557	0.0416	0.557	2	SLC25A5, SLC25A4
190	exocytic insertion of neurotransmitter receptor to plasma membrane	3	0.0416	0.557	0.0416	0.557	2	Syntaxin 1B, VAMP2
191	regulation of synaptic vesicle fusion to presynaptic active zone membrane	3	0.0416	0.557	0.0416	0.557	2	MUNC18, Rab-3A
192	angiotensin-activated signaling pathway	3	0.0416	0.557	0.0416	0.557	2	CaMK II alpha, Alpha-actinin 2
193	regulation of axon diameter	3	0.0416	0.557	0.0416	0.557	2	NEFM, NEFL
194	myeloid cell activation involved in immune response	71	0.0438	0.557	0.0438	0.557	14	GSTP1, Csp, HSP90 beta, HEM2, PKM2, Neurofascin, Tubulin beta 1, HBB, 14-3-3 zeta/delta, VAMP2, TCP1-beta, Rab-3A, VCP, ATP8A1
195	axon regeneration	7	0.0441	0.557	0.0441	0.557	3	NEFH, NEFM, NEFL
196	regulation of vesicle fusion	7	0.0441	0.557	0.0441	0.557	3	MUNC18, Rab-3A, PRRT2
197	regulation of organ growth	7	0.0441	0.557	0.0441	0.557	3	Connexin 43, SLC25A4, BASP1
198	heterocycle metabolic process	234	0.0447	0.557	0.0447	0.557	37	NDUFA10, COX Vb, UQCRFS1, COX VIc, COX IV-1, PDE1B, ATP5C, CRMP2, NDUFA7, ATPI, PDE10A, HSP90 beta, NDUFS7, ACAT1, NDUFS6, CNP1, REA, AHCYL2, NDUFA2, Alpha-synuclein, HEM2, PKM2, GPD2, NDUFV1, ATP5I, NDUFB9, ATP5A, NDUFV2, ATP1A2, ENO1, ENO2, NDUFB11, COX II, UQCRC2, NDUFA4, ATP5D, VCP
199	organic cyclic compound metabolic process	249	0.0449	0.557	0.0449	0.557	39	NDUFA10, COX Vb, UQCRFS1, COX VIc, COX IV-1, PDE1B, ATP5C, CRMP2, NDUFA7, ATPI, PDE10A, HSP90 beta, NDUFS7, ACAT1, NDUFS6, CNP1, REA, AHCYL2, NDUFA2, Alpha-synuclein, HEM2, PKM2, GPD2, NDUFV1, ATP5I, NDUFB9, GSTM1 (rodent), ATP5A, NDUFV2, ATP1A2, ENO1, ENO2, NDUFB11, FDX1L, COX II, UQCRC2, NDUFA4, ATP5D, VCP
200	cellular protein-containing complex assembly	105	0.0458	0.557	0.0458	0.557	19	NDUFA10, Clathrin heavy chain, NDUFA7, NUDEL, HSP90 beta, NDUFS7, Endophilin A1, NDUFS6, Septin 7, NDUFA2, CADPS, NDUFV1, NDUFB9, NDUFV2, NDUFB11, VAMP2, NEFL, TCP1-beta, Beta-adaptin 2
201	small molecule biosynthetic process	78	0.0458	0.557	0.0458	0.557	15	PLP1, GLSK, BCAN, PDE1B, BDH, ATPI, PDE10A, ACAT1, CNP1, AATC, PKM2, GPD2, ENO1, ENO2, VCP
202	alpha-amino acid metabolic process	28	0.0469	0.557	0.0469	0.557	7	GLSK, ACAT1, AHCYL2, KCRB, AATC, DDAH1, KCRU
203	positive regulation of protein localization to membrane	28	0.0469	0.557	0.0469	0.557	7	HPCA, SORBS1, Beta-fodrin, 14-3-3 theta, AKAP5, 14-3-3 zeta/delta, Beta-adaptin 2
204	positive regulation of nucleotide metabolic process	17	0.0478	0.557	0.0478	0.557	5	HPCA, ENO1, AKAP5, COX II, VCP
205	positive regulation of purine nucleotide metabolic process	17	0.0478	0.557	0.0478	0.557	5	HPCA, ENO1, AKAP5, COX II, VCP
206	myeloid leukocyte mediated immunity	72	0.0488	0.557	0.0488	0.557	14	GSTP1, Csp, HSP90 beta, HEM2, PKM2, Neurofascin, Tubulin beta 1, HBB, 14-3-3 zeta/delta, VAMP2, TCP1-beta, Rab-3A, VCP, ATP8A1
207	leukocyte degranulation	72	0.0488	0.557	0.0488	0.557	14	GSTP1, Csp, HSP90 beta, HEM2, PKM2, Neurofascin, Tubulin beta 1, HBB, 14-3-3 zeta/delta, VAMP2, TCP1-beta, Rab-3A, VCP, ATP8A1
208	multicellular organism development	476	0.0489	0.557	0.0489	0.557	68	PLP1, Neurochondrin, Reticulon 1, GSTP1, LSAMP, Tubulin beta 3, SLC6A11, mGluR5, ZnT-1, BCAN, PMCA1, PDE1B, HPCA, CRMP2, BDH, Syntaxin 1B, ATPI, NUDEL, HSP90 beta, Beta-fodrin, ACAT1, Endophilin A1, NDUFS6, Connexin 43, NEFH, CNP1, REA, Septin 7, 14-3-3 theta, Citron, KCRB, Tubulin beta 2B, Myelin basic protein, SCOT, NEFM, PKM2, DAL1, H-cadherin, GPD2, SLC25A4, APXL, Neurofascin, NDUFV2, TANC2, …
209	aromatic compound biosynthetic process	99	0.0493	0.557	0.0493	0.557	18	COX Vb, PDE1B, ATP5C, ATPI, PDE10A, HSP90 beta, ACAT1, CNP1, REA, Alpha-synuclein, HEM2, PKM2, ATP5I, ATP5A, ENO1, ENO2, ATP5D, VCP
210	inflammatory response	12	0.0495	0.557	0.0495	0.557	4	PLP1, Connexin 43, C9orf46, 14-3-3 zeta/delta
211	nucleobase-containing compound metabolic process	221	0.05	0.557	0.05	0.557	35	NDUFA10, COX Vb, UQCRFS1, COX VIc, COX IV-1, PDE1B, ATP5C, CRMP2, NDUFA7, PDE10A, HSP90 beta, NDUFS7, ACAT1, NDUFS6, CNP1, REA, AHCYL2, NDUFA2, Alpha-synuclein, PKM2, GPD2, NDUFV1, ATP5I, NDUFB9, ATP5A, NDUFV2, ATP1A2, ENO1, ENO2, NDUFB11, COX II, UQCRC2, NDUFA4, ATP5D, VCP
212	regulation of secretion	120	0.0504	0.557	0.0504	0.557	21	ZnT-1, SLC25A5, CRMP2, Syntaxin 1B, Beta-fodrin, Connexin 43, Synapsin II, Myelin basic protein, SCOT, Alpha-synuclein, CADPS, SLC25A4, SV2A, PEP-19, MARCKS, MUNC18, Calcineurin A (alpha), Kv3.4, VAMP2, CaMK II alpha, Rab-3A
213	microtubule cytoskeleton organization	53	0.0513	0.557	0.0513	0.557	11	Clathrin heavy chain, Tubulin beta 3, Tubulin beta 4, NUDEL, NEFH, CNP1, Tubulin beta 2B, NEFM, Tubulin beta 1, NEFL, Tubulin alpha-4A
214	regulation of neurotransmitter levels	93	0.0531	0.557	0.0531	0.557	17	Csp, ZnT-1, PDE1B, Syntaxin 1B, HSP90 beta, Synapsin II, Alpha-synuclein, CADPS, ATP1A2, HBB, MUNC18, Kv3.4, VAMP2, CaMK II alpha, Rab-3A, DDAH1, PRRT2
215	synaptic vesicle cycle	47	0.0534	0.557	0.0534	0.557	10	Csp, Syntaxin 1B, Endophilin A1, Alpha-synuclein, CADPS, MUNC18, VAMP2, Rab-3A, PRRT2, Pacsin 1
216	cellular biosynthetic process	200	0.0538	0.557	0.0538	0.557	32	PLP1, GSTP1, COX Vb, LSAMP, MRPL23, GLSK, BCAN, PDE1B, ATP5C, AGK, BDH, NDUFA7, ATPI, PDE10A, HSP90 beta, ACAT1, GLPK, CNP1, REA, Alpha-synuclein, HEM2, AATC, PKM2, ATP5I, ATP5A, ENO1, ENO2, FDX1L, CNTN3, ATP5D, DDAH1, VCP
217	leukocyte activation involved in immune response	73	0.054	0.557	0.054	0.557	14	GSTP1, Csp, HSP90 beta, HEM2, PKM2, Neurofascin, Tubulin beta 1, HBB, 14-3-3 zeta/delta, VAMP2, TCP1-beta, Rab-3A, VCP, ATP8A1
218	inorganic cation transmembrane transport	107	0.0543	0.557	0.0543	0.557	19	COX Vb, CBARA1, ZnT-1, COX VIc, PMCA1, COX IV-1, ATP5C, NDUFS7, SLC4A4, REA, ATP5I, APXL, ATP5A, ATP1A2, COX II, Kv3.4, NDUFA4, ATP5D, VDAC 1
219	organic cyclic compound biosynthetic process	107	0.0543	0.557	0.0543	0.557	19	COX Vb, PDE1B, ATP5C, ATPI, PDE10A, HSP90 beta, ACAT1, CNP1, REA, Alpha-synuclein, HEM2, PKM2, ATP5I, ATP5A, ENO1, ENO2, FDX1L, ATP5D, VCP
220	regulation of reactive oxygen species metabolic process	29	0.0556	0.557	0.0556	0.557	7	GSTP1, HSP90 beta, Alpha-synuclein, HBB, COX II, DDAH1, VDAC 1
221	nucleotide catabolic process	29	0.0556	0.557	0.0556	0.557	7	PDE1B, PDE10A, CNP1, PKM2, ENO1, ENO2, VCP
222	cellular modified amino acid metabolic process	29	0.0556	0.557	0.0556	0.557	7	GSTP1, ATPI, AHCYL2, KCRB, GSTM1 (rodent), HBB, KCRU
223	ATP biosynthetic process	35	0.0559	0.557	0.0559	0.557	8	COX Vb, ATP5C, PKM2, ATP5I, ATP5A, ENO1, ENO2, ATP5D
224	cell-cell junction organization	35	0.0559	0.557	0.0559	0.557	8	TLN2, SORBS1, Connexin 43, DAL1, H-cadherin, APXL, Neurofascin, Alpha-actinin 2
225	regulation of cellular localization	150	0.0571	0.557	0.0571	0.557	25	Clathrin heavy chain, ZnT-1, HPCA, SORBS1, Syntaxin 1B, ATPI, NUDEL, HSP90 beta, Beta-fodrin, NEFH, 14-3-3 theta, Synapsin II, SCOT, Alpha-synuclein, ATP1A2, AKAP5, MUNC18, 14-3-3 zeta/delta, Kv3.4, VAMP2, CaMK II alpha, TCP1-beta, Rab-3A, Beta-adaptin 2, Alpha-actinin 2
226	cellular nitrogen compound biosynthetic process	122	0.059	0.557	0.059	0.557	21	COX Vb, MRPL23, PDE1B, ATP5C, AGK, NDUFA7, ATPI, PDE10A, HSP90 beta, ACAT1, CNP1, REA, HEM2, PKM2, ATP5I, ATP5A, ENO1, ENO2, ATP5D, DDAH1, VCP
227	biosynthetic process	209	0.0594	0.557	0.0594	0.557	33	PLP1, GSTP1, COX Vb, LSAMP, MRPL23, GLSK, BCAN, PDE1B, ATP5C, AGK, BDH, NDUFA7, ATPI, PDE10A, HSP90 beta, ACAT1, GLPK, CNP1, REA, Alpha-synuclein, HEM2, AATC, PKM2, GPD2, ATP5I, ATP5A, ENO1, ENO2, FDX1L, CNTN3, ATP5D, DDAH1, VCP
228	cell activation involved in immune response	74	0.0597	0.557	0.0597	0.557	14	GSTP1, Csp, HSP90 beta, HEM2, PKM2, Neurofascin, Tubulin beta 1, HBB, 14-3-3 zeta/delta, VAMP2, TCP1-beta, Rab-3A, VCP, ATP8A1
229	purine ribonucleotide biosynthetic process	42	0.0629	0.557	0.0629	0.557	9	COX Vb, ATP5C, ACAT1, PKM2, ATP5I, ATP5A, ENO1, ENO2, ATP5D
230	cation transmembrane transport	109	0.0639	0.557	0.0639	0.557	19	COX Vb, CBARA1, ZnT-1, COX VIc, PMCA1, COX IV-1, ATP5C, NDUFS7, SLC4A4, REA, ATP5I, APXL, ATP5A, ATP1A2, COX II, Kv3.4, NDUFA4, ATP5D, VDAC 1
231	protein tetramerization	24	0.0642	0.557	0.0642	0.557	6	GLSK, ATPI, PKM2, ENO1, ENO2, Alpha-actinin 2
232	glutamine family amino acid catabolic process	8	0.0643	0.557	0.0643	0.557	3	GLSK, AATC, DDAH1
233	positive regulation of neurotransmitter secretion	8	0.0643	0.557	0.0643	0.557	3	Syntaxin 1B, Alpha-synuclein, MUNC18
234	regulation of carbohydrate biosynthetic process	8	0.0643	0.557	0.0643	0.557	3	Clathrin heavy chain, SORBS1, Alpha-synuclein
235	positive regulation of nitric oxide metabolic process	8	0.0643	0.557	0.0643	0.557	3	HSP90 beta, HBB, DDAH1
236	positive regulation of nitric oxide biosynthetic process	8	0.0643	0.557	0.0643	0.557	3	HSP90 beta, HBB, DDAH1
237	regulation of phospholipase activity	8	0.0643	0.557	0.0643	0.557	3	HPCA, Alpha-synuclein, MARCKS
238	positive regulation of amine transport	8	0.0643	0.557	0.0643	0.557	3	CRMP2, PEP-19, MUNC18
239	purine ribonucleoside triphosphate biosynthetic process	36	0.0647	0.557	0.0647	0.557	8	COX Vb, ATP5C, PKM2, ATP5I, ATP5A, ENO1, ENO2, ATP5D
240	ribonucleoside triphosphate biosynthetic process	36	0.0647	0.557	0.0647	0.557	8	COX Vb, ATP5C, PKM2, ATP5I, ATP5A, ENO1, ENO2, ATP5D
241	purine nucleoside triphosphate biosynthetic process	36	0.0647	0.557	0.0647	0.557	8	COX Vb, ATP5C, PKM2, ATP5I, ATP5A, ENO1, ENO2, ATP5D
242	response to cadmium ion	13	0.0649	0.557	0.0649	0.557	4	ZnT-1, BDH, HEM2, AATC
243	response to bronchodilator	13	0.0649	0.557	0.0649	0.557	4	PDE1B, CRMP2, G-protein alpha-olf, Calcineurin A (alpha)
244	nucleoside phosphate catabolic process	30	0.0654	0.557	0.0654	0.557	7	PDE1B, PDE10A, CNP1, PKM2, ENO1, ENO2, VCP
245	system development	459	0.0679	0.557	0.0679	0.557	65	PLP1, Neurochondrin, Reticulon 1, GSTP1, LSAMP, Tubulin beta 3, SLC6A11, mGluR5, BCAN, PMCA1, PDE1B, HPCA, CRMP2, BDH, Syntaxin 1B, ATPI, NUDEL, HSP90 beta, Beta-fodrin, ACAT1, Endophilin A1, NDUFS6, Connexin 43, NEFH, CNP1, REA, Septin 7, 14-3-3 theta, Citron, KCRB, Tubulin beta 2B, Myelin basic protein, SCOT, NEFM, PKM2, DAL1, H-cadherin, GPD2, SLC25A4, APXL, Neurofascin, NDUFV2, AKAP5, SFXN1, …
246	defense response	62	0.068	0.557	0.068	0.557	12	PLP1, CBARA1, Connexin 43, C9orf46, Alpha-synuclein, Tubulin beta 1, MUNC18, 14-3-3 zeta/delta, VAMP2, CaMK II alpha, VDAC 1, VDAC 3
247	organic substance biosynthetic process	204	0.0685	0.557	0.0685	0.557	32	PLP1, GSTP1, COX Vb, LSAMP, MRPL23, GLSK, BCAN, PDE1B, ATP5C, AGK, BDH, NDUFA7, ATPI, PDE10A, HSP90 beta, ACAT1, GLPK, CNP1, REA, Alpha-synuclein, HEM2, AATC, PKM2, GPD2, ATP5I, ATP5A, ENO1, ENO2, FDX1L, CNTN3, ATP5D, VCP
248	regulation of secretion by cell	117	0.0689	0.557	0.0689	0.557	20	ZnT-1, SLC25A5, CRMP2, Syntaxin 1B, Beta-fodrin, Connexin 43, Synapsin II, Myelin basic protein, SCOT, Alpha-synuclein, CADPS, SLC25A4, PEP-19, MARCKS, MUNC18, Calcineurin A (alpha), Kv3.4, VAMP2, CaMK II alpha, Rab-3A
249	protein-containing complex subunit organization	234	0.069	0.557	0.069	0.557	36	NDUFA10, Clathrin heavy chain, MRPL23, GLSK, CBARA1, NDUFA7, ATPI, NUDEL, HSP90 beta, NDUFS7, ACAT1, Endophilin A1, NDUFS6, Connexin 43, Septin 7, NDUFA2, NEFM, HEM2, PKM2, CADPS, NDUFV1, NDUFB9, NDUFV2, ENO1, AKAP5, ENO2, NDUFB11, MARCKS, HBB, Kv3.4, VAMP2, NEFL, TCP1-beta, VCP, Beta-adaptin 2, Alpha-actinin 2
250	response to toxic substance	110	0.0691	0.557	0.0691	0.557	19	GSTP1, ZnT-1, PDE1B, HPCA, CRMP2, BDH, NEFH, GLPK, CNP1, Myelin basic protein, G-protein alpha-olf, SCOT, NEFM, HEM2, GSTM1 (rodent), ATP1A2, HBB, Calcineurin A (alpha), NEFL
251	regulation of protein localization to membrane	43	0.0715	0.557	0.0715	0.557	9	Clathrin heavy chain, HPCA, SORBS1, Beta-fodrin, 14-3-3 theta, AKAP5, 14-3-3 zeta/delta, CaMK II alpha, Beta-adaptin 2
252	purine nucleotide biosynthetic process	43	0.0715	0.557	0.0715	0.557	9	COX Vb, ATP5C, ACAT1, PKM2, ATP5I, ATP5A, ENO1, ENO2, ATP5D
253	ribonucleotide biosynthetic process	43	0.0715	0.557	0.0715	0.557	9	COX Vb, ATP5C, ACAT1, PKM2, ATP5I, ATP5A, ENO1, ENO2, ATP5D
254	response to organonitrogen compound	168	0.0721	0.557	0.0721	0.557	27	GSTP1, COX Vb, mGluR5, PDE1B, HPCA, SORBS1, CRMP2, BDH, NUDEL, HSP90 beta, Connexin 43, NEFH, G-protein alpha-olf, NEFM, Alpha-synuclein, HEM2, AATC, PKM2, H-cadherin, GSTM1 (rodent), AKAP5, Calcineurin A (alpha), VAMP2, NEFL, CaMK II alpha, VCP, Alpha-actinin 2
255	neuron projection development	132	0.073	0.557	0.073	0.557	22	PLP1, Neurochondrin, Tubulin beta 3, CRMP2, NUDEL, HSP90 beta, Beta-fodrin, Endophilin A1, Connexin 43, NEFH, CNP1, Septin 7, Citron, NEFM, DAL1, Neurofascin, MUNC18, NEFL, CaMK II alpha, Rab-3A, Pacsin 1, Gprin1
256	regulation of reactive oxygen species biosynthetic process	19	0.0734	0.557	0.0734	0.557	5	HSP90 beta, Alpha-synuclein, HBB, COX II, DDAH1
257	hippocampus development	19	0.0734	0.557	0.0734	0.557	5	BCAN, NEFH, NEFM, AKAP5, NEFL
258	purine nucleoside monophosphate biosynthetic process	37	0.0742	0.557	0.0742	0.557	8	COX Vb, ATP5C, PKM2, ATP5I, ATP5A, ENO1, ENO2, ATP5D
259	purine ribonucleoside monophosphate biosynthetic process	37	0.0742	0.557	0.0742	0.557	8	COX Vb, ATP5C, PKM2, ATP5I, ATP5A, ENO1, ENO2, ATP5D
260	response to corticosteroid	25	0.0763	0.557	0.0763	0.557	6	GSTP1, PMCA1, BDH, HEM2, AATC, NEFL
261	paranodal junction assembly	4	0.0765	0.557	0.0765	0.557	2	DAL1, Neurofascin
262	establishment of protein localization to postsynaptic membrane	4	0.0765	0.557	0.0765	0.557	2	Syntaxin 1B, VAMP2
263	regulation of mast cell activation	4	0.0765	0.557	0.0765	0.557	2	MUNC18, VAMP2
264	positive regulation of organ growth	4	0.0765	0.557	0.0765	0.557	2	SLC25A4, BASP1
265	regulation of myeloid leukocyte mediated immunity	4	0.0765	0.557	0.0765	0.557	2	MUNC18, VAMP2
266	negative regulation of cytosolic calcium ion concentration	4	0.0765	0.557	0.0765	0.557	2	AATC, ATP1A2
267	negative regulation of smooth muscle cell proliferation	4	0.0765	0.557	0.0765	0.557	2	GSTP1, PMCA1
268	positive regulation of amino acid transport	4	0.0765	0.557	0.0765	0.557	2	CRMP2, MUNC18
269	secretion by tissue	4	0.0765	0.557	0.0765	0.557	2	Connexin 43, VAMP2
270	negative regulation of microtubule polymerization	4	0.0765	0.557	0.0765	0.557	2	Tubulin beta 4, Alpha-synuclein
271	positive regulation of transmembrane receptor protein serine/threonine kinase signaling pathway	4	0.0765	0.557	0.0765	0.557	2	HSP90 beta, AATC
272	response to insecticide	4	0.0765	0.557	0.0765	0.557	2	NEFH, NEFL
273	positive regulation of carbohydrate metabolic process	4	0.0765	0.557	0.0765	0.557	2	SORBS1, Alpha-synuclein
274	neurotransmitter receptor transport to postsynaptic membrane	4	0.0765	0.557	0.0765	0.557	2	Syntaxin 1B, VAMP2
275	protein kinase C-activating G-protein coupled receptor signaling pathway	4	0.0765	0.557	0.0765	0.557	2	mGluR5, AGK
276	regulation of respiratory gaseous exchange by neurological system process	4	0.0765	0.557	0.0765	0.557	2	GLSK, ATP1A2
277	regulation of cellular response to hypoxia	4	0.0765	0.557	0.0765	0.557	2	ENO1, DDAH1
278	negative regulation of cellular response to hypoxia	4	0.0765	0.557	0.0765	0.557	2	ENO1, DDAH1
279	nephron epithelium development	4	0.0765	0.557	0.0765	0.557	2	ACAT1, BASP1
280	positive regulation of hydrogen peroxide metabolic process	4	0.0765	0.557	0.0765	0.557	2	Alpha-synuclein, COX II
281	positive regulation of lyase activity	4	0.0765	0.557	0.0765	0.557	2	HPCA, AKAP5
282	myelin assembly	4	0.0765	0.557	0.0765	0.557	2	DAL1, Neurofascin
283	regulation of vasoconstriction	4	0.0765	0.557	0.0765	0.557	2	Connexin 43, ATP1A2
284	regulation of mast cell degranulation	4	0.0765	0.557	0.0765	0.557	2	MUNC18, VAMP2
285	regulation of respiratory system process	4	0.0765	0.557	0.0765	0.557	2	GLSK, ATP1A2
286	neuromuscular synaptic transmission	4	0.0765	0.557	0.0765	0.557	2	MUNC18, Rab-3A
287	response to angiotensin	4	0.0765	0.557	0.0765	0.557	2	CaMK II alpha, Alpha-actinin 2
288	cytoskeletal anchoring at plasma membrane	4	0.0765	0.557	0.0765	0.557	2	TLN2, DAL1
289	regulation of mast cell activation involved in immune response	4	0.0765	0.557	0.0765	0.557	2	MUNC18, VAMP2
290	respiratory gaseous exchange	4	0.0765	0.557	0.0765	0.557	2	COX Vb, Rab-3A
291	protein homooligomerization	50	0.0766	0.557	0.0766	0.557	10	GLSK, CBARA1, ATPI, ACAT1, HEM2, PKM2, MARCKS, Kv3.4, VCP, Alpha-actinin 2
292	neutrophil activation involved in immune response	70	0.0776	0.557	0.0776	0.557	13	GSTP1, Csp, HSP90 beta, HEM2, PKM2, Neurofascin, Tubulin beta 1, HBB, VAMP2, TCP1-beta, Rab-3A, VCP, ATP8A1
293	neutrophil degranulation	70	0.0776	0.557	0.0776	0.557	13	GSTP1, Csp, HSP90 beta, HEM2, PKM2, Neurofascin, Tubulin beta 1, HBB, VAMP2, TCP1-beta, Rab-3A, VCP, ATP8A1
294	neutrophil activation	70	0.0776	0.557	0.0776	0.557	13	GSTP1, Csp, HSP90 beta, HEM2, PKM2, Neurofascin, Tubulin beta 1, HBB, VAMP2, TCP1-beta, Rab-3A, VCP, ATP8A1
295	granulocyte activation	70	0.0776	0.557	0.0776	0.557	13	GSTP1, Csp, HSP90 beta, HEM2, PKM2, Neurofascin, Tubulin beta 1, HBB, VAMP2, TCP1-beta, Rab-3A, VCP, ATP8A1
296	membrane organization	177	0.0799	0.557	0.0799	0.557	28	Clathrin heavy chain, SLC25A5, ATP5C, AGK, Syntaxin 1B, ATPI, NUDEL, Beta-fodrin, Endophilin A1, CNP1, 14-3-3 theta, Myelin basic protein, Alpha-synuclein, DAL1, TOM22, SLC25A4, ATP5I, Neurofascin, ATP5A, MUNC18, 14-3-3 zeta/delta, VAMP2, CaMK II alpha, ATP5D, ATP8A1, Beta-adaptin 2, PRRT2, Pacsin 1
297	nervous system development	360	0.0808	0.557	0.0808	0.557	52	PLP1, Neurochondrin, Reticulon 1, GSTP1, LSAMP, Tubulin beta 3, SLC6A11, mGluR5, BCAN, PMCA1, HPCA, CRMP2, BDH, Syntaxin 1B, NUDEL, HSP90 beta, Beta-fodrin, ACAT1, Endophilin A1, Connexin 43, NEFH, CNP1, Septin 7, 14-3-3 theta, Citron, KCRB, Tubulin beta 2B, Myelin basic protein, SCOT, NEFM, DAL1, APXL, Neurofascin, NDUFV2, AKAP5, PEP-19, MARCKS, Copine-5, MUNC18, CNTN3, Calcineurin A (alpha), Kv…
298	ribose phosphate biosynthetic process	44	0.0808	0.557	0.0808	0.557	9	COX Vb, ATP5C, ACAT1, PKM2, ATP5I, ATP5A, ENO1, ENO2, ATP5D
299	purine-containing compound biosynthetic process	44	0.0808	0.557	0.0808	0.557	9	COX Vb, ATP5C, ACAT1, PKM2, ATP5I, ATP5A, ENO1, ENO2, ATP5D
300	heterocycle biosynthetic process	98	0.0809	0.557	0.0809	0.557	17	COX Vb, PDE1B, ATP5C, ATPI, PDE10A, HSP90 beta, ACAT1, CNP1, REA, HEM2, PKM2, ATP5I, ATP5A, ENO1, ENO2, ATP5D, VCP
301	positive regulation of reactive oxygen species biosynthetic process	14	0.0824	0.557	0.0824	0.557	4	HSP90 beta, HBB, COX II, DDAH1
302	response to starvation	14	0.0824	0.557	0.0824	0.557	4	SORBS1, BDH, ACAT1, SCOT
303	organonitrogen compound metabolic process	432	0.0844	0.557	0.0844	0.557	61	NDUFA10, GSTP1, Clathrin heavy chain, COX Vb, LSAMP, mGluR5, MRPL23, UQCRFS1, GLSK, COX VIc, BCAN, COX IV-1, PDE1B, ATP5C, AGK, NDUFA7, ATPI, PDE10A, NUDEL, HSP90 beta, Beta-fodrin, NDUFS7, ACAT1, NDUFS6, Citron, AHCYL2, KCRB, Myelin basic protein, NDUFA2, Alpha-synuclein, HEM2, AATC, PKM2, GPD2, NDUFV1, ATP5I, NDUFB9, GSTM1 (rodent), ATP5A, NDUFV2, ATP1A2, ENO1, ENO2, NDUFB11, HBB, COX II, UQCRC…
304	nucleoside monophosphate biosynthetic process	38	0.0846	0.557	0.0846	0.557	8	COX Vb, ATP5C, PKM2, ATP5I, ATP5A, ENO1, ENO2, ATP5D
305	ribonucleoside monophosphate biosynthetic process	38	0.0846	0.557	0.0846	0.557	8	COX Vb, ATP5C, PKM2, ATP5I, ATP5A, ENO1, ENO2, ATP5D
306	neutrophil mediated immunity	71	0.0851	0.557	0.0851	0.557	13	GSTP1, Csp, HSP90 beta, HEM2, PKM2, Neurofascin, Tubulin beta 1, HBB, VAMP2, TCP1-beta, Rab-3A, VCP, ATP8A1
307	protein complex oligomerization	85	0.0872	0.557	0.0872	0.557	15	GLSK, CBARA1, ATPI, ACAT1, Connexin 43, Septin 7, HEM2, PKM2, ENO1, ENO2, MARCKS, HBB, Kv3.4, VCP, Alpha-actinin 2
308	cell junction assembly	32	0.0877	0.557	0.0877	0.557	7	TLN2, SORBS1, Connexin 43, DAL1, H-cadherin, Neurofascin, Alpha-actinin 2
309	organic hydroxy compound metabolic process	32	0.0877	0.557	0.0877	0.557	7	PDE1B, ACAT1, GLPK, Alpha-synuclein, AATC, GPD2, FDX1L
310	positive regulation of calcium-mediated signaling	9	0.088	0.557	0.088	0.557	3	H-cadherin, AKAP5, Calcineurin A (alpha)
311	neuron projection regeneration	9	0.088	0.557	0.088	0.557	3	NEFH, NEFM, NEFL
312	osteoblast differentiation	9	0.088	0.557	0.088	0.557	3	Clathrin heavy chain, Connexin 43, PEP-19
313	response to corticosterone	9	0.088	0.557	0.088	0.557	3	PMCA1, BDH, NEFL
314	negative regulation of purine nucleotide metabolic process	9	0.088	0.557	0.088	0.557	3	HPCA, Alpha-synuclein, AKAP5
315	regulation of nitric oxide biosynthetic process	9	0.088	0.557	0.088	0.557	3	HSP90 beta, HBB, DDAH1
316	positive regulation of anion transport	9	0.088	0.557	0.088	0.557	3	CRMP2, MUNC18, ATP8A1
317	negative regulation of nucleotide metabolic process	9	0.088	0.557	0.088	0.557	3	HPCA, Alpha-synuclein, AKAP5
318	connective tissue development	9	0.088	0.557	0.088	0.557	3	BDH, ACAT1, SCOT
319	cellular component organization	595	0.0883	0.557	0.0883	0.557	81	PLP1, Neurochondrin, NDUFA10, Clathrin heavy chain, Tubulin beta 3, mGluR5, MRPL23, GLSK, CBARA1, TLN2, BCAN, SLC25A5, Tubulin beta 4, ATP5C, SORBS1, CRMP2, AGK, Syntaxin 1B, NDUFA7, ATPI, NUDEL, HSP90 beta, Beta-fodrin, NDUFS7, ACAT1, Endophilin A1, NDUFS6, Connexin 43, NEFH, CNP1, REA, Septin 7, 14-3-3 theta, Citron, Tubulin beta 2B, Myelin basic protein, NDUFA2, NEFM, Alpha-synuclein, HEM2, PK…
320	cell-cell junction assembly	20	0.0886	0.557	0.0886	0.557	5	TLN2, Connexin 43, DAL1, H-cadherin, Neurofascin
321	drug transport	20	0.0886	0.557	0.0886	0.557	5	SLC25A5, Connexin 43, Alpha-synuclein, SLC25A4, HBB
322	response to estradiol	26	0.0895	0.557	0.0895	0.557	6	GSTP1, BDH, NEFH, NEFM, ENO2, MUNC18
323	nucleotide biosynthetic process	45	0.0908	0.557	0.0908	0.557	9	COX Vb, ATP5C, ACAT1, PKM2, ATP5I, ATP5A, ENO1, ENO2, ATP5D
324	negative regulation of transport	65	0.0915	0.557	0.0915	0.557	12	ZnT-1, SLC25A5, Syntaxin 1B, 14-3-3 theta, Alpha-synuclein, ATP1A2, AKAP5, MUNC18, Calcineurin A (alpha), PRRT2, Pacsin 1, Alpha-actinin 2
325	response to endogenous stimulus	187	0.0928	0.557	0.0928	0.557	29	GSTP1, COX Vb, mGluR5, UQCRFS1, MT-TRX, PMCA1, SORBS1, BDH, NUDEL, ACAT1, Endophilin A1, Connexin 43, NEFH, Myelin basic protein, SCOT, NEFM, Alpha-synuclein, HEM2, AATC, PKM2, H-cadherin, ATP1A2, AKAP5, ENO2, MUNC18, VAMP2, NEFL, CaMK II alpha, Alpha-actinin 2
326	protein-containing complex assembly	217	0.0932	0.557	0.0932	0.557	33	NDUFA10, Clathrin heavy chain, GLSK, CBARA1, NDUFA7, ATPI, NUDEL, HSP90 beta, NDUFS7, ACAT1, Endophilin A1, NDUFS6, Connexin 43, Septin 7, NDUFA2, HEM2, PKM2, CADPS, NDUFV1, NDUFB9, NDUFV2, ENO1, ENO2, NDUFB11, MARCKS, HBB, Kv3.4, VAMP2, NEFL, TCP1-beta, VCP, Beta-adaptin 2, Alpha-actinin 2
327	leukocyte mediated immunity	79	0.0941	0.557	0.0941	0.557	14	GSTP1, Csp, HSP90 beta, HEM2, PKM2, Neurofascin, Tubulin beta 1, HBB, 14-3-3 zeta/delta, VAMP2, TCP1-beta, Rab-3A, VCP, ATP8A1
328	developmental process	523	0.0942	0.557	0.0942	0.557	72	PLP1, Neurochondrin, Reticulon 1, GSTP1, Clathrin heavy chain, LSAMP, Tubulin beta 3, SLC6A11, mGluR5, ZnT-1, BCAN, PMCA1, PDE1B, HPCA, CRMP2, BDH, Syntaxin 1B, ATPI, NUDEL, HSP90 beta, Beta-fodrin, ACAT1, Endophilin A1, NDUFS6, Connexin 43, NEFH, CNP1, REA, Septin 7, 14-3-3 theta, Citron, KCRB, Tubulin beta 2B, Myelin basic protein, SCOT, NEFM, Alpha-synuclein, AATC, PKM2, DAL1, H-cadherin, GPD2…
329	nucleoside triphosphate biosynthetic process	39	0.0958	0.557	0.0958	0.557	8	COX Vb, ATP5C, PKM2, ATP5I, ATP5A, ENO1, ENO2, ATP5D
330	cellular component organization or biogenesis	597	0.0959	0.557	0.0959	0.557	81	PLP1, Neurochondrin, NDUFA10, Clathrin heavy chain, Tubulin beta 3, mGluR5, MRPL23, GLSK, CBARA1, TLN2, BCAN, SLC25A5, Tubulin beta 4, ATP5C, SORBS1, CRMP2, AGK, Syntaxin 1B, NDUFA7, ATPI, NUDEL, HSP90 beta, Beta-fodrin, NDUFS7, ACAT1, Endophilin A1, NDUFS6, Connexin 43, NEFH, CNP1, REA, Septin 7, 14-3-3 theta, Citron, Tubulin beta 2B, Myelin basic protein, NDUFA2, NEFM, Alpha-synuclein, HEM2, PK…
331	vesicle localization	59	0.0983	0.557	0.0983	0.557	11	Csp, CRMP2, Syntaxin 1B, NUDEL, Alpha-synuclein, CADPS, APXL, MUNC18, VAMP2, Rab-3A, PRRT2
332	establishment of vesicle localization	59	0.0983	0.557	0.0983	0.557	11	Csp, CRMP2, Syntaxin 1B, NUDEL, Alpha-synuclein, CADPS, APXL, MUNC18, VAMP2, Rab-3A, PRRT2
333	anatomical structure development	500	0.0992	0.557	0.0992	0.557	69	PLP1, Neurochondrin, Reticulon 1, GSTP1, LSAMP, Tubulin beta 3, SLC6A11, mGluR5, ZnT-1, BCAN, PMCA1, PDE1B, HPCA, CRMP2, BDH, Syntaxin 1B, ATPI, NUDEL, HSP90 beta, Beta-fodrin, ACAT1, Endophilin A1, NDUFS6, Connexin 43, NEFH, CNP1, REA, Septin 7, 14-3-3 theta, Citron, KCRB, Tubulin beta 2B, Myelin basic protein, SCOT, NEFM, PKM2, DAL1, H-cadherin, GPD2, SLC25A4, APXL, Neurofascin, NDUFV2, TANC2, …
334	inorganic ion transmembrane transport	115	0.0996	0.557	0.0996	0.557	19	COX Vb, CBARA1, ZnT-1, COX VIc, PMCA1, COX IV-1, ATP5C, NDUFS7, SLC4A4, REA, ATP5I, APXL, ATP5A, ATP1A2, COX II, Kv3.4, NDUFA4, ATP5D, VDAC 1
335	regulation of purine nucleotide metabolic process	33	0.1	0.557	0.1	0.557	7	HPCA, ATPI, Alpha-synuclein, ENO1, AKAP5, COX II, VCP
336	nucleobase-containing small molecule biosynthetic process	33	0.1	0.557	0.1	0.557	7	PDE1B, PDE10A, CNP1, PKM2, ENO1, ENO2, VCP
337	response to nutrient	46	0.102	0.557	0.102	0.557	9	GSTP1, MT-TRX, PMCA1, COX IV-1, HPCA, BDH, SCOT, HEM2, PKM2
338	nucleoside phosphate biosynthetic process	46	0.102	0.557	0.102	0.557	9	COX Vb, ATP5C, ACAT1, PKM2, ATP5I, ATP5A, ENO1, ENO2, ATP5D
339	regulation of establishment of protein localization	101	0.102	0.557	0.102	0.557	17	SLC25A5, HPCA, ATPI, NUDEL, HSP90 beta, Beta-fodrin, Connexin 43, 14-3-3 theta, Myelin basic protein, SCOT, SLC25A4, AKAP5, MARCKS, 14-3-3 zeta/delta, Calcineurin A (alpha), VAMP2, TCP1-beta
340	negative regulation of small molecule metabolic process	15	0.102	0.557	0.102	0.557	4	Clathrin heavy chain, HPCA, Alpha-synuclein, AKAP5
341	skeletal muscle organ development	15	0.102	0.557	0.102	0.557	4	Calcineurin A (alpha), KCRU, BASP1, EWI2
342	protein homotetramerization	15	0.102	0.557	0.102	0.557	4	GLSK, ATPI, PKM2, Alpha-actinin 2
343	regulation of protein localization to plasma membrane	21	0.105	0.557	0.105	0.557	5	Clathrin heavy chain, SORBS1, Beta-fodrin, AKAP5, CaMK II alpha
344	regulation of epithelial cell proliferation	21	0.105	0.557	0.105	0.557	5	ATPI, Connexin 43, REA, H-cadherin, ATP5A
345	cell junction organization	40	0.108	0.557	0.108	0.557	8	TLN2, SORBS1, Connexin 43, DAL1, H-cadherin, APXL, Neurofascin, Alpha-actinin 2
346	leukocyte activation	95	0.11	0.557	0.11	0.557	16	GSTP1, Csp, HSP90 beta, Alpha-synuclein, HEM2, PKM2, Neurofascin, Tubulin beta 1, HBB, 14-3-3 zeta/delta, Calcineurin A (alpha), VAMP2, TCP1-beta, Rab-3A, VCP, ATP8A1
347	regulation of cellular protein localization	88	0.111	0.557	0.111	0.557	15	Clathrin heavy chain, HPCA, SORBS1, ATPI, NUDEL, HSP90 beta, Beta-fodrin, 14-3-3 theta, AKAP5, 14-3-3 zeta/delta, VAMP2, CaMK II alpha, TCP1-beta, Beta-adaptin 2, Alpha-actinin 2
348	nucleobase-containing compound biosynthetic process	88	0.111	0.557	0.111	0.557	15	COX Vb, PDE1B, ATP5C, PDE10A, HSP90 beta, ACAT1, CNP1, REA, PKM2, ATP5I, ATP5A, ENO1, ENO2, ATP5D, VCP
349	nitrogen compound metabolic process	463	0.113	0.557	0.113	0.557	64	NDUFA10, GSTP1, Clathrin heavy chain, COX Vb, LSAMP, mGluR5, MRPL23, UQCRFS1, GLSK, COX VIc, BCAN, COX IV-1, PDE1B, ATP5C, CRMP2, AGK, NDUFA7, ATPI, PDE10A, NUDEL, HSP90 beta, Beta-fodrin, NDUFS7, ACAT1, NDUFS6, CNP1, REA, Citron, AHCYL2, KCRB, Myelin basic protein, NDUFA2, Alpha-synuclein, HEM2, AATC, PKM2, GPD2, NDUFV1, ATP5I, NDUFB9, GSTM1 (rodent), ATP5A, NDUFV2, ATP1A2, ENO1, ENO2, NDUFB11, …
350	regulation of DNA biosynthetic process	10	0.115	0.557	0.115	0.557	3	HSP90 beta, Connexin 43, TCP1-beta
351	regulation of lipase activity	10	0.115	0.557	0.115	0.557	3	HPCA, Alpha-synuclein, MARCKS
352	positive regulation of mitochondrial outer membrane permeabilization involved in apoptotic signaling pathway	10	0.115	0.557	0.115	0.557	3	ATPI, 14-3-3 theta, 14-3-3 zeta/delta
353	positive regulation of protein localization to nucleus	10	0.115	0.557	0.115	0.557	3	HSP90 beta, AKAP5, TCP1-beta
354	positive regulation of neurotransmitter transport	10	0.115	0.557	0.115	0.557	3	Syntaxin 1B, Alpha-synuclein, MUNC18
355	cyclic nucleotide metabolic process	10	0.115	0.557	0.115	0.557	3	PDE1B, PDE10A, CNP1
356	neuron projection morphogenesis	103	0.117	0.557	0.117	0.557	17	Tubulin beta 3, CRMP2, NUDEL, HSP90 beta, Beta-fodrin, Endophilin A1, Connexin 43, NEFH, CNP1, Septin 7, DAL1, Neurofascin, MUNC18, NEFL, CaMK II alpha, Rab-3A, Pacsin 1
357	natural killer cell mediated cytotoxicity	5	0.117	0.557	0.117	0.557	2	Tubulin beta 1, VAMP2
358	neuron-neuron synaptic transmission	5	0.117	0.557	0.117	0.557	2	VDAC 1, VDAC 3
359	natural killer cell mediated immunity	5	0.117	0.557	0.117	0.557	2	Tubulin beta 1, VAMP2
360	response to copper ion	5	0.117	0.557	0.117	0.557	2	Alpha-synuclein, ATP5D
361	pigment metabolic process	5	0.117	0.557	0.117	0.557	2	ATPI, HEM2
362	positive regulation of protein import	5	0.117	0.557	0.117	0.557	2	HSP90 beta, AKAP5
363	regulation of polysaccharide metabolic process	5	0.117	0.557	0.117	0.557	2	Clathrin heavy chain, SORBS1
364	positive regulation of cofactor metabolic process	5	0.117	0.557	0.117	0.557	2	Alpha-synuclein, COX II
365	regulation of anion transmembrane transport	5	0.117	0.557	0.117	0.557	2	mGluR5, ATP1A2
366	regulation of telomerase activity	5	0.117	0.557	0.117	0.557	2	HSP90 beta, TCP1-beta
367	regulation of cardiac muscle tissue growth	5	0.117	0.557	0.117	0.557	2	Connexin 43, SLC25A4
368	pigment biosynthetic process	5	0.117	0.557	0.117	0.557	2	ATPI, HEM2
369	regulation of calcineurin-NFAT signaling cascade	5	0.117	0.557	0.117	0.557	2	AKAP5, Calcineurin A (alpha)
370	maternal process involved in female pregnancy	5	0.117	0.557	0.117	0.557	2	Connexin 43, AKAP5
371	nephron development	5	0.117	0.557	0.117	0.557	2	ACAT1, BASP1
372	regulation of calcineurin-mediated signaling	5	0.117	0.557	0.117	0.557	2	AKAP5, Calcineurin A (alpha)
373	catecholamine transport	5	0.117	0.557	0.117	0.557	2	Alpha-synuclein, CADPS
374	monoamine transport	5	0.117	0.557	0.117	0.557	2	Alpha-synuclein, CADPS
375	tissue remodeling	5	0.117	0.557	0.117	0.557	2	Neurochondrin, Connexin 43
376	positive regulation of glucose import in response to insulin stimulus	5	0.117	0.557	0.117	0.557	2	SORBS1, MARCKS
377	cellular response to glucocorticoid stimulus	5	0.117	0.557	0.117	0.557	2	GSTP1, PMCA1
378	porphyrin-containing compound biosynthetic process	5	0.117	0.557	0.117	0.557	2	ATPI, HEM2
379	regulation of neurotransmitter uptake	5	0.117	0.557	0.117	0.557	2	Alpha-synuclein, ATP1A2
380	regulation of cilium assembly	5	0.117	0.557	0.117	0.557	2	Septin 7, VDAC 3
381	coenzyme catabolic process	5	0.117	0.557	0.117	0.557	2	ACAT1, VCP
382	neurotransmitter receptor transport to plasma membrane	5	0.117	0.557	0.117	0.557	2	Syntaxin 1B, VAMP2
383	tetrapyrrole biosynthetic process	5	0.117	0.557	0.117	0.557	2	ATPI, HEM2
384	positive regulation of telomerase activity	5	0.117	0.557	0.117	0.557	2	HSP90 beta, TCP1-beta
385	protein localization to juxtaparanode region of axon	5	0.117	0.557	0.117	0.557	2	DAL1, Neurofascin
386	negative regulation of potassium ion transport	5	0.117	0.557	0.117	0.557	2	AKAP5, Alpha-actinin 2
387	negative regulation of oxidoreductase activity	5	0.117	0.557	0.117	0.557	2	GSTP1, Alpha-synuclein
388	regulation of respiratory gaseous exchange	5	0.117	0.557	0.117	0.557	2	GLSK, ATP1A2
389	response to zinc ion	5	0.117	0.557	0.117	0.557	2	ZnT-1, HEM2
390	kidney epithelium development	5	0.117	0.557	0.117	0.557	2	ACAT1, BASP1
391	porphyrin-containing compound metabolic process	5	0.117	0.557	0.117	0.557	2	ATPI, HEM2
392	regulation of leukocyte degranulation	5	0.117	0.557	0.117	0.557	2	MUNC18, VAMP2
393	regulation of polysaccharide biosynthetic process	5	0.117	0.557	0.117	0.557	2	Clathrin heavy chain, SORBS1
394	ATP hydrolysis coupled cation transmembrane transport	28	0.119	0.557	0.119	0.557	6	PMCA1, ATP5C, ATP5A, ATP1A2, ATP5D, ATP8A1
395	glomerular epithelium development	1	0.123	0.557	0.123	0.557	1	BASP1
396	epididymis development	1	0.123	0.557	0.123	0.557	1	Connexin 43
397	protoporphyrinogen IX metabolic process	1	0.123	0.557	0.123	0.557	1	HEM2
398	response to transition metal nanoparticle	1	0.123	0.557	0.123	0.557	1	AATC
399	regulation of eIF2 alpha phosphorylation by heme	1	0.123	0.557	0.123	0.557	1	HBB
400	pseudopodium organization	1	0.123	0.557	0.123	0.557	1	Septin 7
401	positive regulation of mesonephros development	1	0.123	0.557	0.123	0.557	1	BASP1
402	negative regulation of synaptic transmission, dopaminergic	1	0.123	0.557	0.123	0.557	1	Alpha-synuclein
403	cellular lipid biosynthetic process	1	0.123	0.557	0.123	0.557	1	ACAT1
404	nitrobenzene metabolic process	1	0.123	0.557	0.123	0.557	1	GSTM1 (rodent)
405	negative regulation of tumor necrosis factor superfamily cytokine production	1	0.123	0.557	0.123	0.557	1	GSTP1
406	nucleoside bisphosphate biosynthetic process	1	0.123	0.557	0.123	0.557	1	ACAT1
407	negative regulation of norepinephrine uptake	1	0.123	0.557	0.123	0.557	1	Alpha-synuclein
408	low-density lipoprotein particle mediated signaling	1	0.123	0.557	0.123	0.557	1	H-cadherin
409	cerebellar cortex maturation	1	0.123	0.557	0.123	0.557	1	BM88 antigen
410	positive regulation of glomerular filtration	1	0.123	0.557	0.123	0.557	1	Connexin 43
411	positive regulation of chemokine (C-C motif) ligand 2 secretion	1	0.123	0.557	0.123	0.557	1	Myelin basic protein
412	negative regulation of cellular respiration	1	0.123	0.557	0.123	0.557	1	Alpha-synuclein
413	positive regulation of vesicle docking	1	0.123	0.557	0.123	0.557	1	MUNC18
414	regulation of metanephric ureteric bud development	1	0.123	0.557	0.123	0.557	1	BASP1
415	response to Aroclor 1254	1	0.123	0.557	0.123	0.557	1	HPCA
416	vascular transport	1	0.123	0.557	0.123	0.557	1	Connexin 43
417	negative regulation of gene silencing by RNA	1	0.123	0.557	0.123	0.557	1	Calcineurin A (alpha)
418	maintenance of permeability of blood-brain barrier	1	0.123	0.557	0.123	0.557	1	Myelin basic protein
419	thorax and anterior abdomen determination	1	0.123	0.557	0.123	0.557	1	BASP1
420	actin filament uncapping	1	0.123	0.557	0.123	0.557	1	Alpha-actinin 2
421	regulation of membrane lipid distribution	1	0.123	0.557	0.123	0.557	1	ATP8A1
422	positive regulation of glutamate secretion, neurotransmission	1	0.123	0.557	0.123	0.557	1	MUNC18
423	positive regulation of glycogen biosynthetic process	1	0.123	0.557	0.123	0.557	1	SORBS1
424	regulation of glutathione peroxidase activity	1	0.123	0.557	0.123	0.557	1	Alpha-synuclein
425	regulation of zinc ion transmembrane transport	1	0.123	0.557	0.123	0.557	1	ZnT-1
426	regulation of cell-cell adhesion involved in gastrulation	1	0.123	0.557	0.123	0.557	1	Myelin basic protein
427	regulation of zinc ion transport	1	0.123	0.557	0.123	0.557	1	ZnT-1
428	positive regulation of metalloendopeptidase activity	1	0.123	0.557	0.123	0.557	1	Myelin basic protein
429	regulation of atrial cardiac muscle cell membrane depolarization	1	0.123	0.557	0.123	0.557	1	Connexin 43
430	positive regulation of non-motile cilium assembly	1	0.123	0.557	0.123	0.557	1	Septin 7
431	ER-associated misfolded protein catabolic process	1	0.123	0.557	0.123	0.557	1	VCP
432	chronic inflammatory response	1	0.123	0.557	0.123	0.557	1	Connexin 43
433	regulation of chromosome separation	1	0.123	0.557	0.123	0.557	1	Citron
434	nitric oxide transport	1	0.123	0.557	0.123	0.557	1	HBB
435	negative regulation of neutrophil aggregation	1	0.123	0.557	0.123	0.557	1	GSTP1
436	regulation of synaptic activity	1	0.123	0.557	0.123	0.557	1	Syntaxin 1B
437	cellular detoxification of nitrogen compound	1	0.123	0.557	0.123	0.557	1	GSTM1 (rodent)
438	negative regulation of calcium:sodium antiporter activity	1	0.123	0.557	0.123	0.557	1	ATP1A2
439	negative regulation of guanylate cyclase activity	1	0.123	0.557	0.123	0.557	1	HPCA
440	regulation of glutamate secretion, neurotransmission	1	0.123	0.557	0.123	0.557	1	MUNC18
441	positive regulation of fear response	1	0.123	0.557	0.123	0.557	1	Connexin 43
442	proximal convoluted tubule development	1	0.123	0.557	0.123	0.557	1	ACAT1
443	trans-synaptic signaling by endocannabinoid, modulating synaptic transmission	1	0.123	0.557	0.123	0.557	1	mGluR5
444	negative regulation of heterotypic cell-cell adhesion	1	0.123	0.557	0.123	0.557	1	Myelin basic protein
445	mitochondrial depolarization	1	0.123	0.557	0.123	0.557	1	ATPI
446	cellular alcohol biosynthetic process	1	0.123	0.557	0.123	0.557	1	ACAT1
447	regulation of connective tissue replacement	1	0.123	0.557	0.123	0.557	1	Calcineurin A (alpha)
448	negative regulation of short-term synaptic potentiation	1	0.123	0.557	0.123	0.557	1	PRRT2
449	peripheral nervous system neuron differentiation	1	0.123	0.557	0.123	0.557	1	NEFH
450	epicardial cell to mesenchymal cell transition	1	0.123	0.557	0.123	0.557	1	Connexin 43
451	glycerol biosynthetic process	1	0.123	0.557	0.123	0.557	1	AATC
452	cellular response to lead ion	1	0.123	0.557	0.123	0.557	1	HEM2
453	electron transport coupled proton transport	1	0.123	0.557	0.123	0.557	1	NDUFS7
454	negative regulation of production of miRNAs involved in gene silencing by miRNA	1	0.123	0.557	0.123	0.557	1	Calcineurin A (alpha)
455	endosome to lysosome transport via multivesicular body sorting pathway	1	0.123	0.557	0.123	0.557	1	VCP
456	regulation of L-glutamate import across plasma membrane	1	0.123	0.557	0.123	0.557	1	ATP1A2
457	mucus secretion	1	0.123	0.557	0.123	0.557	1	VAMP2
458	positive regulation of metanephros development	1	0.123	0.557	0.123	0.557	1	BASP1
459	regulation of chemokine secretion	1	0.123	0.557	0.123	0.557	1	Myelin basic protein
460	regulation of phospholipid translocation	1	0.123	0.557	0.123	0.557	1	ATP8A1
461	negative regulation of nitric-oxide synthase biosynthetic process	1	0.123	0.557	0.123	0.557	1	GSTP1
462	ceramide biosynthetic process	1	0.123	0.557	0.123	0.557	1	AGK
463	positive regulation of ubiquitin-specific protease activity	1	0.123	0.557	0.123	0.557	1	VCP
464	embryonic heart tube morphogenesis	1	0.123	0.557	0.123	0.557	1	Connexin 43
465	negative regulation of interleukin-1 beta production	1	0.123	0.557	0.123	0.557	1	GSTP1
466	positive regulation of glutathione peroxidase activity	1	0.123	0.557	0.123	0.557	1	Alpha-synuclein
467	common-partner SMAD protein phosphorylation	1	0.123	0.557	0.123	0.557	1	Beta-fodrin
468	negative regulation of cGMP biosynthetic process	1	0.123	0.557	0.123	0.557	1	HPCA
469	regulation of smooth muscle cell chemotaxis	1	0.123	0.557	0.123	0.557	1	GSTP1
470	coenzyme A biosynthetic process	1	0.123	0.557	0.123	0.557	1	ACAT1
471	histamine production involved in inflammatory response	1	0.123	0.557	0.123	0.557	1	14-3-3 zeta/delta
472	regulation of transforming growth factor beta production	1	0.123	0.557	0.123	0.557	1	HSP90 beta
473	regulation of amino acid uptake involved in synaptic transmission	1	0.123	0.557	0.123	0.557	1	ATP1A2
474	positive regulation of glycogen metabolic process	1	0.123	0.557	0.123	0.557	1	SORBS1
475	positive regulation of cardiac muscle adaptation	1	0.123	0.557	0.123	0.557	1	Calcineurin A (alpha)
476	positive regulation of glucose metabolic process	1	0.123	0.557	0.123	0.557	1	SORBS1
477	regulation of mesonephros development	1	0.123	0.557	0.123	0.557	1	BASP1
478	flavin adenine dinucleotide catabolic process	1	0.123	0.557	0.123	0.557	1	VCP
479	negative regulation of synaptic transmission, GABAergic	1	0.123	0.557	0.123	0.557	1	MUNC18
480	regulation of chemokine (C-C motif) ligand 2 secretion	1	0.123	0.557	0.123	0.557	1	Myelin basic protein
481	response to desipramine	1	0.123	0.557	0.123	0.557	1	Alpha-synuclein
482	ERK1 and ERK2 cascade	1	0.123	0.557	0.123	0.557	1	ENO1
483	anterior/posterior axis specification, embryo	1	0.123	0.557	0.123	0.557	1	BASP1
484	protoporphyrinogen IX biosynthetic process	1	0.123	0.557	0.123	0.557	1	HEM2
485	negative regulation of dopamine metabolic process	1	0.123	0.557	0.123	0.557	1	Alpha-synuclein
486	negative regulation of acute inflammatory response	1	0.123	0.557	0.123	0.557	1	GSTP1
487	ergosterol metabolic process	1	0.123	0.557	0.123	0.557	1	ACAT1
488	eosinophil activation involved in immune response	1	0.123	0.557	0.123	0.557	1	VAMP2
489	nitric oxide storage	1	0.123	0.557	0.123	0.557	1	GSTP1
490	regulation of cerebellar granule cell precursor proliferation	1	0.123	0.557	0.123	0.557	1	BM88 antigen
491	pseudopodium retraction	1	0.123	0.557	0.123	0.557	1	Septin 7
492	negative regulation of thrombin-activated receptor signaling pathway	1	0.123	0.557	0.123	0.557	1	Alpha-synuclein
493	negative regulation of DNA biosynthetic process	1	0.123	0.557	0.123	0.557	1	Connexin 43
494	regulation of membrane tubulation	1	0.123	0.557	0.123	0.557	1	Endophilin A1
495	propionyl-CoA biosynthetic process	1	0.123	0.557	0.123	0.557	1	ACAT1
496	negative regulation of interleukin-1 production	1	0.123	0.557	0.123	0.557	1	GSTP1
497	aggresome assembly	1	0.123	0.557	0.123	0.557	1	VCP
498	proximal tubule development	1	0.123	0.557	0.123	0.557	1	ACAT1
499	thelarche	1	0.123	0.557	0.123	0.557	1	REA
500	positive regulation of Lys63-specific deubiquitinase activity	1	0.123	0.557	0.123	0.557	1	VCP
501	heart looping	1	0.123	0.557	0.123	0.557	1	Connexin 43
502	axon target recognition	1	0.123	0.557	0.123	0.557	1	MUNC18
503	peripheral nervous system neuron axonogenesis	1	0.123	0.557	0.123	0.557	1	NEFH
504	negative regulation of smooth muscle cell chemotaxis	1	0.123	0.557	0.123	0.557	1	GSTP1
505	metanephric nephron tubule development	1	0.123	0.557	0.123	0.557	1	ACAT1
506	regulation of complement-dependent cytotoxicity	1	0.123	0.557	0.123	0.557	1	HSP90 beta
507	regulation of thrombin-activated receptor signaling pathway	1	0.123	0.557	0.123	0.557	1	Alpha-synuclein
508	double-strand break repair	1	0.123	0.557	0.123	0.557	1	VCP
509	renal filtration cell differentiation	1	0.123	0.557	0.123	0.557	1	BASP1
510	ergosterol biosynthetic process	1	0.123	0.557	0.123	0.557	1	ACAT1
511	blastocyst growth	1	0.123	0.557	0.123	0.557	1	NUDEL
512	respiratory system process	1	0.123	0.557	0.123	0.557	1	Rab-3A
513	negative regulation of dopamine uptake involved in synaptic transmission	1	0.123	0.557	0.123	0.557	1	Alpha-synuclein
514	regulation of SMAD protein signal transduction	1	0.123	0.557	0.123	0.557	1	Beta-fodrin
515	lipid translocation	1	0.123	0.557	0.123	0.557	1	ATP8A1
516	positive regulation of protein kinase C activity	1	0.123	0.557	0.123	0.557	1	MARCKS
517	positive regulation of phospholipid translocation	1	0.123	0.557	0.123	0.557	1	ATP8A1
518	mammary gland branching involved in thelarche	1	0.123	0.557	0.123	0.557	1	REA
519	positive regulation of behavioral fear response	1	0.123	0.557	0.123	0.557	1	Connexin 43
520	positive regulation of chemokine secretion	1	0.123	0.557	0.123	0.557	1	Myelin basic protein
521	mast cell activation involved in immune response	1	0.123	0.557	0.123	0.557	1	14-3-3 zeta/delta
522	regulation of guanylate cyclase activity	1	0.123	0.557	0.123	0.557	1	HPCA
523	glutamine catabolic process	1	0.123	0.557	0.123	0.557	1	GLSK
524	trans-synaptic signaling by lipid, modulating synaptic transmission	1	0.123	0.557	0.123	0.557	1	mGluR5
525	pigment accumulation	1	0.123	0.557	0.123	0.557	1	APXL
526	eosinophil degranulation	1	0.123	0.557	0.123	0.557	1	VAMP2
527	positive regulation of cell communication by chemical coupling	1	0.123	0.557	0.123	0.557	1	Connexin 43
528	positive regulation of cilium assembly	1	0.123	0.557	0.123	0.557	1	Septin 7
529	phospholipid translocation	1	0.123	0.557	0.123	0.557	1	ATP8A1
530	negative regulation of sensory perception of pain	1	0.123	0.557	0.123	0.557	1	Kv3.4
531	positive regulation of cardiac muscle hypertrophy in response to stress	1	0.123	0.557	0.123	0.557	1	Calcineurin A (alpha)
532	negative regulation of intracellular estrogen receptor signaling pathway	1	0.123	0.557	0.123	0.557	1	REA
533	positive regulation of cell growth involved in cardiac muscle cell development	1	0.123	0.557	0.123	0.557	1	SLC25A4
534	negative regulation of neural precursor cell proliferation	1	0.123	0.557	0.123	0.557	1	BM88 antigen
535	negative regulation of chaperone-mediated autophagy	1	0.123	0.557	0.123	0.557	1	Alpha-synuclein
536	kidney mesenchyme development	1	0.123	0.557	0.123	0.557	1	BASP1
537	tripartite regional subdivision	1	0.123	0.557	0.123	0.557	1	BASP1
538	glycerophosphate shuttle	1	0.123	0.557	0.123	0.557	1	GPD2
539	citrulline metabolic process	1	0.123	0.557	0.123	0.557	1	DDAH1
540	cellular response to copper ion	1	0.123	0.557	0.123	0.557	1	Alpha-synuclein
541	metanephric proximal tubule development	1	0.123	0.557	0.123	0.557	1	ACAT1
542	negative regulation of tumor necrosis factor production	1	0.123	0.557	0.123	0.557	1	GSTP1
543	ribonucleoside bisphosphate biosynthetic process	1	0.123	0.557	0.123	0.557	1	ACAT1
544	positive regulation of spontaneous neurotransmitter secretion	1	0.123	0.557	0.123	0.557	1	Syntaxin 1B
545	linoleic acid metabolic process	1	0.123	0.557	0.123	0.557	1	GSTP1
546	cellular pigment accumulation	1	0.123	0.557	0.123	0.557	1	APXL
547	regulation of chloride transport	1	0.123	0.557	0.123	0.557	1	mGluR5
548	histamine secretion by mast cell	1	0.123	0.557	0.123	0.557	1	14-3-3 zeta/delta
549	cellular alcohol metabolic process	1	0.123	0.557	0.123	0.557	1	ACAT1
550	histamine secretion	1	0.123	0.557	0.123	0.557	1	14-3-3 zeta/delta
551	metaphase/anaphase transition of mitotic cell cycle	1	0.123	0.557	0.123	0.557	1	Citron
552	pathogenesis	1	0.123	0.557	0.123	0.557	1	G-protein alpha-olf
553	metanephric tubule development	1	0.123	0.557	0.123	0.557	1	ACAT1
554	flavin-containing compound metabolic process	1	0.123	0.557	0.123	0.557	1	VCP
555	atrial ventricular junction remodeling	1	0.123	0.557	0.123	0.557	1	Connexin 43
556	negative regulation of chemokine production	1	0.123	0.557	0.123	0.557	1	GSTP1
557	mesenchymal to epithelial transition	1	0.123	0.557	0.123	0.557	1	BASP1
558	negative regulation of neuronal action potential	1	0.123	0.557	0.123	0.557	1	Kv3.4
559	stress response to cadmium ion	1	0.123	0.557	0.123	0.557	1	ZnT-1
560	common myeloid progenitor cell proliferation	1	0.123	0.557	0.123	0.557	1	GSTP1
561	regulation of neutrophil aggregation	1	0.123	0.557	0.123	0.557	1	GSTP1
562	histamine transport	1	0.123	0.557	0.123	0.557	1	14-3-3 zeta/delta
563	positive regulation of connective tissue replacement	1	0.123	0.557	0.123	0.557	1	Calcineurin A (alpha)
564	melanosome organization	1	0.123	0.557	0.123	0.557	1	APXL
565	propionyl-CoA metabolic process	1	0.123	0.557	0.123	0.557	1	ACAT1
566	vesicle scission	1	0.123	0.557	0.123	0.557	1	Endophilin A1
567	negative regulation of peroxidase activity	1	0.123	0.557	0.123	0.557	1	GSTP1
568	regulation of mitotic sister chromatid segregation	1	0.123	0.557	0.123	0.557	1	Citron
569	flavin adenine dinucleotide metabolic process	1	0.123	0.557	0.123	0.557	1	VCP
570	positive regulation of muscle adaptation	1	0.123	0.557	0.123	0.557	1	Calcineurin A (alpha)
571	azole transport	1	0.123	0.557	0.123	0.557	1	14-3-3 zeta/delta
572	cadmium ion transport	1	0.123	0.557	0.123	0.557	1	ZnT-1
573	negative regulation of catecholamine metabolic process	1	0.123	0.557	0.123	0.557	1	Alpha-synuclein
574	regulation of monocyte chemotactic protein-1 production	1	0.123	0.557	0.123	0.557	1	GSTP1
575	lipoprotein particle mediated signaling	1	0.123	0.557	0.123	0.557	1	H-cadherin
576	positive regulation of metallopeptidase activity	1	0.123	0.557	0.123	0.557	1	Myelin basic protein
577	eye pigment granule organization	1	0.123	0.557	0.123	0.557	1	APXL
578	arginine metabolic process	1	0.123	0.557	0.123	0.557	1	DDAH1
579	negative regulation of chromatin binding	1	0.123	0.557	0.123	0.557	1	Calcineurin A (alpha)
580	negative regulation of transmission of nerve impulse	1	0.123	0.557	0.123	0.557	1	Kv3.4
581	negative regulation of collagen biosynthetic process	1	0.123	0.557	0.123	0.557	1	AATC
582	negative regulation of catecholamine uptake involved in synaptic transmission	1	0.123	0.557	0.123	0.557	1	Alpha-synuclein
583	nitric oxide homeostasis	1	0.123	0.557	0.123	0.557	1	GSTP1
584	regulation of amino acid transmembrane transport	1	0.123	0.557	0.123	0.557	1	ATP1A2
585	negative regulation of pinocytosis	1	0.123	0.557	0.123	0.557	1	Syntaxin 1B
586	diaphragm development	1	0.123	0.557	0.123	0.557	1	BASP1
587	pigment granule organization	1	0.123	0.557	0.123	0.557	1	APXL
588	arginine catabolic process	1	0.123	0.557	0.123	0.557	1	DDAH1
589	positive regulation of membrane tubulation	1	0.123	0.557	0.123	0.557	1	Endophilin A1
590	regulation of macropinocytosis	1	0.123	0.557	0.123	0.557	1	Syntaxin 1B
591	epithelial cell maturation	1	0.123	0.557	0.123	0.557	1	Connexin 43
592	negative regulation of transforming growth factor beta production	1	0.123	0.557	0.123	0.557	1	HSP90 beta
593	regulation of mitotic sister chromatid separation	1	0.123	0.557	0.123	0.557	1	Citron
594	catecholamine secretion	1	0.123	0.557	0.123	0.557	1	CADPS
595	regulation of intracellular calcium activated chloride channel activity	1	0.123	0.557	0.123	0.557	1	mGluR5
596	metaphase/anaphase transition of cell cycle	1	0.123	0.557	0.123	0.557	1	Citron
597	regulation of amino acid import across plasma membrane	1	0.123	0.557	0.123	0.557	1	ATP1A2
598	response to antidepressant	1	0.123	0.557	0.123	0.557	1	Alpha-synuclein
599	eosinophil mediated immunity	1	0.123	0.557	0.123	0.557	1	VAMP2
600	regulation of production of miRNAs involved in gene silencing by miRNA	1	0.123	0.557	0.123	0.557	1	Calcineurin A (alpha)
601	response to fluid shear stress	1	0.123	0.557	0.123	0.557	1	Connexin 43
602	regulation of norepinephrine uptake	1	0.123	0.557	0.123	0.557	1	Alpha-synuclein
603	positive regulation of metanephric ureteric bud development	1	0.123	0.557	0.123	0.557	1	BASP1
604	segmentation	1	0.123	0.557	0.123	0.557	1	BASP1
605	amylase secretion	1	0.123	0.557	0.123	0.557	1	AKAP5
606	positive regulation of protein deubiquitination	1	0.123	0.557	0.123	0.557	1	VCP
607	eosinophil activation	1	0.123	0.557	0.123	0.557	1	VAMP2
608	regulation of exit from mitosis	1	0.123	0.557	0.123	0.557	1	REA
609	purine nucleoside bisphosphate biosynthetic process	1	0.123	0.557	0.123	0.557	1	ACAT1
610	negative regulation of transforming growth factor beta activation	1	0.123	0.557	0.123	0.557	1	HSP90 beta
611	glomerular epithelial cell differentiation	1	0.123	0.557	0.123	0.557	1	BASP1
612	negative regulation of mitochondrial electron transport, NADH to ubiquinone	1	0.123	0.557	0.123	0.557	1	Alpha-synuclein
613	chaperone mediated protein folding independent of cofactor	1	0.123	0.557	0.123	0.557	1	TCP1-beta
614	negative regulation of mitochondrial outer membrane permeabilization involved in apoptotic signaling pathway	1	0.123	0.557	0.123	0.557	1	SLC25A5
615	histamine secretion involved in inflammatory response	1	0.123	0.557	0.123	0.557	1	14-3-3 zeta/delta
616	acetyl-CoA catabolic process	1	0.123	0.557	0.123	0.557	1	ACAT1
617	mast cell degranulation	1	0.123	0.557	0.123	0.557	1	14-3-3 zeta/delta
618	response to monosodium L-glutamate	1	0.123	0.557	0.123	0.557	1	SORBS1
619	phospholipase C-activating angiotensin-activated signaling pathway	1	0.123	0.557	0.123	0.557	1	Alpha-actinin 2
620	negative regulation of mammary gland epithelial cell proliferation	1	0.123	0.557	0.123	0.557	1	REA
621	regulation of embryonic cell shape	1	0.123	0.557	0.123	0.557	1	Septin 7
622	development of secondary sexual characteristics	1	0.123	0.557	0.123	0.557	1	REA
623	negative regulation of gene silencing by miRNA	1	0.123	0.557	0.123	0.557	1	Calcineurin A (alpha)
624	glycerol-3-phosphate biosynthetic process	1	0.123	0.557	0.123	0.557	1	GLPK
625	metanephric nephron epithelium development	1	0.123	0.557	0.123	0.557	1	ACAT1
626	negative regulation of cardiac muscle cell proliferation	1	0.123	0.557	0.123	0.557	1	Connexin 43
627	regulation of production of small RNA involved in gene silencing by RNA	1	0.123	0.557	0.123	0.557	1	Calcineurin A (alpha)
628	endoplasmic reticulum stress-induced pre-emptive quality control	1	0.123	0.557	0.123	0.557	1	VCP
629	NADH oxidation	1	0.123	0.557	0.123	0.557	1	GPD2
630	response to vitamin B1	1	0.123	0.557	0.123	0.557	1	HEM2
631	alditol biosynthetic process	1	0.123	0.557	0.123	0.557	1	AATC
632	regulation of cell communication by chemical coupling	1	0.123	0.557	0.123	0.557	1	Connexin 43
633	evoked neurotransmitter secretion	1	0.123	0.557	0.123	0.557	1	Rab-3A
634	xenobiotic catabolic process	1	0.123	0.557	0.123	0.557	1	GSTM1 (rodent)
635	regulation of transforming growth factor beta activation	1	0.123	0.557	0.123	0.557	1	HSP90 beta
636	membrane bending	1	0.123	0.557	0.123	0.557	1	Endophilin A1
637	regulation of short-term synaptic potentiation	1	0.123	0.557	0.123	0.557	1	PRRT2
638	negative regulation of monocyte chemotactic protein-1 production	1	0.123	0.557	0.123	0.557	1	GSTP1
639	endosome transport via multivesicular body sorting pathway	1	0.123	0.557	0.123	0.557	1	VCP
640	regulation of branching involved in mammary gland duct morphogenesis	1	0.123	0.557	0.123	0.557	1	REA
641	isoleucine metabolic process	1	0.123	0.557	0.123	0.557	1	ACAT1
642	regulation of protein K63-linked deubiquitination	1	0.123	0.557	0.123	0.557	1	VCP
643	milk ejection reflex	1	0.123	0.557	0.123	0.557	1	Connexin 43
644	negative regulation of striated muscle contraction	1	0.123	0.557	0.123	0.557	1	ATP1A2
645	negative regulation of membrane depolarization	1	0.123	0.557	0.123	0.557	1	AATC
646	negative regulation of calcium ion import	1	0.123	0.557	0.123	0.557	1	ZnT-1
647	negative regulation of complement-dependent cytotoxicity	1	0.123	0.557	0.123	0.557	1	HSP90 beta
648	phytosteroid metabolic process	1	0.123	0.557	0.123	0.557	1	ACAT1
649	negative regulation of gene silencing	1	0.123	0.557	0.123	0.557	1	Calcineurin A (alpha)
650	blastoderm segmentation	1	0.123	0.557	0.123	0.557	1	BASP1
651	positive regulation of peroxidase activity	1	0.123	0.557	0.123	0.557	1	Alpha-synuclein
652	metanephric proximal convoluted tubule development	1	0.123	0.557	0.123	0.557	1	ACAT1
653	negative regulation of posttranscriptional gene silencing	1	0.123	0.557	0.123	0.557	1	Calcineurin A (alpha)
654	metanephric mesenchyme development	1	0.123	0.557	0.123	0.557	1	BASP1
655	radial glia guided migration of cerebellar granule cell	1	0.123	0.557	0.123	0.557	1	BM88 antigen
656	isoleucine catabolic process	1	0.123	0.557	0.123	0.557	1	ACAT1
657	transdifferentiation	1	0.123	0.557	0.123	0.557	1	AATC
658	glomerular visceral epithelial cell differentiation	1	0.123	0.557	0.123	0.557	1	BASP1
659	cadmium ion transmembrane transport	1	0.123	0.557	0.123	0.557	1	ZnT-1
660	regulation of mitochondrial depolarization	1	0.123	0.557	0.123	0.557	1	AATC
661	regulation of glutamate uptake involved in transmission of nerve impulse	1	0.123	0.557	0.123	0.557	1	ATP1A2
662	peripheral nervous system neuron development	1	0.123	0.557	0.123	0.557	1	NEFH
663	regulation of interleukin-2 secretion	1	0.123	0.557	0.123	0.557	1	Beta-fodrin
664	zygotic determination of anterior/posterior axis, embryo	1	0.123	0.557	0.123	0.557	1	BASP1
665	negative regulation of zinc ion transport	1	0.123	0.557	0.123	0.557	1	ZnT-1
666	negative regulation of tumor necrosis factor-mediated signaling pathway	1	0.123	0.557	0.123	0.557	1	GSTP1
667	cell-cell adhesion mediated by cadherin	1	0.123	0.557	0.123	0.557	1	H-cadherin
668	regulation of protein kinase C activity	1	0.123	0.557	0.123	0.557	1	MARCKS
669	negative regulation of synaptic vesicle recycling	1	0.123	0.557	0.123	0.557	1	Syntaxin 1B
670	inner cell mass cell proliferation	1	0.123	0.557	0.123	0.557	1	NUDEL
671	negative regulation of macropinocytosis	1	0.123	0.557	0.123	0.557	1	Syntaxin 1B
672	gap junction assembly	1	0.123	0.557	0.123	0.557	1	Connexin 43
673	renal system process involved in regulation of blood volume	1	0.123	0.557	0.123	0.557	1	Connexin 43
674	sensory perception of touch	1	0.123	0.557	0.123	0.557	1	Rab-3A
675	positive regulation of axon guidance	1	0.123	0.557	0.123	0.557	1	Tubulin beta 2B
676	positive regulation of interleukin-2 secretion	1	0.123	0.557	0.123	0.557	1	Beta-fodrin
677	flavin-containing compound catabolic process	1	0.123	0.557	0.123	0.557	1	VCP
678	negative regulation of cerebellar granule cell precursor proliferation	1	0.123	0.557	0.123	0.557	1	BM88 antigen
679	regulation of glomerular filtration	1	0.123	0.557	0.123	0.557	1	Connexin 43
680	multivesicular body sorting pathway	1	0.123	0.557	0.123	0.557	1	VCP
681	mast cell mediated immunity	1	0.123	0.557	0.123	0.557	1	14-3-3 zeta/delta
682	determination of heart left/right asymmetry	1	0.123	0.557	0.123	0.557	1	Connexin 43
683	negative regulation of mitochondrial depolarization	1	0.123	0.557	0.123	0.557	1	AATC
684	positive regulation of exit from mitosis	1	0.123	0.557	0.123	0.557	1	REA
685	positive regulation of protein K63-linked deubiquitination	1	0.123	0.557	0.123	0.557	1	VCP
686	negative regulation of zinc ion transmembrane transport	1	0.123	0.557	0.123	0.557	1	ZnT-1
687	negative regulation of mitochondrial ATP synthesis coupled electron transport	1	0.123	0.557	0.123	0.557	1	Alpha-synuclein
688	negative regulation of zinc ion transmembrane import	1	0.123	0.557	0.123	0.557	1	ZnT-1
689	negative regulation of cGMP metabolic process	1	0.123	0.557	0.123	0.557	1	HPCA
690	regulation of zinc ion transmembrane import	1	0.123	0.557	0.123	0.557	1	ZnT-1
691	protein processing involved in protein targeting to mitochondrion	1	0.123	0.557	0.123	0.557	1	UQCRC2
692	phytosteroid biosynthetic process	1	0.123	0.557	0.123	0.557	1	ACAT1
693	metanephric epithelium development	1	0.123	0.557	0.123	0.557	1	ACAT1
694	detoxification of cadmium ion	1	0.123	0.557	0.123	0.557	1	ZnT-1
695	cerebellar granular layer maturation	1	0.123	0.557	0.123	0.557	1	BM88 antigen
696	development of secondary female sexual characteristics	1	0.123	0.557	0.123	0.557	1	REA
697	positive regulation of kidney development	1	0.123	0.557	0.123	0.557	1	BASP1
698	limbic system development	22	0.123	0.557	0.123	0.557	5	BCAN, NEFH, NEFM, AKAP5, NEFL
699	inner mitochondrial membrane organization	22	0.123	0.557	0.123	0.557	5	ATP5C, AGK, ATP5I, ATP5A, ATP5D
700	reproductive system development	22	0.123	0.557	0.123	0.557	5	HSP90 beta, NDUFS6, Connexin 43, NEFH, BASP1
701	in utero embryonic development	22	0.123	0.557	0.123	0.557	5	ZnT-1, NUDEL, Connexin 43, TANC2, ENO1
702	axon ensheathment	16	0.124	0.557	0.124	0.557	4	PLP1, Myelin basic protein, DAL1, Neurofascin
703	glutamate secretion	16	0.124	0.557	0.124	0.557	4	GLSK, MUNC18, VAMP2, Rab-3A
704	ensheathment of neurons	16	0.124	0.557	0.124	0.557	4	PLP1, Myelin basic protein, DAL1, Neurofascin
705	myelination	16	0.124	0.557	0.124	0.557	4	PLP1, Myelin basic protein, DAL1, Neurofascin
706	developmental growth	48	0.125	0.562	0.125	0.562	9	NUDEL, HSP90 beta, Endophilin A1, NDUFS6, Connexin 43, Septin 7, PKM2, GPD2, Alpha-internexin
707	ion transmembrane transport	148	0.127	0.569	0.127	0.569	23	COX Vb, CBARA1, ZnT-1, COX VIc, PMCA1, COX IV-1, ATP5C, NDUFS7, SLC4A4, Connexin 43, REA, ATP5I, APXL, ATP5A, ATP1A2, SFXN1, COX II, Kv3.4, NDUFA4, ATP5D, ATP8A1, VDAC 1, VDAC 3
708	chemical synaptic transmission	126	0.127	0.569	0.127	0.569	20	PLP1, mGluR5, Csp, GLSK, Syntaxin 1B, CNP1, Synapsin II, Myelin basic protein, Alpha-synuclein, CADPS, SV2A, AKAP5, MUNC18, Calcineurin A (alpha), Kv3.4, VAMP2, Rab-3A, VDAC 1, PRRT2, VDAC 3
709	anterograde trans-synaptic signaling	126	0.127	0.569	0.127	0.569	20	PLP1, mGluR5, Csp, GLSK, Syntaxin 1B, CNP1, Synapsin II, Myelin basic protein, Alpha-synuclein, CADPS, SV2A, AKAP5, MUNC18, Calcineurin A (alpha), Kv3.4, VAMP2, Rab-3A, VDAC 1, PRRT2, VDAC 3
710	regulation of nucleotide metabolic process	35	0.129	0.574	0.129	0.574	7	HPCA, ATPI, Alpha-synuclein, ENO1, AKAP5, COX II, VCP
711	aerobic respiration	35	0.129	0.574	0.129	0.574	7	COX Vb, COX VIc, COX IV-1, NDUFS7, COX II, UQCRC2, NDUFA4
712	response to nutrient levels	62	0.129	0.576	0.129	0.576	11	GSTP1, MT-TRX, PMCA1, COX IV-1, HPCA, SORBS1, BDH, ACAT1, SCOT, HEM2, PKM2
713	regulation of protein localization	141	0.13	0.577	0.13	0.577	22	Clathrin heavy chain, SLC25A5, HPCA, SORBS1, ATPI, NUDEL, HSP90 beta, Beta-fodrin, Connexin 43, 14-3-3 theta, Myelin basic protein, SCOT, SLC25A4, AKAP5, MARCKS, 14-3-3 zeta/delta, Calcineurin A (alpha), VAMP2, CaMK II alpha, TCP1-beta, Beta-adaptin 2, Alpha-actinin 2
714	immune response	112	0.132	0.586	0.132	0.586	18	GSTP1, Csp, HSP90 beta, Myelin basic protein, Alpha-synuclein, HEM2, PKM2, Neurofascin, Tubulin beta 1, HBB, MUNC18, 14-3-3 zeta/delta, VAMP2, CaMK II alpha, TCP1-beta, Rab-3A, VCP, ATP8A1
715	response to oxygen-containing compound	224	0.132	0.587	0.132	0.587	33	GSTP1, COX Vb, mGluR5, MT-TRX, PMCA1, HPCA, SORBS1, CRMP2, BDH, NUDEL, HSP90 beta, Connexin 43, NEFH, GLPK, CNP1, REA, Myelin basic protein, SCOT, NEFM, Alpha-synuclein, HEM2, AATC, PKM2, GSTM1 (rodent), ATP1A2, ENO2, HBB, MUNC18, Calcineurin A (alpha), VAMP2, NEFL, CaMK II alpha, Alpha-actinin 2
716	plasma membrane bounded cell projection morphogenesis	105	0.134	0.594	0.134	0.594	17	Tubulin beta 3, CRMP2, NUDEL, HSP90 beta, Beta-fodrin, Endophilin A1, Connexin 43, NEFH, CNP1, Septin 7, DAL1, Neurofascin, MUNC18, NEFL, CaMK II alpha, Rab-3A, Pacsin 1
717	plasma membrane bounded cell projection organization	179	0.135	0.597	0.135	0.597	27	PLP1, Neurochondrin, Tubulin beta 3, Tubulin beta 4, CRMP2, NUDEL, HSP90 beta, Beta-fodrin, Endophilin A1, Connexin 43, NEFH, CNP1, Septin 7, Citron, NEFM, DAL1, H-cadherin, Neurofascin, Tubulin beta 1, MUNC18, NEFL, CaMK II alpha, Rab-3A, Tubulin alpha-4A, Pacsin 1, Alpha-actinin 2, Gprin1
718	negative regulation of ion transport	29	0.136	0.602	0.136	0.602	6	ZnT-1, 14-3-3 theta, Alpha-synuclein, ATP1A2, AKAP5, Alpha-actinin 2
719	cell part morphogenesis	113	0.14	0.62	0.14	0.62	18	Tubulin beta 3, CRMP2, NUDEL, HSP90 beta, Beta-fodrin, Endophilin A1, NDUFS6, Connexin 43, NEFH, CNP1, Septin 7, DAL1, Neurofascin, MUNC18, NEFL, CaMK II alpha, Rab-3A, Pacsin 1
720	neurogenesis	233	0.141	0.62	0.141	0.62	34	PLP1, Neurochondrin, Reticulon 1, GSTP1, Tubulin beta 3, mGluR5, CRMP2, Syntaxin 1B, NUDEL, HSP90 beta, Beta-fodrin, Endophilin A1, Connexin 43, NEFH, CNP1, Septin 7, Citron, Tubulin beta 2B, Myelin basic protein, NEFM, DAL1, Neurofascin, AKAP5, PEP-19, MARCKS, Copine-5, MUNC18, Calcineurin A (alpha), NEFL, CaMK II alpha, Rab-3A, BM88 antigen, Pacsin 1, Gprin1
721	response to nitrogen compound	180	0.142	0.621	0.142	0.621	27	GSTP1, COX Vb, mGluR5, PDE1B, HPCA, SORBS1, CRMP2, BDH, NUDEL, HSP90 beta, Connexin 43, NEFH, G-protein alpha-olf, NEFM, Alpha-synuclein, HEM2, AATC, PKM2, H-cadherin, GSTM1 (rodent), AKAP5, Calcineurin A (alpha), VAMP2, NEFL, CaMK II alpha, VCP, Alpha-actinin 2
722	response to lipopolysaccharide	23	0.143	0.621	0.143	0.621	5	GSTP1, Connexin 43, CNP1, Alpha-synuclein, HEM2
723	regulation of protein localization to cell periphery	23	0.143	0.621	0.143	0.621	5	Clathrin heavy chain, SORBS1, Beta-fodrin, AKAP5, CaMK II alpha
724	camera-type eye development	23	0.143	0.621	0.143	0.621	5	PMCA1, HPCA, Connexin 43, GPD2, APXL
725	cell projection morphogenesis	106	0.143	0.621	0.143	0.621	17	Tubulin beta 3, CRMP2, NUDEL, HSP90 beta, Beta-fodrin, Endophilin A1, Connexin 43, NEFH, CNP1, Septin 7, DAL1, Neurofascin, MUNC18, NEFL, CaMK II alpha, Rab-3A, Pacsin 1
726	response to lipid	106	0.143	0.621	0.143	0.621	17	GSTP1, PMCA1, SORBS1, BDH, Connexin 43, NEFH, CNP1, REA, Myelin basic protein, NEFM, Alpha-synuclein, HEM2, AATC, ATP1A2, ENO2, MUNC18, NEFL
727	trans-synaptic signaling	128	0.143	0.621	0.143	0.621	20	PLP1, mGluR5, Csp, GLSK, Syntaxin 1B, CNP1, Synapsin II, Myelin basic protein, Alpha-synuclein, CADPS, SV2A, AKAP5, MUNC18, Calcineurin A (alpha), Kv3.4, VAMP2, Rab-3A, VDAC 1, PRRT2, VDAC 3
728	synaptic signaling	128	0.143	0.621	0.143	0.621	20	PLP1, mGluR5, Csp, GLSK, Syntaxin 1B, CNP1, Synapsin II, Myelin basic protein, Alpha-synuclein, CADPS, SV2A, AKAP5, MUNC18, Calcineurin A (alpha), Kv3.4, VAMP2, Rab-3A, VDAC 1, PRRT2, VDAC 3
729	gland development	36	0.144	0.621	0.144	0.621	7	BDH, ACAT1, Connexin 43, REA, PKM2, SLC25A4, COX II
730	mitochondrial calcium ion transmembrane transport	11	0.144	0.621	0.144	0.621	3	CBARA1, REA, VDAC 1
731	mammary gland development	11	0.144	0.621	0.144	0.621	3	Connexin 43, REA, COX II
732	positive regulation of protein localization to plasma membrane	11	0.144	0.621	0.144	0.621	3	SORBS1, Beta-fodrin, AKAP5
733	response to cold	11	0.144	0.621	0.144	0.621	3	PMCA1, GLPK, COX II
734	glutamine family amino acid metabolic process	11	0.144	0.621	0.144	0.621	3	GLSK, AATC, DDAH1
735	erythrocyte differentiation	11	0.144	0.621	0.144	0.621	3	ATPI, SFXN1, HBB
736	body fluid secretion	11	0.144	0.621	0.144	0.621	3	Connexin 43, COX II, VAMP2
737	regulation of chemotaxis	11	0.144	0.621	0.144	0.621	3	GSTP1, Tubulin beta 2B, H-cadherin
738	generation of neurons	226	0.145	0.623	0.145	0.623	33	PLP1, Neurochondrin, Reticulon 1, Tubulin beta 3, mGluR5, CRMP2, Syntaxin 1B, NUDEL, HSP90 beta, Beta-fodrin, Endophilin A1, Connexin 43, NEFH, CNP1, Septin 7, Citron, Tubulin beta 2B, Myelin basic protein, NEFM, DAL1, Neurofascin, AKAP5, PEP-19, MARCKS, Copine-5, MUNC18, Calcineurin A (alpha), NEFL, CaMK II alpha, Rab-3A, BM88 antigen, Pacsin 1, Gprin1
739	cell morphogenesis	121	0.146	0.628	0.146	0.628	19	Tubulin beta 3, CRMP2, NUDEL, HSP90 beta, Beta-fodrin, Endophilin A1, Connexin 43, NEFH, CNP1, Septin 7, DAL1, H-cadherin, APXL, Neurofascin, MUNC18, NEFL, CaMK II alpha, Rab-3A, Pacsin 1
740	macroautophagy	17	0.147	0.629	0.147	0.629	4	TOM22, VCP, VDAC 1, PGAM5
741	positive regulation of response to external stimulus	17	0.147	0.629	0.147	0.629	4	NUDEL, Tubulin beta 2B, Alpha-synuclein, H-cadherin
742	response to cocaine	17	0.147	0.629	0.147	0.629	4	CRMP2, HSP90 beta, NEFH, Alpha-synuclein
743	cell projection organization	181	0.149	0.629	0.149	0.629	27	PLP1, Neurochondrin, Tubulin beta 3, Tubulin beta 4, CRMP2, NUDEL, HSP90 beta, Beta-fodrin, Endophilin A1, Connexin 43, NEFH, CNP1, Septin 7, Citron, NEFM, DAL1, H-cadherin, Neurofascin, Tubulin beta 1, MUNC18, NEFL, CaMK II alpha, Rab-3A, Tubulin alpha-4A, Pacsin 1, Alpha-actinin 2, Gprin1
744	axon development	85	0.149	0.629	0.149	0.629	14	PLP1, Tubulin beta 3, CRMP2, NUDEL, HSP90 beta, Beta-fodrin, NEFH, CNP1, Septin 7, NEFM, Neurofascin, MUNC18, NEFL, Rab-3A
745	growth	50	0.151	0.629	0.151	0.629	9	NUDEL, HSP90 beta, Endophilin A1, NDUFS6, Connexin 43, Septin 7, PKM2, GPD2, Alpha-internexin
746	response to peptide hormone	71	0.152	0.629	0.152	0.629	12	GSTP1, COX Vb, SORBS1, BDH, NUDEL, Connexin 43, AATC, PKM2, VAMP2, NEFL, CaMK II alpha, Alpha-actinin 2
747	positive regulation of cellular protein localization	57	0.152	0.629	0.152	0.629	10	HPCA, SORBS1, HSP90 beta, Beta-fodrin, 14-3-3 theta, AKAP5, 14-3-3 zeta/delta, VAMP2, TCP1-beta, Beta-adaptin 2
748	response to xenobiotic stimulus	57	0.152	0.629	0.152	0.629	10	GSTP1, PDE1B, HPCA, CRMP2, HSP90 beta, NEFH, G-protein alpha-olf, Alpha-synuclein, GSTM1 (rodent), Calcineurin A (alpha)
749	cellular response to insulin stimulus	30	0.154	0.629	0.154	0.629	6	GSTP1, SORBS1, NUDEL, AATC, PKM2, VAMP2
750	autophagy	30	0.154	0.629	0.154	0.629	6	Clathrin heavy chain, HSP90 beta, TOM22, VCP, VDAC 1, PGAM5
751	process utilizing autophagic mechanism	30	0.154	0.629	0.154	0.629	6	Clathrin heavy chain, HSP90 beta, TOM22, VCP, VDAC 1, PGAM5
752	cellular component morphogenesis	137	0.157	0.629	0.157	0.629	21	Tubulin beta 3, CRMP2, NUDEL, HSP90 beta, Beta-fodrin, Endophilin A1, NDUFS6, Connexin 43, NEFH, CNP1, Septin 7, DAL1, H-cadherin, APXL, Neurofascin, MUNC18, NEFL, CaMK II alpha, Rab-3A, Pacsin 1, Alpha-actinin 2
753	cellular component assembly	337	0.16	0.629	0.16	0.629	47	NDUFA10, Clathrin heavy chain, GLSK, CBARA1, TLN2, Tubulin beta 4, SORBS1, NDUFA7, ATPI, NUDEL, HSP90 beta, Beta-fodrin, NDUFS7, ACAT1, Endophilin A1, NDUFS6, Connexin 43, NEFH, Septin 7, NDUFA2, NEFM, HEM2, PKM2, DAL1, H-cadherin, CADPS, NDUFV1, APXL, NDUFB9, Neurofascin, NDUFV2, ENO1, Tubulin beta 1, ENO2, NDUFB11, MARCKS, HBB, 14-3-3 zeta/delta, Kv3.4, VAMP2, NEFL, TCP1-beta, VCP, Tubulin alph…
754	organophosphate catabolic process	37	0.16	0.629	0.16	0.629	7	PDE1B, PDE10A, CNP1, PKM2, ENO1, ENO2, VCP
755	response to insulin	37	0.16	0.629	0.16	0.629	7	GSTP1, SORBS1, BDH, NUDEL, AATC, PKM2, VAMP2
756	exocytosis	130	0.161	0.629	0.161	0.629	20	GSTP1, Csp, Syntaxin 1B, HSP90 beta, HEM2, PKM2, CADPS, Neurofascin, Tubulin beta 1, HBB, MUNC18, 14-3-3 zeta/delta, VAMP2, TCP1-beta, Rab-3A, VCP, ATP8A1, Tubulin alpha-4A, PRRT2, Alpha-actinin 2
757	focal adhesion assembly	6	0.162	0.629	0.162	0.629	2	SORBS1, Alpha-actinin 2
758	bicarbonate transport	6	0.162	0.629	0.162	0.629	2	SLC4A4, HBB
759	regulation of cardiac muscle tissue development	6	0.162	0.629	0.162	0.629	2	Connexin 43, SLC25A4
760	placenta development	6	0.162	0.629	0.162	0.629	2	HSP90 beta, Connexin 43
761	protein localization to axon	6	0.162	0.629	0.162	0.629	2	DAL1, Neurofascin
762	low-density lipoprotein receptor particle metabolic process	6	0.162	0.629	0.162	0.629	2	Clathrin heavy chain, Beta-adaptin 2
763	regulation of glucose import in response to insulin stimulus	6	0.162	0.629	0.162	0.629	2	SORBS1, MARCKS
764	low-density lipoprotein particle receptor catabolic process	6	0.162	0.629	0.162	0.629	2	Clathrin heavy chain, Beta-adaptin 2
765	C-terminal protein amino acid modification	6	0.162	0.629	0.162	0.629	2	LSAMP, CNTN3
766	protein lipidation	6	0.162	0.629	0.162	0.629	2	LSAMP, CNTN3
767	C-terminal protein lipidation	6	0.162	0.629	0.162	0.629	2	LSAMP, CNTN3
768	sulfur compound catabolic process	6	0.162	0.629	0.162	0.629	2	BCAN, ACAT1
769	leukocyte mediated cytotoxicity	6	0.162	0.629	0.162	0.629	2	Tubulin beta 1, VAMP2
770	ribonucleotide catabolic process	6	0.162	0.629	0.162	0.629	2	PDE1B, PDE10A
771	neurotransmitter receptor transport	6	0.162	0.629	0.162	0.629	2	Syntaxin 1B, VAMP2
772	positive regulation of protein processing	6	0.162	0.629	0.162	0.629	2	C9orf46, ENO1
773	positive regulation of muscle organ development	6	0.162	0.629	0.162	0.629	2	Connexin 43, SLC25A4
774	regulation of tissue remodeling	6	0.162	0.629	0.162	0.629	2	Connexin 43, Calcineurin A (alpha)
775	positive regulation of phospholipase activity	6	0.162	0.629	0.162	0.629	2	HPCA, MARCKS
776	protein localization to postsynaptic membrane	6	0.162	0.629	0.162	0.629	2	Syntaxin 1B, VAMP2
777	one-carbon metabolic process	6	0.162	0.629	0.162	0.629	2	ATPI, AHCYL2
778	cell-substrate adherens junction assembly	6	0.162	0.629	0.162	0.629	2	SORBS1, Alpha-actinin 2
779	mitochondrial translation	6	0.162	0.629	0.162	0.629	2	MRPL23, NDUFA7
780	synaptic vesicle maturation	6	0.162	0.629	0.162	0.629	2	MUNC18, Rab-3A
781	cell cycle G1/S phase transition	6	0.162	0.629	0.162	0.629	2	Calcineurin A (alpha), CaMK II alpha
782	regulation of synaptic transmission, GABAergic	6	0.162	0.629	0.162	0.629	2	N28178, MUNC18
783	positive regulation of proteolysis involved in cellular protein catabolic process	6	0.162	0.629	0.162	0.629	2	ATPI, VCP
784	protein heterotetramerization	6	0.162	0.629	0.162	0.629	2	ENO1, ENO2
785	lens development in camera-type eye	6	0.162	0.629	0.162	0.629	2	Connexin 43, APXL
786	purine ribonucleotide catabolic process	6	0.162	0.629	0.162	0.629	2	PDE1B, PDE10A
787	negative regulation of exocytosis	6	0.162	0.629	0.162	0.629	2	Alpha-synuclein, Calcineurin A (alpha)
788	response to interleukin-4	6	0.162	0.629	0.162	0.629	2	HSP90 beta, HEM2
789	negative regulation of cyclase activity	6	0.162	0.629	0.162	0.629	2	HPCA, AKAP5
790	protein transport within plasma membrane	6	0.162	0.629	0.162	0.629	2	Syntaxin 1B, VAMP2
791	positive regulation of protein maturation	6	0.162	0.629	0.162	0.629	2	C9orf46, ENO1
792	polyol catabolic process	6	0.162	0.629	0.162	0.629	2	GLPK, GPD2
793	response to mercury ion	6	0.162	0.629	0.162	0.629	2	Myelin basic protein, HEM2
794	regulation of protein import into nucleus	6	0.162	0.629	0.162	0.629	2	HSP90 beta, AKAP5
795	positive regulation of striated muscle tissue development	6	0.162	0.629	0.162	0.629	2	Connexin 43, SLC25A4
796	positive regulation of muscle tissue development	6	0.162	0.629	0.162	0.629	2	Connexin 43, SLC25A4
797	G1/S transition of mitotic cell cycle	6	0.162	0.629	0.162	0.629	2	Calcineurin A (alpha), CaMK II alpha
798	cellular response to interleukin-4	6	0.162	0.629	0.162	0.629	2	HSP90 beta, HEM2
799	Golgi to plasma membrane protein transport	6	0.162	0.629	0.162	0.629	2	Beta-fodrin, VAMP2
800	response to molecule of bacterial origin	24	0.164	0.629	0.164	0.629	5	GSTP1, Connexin 43, CNP1, Alpha-synuclein, HEM2
801	NADH metabolic process	24	0.164	0.629	0.164	0.629	5	PKM2, GPD2, ENO1, ENO2, VCP
802	eye development	24	0.164	0.629	0.164	0.629	5	PMCA1, HPCA, Connexin 43, GPD2, APXL
803	response to extracellular stimulus	65	0.165	0.629	0.165	0.629	11	GSTP1, MT-TRX, PMCA1, COX IV-1, HPCA, SORBS1, BDH, ACAT1, SCOT, HEM2, PKM2
804	positive regulation of secretion by cell	65	0.165	0.629	0.165	0.629	11	CRMP2, Syntaxin 1B, Beta-fodrin, Connexin 43, Myelin basic protein, SCOT, Alpha-synuclein, CADPS, PEP-19, MUNC18, Rab-3A
805	cristae formation	18	0.172	0.629	0.172	0.629	4	ATP5C, ATP5I, ATP5A, ATP5D
806	vesicle fusion	18	0.172	0.629	0.172	0.629	4	Syntaxin 1B, MUNC18, VAMP2, PRRT2
807	liver development	18	0.172	0.629	0.172	0.629	4	BDH, ACAT1, PKM2, SLC25A4
808	hepaticobiliary system development	18	0.172	0.629	0.172	0.629	4	BDH, ACAT1, PKM2, SLC25A4
809	acidic amino acid transport	18	0.172	0.629	0.172	0.629	4	GLSK, MUNC18, VAMP2, Rab-3A
810	regulation of insulin secretion	31	0.172	0.629	0.172	0.629	6	SLC25A5, Connexin 43, SCOT, SLC25A4, MARCKS, Calcineurin A (alpha)
811	developmental maturation	31	0.172	0.629	0.172	0.629	6	PLP1, Connexin 43, Neurofascin, MUNC18, Rab-3A, BM88 antigen
812	regulation of calcium ion-dependent exocytosis	31	0.172	0.629	0.172	0.629	6	Syntaxin 1B, CADPS, MUNC18, Calcineurin A (alpha), VAMP2, Rab-3A
813	mitotic cell cycle	80	0.174	0.629	0.174	0.629	13	Clathrin heavy chain, Tubulin beta 3, Tubulin beta 4, NUDEL, Beta-fodrin, Septin 7, Citron, Tubulin beta 2B, H-cadherin, Tubulin beta 1, Calcineurin A (alpha), CaMK II alpha, Tubulin alpha-4A
814	fatty acid derivative metabolic process	12	0.176	0.629	0.176	0.629	3	BDH, ACAT1, SCOT
815	vesicle-mediated transport to the plasma membrane	12	0.176	0.629	0.176	0.629	3	Syntaxin 1B, Beta-fodrin, VAMP2
816	carbohydrate derivative catabolic process	12	0.176	0.629	0.176	0.629	3	BCAN, PDE1B, PDE10A
817	multicellular organismal response to stress	12	0.176	0.629	0.176	0.629	3	Calcineurin A (alpha), VDAC 1, VDAC 3
818	xenobiotic metabolic process	12	0.176	0.629	0.176	0.629	3	GSTP1, HSP90 beta, GSTM1 (rodent)
819	regulation of postsynaptic membrane neurotransmitter receptor levels	12	0.176	0.629	0.176	0.629	3	Syntaxin 1B, VAMP2, CaMK II alpha
820	kidney development	12	0.176	0.629	0.176	0.629	3	ACAT1, KCRU, BASP1
821	renal system development	12	0.176	0.629	0.176	0.629	3	ACAT1, KCRU, BASP1
822	regulation of carbohydrate metabolic process	12	0.176	0.629	0.176	0.629	3	Clathrin heavy chain, SORBS1, Alpha-synuclein
823	polyol metabolic process	12	0.176	0.629	0.176	0.629	3	GLPK, AATC, GPD2
824	protein localization to plasma membrane	38	0.177	0.629	0.177	0.629	7	Beta-fodrin, DAL1, Neurofascin, MUNC18, VAMP2, Pacsin 1, Alpha-actinin 2
825	regulation of intracellular transport	66	0.178	0.629	0.178	0.629	11	HPCA, Syntaxin 1B, ATPI, NUDEL, HSP90 beta, NEFH, AKAP5, MUNC18, VAMP2, Rab-3A, Alpha-actinin 2
826	positive regulation of secretion	66	0.178	0.629	0.178	0.629	11	CRMP2, Syntaxin 1B, Beta-fodrin, Connexin 43, Myelin basic protein, SCOT, Alpha-synuclein, CADPS, PEP-19, MUNC18, Rab-3A
827	neuron differentiation	162	0.178	0.629	0.178	0.629	24	PLP1, Neurochondrin, Reticulon 1, Tubulin beta 3, CRMP2, NUDEL, HSP90 beta, Beta-fodrin, Endophilin A1, Connexin 43, NEFH, CNP1, Septin 7, Citron, NEFM, DAL1, Neurofascin, MUNC18, NEFL, CaMK II alpha, Rab-3A, BM88 antigen, Pacsin 1, Gprin1
828	cellular component biogenesis	340	0.178	0.629	0.178	0.629	47	NDUFA10, Clathrin heavy chain, GLSK, CBARA1, TLN2, Tubulin beta 4, SORBS1, NDUFA7, ATPI, NUDEL, HSP90 beta, Beta-fodrin, NDUFS7, ACAT1, Endophilin A1, NDUFS6, Connexin 43, NEFH, Septin 7, NDUFA2, NEFM, HEM2, PKM2, DAL1, H-cadherin, CADPS, NDUFV1, APXL, NDUFB9, Neurofascin, NDUFV2, ENO1, Tubulin beta 1, ENO2, NDUFB11, MARCKS, HBB, 14-3-3 zeta/delta, Kv3.4, VAMP2, NEFL, TCP1-beta, VCP, Tubulin alph…
829	circulatory system development	59	0.179	0.629	0.179	0.629	10	ATPI, NDUFS6, Connexin 43, SCOT, H-cadherin, SLC25A4, NDUFV2, MARCKS, Beta-adaptin 2, Alpha-actinin 2
830	protein localization to cell periphery	45	0.179	0.629	0.179	0.629	8	Syntaxin 1B, Beta-fodrin, DAL1, Neurofascin, MUNC18, VAMP2, Pacsin 1, Alpha-actinin 2
831	response to steroid hormone	45	0.179	0.629	0.179	0.629	8	GSTP1, PMCA1, BDH, Myelin basic protein, HEM2, AATC, ATP1A2, NEFL
832	negative regulation of nucleobase-containing compound metabolic process	52	0.18	0.629	0.18	0.629	9	HPCA, Connexin 43, REA, 14-3-3 theta, Alpha-synuclein, ENO1, AKAP5, Calcineurin A (alpha), BASP1
833	cellular developmental process	341	0.185	0.629	0.185	0.629	47	PLP1, Neurochondrin, Reticulon 1, GSTP1, Clathrin heavy chain, Tubulin beta 3, mGluR5, PDE1B, CRMP2, Syntaxin 1B, ATPI, NUDEL, HSP90 beta, Beta-fodrin, Endophilin A1, NDUFS6, Connexin 43, NEFH, CNP1, Septin 7, Citron, Tubulin beta 2B, Myelin basic protein, NEFM, AATC, DAL1, H-cadherin, APXL, Neurofascin, AKAP5, SFXN1, PEP-19, MARCKS, Copine-5, HBB, MUNC18, Calcineurin A (alpha), NEFL, CaMK II alp…
834	regulation of purine nucleotide biosynthetic process	25	0.185	0.629	0.185	0.629	5	HPCA, ENO1, AKAP5, COX II, VCP
835	carbohydrate catabolic process	25	0.185	0.629	0.185	0.629	5	GLPK, PKM2, GPD2, ENO1, ENO2
836	NAD metabolic process	25	0.185	0.629	0.185	0.629	5	PKM2, GPD2, ENO1, ENO2, VCP
837	regulation of nucleotide biosynthetic process	25	0.185	0.629	0.185	0.629	5	HPCA, ENO1, AKAP5, COX II, VCP
838	oxidation-reduction process	178	0.185	0.629	0.185	0.629	26	NDUFA10, COX Vb, UQCRFS1, COX VIc, MT-TRX, COX IV-1, BDH, NDUFA7, AI427515, NDUFS7, ACAT1, NDUFS6, NDUFA2, Alpha-synuclein, PKM2, GPD2, NDUFV1, NDUFB9, NDUFV2, ENO1, ENO2, NDUFB11, FDX1L, COX II, UQCRC2, NDUFA4
839	positive regulation of transport	178	0.185	0.629	0.185	0.629	26	HPCA, SORBS1, CRMP2, Syntaxin 1B, ATPI, HSP90 beta, Beta-fodrin, Connexin 43, 14-3-3 theta, Myelin basic protein, SCOT, Alpha-synuclein, CADPS, SLC25A4, AKAP5, PEP-19, MARCKS, MUNC18, 14-3-3 zeta/delta, Calcineurin A (alpha), VAMP2, CaMK II alpha, Rab-3A, ATP8A1, Beta-adaptin 2, Alpha-actinin 2
840	regulation of transport	279	0.191	0.629	0.191	0.629	39	mGluR5, ZnT-1, SLC25A5, HPCA, SORBS1, CRMP2, Syntaxin 1B, ATPI, NUDEL, HSP90 beta, Beta-fodrin, Endophilin A1, Connexin 43, NEFH, 14-3-3 theta, Synapsin II, Myelin basic protein, SCOT, Alpha-synuclein, H-cadherin, CADPS, SLC25A4, SV2A, ATP1A2, AKAP5, PEP-19, MARCKS, MUNC18, 14-3-3 zeta/delta, Calcineurin A (alpha), Kv3.4, VAMP2, CaMK II alpha, Rab-3A, ATP8A1, Beta-adaptin 2, PRRT2, Pacsin 1, Alph…
841	pallium development	32	0.192	0.629	0.192	0.629	6	BCAN, NUDEL, NEFH, NEFM, AKAP5, NEFL
842	response to ethanol	32	0.192	0.629	0.192	0.629	6	GSTP1, BDH, GLPK, SCOT, HEM2, GSTM1 (rodent)
843	response to carbohydrate	32	0.192	0.629	0.192	0.629	6	GSTP1, MT-TRX, Connexin 43, AATC, Calcineurin A (alpha), VAMP2
844	developmental process involved in reproduction	32	0.192	0.629	0.192	0.629	6	HSP90 beta, Connexin 43, NEFH, REA, MUNC18, BASP1
845	regulation of protein transport	89	0.194	0.629	0.194	0.629	14	SLC25A5, HPCA, ATPI, NUDEL, HSP90 beta, Beta-fodrin, Connexin 43, Myelin basic protein, SCOT, SLC25A4, AKAP5, MARCKS, Calcineurin A (alpha), VAMP2
846	carboxylic acid biosynthetic process	46	0.196	0.629	0.196	0.629	8	PLP1, GLSK, BCAN, ATPI, AATC, PKM2, ENO1, ENO2
847	signal release from synapse	46	0.196	0.629	0.196	0.629	8	Csp, Syntaxin 1B, Synapsin II, CADPS, MUNC18, VAMP2, Rab-3A, PRRT2
848	neurotransmitter secretion	46	0.196	0.629	0.196	0.629	8	Csp, Syntaxin 1B, Synapsin II, CADPS, MUNC18, VAMP2, Rab-3A, PRRT2
849	organic acid biosynthetic process	46	0.196	0.629	0.196	0.629	8	PLP1, GLSK, BCAN, ATPI, AATC, PKM2, ENO1, ENO2
850	drug catabolic process	19	0.198	0.629	0.198	0.629	4	BDH, ACAT1, SCOT, HBB
851	acid secretion	19	0.198	0.629	0.198	0.629	4	GLSK, MUNC18, VAMP2, Rab-3A
852	vascular process in circulatory system	19	0.198	0.629	0.198	0.629	4	Connexin 43, ATP1A2, HBB, DDAH1
853	regulation of proteolysis involved in cellular protein catabolic process	19	0.198	0.629	0.198	0.629	4	ATPI, HSP90 beta, HEM2, VCP
854	negative regulation of ion transmembrane transport	19	0.198	0.629	0.198	0.629	4	ZnT-1, 14-3-3 theta, ATP1A2, Alpha-actinin 2
855	organelle membrane fusion	19	0.198	0.629	0.198	0.629	4	Syntaxin 1B, MUNC18, VAMP2, PRRT2
856	regulation of inflammatory response	19	0.198	0.629	0.198	0.629	4	GSTP1, REA, Alpha-synuclein, VAMP2
857	alpha-amino acid catabolic process	19	0.198	0.629	0.198	0.629	4	GLSK, ACAT1, AATC, DDAH1
858	secretion	172	0.199	0.629	0.199	0.629	25	GSTP1, Csp, GLSK, Syntaxin 1B, HSP90 beta, Connexin 43, Synapsin II, HEM2, PKM2, CADPS, Neurofascin, Tubulin beta 1, AKAP5, HBB, MUNC18, COX II, 14-3-3 zeta/delta, VAMP2, TCP1-beta, Rab-3A, VCP, ATP8A1, Tubulin alpha-4A, PRRT2, Alpha-actinin 2
859	localization	609	0.201	0.629	0.201	0.629	80	GSTP1, Clathrin heavy chain, COX Vb, SLC6A11, Csp, GLSK, CBARA1, ZnT-1, TLN2, COX VIc, SLC25A5, PMCA1, COX IV-1, Tubulin beta 4, ATP5C, SORBS1, CRMP2, AGK, Syntaxin 1B, ATPI, NUDEL, HSP90 beta, Beta-fodrin, NDUFS7, SLC4A4, Endophilin A1, Connexin 43, CNP1, REA, Septin 7, 14-3-3 theta, Synapsin II, Tubulin beta 2B, NDUFA2, NEFM, Alpha-synuclein, HEM2, PKM2, DAL1, H-cadherin, TOM22, CADPS, SLC25A4,…
860	transport	536	0.203	0.629	0.203	0.629	71	GSTP1, Clathrin heavy chain, COX Vb, SLC6A11, Csp, GLSK, CBARA1, ZnT-1, COX VIc, SLC25A5, PMCA1, COX IV-1, ATP5C, SORBS1, CRMP2, AGK, Syntaxin 1B, ATPI, NUDEL, HSP90 beta, Beta-fodrin, NDUFS7, SLC4A4, Endophilin A1, Connexin 43, CNP1, REA, 14-3-3 theta, Synapsin II, NDUFA2, NEFM, Alpha-synuclein, HEM2, PKM2, TOM22, CADPS, SLC25A4, ATP5I, APXL, Neurofascin, ATP5A, SV2A, ATP1A2, Tubulin beta 1, AKA…
861	neuron development	150	0.207	0.629	0.207	0.629	22	PLP1, Neurochondrin, Tubulin beta 3, CRMP2, NUDEL, HSP90 beta, Beta-fodrin, Endophilin A1, Connexin 43, NEFH, CNP1, Septin 7, Citron, NEFM, DAL1, Neurofascin, MUNC18, NEFL, CaMK II alpha, Rab-3A, Pacsin 1, Gprin1
862	amino acid transport	26	0.208	0.629	0.208	0.629	5	SLC6A11, GLSK, MUNC18, VAMP2, Rab-3A
863	adenylate cyclase-inhibiting G-protein coupled receptor signaling pathway	13	0.209	0.629	0.209	0.629	3	mGluR5, G-protein alpha-olf, AKAP5
864	glycolytic process through glucose-6-phosphate	13	0.209	0.629	0.209	0.629	3	PKM2, ENO1, ENO2
865	NAD biosynthetic process	13	0.209	0.629	0.209	0.629	3	PKM2, ENO1, ENO2
866	regulation of protein maturation	13	0.209	0.629	0.209	0.629	3	REA, C9orf46, ENO1
867	glycolytic process through fructose-6-phosphate	13	0.209	0.629	0.209	0.629	3	PKM2, ENO1, ENO2
868	erythrocyte homeostasis	13	0.209	0.629	0.209	0.629	3	ATPI, SFXN1, HBB
869	organic hydroxy compound transport	13	0.209	0.629	0.209	0.629	3	Alpha-synuclein, CADPS, SLC10A4
870	response to mineralocorticoid	13	0.209	0.629	0.209	0.629	3	PMCA1, BDH, NEFL
871	nucleobase-containing compound transport	13	0.209	0.629	0.209	0.629	3	SLC25A5, Connexin 43, SLC25A4
872	regulation of chromosome organization	13	0.209	0.629	0.209	0.629	3	Citron, Alpha-synuclein, TCP1-beta
873	regulation of smooth muscle cell proliferation	13	0.209	0.629	0.209	0.629	3	GSTP1, PMCA1, H-cadherin
874	canonical glycolysis	13	0.209	0.629	0.209	0.629	3	PKM2, ENO1, ENO2
875	regulation of establishment of protein localization to mitochondrion	13	0.209	0.629	0.209	0.629	3	ATPI, 14-3-3 theta, 14-3-3 zeta/delta
876	NADH regeneration	13	0.209	0.629	0.209	0.629	3	PKM2, ENO1, ENO2
877	urogenital system development	13	0.209	0.629	0.209	0.629	3	ACAT1, KCRU, BASP1
878	glucose catabolic process to pyruvate	13	0.209	0.629	0.209	0.629	3	PKM2, ENO1, ENO2
879	positive regulation of protein localization to cell periphery	13	0.209	0.629	0.209	0.629	3	SORBS1, Beta-fodrin, AKAP5
880	vesicle docking involved in exocytosis	13	0.209	0.629	0.209	0.629	3	Syntaxin 1B, MUNC18, Rab-3A
881	organic hydroxy compound biosynthetic process	13	0.209	0.629	0.209	0.629	3	ACAT1, Alpha-synuclein, AATC
882	regulation of protein processing	13	0.209	0.629	0.209	0.629	3	REA, C9orf46, ENO1
883	sterol metabolic process	7	0.21	0.629	0.21	0.629	2	ACAT1, FDX1L
884	regulation of protein kinase A signaling	7	0.21	0.629	0.21	0.629	2	PDE10A, AKAP5
885	central nervous system neuron axonogenesis	7	0.21	0.629	0.21	0.629	2	NUDEL, HSP90 beta
886	cGMP metabolic process	7	0.21	0.629	0.21	0.629	2	PDE1B, PDE10A
887	regulation of catecholamine metabolic process	7	0.21	0.629	0.21	0.629	2	PDE1B, Alpha-synuclein
888	animal organ regeneration	7	0.21	0.629	0.21	0.629	2	GSTP1, PKM2
889	negative regulation of nucleotide biosynthetic process	7	0.21	0.629	0.21	0.629	2	HPCA, AKAP5
890	anion homeostasis	7	0.21	0.629	0.21	0.629	2	KCRB, AATC
891	glycoprotein biosynthetic process	7	0.21	0.629	0.21	0.629	2	BCAN, VCP
892	pattern specification process	7	0.21	0.629	0.21	0.629	2	Connexin 43, BASP1
893	positive regulation of protein insertion into mitochondrial membrane involved in apoptotic signaling pathway	7	0.21	0.629	0.21	0.629	2	14-3-3 theta, 14-3-3 zeta/delta
894	cellular carbohydrate catabolic process	7	0.21	0.629	0.21	0.629	2	GLPK, GPD2
895	low-density lipoprotein particle clearance	7	0.21	0.629	0.21	0.629	2	Clathrin heavy chain, Beta-adaptin 2
896	regulation of cardiac muscle hypertrophy	7	0.21	0.629	0.21	0.629	2	SLC25A4, Calcineurin A (alpha)
897	behavioral fear response	7	0.21	0.629	0.21	0.629	2	VDAC 1, VDAC 3
898	regulation of dopamine metabolic process	7	0.21	0.629	0.21	0.629	2	PDE1B, Alpha-synuclein
899	negative regulation of cyclic nucleotide metabolic process	7	0.21	0.629	0.21	0.629	2	HPCA, AKAP5
900	cAMP metabolic process	7	0.21	0.629	0.21	0.629	2	PDE1B, PDE10A
901	regulation of hydrogen peroxide metabolic process	7	0.21	0.629	0.21	0.629	2	Alpha-synuclein, COX II
902	positive regulation of organic acid transport	7	0.21	0.629	0.21	0.629	2	CRMP2, MUNC18
903	regulation of oxidative phosphorylation	7	0.21	0.629	0.21	0.629	2	Alpha-synuclein, VCP
904	mitochondrial electron transport, ubiquinol to cytochrome c	7	0.21	0.629	0.21	0.629	2	UQCRFS1, UQCRC2
905	regulation of systemic arterial blood pressure	7	0.21	0.629	0.21	0.629	2	Connexin 43, DDAH1
906	sensory perception of smell	7	0.21	0.629	0.21	0.629	2	G-protein alpha-olf, GSTM1 (rodent)
907	behavioral defense response	7	0.21	0.629	0.21	0.629	2	VDAC 1, VDAC 3
908	negative regulation of lyase activity	7	0.21	0.629	0.21	0.629	2	HPCA, AKAP5
909	fear response	7	0.21	0.629	0.21	0.629	2	VDAC 1, VDAC 3
910	regulation of dopamine secretion	7	0.21	0.629	0.21	0.629	2	Alpha-synuclein, PEP-19
911	tetrapyrrole metabolic process	7	0.21	0.629	0.21	0.629	2	ATPI, HEM2
912	dicarboxylic acid biosynthetic process	7	0.21	0.629	0.21	0.629	2	GLSK, AATC
913	regulation of synaptic vesicle priming	7	0.21	0.629	0.21	0.629	2	Syntaxin 1B, MUNC18
914	regulation of protein insertion into mitochondrial membrane involved in apoptotic signaling pathway	7	0.21	0.629	0.21	0.629	2	14-3-3 theta, 14-3-3 zeta/delta
915	ammonium transport	7	0.21	0.629	0.21	0.629	2	Alpha-synuclein, 14-3-3 zeta/delta
916	regulation of muscle hypertrophy	7	0.21	0.629	0.21	0.629	2	SLC25A4, Calcineurin A (alpha)
917	negative regulation of cyclic nucleotide biosynthetic process	7	0.21	0.629	0.21	0.629	2	HPCA, AKAP5
918	steroid biosynthetic process	7	0.21	0.629	0.21	0.629	2	ACAT1, FDX1L
919	negative regulation of purine nucleotide biosynthetic process	7	0.21	0.629	0.21	0.629	2	HPCA, AKAP5
920	positive regulation of chemotaxis	7	0.21	0.629	0.21	0.629	2	Tubulin beta 2B, H-cadherin
921	peripheral nervous system development	7	0.21	0.629	0.21	0.629	2	NEFH, Neurofascin
922	negative regulation of dendrite morphogenesis	7	0.21	0.629	0.21	0.629	2	Citron, Calcineurin A (alpha)
923	lipoprotein biosynthetic process	7	0.21	0.629	0.21	0.629	2	LSAMP, CNTN3
924	adherens junction assembly	7	0.21	0.629	0.21	0.629	2	SORBS1, Alpha-actinin 2
925	fatty acid derivative biosynthetic process	7	0.21	0.629	0.21	0.629	2	BDH, ACAT1
926	oligodendrocyte development	7	0.21	0.629	0.21	0.629	2	PLP1, GSTP1
927	chaperone-mediated protein complex assembly	7	0.21	0.629	0.21	0.629	2	HSP90 beta, TCP1-beta
928	Golgi to plasma membrane transport	7	0.21	0.629	0.21	0.629	2	Beta-fodrin, VAMP2
929	negative regulation of neurotransmitter transport	7	0.21	0.629	0.21	0.629	2	ZnT-1, Alpha-synuclein
930	retrograde axonal transport	7	0.21	0.629	0.21	0.629	2	NUDEL, NEFL
931	response to organic substance	321	0.211	0.629	0.211	0.629	44	GSTP1, COX Vb, mGluR5, UQCRFS1, MT-TRX, SLC25A5, PMCA1, PDE1B, HPCA, SORBS1, CRMP2, BDH, NUDEL, HSP90 beta, ACAT1, Endophilin A1, Connexin 43, NEFH, GLPK, CNP1, REA, Myelin basic protein, G-protein alpha-olf, SCOT, NEFM, Alpha-synuclein, HEM2, AATC, PKM2, H-cadherin, SLC25A4, GSTM1 (rodent), ATP1A2, AKAP5, ENO2, MUNC18, 14-3-3 zeta/delta, Calcineurin A (alpha), VAMP2, NEFL, CaMK II alpha, VCP, Al…
932	cellular response to hormone stimulus	83	0.211	0.629	0.211	0.629	13	GSTP1, PMCA1, SORBS1, NUDEL, Connexin 43, NEFH, NEFM, AATC, PKM2, ATP1A2, VAMP2, CaMK II alpha, Alpha-actinin 2
933	regulation of neuronal synaptic plasticity	33	0.212	0.629	0.212	0.629	6	Neurochondrin, mGluR5, BCAN, Alpha-synuclein, CaMK II alpha, Rab-3A
934	striated muscle tissue development	33	0.212	0.629	0.212	0.629	6	NDUFV2, MARCKS, Calcineurin A (alpha), KCRU, EWI2, Alpha-actinin 2
935	regulation of intracellular protein transport	33	0.212	0.629	0.212	0.629	6	HPCA, ATPI, NUDEL, HSP90 beta, AKAP5, VAMP2
936	regulation of hormone secretion	40	0.213	0.629	0.213	0.629	7	SLC25A5, Connexin 43, SCOT, SLC25A4, MARCKS, Calcineurin A (alpha), VAMP2
937	positive regulation of establishment of protein localization	69	0.219	0.629	0.219	0.629	11	HPCA, HSP90 beta, Beta-fodrin, Connexin 43, 14-3-3 theta, Myelin basic protein, SCOT, AKAP5, 14-3-3 zeta/delta, VAMP2, TCP1-beta
938	response to stress	275	0.219	0.629	0.219	0.629	38	PLP1, GSTP1, CBARA1, ZnT-1, MT-TRX, PMCA1, SORBS1, BDH, ATPI, HSP90 beta, ACAT1, Connexin 43, NEFH, GLPK, REA, C9orf46, SCOT, NEFM, Alpha-synuclein, HEM2, AATC, PKM2, GSTM1 (rodent), ENO1, Tubulin beta 1, PEP-19, HBB, MUNC18, COX II, 14-3-3 zeta/delta, Calcineurin A (alpha), VAMP2, NEFL, CaMK II alpha, VCP, VDAC 1, Alpha-internexin, VDAC 3
939	secretion by cell	159	0.221	0.629	0.221	0.629	23	GSTP1, Csp, GLSK, Syntaxin 1B, HSP90 beta, Synapsin II, HEM2, PKM2, CADPS, Neurofascin, Tubulin beta 1, AKAP5, HBB, MUNC18, 14-3-3 zeta/delta, VAMP2, TCP1-beta, Rab-3A, VCP, ATP8A1, Tubulin alpha-4A, PRRT2, Alpha-actinin 2
940	regulation of small molecule metabolic process	62	0.223	0.629	0.223	0.629	10	Clathrin heavy chain, HPCA, SORBS1, ATPI, GLPK, Alpha-synuclein, ENO1, AKAP5, COX II, VCP
941	regulation of blood pressure	20	0.225	0.629	0.225	0.629	4	Connexin 43, ATP1A2, HBB, DDAH1
942	dicarboxylic acid transport	20	0.225	0.629	0.225	0.629	4	GLSK, MUNC18, VAMP2, Rab-3A
943	vesicle organization	48	0.23	0.629	0.23	0.629	8	Syntaxin 1B, CADPS, APXL, MUNC18, VAMP2, Rab-3A, ATP8A1, PRRT2
944	regulation of peptide transport	92	0.231	0.629	0.231	0.629	14	SLC25A5, HPCA, ATPI, NUDEL, HSP90 beta, Beta-fodrin, Connexin 43, Myelin basic protein, SCOT, SLC25A4, AKAP5, MARCKS, Calcineurin A (alpha), VAMP2
945	neuromuscular process controlling posture	2	0.231	0.629	0.231	0.629	1	PRRT2
946	response to macrophage colony-stimulating factor	2	0.231	0.629	0.231	0.629	1	PDE1B
947	regulation of plasma membrane organization	2	0.231	0.629	0.231	0.629	1	Endophilin A1
948	S-adenosylhomocysteine metabolic process	2	0.231	0.629	0.231	0.629	1	AHCYL2
949	nucleoside bisphosphate metabolic process	2	0.231	0.629	0.231	0.629	1	ACAT1
950	protein hexamerization	2	0.231	0.629	0.231	0.629	1	VCP
951	regulation of vesicle docking	2	0.231	0.629	0.231	0.629	1	MUNC18
952	negative regulation of neurotransmitter uptake	2	0.231	0.629	0.231	0.629	1	Alpha-synuclein
953	RNA localization to nucleus	2	0.231	0.629	0.231	0.629	1	TCP1-beta
954	regulation of histamine secretion by mast cell	2	0.231	0.629	0.231	0.629	1	VAMP2
955	cellular zinc ion homeostasis	2	0.231	0.629	0.231	0.629	1	ZnT-1
956	regulation of nitric-oxide synthase biosynthetic process	2	0.231	0.629	0.231	0.629	1	GSTP1
957	production of molecular mediator involved in inflammatory response	2	0.231	0.629	0.231	0.629	1	14-3-3 zeta/delta
958	constitutive secretory pathway	2	0.231	0.629	0.231	0.629	1	Rab-3A
959	RNA localization to Cajal body	2	0.231	0.629	0.231	0.629	1	TCP1-beta
960	positive regulation of cell cycle G1/S phase transition	2	0.231	0.629	0.231	0.629	1	REA
961	atrial cardiac muscle cell to AV node cell communication	2	0.231	0.629	0.231	0.629	1	Connexin 43
962	lipid tube assembly	2	0.231	0.629	0.231	0.629	1	Endophilin A1
963	presynaptic active zone organization	2	0.231	0.629	0.231	0.629	1	Rab-3A
964	response to granulocyte macrophage colony-stimulating factor	2	0.231	0.629	0.231	0.629	1	PDE1B
965	positive regulation of chemokine (C-X-C motif) ligand 2 production	2	0.231	0.629	0.231	0.629	1	Myelin basic protein
966	regulation of sequestering of zinc ion	2	0.231	0.629	0.231	0.629	1	ZnT-1
967	cardiac muscle adaptation	2	0.231	0.629	0.231	0.629	1	Calcineurin A (alpha)
968	aspartate biosynthetic process	2	0.231	0.629	0.231	0.629	1	AATC
969	atrial cardiac muscle cell to AV node cell signaling	2	0.231	0.629	0.231	0.629	1	Connexin 43
970	fatty acid homeostasis	2	0.231	0.629	0.231	0.629	1	AATC
971	telomerase holoenzyme complex assembly	2	0.231	0.629	0.231	0.629	1	HSP90 beta
972	cerebellum maturation	2	0.231	0.629	0.231	0.629	1	BM88 antigen
973	trans-synaptic signaling, modulating synaptic transmission	2	0.231	0.629	0.231	0.629	1	mGluR5
974	multicellular organism aging	2	0.231	0.629	0.231	0.629	1	NDUFS6
975	regulation of cardiac muscle hypertrophy in response to stress	2	0.231	0.629	0.231	0.629	1	Calcineurin A (alpha)
976	atrial cardiac muscle cell action potential	2	0.231	0.629	0.231	0.629	1	Connexin 43
977	mammary gland alveolus development	2	0.231	0.629	0.231	0.629	1	REA
978	anterior/posterior axis specification	2	0.231	0.629	0.231	0.629	1	BASP1
979	dopamine biosynthetic process	2	0.231	0.629	0.231	0.629	1	Alpha-synuclein
980	telomere maintenance via telomerase	2	0.231	0.629	0.231	0.629	1	HSP90 beta
981	glutathione derivative metabolic process	2	0.231	0.629	0.231	0.629	1	GSTP1
982	autophagosome maturation	2	0.231	0.629	0.231	0.629	1	VCP
983	regulation of collagen biosynthetic process	2	0.231	0.629	0.231	0.629	1	AATC
984	regulation of mitochondrial electron transport, NADH to ubiquinone	2	0.231	0.629	0.231	0.629	1	Alpha-synuclein
985	glutamate catabolic process to 2-oxoglutarate	2	0.231	0.629	0.231	0.629	1	AATC
986	scaRNA localization to Cajal body	2	0.231	0.629	0.231	0.629	1	TCP1-beta
987	mammary gland duct morphogenesis	2	0.231	0.629	0.231	0.629	1	REA
988	bile acid and bile salt transport	2	0.231	0.629	0.231	0.629	1	SLC10A4
989	negative regulation of cellular amine metabolic process	2	0.231	0.629	0.231	0.629	1	Alpha-synuclein
990	negative regulation of hypoxia-induced intrinsic apoptotic signaling pathway	2	0.231	0.629	0.231	0.629	1	ENO1
991	response to L-ascorbic acid	2	0.231	0.629	0.231	0.629	1	GSTP1
992	ventricular septum development	2	0.231	0.629	0.231	0.629	1	Beta-adaptin 2
993	positive regulation of mast cell activation	2	0.231	0.629	0.231	0.629	1	MUNC18
994	ether metabolic process	2	0.231	0.629	0.231	0.629	1	MT-TRX
995	regulation of metanephros development	2	0.231	0.629	0.231	0.629	1	BASP1
996	cellular response to misfolded protein	2	0.231	0.629	0.231	0.629	1	VCP
997	negative regulation of action potential	2	0.231	0.629	0.231	0.629	1	Kv3.4
998	muscle hypertrophy in response to stress	2	0.231	0.629	0.231	0.629	1	Calcineurin A (alpha)
999	negative regulation of chemotaxis	2	0.231	0.629	0.231	0.629	1	GSTP1
1000	modulation of age-related behavioral decline	2	0.231	0.629	0.231	0.629	1	mGluR5
1001	detoxification of inorganic compound	2	0.231	0.629	0.231	0.629	1	ZnT-1
1002	regulation of interleukin-1 production	2	0.231	0.629	0.231	0.629	1	GSTP1
1003	regulation of gamma-aminobutyric acid secretion	2	0.231	0.629	0.231	0.629	1	SV2A
1004	telomere maintenance via telomere lengthening	2	0.231	0.629	0.231	0.629	1	HSP90 beta
1005	regulation of sister chromatid segregation	2	0.231	0.629	0.231	0.629	1	Citron
1006	cell migration in hindbrain	2	0.231	0.629	0.231	0.629	1	BM88 antigen
1007	negative regulation of response to cytokine stimulus	2	0.231	0.629	0.231	0.629	1	GSTP1
1008	response to iron(II) ion	2	0.231	0.629	0.231	0.629	1	Alpha-synuclein
1009	trans-synaptic signaling by lipid	2	0.231	0.629	0.231	0.629	1	mGluR5
1010	nitric oxide metabolic process	2	0.231	0.629	0.231	0.629	1	DDAH1
1011	regulation of inorganic anion transmembrane transport	2	0.231	0.629	0.231	0.629	1	mGluR5
1012	mammary gland morphogenesis	2	0.231	0.629	0.231	0.629	1	REA
1013	spontaneous synaptic transmission	2	0.231	0.629	0.231	0.629	1	Syntaxin 1B
1014	S-adenosylmethionine metabolic process	2	0.231	0.629	0.231	0.629	1	AHCYL2
1015	negative regulation of membrane permeability	2	0.231	0.629	0.231	0.629	1	SLC25A4
1016	heterotypic cell-cell adhesion	2	0.231	0.629	0.231	0.629	1	Neurofascin
1017	cardiac muscle hypertrophy in response to stress	2	0.231	0.629	0.231	0.629	1	Calcineurin A (alpha)
1018	embryonic axis specification	2	0.231	0.629	0.231	0.629	1	BASP1
1019	glycerol ether metabolic process	2	0.231	0.629	0.231	0.629	1	MT-TRX
1020	protein maturation by iron-sulfur cluster transfer	2	0.231	0.629	0.231	0.629	1	Isca1(Hbld2)
1021	mast cell activation	2	0.231	0.629	0.231	0.629	1	14-3-3 zeta/delta
1022	regulation of mitochondrial ATP synthesis coupled electron transport	2	0.231	0.629	0.231	0.629	1	Alpha-synuclein
1023	glutamate catabolic process to aspartate	2	0.231	0.629	0.231	0.629	1	AATC
1024	positive regulation of oxidative phosphorylation	2	0.231	0.629	0.231	0.629	1	VCP
1025	digestive tract development	2	0.231	0.629	0.231	0.629	1	KCRU
1026	response to inactivity	2	0.231	0.629	0.231	0.629	1	PKM2
1027	regulation of aerobic respiration	2	0.231	0.629	0.231	0.629	1	VCP
1028	negative regulation of mitochondrial membrane permeability	2	0.231	0.629	0.231	0.629	1	SLC25A4
1029	collateral sprouting	2	0.231	0.629	0.231	0.629	1	Septin 7
1030	positive regulation of hydrogen peroxide catabolic process	2	0.231	0.629	0.231	0.629	1	Alpha-synuclein
1031	regulation of interleukin-2 production	2	0.231	0.629	0.231	0.629	1	Beta-fodrin
1032	positive regulation of interleukin-2 production	2	0.231	0.629	0.231	0.629	1	Beta-fodrin
1033	microspike assembly	2	0.231	0.629	0.231	0.629	1	Alpha-actinin 2
1034	regulation of hyaluronan biosynthetic process	2	0.231	0.629	0.231	0.629	1	Clathrin heavy chain
1035	regulation of metallopeptidase activity	2	0.231	0.629	0.231	0.629	1	Myelin basic protein
1036	positive regulation of necrotic cell death	2	0.231	0.629	0.231	0.629	1	COX II
1037	cell differentiation involved in kidney development	2	0.231	0.629	0.231	0.629	1	BASP1
1038	negative regulation of histone acetylation	2	0.231	0.629	0.231	0.629	1	Alpha-synuclein
1039	regulation of peptidyl-lysine acetylation	2	0.231	0.629	0.231	0.629	1	Alpha-synuclein
1040	regulation of presynapse assembly	2	0.231	0.629	0.231	0.629	1	Alpha-synuclein
1041	positive regulation of phospholipid transport	2	0.231	0.629	0.231	0.629	1	ATP8A1
1042	regulation of serotonin uptake	2	0.231	0.629	0.231	0.629	1	Alpha-synuclein
1043	sprouting angiogenesis	2	0.231	0.629	0.231	0.629	1	H-cadherin
1044	regulation of spontaneous neurotransmitter secretion	2	0.231	0.629	0.231	0.629	1	Syntaxin 1B
1045	purine nucleoside bisphosphate metabolic process	2	0.231	0.629	0.231	0.629	1	ACAT1
1046	aspartate catabolic process	2	0.231	0.629	0.231	0.629	1	AATC
1047	glomerulus development	2	0.231	0.629	0.231	0.629	1	BASP1
1048	coenzyme A metabolic process	2	0.231	0.629	0.231	0.629	1	ACAT1
1049	protein N-linked glycosylation via asparagine	2	0.231	0.629	0.231	0.629	1	VCP
1050	negative regulation of cytokine-mediated signaling pathway	2	0.231	0.629	0.231	0.629	1	GSTP1
1051	negative regulation of collagen metabolic process	2	0.231	0.629	0.231	0.629	1	AATC
1052	positive regulation of endocytic recycling	2	0.231	0.629	0.231	0.629	1	Alpha-actinin 2
1053	centrosome separation	2	0.231	0.629	0.231	0.629	1	NUDEL
1054	cellular response to parathyroid hormone stimulus	2	0.231	0.629	0.231	0.629	1	Connexin 43
1055	protein insertion into membrane	2	0.231	0.629	0.231	0.629	1	TOM22
1056	benzene-containing compound metabolic process	2	0.231	0.629	0.231	0.629	1	GSTM1 (rodent)
1057	epithelial cell differentiation involved in kidney development	2	0.231	0.629	0.231	0.629	1	BASP1
1058	negative regulation of necroptotic process	2	0.231	0.629	0.231	0.629	1	SLC25A4
1059	catechol-containing compound biosynthetic process	2	0.231	0.629	0.231	0.629	1	Alpha-synuclein
1060	negative regulation of hyaluronan biosynthetic process	2	0.231	0.629	0.231	0.629	1	Clathrin heavy chain
1061	positive regulation of tissue remodeling	2	0.231	0.629	0.231	0.629	1	Calcineurin A (alpha)
1062	regulation of interleukin-1 beta production	2	0.231	0.629	0.231	0.629	1	GSTP1
1063	acylglycerol biosynthetic process	2	0.231	0.629	0.231	0.629	1	GLPK
1064	response to growth hormone	2	0.231	0.629	0.231	0.629	1	BDH
1065	negative regulation of serotonin uptake	2	0.231	0.629	0.231	0.629	1	Alpha-synuclein
1066	trans-synaptic signaling by endocannabinoid	2	0.231	0.629	0.231	0.629	1	mGluR5
1067	negative regulation of necrotic cell death	2	0.231	0.629	0.231	0.629	1	SLC25A4
1068	renal system process involved in regulation of systemic arterial blood pressure	2	0.231	0.629	0.231	0.629	1	Connexin 43
1069	spontaneous neurotransmitter secretion	2	0.231	0.629	0.231	0.629	1	Syntaxin 1B
1070	negative regulation of peptidyl-lysine acetylation	2	0.231	0.629	0.231	0.629	1	Alpha-synuclein
1071	mammary gland lobule development	2	0.231	0.629	0.231	0.629	1	REA
1072	telomere organization	2	0.231	0.629	0.231	0.629	1	HSP90 beta
1073	detoxification of nitrogen compound	2	0.231	0.629	0.231	0.629	1	GSTM1 (rodent)
1074	regulation of hypoxia-induced intrinsic apoptotic signaling pathway	2	0.231	0.629	0.231	0.629	1	ENO1
1075	cell communication by chemical coupling	2	0.231	0.629	0.231	0.629	1	Connexin 43
1076	transition between fast and slow fiber	2	0.231	0.629	0.231	0.629	1	Calcineurin A (alpha)
1077	hindbrain radial glia guided cell migration	2	0.231	0.629	0.231	0.629	1	BM88 antigen
1078	regulation of calcium:sodium antiporter activity	2	0.231	0.629	0.231	0.629	1	ATP1A2
1079	regulation of histone acetylation	2	0.231	0.629	0.231	0.629	1	Alpha-synuclein
1080	positive regulation of receptor recycling	2	0.231	0.629	0.231	0.629	1	Alpha-synuclein
1081	positive regulation of protein import into nucleus, translocation	2	0.231	0.629	0.231	0.629	1	HSP90 beta
1082	negative regulation of platelet-derived growth factor receptor signaling pathway	2	0.231	0.629	0.231	0.629	1	Alpha-synuclein
1083	L-cysteine metabolic process	2	0.231	0.629	0.231	0.629	1	AHCYL2
1084	positive regulation of inositol phosphate biosynthetic process	2	0.231	0.629	0.231	0.629	1	Alpha-synuclein
1085	regulation of organelle transport along microtubule	2	0.231	0.629	0.231	0.629	1	NEFH
1086	regulation of dopamine uptake involved in synaptic transmission	2	0.231	0.629	0.231	0.629	1	Alpha-synuclein
1087	regulation of anion channel activity	2	0.231	0.629	0.231	0.629	1	mGluR5
1088	membrane tubulation	2	0.231	0.629	0.231	0.629	1	Endophilin A1
1089	regulation of cardiac muscle cell proliferation	2	0.231	0.629	0.231	0.629	1	Connexin 43
1090	positive regulation of cardiac muscle tissue growth	2	0.231	0.629	0.231	0.629	1	SLC25A4
1091	neutral lipid biosynthetic process	2	0.231	0.629	0.231	0.629	1	GLPK
1092	regulation of cGMP biosynthetic process	2	0.231	0.629	0.231	0.629	1	HPCA
1093	keratinocyte proliferation	2	0.231	0.629	0.231	0.629	1	H-cadherin
1094	regulation of inositol phosphate biosynthetic process	2	0.231	0.629	0.231	0.629	1	Alpha-synuclein
1095	regulation of non-motile cilium assembly	2	0.231	0.629	0.231	0.629	1	Septin 7
1096	ribonucleoside bisphosphate metabolic process	2	0.231	0.629	0.231	0.629	1	ACAT1
1097	positive regulation of mitotic nuclear division	2	0.231	0.629	0.231	0.629	1	REA
1098	adult heart development	2	0.231	0.629	0.231	0.629	1	Connexin 43
1099	negative regulation of mitochondrial membrane permeability involved in apoptotic process	2	0.231	0.629	0.231	0.629	1	SLC25A4
1100	decidualization	2	0.231	0.629	0.231	0.629	1	Connexin 43
1101	regulation of axon guidance	2	0.231	0.629	0.231	0.629	1	Tubulin beta 2B
1102	long-chain fatty acid biosynthetic process	2	0.231	0.629	0.231	0.629	1	PLP1
1103	natural killer cell activation involved in immune response	2	0.231	0.629	0.231	0.629	1	VAMP2
1104	regulation of blood vessel remodeling	2	0.231	0.629	0.231	0.629	1	Connexin 43
1105	positive regulation of dopamine secretion	2	0.231	0.629	0.231	0.629	1	PEP-19
1106	positive regulation of cardiocyte differentiation	2	0.231	0.629	0.231	0.629	1	SLC25A4
1107	regulation of phospholipid transport	2	0.231	0.629	0.231	0.629	1	ATP8A1
1108	regulation of hydrogen peroxide catabolic process	2	0.231	0.629	0.231	0.629	1	Alpha-synuclein
1109	mammary gland epithelium development	2	0.231	0.629	0.231	0.629	1	REA
1110	zinc ion transmembrane transport	2	0.231	0.629	0.231	0.629	1	ZnT-1
1111	triglyceride biosynthetic process	2	0.231	0.629	0.231	0.629	1	GLPK
1112	cellular response to cell-matrix adhesion	2	0.231	0.629	0.231	0.629	1	GSTP1
1113	axis specification	2	0.231	0.629	0.231	0.629	1	BASP1
1114	activation of MAPKKK activity	2	0.231	0.629	0.231	0.629	1	mGluR5
1115	telomere maintenance	2	0.231	0.629	0.231	0.629	1	HSP90 beta
1116	cellular response to macrophage colony-stimulating factor stimulus	2	0.231	0.629	0.231	0.629	1	PDE1B
1117	negative regulation of ATPase activity	2	0.231	0.629	0.231	0.629	1	ATPI
1118	regulation of kidney development	2	0.231	0.629	0.231	0.629	1	BASP1
1119	cellular response to corticosterone stimulus	2	0.231	0.629	0.231	0.629	1	PMCA1
1120	catecholamine biosynthetic process	2	0.231	0.629	0.231	0.629	1	Alpha-synuclein
1121	response to muscle inactivity	2	0.231	0.629	0.231	0.629	1	PKM2
1122	negative regulation of JUN kinase activity	2	0.231	0.629	0.231	0.629	1	GSTP1
1123	peptidyl-asparagine modification	2	0.231	0.629	0.231	0.629	1	VCP
1124	positive regulation of oxidative phosphorylation uncoupler activity	2	0.231	0.629	0.231	0.629	1	SLC25A4
1125	Golgi inheritance	2	0.231	0.629	0.231	0.629	1	14-3-3 zeta/delta
1126	positive regulation of cardiac muscle cell differentiation	2	0.231	0.629	0.231	0.629	1	SLC25A4
1127	regulation of metalloendopeptidase activity	2	0.231	0.629	0.231	0.629	1	Myelin basic protein
1128	regulation of chemokine (C-X-C motif) ligand 2 production	2	0.231	0.629	0.231	0.629	1	Myelin basic protein
1129	positive regulation of interleukin-6 secretion	2	0.231	0.629	0.231	0.629	1	Myelin basic protein
1130	positive regulation of vasoconstriction	2	0.231	0.629	0.231	0.629	1	Connexin 43
1131	branching involved in mammary gland duct morphogenesis	2	0.231	0.629	0.231	0.629	1	REA
1132	natural killer cell degranulation	2	0.231	0.629	0.231	0.629	1	VAMP2
1133	regulation of pinocytosis	2	0.231	0.629	0.231	0.629	1	Syntaxin 1B
1134	positive regulation of chemokine production	2	0.231	0.629	0.231	0.629	1	Myelin basic protein
1135	anterior/posterior pattern specification	2	0.231	0.629	0.231	0.629	1	BASP1
1136	adenylate cyclase-inhibiting G-protein coupled glutamate receptor signaling pathway	2	0.231	0.629	0.231	0.629	1	mGluR5
1137	regulation of cardiac muscle adaptation	2	0.231	0.629	0.231	0.629	1	Calcineurin A (alpha)
1138	cellular response to granulocyte macrophage colony-stimulating factor stimulus	2	0.231	0.629	0.231	0.629	1	PDE1B
1139	zinc ion homeostasis	2	0.231	0.629	0.231	0.629	1	ZnT-1
1140	myelin maintenance	2	0.231	0.629	0.231	0.629	1	DAL1
1141	protein N-linked glycosylation	2	0.231	0.629	0.231	0.629	1	VCP
1142	regulation of catecholamine uptake involved in synaptic transmission	2	0.231	0.629	0.231	0.629	1	Alpha-synuclein
1143	positive regulation of positive chemotaxis	2	0.231	0.629	0.231	0.629	1	H-cadherin
1144	protein insertion into mitochondrial membrane	2	0.231	0.629	0.231	0.629	1	TOM22
1145	glutathione derivative biosynthetic process	2	0.231	0.629	0.231	0.629	1	GSTP1
1146	inclusion body assembly	2	0.231	0.629	0.231	0.629	1	VCP
1147	Golgi reassembly	2	0.231	0.629	0.231	0.629	1	14-3-3 zeta/delta
1148	mitotic centrosome separation	2	0.231	0.629	0.231	0.629	1	NUDEL
1149	maintenance of presynaptic active zone structure	2	0.231	0.629	0.231	0.629	1	Rab-3A
1150	regulation of oxidative phosphorylation uncoupler activity	2	0.231	0.629	0.231	0.629	1	SLC25A4
1151	positive regulation of mast cell degranulation	2	0.231	0.629	0.231	0.629	1	MUNC18
1152	positive regulation of hydrogen peroxide biosynthetic process	2	0.231	0.629	0.231	0.629	1	COX II
1153	phospholipase C-activating G-protein coupled glutamate receptor signaling pathway	2	0.231	0.629	0.231	0.629	1	mGluR5
1154	nitric oxide biosynthetic process	2	0.231	0.629	0.231	0.629	1	DDAH1
1155	positive regulation of mast cell activation involved in immune response	2	0.231	0.629	0.231	0.629	1	MUNC18
1156	response to ketamine	2	0.231	0.629	0.231	0.629	1	HPCA
1157	organelle inheritance	2	0.231	0.629	0.231	0.629	1	14-3-3 zeta/delta
1158	aspartate metabolic process	2	0.231	0.629	0.231	0.629	1	AATC
1159	positive regulation of myeloid leukocyte mediated immunity	2	0.231	0.629	0.231	0.629	1	MUNC18
1160	S-adenosylmethionine cycle	2	0.231	0.629	0.231	0.629	1	AHCYL2
1161	regulation of positive chemotaxis	2	0.231	0.629	0.231	0.629	1	H-cadherin
1162	response to cobalt ion	2	0.231	0.629	0.231	0.629	1	HEM2
1163	response to platinum ion	2	0.231	0.629	0.231	0.629	1	HEM2
1164	zinc ion transport	2	0.231	0.629	0.231	0.629	1	ZnT-1
1165	embryonic pattern specification	2	0.231	0.629	0.231	0.629	1	BASP1
1166	regulation of ventricular cardiac muscle cell membrane depolarization	2	0.231	0.629	0.231	0.629	1	Connexin 43
1167	regulation of intracellular estrogen receptor signaling pathway	2	0.231	0.629	0.231	0.629	1	REA
1168	regulation of type I interferon-mediated signaling pathway	2	0.231	0.629	0.231	0.629	1	HSP90 beta
1169	response to monosaccharide	27	0.232	0.63	0.232	0.63	5	GSTP1, MT-TRX, Connexin 43, Calcineurin A (alpha), VAMP2
1170	heart development	41	0.233	0.631	0.233	0.631	7	Connexin 43, SCOT, SLC25A4, NDUFV2, MARCKS, Beta-adaptin 2, Alpha-actinin 2
1171	cellular amino acid metabolic process	41	0.233	0.631	0.233	0.631	7	GLSK, ACAT1, AHCYL2, KCRB, AATC, DDAH1, KCRU
1172	positive regulation of intracellular transport	34	0.233	0.631	0.233	0.631	6	HPCA, HSP90 beta, AKAP5, MUNC18, VAMP2, Alpha-actinin 2
1173	regulation of peptide hormone secretion	34	0.233	0.631	0.233	0.631	6	SLC25A5, Connexin 43, SCOT, SLC25A4, MARCKS, Calcineurin A (alpha)
1174	muscle tissue development	34	0.233	0.631	0.233	0.631	6	NDUFV2, MARCKS, Calcineurin A (alpha), KCRU, EWI2, Alpha-actinin 2
1175	small molecule catabolic process	70	0.234	0.632	0.234	0.632	11	GLSK, BDH, ACAT1, GLPK, SCOT, AATC, PKM2, GPD2, ENO1, ENO2, DDAH1
1176	establishment of organelle localization	85	0.237	0.639	0.237	0.639	13	Csp, CRMP2, Syntaxin 1B, NUDEL, Alpha-synuclein, CADPS, APXL, MUNC18, 14-3-3 zeta/delta, VAMP2, NEFL, Rab-3A, PRRT2
1177	positive regulation of cellular biosynthetic process	85	0.237	0.639	0.237	0.639	13	HPCA, SORBS1, HSP90 beta, Alpha-synuclein, H-cadherin, ENO1, AKAP5, HBB, COX II, Calcineurin A (alpha), TCP1-beta, DDAH1, VCP
1178	response to peptide	85	0.237	0.639	0.237	0.639	13	GSTP1, COX Vb, mGluR5, SORBS1, BDH, NUDEL, Connexin 43, AATC, PKM2, VAMP2, NEFL, CaMK II alpha, Alpha-actinin 2
1179	establishment of localization	541	0.238	0.64	0.238	0.64	71	GSTP1, Clathrin heavy chain, COX Vb, SLC6A11, Csp, GLSK, CBARA1, ZnT-1, COX VIc, SLC25A5, PMCA1, COX IV-1, ATP5C, SORBS1, CRMP2, AGK, Syntaxin 1B, ATPI, NUDEL, HSP90 beta, Beta-fodrin, NDUFS7, SLC4A4, Endophilin A1, Connexin 43, CNP1, REA, 14-3-3 theta, Synapsin II, NDUFA2, NEFM, Alpha-synuclein, HEM2, PKM2, TOM22, CADPS, SLC25A4, ATP5I, APXL, Neurofascin, ATP5A, SV2A, ATP1A2, Tubulin beta 1, AKA…
1180	glucose catabolic process	14	0.243	0.647	0.243	0.647	3	PKM2, ENO1, ENO2
1181	Golgi organization	14	0.243	0.647	0.243	0.647	3	Clathrin heavy chain, Citron, 14-3-3 zeta/delta
1182	glutathione metabolic process	14	0.243	0.647	0.243	0.647	3	GSTP1, GSTM1 (rodent), HBB
1183	cofactor catabolic process	14	0.243	0.647	0.243	0.647	3	ACAT1, HBB, VCP
1184	adherens junction organization	14	0.243	0.647	0.243	0.647	3	SORBS1, H-cadherin, Alpha-actinin 2
1185	cellular response to mechanical stimulus	14	0.243	0.647	0.243	0.647	3	Connexin 43, AATC, ATP1A2
1186	oligodendrocyte differentiation	14	0.243	0.647	0.243	0.647	3	PLP1, GSTP1, CNP1
1187	response to electrical stimulus	14	0.243	0.647	0.243	0.647	3	HPCA, AKAP5, Rab-3A
1188	myeloid cell homeostasis	14	0.243	0.647	0.243	0.647	3	ATPI, SFXN1, HBB
1189	regulation of transmembrane receptor protein serine/threonine kinase signaling pathway	14	0.243	0.647	0.243	0.647	3	HSP90 beta, Beta-fodrin, AATC
1190	platelet degranulation	14	0.243	0.647	0.243	0.647	3	MUNC18, Tubulin alpha-4A, Alpha-actinin 2
1191	positive regulation of regulated secretory pathway	14	0.243	0.647	0.243	0.647	3	CADPS, MUNC18, Rab-3A
1192	skeletal muscle tissue development	14	0.243	0.647	0.243	0.647	3	Calcineurin A (alpha), KCRU, EWI2
1193	mitotic nuclear division	14	0.243	0.647	0.243	0.647	3	Clathrin heavy chain, NUDEL, Citron
1194	plasma membrane organization	14	0.243	0.647	0.243	0.647	3	Beta-fodrin, DAL1, Pacsin 1
1195	signal release	56	0.244	0.648	0.244	0.648	9	Csp, Syntaxin 1B, Synapsin II, CADPS, MUNC18, 14-3-3 zeta/delta, VAMP2, Rab-3A, PRRT2
1196	negative regulation of neuron death	49	0.248	0.657	0.248	0.657	8	Csp, HSP90 beta, Alpha-synuclein, ENO2, PEP-19, MUNC18, NEFL, Beta-adaptin 2
1197	microtubule-based process	86	0.251	0.657	0.251	0.657	13	Clathrin heavy chain, Tubulin beta 3, Tubulin beta 4, NUDEL, Endophilin A1, NEFH, CNP1, Tubulin beta 2B, NEFM, Tubulin beta 1, NEFL, Tubulin alpha-4A, Beta-adaptin 2
1198	response to chemical	430	0.252	0.657	0.252	0.657	57	NDUFA10, GSTP1, COX Vb, Tubulin beta 3, SLC6A11, mGluR5, UQCRFS1, ZnT-1, MT-TRX, SLC25A5, PMCA1, COX IV-1, PDE1B, HPCA, SORBS1, CRMP2, BDH, NUDEL, HSP90 beta, Beta-fodrin, ACAT1, Endophilin A1, Connexin 43, NEFH, GLPK, CNP1, REA, Myelin basic protein, G-protein alpha-olf, C9orf46, SCOT, NEFM, Alpha-synuclein, HEM2, AATC, PKM2, H-cadherin, SLC25A4, Neurofascin, GSTM1 (rodent), ATP1A2, ENO1, AKAP5,…
1199	regulation of cytosolic calcium ion concentration	42	0.252	0.657	0.252	0.657	7	mGluR5, PMCA1, Connexin 43, Alpha-synuclein, AATC, ATP1A2, AKAP5
1200	telencephalon development	42	0.252	0.657	0.252	0.657	7	BCAN, CRMP2, NUDEL, NEFH, NEFM, AKAP5, NEFL
1201	gluconeogenesis	21	0.254	0.657	0.254	0.657	4	AATC, GPD2, ENO1, ENO2
1202	chromosome segregation	21	0.254	0.657	0.254	0.657	4	SLC25A5, NUDEL, REA, Citron
1203	hexose biosynthetic process	21	0.254	0.657	0.254	0.657	4	AATC, GPD2, ENO1, ENO2
1204	reproductive structure development	21	0.254	0.657	0.254	0.657	4	HSP90 beta, Connexin 43, NEFH, BASP1
1205	regulation of organ morphogenesis	21	0.254	0.657	0.254	0.657	4	Clathrin heavy chain, REA, Beta-adaptin 2, BASP1
1206	alcohol metabolic process	21	0.254	0.657	0.254	0.657	4	ACAT1, GLPK, AATC, GPD2
1207	regulation of regulated secretory pathway	35	0.255	0.657	0.255	0.657	6	Syntaxin 1B, CADPS, MUNC18, Calcineurin A (alpha), VAMP2, Rab-3A
1208	response to anesthetic	28	0.256	0.657	0.256	0.657	5	HPCA, CRMP2, HSP90 beta, NEFH, Alpha-synuclein
1209	regulation of localization	335	0.258	0.657	0.258	0.657	45	GSTP1, Clathrin heavy chain, mGluR5, ZnT-1, SLC25A5, HPCA, SORBS1, CRMP2, Syntaxin 1B, ATPI, NUDEL, HSP90 beta, Beta-fodrin, Endophilin A1, Connexin 43, NEFH, 14-3-3 theta, Synapsin II, Tubulin beta 2B, Myelin basic protein, SCOT, Alpha-synuclein, H-cadherin, CADPS, SLC25A4, ATP5A, SV2A, ATP1A2, AKAP5, PEP-19, MARCKS, MUNC18, 14-3-3 zeta/delta, Calcineurin A (alpha), Kv3.4, VAMP2, CaMK II alpha, …
1210	response to wounding	79	0.258	0.657	0.258	0.657	12	MT-TRX, Connexin 43, NEFH, REA, NEFM, PKM2, GSTM1 (rodent), HBB, MUNC18, 14-3-3 zeta/delta, NEFL, Alpha-internexin
1211	immune effector process	94	0.258	0.657	0.258	0.657	14	GSTP1, Csp, HSP90 beta, HEM2, PKM2, Neurofascin, Tubulin beta 1, HBB, 14-3-3 zeta/delta, VAMP2, TCP1-beta, Rab-3A, VCP, ATP8A1
1212	regulation of striated muscle cell apoptotic process	8	0.258	0.657	0.258	0.657	2	SLC25A4, CaMK II alpha
1213	purine-containing compound catabolic process	8	0.258	0.657	0.258	0.657	2	PDE1B, PDE10A
1214	establishment of protein localization to plasma membrane	8	0.258	0.657	0.258	0.657	2	Beta-fodrin, VAMP2
1215	regulation of acute inflammatory response	8	0.258	0.657	0.258	0.657	2	GSTP1, REA
1216	regulation of muscle organ development	8	0.258	0.657	0.258	0.657	2	Connexin 43, SLC25A4
1217	regulation of cardiac muscle cell apoptotic process	8	0.258	0.657	0.258	0.657	2	SLC25A4, CaMK II alpha
1218	response to iron ion	8	0.258	0.657	0.258	0.657	2	Alpha-synuclein, HEM2
1219	regulation of mitotic nuclear division	8	0.258	0.657	0.258	0.657	2	REA, Citron
1220	cell-substrate junction assembly	8	0.258	0.657	0.258	0.657	2	SORBS1, Alpha-actinin 2
1221	glutamate metabolic process	8	0.258	0.657	0.258	0.657	2	GLSK, AATC
1222	negative regulation of cell-cell adhesion	8	0.258	0.657	0.258	0.657	2	GSTP1, Myelin basic protein
1223	negative regulation of G-protein coupled receptor protein signaling pathway	8	0.258	0.657	0.258	0.657	2	mGluR5, Alpha-synuclein
1224	alcohol biosynthetic process	8	0.258	0.657	0.258	0.657	2	ACAT1, AATC
1225	phenol-containing compound metabolic process	8	0.258	0.657	0.258	0.657	2	PDE1B, Alpha-synuclein
1226	purine nucleotide catabolic process	8	0.258	0.657	0.258	0.657	2	PDE1B, PDE10A
1227	lactation	8	0.258	0.657	0.258	0.657	2	Connexin 43, COX II
1228	regulation of muscle tissue development	8	0.258	0.657	0.258	0.657	2	Connexin 43, SLC25A4
1229	positive regulation of cellular response to insulin stimulus	8	0.258	0.657	0.258	0.657	2	SORBS1, MARCKS
1230	receptor catabolic process	8	0.258	0.657	0.258	0.657	2	Clathrin heavy chain, Beta-adaptin 2
1231	positive regulation of calcium ion transport into cytosol	8	0.258	0.657	0.258	0.657	2	Alpha-synuclein, AKAP5
1232	positive regulation of glucose import	8	0.258	0.657	0.258	0.657	2	SORBS1, MARCKS
1233	plasma lipoprotein particle clearance	8	0.258	0.657	0.258	0.657	2	Clathrin heavy chain, Beta-adaptin 2
1234	positive regulation of nucleocytoplasmic transport	8	0.258	0.657	0.258	0.657	2	HSP90 beta, AKAP5
1235	clathrin coat assembly	8	0.258	0.657	0.258	0.657	2	Clathrin heavy chain, Beta-adaptin 2
1236	protein transport within lipid bilayer	8	0.258	0.657	0.258	0.657	2	Syntaxin 1B, VAMP2
1237	positive regulation of lipase activity	8	0.258	0.657	0.258	0.657	2	HPCA, MARCKS
1238	negative regulation of proteasomal protein catabolic process	8	0.258	0.657	0.258	0.657	2	HSP90 beta, HEM2
1239	alcohol catabolic process	8	0.258	0.657	0.258	0.657	2	GLPK, GPD2
1240	neutral lipid metabolic process	8	0.258	0.657	0.258	0.657	2	GLPK, Alpha-synuclein
1241	respiratory system development	8	0.258	0.657	0.258	0.657	2	Rab-3A, BASP1
1242	regulation of catecholamine secretion	8	0.258	0.657	0.258	0.657	2	Alpha-synuclein, PEP-19
1243	regulation of protein localization to cell surface	8	0.258	0.657	0.258	0.657	2	HSP90 beta, Alpha-actinin 2
1244	alpha-amino acid biosynthetic process	8	0.258	0.657	0.258	0.657	2	GLSK, AATC
1245	regulation of necrotic cell death	8	0.258	0.657	0.258	0.657	2	SLC25A4, COX II
1246	regulation of striated muscle tissue development	8	0.258	0.657	0.258	0.657	2	Connexin 43, SLC25A4
1247	cellular response to corticosteroid stimulus	8	0.258	0.657	0.258	0.657	2	GSTP1, PMCA1
1248	negative regulation of biosynthetic process	72	0.265	0.673	0.265	0.673	11	GSTP1, Clathrin heavy chain, HPCA, Connexin 43, REA, 14-3-3 theta, Alpha-synuclein, AATC, ENO1, AKAP5, BASP1
1249	regulation of ion transport	125	0.266	0.677	0.266	0.677	18	mGluR5, ZnT-1, HPCA, CRMP2, Connexin 43, 14-3-3 theta, Alpha-synuclein, SLC25A4, SV2A, ATP1A2, AKAP5, PEP-19, MUNC18, Kv3.4, VAMP2, CaMK II alpha, ATP8A1, Alpha-actinin 2
1250	cellular metabolic process	545	0.267	0.678	0.267	0.678	71	PLP1, NDUFA10, GSTP1, Clathrin heavy chain, COX Vb, LSAMP, mGluR5, MRPL23, UQCRFS1, GLSK, COX VIc, BCAN, COX IV-1, PDE1B, ATP5C, CRMP2, AGK, BDH, NDUFA7, ATPI, PDE10A, HSP90 beta, Beta-fodrin, NDUFS7, ACAT1, NDUFS6, GLPK, CNP1, REA, Citron, AHCYL2, KCRB, Myelin basic protein, NDUFA2, SCOT, Alpha-synuclein, HEM2, AATC, PKM2, GPD2, TOM22, SLC25A4, NDUFV1, ATP5I, NDUFB9, GSTM1 (rodent), ATP5A, NDUFV…
1251	organelle localization	110	0.269	0.683	0.269	0.683	16	Csp, Tubulin beta 4, CRMP2, Syntaxin 1B, NUDEL, Alpha-synuclein, CADPS, APXL, Tubulin beta 1, MUNC18, 14-3-3 zeta/delta, VAMP2, NEFL, Rab-3A, Tubulin alpha-4A, PRRT2
1252	negative regulation of neuron apoptotic process	36	0.277	0.692	0.277	0.692	6	Csp, HSP90 beta, Alpha-synuclein, PEP-19, MUNC18, NEFL
1253	cellular response to external stimulus	36	0.277	0.692	0.277	0.692	6	GSTP1, MT-TRX, PMCA1, Connexin 43, AATC, ATP1A2
1254	organelle localization by membrane tethering	36	0.277	0.692	0.277	0.692	6	Tubulin beta 4, Syntaxin 1B, Tubulin beta 1, MUNC18, Rab-3A, Tubulin alpha-4A
1255	metabolic process	579	0.278	0.692	0.278	0.692	75	PLP1, NDUFA10, GSTP1, Clathrin heavy chain, COX Vb, LSAMP, mGluR5, MRPL23, UQCRFS1, GLSK, COX VIc, MT-TRX, BCAN, PMCA1, COX IV-1, PDE1B, ATP5C, CRMP2, AGK, BDH, NDUFA7, ATPI, PDE10A, NUDEL, HSP90 beta, Beta-fodrin, AI427515, NDUFS7, ACAT1, NDUFS6, GLPK, CNP1, REA, Citron, AHCYL2, KCRB, Myelin basic protein, NDUFA2, SCOT, Alpha-synuclein, HEM2, AATC, PKM2, GPD2, TOM22, SLC25A4, NDUFV1, ATP5I, NDUF…
1256	receptor localization to synapse	15	0.279	0.692	0.279	0.692	3	Syntaxin 1B, VAMP2, CaMK II alpha
1257	mitotic cytokinesis	15	0.279	0.692	0.279	0.692	3	Beta-fodrin, Septin 7, Citron
1258	regulation of response to drug	15	0.279	0.692	0.279	0.692	3	Alpha-synuclein, ATP1A2, PEP-19
1259	ossification	15	0.279	0.692	0.279	0.692	3	Clathrin heavy chain, Connexin 43, PEP-19
1260	negative regulation of protein catabolic process	15	0.279	0.692	0.279	0.692	3	HSP90 beta, Alpha-synuclein, HEM2
1261	regulation of mitochondrial membrane potential	15	0.279	0.692	0.279	0.692	3	ATPI, AATC, VCP
1262	regulation of synaptic vesicle recycling	15	0.279	0.692	0.279	0.692	3	Syntaxin 1B, Alpha-synuclein, VAMP2
1263	hexose catabolic process	15	0.279	0.692	0.279	0.692	3	PKM2, ENO1, ENO2
1264	positive regulation of biosynthetic process	88	0.279	0.692	0.279	0.692	13	HPCA, SORBS1, HSP90 beta, Alpha-synuclein, H-cadherin, ENO1, AKAP5, HBB, COX II, Calcineurin A (alpha), TCP1-beta, DDAH1, VCP
1265	cardiovascular system development	29	0.281	0.692	0.281	0.692	5	ATPI, NDUFS6, Connexin 43, H-cadherin, Beta-adaptin 2
1266	negative regulation of transmembrane transport	22	0.283	0.692	0.283	0.692	4	ZnT-1, 14-3-3 theta, ATP1A2, Alpha-actinin 2
1267	adult locomotory behavior	22	0.283	0.692	0.283	0.692	4	CNP1, Alpha-synuclein, ATP1A2, BM88 antigen
1268	cerebral cortex development	22	0.283	0.692	0.283	0.692	4	NUDEL, NEFH, NEFM, NEFL
1269	developmental cell growth	22	0.283	0.692	0.283	0.692	4	NUDEL, HSP90 beta, Endophilin A1, Septin 7
1270	developmental growth involved in morphogenesis	22	0.283	0.692	0.283	0.692	4	NUDEL, HSP90 beta, Endophilin A1, Septin 7
1271	myeloid cell differentiation	22	0.283	0.692	0.283	0.692	4	PDE1B, ATPI, SFXN1, HBB
1272	cytoskeleton organization	165	0.283	0.692	0.283	0.692	23	Clathrin heavy chain, Tubulin beta 3, TLN2, Tubulin beta 4, SORBS1, CRMP2, NUDEL, Beta-fodrin, NEFH, CNP1, Septin 7, Tubulin beta 2B, NEFM, DAL1, APXL, FAM40B, Tubulin beta 1, MARCKS, NEFL, Tubulin alpha-4A, Alpha-internexin, Pacsin 1, Alpha-actinin 2
1273	regulation of protein secretion	51	0.286	0.692	0.286	0.692	8	SLC25A5, Beta-fodrin, Connexin 43, Myelin basic protein, SCOT, SLC25A4, MARCKS, Calcineurin A (alpha)
1274	regulation of response to external stimulus	51	0.286	0.692	0.286	0.692	8	GSTP1, NUDEL, Connexin 43, REA, Tubulin beta 2B, Alpha-synuclein, H-cadherin, VAMP2
1275	cell activation	119	0.287	0.692	0.287	0.692	17	GSTP1, Csp, HSP90 beta, Alpha-synuclein, HEM2, PKM2, Neurofascin, Tubulin beta 1, HBB, MUNC18, 14-3-3 zeta/delta, Calcineurin A (alpha), VAMP2, TCP1-beta, Rab-3A, VCP, ATP8A1
1276	forebrain development	59	0.296	0.692	0.296	0.692	9	BCAN, CRMP2, NUDEL, NEFH, CNP1, NEFM, AKAP5, Kv3.4, NEFL
1277	regulation of cellular component organization	316	0.298	0.692	0.298	0.692	42	Clathrin heavy chain, SLC25A5, Tubulin beta 4, CRMP2, Syntaxin 1B, ATPI, NUDEL, Beta-fodrin, Endophilin A1, Connexin 43, REA, Septin 7, 14-3-3 theta, Citron, Tubulin beta 2B, Myelin basic protein, NEFM, Alpha-synuclein, DAL1, H-cadherin, SLC25A4, APXL, FAM40B, ENO1, AKAP5, PEP-19, MARCKS, Copine-5, MUNC18, 14-3-3 zeta/delta, Calcineurin A (alpha), NEFL, TCP1-beta, Rab-3A, VCP, ATP8A1, VDAC 1, Bet…
1278	organic substance metabolic process	541	0.299	0.692	0.299	0.692	70	PLP1, NDUFA10, GSTP1, Clathrin heavy chain, COX Vb, LSAMP, mGluR5, MRPL23, UQCRFS1, GLSK, COX VIc, MT-TRX, BCAN, COX IV-1, PDE1B, ATP5C, CRMP2, AGK, BDH, NDUFA7, ATPI, PDE10A, NUDEL, HSP90 beta, Beta-fodrin, NDUFS7, ACAT1, NDUFS6, GLPK, CNP1, REA, Citron, AHCYL2, KCRB, Myelin basic protein, NDUFA2, SCOT, Alpha-synuclein, HEM2, AATC, PKM2, GPD2, NDUFV1, ATP5I, NDUFB9, GSTM1 (rodent), ATP5A, NDUFV2…
1279	cell differentiation	332	0.299	0.692	0.299	0.692	44	PLP1, Neurochondrin, Reticulon 1, GSTP1, Clathrin heavy chain, Tubulin beta 3, mGluR5, PDE1B, CRMP2, Syntaxin 1B, ATPI, NUDEL, HSP90 beta, Beta-fodrin, Endophilin A1, Connexin 43, NEFH, CNP1, Septin 7, Citron, Tubulin beta 2B, Myelin basic protein, NEFM, AATC, DAL1, Neurofascin, AKAP5, SFXN1, PEP-19, MARCKS, Copine-5, HBB, MUNC18, Calcineurin A (alpha), NEFL, CaMK II alpha, Rab-3A, BM88 antigen, …
1280	membrane docking	37	0.3	0.692	0.3	0.692	6	Tubulin beta 4, Syntaxin 1B, Tubulin beta 1, MUNC18, Rab-3A, Tubulin alpha-4A
1281	cellular response to peptide hormone stimulus	52	0.305	0.692	0.305	0.692	8	GSTP1, SORBS1, NUDEL, AATC, PKM2, VAMP2, CaMK II alpha, Alpha-actinin 2
1282	positive regulation of establishment of protein localization to mitochondrion	9	0.307	0.692	0.307	0.692	2	14-3-3 theta, 14-3-3 zeta/delta
1283	neurotransmitter uptake	9	0.307	0.692	0.307	0.692	2	Alpha-synuclein, ATP1A2
1284	cellular amino acid biosynthetic process	9	0.307	0.692	0.307	0.692	2	GLSK, AATC
1285	negative regulation of dendrite development	9	0.307	0.692	0.307	0.692	2	Citron, Calcineurin A (alpha)
1286	positive regulation of glucose transmembrane transport	9	0.307	0.692	0.307	0.692	2	SORBS1, MARCKS
1287	spindle assembly	9	0.307	0.692	0.307	0.692	2	Clathrin heavy chain, Tubulin beta 1
1288	DNA biosynthetic process	9	0.307	0.692	0.307	0.692	2	HSP90 beta, VCP
1289	positive regulation of DNA biosynthetic process	9	0.307	0.692	0.307	0.692	2	HSP90 beta, TCP1-beta
1290	regulation of membrane depolarization	9	0.307	0.692	0.307	0.692	2	Connexin 43, AATC
1291	cell communication by electrical coupling involved in cardiac conduction	9	0.307	0.692	0.307	0.692	2	Connexin 43, ATP1A2
1292	regulation of cellular carbohydrate metabolic process	9	0.307	0.692	0.307	0.692	2	SORBS1, Alpha-synuclein
1293	negative regulation of proteolysis involved in cellular protein catabolic process	9	0.307	0.692	0.307	0.692	2	HSP90 beta, HEM2
1294	cell killing	9	0.307	0.692	0.307	0.692	2	Tubulin beta 1, VAMP2
1295	regulation of proteasomal ubiquitin-dependent protein catabolic process	9	0.307	0.692	0.307	0.692	2	HSP90 beta, VCP
1296	regulation of cellular respiration	9	0.307	0.692	0.307	0.692	2	Alpha-synuclein, VCP
1297	cellular component maintenance	9	0.307	0.692	0.307	0.692	2	APXL, Rab-3A
1298	response to lead ion	9	0.307	0.692	0.307	0.692	2	HEM2, GSTM1 (rodent)
1299	positive regulation of cytokine secretion	9	0.307	0.692	0.307	0.692	2	Beta-fodrin, Myelin basic protein
1300	regulation of protein import	9	0.307	0.692	0.307	0.692	2	HSP90 beta, AKAP5
1301	regulation of cytokine secretion	9	0.307	0.692	0.307	0.692	2	Beta-fodrin, Myelin basic protein
1302	negative regulation of endocytosis	9	0.307	0.692	0.307	0.692	2	Syntaxin 1B, Pacsin 1
1303	response to bacterium	30	0.307	0.692	0.307	0.692	5	GSTP1, Connexin 43, CNP1, Alpha-synuclein, HEM2
1304	regulation of trans-synaptic signaling	113	0.309	0.692	0.309	0.692	16	Neurochondrin, mGluR5, ZnT-1, BCAN, Syntaxin 1B, Synapsin II, Alpha-synuclein, N28178, ATP1A2, MUNC18, Calcineurin A (alpha), Kv3.4, VAMP2, CaMK II alpha, Rab-3A, PRRT2
1305	modulation of chemical synaptic transmission	113	0.309	0.692	0.309	0.692	16	Neurochondrin, mGluR5, ZnT-1, BCAN, Syntaxin 1B, Synapsin II, Alpha-synuclein, N28178, ATP1A2, MUNC18, Calcineurin A (alpha), Kv3.4, VAMP2, CaMK II alpha, Rab-3A, PRRT2
1306	regulation of cellular protein catabolic process	23	0.312	0.692	0.312	0.692	4	ATPI, HSP90 beta, HEM2, VCP
1307	protein targeting to mitochondrion	23	0.312	0.692	0.312	0.692	4	AGK, TOM22, 14-3-3 zeta/delta, UQCRC2
1308	organophosphate biosynthetic process	75	0.313	0.692	0.313	0.692	11	COX Vb, ATP5C, AGK, ACAT1, GLPK, PKM2, ATP5I, ATP5A, ENO1, ENO2, ATP5D
1309	regulation of oxidoreductase activity	16	0.314	0.692	0.314	0.692	3	GSTP1, Alpha-synuclein, DDAH1
1310	regulation of proteasomal protein catabolic process	16	0.314	0.692	0.314	0.692	3	HSP90 beta, HEM2, VCP
1311	monosaccharide catabolic process	16	0.314	0.692	0.314	0.692	3	PKM2, ENO1, ENO2
1312	cytoskeleton-dependent cytokinesis	16	0.314	0.692	0.314	0.692	3	Beta-fodrin, Septin 7, Citron
1313	cellular component assembly involved in morphogenesis	16	0.314	0.692	0.314	0.692	3	DAL1, Neurofascin, Alpha-actinin 2
1314	vesicle docking	16	0.314	0.692	0.314	0.692	3	Syntaxin 1B, MUNC18, Rab-3A
1315	sulfur compound biosynthetic process	16	0.314	0.692	0.314	0.692	3	GSTP1, BCAN, ACAT1
1316	response to interferon-gamma	16	0.314	0.692	0.314	0.692	3	Alpha-synuclein, MUNC18, CaMK II alpha
1317	protein transmembrane transport	16	0.314	0.692	0.314	0.692	3	AGK, HSP90 beta, TOM22
1318	cellular response to xenobiotic stimulus	16	0.314	0.692	0.314	0.692	3	GSTP1, HSP90 beta, GSTM1 (rodent)
1319	regulation of protein localization to nucleus	16	0.314	0.692	0.314	0.692	3	HSP90 beta, AKAP5, TCP1-beta
1320	sister chromatid segregation	16	0.314	0.692	0.314	0.692	3	NUDEL, REA, Citron
1321	negative regulation of secretion by cell	16	0.314	0.692	0.314	0.692	3	ZnT-1, Alpha-synuclein, Calcineurin A (alpha)
1322	regulation of tube size	16	0.314	0.692	0.314	0.692	3	Connexin 43, ATP1A2, HBB
1323	regulation of blood vessel size	16	0.314	0.692	0.314	0.692	3	Connexin 43, ATP1A2, HBB
1324	mitotic cell cycle process	68	0.322	0.692	0.322	0.692	10	Clathrin heavy chain, Tubulin beta 4, NUDEL, Beta-fodrin, Septin 7, Citron, Tubulin beta 1, Calcineurin A (alpha), CaMK II alpha, Tubulin alpha-4A
1325	negative regulation of macromolecule biosynthetic process	53	0.325	0.692	0.325	0.692	8	GSTP1, Clathrin heavy chain, Connexin 43, REA, 14-3-3 theta, Alpha-synuclein, ENO1, BASP1
1326	glutamate biosynthetic process	3	0.326	0.692	0.326	0.692	1	GLSK
1327	regulation of fear response	3	0.326	0.692	0.326	0.692	1	Connexin 43
1328	negative regulation of muscle contraction	3	0.326	0.692	0.326	0.692	1	ATP1A2
1329	adhesion of symbiont to host cell	3	0.326	0.692	0.326	0.692	1	HSP90 beta
1330	response to lipoprotein particle	3	0.326	0.692	0.326	0.692	1	H-cadherin
1331	determination of left/right symmetry	3	0.326	0.692	0.326	0.692	1	Connexin 43
1332	negative regulation of cardiac muscle tissue development	3	0.326	0.692	0.326	0.692	1	Connexin 43
1333	hindbrain maturation	3	0.326	0.692	0.326	0.692	1	BM88 antigen
1334	regulation of behavioral fear response	3	0.326	0.692	0.326	0.692	1	Connexin 43
1335	contractile actin filament bundle assembly	3	0.326	0.692	0.326	0.692	1	SORBS1
1336	lens morphogenesis in camera-type eye	3	0.326	0.692	0.326	0.692	1	APXL
1337	dopamine uptake involved in synaptic transmission	3	0.326	0.692	0.326	0.692	1	Alpha-synuclein
1338	negative regulation of cell cycle arrest	3	0.326	0.692	0.326	0.692	1	HSP90 beta
1339	negative regulation of heart growth	3	0.326	0.692	0.326	0.692	1	Connexin 43
1340	regulation of microtubule-based movement	3	0.326	0.692	0.326	0.692	1	NEFH
1341	cell-cell junction maintenance	3	0.326	0.692	0.326	0.692	1	APXL
1342	negative regulation of striated muscle tissue development	3	0.326	0.692	0.326	0.692	1	Connexin 43
1343	proteoglycan biosynthetic process	3	0.326	0.692	0.326	0.692	1	BCAN
1344	tetrahydrofolate interconversion	3	0.326	0.692	0.326	0.692	1	ATPI
1345	cellular response to low-density lipoprotein particle stimulus	3	0.326	0.692	0.326	0.692	1	H-cadherin
1346	translational termination	3	0.326	0.692	0.326	0.692	1	MRPL23
1347	response to vitamin E	3	0.326	0.692	0.326	0.692	1	HEM2
1348	regulation of cGMP metabolic process	3	0.326	0.692	0.326	0.692	1	HPCA
1349	stress fiber assembly	3	0.326	0.692	0.326	0.692	1	SORBS1
1350	negative regulation of chromatin organization	3	0.326	0.692	0.326	0.692	1	Alpha-synuclein
1351	positive regulation of ruffle assembly	3	0.326	0.692	0.326	0.692	1	NUDEL
1352	mononuclear cell differentiation	3	0.326	0.692	0.326	0.692	1	PDE1B
1353	phenol-containing compound biosynthetic process	3	0.326	0.692	0.326	0.692	1	Alpha-synuclein
1354	cellular chloride ion homeostasis	3	0.326	0.692	0.326	0.692	1	KCRB
1355	cell-cell signaling involved in cardiac conduction	3	0.326	0.692	0.326	0.692	1	Connexin 43
1356	negative adaptation of signaling pathway	3	0.326	0.692	0.326	0.692	1	mGluR5
1357	monocyte differentiation	3	0.326	0.692	0.326	0.692	1	PDE1B
1358	chondroitin sulfate biosynthetic process	3	0.326	0.692	0.326	0.692	1	BCAN
1359	negative regulation of protein localization to cell periphery	3	0.326	0.692	0.326	0.692	1	Clathrin heavy chain
1360	positive regulation of cyclin-dependent protein kinase activity	3	0.326	0.692	0.326	0.692	1	HSP90 beta
1361	negative regulation of ATP metabolic process	3	0.326	0.692	0.326	0.692	1	Alpha-synuclein
1362	endoplasmic reticulum to cytosol transport	3	0.326	0.692	0.326	0.692	1	VCP
1363	positive regulation of interleukin-6 production	3	0.326	0.692	0.326	0.692	1	Myelin basic protein
1364	negative regulation of protein localization to cell surface	3	0.326	0.692	0.326	0.692	1	Alpha-actinin 2
1365	regulation of glycogen metabolic process	3	0.326	0.692	0.326	0.692	1	SORBS1
1366	renal absorption	3	0.326	0.692	0.326	0.692	1	HBB
1367	negative regulation of leukocyte proliferation	3	0.326	0.692	0.326	0.692	1	GSTP1
1368	regulation of synaptic transmission, dopaminergic	3	0.326	0.692	0.326	0.692	1	Alpha-synuclein
1369	clustering of voltage-gated sodium channels	3	0.326	0.692	0.326	0.692	1	Neurofascin
1370	regulation of vascular permeability	3	0.326	0.692	0.326	0.692	1	DDAH1
1371	dermatan sulfate biosynthetic process	3	0.326	0.692	0.326	0.692	1	BCAN
1372	catecholamine uptake involved in synaptic transmission	3	0.326	0.692	0.326	0.692	1	Alpha-synuclein
1373	regulation of morphogenesis of a branching structure	3	0.326	0.692	0.326	0.692	1	REA
1374	positive regulation of alcohol biosynthetic process	3	0.326	0.692	0.326	0.692	1	Alpha-synuclein
1375	cellular response to epinephrine stimulus	3	0.326	0.692	0.326	0.692	1	Alpha-synuclein
1376	negative regulation of neurotransmitter secretion	3	0.326	0.692	0.326	0.692	1	ZnT-1
1377	secondary alcohol biosynthetic process	3	0.326	0.692	0.326	0.692	1	ACAT1
1378	lymphocyte activation involved in immune response	3	0.326	0.692	0.326	0.692	1	VAMP2
1379	negative regulation of chromosome organization	3	0.326	0.692	0.326	0.692	1	Alpha-synuclein
1380	adaptation of signaling pathway	3	0.326	0.692	0.326	0.692	1	mGluR5
1381	negative regulation of insulin secretion	3	0.326	0.692	0.326	0.692	1	Calcineurin A (alpha)
1382	positive regulation of cytosolic calcium ion concentration involved in phospholipase C-activating G-protein coupled signaling pathway	3	0.326	0.692	0.326	0.692	1	mGluR5
1383	positive regulation of cell size	3	0.326	0.692	0.326	0.692	1	HSP90 beta
1384	negative regulation of smooth muscle cell migration	3	0.326	0.692	0.326	0.692	1	GSTP1
1385	nephron tubule development	3	0.326	0.692	0.326	0.692	1	ACAT1
1386	protein import into mitochondrial inner membrane	3	0.326	0.692	0.326	0.692	1	AGK
1387	positive regulation of leukocyte degranulation	3	0.326	0.692	0.326	0.692	1	MUNC18
1388	cellular response to vitamin D	3	0.326	0.692	0.326	0.692	1	PMCA1
1389	serotonin metabolic process	3	0.326	0.692	0.326	0.692	1	PDE1B
1390	regulation of protein targeting to mitochondrion	3	0.326	0.692	0.326	0.692	1	ATPI
1391	aspartate family amino acid biosynthetic process	3	0.326	0.692	0.326	0.692	1	AATC
1392	response to methylmercury	3	0.326	0.692	0.326	0.692	1	HEM2
1393	primary amino compound metabolic process	3	0.326	0.692	0.326	0.692	1	PDE1B
1394	RNA-dependent DNA biosynthetic process	3	0.326	0.692	0.326	0.692	1	HSP90 beta
1395	epithelial cell proliferation	3	0.326	0.692	0.326	0.692	1	H-cadherin
1396	negative regulation of muscle tissue development	3	0.326	0.692	0.326	0.692	1	Connexin 43
1397	oxygen transport	3	0.326	0.692	0.326	0.692	1	HBB
1398	negative regulation of JNK cascade	3	0.326	0.692	0.326	0.692	1	GSTP1
1399	negative regulation of muscle organ development	3	0.326	0.692	0.326	0.692	1	Connexin 43
1400	regulation of hydrogen peroxide biosynthetic process	3	0.326	0.692	0.326	0.692	1	COX II
1401	desensitization of G-protein coupled receptor protein signaling pathway	3	0.326	0.692	0.326	0.692	1	mGluR5
1402	determination of bilateral symmetry	3	0.326	0.692	0.326	0.692	1	Connexin 43
1403	negative regulation of amine transport	3	0.326	0.692	0.326	0.692	1	Alpha-synuclein
1404	protein nitrosylation	3	0.326	0.692	0.326	0.692	1	DDAH1
1405	regulation of microtubule motor activity	3	0.326	0.692	0.326	0.692	1	NUDEL
1406	negative regulation of monooxygenase activity	3	0.326	0.692	0.326	0.692	1	Alpha-synuclein
1407	aorta development	3	0.326	0.692	0.326	0.692	1	Beta-adaptin 2
1408	dermatan sulfate proteoglycan biosynthetic process	3	0.326	0.692	0.326	0.692	1	BCAN
1409	maternal placenta development	3	0.326	0.692	0.326	0.692	1	Connexin 43
1410	regulation of protein deubiquitination	3	0.326	0.692	0.326	0.692	1	VCP
1411	regulation of chromatin binding	3	0.326	0.692	0.326	0.692	1	Calcineurin A (alpha)
1412	negative regulation of oxidative phosphorylation	3	0.326	0.692	0.326	0.692	1	Alpha-synuclein
1413	protein exit from endoplasmic reticulum	3	0.326	0.692	0.326	0.692	1	VCP
1414	digestive system development	3	0.326	0.692	0.326	0.692	1	KCRU
1415	regulation of neuronal action potential	3	0.326	0.692	0.326	0.692	1	Kv3.4
1416	fumarate metabolic process	3	0.326	0.692	0.326	0.692	1	AATC
1417	C21-steroid hormone biosynthetic process	3	0.326	0.692	0.326	0.692	1	FDX1L
1418	nitric oxide mediated signal transduction	3	0.326	0.692	0.326	0.692	1	DDAH1
1419	calcium ion export across plasma membrane	3	0.326	0.692	0.326	0.692	1	PMCA1
1420	mitochondrial translational termination	3	0.326	0.692	0.326	0.692	1	MRPL23
1421	negative regulation of vascular smooth muscle cell proliferation	3	0.326	0.692	0.326	0.692	1	GSTP1
1422	embryonic heart tube development	3	0.326	0.692	0.326	0.692	1	Connexin 43
1423	cellular response to vitamin	3	0.326	0.692	0.326	0.692	1	PMCA1
1424	regulation of chaperone-mediated autophagy	3	0.326	0.692	0.326	0.692	1	Alpha-synuclein
1425	NMDA selective glutamate receptor signaling pathway	3	0.326	0.692	0.326	0.692	1	CaMK II alpha
1426	C21-steroid hormone metabolic process	3	0.326	0.692	0.326	0.692	1	FDX1L
1427	natural killer cell activation	3	0.326	0.692	0.326	0.692	1	VAMP2
1428	mitochondrial protein processing	3	0.326	0.692	0.326	0.692	1	UQCRC2
1429	positive regulation of catecholamine secretion	3	0.326	0.692	0.326	0.692	1	PEP-19
1430	ketone catabolic process	3	0.326	0.692	0.326	0.692	1	SCOT
1431	cysteine metabolic process	3	0.326	0.692	0.326	0.692	1	AHCYL2
1432	regulation of translational elongation	3	0.326	0.692	0.326	0.692	1	mGluR5
1433	neurotransmitter reuptake	3	0.326	0.692	0.326	0.692	1	Alpha-synuclein
1434	regulation of spontaneous synaptic transmission	3	0.326	0.692	0.326	0.692	1	Syntaxin 1B
1435	negative regulation of carbohydrate metabolic process	3	0.326	0.692	0.326	0.692	1	Clathrin heavy chain
1436	negative regulation of histone modification	3	0.326	0.692	0.326	0.692	1	Alpha-synuclein
1437	sterol biosynthetic process	3	0.326	0.692	0.326	0.692	1	ACAT1
1438	regulation of interferon-gamma-mediated signaling pathway	3	0.326	0.692	0.326	0.692	1	HSP90 beta
1439	central nervous system maturation	3	0.326	0.692	0.326	0.692	1	BM88 antigen
1440	ovarian follicle atresia	3	0.326	0.692	0.326	0.692	1	NEFH
1441	detection of mechanical stimulus involved in sensory perception of pain	3	0.326	0.692	0.326	0.692	1	N28178
1442	embryonic digit morphogenesis	3	0.326	0.692	0.326	0.692	1	Connexin 43
1443	negative regulation of DNA metabolic process	3	0.326	0.692	0.326	0.692	1	Connexin 43
1444	positive regulation of long-term neuronal synaptic plasticity	3	0.326	0.692	0.326	0.692	1	mGluR5
1445	negative regulation of vascular permeability	3	0.326	0.692	0.326	0.692	1	DDAH1
1446	dermatan sulfate proteoglycan metabolic process	3	0.326	0.692	0.326	0.692	1	BCAN
1447	positive regulation of endothelial cell proliferation	3	0.326	0.692	0.326	0.692	1	H-cadherin
1448	aminoglycan biosynthetic process	3	0.326	0.692	0.326	0.692	1	BCAN
1449	regulation of cell growth involved in cardiac muscle cell development	3	0.326	0.692	0.326	0.692	1	SLC25A4
1450	regulation of ubiquitin-specific protease activity	3	0.326	0.692	0.326	0.692	1	VCP
1451	positive regulation of autophagy of mitochondrion in response to mitochondrial depolarization	3	0.326	0.692	0.326	0.692	1	ATPI
1452	cellular response to pH	3	0.326	0.692	0.326	0.692	1	Connexin 43
1453	negative regulation of organ growth	3	0.326	0.692	0.326	0.692	1	Connexin 43
1454	gas homeostasis	3	0.326	0.692	0.326	0.692	1	GSTP1
1455	dermatan sulfate metabolic process	3	0.326	0.692	0.326	0.692	1	BCAN
1456	virion attachment to host cell	3	0.326	0.692	0.326	0.692	1	HSP90 beta
1457	regionalization	3	0.326	0.692	0.326	0.692	1	BASP1
1458	regulation of interleukin-6 production	3	0.326	0.692	0.326	0.692	1	Myelin basic protein
1459	regulation of response to interferon-gamma	3	0.326	0.692	0.326	0.692	1	HSP90 beta
1460	regulation of gastrulation	3	0.326	0.692	0.326	0.692	1	Myelin basic protein
1461	regulation of protein complex stability	3	0.326	0.692	0.326	0.692	1	HSP90 beta
1462	regulation of glycogen biosynthetic process	3	0.326	0.692	0.326	0.692	1	SORBS1
1463	sphingolipid biosynthetic process	3	0.326	0.692	0.326	0.692	1	AGK
1464	negative regulation of cardiac muscle tissue growth	3	0.326	0.692	0.326	0.692	1	Connexin 43
1465	necrotic cell death	3	0.326	0.692	0.326	0.692	1	PGAM5
1466	positive regulation of proteasomal ubiquitin-dependent protein catabolic process	3	0.326	0.692	0.326	0.692	1	VCP
1467	lipid homeostasis	3	0.326	0.692	0.326	0.692	1	AATC
1468	specification of symmetry	3	0.326	0.692	0.326	0.692	1	Connexin 43
1469	programmed necrotic cell death	3	0.326	0.692	0.326	0.692	1	PGAM5
1470	glycosaminoglycan biosynthetic process	3	0.326	0.692	0.326	0.692	1	BCAN
1471	negative regulation of potassium ion transmembrane transport	3	0.326	0.692	0.326	0.692	1	Alpha-actinin 2
1472	positive regulation of cardiac muscle tissue development	3	0.326	0.692	0.326	0.692	1	SLC25A4
1473	apical protein localization	3	0.326	0.692	0.326	0.692	1	APXL
1474	indole-containing compound metabolic process	3	0.326	0.692	0.326	0.692	1	PDE1B
1475	gas transport	3	0.326	0.692	0.326	0.692	1	HBB
1476	positive regulation of protein localization to cell surface	3	0.326	0.692	0.326	0.692	1	HSP90 beta
1477	negative regulation of protein localization to plasma membrane	3	0.326	0.692	0.326	0.692	1	Clathrin heavy chain
1478	cellular response to lipoprotein particle stimulus	3	0.326	0.692	0.326	0.692	1	H-cadherin
1479	regulation of glucan biosynthetic process	3	0.326	0.692	0.326	0.692	1	SORBS1
1480	mitochondrial translational elongation	3	0.326	0.692	0.326	0.692	1	MRPL23
1481	methionine metabolic process	3	0.326	0.692	0.326	0.692	1	AHCYL2
1482	response to misfolded protein	3	0.326	0.692	0.326	0.692	1	VCP
1483	response to magnesium ion	3	0.326	0.692	0.326	0.692	1	Alpha-synuclein
1484	response to glycoside	3	0.326	0.692	0.326	0.692	1	ATP1A2
1485	cell junction maintenance	3	0.326	0.692	0.326	0.692	1	APXL
1486	cerebellar granular layer development	3	0.326	0.692	0.326	0.692	1	BM88 antigen
1487	renal tubule development	3	0.326	0.692	0.326	0.692	1	ACAT1
1488	retrograde protein transport, ER to cytosol	3	0.326	0.692	0.326	0.692	1	VCP
1489	negative regulation of potassium ion transmembrane transporter activity	3	0.326	0.692	0.326	0.692	1	Alpha-actinin 2
1490	plasma membrane tubulation	3	0.326	0.692	0.326	0.692	1	Pacsin 1
1491	negative regulation of fibroblast proliferation	3	0.326	0.692	0.326	0.692	1	GSTP1
1492	chondroitin sulfate proteoglycan biosynthetic process	3	0.326	0.692	0.326	0.692	1	BCAN
1493	cellular response to electrical stimulus	3	0.326	0.692	0.326	0.692	1	HPCA
1494	positive regulation of protein kinase A signaling	3	0.326	0.692	0.326	0.692	1	AKAP5
1495	regulation of platelet-derived growth factor receptor signaling pathway	3	0.326	0.692	0.326	0.692	1	Alpha-synuclein
1496	necroptotic process	3	0.326	0.692	0.326	0.692	1	PGAM5
1497	regulation of collagen metabolic process	3	0.326	0.692	0.326	0.692	1	AATC
1498	glucose metabolic process	31	0.333	0.704	0.333	0.704	5	AATC, PKM2, GPD2, ENO1, ENO2
1499	regulation of synaptic vesicle cycle	31	0.333	0.704	0.333	0.704	5	Syntaxin 1B, Alpha-synuclein, MUNC18, VAMP2, Rab-3A
1500	hexose metabolic process	31	0.333	0.704	0.333	0.704	5	AATC, PKM2, GPD2, ENO1, ENO2
1501	regulation of hormone levels	61	0.333	0.704	0.333	0.704	9	SLC25A5, Connexin 43, SCOT, SLC25A4, MARCKS, FDX1L, 14-3-3 zeta/delta, Calcineurin A (alpha), VAMP2
1502	nucleobase-containing compound catabolic process	46	0.335	0.708	0.335	0.708	7	PDE1B, PDE10A, CNP1, PKM2, ENO1, ENO2, VCP
1503	nervous system process	131	0.342	0.718	0.342	0.718	18	mGluR5, GLSK, PDE1B, Myelin basic protein, G-protein alpha-olf, Alpha-synuclein, N28178, NDUFB9, Neurofascin, GSTM1 (rodent), ATP1A2, Calcineurin A (alpha), NEFL, Rab-3A, ATP8A1, VDAC 1, PRRT2, VDAC 3
1504	cellular amino acid catabolic process	24	0.342	0.718	0.342	0.718	4	GLSK, ACAT1, AATC, DDAH1
1505	positive regulation of intracellular protein transport	24	0.342	0.718	0.342	0.718	4	HPCA, HSP90 beta, AKAP5, VAMP2
1506	synaptic vesicle recycling	24	0.342	0.718	0.342	0.718	4	Endophilin A1, Alpha-synuclein, Rab-3A, Pacsin 1
1507	protein-containing complex disassembly	24	0.342	0.718	0.342	0.718	4	MRPL23, Endophilin A1, AKAP5, VCP
1508	response to hexose	24	0.342	0.718	0.342	0.718	4	MT-TRX, Connexin 43, Calcineurin A (alpha), VAMP2
1509	response to glucose	24	0.342	0.718	0.342	0.718	4	MT-TRX, Connexin 43, Calcineurin A (alpha), VAMP2
1510	monosaccharide biosynthetic process	24	0.342	0.718	0.342	0.718	4	AATC, GPD2, ENO1, ENO2
1511	detoxification	24	0.342	0.718	0.342	0.718	4	GSTP1, ZnT-1, GSTM1 (rodent), HBB
1512	response to amino acid	24	0.342	0.718	0.342	0.718	4	GSTP1, HPCA, HEM2, GSTM1 (rodent)
1513	regulation of peptide secretion	54	0.344	0.722	0.344	0.722	8	SLC25A5, Beta-fodrin, Connexin 43, Myelin basic protein, SCOT, SLC25A4, MARCKS, Calcineurin A (alpha)
1514	regulation of cell growth	54	0.344	0.722	0.344	0.722	8	CRMP2, NUDEL, Connexin 43, DAL1, H-cadherin, SLC25A4, ENO1, Copine-5
1515	supramolecular fiber organization	77	0.346	0.724	0.346	0.724	11	SORBS1, NUDEL, HSP90 beta, NEFH, NEFM, Alpha-synuclein, APXL, MARCKS, NEFL, Pacsin 1, Alpha-actinin 2
1516	regulation of synaptic vesicle exocytosis	17	0.35	0.726	0.35	0.726	3	Syntaxin 1B, MUNC18, Rab-3A
1517	negative regulation of synaptic transmission	17	0.35	0.726	0.35	0.726	3	ZnT-1, Alpha-synuclein, MUNC18
1518	neuron projection extension	17	0.35	0.726	0.35	0.726	3	NUDEL, HSP90 beta, Endophilin A1
1519	cell-substrate adhesion	17	0.35	0.726	0.35	0.726	3	SORBS1, MARCKS, Alpha-actinin 2
1520	nuclear chromosome segregation	17	0.35	0.726	0.35	0.726	3	NUDEL, REA, Citron
1521	response to vitamin	17	0.35	0.726	0.35	0.726	3	GSTP1, PMCA1, HEM2
1522	regulation of synaptic vesicle transport	17	0.35	0.726	0.35	0.726	3	Syntaxin 1B, MUNC18, Rab-3A
1523	regulation of calcium ion transport into cytosol	17	0.35	0.726	0.35	0.726	3	Alpha-synuclein, ATP1A2, AKAP5
1524	cellular protein complex disassembly	17	0.35	0.726	0.35	0.726	3	MRPL23, Endophilin A1, AKAP5
1525	cellular carbohydrate metabolic process	17	0.35	0.726	0.35	0.726	3	GLPK, AATC, GPD2
1526	positive regulation of cellular protein catabolic process	10	0.355	0.726	0.355	0.726	2	ATPI, VCP
1527	establishment of protein localization to mitochondrial membrane	10	0.355	0.726	0.355	0.726	2	AGK, TOM22
1528	regulation of muscle cell apoptotic process	10	0.355	0.726	0.355	0.726	2	SLC25A4, CaMK II alpha
1529	phospholipase C-activating G-protein coupled receptor signaling pathway	10	0.355	0.726	0.355	0.726	2	mGluR5, Alpha-actinin 2
1530	protein import into nucleus	10	0.355	0.726	0.355	0.726	2	REA, Calcineurin A (alpha)
1531	mitochondrial gene expression	10	0.355	0.726	0.355	0.726	2	MRPL23, NDUFA7
1532	positive regulation of calcium ion-dependent exocytosis	10	0.355	0.726	0.355	0.726	2	CADPS, MUNC18
1533	regulation of embryonic development	10	0.355	0.726	0.355	0.726	2	Septin 7, Myelin basic protein
1534	lipoprotein metabolic process	10	0.355	0.726	0.355	0.726	2	LSAMP, CNTN3
1535	lymphocyte mediated immunity	10	0.355	0.726	0.355	0.726	2	Tubulin beta 1, VAMP2
1536	regulation of cyclase activity	10	0.355	0.726	0.355	0.726	2	HPCA, AKAP5
1537	Wnt signaling pathway, calcium modulating pathway	10	0.355	0.726	0.355	0.726	2	Calcineurin A (alpha), CaMK II alpha
1538	cell communication by electrical coupling	10	0.355	0.726	0.355	0.726	2	Connexin 43, ATP1A2
1539	regulation of response to cytokine stimulus	10	0.355	0.726	0.355	0.726	2	GSTP1, HSP90 beta
1540	negative regulation of cellular protein catabolic process	10	0.355	0.726	0.355	0.726	2	HSP90 beta, HEM2
1541	regulation of glucose import	10	0.355	0.726	0.355	0.726	2	SORBS1, MARCKS
1542	import into nucleus	10	0.355	0.726	0.355	0.726	2	REA, Calcineurin A (alpha)
1543	regulation of transforming growth factor beta receptor signaling pathway	10	0.355	0.726	0.355	0.726	2	HSP90 beta, AATC
1544	regulation of cytokine-mediated signaling pathway	10	0.355	0.726	0.355	0.726	2	GSTP1, HSP90 beta
1545	sister chromatid cohesion	10	0.355	0.726	0.355	0.726	2	NUDEL, REA
1546	positive regulation of cAMP biosynthetic process	10	0.355	0.726	0.355	0.726	2	HPCA, AKAP5
1547	regulation of autophagy of mitochondrion	10	0.355	0.726	0.355	0.726	2	ATPI, VDAC 1
1548	regulation of cellular response to transforming growth factor beta stimulus	10	0.355	0.726	0.355	0.726	2	HSP90 beta, AATC
1549	aspartate family amino acid metabolic process	10	0.355	0.726	0.355	0.726	2	AHCYL2, AATC
1550	regulation of adenylate cyclase activity	10	0.355	0.726	0.355	0.726	2	HPCA, AKAP5
1551	regulation of ubiquitin-dependent protein catabolic process	10	0.355	0.726	0.355	0.726	2	HSP90 beta, VCP
1552	cell-cell signaling	195	0.355	0.727	0.355	0.727	26	PLP1, Clathrin heavy chain, mGluR5, Csp, GLSK, Syntaxin 1B, NUDEL, Connexin 43, CNP1, Synapsin II, Myelin basic protein, Alpha-synuclein, CADPS, SV2A, AKAP5, MUNC18, 14-3-3 zeta/delta, Calcineurin A (alpha), Kv3.4, VAMP2, CaMK II alpha, Rab-3A, VDAC 1, Beta-adaptin 2, PRRT2, VDAC 3
1553	regulation of calcium ion transport	47	0.357	0.729	0.357	0.729	7	ZnT-1, HPCA, Connexin 43, Alpha-synuclein, ATP1A2, AKAP5, CaMK II alpha
1554	cellular calcium ion homeostasis	70	0.358	0.731	0.358	0.731	10	mGluR5, CBARA1, ZnT-1, PMCA1, Connexin 43, Alpha-synuclein, AATC, SV2A, ATP1A2, AKAP5
1555	regulation of mitochondrion organization	32	0.359	0.731	0.359	0.731	5	SLC25A5, ATPI, 14-3-3 theta, 14-3-3 zeta/delta, VDAC 1
1556	response to alkaloid	32	0.359	0.731	0.359	0.731	5	CRMP2, HSP90 beta, NEFH, G-protein alpha-olf, Alpha-synuclein
1557	negative regulation of protein complex assembly	32	0.359	0.731	0.359	0.731	5	Tubulin beta 4, Beta-fodrin, Alpha-synuclein, MUNC18, PRRT2
1558	regulation of anatomical structure morphogenesis	148	0.359	0.732	0.359	0.732	20	Clathrin heavy chain, CRMP2, NUDEL, Connexin 43, REA, Septin 7, Citron, Tubulin beta 2B, Myelin basic protein, NEFM, DAL1, FAM40B, AKAP5, MARCKS, Copine-5, Calcineurin A (alpha), NEFL, DDAH1, Beta-adaptin 2, BASP1
1559	intracellular transport	235	0.36	0.732	0.36	0.732	31	Clathrin heavy chain, COX Vb, Csp, ATP5C, CRMP2, AGK, Syntaxin 1B, NUDEL, Beta-fodrin, REA, 14-3-3 theta, NEFM, Alpha-synuclein, TOM22, CADPS, ATP5I, ATP5A, Tubulin beta 1, AKAP5, MARCKS, MUNC18, 14-3-3 zeta/delta, UQCRC2, Calcineurin A (alpha), VAMP2, NEFL, ATP5D, Rab-3A, VCP, Beta-adaptin 2, PRRT2
1560	regulation of cell death	172	0.364	0.738	0.364	0.738	23	GSTP1, Csp, SLC25A5, ATPI, HSP90 beta, REA, 14-3-3 theta, Alpha-synuclein, TOM22, SLC25A4, ENO1, ENO2, PEP-19, HBB, MUNC18, COX II, 14-3-3 zeta/delta, NEFL, CaMK II alpha, VCP, KCRU, Beta-adaptin 2, Alpha-actinin 2
1561	regulation of multicellular organismal development	188	0.366	0.738	0.366	0.738	25	Clathrin heavy chain, mGluR5, CRMP2, Syntaxin 1B, NUDEL, Connexin 43, REA, Septin 7, Citron, Tubulin beta 2B, Myelin basic protein, NEFM, Alpha-synuclein, SLC25A4, AKAP5, PEP-19, MARCKS, Copine-5, Calcineurin A (alpha), NEFL, DDAH1, BM88 antigen, Beta-adaptin 2, BASP1, Pacsin 1
1562	carboxylic acid transport	40	0.37	0.738	0.37	0.738	6	SLC6A11, GLSK, MUNC18, SLC10A4, VAMP2, Rab-3A
1563	positive regulation of proteolysis	40	0.37	0.738	0.37	0.738	6	ATPI, Myelin basic protein, C9orf46, Alpha-synuclein, ENO1, VCP
1564	mitotic cell cycle phase transition	40	0.37	0.738	0.37	0.738	6	Tubulin beta 4, Citron, Tubulin beta 1, Calcineurin A (alpha), CaMK II alpha, Tubulin alpha-4A
1565	cellular component disassembly	40	0.37	0.738	0.37	0.738	6	MRPL23, BCAN, NUDEL, Endophilin A1, AKAP5, VCP
1566	organic acid transport	40	0.37	0.738	0.37	0.738	6	SLC6A11, GLSK, MUNC18, SLC10A4, VAMP2, Rab-3A
1567	cell cycle phase transition	40	0.37	0.738	0.37	0.738	6	Tubulin beta 4, Citron, Tubulin beta 1, Calcineurin A (alpha), CaMK II alpha, Tubulin alpha-4A
1568	positive regulation of ion transport	63	0.37	0.738	0.37	0.738	9	CRMP2, Alpha-synuclein, SLC25A4, AKAP5, PEP-19, MUNC18, CaMK II alpha, ATP8A1, Alpha-actinin 2
1569	protein import	25	0.372	0.738	0.372	0.738	4	AGK, REA, TOM22, Calcineurin A (alpha)
1570	protein-containing complex localization	25	0.372	0.738	0.372	0.738	4	Syntaxin 1B, VAMP2, CaMK II alpha, Beta-adaptin 2
1571	sensory perception of mechanical stimulus	25	0.372	0.738	0.372	0.738	4	Myelin basic protein, N28178, NDUFB9, Rab-3A
1572	cell growth	25	0.372	0.738	0.372	0.738	4	NUDEL, HSP90 beta, Endophilin A1, Septin 7
1573	response to activity	25	0.372	0.738	0.372	0.738	4	SORBS1, SCOT, HEM2, AKAP5
1574	cellular divalent inorganic cation homeostasis	71	0.375	0.738	0.375	0.738	10	mGluR5, CBARA1, ZnT-1, PMCA1, Connexin 43, Alpha-synuclein, AATC, SV2A, ATP1A2, AKAP5
1575	response to external stimulus	181	0.376	0.738	0.376	0.738	24	GSTP1, Tubulin beta 3, MT-TRX, PMCA1, COX IV-1, HPCA, SORBS1, CRMP2, BDH, Beta-fodrin, ACAT1, Connexin 43, CNP1, C9orf46, SCOT, Alpha-synuclein, HEM2, AATC, PKM2, N28178, APXL, Neurofascin, ATP1A2, ENO1
1576	cellular catabolic process	181	0.376	0.738	0.376	0.738	24	Clathrin heavy chain, GLSK, BCAN, PDE1B, BDH, PDE10A, HSP90 beta, ACAT1, GLPK, CNP1, SCOT, AATC, PKM2, GPD2, TOM22, GSTM1 (rodent), ENO1, ENO2, HBB, DDAH1, VCP, VDAC 1, Beta-adaptin 2, PGAM5
1577	system process	189	0.377	0.738	0.377	0.738	25	mGluR5, GLSK, PDE1B, SORBS1, NDUFS6, Connexin 43, Myelin basic protein, G-protein alpha-olf, Alpha-synuclein, N28178, NDUFB9, Neurofascin, GSTM1 (rodent), ATP1A2, HBB, Calcineurin A (alpha), NEFL, Rab-3A, DDAH1, ATP8A1, Isca1(Hbld2), VDAC 1, PRRT2, Alpha-actinin 2, VDAC 3
1578	heterocycle catabolic process	48	0.378	0.738	0.378	0.738	7	PDE1B, PDE10A, CNP1, PKM2, ENO1, ENO2, VCP
1579	axonogenesis	79	0.379	0.738	0.379	0.738	11	Tubulin beta 3, CRMP2, NUDEL, HSP90 beta, Beta-fodrin, NEFH, CNP1, Septin 7, Neurofascin, MUNC18, Rab-3A
1580	reproductive process	87	0.383	0.738	0.383	0.738	12	HSP90 beta, Connexin 43, NEFH, REA, Septin 7, Citron, AKAP5, ENO2, MUNC18, TCP1-beta, BASP1, EWI2
1581	reproduction	87	0.383	0.738	0.383	0.738	12	HSP90 beta, Connexin 43, NEFH, REA, Septin 7, Citron, AKAP5, ENO2, MUNC18, TCP1-beta, BASP1, EWI2
1582	sensory organ development	33	0.385	0.738	0.385	0.738	5	PMCA1, HPCA, Connexin 43, GPD2, APXL
1583	regulation of transmembrane transport	95	0.386	0.738	0.386	0.738	13	mGluR5, ZnT-1, HPCA, SORBS1, Connexin 43, 14-3-3 theta, Alpha-synuclein, SLC25A4, ATP1A2, MARCKS, Kv3.4, VAMP2, Alpha-actinin 2
1584	negative regulation of apoptotic process	95	0.386	0.738	0.386	0.738	13	GSTP1, Csp, SLC25A5, HSP90 beta, REA, Alpha-synuclein, SLC25A4, ENO1, PEP-19, MUNC18, 14-3-3 zeta/delta, NEFL, KCRU
1585	actin filament bundle assembly	18	0.386	0.738	0.386	0.738	3	SORBS1, APXL, MARCKS
1586	regulation of generation of precursor metabolites and energy	18	0.386	0.738	0.386	0.738	3	SORBS1, Alpha-synuclein, VCP
1587	cell maturation	18	0.386	0.738	0.386	0.738	3	PLP1, Connexin 43, Neurofascin
1588	actin filament bundle organization	18	0.386	0.738	0.386	0.738	3	SORBS1, APXL, MARCKS
1589	negative regulation of cation transmembrane transport	18	0.386	0.738	0.386	0.738	3	ZnT-1, ATP1A2, Alpha-actinin 2
1590	anatomical structure maturation	18	0.386	0.738	0.386	0.738	3	Connexin 43, Neurofascin, BM88 antigen
1591	negative regulation of transporter activity	18	0.386	0.738	0.386	0.738	3	Alpha-synuclein, ATP1A2, Alpha-actinin 2
1592	response to stimulus	641	0.389	0.738	0.389	0.738	81	PLP1, NDUFA10, GSTP1, Clathrin heavy chain, COX Vb, Tubulin beta 3, SLC6A11, mGluR5, Csp, UQCRFS1, CBARA1, ZnT-1, MT-TRX, SLC25A5, PMCA1, COX IV-1, PDE1B, HPCA, SORBS1, CRMP2, AGK, BDH, ATPI, PDE10A, NUDEL, HSP90 beta, Beta-fodrin, ACAT1, Endophilin A1, Connexin 43, NEFH, GLPK, CNP1, REA, 14-3-3 theta, Citron, Myelin basic protein, G-protein alpha-olf, C9orf46, SCOT, NEFM, Alpha-synuclein, HEM2, …
1593	cellular response to peptide	64	0.389	0.738	0.389	0.738	9	GSTP1, mGluR5, SORBS1, NUDEL, AATC, PKM2, VAMP2, CaMK II alpha, Alpha-actinin 2
1594	negative regulation of cell death	111	0.39	0.738	0.39	0.738	15	GSTP1, Csp, SLC25A5, HSP90 beta, REA, Alpha-synuclein, SLC25A4, ENO1, ENO2, PEP-19, MUNC18, 14-3-3 zeta/delta, NEFL, KCRU, Beta-adaptin 2
1595	locomotory behavior	49	0.4	0.738	0.4	0.738	7	LSAMP, mGluR5, PDE1B, CNP1, Alpha-synuclein, ATP1A2, BM88 antigen
1596	endomembrane system organization	49	0.4	0.738	0.4	0.738	7	Clathrin heavy chain, NUDEL, Beta-fodrin, Citron, DAL1, 14-3-3 zeta/delta, Pacsin 1
1597	tube development	49	0.4	0.738	0.4	0.738	7	ATPI, ACAT1, Connexin 43, REA, H-cadherin, Rab-3A, KCRU
1598	regulation of cellular response to insulin stimulus	11	0.401	0.738	0.401	0.738	2	SORBS1, MARCKS
1599	regulation of muscle adaptation	11	0.401	0.738	0.401	0.738	2	SLC25A4, Calcineurin A (alpha)
1600	regulation of fatty acid metabolic process	11	0.401	0.738	0.401	0.738	2	GLPK, Alpha-synuclein
1601	steroid metabolic process	11	0.401	0.738	0.401	0.738	2	ACAT1, FDX1L
1602	intracellular protein transmembrane transport	11	0.401	0.738	0.401	0.738	2	AGK, TOM22
1603	cell communication involved in cardiac conduction	11	0.401	0.738	0.401	0.738	2	Connexin 43, ATP1A2
1604	negative regulation of cytokine production	11	0.401	0.738	0.401	0.738	2	GSTP1, HSP90 beta
1605	response to retinoic acid	11	0.401	0.738	0.401	0.738	2	Connexin 43, REA
1606	protein transmembrane import into intracellular organelle	11	0.401	0.738	0.401	0.738	2	AGK, TOM22
1607	positive regulation of cyclic nucleotide biosynthetic process	11	0.401	0.738	0.401	0.738	2	HPCA, AKAP5
1608	positive regulation of cAMP metabolic process	11	0.401	0.738	0.401	0.738	2	HPCA, AKAP5
1609	cellular ketone metabolic process	11	0.401	0.738	0.401	0.738	2	SCOT, GPD2
1610	response to ischemia	11	0.401	0.738	0.401	0.738	2	Connexin 43, CaMK II alpha
1611	organic hydroxy compound catabolic process	11	0.401	0.738	0.401	0.738	2	GLPK, GPD2
1612	sensory perception of chemical stimulus	11	0.401	0.738	0.401	0.738	2	G-protein alpha-olf, GSTM1 (rodent)
1613	activation of cysteine-type endopeptidase activity involved in apoptotic process	11	0.401	0.738	0.401	0.738	2	Alpha-synuclein, VCP
1614	muscle organ development	26	0.401	0.738	0.401	0.738	4	Calcineurin A (alpha), KCRU, BASP1, EWI2
1615	negative regulation of cellular biosynthetic process	65	0.408	0.738	0.408	0.738	9	Clathrin heavy chain, HPCA, Connexin 43, REA, 14-3-3 theta, Alpha-synuclein, ENO1, AKAP5, BASP1
1616	negative regulation of calcium ion-dependent exocytosis	4	0.41	0.738	0.41	0.738	1	Calcineurin A (alpha)
1617	cellular monovalent inorganic anion homeostasis	4	0.41	0.738	0.41	0.738	1	KCRB
1618	protein import into mitochondrial outer membrane	4	0.41	0.738	0.41	0.738	1	TOM22
1619	muscle adaptation	4	0.41	0.738	0.41	0.738	1	Calcineurin A (alpha)
1620	folic acid-containing compound metabolic process	4	0.41	0.738	0.41	0.738	1	ATPI
1621	regulation of neural precursor cell proliferation	4	0.41	0.738	0.41	0.738	1	BM88 antigen
1622	tetrahydrofolate metabolic process	4	0.41	0.738	0.41	0.738	1	ATPI
1623	regulation of skeletal muscle adaptation	4	0.41	0.738	0.41	0.738	1	Calcineurin A (alpha)
1624	potassium ion import across plasma membrane	4	0.41	0.738	0.41	0.738	1	ATP1A2
1625	glial cell activation	4	0.41	0.738	0.41	0.738	1	Alpha-synuclein
1626	cerebellar Purkinje cell differentiation	4	0.41	0.738	0.41	0.738	1	BM88 antigen
1627	glycosaminoglycan metabolic process	4	0.41	0.738	0.41	0.738	1	BCAN
1628	positive regulation of protein depolymerization	4	0.41	0.738	0.41	0.738	1	Alpha-actinin 2
1629	cell differentiation in hindbrain	4	0.41	0.738	0.41	0.738	1	BM88 antigen
1630	actin crosslink formation	4	0.41	0.738	0.41	0.738	1	MARCKS
1631	regulation of gene silencing by miRNA	4	0.41	0.738	0.41	0.738	1	Calcineurin A (alpha)
1632	negative regulation of inflammatory response	4	0.41	0.738	0.41	0.738	1	GSTP1
1633	positive regulation of striated muscle cell differentiation	4	0.41	0.738	0.41	0.738	1	SLC25A4
1634	regulation of telomerase RNA localization to Cajal body	4	0.41	0.738	0.41	0.738	1	TCP1-beta
1635	activation of GTPase activity	4	0.41	0.738	0.41	0.738	1	NUDEL
1636	regulation of cardiac muscle cell differentiation	4	0.41	0.738	0.41	0.738	1	SLC25A4
1637	folic acid-containing compound biosynthetic process	4	0.41	0.738	0.41	0.738	1	ATPI
1638	Rac protein signal transduction	4	0.41	0.738	0.41	0.738	1	H-cadherin
1639	regulation of protein localization to Cajal body	4	0.41	0.738	0.41	0.738	1	TCP1-beta
1640	SNARE complex assembly	4	0.41	0.738	0.41	0.738	1	VAMP2
1641	positive regulation of nuclear division	4	0.41	0.738	0.41	0.738	1	REA
1642	positive regulation of blood vessel endothelial cell migration	4	0.41	0.738	0.41	0.738	1	ATP5A
1643	regulation of heterotypic cell-cell adhesion	4	0.41	0.738	0.41	0.738	1	Myelin basic protein
1644	regulation of chromosome segregation	4	0.41	0.738	0.41	0.738	1	Citron
1645	positive regulation of response to drug	4	0.41	0.738	0.41	0.738	1	PEP-19
1646	regulation of bone remodeling	4	0.41	0.738	0.41	0.738	1	Connexin 43
1647	negative regulation of I-kappaB kinase/NF-kappaB signaling	4	0.41	0.738	0.41	0.738	1	GSTP1
1648	glycosaminoglycan catabolic process	4	0.41	0.738	0.41	0.738	1	BCAN
1649	positive regulation of tau-protein kinase activity	4	0.41	0.738	0.41	0.738	1	HSP90 beta
1650	chondroitin sulfate metabolic process	4	0.41	0.738	0.41	0.738	1	BCAN
1651	regulation of protein import into nucleus, translocation	4	0.41	0.738	0.41	0.738	1	HSP90 beta
1652	regulation of mammary gland epithelial cell proliferation	4	0.41	0.738	0.41	0.738	1	REA
1653	negative regulation of hormone secretion	4	0.41	0.738	0.41	0.738	1	Calcineurin A (alpha)
1654	regulation of bone mineralization	4	0.41	0.738	0.41	0.738	1	Connexin 43
1655	chaperone-mediated protein transport	4	0.41	0.738	0.41	0.738	1	HSP90 beta
1656	glutamine family amino acid biosynthetic process	4	0.41	0.738	0.41	0.738	1	GLSK
1657	bone resorption	4	0.41	0.738	0.41	0.738	1	Neurochondrin
1658	response to epinephrine	4	0.41	0.738	0.41	0.738	1	Alpha-synuclein
1659	negative regulation of neurological system process	4	0.41	0.738	0.41	0.738	1	Kv3.4
1660	positive regulation of striated muscle cell apoptotic process	4	0.41	0.738	0.41	0.738	1	CaMK II alpha
1661	chondroitin sulfate proteoglycan metabolic process	4	0.41	0.738	0.41	0.738	1	BCAN
1662	polyol biosynthetic process	4	0.41	0.738	0.41	0.738	1	AATC
1663	positive regulation of behavior	4	0.41	0.738	0.41	0.738	1	Connexin 43
1664	serine family amino acid metabolic process	4	0.41	0.738	0.41	0.738	1	AHCYL2
1665	regulation of establishment of protein localization to chromosome	4	0.41	0.738	0.41	0.738	1	TCP1-beta
1666	nuclear envelope disassembly	4	0.41	0.738	0.41	0.738	1	NUDEL
1667	postsynaptic neurotransmitter receptor diffusion trapping	4	0.41	0.738	0.41	0.738	1	CaMK II alpha
1668	reflex	4	0.41	0.738	0.41	0.738	1	Connexin 43
1669	synaptic vesicle uncoating	4	0.41	0.738	0.41	0.738	1	Endophilin A1
1670	regulation of gene silencing by RNA	4	0.41	0.738	0.41	0.738	1	Calcineurin A (alpha)
1671	negative regulation of striated muscle cell apoptotic process	4	0.41	0.738	0.41	0.738	1	SLC25A4
1672	regulation of gene silencing	4	0.41	0.738	0.41	0.738	1	Calcineurin A (alpha)
1673	chloride ion homeostasis	4	0.41	0.738	0.41	0.738	1	KCRB
1674	stress response to metal ion	4	0.41	0.738	0.41	0.738	1	ZnT-1
1675	protein destabilization	4	0.41	0.738	0.41	0.738	1	Alpha-synuclein
1676	regulation of superoxide anion generation	4	0.41	0.738	0.41	0.738	1	GSTP1
1677	reactive oxygen species biosynthetic process	4	0.41	0.738	0.41	0.738	1	DDAH1
1678	establishment of mitotic spindle orientation	4	0.41	0.738	0.41	0.738	1	NUDEL
1679	ventricular cardiac muscle tissue development	4	0.41	0.738	0.41	0.738	1	MARCKS
1680	regulation of calcium ion import	4	0.41	0.738	0.41	0.738	1	ZnT-1
1681	negative regulation of cardiac muscle cell apoptotic process	4	0.41	0.738	0.41	0.738	1	SLC25A4
1682	protein quality control for misfolded or incompletely synthesized proteins	4	0.41	0.738	0.41	0.738	1	VCP
1683	regulation of endocytic recycling	4	0.41	0.738	0.41	0.738	1	Alpha-actinin 2
1684	dopamine transport	4	0.41	0.738	0.41	0.738	1	Alpha-synuclein
1685	triglyceride metabolic process	4	0.41	0.738	0.41	0.738	1	GLPK
1686	synaptic transmission, dopaminergic	4	0.41	0.738	0.41	0.738	1	Alpha-synuclein
1687	positive regulation of neuron projection regeneration	4	0.41	0.738	0.41	0.738	1	NUDEL
1688	regulation of delayed rectifier potassium channel activity	4	0.41	0.738	0.41	0.738	1	VAMP2
1689	catecholamine uptake	4	0.41	0.738	0.41	0.738	1	Alpha-synuclein
1690	blastocyst development	4	0.41	0.738	0.41	0.738	1	NUDEL
1691	positive regulation of telomerase RNA localization to Cajal body	4	0.41	0.738	0.41	0.738	1	TCP1-beta
1692	negative regulation of cell killing	4	0.41	0.738	0.41	0.738	1	HSP90 beta
1693	cerebellar Purkinje cell layer formation	4	0.41	0.738	0.41	0.738	1	BM88 antigen
1694	positive regulation of axon regeneration	4	0.41	0.738	0.41	0.738	1	NUDEL
1695	microtubule nucleation	4	0.41	0.738	0.41	0.738	1	NUDEL
1696	endocrine process	4	0.41	0.738	0.41	0.738	1	Isca1(Hbld2)
1697	coronary vasculature development	4	0.41	0.738	0.41	0.738	1	Beta-adaptin 2
1698	axonal transport of mitochondrion	4	0.41	0.738	0.41	0.738	1	NEFL
1699	membrane disassembly	4	0.41	0.738	0.41	0.738	1	NUDEL
1700	hormone biosynthetic process	4	0.41	0.738	0.41	0.738	1	FDX1L
1701	negative regulation of peptide hormone secretion	4	0.41	0.738	0.41	0.738	1	Calcineurin A (alpha)
1702	establishment of Golgi localization	4	0.41	0.738	0.41	0.738	1	14-3-3 zeta/delta
1703	chaperone-mediated protein transport involved in chaperone-mediated autophagy	4	0.41	0.738	0.41	0.738	1	HSP90 beta
1704	positive regulation of ubiquitin-dependent protein catabolic process	4	0.41	0.738	0.41	0.738	1	VCP
1705	protein glycosylation	4	0.41	0.738	0.41	0.738	1	VCP
1706	aminoglycan metabolic process	4	0.41	0.738	0.41	0.738	1	BCAN
1707	clathrin coat disassembly	4	0.41	0.738	0.41	0.738	1	Endophilin A1
1708	regulation of protein acetylation	4	0.41	0.738	0.41	0.738	1	Alpha-synuclein
1709	chondroitin sulfate catabolic process	4	0.41	0.738	0.41	0.738	1	BCAN
1710	macrophage activation	4	0.41	0.738	0.41	0.738	1	Alpha-synuclein
1711	macromolecule glycosylation	4	0.41	0.738	0.41	0.738	1	VCP
1712	regulation of postsynaptic cytosolic calcium ion concentration	4	0.41	0.738	0.41	0.738	1	mGluR5
1713	positive regulation of cardiac muscle cell apoptotic process	4	0.41	0.738	0.41	0.738	1	CaMK II alpha
1714	regulation of autophagy of mitochondrion in response to mitochondrial depolarization	4	0.41	0.738	0.41	0.738	1	ATPI
1715	regulation of transmission of nerve impulse	4	0.41	0.738	0.41	0.738	1	Kv3.4
1716	regulation of biomineral tissue development	4	0.41	0.738	0.41	0.738	1	Connexin 43
1717	regulation of bicellular tight junction assembly	4	0.41	0.738	0.41	0.738	1	Connexin 43
1718	calcineurin-NFAT signaling cascade	4	0.41	0.738	0.41	0.738	1	Calcineurin A (alpha)
1719	fatty-acyl-CoA biosynthetic process	4	0.41	0.738	0.41	0.738	1	ACAT1
1720	response to mitochondrial depolarisation	4	0.41	0.738	0.41	0.738	1	ATPI
1721	positive regulation of protein localization to Cajal body	4	0.41	0.738	0.41	0.738	1	TCP1-beta
1722	response to gravity	4	0.41	0.738	0.41	0.738	1	PKM2
1723	regulation of establishment of protein localization to telomere	4	0.41	0.738	0.41	0.738	1	TCP1-beta
1724	regulation of ruffle assembly	4	0.41	0.738	0.41	0.738	1	NUDEL
1725	negative regulation of regulated secretory pathway	4	0.41	0.738	0.41	0.738	1	Calcineurin A (alpha)
1726	regulation of posttranscriptional gene silencing	4	0.41	0.738	0.41	0.738	1	Calcineurin A (alpha)
1727	peripheral nervous system axon regeneration	4	0.41	0.738	0.41	0.738	1	NEFL
1728	aminoglycan catabolic process	4	0.41	0.738	0.41	0.738	1	BCAN
1729	receptor diffusion trapping	4	0.41	0.738	0.41	0.738	1	CaMK II alpha
1730	positive regulation of protein localization to chromosome, telomeric region	4	0.41	0.738	0.41	0.738	1	TCP1-beta
1731	protein import into mitochondrial matrix	4	0.41	0.738	0.41	0.738	1	TOM22
1732	cardiac septum development	4	0.41	0.738	0.41	0.738	1	Beta-adaptin 2
1733	Golgi localization	4	0.41	0.738	0.41	0.738	1	14-3-3 zeta/delta
1734	calcineurin-mediated signaling	4	0.41	0.738	0.41	0.738	1	Calcineurin A (alpha)
1735	bone remodeling	4	0.41	0.738	0.41	0.738	1	Neurochondrin
1736	response to salt stress	4	0.41	0.738	0.41	0.738	1	HSP90 beta
1737	dopamine uptake	4	0.41	0.738	0.41	0.738	1	Alpha-synuclein
1738	regulation of presynapse organization	4	0.41	0.738	0.41	0.738	1	Alpha-synuclein
1739	striated muscle adaptation	4	0.41	0.738	0.41	0.738	1	Calcineurin A (alpha)
1740	reactive nitrogen species metabolic process	4	0.41	0.738	0.41	0.738	1	DDAH1
1741	regulation of cardiocyte differentiation	4	0.41	0.738	0.41	0.738	1	SLC25A4
1742	dendrite extension	4	0.41	0.738	0.41	0.738	1	Endophilin A1
1743	regulation of protein localization to chromosome, telomeric region	4	0.41	0.738	0.41	0.738	1	TCP1-beta
1744	positive regulation of superoxide anion generation	4	0.41	0.738	0.41	0.738	1	GSTP1
1745	positive regulation of proteasomal protein catabolic process	4	0.41	0.738	0.41	0.738	1	VCP
1746	proteoglycan metabolic process	4	0.41	0.738	0.41	0.738	1	BCAN
1747	microglial cell activation	4	0.41	0.738	0.41	0.738	1	Alpha-synuclein
1748	suckling behavior	4	0.41	0.738	0.41	0.738	1	GLSK
1749	chaperone-mediated autophagy	4	0.41	0.738	0.41	0.738	1	HSP90 beta
1750	fatty-acyl-CoA metabolic process	4	0.41	0.738	0.41	0.738	1	ACAT1
1751	negative regulation of ERK1 and ERK2 cascade	4	0.41	0.738	0.41	0.738	1	GSTP1
1752	mucopolysaccharide metabolic process	4	0.41	0.738	0.41	0.738	1	BCAN
1753	positive regulation of establishment of protein localization to telomere	4	0.41	0.738	0.41	0.738	1	TCP1-beta
1754	protein import into nucleus, translocation	4	0.41	0.738	0.41	0.738	1	REA
1755	neurotransmitter receptor diffusion trapping	4	0.41	0.738	0.41	0.738	1	CaMK II alpha
1756	positive regulation of actin filament depolymerization	4	0.41	0.738	0.41	0.738	1	Alpha-actinin 2
1757	cellular anion homeostasis	4	0.41	0.738	0.41	0.738	1	KCRB
1758	vesicle uncoating	4	0.41	0.738	0.41	0.738	1	Endophilin A1
1759	adhesion of symbiont to host	4	0.41	0.738	0.41	0.738	1	HSP90 beta
1760	negative regulation of intracellular steroid hormone receptor signaling pathway	4	0.41	0.738	0.41	0.738	1	REA
1761	negative regulation of protein acetylation	4	0.41	0.738	0.41	0.738	1	Alpha-synuclein
1762	establishment of protein localization to membrane	34	0.411	0.74	0.411	0.74	5	AGK, Syntaxin 1B, Beta-fodrin, TOM22, VAMP2
1763	monocarboxylic acid biosynthetic process	34	0.411	0.74	0.411	0.74	5	PLP1, BCAN, PKM2, ENO1, ENO2
1764	response to antibiotic	73	0.411	0.74	0.411	0.74	10	GSTP1, UQCRFS1, BDH, NEFH, GLPK, SCOT, HEM2, GSTM1 (rodent), HBB, NEFL
1765	cellular process	1005	0.412	0.742	0.412	0.742	125	PLP1, Neurochondrin, NDUFA10, Reticulon 1, GSTP1, Clathrin heavy chain, COX Vb, LSAMP, Tubulin beta 3, mGluR5, Csp, MRPL23, UQCRFS1, GLSK, CBARA1, ZnT-1, TLN2, COX VIc, MT-TRX, BCAN, SLC25A5, PMCA1, COX IV-1, Tubulin beta 4, PDE1B, ATP5C, HPCA, SORBS1, CRMP2, AGK, BDH, Syntaxin 1B, NDUFA7, ATPI, PDE10A, NUDEL, HSP90 beta, Beta-fodrin, NDUFS7, ACAT1, SLC4A4, Endophilin A1, NDUFS6, Connexin 43, NEF…
1766	cell morphogenesis involved in neuron differentiation	89	0.416	0.747	0.416	0.747	12	Tubulin beta 3, CRMP2, NUDEL, HSP90 beta, Beta-fodrin, NEFH, CNP1, Septin 7, Neurofascin, MUNC18, CaMK II alpha, Rab-3A
1767	negative regulation of RNA metabolic process	42	0.417	0.748	0.417	0.748	6	REA, 14-3-3 theta, Alpha-synuclein, ENO1, Calcineurin A (alpha), BASP1
1768	response to alcohol	42	0.417	0.748	0.417	0.748	6	GSTP1, BDH, GLPK, SCOT, HEM2, GSTM1 (rodent)
1769	negative regulation of programmed cell death	97	0.417	0.748	0.417	0.748	13	GSTP1, Csp, SLC25A5, HSP90 beta, REA, Alpha-synuclein, SLC25A4, ENO1, PEP-19, MUNC18, 14-3-3 zeta/delta, NEFL, KCRU
1770	cell cycle	105	0.419	0.748	0.419	0.748	14	Clathrin heavy chain, Tubulin beta 3, Tubulin beta 4, NUDEL, Beta-fodrin, REA, Septin 7, Citron, Tubulin beta 2B, H-cadherin, Tubulin beta 1, Calcineurin A (alpha), CaMK II alpha, Tubulin alpha-4A
1771	regulation of postsynaptic membrane potential	19	0.421	0.748	0.421	0.748	3	mGluR5, Alpha-synuclein, Calcineurin A (alpha)
1772	neuron migration	19	0.421	0.748	0.421	0.748	3	NUDEL, Connexin 43, Tubulin beta 2B
1773	cytokinesis	19	0.421	0.748	0.421	0.748	3	Beta-fodrin, Septin 7, Citron
1774	positive regulation of DNA binding transcription factor activity	19	0.421	0.748	0.421	0.748	3	REA, Calcineurin A (alpha), CaMK II alpha
1775	pyridine nucleotide biosynthetic process	19	0.421	0.748	0.421	0.748	3	PKM2, ENO1, ENO2
1776	negative regulation of cell adhesion	19	0.421	0.748	0.421	0.748	3	GSTP1, Myelin basic protein, H-cadherin
1777	pyruvate biosynthetic process	19	0.421	0.748	0.421	0.748	3	PKM2, ENO1, ENO2
1778	receptor internalization	19	0.421	0.748	0.421	0.748	3	Clathrin heavy chain, Alpha-synuclein, Beta-adaptin 2
1779	regulation of synaptic transmission, glutamatergic	19	0.421	0.748	0.421	0.748	3	mGluR5, ATP1A2, MUNC18
1780	cardiac muscle tissue development	19	0.421	0.748	0.421	0.748	3	NDUFV2, MARCKS, Alpha-actinin 2
1781	nicotinamide nucleotide biosynthetic process	19	0.421	0.748	0.421	0.748	3	PKM2, ENO1, ENO2
1782	glycolytic process	19	0.421	0.748	0.421	0.748	3	PKM2, ENO1, ENO2
1783	pyridine-containing compound biosynthetic process	19	0.421	0.748	0.421	0.748	3	PKM2, ENO1, ENO2
1784	regulation of calcium-mediated signaling	19	0.421	0.748	0.421	0.748	3	H-cadherin, AKAP5, Calcineurin A (alpha)
1785	ATP generation from ADP	19	0.421	0.748	0.421	0.748	3	PKM2, ENO1, ENO2
1786	negative regulation of cellular catabolic process	19	0.421	0.748	0.421	0.748	3	HSP90 beta, Alpha-synuclein, HEM2
1787	aging	50	0.421	0.748	0.421	0.748	7	mGluR5, PMCA1, NDUFS6, CNP1, Myelin basic protein, Alpha-synuclein, SLC25A4
1788	cellular nitrogen compound catabolic process	50	0.421	0.748	0.421	0.748	7	PDE1B, PDE10A, CNP1, PKM2, ENO1, ENO2, VCP
1789	regulation of synaptic plasticity	66	0.427	0.758	0.427	0.758	9	Neurochondrin, mGluR5, BCAN, Alpha-synuclein, MUNC18, VAMP2, CaMK II alpha, Rab-3A, PRRT2
1790	G-protein coupled receptor signaling pathway	66	0.427	0.758	0.427	0.758	9	mGluR5, PDE1B, AGK, PDE10A, G-protein alpha-olf, N28178, AKAP5, CaMK II alpha, Alpha-actinin 2
1791	cellular localization	346	0.429	0.76	0.429	0.76	44	Clathrin heavy chain, COX Vb, Csp, TLN2, Tubulin beta 4, ATP5C, CRMP2, AGK, Syntaxin 1B, NUDEL, Beta-fodrin, Endophilin A1, REA, Septin 7, 14-3-3 theta, Synapsin II, NEFM, Alpha-synuclein, DAL1, H-cadherin, TOM22, CADPS, ATP5I, APXL, Neurofascin, ATP5A, Tubulin beta 1, AKAP5, MARCKS, MUNC18, 14-3-3 zeta/delta, UQCRC2, Calcineurin A (alpha), VAMP2, NEFL, CaMK II alpha, ATP5D, Rab-3A, VCP, Tubulin …
1792	calcium ion homeostasis	74	0.429	0.76	0.429	0.76	10	mGluR5, CBARA1, ZnT-1, PMCA1, Connexin 43, Alpha-synuclein, AATC, SV2A, ATP1A2, AKAP5
1793	negative regulation of cellular process	338	0.429	0.76	0.429	0.76	43	GSTP1, Clathrin heavy chain, mGluR5, Csp, ZnT-1, SLC25A5, PMCA1, Tubulin beta 4, HPCA, Syntaxin 1B, ATPI, HSP90 beta, Beta-fodrin, Endophilin A1, Connexin 43, REA, 14-3-3 theta, Citron, Myelin basic protein, Alpha-synuclein, HEM2, H-cadherin, SLC25A4, APXL, ATP5A, ENO1, AKAP5, ENO2, PEP-19, MUNC18, 14-3-3 zeta/delta, Calcineurin A (alpha), Kv3.4, NEFL, DDAH1, BM88 antigen, KCRU, VDAC 1, Beta-adap…
1794	protein heterooligomerization	27	0.431	0.761	0.431	0.761	4	Septin 7, ENO1, ENO2, HBB
1795	establishment of protein localization to mitochondrion	27	0.431	0.761	0.431	0.761	4	AGK, TOM22, 14-3-3 zeta/delta, UQCRC2
1796	blood vessel development	27	0.431	0.761	0.431	0.761	4	ATPI, Connexin 43, H-cadherin, Beta-adaptin 2
1797	non-canonical Wnt signaling pathway	27	0.431	0.761	0.431	0.761	4	Clathrin heavy chain, Calcineurin A (alpha), CaMK II alpha, Beta-adaptin 2
1798	response to cytokine	90	0.432	0.763	0.432	0.763	12	SLC25A5, PDE1B, HSP90 beta, NEFH, Myelin basic protein, Alpha-synuclein, HEM2, SLC25A4, MUNC18, 14-3-3 zeta/delta, CaMK II alpha, Alpha-internexin
1799	regulation of multicellular organismal process	274	0.433	0.764	0.433	0.764	35	GSTP1, Clathrin heavy chain, mGluR5, GLSK, PMCA1, CRMP2, Syntaxin 1B, NUDEL, HSP90 beta, Beta-fodrin, Connexin 43, REA, Septin 7, Citron, Tubulin beta 2B, Myelin basic protein, NEFM, Alpha-synuclein, SLC25A4, ATP5A, ATP1A2, ENO1, AKAP5, PEP-19, MARCKS, Copine-5, Calcineurin A (alpha), Kv3.4, VAMP2, NEFL, DDAH1, BM88 antigen, Beta-adaptin 2, BASP1, Pacsin 1
1800	metal ion transport	106	0.434	0.765	0.434	0.765	14	Clathrin heavy chain, CBARA1, ZnT-1, PMCA1, SLC4A4, REA, APXL, ATP1A2, SFXN1, Calcineurin A (alpha), SLC10A4, Kv3.4, CaMK II alpha, VDAC 1
1801	cofactor metabolic process	106	0.434	0.765	0.434	0.765	14	GSTP1, ATPI, ACAT1, AHCYL2, HEM2, AATC, PKM2, GPD2, GSTM1 (rodent), ENO1, ENO2, HBB, VCP, Isca1(Hbld2)
1802	response to organic cyclic compound	146	0.436	0.768	0.436	0.768	19	GSTP1, MT-TRX, PMCA1, HPCA, CRMP2, BDH, HSP90 beta, ACAT1, NEFH, Myelin basic protein, G-protein alpha-olf, NEFM, Alpha-synuclein, HEM2, AATC, ATP1A2, ENO2, MUNC18, NEFL
1803	adult behavior	35	0.437	0.769	0.437	0.769	5	CNP1, Alpha-synuclein, ATP1A2, SLC10A4, BM88 antigen
1804	aromatic compound catabolic process	51	0.443	0.776	0.443	0.776	7	PDE1B, PDE10A, CNP1, PKM2, ENO1, ENO2, VCP
1805	regulation of neuron death	59	0.445	0.776	0.445	0.776	8	Csp, HSP90 beta, Alpha-synuclein, ENO2, PEP-19, MUNC18, NEFL, Beta-adaptin 2
1806	positive regulation of protein transport	59	0.445	0.776	0.445	0.776	8	HPCA, HSP90 beta, Beta-fodrin, Connexin 43, Myelin basic protein, SCOT, AKAP5, VAMP2
1807	regulation of proteolysis	67	0.446	0.776	0.446	0.776	9	ATPI, HSP90 beta, REA, Myelin basic protein, C9orf46, Alpha-synuclein, HEM2, ENO1, VCP
1808	response to osmotic stress	12	0.446	0.776	0.446	0.776	2	HSP90 beta, PEP-19
1809	long-chain fatty acid metabolic process	12	0.446	0.776	0.446	0.776	2	PLP1, GSTP1
1810	regulation of glucose transmembrane transport	12	0.446	0.776	0.446	0.776	2	SORBS1, MARCKS
1811	visual learning	12	0.446	0.776	0.446	0.776	2	PDE1B, ATP1A2
1812	single fertilization	12	0.446	0.776	0.446	0.776	2	TCP1-beta, EWI2
1813	development of primary sexual characteristics	12	0.446	0.776	0.446	0.776	2	NEFH, BASP1
1814	negative regulation of microtubule polymerization or depolymerization	12	0.446	0.776	0.446	0.776	2	Tubulin beta 4, Alpha-synuclein
1815	cardiac muscle cell action potential	12	0.446	0.776	0.446	0.776	2	Connexin 43, ATP1A2
1816	regulation of cellular response to heat	12	0.446	0.776	0.446	0.776	2	HSP90 beta, CaMK II alpha
1817	regulation of nuclear division	12	0.446	0.776	0.446	0.776	2	REA, Citron
1818	ear development	12	0.446	0.776	0.446	0.776	2	HPCA, APXL
1819	response to fatty acid	12	0.446	0.776	0.446	0.776	2	Myelin basic protein, HEM2
1820	clathrin-dependent endocytosis	12	0.446	0.776	0.446	0.776	2	Clathrin heavy chain, Beta-adaptin 2
1821	regulation of epidermal growth factor receptor signaling pathway	12	0.446	0.776	0.446	0.776	2	Endophilin A1, H-cadherin
1822	regulation of lyase activity	12	0.446	0.776	0.446	0.776	2	HPCA, AKAP5
1823	actin-mediated cell contraction	12	0.446	0.776	0.446	0.776	2	Connexin 43, Alpha-actinin 2
1824	positive regulation of cyclic nucleotide metabolic process	12	0.446	0.776	0.446	0.776	2	HPCA, AKAP5
1825	regulation of monooxygenase activity	12	0.446	0.776	0.446	0.776	2	Alpha-synuclein, DDAH1
1826	gonad development	12	0.446	0.776	0.446	0.776	2	NEFH, BASP1
1827	cell development	203	0.447	0.777	0.447	0.777	26	PLP1, Neurochondrin, GSTP1, Tubulin beta 3, CRMP2, NUDEL, HSP90 beta, Beta-fodrin, Endophilin A1, Connexin 43, NEFH, CNP1, Septin 7, Citron, NEFM, DAL1, Neurofascin, HBB, MUNC18, Calcineurin A (alpha), NEFL, CaMK II alpha, Rab-3A, Pacsin 1, Alpha-actinin 2, Gprin1
1828	regulation of cell proliferation	83	0.448	0.777	0.448	0.777	11	GSTP1, SLC25A5, PMCA1, MLP, ATPI, Connexin 43, REA, H-cadherin, ATP5A, DDAH1, BM88 antigen
1829	regulation of ion transmembrane transport	83	0.448	0.777	0.448	0.777	11	mGluR5, ZnT-1, HPCA, Connexin 43, 14-3-3 theta, Alpha-synuclein, SLC25A4, ATP1A2, Kv3.4, VAMP2, Alpha-actinin 2
1830	ciliary basal body-plasma membrane docking	20	0.456	0.783	0.456	0.783	3	Tubulin beta 4, Tubulin beta 1, Tubulin alpha-4A
1831	negative regulation of secretion	20	0.456	0.783	0.456	0.783	3	ZnT-1, Alpha-synuclein, Calcineurin A (alpha)
1832	nuclear division	20	0.456	0.783	0.456	0.783	3	Clathrin heavy chain, NUDEL, Citron
1833	synaptic vesicle endocytosis	20	0.456	0.783	0.456	0.783	3	Endophilin A1, Alpha-synuclein, Pacsin 1
1834	actomyosin structure organization	20	0.456	0.783	0.456	0.783	3	SORBS1, DAL1, Alpha-actinin 2
1835	calcium-mediated signaling	28	0.46	0.783	0.46	0.783	4	mGluR5, HPCA, ATP1A2, Calcineurin A (alpha)
1836	organelle fusion	28	0.46	0.783	0.46	0.783	4	Syntaxin 1B, MUNC18, VAMP2, PRRT2
1837	vasculature development	28	0.46	0.783	0.46	0.783	4	ATPI, Connexin 43, H-cadherin, Beta-adaptin 2
1838	sodium ion transport	28	0.46	0.783	0.46	0.783	4	SLC4A4, APXL, ATP1A2, SLC10A4
1839	localization within membrane	36	0.462	0.783	0.462	0.783	5	Syntaxin 1B, H-cadherin, VAMP2, CaMK II alpha, Beta-adaptin 2
1840	monosaccharide metabolic process	36	0.462	0.783	0.462	0.783	5	AATC, PKM2, GPD2, ENO1, ENO2
1841	regulation of nervous system development	132	0.463	0.783	0.463	0.783	17	mGluR5, CRMP2, Syntaxin 1B, NUDEL, Citron, Tubulin beta 2B, Myelin basic protein, NEFM, Alpha-synuclein, AKAP5, PEP-19, MARCKS, Copine-5, Calcineurin A (alpha), NEFL, BM88 antigen, Pacsin 1
1842	peptide metabolic process	44	0.464	0.783	0.464	0.783	6	GSTP1, MRPL23, NDUFA7, HSP90 beta, GSTM1 (rodent), HBB
1843	muscle system process	44	0.464	0.783	0.464	0.783	6	SORBS1, NDUFS6, Connexin 43, ATP1A2, Calcineurin A (alpha), Alpha-actinin 2
1844	MAPK cascade	44	0.464	0.783	0.464	0.783	6	Beta-fodrin, Myelin basic protein, ENO1, NEFL, CaMK II alpha, Alpha-actinin 2
1845	signal transduction by protein phosphorylation	44	0.464	0.783	0.464	0.783	6	Beta-fodrin, Myelin basic protein, ENO1, NEFL, CaMK II alpha, Alpha-actinin 2
1846	regulation of neuron apoptotic process	44	0.464	0.783	0.464	0.783	6	Csp, HSP90 beta, Alpha-synuclein, PEP-19, MUNC18, NEFL
1847	regulation of protein catabolic process	44	0.464	0.783	0.464	0.783	6	ATPI, HSP90 beta, Connexin 43, Alpha-synuclein, HEM2, VCP
1848	regulation of neuron projection development	108	0.464	0.783	0.464	0.783	14	CRMP2, Syntaxin 1B, NUDEL, Citron, Tubulin beta 2B, Myelin basic protein, NEFM, AKAP5, PEP-19, MARCKS, Copine-5, Calcineurin A (alpha), NEFL, Pacsin 1
1849	calcium ion transport	52	0.464	0.783	0.464	0.783	7	CBARA1, ZnT-1, PMCA1, REA, Calcineurin A (alpha), CaMK II alpha, VDAC 1
1850	divalent inorganic cation homeostasis	76	0.465	0.783	0.465	0.783	10	mGluR5, CBARA1, ZnT-1, PMCA1, Connexin 43, Alpha-synuclein, AATC, SV2A, ATP1A2, AKAP5
1851	primary metabolic process	504	0.471	0.783	0.471	0.783	63	PLP1, NDUFA10, GSTP1, Clathrin heavy chain, COX Vb, LSAMP, mGluR5, MRPL23, UQCRFS1, GLSK, COX VIc, BCAN, COX IV-1, PDE1B, ATP5C, CRMP2, AGK, NDUFA7, PDE10A, NUDEL, HSP90 beta, Beta-fodrin, NDUFS7, ACAT1, NDUFS6, GLPK, CNP1, REA, Citron, AHCYL2, KCRB, Myelin basic protein, NDUFA2, Alpha-synuclein, AATC, PKM2, GPD2, NDUFV1, ATP5I, NDUFB9, ATP5A, NDUFV2, ATP1A2, ENO1, ENO2, NDUFB11, FDX1L, COX II, U…
1852	regulation of organelle organization	149	0.476	0.783	0.476	0.783	19	Clathrin heavy chain, SLC25A5, Tubulin beta 4, ATPI, Beta-fodrin, REA, Septin 7, 14-3-3 theta, Citron, Alpha-synuclein, APXL, MUNC18, 14-3-3 zeta/delta, TCP1-beta, Rab-3A, VDAC 1, PRRT2, Alpha-actinin 2, VDAC 3
1853	cellular response to endogenous stimulus	133	0.477	0.783	0.477	0.783	17	GSTP1, mGluR5, PMCA1, SORBS1, NUDEL, Endophilin A1, Connexin 43, NEFH, NEFM, Alpha-synuclein, AATC, PKM2, ATP1A2, AKAP5, VAMP2, CaMK II alpha, Alpha-actinin 2
1854	carboxylic acid metabolic process	125	0.478	0.783	0.478	0.783	16	PLP1, GSTP1, GLSK, BCAN, ATPI, ACAT1, NDUFS6, AHCYL2, KCRB, Alpha-synuclein, AATC, PKM2, ENO1, ENO2, DDAH1, KCRU
1855	negative regulation of muscle cell apoptotic process	5	0.483	0.783	0.483	0.783	1	SLC25A4
1856	DNA synthesis involved in DNA repair	5	0.483	0.783	0.483	0.783	1	VCP
1857	inositol phosphate-mediated signaling	5	0.483	0.783	0.483	0.783	1	Calcineurin A (alpha)
1858	metallo-sulfur cluster assembly	5	0.483	0.783	0.483	0.783	1	Isca1(Hbld2)
1859	negative regulation of leukocyte cell-cell adhesion	5	0.483	0.783	0.483	0.783	1	GSTP1
1860	olfactory bulb development	5	0.483	0.783	0.483	0.783	1	CRMP2
1861	negative regulation of adenylate cyclase activity	5	0.483	0.783	0.483	0.783	1	AKAP5
1862	response to pH	5	0.483	0.783	0.483	0.783	1	Connexin 43
1863	monovalent inorganic anion homeostasis	5	0.483	0.783	0.483	0.783	1	KCRB
1864	regulation of superoxide metabolic process	5	0.483	0.783	0.483	0.783	1	GSTP1
1865	phospholipid transport	5	0.483	0.783	0.483	0.783	1	ATP8A1
1866	mitochondrial genome maintenance	5	0.483	0.783	0.483	0.783	1	SLC25A4
1867	positive regulation of telomere maintenance	5	0.483	0.783	0.483	0.783	1	TCP1-beta
1868	positive regulation of telomere maintenance via telomerase	5	0.483	0.783	0.483	0.783	1	TCP1-beta
1869	cellular hormone metabolic process	5	0.483	0.783	0.483	0.783	1	FDX1L
1870	positive regulation of mitochondrial calcium ion concentration	5	0.483	0.783	0.483	0.783	1	CBARA1
1871	regulation of complement activation	5	0.483	0.783	0.483	0.783	1	REA
1872	regulation of vascular smooth muscle cell proliferation	5	0.483	0.783	0.483	0.783	1	GSTP1
1873	response to muscle activity	5	0.483	0.783	0.483	0.783	1	AKAP5
1874	cerebellar cortex formation	5	0.483	0.783	0.483	0.783	1	BM88 antigen
1875	positive regulation of mitotic cell cycle phase transition	5	0.483	0.783	0.483	0.783	1	REA
1876	calcium-mediated signaling using intracellular calcium source	5	0.483	0.783	0.483	0.783	1	mGluR5
1877	response to aluminum ion	5	0.483	0.783	0.483	0.783	1	HEM2
1878	glucose transmembrane transport	5	0.483	0.783	0.483	0.783	1	SORBS1
1879	membrane lipid biosynthetic process	5	0.483	0.783	0.483	0.783	1	AGK
1880	translesion synthesis	5	0.483	0.783	0.483	0.783	1	VCP
1881	negative regulation of stress-activated protein kinase signaling cascade	5	0.483	0.783	0.483	0.783	1	GSTP1
1882	regulation of tumor necrosis factor production	5	0.483	0.783	0.483	0.783	1	GSTP1
1883	negative regulation of heart contraction	5	0.483	0.783	0.483	0.783	1	ATP1A2
1884	cellular response to retinoic acid	5	0.483	0.783	0.483	0.783	1	REA
1885	cellular response to brain-derived neurotrophic factor stimulus	5	0.483	0.783	0.483	0.783	1	Endophilin A1
1886	muscle hypertrophy	5	0.483	0.783	0.483	0.783	1	Calcineurin A (alpha)
1887	pteridine-containing compound biosynthetic process	5	0.483	0.783	0.483	0.783	1	ATPI
1888	calcium import into the mitochondrion	5	0.483	0.783	0.483	0.783	1	CBARA1
1889	regulation of glucose metabolic process	5	0.483	0.783	0.483	0.783	1	SORBS1
1890	muscle filament sliding	5	0.483	0.783	0.483	0.783	1	Alpha-actinin 2
1891	membrane depolarization during cardiac muscle cell action potential	5	0.483	0.783	0.483	0.783	1	ATP1A2
1892	erythrocyte development	5	0.483	0.783	0.483	0.783	1	HBB
1893	negative regulation of sodium ion transmembrane transporter activity	5	0.483	0.783	0.483	0.783	1	ATP1A2
1894	axon ensheathment in central nervous system	5	0.483	0.783	0.483	0.783	1	PLP1
1895	negative regulation of protein secretion	5	0.483	0.783	0.483	0.783	1	Calcineurin A (alpha)
1896	skeletal muscle fiber development	5	0.483	0.783	0.483	0.783	1	Calcineurin A (alpha)
1897	glycosylation	5	0.483	0.783	0.483	0.783	1	VCP
1898	negative regulation of stress-activated MAPK cascade	5	0.483	0.783	0.483	0.783	1	GSTP1
1899	maintenance of synapse structure	5	0.483	0.783	0.483	0.783	1	Rab-3A
1900	positive regulation of cytokinesis	5	0.483	0.783	0.483	0.783	1	Citron
1901	gland morphogenesis	5	0.483	0.783	0.483	0.783	1	REA
1902	error-free translesion synthesis	5	0.483	0.783	0.483	0.783	1	VCP
1903	transcytosis	5	0.483	0.783	0.483	0.783	1	Clathrin heavy chain
1904	catechol-containing compound metabolic process	5	0.483	0.783	0.483	0.783	1	Alpha-synuclein
1905	positive regulation of mitochondrial membrane potential	5	0.483	0.783	0.483	0.783	1	VCP
1906	dopamine metabolic process	5	0.483	0.783	0.483	0.783	1	Alpha-synuclein
1907	actin-myosin filament sliding	5	0.483	0.783	0.483	0.783	1	Alpha-actinin 2
1908	regulation of clathrin-dependent endocytosis	5	0.483	0.783	0.483	0.783	1	Endophilin A1
1909	central nervous system myelination	5	0.483	0.783	0.483	0.783	1	PLP1
1910	pteridine-containing compound metabolic process	5	0.483	0.783	0.483	0.783	1	ATPI
1911	gamma-aminobutyric acid transport	5	0.483	0.783	0.483	0.783	1	SLC6A11
1912	aspartate family amino acid catabolic process	5	0.483	0.783	0.483	0.783	1	AATC
1913	positive regulation of phosphoprotein phosphatase activity	5	0.483	0.783	0.483	0.783	1	HSP90 beta
1914	cellular response to mineralocorticoid stimulus	5	0.483	0.783	0.483	0.783	1	PMCA1
1915	negative regulation of protein localization to membrane	5	0.483	0.783	0.483	0.783	1	Clathrin heavy chain
1916	centrosome cycle	5	0.483	0.783	0.483	0.783	1	NUDEL
1917	olfactory lobe development	5	0.483	0.783	0.483	0.783	1	CRMP2
1918	membrane fission	5	0.483	0.783	0.483	0.783	1	Endophilin A1
1919	striated muscle hypertrophy	5	0.483	0.783	0.483	0.783	1	Calcineurin A (alpha)
1920	interferon-gamma-mediated signaling pathway	5	0.483	0.783	0.483	0.783	1	CaMK II alpha
1921	iron-sulfur cluster assembly	5	0.483	0.783	0.483	0.783	1	Isca1(Hbld2)
1922	regulation of telomere maintenance via telomerase	5	0.483	0.783	0.483	0.783	1	TCP1-beta
1923	sulfur amino acid metabolic process	5	0.483	0.783	0.483	0.783	1	AHCYL2
1924	regulation of telomere maintenance via telomere lengthening	5	0.483	0.783	0.483	0.783	1	TCP1-beta
1925	negative regulation of sodium ion transport	5	0.483	0.783	0.483	0.783	1	ATP1A2
1926	cerebellar Purkinje cell layer morphogenesis	5	0.483	0.783	0.483	0.783	1	BM88 antigen
1927	negative regulation of autophagy	5	0.483	0.783	0.483	0.783	1	Alpha-synuclein
1928	regulation of protein activation cascade	5	0.483	0.783	0.483	0.783	1	REA
1929	positive regulation of phosphatase activity	5	0.483	0.783	0.483	0.783	1	HSP90 beta
1930	astrocyte development	5	0.483	0.783	0.483	0.783	1	PLP1
1931	negative regulation of blood circulation	5	0.483	0.783	0.483	0.783	1	ATP1A2
1932	regulation of proton transport	5	0.483	0.783	0.483	0.783	1	SLC25A4
1933	negative regulation of sodium ion transmembrane transport	5	0.483	0.783	0.483	0.783	1	ATP1A2
1934	regulation of tumor necrosis factor superfamily cytokine production	5	0.483	0.783	0.483	0.783	1	GSTP1
1935	G-protein coupled glutamate receptor signaling pathway	5	0.483	0.783	0.483	0.783	1	mGluR5
1936	positive regulation of telomere maintenance via telomere lengthening	5	0.483	0.783	0.483	0.783	1	TCP1-beta
1937	synaptic vesicle priming	5	0.483	0.783	0.483	0.783	1	CADPS
1938	postreplication repair	5	0.483	0.783	0.483	0.783	1	VCP
1939	behavioral response to cocaine	5	0.483	0.783	0.483	0.783	1	Alpha-synuclein
1940	cardiac muscle hypertrophy	5	0.483	0.783	0.483	0.783	1	Calcineurin A (alpha)
1941	regulation of humoral immune response	5	0.483	0.783	0.483	0.783	1	REA
1942	membrane repolarization	5	0.483	0.783	0.483	0.783	1	ATP1A2
1943	positive regulation of cell division	5	0.483	0.783	0.483	0.783	1	Citron
1944	lamellipodium assembly	5	0.483	0.783	0.483	0.783	1	H-cadherin
1945	regulation of macrophage activation	5	0.483	0.783	0.483	0.783	1	Alpha-synuclein
1946	myotube cell development	5	0.483	0.783	0.483	0.783	1	Calcineurin A (alpha)
1947	regulation of cyclin-dependent protein kinase activity	5	0.483	0.783	0.483	0.783	1	HSP90 beta
1948	response to vitamin D	5	0.483	0.783	0.483	0.783	1	PMCA1
1949	positive regulation of cell cycle phase transition	5	0.483	0.783	0.483	0.783	1	REA
1950	regulation of sensory perception of pain	5	0.483	0.783	0.483	0.783	1	Kv3.4
1951	artery development	5	0.483	0.783	0.483	0.783	1	Beta-adaptin 2
1952	regulation of telomere maintenance	5	0.483	0.783	0.483	0.783	1	TCP1-beta
1953	catecholamine metabolic process	5	0.483	0.783	0.483	0.783	1	Alpha-synuclein
1954	cellular amide metabolic process	61	0.485	0.783	0.485	0.783	8	GSTP1, MRPL23, AGK, NDUFA7, ATPI, HSP90 beta, GSTM1 (rodent), HBB
1955	regulation of transporter activity	61	0.485	0.783	0.485	0.783	8	mGluR5, HPCA, Connexin 43, Alpha-synuclein, SLC25A4, ATP1A2, VAMP2, Alpha-actinin 2
1956	divalent inorganic cation transport	53	0.486	0.783	0.486	0.783	7	CBARA1, ZnT-1, PMCA1, REA, Calcineurin A (alpha), CaMK II alpha, VDAC 1
1957	sulfur compound metabolic process	53	0.486	0.783	0.486	0.783	7	GSTP1, BCAN, ACAT1, AHCYL2, GSTM1 (rodent), HBB, Isca1(Hbld2)
1958	response to acid chemical	53	0.486	0.783	0.486	0.783	7	GSTP1, HPCA, Connexin 43, REA, Myelin basic protein, HEM2, GSTM1 (rodent)
1959	response to biotic stimulus	53	0.486	0.783	0.486	0.783	7	GSTP1, Connexin 43, CNP1, Alpha-synuclein, HEM2, ENO1, PRRT2
1960	divalent metal ion transport	53	0.486	0.783	0.486	0.783	7	CBARA1, ZnT-1, PMCA1, REA, Calcineurin A (alpha), CaMK II alpha, VDAC 1
1961	learning	45	0.487	0.783	0.487	0.783	6	mGluR5, PDE1B, ATP1A2, ATP8A1, VDAC 1, VDAC 3
1962	cofactor biosynthetic process	45	0.487	0.783	0.487	0.783	6	ATPI, ACAT1, HEM2, PKM2, ENO1, ENO2
1963	protein localization to mitochondrion	29	0.489	0.783	0.489	0.783	4	AGK, TOM22, 14-3-3 zeta/delta, UQCRC2
1964	regulation of cytokine production	29	0.489	0.783	0.489	0.783	4	GSTP1, HSP90 beta, Beta-fodrin, Myelin basic protein
1965	positive regulation of developmental growth	29	0.489	0.783	0.489	0.783	4	NUDEL, SLC25A4, Copine-5, BASP1
1966	regulation of actin filament depolymerization	21	0.49	0.783	0.49	0.783	3	Beta-fodrin, APXL, Alpha-actinin 2
1967	regulation of morphogenesis of an epithelium	21	0.49	0.783	0.49	0.783	3	Clathrin heavy chain, REA, Beta-adaptin 2
1968	positive regulation of protein catabolic process	21	0.49	0.783	0.49	0.783	3	ATPI, Connexin 43, VCP
1969	cellular detoxification	21	0.49	0.783	0.49	0.783	3	GSTP1, GSTM1 (rodent), HBB
1970	regulation of potassium ion transport	21	0.49	0.783	0.49	0.783	3	AKAP5, VAMP2, Alpha-actinin 2
1971	cellular response to steroid hormone stimulus	21	0.49	0.783	0.49	0.783	3	GSTP1, PMCA1, ATP1A2
1972	negative regulation of cell morphogenesis involved in differentiation	21	0.49	0.783	0.49	0.783	3	Citron, Myelin basic protein, Calcineurin A (alpha)
1973	inorganic anion transport	21	0.49	0.783	0.49	0.783	3	SLC4A4, VDAC 1, VDAC 3
1974	negative regulation of binding	13	0.49	0.783	0.49	0.783	2	Calcineurin A (alpha), KCRU
1975	cardiac muscle contraction	13	0.49	0.783	0.49	0.783	2	Connexin 43, ATP1A2
1976	visual behavior	13	0.49	0.783	0.49	0.783	2	PDE1B, ATP1A2
1977	mesenchyme development	13	0.49	0.783	0.49	0.783	2	Connexin 43, BASP1
1978	response to antineoplastic agent	13	0.49	0.783	0.49	0.783	2	NEFH, NEFL
1979	female pregnancy	13	0.49	0.783	0.49	0.783	2	Connexin 43, AKAP5
1980	regulation of ERBB signaling pathway	13	0.49	0.783	0.49	0.783	2	Endophilin A1, H-cadherin
1981	negative regulation of calcium ion transport	13	0.49	0.783	0.49	0.783	2	ZnT-1, ATP1A2
1982	apoptotic mitochondrial changes	13	0.49	0.783	0.49	0.783	2	SLC25A4, CaMK II alpha
1983	positive regulation of peptidyl-serine phosphorylation	13	0.49	0.783	0.49	0.783	2	HSP90 beta, Alpha-synuclein
1984	glycoprotein metabolic process	13	0.49	0.783	0.49	0.783	2	BCAN, VCP
1985	regulation of protein targeting	13	0.49	0.783	0.49	0.783	2	HPCA, ATPI
1986	oxoacid metabolic process	126	0.492	0.787	0.492	0.787	16	PLP1, GSTP1, GLSK, BCAN, ATPI, ACAT1, NDUFS6, AHCYL2, KCRB, Alpha-synuclein, AATC, PKM2, ENO1, ENO2, DDAH1, KCRU
1987	regulation of cell morphogenesis	110	0.495	0.79	0.495	0.79	14	CRMP2, NUDEL, Septin 7, Citron, Tubulin beta 2B, Myelin basic protein, NEFM, DAL1, FAM40B, AKAP5, MARCKS, Copine-5, Calcineurin A (alpha), NEFL
1988	catabolic process	191	0.496	0.792	0.496	0.792	24	Clathrin heavy chain, GLSK, BCAN, PDE1B, BDH, PDE10A, HSP90 beta, ACAT1, GLPK, CNP1, SCOT, AATC, PKM2, GPD2, TOM22, GSTM1 (rodent), ENO1, ENO2, HBB, DDAH1, VCP, VDAC 1, Beta-adaptin 2, PGAM5
1989	regulation of biosynthetic process	183	0.497	0.793	0.497	0.793	23	GSTP1, Clathrin heavy chain, mGluR5, HPCA, SORBS1, HSP90 beta, Connexin 43, REA, 14-3-3 theta, Alpha-synuclein, AATC, H-cadherin, ENO1, AKAP5, HBB, COX II, Calcineurin A (alpha), CaMK II alpha, TCP1-beta, DDAH1, VCP, BASP1, Alpha-actinin 2
1990	cell morphogenesis involved in differentiation	94	0.497	0.793	0.497	0.793	12	Tubulin beta 3, CRMP2, NUDEL, HSP90 beta, Beta-fodrin, NEFH, CNP1, Septin 7, Neurofascin, MUNC18, CaMK II alpha, Rab-3A
1991	cell cycle process	86	0.499	0.795	0.499	0.795	11	Clathrin heavy chain, Tubulin beta 4, NUDEL, Beta-fodrin, REA, Septin 7, Citron, Tubulin beta 1, Calcineurin A (alpha), CaMK II alpha, Tubulin alpha-4A
1992	negative regulation of multicellular organismal process	86	0.499	0.795	0.499	0.795	11	GSTP1, Syntaxin 1B, HSP90 beta, Connexin 43, REA, Citron, Myelin basic protein, ATP1A2, Calcineurin A (alpha), Kv3.4, BM88 antigen
1993	organic acid metabolic process	127	0.506	0.807	0.506	0.807	16	PLP1, GSTP1, GLSK, BCAN, ATPI, ACAT1, NDUFS6, AHCYL2, KCRB, Alpha-synuclein, AATC, PKM2, ENO1, ENO2, DDAH1, KCRU
1994	cell projection assembly	54	0.507	0.807	0.507	0.807	7	Tubulin beta 4, NEFH, Septin 7, H-cadherin, Tubulin beta 1, Tubulin alpha-4A, Alpha-actinin 2
1995	anatomical structure morphogenesis	192	0.508	0.808	0.508	0.808	24	Tubulin beta 3, CRMP2, ATPI, NUDEL, HSP90 beta, Beta-fodrin, Endophilin A1, NDUFS6, Connexin 43, NEFH, CNP1, REA, Septin 7, DAL1, H-cadherin, APXL, Neurofascin, MUNC18, NEFL, CaMK II alpha, Rab-3A, BM88 antigen, Pacsin 1, Alpha-actinin 2
[truncated: 1,180 more rows]
