# Supplementary material for: Differential methylation of enhancer at IGF2 is associated with abnormal dopamine synthesis in major psychosis
Source: Nat Commun. 2019 May 3;10:2046. doi: 10.1038/s41467-019-09786-7 (PMC6499808; doi:10.1038/s41467-019-09786-7)
Supplement: Supplementary file 21 — Supplementary Data 19 [file 41467_2019_9786_MOESM21_ESM.xlsx]

## Sheet: Data S19
Supplementary Data 19. Mouse synaptosome enrichment analysis (Biological processes)
Geneset_name	set_size	FG.ol	BG.ol	%FG	%BG	FET.pvalue	FG_genes	qval
HALLMARK_OXIDATIVE_PHOSPHORYLATION	180	101	79	9.25	0.82	1.30176e-53	Gpx4,Atp5c1,Ldha,Cox7a2l,Ndufs1,Vdac3,Immt,Mfn2,Hadhb,Aifm1,Atp5f1,Atp6v1h,Ldhb,Mdh1,Cyb5a,Slc25a4,Slc25a5,Prdx3,Atp5a1,Atp5k,Atp6v1e1,Phb2,Cox6a1,Dld,Glud1,Gpi1,Idh3g,Mdh2,Nnt,Pdha1,Atp1b1,Cox4i1,Cox7a2,Eci1,Fh1,Got2,Hspa9,Ndufa2,Ndufa4,Ndufs4,Ogdh,Sucla2,Vdac1,Vdac2,Hsd17b10,Atp5b,Mtx2,Acadvl,Htra2,Suclg1,Atp5j2,Ndufa7,Sdha,Sdhb,Atp6v1d,Atp6v1g1,Slc25a11,Pdhb,Atp5d,Ndufb5,Ndufa9,Uqcrc1,Atp6v1c1…	1.8511e-50
THE_CITRIC_ACID__TCA__CYCLE_AND_RESPIRATORY_ELECTRON_TRANSPORT	156	70	86	6.41	0.9	2.83252e-29	Bsg,Atp5c1,Ldha,Cox7a2l,Ndufs1,Atp5f1,Ldhb,Atp5a1,Atp5k,Cox6a1,Dld,Idh3g,Mdh2,Nnt,Pdha1,Cox4i1,Fh1,Ndufa2,Ndufa4,Ndufs4,Ogdh,Sucla2,Vdac1,Atp5b,Ndufb11,Suclg1,Atp5j2,Ndufb9,Ndufa7,Sdha,Ndufa13,Sdhb,Ndufa10,Pdhb,Atp5d,Ndufb5,Ndufa9,Uqcrc1,Ndufa12,Cyc1,Ndufb3,Uqcrfs1,Etfdh,Ndufb7,Uqcrc2,Ndufa6,Ndufb8,Uqcrb,Cs,Ndufb4,Ndufb10,Etfb,Ndufaf4,Ndufab1,Lrpprc,Ndufv2,Ndufs7,Idh3a,Dlst,Aco2,Idh3b,Ndufv1,Me2,…	2.01392e-26
RESPIRATORY_ELECTRON_TRANSPORT,_ATP_SYNTHESIS_BY_CHEMIOSMOTIC_COUPLING,_AND_HEAT_PRODUCTION_BY_UNCOUPLING_PROTEINS.	107	46	61	4.21	0.64	1.04291e-18	Atp5c1,Cox7a2l,Ndufs1,Atp5f1,Atp5a1,Atp5k,Cox6a1,Cox4i1,Ndufa2,Ndufa4,Ndufs4,Atp5b,Ndufb11,Atp5j2,Ndufb9,Ndufa7,Sdha,Ndufa13,Sdhb,Ndufa10,Atp5d,Ndufb5,Ndufa9,Uqcrc1,Ndufa12,Cyc1,Ndufb3,Uqcrfs1,Etfdh,Ndufb7,Uqcrc2,Ndufa6,Ndufb8,Uqcrb,Ndufb4,Ndufb10,Etfb,Ndufaf4,Ndufab1,Lrpprc,Ndufv2,Ndufs7,Ndufv1,Etfa,Ndufs2,Uqcr10	4.94337e-16
RESPIRATORY_ELECTRON_TRANSPORT	91	39	52	3.57	0.54	5.29485e-16	Cox7a2l,Ndufs1,Cox6a1,Cox4i1,Ndufa2,Ndufa4,Ndufs4,Ndufb11,Ndufb9,Ndufa7,Sdha,Ndufa13,Sdhb,Ndufa10,Ndufb5,Ndufa9,Uqcrc1,Ndufa12,Cyc1,Ndufb3,Uqcrfs1,Etfdh,Ndufb7,Uqcrc2,Ndufa6,Ndufb8,Uqcrb,Ndufb4,Ndufb10,Etfb,Ndufaf4,Ndufab1,Lrpprc,Ndufv2,Ndufs7,Ndufv1,Etfa,Ndufs2,Uqcr10	1.88232e-13
METABOTROPIC_GLUTAMATE_RECEPTOR_GROUP_III_PATHWAY	60	30	30	2.75	0.31	7.55879e-15	Gng7,Cacna1b,Slc1a2,Vamp1,Grm5,Gria2,Gria1,Gnb1,Prkacb,Cacna1a,Gria3,Cacnb1,Snap25,Prkar1a,Grm7,Gnai2,Grin1,Grin2b,Prkaca,Prkar2a,Vamp2,Cacna1e,Gnai1,Gnb2,Gng3,Prkar2b,Stx1a,Gria4,Stx1b,Slc1a3	2.14972e-12
PROTEIN-PROTEIN_INTERACTIONS_AT_SYNAPSES	78	34	44	3.11	0.46	2.18274e-14	Rtn3,Lin7a,Flot2,Grm5,Dlg4,Gria1,Stxbp1,Ppfia4,Dlgap2,Dbnl,Begain,Sipa1l1,Ppfia2,Syt1,Dlg1,Ptprs,Dlgap4,Gria3,Cask,Dlgap3,Flot1,Grin1,Grin2b,Lin7b,Lin7c,Dlg2,Dlg3,Stx1a,Gria4,Shank3,Homer1,Nlgn3,Nlgn2,Syt7	5.1731e-12
NEUROTRANSMITTER_RELEASE_CYCLE	46	25	21	2.29	0.22	1.11579e-13	Lin7a,Slc1a2,Gls,Syn2,Ppfia4,Rab3a,Ppfia2,Syt1,Dnajc5,Cask,Snap25,Cplx1,Gad2,Vamp2,Slc32a1,Lin7b,Lin7c,Syn3,Stx1a,Hspa8,Slc1a3,Aldh5a1,Slc6a11,Abat,Maoa	2.26665e-11
CITRIC_ACID_CYCLE__TCA_CYCLE_	22	17	5	1.56	0.05	2.06655e-13	Dld,Idh3g,Mdh2,Nnt,Fh1,Ogdh,Sucla2,Suclg1,Sdha,Sdhb,Cs,Idh3a,Dlst,Aco2,Idh3b,Me2,Me3	3.6733e-11
PYRUVATE_METABOLISM_AND_CITRIC_ACID__TCA__CYCLE	53	26	27	2.38	0.28	8.52275e-13	Bsg,Ldha,Ldhb,Dld,Idh3g,Mdh2,Nnt,Pdha1,Fh1,Ogdh,Sucla2,Vdac1,Suclg1,Sdha,Sdhb,Pdhb,Cs,Idh3a,Dlst,Aco2,Idh3b,Me2,Dlat,Pdk3,Pdhx,Me3	1.18129e-10
GLUTAMATE_BINDING,_ACTIVATION_OF_AMPA_RECEPTORS_AND_SYNAPTIC_PLASTICITY	26	18	8	1.65	0.08	9.13794e-13	Ap2a1,Gria2,Akap5,Dlg4,Gria1,Grip2,Dlg1,Gria3,Prkcg,Prkcb,Camk2d,Nsf,Tspan7,Gria4,Cacng8,Camk2a,Camk2b,Camk2g	1.18129e-10
TRAFFICKING_OF_AMPA_RECEPTORS	26	18	8	1.65	0.08	9.13794e-13	Ap2a1,Gria2,Akap5,Dlg4,Gria1,Grip2,Dlg1,Gria3,Prkcg,Prkcb,Camk2d,Nsf,Tspan7,Gria4,Cacng8,Camk2a,Camk2b,Camk2g	1.18129e-10
REGULATION_OF_INSULIN_SECRETION	76	31	45	2.84	0.47	2.66777e-12	Adcy5,Gng2,Gng7,Cacnb3,Akap5,Stxbp1,Plcb1,Gnb1,Prkacb,Cacna2d2,Rapgef4,Cacna1a,Snap25,Prkar1a,Slc25a4,Slc25a5,Gnai2,Gnaq,Marcks,Prkaca,Prkar2a,Vamp2,Cacna1e,Gna11,Gnai1,Gnb2,Gng3,Itpr1,Prkar2b,Stx1a,Ahcyl1	3.16131e-10
INTEGRATION_OF_ENERGY_METABOLISM	105	37	68	3.39	0.71	4.10097e-12	Adcy5,Gng2,Gng7,Cacnb3,Akap5,Stxbp1,Plcb1,Adcy3,Gnb1,Prkacb,Cacna2d2,Rapgef4,Cacna1a,Snap25,Prkar1a,Slc25a4,Slc25a5,Gnai2,Gnaq,Marcks,Prkaca,Prkar2a,Tkt,Vamp2,Cacna1e,Gna11,Gnai1,Gnb2,Gng3,Itpr1,Prkar2b,Taldo1,Stx1a,Ppp2r1a,Ppp2cb,Ppp2ca,Ahcyl1	4.48582e-10
UNBLOCKING_OF_NMDA_RECEPTOR,_GLUTAMATE_BINDING_AND_ACTIVATION	17	14	3	1.28	0.03	6.35573e-12	Gria2,Dlg4,Gria1,Gria3,Camk2d,Grin1,Grin2b,Nefl,Gria4,Actn2,Camk2a,Akap9,Camk2b,Camk2g	6.4556e-10
L1CAM_INTERACTIONS	93	34	59	3.11	0.62	9.33637e-12	Kcnq2,Cltc,Ap2b1,Dnm3,Ap2a1,Clta,Dlg4,Ank1,Ncam1,Cntn1,Sptan1,Dlg1,Dnm1,Ap2m1,Alcam,Rac1,Ap2a2,Ncan,Gap43,L1cam,Pak1,Sptb,Dlg3,Cntnap1,Sh3gl2,Sptbn2,Hspa8,Sptbn4,Sptbn1,Nrcam,Cntn2,Nfasc,Dpysl2,Ank3	8.85088e-10
NEUROTRANSMITTER_RECEPTORS_AND_POSTSYNAPTIC_SIGNAL_TRANSMISSION	139	43	96	3.94	1	1.13725e-11	Adcy5,Gng2,Gng7,Gabrb3,Ap2a1,Gria2,Akap5,Dlg4,Gria1,Hras,Plcb1,Grip2,Adcy3,Gnb1,Prkacb,Dlg1,Gria3,Pdpk1,Prkcg,Prkcb,Camk2d,Gabrb2,Gnai2,Grin1,Grin2b,Kcnj4,Nsf,Prkaca,Gabra1,Gnai1,Gnal,Gnb2,Gng3,Nefl,Dlg3,Tspan7,Gria4,Actn2,Cacng8,Camk2a,Akap9,Camk2b,Camk2g	1.01073e-09
NEUREXINS_AND_NEUROLIGINS	51	24	27	2.2	0.28	2.01469e-11	Lin7a,Grm5,Dlg4,Stxbp1,Dlgap2,Dbnl,Begain,Sipa1l1,Syt1,Dlgap4,Cask,Dlgap3,Grin1,Grin2b,Lin7b,Lin7c,Dlg2,Dlg3,Stx1a,Shank3,Homer1,Nlgn3,Nlgn2,Syt7	1.68523e-09
METABOTROPIC_GLUTAMATE_RECEPTOR_GROUP_II_PATHWAY	40	21	19	1.92	0.2	2.57424e-11	Gng7,Cacna1b,Vamp1,Gnao1,Gnb1,Prkacb,Cacna1a,Cacnb1,Snap25,Prkar1a,Gnai2,Prkaca,Prkar2a,Vamp2,Cacna1e,Gnai1,Gnb2,Gng3,Prkar2b,Stx1a,Stx1b	2.03365e-09
OPIOID_SIGNALLING	78	30	48	2.75	0.5	3.55058e-11	Adcy5,Gng2,Gng7,Gnao1,Plcb1,Adcy3,Gnb1,Prkacb,Pde1b,Prkcg,Ppp3cb,Prkar1a,Cdk5,Gnai2,Prkaca,Ppp3ca,Prkar2a,Gnai1,Gnal,Gnaz,Gnb2,Gng3,Itpr1,Prkar2b,Ppp2r1a,Ppp2cb,Ppp2ca,Ppp3r1,Ppp1ca,Ahcyl1	2.65733e-09
CRISTAE_FORMATION	24	16	8	1.47	0.08	4.25128e-11	Atp5c1,Mtx1,Chchd6,Apoo,Immt,Atp5f1,Atp5a1,Atp5k,Hspa9,Atp5b,Mtx2,Atp5j2,Atp5d,Chchd3,Dnajc11,Samm50	3.02266e-09
ION_HOMEOSTASIS	45	22	23	2.01	0.24	5.40538e-11	Atp2a2,Slc8a1,Atp2b4,Atp1a3,Atp2b3,Camk2d,Slc8a2,Prkaca,Stim1,Atp1b1,Itpr1,Atp1b2,Fkbp1b,Fxyd1,Atp1a1,Ahcyl1,Camk2a,Atp1a2,Camk2b,Camk2g,Atp2b2,Atp2b1	3.66022e-09
DOPAMINE_NEUROTRANSMITTER_RELEASE_CYCLE	19	14	5	1.28	0.05	8.91794e-11	Lin7a,Syn2,Ppfia4,Rab3a,Ppfia2,Syt1,Cask,Snap25,Cplx1,Vamp2,Lin7b,Lin7c,Syn3,Stx1a	5.76423e-09
GABA_SYNTHESIS,_RELEASE,_REUPTAKE_AND_DEGRADATION	17	13	4	1.19	0.04	1.9966e-10	Rab3a,Syt1,Dnajc5,Snap25,Cplx1,Gad2,Vamp2,Slc32a1,Stx1a,Hspa8,Aldh5a1,Slc6a11,Abat	1.21531e-08
ACTIVATION_OF_NMDA_RECEPTOR_AND_POSTSYNAPTIC_EVENTS	36	19	17	1.74	0.18	2.05116e-10	Gria2,Dlg4,Gria1,Hras,Adcy3,Prkacb,Gria3,Pdpk1,Camk2d,Grin1,Grin2b,Prkaca,Nefl,Gria4,Actn2,Camk2a,Akap9,Camk2b,Camk2g	1.21531e-08
EPH-EPHRIN_SIGNALING	84	30	54	2.75	0.56	3.04473e-10	Cltc,Git1,Ap2b1,Ap2a1,Clta,Itsn1,Ngef,Hras,Myh14,Dnm1,Ap2m1,Rhoa,Myl6,Cltb,Rac1,Actb,Ap2a2,Epha4,Grin1,Grin2b,Actg1,Pak1,Myh9,Myl12b,Myl12a,Arpc4,Arpc2,Actr2,Myh10,Kalrn	1.66523e-08
GLUCONEOGENESIS	33	18	15	1.65	0.16	3.01271e-10	Eno1b,Pcx,Aldoa,Aldoc,Mdh1,Gpi1,Mdh2,Pgk1,Tpi1,Got1,Got2,Eno2,Slc25a10,Pgam2,Eno1,Pgam1,Slc25a11,Slc25a12	1.66523e-08
COMPLEX_I_BIOGENESIS	53	23	30	2.11	0.31	4.04667e-10	Ndufs1,Ndufa2,Ndufs4,Ndufb11,Ndufb9,Ndufa7,Ndufa13,Ndufa10,Ndufb5,Ndufa9,Ndufa12,Ndufb3,Ndufb7,Ndufa6,Ndufb8,Ndufb4,Ndufb10,Ndufaf4,Ndufab1,Ndufv2,Ndufs7,Ndufv1,Ndufs2	2.13125e-08
HALLMARK_ADIPOGENESIS	195	50	145	4.58	1.51	4.71158e-10	Rtn3,Ak2,Gpx4,Itsn1,Gpd2,Sqrdl,Aldoa,Immt,Aifm1,Apoe,Acadl,Prdx3,Cox6a1,Crat,Dld,Idh3g,Mdh2,Tkt,Tst,Aldh2,Scp2,Taldo1,Slc27a1,Slc25a10,Ywhag,Ubc,Pex14,Suclg1,Sdhb,Qdpr,Uqcrc1,Cyc1,Ndufb7,Cs,Coq9,Etfb,Pgm2,Ndufab1,Abcb8,Idh3a,Echs1,Aco2,Marc2,Dlat,Gphn,Hibch,Bcl2l13,Samm50,Uqcr10,Sorbs1	2.39281e-08
MITOCHONDRIAL_PROTEIN_IMPORT	59	24	35	2.2	0.36	8.47599e-10	Tomm40,Mtx1,Bcs1l,Slc25a4,Slc25a5,Atp5a1,Idh3g,Hspd1,Hspa9,Timm44,Vdac1,Atp5b,Mtx2,Gfer,Chchd3,Cyc1,Ndufb8,Cs,Aco2,Tomm70a,Slc25a12,Tomm22,Coa6,Samm50	4.15616e-08
HALLMARK_FATTY_ACID_METABOLISM	156	42	114	3.85	1.19	2.41254e-09	Rap1gds1,Ldha,Gpd2,Aldoa,Alad,Hadhb,Prdx6,Mdh1,Hsph1,Acadl,Cbr1,Crat,Dld,Gad2,Glul,Idh3g,Mdh2,Pdha1,Eci1,Fh1,Hsp90aa1,Mif,Sucla2,Ywhah,Eno2,Auh,Hsd17b10,Acadvl,Suclg1,Aldh9a1,Sdha,Pdhb,Etfdh,Erp29,Bphl,Dlst,Echs1,Aco2,Idh3b,Hibch,Cbr3,Maoa	1.14354e-07
CLATHRIN-MEDIATED_ENDOCYTOSIS	128	37	91	3.39	0.95	2.60279e-09	Cltc,Ap2b1,Dnm3,Synj1,Ap2a1,Clta,Itsn1,Sh3kbp1,Dnajc6,Arfgap1,Syt1,Cttn,Snap91,Sgip1,Pacsin1,Amph,Pacsin3,Dnm1,Ap2m1,Rab5c,Cltb,Ap2a2,Vamp2,Bin1,M6pr,Tfrc,Cops3,Sh3gl2,Ubc,Rab5a,Arpc4,Arpc2,Hspa8,Cops8,Hip1r,Actr2,Aak1	1.19393e-07
RAS_ACTIVATION_UPON_CA2plus_INFLUX_THROUGH_NMDA_RECEPTOR	15	11	4	1.01	0.04	1.12271e-08	Dlg4,Hras,Camk2d,Grin1,Grin2b,Nefl,Actn2,Camk2a,Akap9,Camk2b,Camk2g	4.98906e-07
HUNTINGTON_DISEASE	108	32	76	2.93	0.79	1.60031e-08	Synj1,Ap2a1,Dlg4,Arf1,Dctn1,Dync1i2,Cyfip2,Acta1,Pacsin1,Map2k4,Cltb,Rac1,Acta2,Actb,Ap2a2,Arf3,Grin1,Grin2b,Tubb2a,Tubb4a,Actc1,Actg1,Tubb5,Tubb3,Tubb2b,Cyc1,Arpc5l,Dync1h1,Hip1r,Tubb4b,Actr2,Kalrn	6.89589e-07
DARPP-32_EVENTS	22	13	9	1.19	0.09	2.55259e-08	Prkacb,Ppp3cb,Prkar1a,Cdk5,Prkaca,Ppp3ca,Prkar2a,Prkar2b,Ppp2r1a,Ppp2cb,Ppp2ca,Ppp3r1,Ppp1ca	1.06758e-06
SYNAPTIC_ADHESION-LIKE_MOLECULES	19	12	7	1.1	0.07	3.12208e-08	Rtn3,Flot2,Dlg4,Gria1,Dlg1,Ptprs,Gria3,Flot1,Grin1,Grin2b,Dlg3,Gria4	1.26846e-06
UPTAKE_AND_ACTIONS_OF_BACTERIAL_TOXINS	24	13	11	1.19	0.11	1.05269e-07	Vamp1,Sv2b,Pdcd6ip,Syt1,Snap25,Map2k4,Eef2,Hsp90ab1,Vamp2,Hsp90aa1,Stx1a,Sv2a,Stx1b	4.15811e-06
CYTOSKELETAL_REGULATION_BY_RHO_GTPASE	63	22	41	2.01	0.43	1.13554e-07	Arhgap1,Myh14,Acta1,Rhoc,Rac1,Acta2,Actb,Tubb2a,Tubb4a,Actc1,Actg1,Pak1,Pfn1,Tubb5,Pfn2,Myh9,Tubb3,Tubb2b,Arpc4,Arpc2,Tubb4b,Myh10	4.36414e-06
POST_NMDA_RECEPTOR_ACTIVATION_EVENTS	32	15	17	1.37	0.18	1.33304e-07	Dlg4,Hras,Adcy3,Prkacb,Pdpk1,Camk2d,Grin1,Grin2b,Prkaca,Nefl,Actn2,Camk2a,Akap9,Camk2b,Camk2g	4.98838e-06
MHC_CLASS_II_ANTIGEN_PRESENTATION	96	28	68	2.56	0.71	1.81497e-07	Cltc,Ap2b1,Capzb,Dnm3,Ap2a1,Clta,Canx,Arf1,Kif2a,Dctn2,Dctn1,Dync1i2,Ap1b1,Rab7,Dnm1,Ap2m1,Ap1s1,Ap2a2,Capza2,Kif3b,Kif5b,Capza1,Kifap3,Actr1a,Sh3gl2,Sptbn2,Dync1h1,Actr1b	6.61766e-06
PEPTIDE_LIGAND-BINDING_RECEPTORS	174	1	173	0.09	1.8	2.04405e-07	App	7.26661e-06
GLUCONEOGENESIS_I	22	12	10	1.1	0.1	2.98964e-07	Eno1b,Aldoa,Mdh1,Gpi1,Mdh2,Pgk1,Eno2,Pgam2,Eno1,Pgam1,Me2,Me3	1.01221e-05
FORMATION_OF_TUBULIN_FOLDING_INTERMEDIATES_BY_CCT_TRIC	22	12	10	1.1	0.1	2.98964e-07	Cct2,Cct7,Tuba4a,Tubb2a,Tubb4a,Cct4,Cct8,Tuba1a,Tuba1b,Tubb3,Tubb2b,Tubb4b	1.01221e-05
PID_THROMBIN_PAR1_PATHWAY	43	17	26	1.56	0.27	4.0826e-07	Gng2,Gnao1,Plcb1,Gnb1,Prkcg,Dnm1,Rhoa,Prkcb,Gnai2,Gnaq,Gna11,Gna13,Gnai1,Gnaz,Snx1,Snx2,Arhgdia	1.2491e-05
PAR1-MEDIATED_THROMBIN_SIGNALING_EVENTS	43	17	26	1.56	0.27	4.0826e-07	Gng2,Gnao1,Plcb1,Gnb1,Prkcg,Dnm1,Rhoa,Prkcb,Gnai2,Gnaq,Gna11,Gna13,Gnai1,Gnaz,Snx1,Snx2,Arhgdia	1.2491e-05
G-PROTEIN_MEDIATED_EVENTS	43	17	26	1.56	0.27	4.0826e-07	Adcy5,Gnao1,Plcb1,Adcy3,Prkacb,Pde1b,Prkcg,Prkar1a,Gnai2,Prkaca,Prkar2a,Gnai1,Gnal,Gnaz,Itpr1,Prkar2b,Ahcyl1	1.2491e-05
GLUCOSE_METABOLISM	83	25	58	2.29	0.6	4.17501e-07	Eno1b,Hk1,Pcx,Pfkm,Prkacb,Aldoa,Aldoc,Mdh1,Gpi1,Mdh2,Pgk1,Prkaca,Tpi1,Got1,Got2,Eno2,Slc25a10,Ppp2r1a,Ppp2cb,Pgam2,Ppp2ca,Eno1,Pgam1,Slc25a11,Slc25a12	1.2491e-05
GLUTAMATE_NEUROTRANSMITTER_RELEASE_CYCLE	19	11	8	1.01	0.08	4.21638e-07	Slc1a2,Gls,Ppfia4,Rab3a,Ppfia2,Syt1,Snap25,Cplx1,Vamp2,Stx1a,Slc1a3	1.2491e-05
RHO_GTPASES_ACTIVATE_CIT	19	11	8	1.01	0.08	4.21638e-07	Dlg4,Myh14,Rhoc,Rhoa,Myl6,Rac1,Myh9,Myl12b,Myl12a,Myh10,Cit	1.2491e-05
THYROTROPIN-RELEASING_HORMONE_RECEPTOR_SIGNALING_PATHWAY	54	19	35	1.74	0.36	7.25828e-07	Cacnb4,Gng2,Gng7,Cacna1b,Cacnb3,Vamp1,Plcb1,Gnb1,Cacna1a,Cacnb1,Snap25,Prkcg,Prkcb,Gnaq,Vamp2,Cacna1e,Gna11,Gnb2,Gng3	2.10638e-05
PLASMA_MEMBRANE_ESTROGEN_RECEPTOR_SIGNALING	40	16	24	1.47	0.25	7.42609e-07	Gng2,Gnao1,Hras,Plcb1,Gnb1,Grb2,Rhoa,Gnai2,Gnaq,Gna11,Gna13,Gnai1,Gnal,Gnaz,Strn,Kras	2.11198e-05
COPI-MEDIATED_ANTEROGRADE_TRANSPORT	75	23	52	2.11	0.54	8.47242e-07	Capzb,Ank1,Arf1,Sptan1,Arfgap1,Dctn2,Dctn1,Dync1i2,Arf3,Capza2,Nsf,Capza1,Sptb,Actr1a,Napb,Sptbn2,Napa,Napg,Rab1b,Dync1h1,Sptbn4,Sptbn1,Ank3	2.36231e-05
CARDIAC_CONDUCTION	127	32	95	2.93	0.99	9.73298e-07	Cacnb4,Cacnb3,Atp2a2,Cacna2d1,Slc8a1,Atp2b4,Cacna2d2,Cacnb1,Atp1a3,Atp2b3,Camk2d,Slc8a2,Kcnj4,Prkaca,Stim1,Atp1b1,Cacna2d3,Itpr1,Atp1b2,Fkbp1b,Fxyd1,Kcnd2,Cacng8,Atp1a1,Ahcyl1,Camk2a,Atp1a2,Akap9,Camk2b,Camk2g,Atp2b2,Atp2b1	2.6616e-05
PID_ER_NONGENOMIC_PATHWAY	41	16	25	1.47	0.26	1.10318e-06	Gng2,Gnao1,Hras,Plcb1,Gnb1,Grb2,Rhoa,Gnai2,Gnaq,Gna11,Gna13,Gnai1,Gnal,Gnaz,Strn,Kras	2.90505e-05
IONOTROPIC_GLUTAMATE_RECEPTOR_PATHWAY	41	16	25	1.47	0.26	1.10318e-06	Slc1a2,Vamp1,Gria2,Gria1,Gria3,Snap25,Camk2d,Grin1,Grin2b,Nsf,Vamp2,Gria4,Shank3,Slc1a3,Camk2a,Camk2b	2.90505e-05
BIOCARTA_NOS1_PATHWAY	17	10	7	0.92	0.07	1.18598e-06	Dlg4,Prkacb,Ppp3cb,Prkar1a,Prkcb,Grin1,Grin2b,Ppp3ca,Prkar2a,Prkar2b	3.06631e-05
MUSCARINIC_ACETYLCHOLINE_RECEPTOR_2_AND_4_SIGNALING_PATHWAY	51	18	33	1.65	0.34	1.34826e-06	Gng7,Vamp1,Gnao1,Gnb1,Prkacb,Ache,Snap25,Prkar1a,Gnai2,Prkaca,Prkar2a,Vamp2,Gnai1,Gnb2,Gng3,Prkar2b,Stx1a,Stx1b	3.42361e-05
GABA-B_RECEPTOR_II_SIGNALING	33	14	19	1.28	0.2	1.58056e-06	Adcy5,Gng7,Cacna1b,Gnao1,Gnb1,Prkacb,Cacna1a,Prkar1a,Prkaca,Prkar2a,Gnai1,Gnb2,Gng3,Prkar2b	3.8751e-05
MUSCLE_CONTRACTION	184	41	143	3.75	1.49	1.56991e-06	Cacnb4,Tmod2,Cacnb3,Atp2a2,Anxa6,Cacna2d1,Slc8a1,Atp2b4,Cacna2d2,Cacnb1,Atp1a3,Atp2b3,Myl6,Camk2d,Slc8a2,Acta2,Kcnj4,Prkaca,Stim1,Atp1b1,Cacna2d3,Itpr1,Pak1,Atp1b2,Fkbp1b,Fxyd1,Kcnd2,Myl12b,Myl12a,Actn2,Cacng8,Atp1a1,Ahcyl1,Camk2a,Atp1a2,Akap9,Camk2b,Camk2g,Sorbs1,Atp2b2,Atp2b1	3.8751e-05
PLC_BETA_MEDIATED_EVENTS	42	16	26	1.47	0.27	1.6143e-06	Adcy5,Gnao1,Plcb1,Adcy3,Prkacb,Pde1b,Prkcg,Prkar1a,Gnai2,Prkaca,Prkar2a,Gnai1,Gnaz,Itpr1,Prkar2b,Ahcyl1	3.89073e-05
BIOCARTA_CREB_PATHWAY	25	12	13	1.1	0.14	1.79498e-06	Hras,Prkacb,Grb2,Prkar1a,Prkcb,Camk2d,Rac1,Prkar2a,Prkar2b,Camk2a,Camk2b,Camk2g	4.11687e-05
COOPERATION_OF_PREFOLDIN_AND_TRIC_CCT_IN_ACTIN_AND_TUBULIN_FOLDING	29	13	16	1.19	0.17	1.75393e-06	Actb,Cct2,Cct7,Tuba4a,Tubb2a,Tubb4a,Cct4,Cct8,Tuba1a,Tuba1b,Tubb3,Tubb2b,Tubb4b	4.11687e-05
CREB_PHOSPHORYLATION_THROUGH_THE_ACTIVATION_OF_RAS	25	12	13	1.1	0.14	1.79498e-06	Dlg4,Hras,Pdpk1,Camk2d,Grin1,Grin2b,Nefl,Actn2,Camk2a,Akap9,Camk2b,Camk2g	4.11687e-05
MUSCARINIC_ACETYLCHOLINE_RECEPTOR_1_AND_3_SIGNALING_PATHWAY	52	18	34	1.65	0.35	1.86703e-06	Gng7,Vamp1,Chrm1,Gnb1,Ache,Snap25,Prkcg,Prkcb,Gnaq,Grin1,Grin2b,Vamp2,Gna11,Gnb2,Gng3,Itpr1,Stx1a,Stx1b	4.21415e-05
MRNA_SPLICING	176	2	174	0.18	1.81	1.9534e-06	Hspa8,Pcbp2	4.34021e-05
SEMAPHORIN_INTERACTIONS	63	20	43	1.83	0.45	2.39433e-06	Crmp1,Dpysl3,Myh14,Rhoc,Rhoa,Myl6,Gsk3b,Rac1,Cdk5,Hsp90ab1,Plxna1,Hsp90aa1,Pak1,Dpysl4,Myh9,Dpysl5,Myl12b,Myl12a,Myh10,Dpysl2	5.23807e-05
ION_TRANSPORT_BY_P-TYPE_ATPASES	48	17	31	1.56	0.32	2.50597e-06	Atp8a1,Atp2a2,Atp2b4,Atp1a3,Atp2b3,Camk2d,Atp1b1,Atp1b2,Fxyd1,Atp13a1,Atp1a1,Camk2a,Atp1a2,Camk2b,Camk2g,Atp2b2,Atp2b1	5.39923e-05
GLYCOLYSIS_I	22	11	11	1.01	0.11	2.94334e-06	Eno1b,Pfkm,Aldoa,Pkm,Gpi1,Pgk1,Tpi1,Eno2,Pgam2,Eno1,Pgam1	5.86582e-05
BIOCARTA_CHREBP2_PATHWAY	39	15	24	1.37	0.25	2.97004e-06	Ppp2r5c,Prkacb,Ppp2r2a,Ywhaz,Prkar1a,Prkaca,Prkar2a,Ywhae,Prkar2b,Ywhah,Ppp2r1a,Ppp2cb,Ywhab,Ywhag,Ppp2ca	5.86582e-05
5HT1_TYPE_RECEPTOR_MEDIATED_SIGNALING_PATHWAY	39	15	24	1.37	0.25	2.97004e-06	Gng2,Gng7,Vamp1,Gnao1,Gnb1,Prkacb,Snap25,Gnai2,Prkaca,Prkar2a,Vamp2,Gnai1,Gnb2,Gng3,Prkar2b	5.86582e-05
METABOTROPIC_GLUTAMATE_RECEPTOR_GROUP_I_PATHWAY	22	11	11	1.01	0.11	2.94334e-06	Grm5,Prkacb,Prkar1a,Prkcb,Gnaq,Grin1,Grin2b,Prkaca,Gna11,Itpr1,Homer1	5.86582e-05
BETA1_ADRENERGIC_RECEPTOR_SIGNALING_PATHWAY	30	13	17	1.19	0.18	2.80689e-06	Gng2,Gng7,Vamp1,Gnb1,Prkacb,Snap25,Prkaca,Prkar2a,Vamp2,Gnal,Gnb2,Gng3,Prkar2b	5.86582e-05
ENKEPHALIN_RELEASE	30	13	17	1.19	0.18	2.80689e-06	Gng2,Gng7,Gnao1,Gnb1,Prkacb,Gnai2,Prkaca,Prkar2a,Gnai1,Gnal,Gnb2,Gng3,Prkar2b	5.86582e-05
PREFOLDIN_MEDIATED_TRANSFER_OF_SUBSTRATE_TO_CCT_TRIC	26	12	14	1.1	0.15	3.0245e-06	Actb,Cct2,Cct7,Tuba4a,Tubb2a,Tubb4a,Cct4,Cct8,Tuba1a,Tubb3,Tubb2b,Tubb4b	5.89155e-05
HALLMARK_MTORC1_SIGNALING	195	42	153	3.85	1.59	3.35077e-06	Eno1b,Tomm40,Atp2a2,Canx,Ldha,Hspa5,Wars,Aldoa,Immt,Coro1a,Gsk3b,Calr,Fdxr,Gpi1,Hspa4,Pgk1,Ppia,Tpi1,Tuba4a,Got1,Gsr,Hspd1,Hspa9,M6pr,Prdx1,Psma3,Psmb5,Slc2a3,Slc7a5,Hsp90b1,Tfrc,Slc7a11,Slc9a3r1,Phgdh,Eno1,Atp6v1d,Qdpr,Cyb5b,Pgm2,Arpc5l,Rpn1,Actr2	6.35306e-05
WNT5A-DEPENDENT_INTERNALIZATION_OF_FZD4	15	9	6	0.82	0.06	3.33194e-06	Cltc,Ap2b1,Ap2a1,Clta,Prkcg,Ap2m1,Prkcb,Cltb,Ap2a2	6.35306e-05
PNAT	49	17	32	1.56	0.33	3.47541e-06	Vamp1,Gnb1,Prkacb,Snap25,Gnai2,Prkaca,Prkar2a,Vamp2,Slc6a3,Gnai1,Gnaz,Gnb2,Gng3,Prkar2b,Ppp1ca,Maob,Maoa	6.50268e-05
PRE-MRNA_SPLICING	168	2	166	0.18	1.73	4.22673e-06	Hspa8,Pcbp2	7.80573e-05
EPHB-MEDIATED_FORWARD_SIGNALING	31	13	18	1.19	0.19	4.38411e-06	Itsn1,Hras,Rhoa,Rac1,Actb,Grin1,Grin2b,Actg1,Pak1,Arpc4,Arpc2,Actr2,Kalrn	7.99258e-05
PLATELET_HOMEOSTASIS	82	23	59	2.11	0.62	4.68314e-06	Pde2a,Gng2,Gng7,Atp2a2,Slc8a1,Ppp2r5c,Gnb1,Gucy1b3,Atp2b4,Pde1b,Pde10a,Atp2b3,Slc8a2,Stim1,Gnb2,Gng3,Itpr1,Ppp2r1a,Ppp2cb,Ppp2ca,Kcnma1,Atp2b2,Atp2b1	8.42965e-05
MITOCHONDRIAL_CALCIUM_ION_TRANSPORT	23	11	12	1.01	0.13	5.12161e-06	Mcu,Vdac3,Micu1,Phb2,Phb,Vdac1,Vdac2,Letm1,Stoml2,Afg3l2,Spg7	9.10367e-05
HSP90_CHAPERONE_CYCLE_FOR_SHRS	36	14	22	1.28	0.23	5.45934e-06	Hspa2,Capzb,Dnaja1,Dctn2,Dctn1,Dync1i2,Capza2,Hsp90ab1,Capza1,Fkbp4,Hsp90aa1,Actr1a,Dync1h1,Hspa8	9.58417e-05
PID_NFAT_3PATHWAY	51	17	34	1.56	0.35	6.47997e-06	Akap5,Fkbp8,Ywhaz,Prkcg,Fkbp1a,Ppp3cb,Prkcb,Gsk3b,Kpnb1,Prkaca,Ppp3ca,Ran,Ywhae,Ywhah,Ywhab,Ywhag,Ppp3r1	0.000112372
BIOCARTA_CK1_PATHWAY	16	9	7	0.82	0.07	6.92459e-06	Plcb1,Prkacb,Prkar1a,Cdk5,Ppp3ca,Prkar2a,Prkar2b,Ppp2ca,Ppp1ca	0.000118636
NABA_ECM_GLYCOPROTEINS	179	3	176	0.27	1.83	9.43581e-06	Lgi2,Lgi1,Tnr	0.000159735
PID_IL8_CXCR2_PATHWAY	33	13	20	1.19	0.21	1.00224e-05	Gng2,Plcb1,Gnb1,Pdpk1,Prkcg,Rab7,Dnm1,Prkcb,Gnai2,Ppp2r1a,Rab11a,Ppp2ca,Rab5a	0.00016572
IL8-_AND_CXCR2-MEDIATED_SIGNALING_EVENTS	33	13	20	1.19	0.21	1.00224e-05	Gng2,Plcb1,Gnb1,Pdpk1,Prkcg,Rab7,Dnm1,Prkcb,Gnai2,Ppp2r1a,Rab11a,Ppp2ca,Rab5a	0.00016572
TRANSLOCATION_OF_SLC2A4__GLUT4__TO_THE_PLASMA_MEMBRANE	48	16	32	1.47	0.33	1.20896e-05	Ywhaz,Rac1,Kif3b,Rab4a,Vamp2,Ywhae,Kifap3,Myo5a,Stxbp3,Ywhah,Rab10,Rab11a,Ywhab,Ywhag,Rala,Myh9	0.000197602
HALLMARK_INFLAMMATORY_RESPONSE	195	4	191	0.37	1.99	1.27891e-05	Slc1a2,Atp2a2,Slc4a4,Atp2b1	0.000202068
LOSS_OF_NLP_FROM_MITOTIC_CENTROSOMES	64	19	45	1.74	0.47	1.27449e-05	Dctn2,Dync1i2,Prkaca,Tuba4a,Tubb4a,Ywhae,Hsp90aa1,Prkar2b,Tuba1a,Tubb5,Ywhaq,Pafah1b1,Actr1a,Ppp2r1a,Ywhag,Dync1h1,Tubb4b,Akap9,Clasp1	0.000202068
LOSS_OF_PROTEINS_REQUIRED_FOR_INTERPHASE_MICROTUBULE_ORGANIZATION_FROM_THE_CENTROSOME	64	19	45	1.74	0.47	1.27449e-05	Dctn2,Dync1i2,Prkaca,Tuba4a,Tubb4a,Ywhae,Hsp90aa1,Prkar2b,Tuba1a,Tubb5,Ywhaq,Pafah1b1,Actr1a,Ppp2r1a,Ywhag,Dync1h1,Tubb4b,Akap9,Clasp1	0.000202068
GLUCAGON-LIKE_PEPTIDE-1__GLP1__REGULATES_INSULIN_SECRETION	39	14	25	1.28	0.26	1.61685e-05	Adcy5,Gng2,Gng7,Akap5,Gnb1,Prkacb,Rapgef4,Prkar1a,Prkaca,Prkar2a,Gnb2,Gng3,Itpr1,Prkar2b	0.000249908
COOPERATION_OF_PDCL__PHLP1__AND_TRIC_CCT_IN_G-PROTEIN_BETA_FOLDING	39	14	25	1.28	0.26	1.61685e-05	Gng2,Gng7,Gnao1,Gnb1,Cct2,Cct7,Gnai2,Cct4,Cct8,Gnai1,Gnaz,Gnb2,Gng3,Rgs9	0.000249908
RAB_GERANYLGERANYLATION	60	18	42	1.65	0.44	1.83036e-05	Rab6a,Rab3a,Rab7,Rab5c,Rab11b,Rab24,Rab4a,Rab10,Rab11a,Rabggta,Rab2a,Rab3b,Rab3c,Rab21,Rab5a,Rab4b,Rab1b,Rab6b	0.000277855
GLUCAGON_SIGNALING_IN_METABOLIC_REGULATION	30	12	18	1.1	0.19	1.83674e-05	Adcy5,Gng2,Gng7,Adcy3,Gnb1,Prkacb,Prkar1a,Prkaca,Prkar2a,Gnb2,Gng3,Prkar2b	0.000277855
HALLMARK_INTERFERON_GAMMA_RESPONSE	194	4	190	0.37	1.98	1.92559e-05	Wars,Psma3,Sod2,Lap3	0.00028604
REGULATION_OF_PLK1_ACTIVITY_AT_G2_M_TRANSITION	77	21	56	1.92	0.58	1.93107e-05	Dctn2,Dync1i2,Prkaca,Tuba4a,Tubb4a,Ywhae,Hsp90aa1,Prkar2b,Skp1a,Tuba1a,Tubb5,Ywhaq,Pafah1b1,Actr1a,Ppp2r1a,Ywhag,Ubc,Dync1h1,Tubb4b,Akap9,Clasp1	0.00028604
CHAPERONIN-MEDIATED_PROTEIN_FOLDING	89	23	66	2.11	0.69	2.0575e-05	Gng2,Gng7,Gnao1,Gnb1,Actb,Cct2,Cct7,Gnai2,Tuba4a,Tubb2a,Tubb4a,Cct4,Cct8,Gnai1,Gnaz,Gnb2,Gng3,Rgs9,Tuba1a,Tuba1b,Tubb3,Tubb2b,Tubb4b	0.000301626
LYSOSOME_VESICLE_BIOGENESIS	35	13	22	1.19	0.23	2.1242e-05	Cltc,Clta,Arf1,Dnajc6,App,Ap1b1,Cltb,Ap1s1,Vamp2,M6pr,Sh3gl2,Chmp2a,Hspa8	0.000308226
RECYCLING_PATHWAY_OF_L1	26	11	15	1.01	0.16	2.19093e-05	Cltc,Ap2b1,Dnm3,Ap2a1,Clta,Dnm1,Ap2m1,Ap2a2,L1cam,Sh3gl2,Dpysl2	0.000314697
BETA2_ADRENERGIC_RECEPTOR_SIGNALING_PATHWAY	22	10	12	0.92	0.13	2.441e-05	Gng2,Gng7,Gnb1,Prkacb,Prkaca,Prkar2a,Gnal,Gnb2,Gng3,Prkar2b	0.000337
ENDOGENOUS_CANNABINOID_SIGNALING	22	10	12	0.92	0.13	2.441e-05	Gng7,Cacna1b,Grm5,Gnao1,Plcb1,Gnb1,Cacna1a,Gnai1,Gnb2,Gng3	0.000337
HISTAMINE_H2_RECEPTOR_MEDIATED_SIGNALING_PATHWAY	22	10	12	0.92	0.13	2.441e-05	Gng2,Gng7,Gnb1,Prkacb,Prkaca,Prkar2a,Gnal,Gnb2,Gng3,Prkar2b	0.000337
RHO_GTPASES_ACTIVATE_ROCKS	18	9	9	0.82	0.09	2.43371e-05	Myh14,Rhoc,Rhoa,Myl6,Pak1,Myh9,Myl12b,Myl12a,Myh10	0.000337
DNA_DOUBLE-STRAND_BREAK_REPAIR	128	1	127	0.09	1.32	2.48904e-05	Ubc	0.000340329
AURKA_ACTIVATION_BY_TPX2	67	19	48	1.74	0.5	2.62089e-05	Dctn2,Dync1i2,Prkaca,Tuba4a,Tubb4a,Ywhae,Hsp90aa1,Prkar2b,Tuba1a,Tubb5,Ywhaq,Pafah1b1,Actr1a,Ppp2r1a,Ywhag,Dync1h1,Tubb4b,Akap9,Clasp1	0.000354943
BIOCARTA_MPR_PATHWAY	31	12	19	1.1	0.2	2.71989e-05	Hras,Gnb1,Prkacb,Acta1,Cap1,Prkar1a,Prkar2a,Gnai1,Prkar2b,Arpc4,Arpc2,Actr2	0.000364876
GOLGI-TO-ER_RETROGRADE_TRANSPORT	107	26	81	2.38	0.84	2.91542e-05	Capzb,Kif1a,Arf1,Kif2a,Rab6a,Arfgap1,Dctn2,Dctn1,Dync1i2,Arf3,Capza2,Kif3b,Kif5b,Nsf,Capza1,Kifap3,Sec22b,Pafah1b1,Actr1a,Napb,Napa,Napg,Rab1b,Dync1h1,Rab6b,Kif21a	0.000387452
SUMOYLATION	151	2	149	0.18	1.55	3.08814e-05	Ctbp1,Park7	0.000406605
INTERACTION_BETWEEN_L1_AND_ANKYRINS	27	11	16	1.01	0.17	3.35758e-05	Kcnq2,Ank1,Sptan1,L1cam,Sptb,Sptbn2,Sptbn4,Sptbn1,Nrcam,Nfasc,Ank3	0.000438026
RHO_GTPASES_ACTIVATE_PKNS	52	16	36	1.47	0.38	3.7469e-05	Ywhaz,Myh14,Pdpk1,Rhoc,Rhoa,Myl6,Rac1,Ywhae,Pak1,Ywhah,Ywhab,Ywhag,Myh9,Myl12b,Myl12a,Myh10	0.000484372
PID_NCADHERIN_PATHWAY	32	12	20	1.1	0.21	3.95001e-05	Gria2,Ctnnb1,Dctn1,Gsn,Cttn,Rhoa,Rac1,Gap43,Kif5b,Gja1,Dagla,Camk2g	0.000492712
BIOCARTA_NDKDYNAMIN_PATHWAY	15	8	7	0.73	0.07	3.8695e-05	Synj1,Ap2a1,Amph,Dnm1,Ap2m1,Ppp3cb,Ppp3ca,Bin1	0.000492712
N-CADHERIN_SIGNALING_EVENTS	32	12	20	1.1	0.21	3.95001e-05	Gria2,Ctnnb1,Dctn1,Gsn,Cttn,Rhoa,Rac1,Gap43,Kif5b,Gja1,Dagla,Camk2g	0.000492712
BRANCHED-CHAIN_AMINO_ACID_CATABOLISM	23	10	13	0.92	0.14	3.92472e-05	Dld,Auh,Hsd17b10,Aldh9a1,Acad8,Mccc2,Aldh6a1,Acat1,Hibadh,Hibch	0.000492712
AXON_GUIDANCE_MEDIATED_BY_SEMAPHORINS	19	9	10	0.82	0.1	4.20566e-05	Crmp1,Rhoa,Rac1,Cdk5,Plxna1,Pak1,Dpysl4,Dpysl5,Dpysl2	0.000515556
RHO_GTPASES_ACTIVATE_PAKS	19	9	10	0.82	0.1	4.20566e-05	Cttn,Myh14,Myl6,Rac1,Pak1,Myh9,Myl12b,Myl12a,Myh10	0.000515556
SUMO_E3_LIGASES_SUMOYLATE_TARGET_PROTEINS	146	2	144	0.18	1.5	4.34031e-05	Ctbp1,Park7	0.000527515
BETA-CATENIN_INDEPENDENT_WNT_SIGNALING	137	30	107	2.75	1.12	4.70891e-05	Cltc,Ap2b1,Gng2,Gng7,Ap2a1,Clta,Gnao1,Plcb1,Gnb1,Ctnnb1,Prkcg,Ap2m1,Ppp3cb,Psma6,Rhoa,Prkcb,Cltb,Rac1,Ap2a2,Ppp3ca,Gnb2,Gng3,Itpr1,Pfn1,Psma3,Psmb5,Ubc,Ppp3r1,Psmd2,Camk2a	0.000567463
TRANS-GOLGI_NETWORK_VESICLE_BUDDING	70	19	51	1.74	0.53	5.11663e-05	Cltc,Clint1,Clta,Arf1,Dnajc6,App,Ap1b1,Rab5c,Cltb,Ap1s1,Vamp2,M6pr,Tfrc,Sh3gl2,Napa,Snx2,Chmp2a,Hspa8,Hip1r	0.000606321
CLATHRIN_DERIVED_VESICLE_BUDDING	70	19	51	1.74	0.53	5.11663e-05	Cltc,Clint1,Clta,Arf1,Dnajc6,App,Ap1b1,Rab5c,Cltb,Ap1s1,Vamp2,M6pr,Tfrc,Sh3gl2,Napa,Snx2,Chmp2a,Hspa8,Hip1r	0.000606321
PID_S1P_S1P2_PATHWAY	24	10	14	0.92	0.15	6.11489e-05	Gnao1,Rhoa,Rac1,Gnai2,Gnaq,Gna11,Gna13,Gnai1,Gnaz,Pak1	0.000712736
S1P2_PATHWAY	24	10	14	0.92	0.15	6.11489e-05	Gnao1,Rhoa,Rac1,Gnai2,Gnaq,Gna11,Gna13,Gnai1,Gnaz,Pak1	0.000712736
HALLMARK_PROTEIN_SECRETION	89	22	67	2.01	0.7	6.4498e-05	Cltc,Ap2b1,Clta,Arf1,Ap2m1,Scamp3,Atp6v1h,Galc,M6pr,Sec22b,Stx7,Sh3gl2,Rab2a,Rab5a,Napa,Snx2,Scrn1,Napg,Tmx1,Scamp1,Atp1a1,Dnm1l	0.000745659
SYNAPTIC_VESICLE_TRAFFICKING	20	9	11	0.82	0.11	6.95553e-05	Vamp1,Stxbp1,Rab3a,Syt1,Snap25,Nsf,Stx1a,Stx1b,Syt7	0.000797642
CRMPS_IN_SEMA3A_SIGNALING	16	8	8	0.73	0.08	7.04655e-05	Crmp1,Dpysl3,Gsk3b,Cdk5,Plxna1,Dpysl4,Dpysl5,Dpysl2	0.000801615
BIOCARTA_GPCR_PATHWAY	29	11	18	1.01	0.19	7.34984e-05	Hras,Gnb1,Prkacb,Ppp3cb,Prkar1a,Prkcb,Gnaq,Ppp3ca,Prkar2a,Gnai1,Prkar2b	0.000816521
CORTOCOTROPIN_RELEASING_FACTOR_RECEPTOR_SIGNALING_PATHWAY	29	11	18	1.01	0.19	7.34984e-05	Gng2,Gng7,Vamp1,Gnb1,Snap25,Gnaq,Vamp2,Gna11,Gnal,Gnb2,Gng3	0.000816521
OPIOID_PROOPIOMELANOCORTIN_PATHWAY	29	11	18	1.01	0.19	7.34984e-05	Gng2,Gng7,Vamp1,Gnao1,Gnb1,Snap25,Gnai2,Vamp2,Gnai1,Gnb2,Gng3	0.000816521
PID_PI3K_PLC_TRK_PATHWAY	34	12	22	1.1	0.23	7.90493e-05	Agap2,Hras,Ywhaz,Pdpk1,Grb2,Gsk3b,Ywhae,Ywhah,Ywhab,Ywhag,Kras,Camk2a	0.000864678
TRK_RECEPTOR_SIGNALING_MEDIATED_BY_PI3K_AND_PLC-GAMMA	34	12	22	1.1	0.23	7.90493e-05	Agap2,Hras,Ywhaz,Pdpk1,Grb2,Gsk3b,Ywhae,Ywhah,Ywhab,Ywhag,Kras,Camk2a	0.000864678
INSULIN_RECEPTOR_RECYCLING	25	10	15	0.92	0.16	9.26352e-05	Atp6v0a1,Atp6v1h,Atp6v1a,Atp6v1b2,Atp6v1e1,Atp6v0d1,Atp6v1g2,Atp6v1d,Atp6v1g1,Atp6v1c1	0.00100555
RECRUITMENT_OF_MITOTIC_CENTROSOME_PROTEINS_AND_COMPLEXES	73	19	54	1.74	0.56	9.53202e-05	Dctn2,Dync1i2,Prkaca,Tuba4a,Tubb4a,Ywhae,Hsp90aa1,Prkar2b,Tuba1a,Tubb5,Ywhaq,Pafah1b1,Actr1a,Ppp2r1a,Ywhag,Dync1h1,Tubb4b,Akap9,Clasp1	0.00101153
CENTROSOME_MATURATION	73	19	54	1.74	0.56	9.53202e-05	Dctn2,Dync1i2,Prkaca,Tuba4a,Tubb4a,Ywhae,Hsp90aa1,Prkar2b,Tuba1a,Tubb5,Ywhaq,Pafah1b1,Actr1a,Ppp2r1a,Ywhag,Dync1h1,Tubb4b,Akap9,Clasp1	0.00101153
RECRUITMENT_OF_NUMA_TO_MITOTIC_CENTROSOMES	73	19	54	1.74	0.56	9.53202e-05	Dctn2,Dync1i2,Prkaca,Tuba4a,Tubb4a,Ywhae,Hsp90aa1,Prkar2b,Tuba1a,Tubb5,Ywhaq,Pafah1b1,Actr1a,Ppp2r1a,Ywhag,Dync1h1,Tubb4b,Akap9,Clasp1	0.00101153
PROTEIN_FOLDING	95	23	72	2.11	0.75	9.6861e-05	Gng2,Gng7,Gnao1,Gnb1,Actb,Cct2,Cct7,Gnai2,Tuba4a,Tubb2a,Tubb4a,Cct4,Cct8,Gnai1,Gnaz,Gnb2,Gng3,Rgs9,Tuba1a,Tuba1b,Tubb3,Tubb2b,Tubb4b	0.00102027
DAG_AND_IP3_SIGNALING	30	11	19	1.01	0.2	0.000105416	Adcy5,Adcy3,Prkacb,Pde1b,Prkcg,Prkar1a,Prkaca,Prkar2a,Itpr1,Prkar2b,Ahcyl1	0.00109418
TRANSFERRIN_ENDOCYTOSIS_AND_RECYCLING	30	11	19	1.01	0.2	0.000105416	Atp6v0a1,Atp6v1h,Atp6v1a,Atp6v1b2,Atp6v1e1,Tfrc,Atp6v0d1,Atp6v1g2,Atp6v1d,Atp6v1g1,Atp6v1c1	0.00109418
VASOPRESSIN_REGULATES_RENAL_WATER_HOMEOSTASIS_VIA_AQUAPORINS	40	13	27	1.19	0.28	0.000106456	Adcy5,Gng2,Gng7,Adcy3,Gnb1,Prkacb,Prkar1a,Prkaca,Prkar2a,Gnb2,Gng3,Prkar2b,Rab11a	0.00109696
HALLMARK_APICAL_JUNCTION	197	38	159	3.48	1.66	0.000113027	Negr1,Hras,Cadm2,Cntn1,Tjp1,Sirpa,Dlg1,Acta1,Atp1a3,Shroom2,Cap1,Actn1,Acta2,Actb,Calb2,Crat,Fscn1,Gnai2,Thy1,Actc1,Actg1,Gnai1,Pfn1,Ywhah,Slc30a3,Myh9,Myl12b,Myl12a,Arpc2,Actn2,Cadm3,Baiap2,Nlgn3,Myh10,Nfasc,Nlgn2,Pcdh1,Actn4	0.00115629
PDGFR-BETA_SIGNALING_PATHWAY	123	27	96	2.47	1	0.000118512	Hras,Cyfip2,Cttn,Ywhaz,Crk,Grb2,Rhoa,Map2k4,Rac1,S1pr1,Rab4a,Ywhae,Pak1,Ywhah,Slc9a3r1,Ppp2r1a,Ywhab,Ywhag,Ppp2ca,Kras,Rab5a,Arpc4,Arpc2,Baiap2,Arhgdia,Actr2,Actn4	0.00120374
BIOCARTA_STATHMIN_PATHWAY	17	8	9	0.73	0.09	0.000121208	Prkacb,Prkar1a,Camk2d,Prkar2a,Prkar2b,Camk2a,Camk2b,Camk2g	0.00121092
PPARA_ACTIVATES_GENE_EXPRESSION	112	1	111	0.09	1.16	0.000120723	Slc27a1	0.00121092
REGULATION_OF_LIPID_METABOLISM_BY_PEROXISOME_PROLIFERATOR-ACTIVATED_RECEPTOR_ALPHA__PPARALPHA_	113	1	112	0.09	1.17	0.000121773	Slc27a1	0.00121092
REGULATION_OF_ACTIN_DYNAMICS_FOR_PHAGOCYTIC_CUP_FORMATION	57	16	41	1.47	0.43	0.000128069	Wipf3,Cyfip2,Crk,Rac1,Actb,Hsp90ab1,Actg1,Hsp90aa1,Myo5a,Pak1,Myh9,Arpc4,Arpc2,Wasf1,Baiap2,Actr2	0.00126468
ION_CHANNEL_TRANSPORT	157	32	125	2.93	1.3	0.000146382	Atp8a1,Atp2a2,Ano8,Atp2b4,Atp6v0a1,Atp1a3,Ttyh3,Atp6v1h,Atp2b3,Camk2d,Atp6v1a,Atp6v1b2,Atp6v1e1,Atp1b1,Atp1b2,Atp6v0d1,Fkbp1b,Fxyd1,Ubc,Atp6v1g2,Atp6v1d,Atp6v1g1,Atp6v1c1,Atp13a1,Atp1a1,Camk2a,Atp1a2,Camk2b,Camk2g,Nedd4l,Atp2b2,Atp2b1	0.00143555
UNTITLED	31	11	20	1.01	0.21	0.000148436	Gng2,Gng7,Vamp1,Gnao1,Gnb1,Snap25,Gnai2,Vamp2,Gnai1,Gnb2,Gng3	0.00143589
DETOXIFICATION_OF_REACTIVE_OXYGEN_SPECIES	31	11	20	1.01	0.21	0.000148436	Prdx6,Prdx2,Gpx1,Prdx3,P4hb,Prdx1,Txn1,Sod2,Txnrd2,Ccs,Txn2	0.00143589
ROLE_OF_CALCINEURIN-DEPENDENT_NFAT_SIGNALING_IN_LYMPHOCYTES	47	14	33	1.28	0.34	0.000167657	Akap5,Fkbp8,Ywhaz,Prkcg,Fkbp1a,Prkcb,Gsk3b,Kpnb1,Prkaca,Ran,Ywhae,Ywhah,Ywhab,Ywhag	0.00159051
GLYCOLYSIS	64	17	47	1.56	0.49	0.000167775	Eno1b,Hk1,Pfkm,Prkacb,Aldoa,Aldoc,Gpi1,Pgk1,Prkaca,Tpi1,Eno2,Ppp2r1a,Ppp2cb,Pgam2,Ppp2ca,Eno1,Pgam1	0.00159051
OMIM:209850|OMIM:300425|OMIM:300495|OMIM:300496|OMIM:300830|OMIM:300847|OMIM:300872|OMIM:607373|OMIM:608049|OMIM:608636|OMIM:609378|OMIM:610676|OMIM:610836|OMIM:610908|OMIM:611015|OMIM:611016|OMIM:611913|OMIM:612100|OMIM:613410|OMIM:613436|OMIM:615032|OMIM:615091	47	14	33	1.28	0.34	0.000167657	Cntnap2,Gabrb3,Shank2,Dlg4,Syn2,Ctnnb1,Fmr1,Gstm1,Slc7a5,Syn3,Shank3,Nbea,Nlgn3,Nrcam	0.00159051
BIOCARTA_PTDINS_PATHWAY	22	9	13	0.82	0.14	0.000170494	Ap2a1,Arf1,Pfkm,Arhgef2,Pdpk1,Ap2m1,Gsk3b,Rac1,Rab5a	0.00159502
HSF1-DEPENDENT_TRANSACTIVATION	22	9	13	0.82	0.14	0.000170494	Hspa2,Camk2d,Hsp90ab1,Fkbp4,Hsp90aa1,Hspa8,Camk2a,Camk2b,Camk2g	0.00159502
CELLULAR_SENESCENCE	148	3	145	0.27	1.51	0.000178148	Map2k4,Txn1,Ubc	0.00165573
PID_PDGFRB_PATHWAY	127	27	100	2.47	1.04	0.000182426	Hras,Cyfip2,Cttn,Ywhaz,Crk,Grb2,Rhoa,Map2k4,Rac1,S1pr1,Rab4a,Ywhae,Pak1,Ywhah,Slc9a3r1,Ppp2r1a,Ywhab,Ywhag,Ppp2ca,Kras,Rab5a,Arpc4,Arpc2,Baiap2,Arhgdia,Actr2,Actn4	0.00168447
PID_P53_DOWNSTREAM_PATHWAY	129	2	127	0.18	1.32	0.000191602	Gpx1,Fdxr	0.0017578
DIRECT_P53_EFFECTORS	130	2	128	0.18	1.33	0.00019539	Gpx1,Fdxr	0.00178105
ADRENALINE,NORADRENALINE_INHIBITS_INSULIN_SECRETION	27	10	17	0.92	0.18	0.000197582	Adcy5,Gng2,Gng7,Cacnb3,Gnb1,Cacna2d2,Gnai2,Gnai1,Gnb2,Gng3	0.00178956
MITOCHONDRIAL_FATTY_ACID_BETA-OXIDATION	37	12	25	1.1	0.26	0.000199875	Mcat,Hadhb,Pccb,Acot9,Acadl,Eci1,Acadvl,Ndufab1,Echs1,Pcca,Acsf2,Hadha	0.00179887
HALLMARK_TNFA_SIGNALING_VIA_NFKB	198	6	192	0.55	2	0.00020214	Marcks,Tubb2a,Slc2a3,Sod2,Dnajb4,Atp2b1	0.00180782
SIGNALING_BY_NTRKS	96	22	74	2.01	0.77	0.000243372	Cltc,Ap2b1,Dnm3,Ap2a1,Clta,Hras,Ptprs,Crk,Dnm1,Ap2m1,Rhoa,Rac1,Ap2a2,Cdk5,Grin2b,Ppp2r1a,Ppp2cb,Ywhab,Ppp2ca,Rala,Sh3gl2,Kras	0.00216297
ERBB1_DOWNSTREAM_SIGNALING	97	22	75	2.01	0.78	0.000276632	Hras,Ppp2r2a,Cyfip2,Ywhaz,Pdpk1,Grb2,Map2k4,Rac1,Ywhae,Ywhah,Ppp2r1a,Ywhab,Pebp1,Ywhag,Ppp2ca,Rala,Kras,Rab5a,Arpc4,Arpc2,Baiap2,Actr2	0.0024433
COPI-INDEPENDENT_GOLGI-TO-ER_RETROGRADE_TRAFFIC	33	11	22	1.01	0.23	0.000280074	Capzb,Rab6a,Dctn2,Dctn1,Dync1i2,Capza2,Capza1,Pafah1b1,Actr1a,Dync1h1,Rab6b	0.00245843
OXYTOCIN_RECEPTOR_MEDIATED_SIGNALING_PATHWAY	44	13	31	1.19	0.32	0.000311624	Gng2,Gng7,Vamp1,Plcb1,Gnb1,Snap25,Prkcg,Prkcb,Gnaq,Vamp2,Gna11,Gnb2,Gng3	0.00271859
PKA_ACTIVATION_IN_GLUCAGON_SIGNALLING	15	7	8	0.64	0.08	0.000351129	Adcy5,Adcy3,Prkacb,Prkar1a,Prkaca,Prkar2a,Prkar2b	0.00302609
PKA_ACTIVATION	15	7	8	0.64	0.08	0.000351129	Adcy5,Adcy3,Prkacb,Prkar1a,Prkaca,Prkar2a,Prkar2b	0.00302609
PID_LIS1_PATHWAY	24	9	15	0.82	0.16	0.000371098	Rhoa,Rac1,Cdk5,Map1b,Ywhae,Nudc,Pafah1b1,Ndel1,Dync1h1	0.0030503
PID_ENDOTHELIN_PATHWAY	62	16	46	1.47	0.48	0.00037032	Adcy5,Gnao1,Hras,Plcb1,Adcy3,Crk,Prkcg,Rhoa,Prkcb,Rac1,Gnai2,Gnaq,Gna11,Gnai1,Gnal,Gnaz	0.0030503
LPA_RECEPTOR_MEDIATED_EVENTS	62	16	46	1.47	0.48	0.00037032	Adcy5,Gng2,Gnao1,Hras,Adcy3,Gnb1,Crk,Rhoa,Gsk3b,Rac1,Gnai2,Gnaq,Gna11,Gna13,Gnai1,Gnaz	0.0030503
ENDOTHELINS	62	16	46	1.47	0.48	0.00037032	Adcy5,Gnao1,Hras,Plcb1,Adcy3,Crk,Prkcg,Rhoa,Prkcb,Rac1,Gnai2,Gnaq,Gna11,Gnai1,Gnal,Gnaz	0.0030503
LISSENCEPHALY_GENE__LIS1__IN_NEURONAL_MIGRATION_AND_DEVELOPMENT	24	9	15	0.82	0.16	0.000371098	Rhoa,Rac1,Cdk5,Map1b,Ywhae,Nudc,Pafah1b1,Ndel1,Dync1h1	0.0030503
CALMODULIN_INDUCED_EVENTS	24	9	15	0.82	0.16	0.000371098	Adcy5,Adcy3,Prkacb,Pde1b,Prkcg,Prkar1a,Prkaca,Prkar2a,Prkar2b	0.0030503
SEMA4D_IN_SEMAPHORIN_SIGNALING	24	9	15	0.82	0.16	0.000371098	Myh14,Rhoc,Rhoa,Myl6,Rac1,Myh9,Myl12b,Myl12a,Myh10	0.0030503
CAM_PATHWAY	24	9	15	0.82	0.16	0.000371098	Adcy5,Adcy3,Prkacb,Pde1b,Prkcg,Prkar1a,Prkaca,Prkar2a,Prkar2b	0.0030503
PID_S1P_S1P3_PATHWAY	29	10	19	0.92	0.2	0.00038784	Gnao1,Rhoa,Rac1,S1pr1,Gnai2,Gnaq,Gna11,Gna13,Gnai1,Gnaz	0.00313357
PYRUVATE_METABOLISM	29	10	19	0.92	0.2	0.00038784	Bsg,Ldha,Ldhb,Dld,Pdha1,Vdac1,Pdhb,Dlat,Pdk3,Pdhx	0.00313357
OPIOID_PROENKEPHALIN_PATHWAY	29	10	19	0.92	0.2	0.00038784	Gng2,Gng7,Vamp1,Gnb1,Snap25,Gnai2,Vamp2,Gnai1,Gnb2,Gng3	0.00313357
INFLAMMATION_MEDIATED_BY_CHEMOKINE_AND_CYTOKINE_SIGNALING_PATHWAY	179	34	145	3.11	1.51	0.000397792	Adcy5,Gng2,Gng7,Gnao1,Plcb1,Prkacb,Myh14,Acta1,Cask,Pdpk1,Rhoc,Rhoa,Prkcb,Camk2d,Rac1,Acta2,Actb,Gnai2,Gnaq,Prkaca,Actc1,Actg1,Gna11,Gnai1,Gng3,Itpr1,Pak1,Kras,Myh9,Arpc4,Arpc5l,Arpc2,Myh10,Camk2a	0.00319582
HOMOLOGY_DIRECTED_REPAIR	102	1	101	0.09	1.05	0.000401385	Ubc	0.00320657
SIGNALING_BY_NTRK1__TRKA_	75	18	57	1.65	0.59	0.000430211	Cltc,Ap2b1,Dnm3,Ap2a1,Clta,Hras,Crk,Dnm1,Ap2m1,Rhoa,Ap2a2,Ppp2r1a,Ppp2cb,Ywhab,Ppp2ca,Rala,Sh3gl2,Kras	0.00341765
LKB1_SIGNALING_EVENTS	40	12	28	1.1	0.29	0.000451484	Brsk1,Brsk2,Mark2,Ywhaz,Gsk3b,Prkaca,Ywhae,Hsp90aa1,Ywhah,Cdc37,Ywhab,Ywhag	0.00356672
NEF-MEDIATES_DOWN_MODULATION_OF_CELL_SURFACE_RECEPTORS_BY_RECRUITING_THEM_TO_CLATHRIN_ADAPTERS	20	8	12	0.73	0.13	0.000474679	Ap2b1,Ap2a1,Arf1,Ap1b1,Ap2m1,Atp6v1h,Ap1s1,Ap2a2	0.00368849
SEMA4D_INDUCED_CELL_MIGRATION_AND_GROWTH-CONE_COLLAPSE	20	8	12	0.73	0.13	0.000474679	Myh14,Rhoc,Rhoa,Myl6,Myh9,Myl12b,Myl12a,Myh10	0.00368849
POST-CHAPERONIN_TUBULIN_FOLDING_PATHWAY	20	8	12	0.73	0.13	0.000474679	Tuba4a,Tubb2a,Tubb4a,Tuba1a,Tuba1b,Tubb3,Tubb2b,Tubb4b	0.00368849
HALLMARK_GLYCOLYSIS	197	36	161	3.3	1.68	0.000499221	Eno1b,Ldha,Ppfia4,Kif2a,Pcx,Hspa5,Aldoa,Pkm,Mdh1,Cyb5a,Dld,Mdh2,Pgk1,Ppia,Tpi1,Fkbp4,Got1,Got2,Mif,Taldo1,Txn1,Dpysl4,Eno2,Slc25a10,Ppp2cb,Pgam2,Aldh9a1,Ak3,Akr1a1,Eno1,Pgam1,Pgls,Me2,Pdk3,Homer1,Pygb	0.00383725
HETEROTRIMERIC_G-PROTEIN_SIGNALING_PATHWAY-GQ_ALPHA_AND_GO_ALPHA_MEDIATED_PATHWAY	114	24	90	2.2	0.94	0.000497638	Cltc,Gng2,Gng7,Cacna1b,Clta,Rap1gap,Grm5,Chrm1,Gnao1,Plcb1,Gnb1,Cacna1a,Prkcg,Rhoa,Prkcb,Grm7,Cltb,Gnaq,Cacna1e,Gna11,Gnb2,Gng3,Itpr1,Rgs9	0.00383725
S1P3_PATHWAY	25	9	16	0.82	0.17	0.000527733	Gnao1,Rhoa,Rac1,Gnai2,Gnaq,Gna11,Gna13,Gnai1,Gnaz	0.00395954
BETA3_ADRENERGIC_RECEPTOR_SIGNALING_PATHWAY	25	9	16	0.82	0.17	0.000527733	Gng2,Gng7,Vamp1,Gnb1,Snap25,Vamp2,Gnal,Gnb2,Gng3	0.00395954
CELLULAR_RESPONSE_TO_HEAT_STRESS	80	19	61	1.74	0.64	0.000521125	Hspa2,Hspa5,Hspa12a,Camk2d,Gsk3b,Hsph1,Hspa4,Hsp90ab1,Vcp,Ywhae,Fkbp4,Hsp90aa1,Hspa9,Hspa4l,Hspa8,St13,Camk2a,Camk2b,Camk2g	0.00395954
MITOCHONDRIAL_BIOGENESIS	80	19	61	1.74	0.64	0.000521125	Atp5c1,Mtx1,Chchd6,Apoo,Immt,Atp5f1,Atp5a1,Atp5k,Glud1,Tfam,Hspa9,Sod2,Atp5b,Mtx2,Atp5j2,Atp5d,Chchd3,Dnajc11,Samm50	0.00395954
SIGNAL_AMPLIFICATION	30	10	20	0.92	0.21	0.000529052	Gng2,Gng7,Gnb1,Gnai2,Gnaq,Gna11,Gna13,Gnai1,Gnb2,Gng3	0.00395954
PID_LYSOPHOSPHOLIPID_PATHWAY	64	16	48	1.47	0.5	0.000544214	Adcy5,Gng2,Gnao1,Hras,Adcy3,Gnb1,Crk,Rhoa,Gsk3b,Rac1,Gnai2,Gnaq,Gna11,Gna13,Gnai1,Gnaz	0.00405169
HALLMARK_IL2_STAT5_SIGNALING	199	7	192	0.64	2	0.000564464	Gpx4,Gucy1b3,Plec,Alcam,Map6,Slc2a3,Cd81	0.0041524
PROCESSING_OF_SMDT1	16	7	9	0.64	0.09	0.000569423	Mcu,Micu1,Phb2,Phb,Stoml2,Afg3l2,Spg7	0.0041524
PKA-MEDIATED_PHOSPHORYLATION_OF_CREB	16	7	9	0.64	0.09	0.000569423	Adcy5,Adcy3,Prkacb,Prkar1a,Prkaca,Prkar2a,Prkar2b	0.0041524
FCGAMMA_RECEPTOR__FCGR__DEPENDENT_PHAGOCYTOSIS	81	19	62	1.74	0.65	0.000567068	Wipf3,Cyfip2,Crk,Pld3,Rac1,Actb,Hsp90ab1,Actg1,Hsp90aa1,Itpr1,Myo5a,Pak1,Myh9,Arpc4,Arpc2,Wasf1,Baiap2,Ahcyl1,Actr2	0.0041524
HDR_THROUGH_HOMOLOGOUS_RECOMBINATION__HRR__OR_SINGLE_STRAND_ANNEALING__SSA_	96	1	95	0.09	0.99	0.000579807	Ubc	0.00420656
PID_ERBB1_DOWNSTREAM_PATHWAY	100	22	78	2.01	0.81	0.000639926	Hras,Ppp2r2a,Cyfip2,Ywhaz,Pdpk1,Grb2,Map2k4,Rac1,Ywhae,Ywhah,Ppp2r1a,Ywhab,Pebp1,Ywhag,Ppp2ca,Rala,Kras,Rab5a,Arpc4,Arpc2,Baiap2,Actr2	0.00461916
PID_TGFBR_PATHWAY	53	14	39	1.28	0.41	0.00065832	Ctnnb1,Ppp2r2a,Pdpk1,Fkbp1a,Grb2,Rhoa,Ywhae,Strap,Ppp2cb,Ppp2ca,Ppp1ca,Sptbn1,Camk2a,Nedd4l	0.00470418
NCAM_SIGNALING_FOR_NEURITE_OUT-GROWTH	53	14	39	1.28	0.41	0.00065832	Cacnb4,Cacnb3,Ncam1,Hras,Ptpra,Sptan1,Cacnb1,Ncan,Sptb,Kras,Sptbn2,Sptbn4,Sptbn1,Cntn2	0.00470418
ANCHORING_OF_THE_BASAL_BODY_TO_THE_PLASMA_MEMBRANE	90	20	70	1.83	0.73	0.000679017	Dctn2,Dync1i2,Prkaca,Tuba4a,Tubb4a,Ywhae,Hsp90aa1,Prkar2b,Tuba1a,Tubb5,Ywhaq,Pafah1b1,Actr1a,Ppp2r1a,Rab11a,Ywhag,Dync1h1,Tubb4b,Akap9,Clasp1	0.00480379
CARGO_RECOGNITION_FOR_CLATHRIN-MEDIATED_ENDOCYTOSIS	90	20	70	1.83	0.73	0.000679017	Cltc,Ap2b1,Ap2a1,Clta,Itsn1,Sh3kbp1,Syt1,Snap91,Sgip1,Ap2m1,Cltb,Ap2a2,Vamp2,M6pr,Tfrc,Cops3,Sh3gl2,Ubc,Cops8,Aak1	0.00480379
PID_S1P_META_PATHWAY	21	8	13	0.73	0.14	0.000698646	Gnao1,S1pr1,Gnai2,Gnaq,Gna11,Gna13,Gnai1,Gnaz	0.00489397
SPHINGOSINE_1-PHOSPHATE__S1P__PATHWAY	21	8	13	0.73	0.14	0.000698646	Gnao1,S1pr1,Gnai2,Gnaq,Gna11,Gna13,Gnai1,Gnaz	0.00489397
ROS,_RNS_PRODUCTION_IN_PHAGOCYTES	31	10	21	0.92	0.22	0.000710298	Atp6v0a1,Atp6v1h,Atp6v1a,Atp6v1b2,Atp6v1e1,Atp6v0d1,Atp6v1g2,Atp6v1d,Atp6v1g1,Atp6v1c1	0.00495119
THE_ROLE_OF_NEF_IN_HIV-1_REPLICATION_AND_DISEASE_PATHOGENESIS	26	9	17	0.82	0.18	0.000734678	Ap2b1,Ap2a1,Arf1,Ap1b1,Ap2m1,Atp6v1h,Rac1,Ap1s1,Ap2a2	0.00507142
CA-DEPENDENT_EVENTS	26	9	17	0.82	0.18	0.000734678	Adcy5,Adcy3,Prkacb,Pde1b,Prkcg,Prkar1a,Prkaca,Prkar2a,Prkar2b	0.00507142
TSH	76	18	58	1.65	0.6	0.000779079	Bsg,Rap1gap,Canx,Gnao1,Arf1,Hras,Hspa5,Pdpk1,Rhoa,Calr,Gnai2,Gnaq,Prkaca,Gna11,Gna13,Gnai1,Hspa8,Atp1a1	0.00535193
HALLMARK_E2F_TARGETS	198	7	191	0.64	1.99	0.00078917	Ak2,Tbrg4,Ran,Tfrc,Tubb5,Eif2s1,Cit	0.00536938
AQUAPORIN-MEDIATED_TRANSPORT	48	13	35	1.19	0.36	0.000786635	Adcy5,Gng2,Gng7,Adcy3,Gnb1,Prkacb,Prkar1a,Prkaca,Prkar2a,Gnb2,Gng3,Prkar2b,Rab11a	0.00536938
IRON_UPTAKE_AND_TRANSPORT	54	14	40	1.28	0.42	0.000806581	Atp6v0a1,Atp6v1h,Atp6v1a,Atp6v1b2,Atp6v1e1,Skp1a,Tfrc,Atp6v0d1,Ubc,Atp6v1g2,Atp6v1d,Atp6v1g1,Atp6v1c1,Cand1	0.00543582
GABA_RECEPTOR_ACTIVATION	54	14	40	1.28	0.42	0.000806581	Adcy5,Gng2,Gng7,Gabrb3,Adcy3,Gnb1,Gabrb2,Gnai2,Kcnj4,Gabra1,Gnai1,Gnal,Gnb2,Gng3	0.00543582
TGF-BETA_RECEPTOR_SIGNALING	49	13	36	1.19	0.38	0.000972208	Ctnnb1,Ppp2r2a,Pdpk1,Fkbp1a,Grb2,Ywhae,Strap,Ppp2cb,Ppp2ca,Ppp1ca,Sptbn1,Camk2a,Nedd4l	0.00652113
PID_IL8_CXCR1_PATHWAY	27	9	18	0.82	0.19	0.00100323	Gng2,Plcb1,Gnb1,Pdpk1,Prkcg,Dnm1,Prkcb,Gnai2,Rab5a	0.00654398
THROMBOXANE_A2_RECEPTOR_SIGNALING	55	14	41	1.28	0.43	0.000982051	Gng2,Gnb1,Prkcg,Dnm1,Rhoa,Prkcb,Rac1,Gnai2,Gnaq,Prkaca,Gna11,Gna13,Slc9a3r1,Rab11a	0.00654398
IL8-_AND_CXCR1-MEDIATED_SIGNALING_EVENTS	27	9	18	0.82	0.19	0.00100323	Gng2,Plcb1,Gnb1,Pdpk1,Prkcg,Dnm1,Prkcb,Gnai2,Rab5a	0.00654398
G-PROTEIN_ACTIVATION	27	9	18	0.82	0.19	0.00100323	Gng2,Gng7,Gnao1,Gnb1,Gnai2,Gnai1,Gnaz,Gnb2,Gng3	0.00654398
THROMBOXANE_SIGNALLING_THROUGH_TP_RECEPTOR	22	8	14	0.73	0.15	0.00100045	Gng2,Gng7,Gnb1,Gnaq,Gna11,Gna13,Gnb2,Gng3	0.00654398
PLATELET_CALCIUM_HOMEOSTASIS	27	9	18	0.82	0.19	0.00100323	Atp2a2,Slc8a1,Atp2b4,Atp2b3,Slc8a2,Stim1,Itpr1,Atp2b2,Atp2b1	0.00654398
HALLMARK_ALLOGRAFT_REJECTION	192	7	185	0.64	1.93	0.00105576	Wars,Ache,Prkcg,Prkcb,Thy1,Aars,Cd47	0.00685522
BIOCARTA_BIOPEPTIDES_PATHWAY	38	11	27	1.01	0.28	0.00107984	Hras,Gnb1,Grb2,Prkcb,Camk2d,Cdk5,Gna11,Gnai1,Camk2a,Camk2b,Camk2g	0.0069168
ACTIVATION_OF_GABAB_RECEPTORS	38	11	27	1.01	0.28	0.00107984	Adcy5,Gng2,Gng7,Adcy3,Gnb1,Gnai2,Kcnj4,Gnai1,Gnal,Gnb2,Gng3	0.0069168
GABA_B_RECEPTOR_ACTIVATION	38	11	27	1.01	0.28	0.00107984	Adcy5,Gng2,Gng7,Adcy3,Gnb1,Gnai2,Kcnj4,Gnai1,Gnal,Gnb2,Gng3	0.0069168
PID_LKB1_PATHWAY	44	12	32	1.1	0.33	0.00116062	Brsk1,Brsk2,Mark2,Ywhaz,Gsk3b,Prkaca,Ywhae,Hsp90aa1,Ywhah,Cdc37,Ywhab,Ywhag	0.00740093
PID_INTEGRIN_A4B1_PATHWAY	33	10	23	0.92	0.24	0.00122657	Git1,Ptpra,Prkacb,Ywhaz,Crk,Prkar1a,Rac1,Prkaca,Igsf8,Cd81	0.00768362
SIG_REGULATION_OF_THE_ACTIN_CYTOSKELETON_BY_RHO_GTPASES	33	10	23	0.92	0.24	0.00122657	Acta2,Fscn1,Gdi2,Actg1,Gdi1,Pak1,Pfn1,Pfn2,Wasf1,Actr2	0.00768362
ALPHA4_BETA1_INTEGRIN_SIGNALING_EVENTS	33	10	23	0.92	0.24	0.00122657	Git1,Ptpra,Prkacb,Ywhaz,Crk,Prkar1a,Rac1,Prkaca,Igsf8,Cd81	0.00768362
KERATINIZATION	108	2	106	0.18	1.1	0.0012223	Pkp4,Krt2	0.00768362
FATTY_ACID__BETA_-OXIDATION_I	18	7	11	0.64	0.11	0.00131874	Acsl6,Hadhb,Eci1,Hsd17b10,Echs1,Acsbg1,Hadha	0.0082248
ACTIVATION_OF_KAINATE_RECEPTORS_UPON_GLUTAMATE_BINDING	28	9	19	0.82	0.2	0.00134607	Gng2,Gng7,Dlg4,Plcb1,Gnb1,Dlg1,Gnb2,Gng3,Dlg3	0.00835856
PID_EPHB_FWD_PATHWAY	39	11	28	1.01	0.29	0.00136736	Synj1,Itsn1,Gria1,Hras,Crk,Dnm1,Grb2,Rac1,Pak1,Kras,Kalrn	0.00841723
HISTAMINE_H1_RECEPTOR_MEDIATED_SIGNALING_PATHWAY	39	11	28	1.01	0.29	0.00136736	Gng2,Gng7,Plcb1,Gnb1,Prkcg,Prkcb,Gnaq,Gna11,Gnb2,Gng3,Itpr1	0.00841723
PID_TXA2PATHWAY	57	14	43	1.28	0.45	0.00143016	Gng2,Gnb1,Prkcg,Dnm1,Rhoa,Prkcb,Rac1,Gnai2,Gnaq,Prkaca,Gna11,Gna13,Slc9a3r1,Rab11a	0.00876591
G_ALPHA__Z__SIGNALLING_EVENTS	45	12	33	1.1	0.34	0.00143802	Adcy5,Gng2,Gng7,Adcy3,Gnb1,Prkcg,Prkcb,Gnai2,Gnai1,Gnaz,Gnb2,Gng3	0.00877622
PARKINSON_DISEASE	82	18	64	1.65	0.67	0.00146334	Hspa2,Snca,Hspa5,Ywhaz,Cask,Psma6,Ywhae,Slc6a3,Hspa9,Psma3,Ywhah,Stx7,Ywhab,Ywhag,Ndufv2,Hspa8,Sncb,Sept5	0.00889258
RHO_GTPASES_ACTIVATE_WASPS_AND_WAVES	34	10	24	0.92	0.25	0.00158088	Wipf3,Cyfip2,Rac1,Actb,Actg1,Arpc4,Arpc2,Wasf1,Baiap2,Actr2	0.00956602
ER_TO_GOLGI_ANTEROGRADE_TRANSPORT	128	25	103	2.29	1.07	0.00167609	Capzb,Ank1,Gria1,Arf1,Sptan1,Arfgap1,Dctn2,Dctn1,Dync1i2,Arf3,Capza2,Nsf,Capza1,Sec22b,Sptb,Actr1a,Napb,Sptbn2,Napa,Napg,Rab1b,Dync1h1,Sptbn4,Sptbn1,Ank3	0.0100991
GOLGI_ASSOCIATED_VESICLE_BIOGENESIS	52	13	39	1.19	0.41	0.00176089	Clint1,Arf1,Dnajc6,Ap1b1,Rab5c,Ap1s1,Vamp2,Tfrc,Sh3gl2,Napa,Snx2,Hspa8,Hip1r	0.0105653
EPIGENETIC_REGULATION_OF_GENE_EXPRESSION	105	2	103	0.18	1.07	0.00177295	Gsk3b,Actb	0.010593
CADHERIN_SIGNALING_PATHWAY	142	27	115	2.47	1.2	0.00181519	Pcdh9,Pcdh10,Ctnnb1,Acta1,Gsk3b,Acta2,Actb,Ctnnd2,Actc1,Actg1,Cdh13,Pcdhgb1,Pcdhgb2,Pcdhgb6,Pcdhgb7,Pcdhga6,Pcdhb2,Pcdhb5,Pcdhb13,Pcdhb15,Pcdhb16,Pcdhb17,Pcdhb19,Pcdhb21,Pcdhb22,Actr2,Pcdh1	0.0108
PID_ARF_3PATHWAY	19	7	12	0.64	0.13	0.00190564	Ap2a1,Clta,Arf1,Arfgap1,Ap2m1,Cltb,Rac1	0.0110499
HALLMARK_IL6_JAK_STAT3_SIGNALING	86	1	85	0.09	0.89	0.0018901	Grb2	0.0110499
BIOCARTA_PGC1A_PATHWAY	19	7	12	0.64	0.13	0.00190564	Ppp3cb,Camk2d,Ppp3ca,Ywhah,Camk2a,Camk2b,Camk2g	0.0110499
ARF1_PATHWAY	19	7	12	0.64	0.13	0.00190564	Ap2a1,Clta,Arf1,Arfgap1,Ap2m1,Cltb,Rac1	0.0110499
S1P1_PATHWAY	19	7	12	0.64	0.13	0.00190564	Gnao1,Rhoa,Rac1,S1pr1,Gnai2,Gnai1,Gnaz	0.0110499
RAF_ACTIVATION	24	8	16	0.73	0.17	0.00191159	Hras,Ppp2r5c,Phb,Ppp2r1a,Ppp2cb,Ywhab,Ppp2ca,Kras	0.0110499
LDL_CLEARANCE	19	7	12	0.64	0.13	0.00190564	Cltc,Ap2b1,Ap2a1,Clta,Ap2m1,Ap2a2,Nceh1	0.0110499
HALLMARK_REACTIVE_OXIGEN_SPECIES_PATHWAY	47	12	35	1.1	0.36	0.00215742	Mbp,Gpx4,Prdx6,Prdx2,Gsr,Prdx1,Txn1,Sod2,Txnrd2,Ndufa6,Ndufb4,Ndufs2	0.0123704
NICOTINIC_ACETYLCHOLINE_RECEPTOR_SIGNALING_PATHWAY	78	17	61	1.56	0.64	0.00214967	Vamp1,Myh14,Acta1,Ache,Snap25,Acta2,Actb,Vamp2,Actc1,Actg1,Myo5a,Stx1a,Actr1a,Myh9,Stx1b,Actr1b,Myh10	0.0123704
PID_AR_NONGENOMIC_PATHWAY	30	9	21	0.82	0.22	0.00231222	Gng2,Gnao1,Hras,Plcb1,Gnb1,Rac1,Gnai2,Gnai1,Gnaz	0.0130995
NONGENOTROPIC_ANDROGEN_SIGNALING	30	9	21	0.82	0.22	0.00231222	Gng2,Gnao1,Hras,Plcb1,Gnb1,Rac1,Gnai2,Gnai1,Gnaz	0.0130995
5HT4_TYPE_RECEPTOR_MEDIATED_SIGNALING_PATHWAY	30	9	21	0.82	0.22	0.00231222	Gng2,Gng7,Vamp1,Gnb1,Snap25,Vamp2,Gnal,Gnb2,Gng3	0.0130995
BIOCARTA_CDC42RAC_PATHWAY	15	6	9	0.55	0.09	0.00249587	Rhoa,Rac1,Pak1,Arpc4,Arpc2,Actr2	0.0138099
PID_THROMBIN_PAR4_PATHWAY	15	6	9	0.55	0.09	0.00249587	Gng2,Gnb1,Rhoa,Gnaq,Gna11,Gna13	0.0138099
PAR4-MEDIATED_THROMBIN_SIGNALING_EVENTS	15	6	9	0.55	0.09	0.00249587	Gng2,Gnb1,Rhoa,Gnaq,Gna11,Gna13	0.0138099
PHOSPHORYLATION_SITE_MUTANTS_OF_CTNNB1_ARE_NOT_TARGETED_TO_THE_PROTEASOME_BY_THE_DESTRUCTION_COMPLEX	15	6	9	0.55	0.09	0.00249587	Ppp2r5c,Ctnnb1,Gsk3b,Ppp2r1a,Ppp2cb,Ppp2ca	0.0138099
RRNA_PROCESSING_IN_THE_NUCLEUS_AND_CYTOSOL	137	4	133	0.37	1.39	0.00247618	Rpsa,Rps18,Rps3,Rps14	0.0138099
MISSPLICED_GSK3BETA_MUTANTS_STABILIZE_BETA-CATENIN	15	6	9	0.55	0.09	0.00249587	Ppp2r5c,Ctnnb1,Gsk3b,Ppp2r1a,Ppp2cb,Ppp2ca	0.0138099
INTERNALIZATION_OF_ERBB1	36	10	26	0.92	0.27	0.00253736	Synj1,Itsn1,Hras,Sh3kbp1,Amph,Dnm1,Grb2,Sh3gl2,Kras,Rab5a	0.0139632
REPRODUCTION	100	2	98	0.18	1.02	0.00254323	Hspa2,Syne1	0.0139632
BASIGIN_INTERACTIONS	25	8	17	0.73	0.18	0.00256281	Bsg,Slc3a2,L1cam,Ppia,Atp1b1,Slc7a5,Slc7a11,Atp1b2	0.0140166
PHASE_0_-_RAPID_DEPOLARISATION	42	11	31	1.01	0.32	0.00262543	Cacnb4,Cacnb3,Cacna2d1,Cacna2d2,Cacnb1,Camk2d,Cacna2d3,Cacng8,Camk2a,Camk2b,Camk2g	0.014304
HALLMARK_KRAS_SIGNALING_DN	197	8	189	0.73	1.97	0.00269879	Kcnq2,Actc1,Slc6a3,Slc30a3,Sptbn2,Slc25a23,Sncb,Synpo	0.0146476
MITOCHONDRIAL_TRANSLATION_INITIATION	83	1	82	0.09	0.85	0.00285211	Mrpl49	0.0154209
GLYOXYLATE_METABOLISM_AND_GLYCINE_DEGRADATION	31	9	22	0.82	0.23	0.00296755	Dld,Pdha1,Got2,Ogdh,Pdhb,Ndufab1,Dlst,Dlat,Pdhx	0.0159843
BIOCARTA_NO1_PATHWAY	26	8	18	0.73	0.19	0.00337532	Pde2a,Chrm1,Prkacb,Acta1,Prkar1a,Prkar2a,Hsp90aa1,Prkar2b	0.018044
ADRENALINE_AND_NORADRENALINE_BIOSYNTHESIS	26	8	18	0.73	0.19	0.00337532	Vamp1,Snap25,Slc6a17,Vamp2,Slc6a3,Stx7,Maob,Maoa	0.018044
HALLMARK_G2M_CHECKPOINT	190	8	182	0.73	1.9	0.00349686	Tnpo2,Kpnb1,Kif5b,Marcks,Slc12a2,Slc7a5,Pafah1b1,Hspa8	0.0186237
PID_S1P_S1P1_PATHWAY	21	7	14	0.64	0.15	0.00366492	Gnao1,Rhoa,Rac1,S1pr1,Gnai2,Gnai1,Gnaz	0.01916
VEGFR2_MEDIATED_CELL_PROLIFERATION	16	6	10	0.55	0.1	0.00365175	Hras,Pdpk1,Prkcb,Itpr1,Kras,Ahcyl1	0.01916
REGULATION_OF_PYRUVATE_DEHYDROGENASE__PDH__COMPLEX	16	6	10	0.55	0.1	0.00365175	Dld,Pdha1,Pdhb,Dlat,Pdk3,Pdhx	0.01916
ADP_SIGNALLING_THROUGH_P2Y_PURINOCEPTOR_12	21	7	14	0.64	0.15	0.00366492	Gng2,Gng7,Gnb1,Gnai2,Gnai1,Gnb2,Gng3	0.01916
BETA-CATENIN_PHOSPHORYLATION_CASCADE	16	6	10	0.55	0.1	0.00365175	Ppp2r5c,Ctnnb1,Gsk3b,Ppp2r1a,Ppp2cb,Ppp2ca	0.01916
CXCR3-MEDIATED_SIGNALING_EVENTS	38	10	28	0.92	0.29	0.00390904	Gng2,Gnao1,Hras,Gnb1,Pdpk1,Dnm1,Gnai2,Gnai1,Gnaz,Kras	0.0202871
EPHB_FORWARD_SIGNALING	38	10	28	0.92	0.29	0.00390904	Synj1,Itsn1,Hras,Crk,Dnm1,Grb2,Rac1,Pak1,Kras,Kalrn	0.0202871
TRANSPORT_OF_INORGANIC_CATIONS_ANIONS_AND_AMINO_ACIDS_OLIGOPEPTIDES	101	20	81	1.83	0.84	0.00415576	Slc1a2,Slc8a1,Slc4a4,Slc3a2,Ahcyl2,Slc4a10,Slc8a2,Slc12a2,Slc4a3,Slc32a1,Slc4a1,Slc7a5,Slc7a11,Slc25a10,Slc20a1,Slc12a5,Slc1a3,Slc24a2,Slc9a6,Slc9a7	0.0214891
G-PROTEIN_BETA:GAMMA_SIGNALLING	27	8	19	0.73	0.2	0.00437409	Gng2,Gng7,Plcb1,Gnb1,Pdpk1,Rhoa,Gnb2,Gng3	0.0224547
PHASE_2_-_PLATEAU_PHASE	27	8	19	0.73	0.2	0.00437409	Cacnb4,Cacnb3,Cacna2d1,Cacna2d2,Cacnb1,Cacna2d3,Cacng8,Akap9	0.0224547
G2_M_TRANSITION	168	29	139	2.66	1.45	0.00441216	Dctn2,Dync1i2,Ppp2r2a,Psma6,Hsp90ab1,Prkaca,Tuba4a,Tubb4a,Ywhae,Hsp90aa1,Prkar2b,Psma3,Psmb5,Skp1a,Tuba1a,Tubb5,Ywhaq,Pafah1b1,Actr1a,Ppp2r1a,Ppp2cb,Ywhag,Ppp2ca,Ubc,Dync1h1,Psmd2,Tubb4b,Akap9,Clasp1	0.0225687
TRANSCRIPTIONAL_REGULATION_BY_RUNX1	185	8	177	0.73	1.85	0.00466853	Tjp1,Psma6,Prkcb,Psma3,Psmb5,Ubc,Myl12a,Psmd2	0.0237706
MAJOR_PATHWAY_OF_RRNA_PROCESSING_IN_THE_NUCLEOLUS_AND_CYTOSOL	127	4	123	0.37	1.28	0.00468057	Rpsa,Rps18,Rps3,Rps14	0.0237706
GENE_AND_PROTEIN_EXPRESSION_BY_JAK-STAT_SIGNALING_AFTER_INTERLEUKIN-12_STIMULATION	33	9	24	0.82	0.25	0.00471147	Arf1,Ppia,Capza1,Hspa9,Mif,Taldo1,Sod2,Rala,Bola2	0.0238424
PID_ERBB1_INTERNALIZATION_PATHWAY	39	10	29	0.92	0.3	0.00478549	Synj1,Itsn1,Hras,Sh3kbp1,Amph,Dnm1,Grb2,Sh3gl2,Kras,Rab5a	0.0241311
BIOCARTA_VIP_PATHWAY	22	7	15	0.64	0.16	0.00490834	Prkacb,Ppp3cb,Prkar1a,Gnaq,Ppp3ca,Prkar2a,Prkar2b	0.02449
BIOCARTA_IGF1R_PATHWAY	22	7	15	0.64	0.16	0.00490834	Hras,Prkacb,Grb2,Prkar1a,Prkar2a,Prkar2b,Ywhah	0.02449
ALPHA_ADRENERGIC_RECEPTOR_SIGNALING_PATHWAY	22	7	15	0.64	0.16	0.00490834	Vamp1,Plcb1,Snap25,Prkcg,Vamp2,Gna11,Itpr1	0.02449
PINK_PARKIN_MEDIATED_MITOPHAGY	17	6	11	0.55	0.11	0.00516188	Tomm40,Mfn2,Vdac1,Ubc,Tomm70a,Tomm22	0.025665
HATS_ACETYLATE_HISTONES	95	2	93	0.18	0.97	0.00549607	Ogt,Actb	0.0272314
PID_PI3KCI_AKT_PATHWAY	34	9	25	0.82	0.26	0.00583848	Ywhaz,Pdpk1,Gsk3b,Prkaca,Ywhae,Hsp90aa1,Ywhah,Ywhab,Ywhag	0.0287278
CLASS_I_PI3K_SIGNALING_EVENTS_MEDIATED_BY_AKT	34	9	25	0.82	0.26	0.00583848	Ywhaz,Pdpk1,Gsk3b,Prkaca,Ywhae,Hsp90aa1,Ywhah,Ywhab,Ywhag	0.0287278
PID_E2F_PATHWAY	73	1	72	0.09	0.75	0.00592297	Wasf1	0.0289432
E2F_TRANSCRIPTION_FACTOR_NETWORK	73	1	72	0.09	0.75	0.00592297	Wasf1	0.0289432
CA2plus_PATHWAY	57	13	44	1.19	0.46	0.00630853	Gng2,Gng7,Gnao1,Plcb1,Gnb1,Ctnnb1,Ppp3cb,Ppp3ca,Gnb2,Gng3,Itpr1,Ppp3r1,Camk2a	0.0307217
ADP_SIGNALLING_THROUGH_P2Y_PURINOCEPTOR_1	23	7	16	0.64	0.17	0.00644408	Gng2,Gng7,Gnb1,Gnaq,Gna11,Gnb2,Gng3	0.0312747
BIOCARTA_NFAT_PATHWAY	47	11	36	1.01	0.38	0.00665402	Hras,Prkacb,Acta1,Fkbp1a,Ppp3cb,Prkar1a,Gsk3b,Calr,Ppp3ca,Prkar2a,Prkar2b	0.0321837
MITOTIC_G2-G2_M_PHASES	170	29	141	2.66	1.47	0.00674008	Dctn2,Dync1i2,Ppp2r2a,Psma6,Hsp90ab1,Prkaca,Tuba4a,Tubb4a,Ywhae,Hsp90aa1,Prkar2b,Psma3,Psmb5,Skp1a,Tuba1a,Tubb5,Ywhaq,Pafah1b1,Actr1a,Ppp2r1a,Ppp2cb,Ywhag,Ppp2ca,Ubc,Dync1h1,Psmd2,Tubb4b,Akap9,Clasp1	0.0324572
METABOLISM_OF_STEROIDS	139	5	134	0.46	1.4	0.00675622	Fdx1l,Fdxr,Kpnb1,Ran,Alb	0.0324572
HETEROTRIMERIC_G-PROTEIN_SIGNALING_PATHWAY-ROD_OUTER_SEGMENT_PHOTOTRANSDUCTION	29	8	21	0.73	0.22	0.00703598	Gng2,Gng7,Gnb1,Prkacb,Prkaca,Gnb2,Gng3,Rgs9	0.0336874
BIOCARTA_UCALPAIN_PATHWAY	18	6	12	0.55	0.13	0.00708344	Sptan1,Acta1,Rhoa,Actn1,Rac1,Actn2	0.0338009
SIG_INSULIN_RECEPTOR_PATHWAY_IN_CARDIAC_MYOCYTES	48	11	37	1.01	0.39	0.007855	Flot2,Ywhaz,Cap1,Grb2,Gsk3b,Flot1,Ywhae,Ywhah,Ywhab,Ywhag,Sorbs1	0.0372984
VISUAL_PHOTOTRANSDUCTION	91	2	89	0.18	0.93	0.00786886	Gnb1,Apoe	0.0372984
G_BETA:GAMMA_SIGNALLING_THROUGH_PI3KGAMMA	24	7	17	0.64	0.18	0.0083104	Gng2,Gng7,Gnb1,Pdpk1,Rhoa,Gnb2,Gng3	0.0392604
INTERLEUKIN-12_SIGNALING	42	10	32	0.92	0.33	0.00836123	Arf1,Ppia,Capza1,Hspa9,Mif,P4hb,Taldo1,Sod2,Rala,Bola2	0.0393698
DEGRADATION_OF_THE_EXTRACELLULAR_MATRIX	103	3	100	0.27	1.04	0.00848136	Bsg,Bcan,Prss2	0.0398036
ESTROGEN-DEPENDENT_GENE_EXPRESSION	105	3	102	0.27	1.06	0.00862165	Hsp90ab1,Fkbp4,Hsp90aa1	0.0403289
BIOCARTA_RHO_PATHWAY	30	8	22	0.73	0.23	0.00875371	Arhgap1,Gsn,Rhoa,Pfn1,Arpc4,Arpc2,Baiap2,Actr2	0.040679
THROMBIN_SIGNALLING_THROUGH_PROTEINASE_ACTIVATED_RECEPTORS__PARS_	30	8	22	0.73	0.23	0.00875371	Gng2,Gng7,Gnb1,Gnaq,Gna11,Gna13,Gnb2,Gng3	0.040679
RRNA_PROCESSING	147	6	141	0.55	1.47	0.00895753	Rpsa,Rps18,Rps3,Hsd17b10,Rps14,Trmt10c	0.0414906
HALLMARK_DNA_REPAIR	149	6	143	0.55	1.49	0.0090292	Gpx4,Ak1,Rala,Nme3,Ak3,Bola2	0.0416868
PID_RAC1_PATHWAY	53	12	41	1.1	0.43	0.00946842	Ctnnb1,Cyfip2,Crk,Map2k4,Rac1,Pak1,Arpc4,Arpc2,Wasf1,Baiap2,Arhgdia,Actr2	0.0433147
RAC1_SIGNALING_PATHWAY	53	12	41	1.1	0.43	0.00946842	Ctnnb1,Cyfip2,Crk,Map2k4,Rac1,Pak1,Arpc4,Arpc2,Wasf1,Baiap2,Arhgdia,Actr2	0.0433147
G_BETA:GAMMA_SIGNALLING_THROUGH_PLC_BETA	19	6	13	0.55	0.14	0.0094732	Gng2,Gng7,Plcb1,Gnb1,Gnb2,Gng3	0.0433147
HALLMARK_MYC_TARGETS_V1	185	30	155	2.75	1.62	0.00978987	Eif4g2,Canx,Ldha,Vdac3,Psma6,Prdx3,Phb2,C1qbp,Cct2,Cct7,Hsp90ab1,Kpnb1,Pgk1,Phb,Ppia,Ran,Ywhae,Cct4,Got2,Hspd1,Vdac1,Rps3,Acp1,Cyc1,Eif2s1,Ndufab1,Eif4h,Slc25a3,Tomm70a,Tufm	0.0446192
PID_CXCR3_PATHWAY	43	10	33	0.92	0.34	0.00992265	Gng2,Gnao1,Hras,Gnb1,Pdpk1,Dnm1,Gnai2,Gnai1,Gnaz,Kras	0.0450799
INTRA-GOLGI_AND_RETROGRADE_GOLGI-TO-ER_TRAFFIC	170	28	142	2.56	1.48	0.0102237	Capzb,Kif1a,Arf1,Kif2a,Rab6a,Arfgap1,Dctn2,Dctn1,Dync1i2,Golga5,Arf3,Capza2,Kif3b,Kif5b,Nsf,Capza1,Kifap3,M6pr,Sec22b,Pafah1b1,Actr1a,Napb,Napa,Napg,Rab1b,Dync1h1,Rab6b,Kif21a	0.0462995
COPI-DEPENDENT_GOLGI-TO-ER_RETROGRADE_TRAFFIC	74	15	59	1.37	0.62	0.0102621	Kif1a,Arf1,Kif2a,Arfgap1,Arf3,Kif3b,Kif5b,Nsf,Kifap3,Sec22b,Napb,Napa,Napg,Rab1b,Kif21a	0.0463262
NEGATIVE_REGULATION_OF_MAPK_PATHWAY	37	9	28	0.82	0.29	0.0104847	Hras,Ppp2r5c,Ppp2r1a,Ppp2cb,Ywhab,Pebp1,Ppp2ca,Ubc,Kras	0.047181
BIOCARTA_PYK2_PATHWAY	25	7	18	0.64	0.19	0.0105456	Hras,Grb2,Map2k4,Prkcb,Rac1,Gnaq,Pak1	0.0473054
TP53_REGULATES_METABOLIC_GENES	75	15	60	1.37	0.63	0.0109314	Gls,Cox7a2l,Ywhaz,Prdx2,Cox6a1,Gpi1,Ywhae,Cox4i1,Ndufa4,Prdx1,Txn1,Ywhah,Ywhab,Ywhag,Lrpprc	0.0488817
COLLAGEN_FORMATION	86	2	84	0.18	0.88	0.0109701	Plec,P4hb	0.0489011
HETEROTRIMERIC_G-PROTEIN_SIGNALING_PATHWAY-GI_ALPHA_AND_GS_ALPHA_MEDIATED_PATHWAY	141	24	117	2.2	1.22	0.0112134	Cltc,Adcy5,Gng2,Gng7,Clta,Grm5,Chrm1,Adcy3,Gnb1,Prkacb,Prkar1a,Grm7,Gsk3b,Cltb,Gnai2,Prkaca,Prkar2a,Gnai1,Gnal,Gnb2,Gng3,Prkar2b,Rgs9,Pygb	0.0498294
PCP_CE_PATHWAY	88	17	71	1.56	0.74	0.0116221	Cltc,Ap2b1,Ap2a1,Clta,Prkcg,Ap2m1,Psma6,Rhoa,Prkcb,Cltb,Rac1,Ap2a2,Pfn1,Psma3,Psmb5,Ubc,Psmd2	0.0514849
5HT2_TYPE_RECEPTOR_MEDIATED_SIGNALING_PATHWAY	44	10	34	0.92	0.35	0.0116966	Gng2,Gng7,Plcb1,Gnb1,Prkcg,Prkcb,Gnaq,Gna11,Gnb2,Gng3	0.0514941
EPH-EPHRIN_MEDIATED_REPULSION_OF_CELLS	44	10	34	0.92	0.35	0.0116966	Cltc,Ap2b1,Ap2a1,Clta,Dnm1,Ap2m1,Cltb,Rac1,Ap2a2,Epha4	0.0514941
RHO_GTPASES_ACTIVATE_FORMINS	113	20	93	1.83	0.97	0.0122497	Clasp2,Ppp2r5c,Kif2a,Dync1i2,Rhoc,Rhoa,Rac1,Actb,Actg1,Nudc,Pfn1,Pafah1b1,Ppp2r1a,Ppp2cb,Pfn2,Ppp2ca,Ndel1,Dync1h1,Scai,Clasp1	0.0537625
BIOCARTA_ACTINY_PATHWAY	20	6	14	0.55	0.15	0.0123862	Acta1,Rac1,Arpc4,Arpc2,Wasf1,Actr2	0.053863
NABA_ECM_AFFILIATED	129	5	124	0.46	1.29	0.0123667	Anxa6,Anxa7,Plxnb2,Cspg5,Plxna1	0.053863
PRESYNAPTIC_FUNCTION_OF_KAINATE_RECEPTORS	20	6	14	0.55	0.15	0.0123862	Gng2,Gng7,Plcb1,Gnb1,Gnb2,Gng3	0.053863
VEGFA-VEGFR2_PATHWAY	90	17	73	1.56	0.76	0.0127206	Hras,Prkacb,Ctnnb1,Cyfip2,Crk,Pdpk1,Rhoa,Prkcb,Rac1,Prkaca,Hsp90aa1,Itpr1,Pak1,Kras,Wasf1,Baiap2,Ahcyl1	0.054484
COLLAGEN_BIOSYNTHESIS_AND_MODIFYING_ENZYMES	65	1	64	0.09	0.67	0.0127194	P4hb	0.054484
GLYCOSAMINOGLYCAN_METABOLISM	116	4	112	0.37	1.17	0.0125702	Cspg5,Bcan,Ncan,Hexb	0.054484
SENESCENCE-ASSOCIATED_SECRETORY_PHENOTYPE__SASP_	65	1	64	0.09	0.67	0.0127194	Ubc	0.054484
PROCESSING_OF_DNA_DOUBLE-STRAND_BREAK_ENDS	65	1	64	0.09	0.67	0.0127194	Ubc	0.054484
PID_INSULIN_GLUCOSE_PATHWAY	26	7	19	0.64	0.2	0.0131872	Ywhaz,Gsk3b,Vamp2,Ywhae,Ywhah,Ywhab,Ywhag	0.0554801
PID_HDAC_CLASSII_PATHWAY	32	8	24	0.73	0.25	0.0131014	Gng2,Gnb1,Ran,Tubb2a,Ywhae,Hsp90aa1,Tuba1b,Ywhab	0.0554801
INSULIN-MEDIATED_GLUCOSE_TRANSPORT	26	7	19	0.64	0.2	0.0131872	Ywhaz,Gsk3b,Vamp2,Ywhae,Ywhah,Ywhab,Ywhag	0.0554801
SIGNALING_EVENTS_MEDIATED_BY_HDAC_CLASS_II	32	8	24	0.73	0.25	0.0131014	Gng2,Gnb1,Ran,Tubb2a,Ywhae,Hsp90aa1,Tuba1b,Ywhab	0.0554801
PLASMA_LIPOPROTEIN_CLEARANCE	32	8	24	0.73	0.25	0.0131014	Cltc,Ap2b1,Ap2a1,Clta,Ap2m1,Apoe,Ap2a2,Nceh1	0.0554801
GAP_JUNCTION_TRAFFICKING_AND_REGULATION	26	7	19	0.64	0.2	0.0131872	Cltc,Clta,Tjp1,Dnm1,Ap2m1,Cltb,Gja1	0.0554801
BIOCARTA_SHH_PATHWAY	15	5	10	0.46	0.1	0.0138419	Prkacb,Prkar1a,Gsk3b,Prkar2a,Prkar2b	0.0568879
BIOCARTA_CALCINEURIN_PATHWAY	15	5	10	0.46	0.1	0.0138419	Ppp3cb,Prkcb,Gnaq,Marcks,Ppp3ca	0.0568879
PID_ARF6_DOWNSTREAM_PATHWAY	15	5	10	0.46	0.1	0.0138419	Arf1,Rhoa,Rac1,Rab11a,Kalrn	0.0568879
ARF6_DOWNSTREAM_PATHWAY	15	5	10	0.46	0.1	0.0138419	Arf1,Rhoa,Rac1,Rab11a,Kalrn	0.0568879
SEMA3A_PAK_DEPENDENT_AXON_REPULSION	15	5	10	0.46	0.1	0.0138419	Rac1,Hsp90ab1,Plxna1,Hsp90aa1,Pak1	0.0568879
SIGNALING_BY_LIGAND-RESPONSIVE_EGFR_VARIANTS_IN_CANCER	15	5	10	0.46	0.1	0.0138419	Hras,Hsp90aa1,Cdc37,Ubc,Kras	0.0568879
CONSTITUTIVE_SIGNALING_BY_LIGAND-RESPONSIVE_EGFR_CANCER_VARIANTS	15	5	10	0.46	0.1	0.0138419	Hras,Hsp90aa1,Cdc37,Ubc,Kras	0.0568879
SIGNALING_BY_EGFR_IN_CANCER	15	5	10	0.46	0.1	0.0138419	Hras,Hsp90aa1,Cdc37,Ubc,Kras	0.0568879
PID_SMAD2_3NUCLEAR_PATHWAY	80	2	78	0.18	0.81	0.0153203	Ctbp1,Hspa8	0.0624226
REGULATION_OF_NUCLEAR_SMAD2_3_SIGNALING	80	2	78	0.18	0.81	0.0153203	Ctbp1,Hspa8	0.0624226
OMIM:181500	50	11	39	1.01	0.41	0.0152571	Gnas,Plcb1,Ywhaz,Snap25,Grin1,Slc6a3,Map6,Shank3,Ppp3r1,Srgap3,Syngap1	0.0624226
REGULATION_OF_TP53_ACTIVITY_THROUGH_PHOSPHORYLATION	82	2	80	0.18	0.83	0.0156419	Cdk5,Ubc	0.0633697
S_PHASE	156	7	149	0.64	1.55	0.0156178	Psma6,Gsk3b,Psma3,Psmb5,Skp1a,Ubc,Psmd2	0.0633697
BIOCARTA_CCR3_PATHWAY	21	6	15	0.55	0.16	0.0158747	Hras,Plcb1,Gnb1,Rhoa,Prkcb,Gnaq	0.063768
MITOPHAGY	21	6	15	0.55	0.16	0.0158747	Tomm40,Mfn2,Vdac1,Ubc,Tomm70a,Tomm22	0.063768
DEREGULATED_CDK5_TRIGGERS_MULTIPLE_NEURODEGENERATIVE_PATHWAYS_IN_ALZHEIMERS_DISEASE_MODELS	21	6	15	0.55	0.16	0.0158747	App,Prdx2,Cdk5,Ywhae,Prdx1,Sod2	0.063768
MITOCHONDRIAL_TRANSLATION_TERMINATION	83	2	81	0.18	0.84	0.0160212	Mrpl49,Mrrf	0.0639946
MITOCHONDRIAL_TRANSLATION_ELONGATION	83	2	81	0.18	0.84	0.0160212	Mrpl49,Tufm	0.0639946
BIOCARTA_EDG1_PATHWAY	27	7	20	0.64	0.21	0.0162718	Plcb1,Gnb1,Rhoa,Prkcb,Rac1,S1pr1,Gnai1	0.0646329
SULFUR_AMINO_ACID_METABOLISM	27	7	20	0.64	0.21	0.0162718	Sqrdl,Tst,Got1,Got2,Slc25a10,Txn2,Ethe1	0.0646329
ESR-MEDIATED_SIGNALING	111	4	107	0.37	1.12	0.0170809	Hsp90ab1,Fkbp4,Hsp90aa1,Ppid	0.0676574
TRNA_PROCESSING	98	3	95	0.27	0.99	0.017253	Ran,Hsd17b10,Trmt10c	0.0681493
INTERLEUKIN-12_FAMILY_SIGNALING	52	11	41	1.01	0.43	0.0180379	Canx,Arf1,Ppia,Capza1,Hspa9,Mif,P4hb,Taldo1,Sod2,Rala,Bola2	0.0710524
CGMP_EFFECTS	16	5	11	0.46	0.11	0.0184738	Pde2a,Pde1b,Pde10a,Itpr1,Kcnma1	0.0725684
MACROAUTOPHAGY	61	1	60	0.09	0.63	0.0185966	Chmp2a	0.0728495
PID_RAC1_REG_PATHWAY	34	8	26	0.73	0.27	0.0188469	Rap1gds1,Trio,Ngef,Arhgap1,Arhgef2,Rac1,Arhgdia,Kalrn	0.0730255
E-CADHERIN_SIGNALING_IN_THE_NASCENT_ADHERENS_JUNCTION	34	8	26	0.73	0.27	0.0188469	Tjp1,Ctnnb1,Dlg1,Cyfip2,Cttn,Crk,Rhoa,Rac1	0.0730255
REGULATION_OF_RAC1_ACTIVITY	34	8	26	0.73	0.27	0.0188469	Rap1gds1,Trio,Ngef,Arhgap1,Arhgef2,Rac1,Arhgdia,Kalrn	0.0730255
TRANSCRIPTIONAL_REGULATION_BY_SMALL_RNAS	62	1	61	0.09	0.64	0.0187705	Ran	0.0730255
HOST_INTERACTIONS_OF_HIV_FACTORS	116	20	96	1.83	1	0.0193509	Ap2b1,Ap2a1,Arf1,Ap1b1,Ap2m1,Atp6v1h,Psma6,Rac1,Slc25a4,Slc25a5,Ap1s1,Ap2a2,Kpnb1,Ppia,Ran,Psma3,Psmb5,Skp1a,Ubc,Psmd2	0.0747746
NITRIC_OXIDE_STIMULATES_GUANYLATE_CYCLASE	22	6	16	0.55	0.17	0.0199871	Pde2a,Gucy1b3,Pde1b,Pde10a,Itpr1,Kcnma1	0.0764024
SMOOTH_MUSCLE_CONTRACTION	28	7	21	0.64	0.22	0.019834	Anxa6,Myl6,Acta2,Pak1,Myl12b,Myl12a,Sorbs1	0.0764024
NEPHRIN_FAMILY_INTERACTIONS	22	6	16	0.55	0.17	0.0199871	Sptan1,Cask,Actn1,Actn2,Sptbn1,Actn4	0.0764024
NEURODEGENERATIVE_DISEASES	22	6	16	0.55	0.17	0.0199871	App,Prdx2,Cdk5,Ywhae,Prdx1,Sod2	0.0764024
HALLMARK_EPITHELIAL_MESENCHYMAL_TRANSITION	190	10	180	0.92	1.88	0.0209993	Cadm1,Dpysl3,Thy1,Gja1,Eno2,Pfn2,Cap2,Myl12a,Basp1,Ntm	0.0800562
IMMUNOREGULATORY_INTERACTIONS_BETWEEN_A_LYMPHOID_AND_A_NON-LYMPHOID_CELL	76	2	74	0.18	0.77	0.0217777	Cd200,Cd81	0.0828018
MEIOSIS	77	2	75	0.18	0.78	0.0219132	Hspa2,Syne1	0.0830948
INTERLEUKIN_SIGNALING_PATHWAY	78	2	76	0.18	0.79	0.0222446	Pdpk1,Gsk3b	0.083904
PI3K_AKT_SIGNALING_IN_CANCER	78	2	76	0.18	0.79	0.0222446	Pdpk1,Gsk3b	0.083904
GENE_SILENCING_BY_RNA	91	3	88	0.27	0.92	0.0230953	Ran,Hsp90aa1,Tdrkh	0.0868823
TRANSPORT_TO_THE_GOLGI_AND_SUBSEQUENT_MODIFICATION	157	25	132	2.29	1.38	0.0233112	Capzb,Ank1,Gria1,Arf1,Sptan1,Arfgap1,Dctn2,Dctn1,Dync1i2,Arf3,Capza2,Nsf,Capza1,Sec22b,Sptb,Actr1a,Napb,Sptbn2,Napa,Napg,Rab1b,Dync1h1,Sptbn4,Sptbn1,Ank3	0.087463
CXCR4-MEDIATED_SIGNALING_EVENTS	80	15	65	1.37	0.68	0.0235002	Gng2,Gnao1,Plcb1,Gnb1,Crk,Pdpk1,Rhoc,Dnm1,Rhoa,Rac1,Gnai2,Gna13,Gnai1,Gnaz,Pak1	0.0879404
BIOCARTA_AT1R_PATHWAY	29	7	22	0.64	0.23	0.0239061	Hras,Grb2,Map2k4,Prkcb,Rac1,Gnaq,Pak1	0.089183
5-HYDROXYTRYPTAMINE_DEGREDATION	17	5	12	0.46	0.13	0.0240204	Aldh2,Aldh9a1,Aldh1l1,Maob,Maoa	0.089183
PROSTACYCLIN_SIGNALLING_THROUGH_PROSTACYCLIN_RECEPTOR	17	5	12	0.46	0.13	0.0240204	Gng2,Gng7,Gnb1,Gnb2,Gng3	0.089183
PID_ECADHERIN_NASCENT_AJ_PATHWAY	36	8	28	0.73	0.29	0.0261961	Tjp1,Ctnnb1,Dlg1,Cyfip2,Cttn,Crk,Rhoa,Rac1	0.0964705
HALLMARK_HEDGEHOG_SIGNALING	36	8	28	0.73	0.29	0.0261961	Crmp1,Ache,L1cam,Thy1,Myh9,Rtn1,Nrcam,Dpysl2	0.0964705
BIOCARTA_PAR1_PATHWAY	36	8	28	0.73	0.29	0.0261961	Plcb1,Gnb1,Arhgef2,Rhoa,Prkcb,Gnaq,Gna13,Gnai1	0.0964705
SIGNALING_BY_INSULIN_RECEPTOR	69	13	56	1.19	0.58	0.0262546	Hras,Atp6v0a1,Pdpk1,Atp6v1h,Atp6v1a,Atp6v1b2,Atp6v1e1,Atp6v0d1,Kras,Atp6v1g2,Atp6v1d,Atp6v1g1,Atp6v1c1	0.0964705
PID_ATF2_PATHWAY	58	1	57	0.09	0.59	0.0273885	Ache	0.0996074
IL12-MEDIATED_SIGNALING_EVENTS	58	1	57	0.09	0.59	0.0273885	Rab7	0.0996074
ATF-2_TRANSCRIPTION_FACTOR_NETWORK	58	1	57	0.09	0.59	0.0273885	Ache	0.0996074
HDR_THROUGH_HOMOLOGOUS_RECOMBINATION__HRR_	58	1	57	0.09	0.59	0.0273885	Ubc	0.0996074
GAP-FILLING_DNA_REPAIR_SYNTHESIS_AND_LIGATION_IN_TC-NER	59	1	58	0.09	0.6	0.0279375	Ubc	0.101345
PTEN_REGULATION	130	6	124	0.55	1.29	0.0287965	Psma6,Nedd4,Psma3,Psmb5,Ubc,Psmd2	0.103931
DUAL_INCISION_IN_TC-NER	60	1	59	0.09	0.62	0.0287905	Ubc	0.103931
SIGNALING_BY_VEGF	99	17	82	1.56	0.85	0.0291103	Hras,Prkacb,Ctnnb1,Cyfip2,Crk,Pdpk1,Rhoa,Prkcb,Rac1,Prkaca,Hsp90aa1,Itpr1,Pak1,Kras,Wasf1,Baiap2,Ahcyl1	0.104797
HIV_LIFE_CYCLE	133	6	127	0.55	1.32	0.0292643	Pdcd6ip,Ppia,Ran,Ubc,Chmp2a,Nedd4l	0.105085
MITOTIC_PROMETAPHASE	169	26	143	2.38	1.49	0.0296233	Clasp2,Ppp2r5c,Kif2a,Dctn2,Dync1i2,Prkaca,Tuba4a,Tubb4a,Ywhae,Hsp90aa1,Nudc,Prkar2b,Tuba1a,Tubb5,Ywhaq,Pafah1b1,Actr1a,Ppp2r1a,Ppp2cb,Ywhag,Ppp2ca,Ndel1,Dync1h1,Tubb4b,Akap9,Clasp1	0.106107
BIOCARTA_CXCR4_PATHWAY	24	6	18	0.55	0.19	0.0302526	Hras,Gnb1,Crk,Prkcb,Gnaq,Gnai1	0.106747
BIOCARTA_MCALPAIN_PATHWAY	24	6	18	0.55	0.19	0.0302526	Hras,Prkacb,Acta1,Prkar1a,Prkar2a,Prkar2b	0.106747
HALLMARK_MITOTIC_SPINDLE	192	29	163	2.66	1.7	0.0299002	Capzb,Trio,Itsn1,Sptan1,Arhgef2,Gsn,Dlg1,Cttn,Shroom2,Fscn1,Kif3b,Kif5b,Marcks,Tuba4a,Ywhae,Bin1,Kifap3,Ywhaq,Pafah1b1,Myh9,Lrpprc,Dync1h1,Wasf1,Arhgdia,Myh10,Sptbn1,Synpo,Actn4,Clasp1	0.106747
INHIBITION_OF_VOLTAGE_GATED_CA2plus_CHANNELS_VIA_GBETA_GAMMA_SUBUNITS	24	6	18	0.55	0.19	0.0302526	Gng2,Gng7,Gnb1,Kcnj4,Gnb2,Gng3	0.106747
G_PROTEIN_GATED_POTASSIUM_CHANNELS	24	6	18	0.55	0.19	0.0302526	Gng2,Gng7,Gnb1,Kcnj4,Gnb2,Gng3	0.106747
ACTIVATION_OF_G_PROTEIN_GATED_POTASSIUM_CHANNELS	24	6	18	0.55	0.19	0.0302526	Gng2,Gng7,Gnb1,Kcnj4,Gnb2,Gng3	0.106747
IL4	72	2	70	0.18	0.73	0.0308651	Grb2,Snd1	0.108639
NUCLEOTIDE_EXCISION_REPAIR	101	4	97	0.37	1.01	0.0316729	Actb,Cops3,Ubc,Cops8	0.111207
PHASE_II_-_CONJUGATION_OF_COMPOUNDS	86	3	83	0.27	0.87	0.0320392	Cndp2,Gstm1,Akr1a1	0.112216
TGF-BETA_SIGNALING_PATHWAY	88	3	85	0.27	0.89	0.0322601	Hras,Fkbp1a,Fkbp1b	0.112712
MITOCHONDRIAL_TRANSLATION	89	3	86	0.27	0.9	0.0327069	Mrpl49,Mrrf,Tufm	0.113993
DOWNSTREAM_SIGNALING_EVENTS_OF_B_CELL_RECEPTOR__BCR_	76	14	62	1.28	0.65	0.0332732	Hras,Fkbp1a,Ppp3cb,Psma6,Prkcb,Ppia,Ppp3ca,Psma3,Psmb5,Skp1a,Ubc,Kras,Ppp3r1,Psmd2	0.115683
PID_NETRIN_PATHWAY	31	7	24	0.64	0.25	0.0336953	Agap2,Trio,Rhoa,Rac1,Map1b,Pak1,Camk2a	0.116581
NETRIN-MEDIATED_SIGNALING_EVENTS	31	7	24	0.64	0.25	0.0336953	Agap2,Trio,Rhoa,Rac1,Map1b,Pak1,Camk2a	0.116581
PI3_KINASE_PATHWAY	42	9	33	0.82	0.34	0.0344102	Gnb1,Ywhaz,Pdpk1,Gsk3b,Gnai2,Gnaq,Gna11,Gnai1,Gnb2	0.118765
B_CELL_ACTIVATION	107	18	89	1.65	0.93	0.0348975	Hras,Sh3kbp1,Fkbp1a,Ppp3cb,Psma6,Prkcb,Ppia,Ppp3ca,Stim1,Itpr1,Psma3,Psmb5,Skp1a,Ubc,Kras,Ppp3r1,Psmd2,Ahcyl1	0.120156
SIGNALING_BY_NOTCH	183	10	173	0.92	1.8	0.0351733	Atp2a2,Cntn1,Rab6a,Ywhaz,Psma6,Psma3,Psmb5,Skp1a,Ubc,Psmd2	0.120813
LIPOPROTEIN_METABOLISM	64	12	52	1.1	0.54	0.03529	Cltc,Ap2b1,Ap2a1,Clta,Prkacb,Ap2m1,Apoe,Ap2a2,Prkaca,Alb,P4hb,Nceh1	0.120922
GAP_JUNCTION_TRAFFICKING	25	6	19	0.55	0.2	0.0364758	Cltc,Clta,Dnm1,Ap2m1,Cltb,Gja1	0.124684
BIOCARTA_CSK_PATHWAY	19	5	14	0.46	0.15	0.0380566	Gnb1,Prkacb,Prkar1a,Prkar2a,Prkar2b	0.128849
PID_EPHA2_FWD_PATHWAY	19	5	14	0.46	0.15	0.0380566	Grb2,Rhoa,Rac1,Pak1,Acp1	0.128849
EPHA2_FORWARD_SIGNALING	19	5	14	0.46	0.15	0.0380566	Grb2,Rhoa,Rac1,Pak1,Acp1	0.128849
CD209__DC-SIGN__SIGNALING	19	5	14	0.46	0.15	0.0380566	Hras,Prkacb,Prkaca,Pak1,Kras	0.128849
BIOCARTA_FMLP_PATHWAY	32	7	25	0.64	0.26	0.0394616	Hras,Plcb1,Gnb1,Ppp3cb,Rac1,Ppp3ca,Pak1	0.132292
RRNA_MODIFICATION_IN_THE_NUCLEUS_AND_CYTOSOL	53	1	52	0.09	0.54	0.0395388	Rps14	0.132292
CARBOXYTERMINAL_POST-TRANSLATIONAL_MODIFICATIONS_OF_TUBULIN	32	7	25	0.64	0.26	0.0394616	Tubb2a,Tubb4a,Tuba1a,Tuba1b,Tubb3,Tubb2b,Tubb4b	0.132292
TRNA_PROCESSING_IN_THE_NUCLEUS	53	1	52	0.09	0.54	0.0395388	Ran	0.132292
N-GLYCAN_TRIMMING_IN_THE_ER_AND_CALNEXIN_CALRETICULIN_CYCLE	32	7	25	0.64	0.26	0.0394616	Canx,Calr,Pdia3,Vcp,Ubc,Ubxn1,Mlec	0.132292
HALLMARK_ESTROGEN_RESPONSE_EARLY	191	11	180	1.01	1.88	0.0397898	Olfm1,Abca3,Calb2,Syngr1,Fkbp4,Gja1,Slc7a5,Wfs1,Slc9a3r1,Tubb2b,Abat	0.132819
G_ALPHA__12_13__SIGNALLING_EVENTS	80	14	66	1.28	0.69	0.0399319	Gng2,Gng7,Trio,Itsn1,Ngef,Gnb1,Arhgef2,Rhoc,Rhoa,Rac1,Gna13,Gnb2,Gng3,Kalrn	0.132982
PID_CDC42_PATHWAY	66	12	54	1.1	0.56	0.0404378	Hras,Ctnnb1,Dlg1,Map2k4,Gsk3b,Rac1,Pak1,Arpc4,Arpc2,Baiap2,Arhgdia,Actr2	0.134039
CDC42_SIGNALING_EVENTS	66	12	54	1.1	0.56	0.0404378	Hras,Ctnnb1,Dlg1,Map2k4,Gsk3b,Rac1,Pak1,Arpc4,Arpc2,Baiap2,Arhgdia,Actr2	0.134039
ASSEMBLY_OF_COLLAGEN_FIBRILS_AND_OTHER_MULTIMERIC_STRUCTURES	55	1	54	0.09	0.56	0.0406616	Plec	0.134467
HALLMARK_UV_RESPONSE_UP	150	23	127	2.11	1.32	0.0418358	Hspa2,Olfm1,Bsg,Mark2,Gls,Dlg4,Cnp,Dnaja1,Aldoa,Cltb,Slc25a4,Prkaca,Tst,Tuba4a,Fkbp4,Tfrc,Eno2,Sod2,Nptx2,Atp6v1c1,Cyb5b,Rpn1,Maoa	0.137747
RUNX1_REGULATES_GENES_INVOLVED_IN_MEGAKARYOCYTE_DIFFERENTIATION_AND_PLATELET_FUNCTION	56	1	55	0.09	0.57	0.0418471	Myl12a	0.137747
REELIN_SIGNALING_PATHWAY	26	6	20	0.55	0.21	0.0434624	Arhgef2,Gsk3b,Cdk5,Grin2b,Map1b,Pafah1b1	0.142733
HALLMARK_PEROXISOME	102	17	85	1.56	0.89	0.0460715	Cadm1,Cacna1b,Dlg4,Hras,Fis1,Ctbp1,Slc25a4,Crat,Alb,Prdx1,Scp2,Ywhah,Abcd2,Prdx5,Sod2,Pex14,Aldh9a1	0.150953
PID_P38_MK2_PATHWAY	20	5	15	0.46	0.16	0.0466135	Ywhaz,Ywhae,Ywhah,Ywhab,Ywhag	0.151334
ST_WNT_CA2_CYCLIC_GMP_PATHWAY	20	5	15	0.46	0.16	0.0466135	Camk2d,Itpr1,Camk2a,Camk2b,Camk2g	0.151334
BIOCARTA_RAC1_PATHWAY	20	5	15	0.46	0.16	0.0466135	Trio,Rac1,Cdk5,Pak1,Wasf1	0.151334
P38_SIGNALING_MEDIATED_BY_MAPKAP_KINASES	20	5	15	0.46	0.16	0.0466135	Ywhaz,Ywhae,Ywhah,Ywhab,Ywhag	0.151334
HALLMARK_PI3K_AKT_MTOR_SIGNALING	103	17	86	1.56	0.9	0.0474116	Cltc,Arf1,Hras,Plcb1,Ap2m1,Grb2,Prkcb,Gsk3b,Rac1,Calr,Prkar2a,Pfn1,Hsp90b1,Ywhab,Ppp1ca,Arhgdia,Actr2	0.153575
FACTORS_INVOLVED_IN_MEGAKARYOCYTE_DEVELOPMENT_AND_PLATELET_PRODUCTION	120	19	101	1.74	1.05	0.0481231	Capzb,Kif1a,Kif2a,Prkacb,Mfn2,Prkar1a,Rac1,Capza2,Cdk5,Kif3b,Kif5b,Prkaca,Prkar2a,Capza1,Kifap3,Prkar2b,Ak3,Rab5a,Kif21a	0.155525
PID_TCR_CALCIUM_PATHWAY	27	6	21	0.55	0.22	0.0512311	Akap5,Fkbp1a,Ppp3cb,Prkaca,Ppp3ca,Ppp3r1	0.164078
BIOCARTA_GSK3_PATHWAY	27	6	21	0.55	0.22	0.0512311	Ctnnb1,Pdpk1,Gsk3b,Gja1,Gnai1,Ppp2ca	0.164078
PID_REELIN_PATHWAY	27	6	21	0.55	0.22	0.0512311	Arhgef2,Gsk3b,Cdk5,Grin2b,Map1b,Pafah1b1	0.164078
ACTIVATION_OF_BH3-ONLY_PROTEINS	27	6	21	0.55	0.22	0.0512311	Ywhaz,Ywhae,Ywhah,Ywhab,Ywhag,Ppp3r1	0.164078
BINDING_AND_UPTAKE_OF_LIGANDS_BY_SCAVENGER_RECEPTORS	38	8	30	0.73	0.31	0.0518352	Apoe,Hsph1,Calr,Hba-a1,Alb,Hsp90aa1,Hsp90b1,Hyou1	0.16564
PID_FOXO_PATHWAY	47	9	38	0.82	0.4	0.0521089	Ctnnb1,Ywhaz,Ran,Ywhae,Ywhah,Sod2,Ywhab,Ywhag,Rala	0.165769
FOXO_FAMILY_SIGNALING	47	9	38	0.82	0.4	0.0521089	Ctnnb1,Ywhaz,Ran,Ywhae,Ywhah,Sod2,Ywhab,Ywhag,Rala	0.165769
REGULATION_OF_TP53_ACTIVITY	148	8	140	0.73	1.46	0.0546161	Ppp2r5c,Pdpk1,Cdk5,Ppp2r1a,Ppp2cb,Ppp2ca,Ubc,Pip4k2b	0.173357
HALLMARK_UNFOLDED_PROTEIN_RESPONSE	112	18	94	1.65	0.98	0.0572692	Hspa5,Arfgap1,Dctn1,Ywhaz,Calr,Eef2,Kif5b,Srprb,Tubb2a,Hspa9,Slc7a5,Hsp90b1,Wfs1,Atp6v0d1,Rps14,Hyou1,Eif2s1,Pdia6	0.180971
APOPTOTIC_EXECUTION_PHASE	48	9	39	0.82	0.41	0.0571525	Add1,Dbnl,Plec,Tjp1,Ctnnb1,Sptan1,Gsn,Kpnb1,Dnm1l	0.180971
OMIM:306955|OMIM:605376|OMIM:606325|OMIM:613751|OMIM:614779	49	1	48	0.09	0.5	0.0574741	Ap1b1	0.181215
REGULATION_OF_HSF1-MEDIATED_HEAT_SHOCK_RESPONSE	62	11	51	1.01	0.53	0.0576858	Hspa2,Hspa5,Hspa12a,Gsk3b,Hsph1,Hspa4,Ywhae,Hspa9,Hspa4l,Hspa8,St13	0.181481
BIOCARTA_GATA3_PATHWAY	15	4	11	0.37	0.11	0.0592668	Prkacb,Prkar1a,Prkar2a,Prkar2b	0.184415
PID_LPA4_PATHWAY	15	4	11	0.37	0.11	0.0592668	Adcy5,Adcy3,Prkaca,Gnal	0.184415
LPA4-MEDIATED_SIGNALING_EVENTS	15	4	11	0.37	0.11	0.0592668	Adcy5,Adcy3,Prkaca,Gnal	0.184415
DEGRADATION_OF_BETA-CATENIN_BY_THE_DESTRUCTION_COMPLEX	77	13	64	1.19	0.67	0.0589227	Ppp2r5c,Ctnnb1,Ctbp1,Psma6,Gsk3b,Psma3,Psmb5,Skp1a,Ppp2r1a,Ppp2cb,Ppp2ca,Ubc,Psmd2	0.184415
LISTERIA_MONOCYTOGENES_ENTRY_INTO_HOST_CELLS	15	4	11	0.37	0.11	0.0592668	Sh3kbp1,Ctnnb1,Sh3gl2,Ubc	0.184415
IGF1_PATHWAY	28	6	22	0.55	0.23	0.0597939	Hras,Ywhaz,Crk,Pdpk1,Grb2,Ywhae	0.185648
EPO	52	1	51	0.09	0.53	0.0607028	Gsk3b	0.187484
PID_HDAC_CLASSI_PATHWAY	63	2	61	0.18	0.64	0.0613596	Prkaca,Ran	0.187484
REGULATION_OF_TELOMERASE	64	2	62	0.18	0.65	0.0613789	Ywhae,Hsp90aa1	0.187484
SIGNALING_EVENTS_MEDIATED_BY_HDAC_CLASS_I	63	2	61	0.18	0.64	0.0613596	Prkaca,Ran	0.187484
POSITIVE_EPIGENETIC_REGULATION_OF_RRNA_EXPRESSION	64	2	62	0.18	0.65	0.0613789	Gsk3b,Actb	0.187484
OXIDATIVE_STRESS_INDUCED_SENESCENCE	80	3	77	0.27	0.8	0.0614401	Map2k4,Txn1,Ubc	0.187484
FORMATION_OF_THE_BETA-CATENIN:TCF_TRANSACTIVATING_COMPLEX	52	1	51	0.09	0.53	0.0607028	Ctnnb1	0.187484
INTEGRIN_CELL_SURFACE_INTERACTIONS	64	2	62	0.18	0.65	0.0613789	Bsg,Cd47	0.187484
PID_TELOMERASE_PATHWAY	65	2	63	0.18	0.66	0.0618574	Ywhae,Hsp90aa1	0.188354
PID_INTEGRIN1_PATHWAY	66	2	64	0.18	0.67	0.0627907	Igsf8,Cd81	0.189491
BETA1_INTEGRIN_CELL_SURFACE_INTERACTIONS	66	2	64	0.18	0.67	0.0627907	Igsf8,Cd81	0.189491
PRE-NOTCH_EXPRESSION_AND_PROCESSING	66	2	64	0.18	0.67	0.0627907	Atp2a2,Rab6a	0.189491
IRE1ALPHA_ACTIVATES_CHAPERONES	53	10	43	0.92	0.45	0.0628972	Add1,Hspa5,Arfgap1,Dctn1,Srprb,Wfs1,Atp6v0d1,Acadvl,Hyou1,Pdia6	0.189491
OMIM:104300|OMIM:502500|OMIM:604154|OMIM:608907	66	2	64	0.18	0.67	0.0627907	Plcb1,App	0.189491
SIGNALING_BY_ROBO_RECEPTORS	162	24	138	2.2	1.44	0.0655718	Clasp2,Akap5,Prkacb,Cap1,Ppp3cb,Psma6,Rhoa,Rac1,Prkaca,Prkar2a,Rpsa,Pak1,Pfn1,Psma3,Psmb5,Rps18,Rps3,Pfn2,Ubc,Rps14,Cap2,Srgap3,Psmd2,Clasp1	0.197131
PID_PRL_SIGNALING_EVENTS_PATHWAY	22	5	17	0.46	0.18	0.0668758	Rhoc,Rhoa,Rac1,Tuba1b,Rabggta	0.199118
BIOCARTA_SPPA_PATHWAY	22	5	17	0.46	0.18	0.0668758	Hras,Plcb1,Gnb1,Prkcb,Gnai1	0.199118
SIGNALING_EVENTS_MEDIATED_BY_PRL	22	5	17	0.46	0.18	0.0668758	Rhoc,Rhoa,Rac1,Tuba1b,Rabggta	0.199118
SIGNALING_BY_NTRK2__TRKB_	22	5	17	0.46	0.18	0.0668758	Hras,Rac1,Cdk5,Grin2b,Kras	0.199118
LATE_PHASE_OF_HIV_LIFE_CYCLE	120	6	114	0.55	1.19	0.0669329	Pdcd6ip,Ppia,Ran,Ubc,Chmp2a,Nedd4l	0.199118
DNA_REPLICATION	121	6	115	0.55	1.2	0.0677144	Psma6,Psma3,Psmb5,Skp1a,Ubc,Psmd2	0.201023
P75_NTR_RECEPTOR-MEDIATED_SIGNALLING	86	14	72	1.28	0.75	0.0721461	Trio,Itsn1,Ngef,Arhgef2,Lingo1,Rhoa,Rac1,Ywhae,Gna13,Omg,Ubc,Arhgdia,Rtn4,Kalrn	0.213733
PLATELET_SENSITIZATION_BY_LDL	16	4	12	0.37	0.13	0.0728645	Ppp2r5c,Ppp2r1a,Ppp2cb,Ppp2ca	0.215412
RESPONSE_TO_ELEVATED_PLATELET_CYTOSOLIC_CA2plus	125	19	106	1.74	1.1	0.0734135	Hspa5,Aldoa,App,Prkcg,Cap1,Prkcb,Actn1,Ppia,Tuba4a,Alb,Pfn1,Stxbp3,Wdr1,Clu,Actn2,Fam49b,Tagln2,Sccpdh,Actn4	0.216585
A6B1_AND_A6B4_INTEGRIN_SIGNALING	43	8	35	0.73	0.36	0.0764876	Hras,Ywhaz,Grb2,Rac1,Ywhae,Ywhah,Ywhab,Ywhag	0.224722
TBC_RABGAPS	43	8	35	0.73	0.36	0.0764876	Rab6a,Rab7,Rab5c,Rab11b,Rab4a,Rab11a,Rab5a,Rab6b	0.224722
ST_PHOSPHOINOSITIDE_3_KINASE_PATHWAY	34	7	27	0.64	0.28	0.0782727	Ywhaz,Grb2,Gsk3b,Ywhae,Ywhah,Ywhab,Ywhag	0.22902
SIGNALING_BY_WNT_IN_CANCER	34	7	27	0.64	0.28	0.0782727	Ppp2r5c,Ctnnb1,Ctbp1,Gsk3b,Ppp2r1a,Ppp2cb,Ppp2ca	0.22902
BUDDING_AND_MATURATION_OF_HIV_VIRION	23	5	18	0.46	0.19	0.0785727	Pdcd6ip,Ppia,Ubc,Chmp2a,Nedd4l	0.229426
PID_DELTA_NP63_PATHWAY	44	1	43	0.09	0.45	0.0833719	Gsk3b	0.23999
VALIDATED_TRANSCRIPTIONAL_TARGETS_OF_DELTANP63_ISOFORMS	44	1	43	0.09	0.45	0.0833719	Gsk3b	0.23999
ANGIOTENSIN_II-STIMULATED_SIGNALING_THROUGH_G_PROTEINS_AND_BETA-ARRESTIN	35	7	28	0.64	0.29	0.0832954	Gng7,Plcb1,Gnb1,Gnaq,Gnb2,Gng3,Itpr1	0.23999
APOPTOTIC_CLEAVAGE_OF_CELLULAR_PROTEINS	35	7	28	0.64	0.29	0.0832954	Add1,Dbnl,Plec,Tjp1,Ctnnb1,Sptan1,Gsn	0.23999
NUCLEAR_ENVELOPE_BREAKDOWN	44	1	43	0.09	0.45	0.0833719	Prkcb	0.23999
FORMATION_OF_THE_CORNIFIED_ENVELOPE	44	1	43	0.09	0.45	0.0833719	Pkp4	0.23999
OMIM:222100	45	1	44	0.09	0.46	0.0833453	Gad2	0.23999
METABOLISM_OF_FAT-SOLUBLE_VITAMINS	47	1	46	0.09	0.48	0.0855972	Apoe	0.244908
DNA_DOUBLE_STRAND_BREAK_RESPONSE	47	1	46	0.09	0.48	0.0855972	Ubc	0.244908
RECRUITMENT_AND_ATM-MEDIATED_PHOSPHORYLATION_OF_REPAIR_AND_SIGNALING_PROTEINS_AT_DNA_DOUBLE_STRAND_BREAKS	47	1	46	0.09	0.48	0.0855972	Ubc	0.244908
PID_IL4_2PATHWAY	60	2	58	0.18	0.6	0.0860601	Grb2,Thy1	0.245245
IL4-MEDIATED_SIGNALING_EVENTS	59	2	57	0.18	0.59	0.0859381	Grb2,Thy1	0.245245
SYNTHESIS_OF_DNA	114	6	108	0.55	1.13	0.0864835	Psma6,Psma3,Psmb5,Skp1a,Ubc,Psmd2	0.245959
CYTOCHROME_P450_-_ARRANGED_BY_SUBSTRATE_TYPE	61	2	59	0.18	0.62	0.0867748	Fdx1l,Fdxr	0.246295
SIGNALING_EVENTS_MEDIATED_BY_HEPATOCYTE_GROWTH_FACTOR_RECEPTOR__C-MET_	78	13	65	1.19	0.68	0.0870865	Hras,Sh3kbp1,Ctnnb1,Crk,Pdpk1,Grb2,Rhoa,Map2k4,Rac1,Kpnb1,Pak1,Sh3gl2,Rab5a	0.246687
PID_RB_1PATHWAY	62	2	60	0.18	0.63	0.0880733	Ctbp1,Ppp2ca	0.247022
REGULATION_OF_RETINOBLASTOMA_PROTEIN	62	2	60	0.18	0.63	0.0880733	Ctbp1,Ppp2ca	0.247022
PLASMA_LIPOPROTEIN_ASSEMBLY	17	4	13	0.37	0.14	0.0878935	Prkacb,Apoe,Prkaca,P4hb	0.247022
SYNTHESIS_OF_PIPS_AT_THE_GOLGI_MEMBRANE	17	4	13	0.37	0.14	0.0878935	Arf1,Arf3,Sacm1l,Pi4ka	0.247022
DEFECTS_IN_VITAMIN_AND_COFACTOR_METABOLISM	17	4	13	0.37	0.14	0.0878935	Pcx,Pccb,Mccc2,Pcca	0.247022
PID_MET_PATHWAY	79	13	66	1.19	0.69	0.0891983	Hras,Sh3kbp1,Ctnnb1,Crk,Pdpk1,Grb2,Rhoa,Map2k4,Rac1,Kpnb1,Pak1,Sh3gl2,Rab5a	0.249685
HALLMARK_COAGULATION	139	8	131	0.73	1.37	0.0897506	Gsn,Crip2,Rac1,Csrp1,Gda,Gnb2,Wdr1,Clu	0.250737
BIOCARTA_BAD_PATHWAY	24	5	19	0.46	0.2	0.0912886	Prkacb,Prkar1a,Prkar2a,Prkar2b,Ywhah	0.25354
IL3-MEDIATED_SIGNALING_EVENTS	24	5	19	0.46	0.2	0.0912886	Prkacb,Ywhaz,Grb2,Prkaca,Ywhag	0.25354
FCERI_MEDIATED_CAplus2_MOBILIZATION	24	5	19	0.46	0.2	0.0912886	Ppp3cb,Ppp3ca,Itpr1,Ppp3r1,Ahcyl1	0.25354
PID_MTOR_4PATHWAY	64	11	53	1.01	0.55	0.092386	Hras,Ywhaz,Pdpk1,Rhoa,Rac1,Eef2,Ywhae,Ywhah,Ywhab,Ywhag,Kras	0.255589
SIGNALING_EVENTS_MEDIATED_BY_VEGFR1_AND_VEGFR2	64	11	53	1.01	0.55	0.092386	Arf1,Ctnnb1,Pdpk1,Grb2,Rhoa,Prkcb,Hsp90ab1,Prkaca,Hsp90aa1,Nedd4,Camkk2	0.255589
XBP1_S__ACTIVATES_CHAPERONE_GENES	51	9	42	0.82	0.44	0.0989026	Add1,Arfgap1,Dctn1,Srprb,Wfs1,Atp6v0d1,Acadvl,Hyou1,Pdia6	0.273086
BIOCARTA_IGF1MTOR_PATHWAY	18	4	14	0.37	0.15	0.104282	Pdpk1,Gsk3b,Ppp2ca,Eif2s1	0.284078
BIOCARTA_MAL_PATHWAY	18	4	14	0.37	0.15	0.104282	Hras,Acta1,Rhoa,Rac1	0.284078
PID_RET_PATHWAY	38	7	31	0.64	0.32	0.103709	Hras,Crk,Grb2,Rhoa,Rac1,Prkaca,Shank3	0.284078
SIGNALING_EVENTS_REGULATED_BY_RET_TYROSINE_KINASE	38	7	31	0.64	0.32	0.103709	Hras,Crk,Grb2,Rhoa,Rac1,Prkaca,Shank3	0.284078
HEDGEHOG_SIGNALING_PATHWAY	18	4	14	0.37	0.15	0.104282	Prkar1a,Gsk3b,Prkar2a,Prkar2b	0.284078
DISEASES_OF_METABOLISM	38	7	31	0.64	0.32	0.103709	Fdx1l,Pcx,Pccb,Fdxr,Ubc,Mccc2,Pcca	0.284078
CILIUM_ASSEMBLY	178	25	153	2.29	1.59	0.103186	Dctn2,Dync1i2,Cct2,Kif3b,Prkaca,Tuba4a,Tubb4a,Ywhae,Cct4,Cct8,Hsp90aa1,Kifap3,Prkar2b,Tuba1a,Tubb5,Ywhaq,Pafah1b1,Actr1a,Ppp2r1a,Rab11a,Ywhag,Dync1h1,Tubb4b,Akap9,Clasp1	0.284078
PID_VEGFR1_2_PATHWAY	68	11	57	1.01	0.59	0.107615	Arf1,Ctnnb1,Pdpk1,Grb2,Rhoa,Prkcb,Hsp90ab1,Prkaca,Hsp90aa1,Nedd4,Camkk2	0.292038
RAS_PATHWAY	68	11	57	1.01	0.59	0.107615	Hras,Pdpk1,Rhoc,Grb2,Rhoa,Map2k4,Gsk3b,Rac1,Pak1,Rala,Kras	0.292038
PID_RAS_PATHWAY	29	6	23	0.55	0.24	0.112841	Hras,Grb2,Prkcb,Kras,Camk2b,Syngap1	0.303902
PID_IGF1_PATHWAY	29	6	23	0.55	0.24	0.112841	Hras,Ywhaz,Crk,Pdpk1,Grb2,Ywhae	0.303902
REGULATION_OF_RAS_FAMILY_ACTIVATION	29	6	23	0.55	0.24	0.112841	Hras,Grb2,Prkcb,Kras,Camk2b,Syngap1	0.303902
AMINO_ACID_SYNTHESIS_AND_INTERCONVERSION__TRANSAMINATION_	29	6	23	0.55	0.24	0.112841	Gls,Glul,Glud1,Got1,Got2,Phgdh	0.303902
DISEASES_OF_GLYCOSYLATION	70	3	67	0.27	0.7	0.113314	Cspg5,Bcan,Ncan	0.304598
TRANSCRIPTION-COUPLED_NUCLEOTIDE_EXCISION_REPAIR__TC-NER_	72	3	69	0.27	0.72	0.114857	Cops3,Ubc,Cops8	0.308163
GASTRIN_CCK2R_240212	138	20	118	1.83	1.23	0.117308	Gng2,Gnb1,Prkacb,Ctnnb1,Crk,Pdpk1,Dnm1,Ap2m1,Grb2,Rhoa,Map2k4,Prkcb,Gsk3b,Rac1,Prkaca,Ppp3ca,Itpr1,Pak1,Clu,Ywhab	0.314147
BIOCARTA_MYOSIN_PATHWAY	30	6	24	0.55	0.25	0.118524	Plcb1,Gnb1,Arhgef2,Prkcb,Gnaq,Gna13	0.31503
INWARDLY_RECTIFYING_Kplus_CHANNELS	30	6	24	0.55	0.25	0.118524	Gng2,Gng7,Gnb1,Kcnj4,Gnb2,Gng3	0.31503
DISASSEMBLY_OF_THE_DESTRUCTION_COMPLEX_AND_RECRUITMENT_OF_AXIN_TO_THE_MEMBRANE	30	6	24	0.55	0.25	0.118524	Ppp2r5c,Ctnnb1,Gsk3b,Ppp2r1a,Ppp2cb,Ppp2ca	0.31503
SIGNALING_BY_FGFR3	30	6	24	0.55	0.25	0.118524	Hras,Ppp2r1a,Ppp2cb,Ppp2ca,Ubc,Kras	0.31503
PHOSPHATIDYLGLYCEROL_BIOSYNTHESIS_II__NON-PLASTIDIC_	19	4	15	0.37	0.16	0.121942	Gpd2,Cds2,Pgs1,Lpcat4	0.316331
PID_P53_REGULATION_PATHWAY	55	2	53	0.18	0.55	0.119831	Gsk3b,Ppp2ca	0.316331
HALLMARK_MYOGENESIS	197	27	170	2.47	1.77	0.121117	Fhl1,Ncam1,Gnao1,Ppfia4,Plxnb2,Pcx,Pfkm,Sptan1,Ak1,App,Gsn,Acta1,Ache,Mapre3,Crat,Actc1,Bin1,Clu,Fkbp1b,Pgam2,Fxyd1,Cdh13,Ckb,Myh9,Actn2,Camk2b,Sorbs1	0.316331
BIOCARTA_TFF_PATHWAY	19	4	15	0.37	0.16	0.121942	Hras,Ctnnb1,Grb2,Rhoa	0.316331
CALCINEURIN-REGULATED_NFAT-DEPENDENT_TRANSCRIPTION_IN_LYMPHOCYTES	42	1	41	0.09	0.43	0.121629	Slc3a2	0.316331
SIGNAL_TRANSDUCTION_BY_L1	19	4	15	0.37	0.16	0.121942	Ncam1,Rac1,L1cam,Pak1	0.316331
SIGNALING_BY_NOTCH3	42	1	41	0.09	0.43	0.121629	Ubc	0.316331
CYTOSOLIC_SENSORS_OF_PATHOGEN-ASSOCIATED_DNA	57	2	55	0.18	0.57	0.121181	Ctnnb1,Ubc	0.316331
BILE_ACID_AND_BILE_SALT_METABOLISM	40	1	39	0.09	0.41	0.120464	Alb	0.316331
INTERLEUKIN-2_FAMILY_SIGNALING	41	1	40	0.09	0.42	0.120536	Grb2	0.316331
AMINE_LIGAND-BINDING_RECEPTORS	41	1	40	0.09	0.42	0.120536	Chrm1	0.316331
SIGNALING_BY_FGFR_IN_DISEASE	56	2	54	0.18	0.56	0.120131	Hras,Kras	0.316331
HEDGEHOG_OFF_STATE	93	14	79	1.28	0.82	0.122128	Adcy5,Adcy3,Prkacb,Psma6,Prkar1a,Gsk3b,Prkaca,Prkar2a,Prkar2b,Psma3,Psmb5,Skp1a,Ubc,Psmd2	0.316331
SPHINGOLIPID_DE_NOVO_BIOSYNTHESIS	41	1	40	0.09	0.42	0.120536	Vapb	0.316331
PID_NFAT_TFPATHWAY	43	1	42	0.09	0.44	0.123714	Slc3a2	0.319278
RETINOID_METABOLISM_AND_TRANSPORT	43	1	42	0.09	0.44	0.123714	Apoe	0.319278
PID_AURORA_A_PATHWAY	31	6	25	0.55	0.26	0.125455	Git1,Gsk3b,Prkaca,Ran,Pak1,Ndel1	0.322015
BIOCARTA_BCR_PATHWAY	31	6	25	0.55	0.26	0.125455	Hras,Ppp3cb,Grb2,Prkcb,Rac1,Ppp3ca	0.322015
AURORA_A_SIGNALING	31	6	25	0.55	0.26	0.125455	Git1,Gsk3b,Prkaca,Ran,Pak1,Ndel1	0.322015
PID_A6B1_A6B4_INTEGRIN_PATHWAY	44	8	36	0.73	0.38	0.126762	Hras,Ywhaz,Grb2,Rac1,Ywhae,Ywhah,Ywhab,Ywhag	0.324785
PID_CXCR4_PATHWAY	99	15	84	1.37	0.88	0.130054	Gng2,Gnao1,Plcb1,Gnb1,Crk,Pdpk1,Rhoc,Dnm1,Rhoa,Rac1,Gnai2,Gna13,Gnai1,Gnaz,Pak1	0.332619
BDNF	45	8	37	0.73	0.39	0.130741	Gabrb3,Ncam1,Gria1,Ctnnb1,Sirpa,Gsk3b,Grin1,Grin2b	0.333777
EGF_RECEPTOR__ERBB1__SIGNALING_PATHWAY	32	6	26	0.55	0.27	0.133571	Hras,Gsn,Grb2,Gnai1,Pak1,Kras	0.340392
SIG_BCR_SIGNALING_PATHWAY	46	8	38	0.73	0.4	0.135621	Flot2,Ppp3cb,Grb2,Gsk3b,Flot1,Ppp3ca,Itpr1,Cd81	0.344996
FGF_SIGNALING_PATHWAY	102	15	87	1.37	0.91	0.138135	Hras,Ppp2r5c,Ppp2r2a,Ywhaz,Prkcg,Map2k4,Prkcb,Rac1,Ywhae,Ppp2r1a,Ppp2cb,Ywhab,Pebp1,Ywhag,Ppp2ca	0.350764
NEGATIVE_REGULATION_OF_FGFR3_SIGNALING	20	4	16	0.37	0.17	0.140774	Ppp2r1a,Ppp2cb,Ppp2ca,Ubc	0.356193
CTLA4_INHIBITORY_SIGNALING	20	4	16	0.37	0.17	0.140774	Ppp2r5c,Ppp2r1a,Ppp2cb,Ppp2ca	0.356193
SIGNALING_BY_FGFR4	33	6	27	0.55	0.28	0.142812	Hras,Ppp2r1a,Ppp2cb,Ppp2ca,Ubc,Kras	0.360069
REGULATION_OF_TP53_DEGRADATION	33	6	27	0.55	0.28	0.142812	Ppp2r5c,Pdpk1,Ppp2r1a,Ppp2cb,Ppp2ca,Ubc	0.360069
INTERLEUKIN-1_FAMILY_SIGNALING	130	8	122	0.73	1.27	0.144429	App,Psma6,Map2k4,Psma3,Psmb5,Skp1a,Ubc,Psmd2	0.363501
INTERLEUKIN-4_AND_INTERLEUKIN-13_SIGNALING	105	6	99	0.55	1.03	0.144979	S1pr1,Fscn1,Hsp90aa1,Hsp90b1,Hspa8,Maoa	0.364241
PID_HEDGEHOG_GLI_PATHWAY	48	8	40	0.73	0.42	0.147952	Gng2,Gnao1,Gnb1,Gsk3b,Gnai2,Prkaca,Gnai1,Gnaz	0.370401
HEDGEHOG_SIGNALING_EVENTS_MEDIATED_BY_GLI_PROTEINS	48	8	40	0.73	0.42	0.147952	Gng2,Gnao1,Gnb1,Gsk3b,Gnai2,Prkaca,Gnai1,Gnaz	0.370401
REGULATION_OF_TP53_EXPRESSION_AND_DEGRADATION	34	6	28	0.55	0.29	0.153114	Ppp2r5c,Pdpk1,Ppp2r1a,Ppp2cb,Ppp2ca,Ubc	0.382649
SIGNALING_BY_NOTCH1	65	3	62	0.27	0.65	0.153393	Cntn1,Skp1a,Ubc	0.382674
UNFOLDED_PROTEIN_RESPONSE__UPR_	88	13	75	1.19	0.78	0.156891	Add1,Hspa5,Arfgap1,Dctn1,Calr,Srprb,Hsp90b1,Wfs1,Atp6v0d1,Acadvl,Hyou1,Eif2s1,Pdia6	0.390717
PID_AP1_PATHWAY	69	3	66	0.27	0.69	0.157877	Ctnnb1,Acta1,Gja1	0.3918
AP-1_TRANSCRIPTION_FACTOR_NETWORK	69	3	66	0.27	0.69	0.157877	Ctnnb1,Acta1,Gja1	0.3918
HALLMARK_INTERFERON_ALPHA_RESPONSE	92	5	87	0.46	0.91	0.164404	Cnp,Wars,Psma3,Lap3,Cd47	0.404145
PID_ERBB1_RECEPTOR_PROXIMAL_PATHWAY	35	6	29	0.55	0.3	0.164411	Hras,Gsn,Grb2,Gnai1,Pak1,Kras	0.404145
HALLMARK_ANDROGEN_RESPONSE	93	5	88	0.46	0.92	0.16572	Actn1,Rab4a,Gsr,Camkk2,Gpd1l	0.404145
BIOCARTA_FCER1_PATHWAY	35	6	29	0.55	0.3	0.164411	Hras,Ppp3cb,Grb2,Map2k4,Prkcb,Ppp3ca	0.404145
GMCSF-MEDIATED_SIGNALING_EVENTS	35	6	29	0.55	0.3	0.164411	Hras,Prkacb,Ywhaz,Grb2,Prkaca,Kras	0.404145
SIGNALING_BY_NOTCH1_PEST_DOMAIN_MUTANTS_IN_CANCER	51	2	49	0.18	0.51	0.166262	Skp1a,Ubc	0.404145
CONSTITUTIVE_SIGNALING_BY_NOTCH1_HDplusPEST_DOMAIN_MUTANTS	51	2	49	0.18	0.51	0.166262	Skp1a,Ubc	0.404145
SIGNALING_BY_NOTCH1_IN_CANCER	51	2	49	0.18	0.51	0.166262	Skp1a,Ubc	0.404145
SIGNALING_BY_NOTCH1_HDplusPEST_DOMAIN_MUTANTS_IN_CANCER	51	2	49	0.18	0.51	0.166262	Skp1a,Ubc	0.404145
REGULATION_OF_CHOLESTEROL_BIOSYNTHESIS_BY_SREBP__SREBF_	51	2	49	0.18	0.51	0.166262	Kpnb1,Ran	0.404145
CONSTITUTIVE_SIGNALING_BY_NOTCH1_PEST_DOMAIN_MUTANTS	51	2	49	0.18	0.51	0.166262	Skp1a,Ubc	0.404145
OMIM:143465|OMIM:608903|OMIM:608904|OMIM:608905|OMIM:608906|OMIM:612311|OMIM:612312|OMIM:613003	14	3	11	0.27	0.11	0.165851	Git1,Snap25,Slc6a3	0.404145
VALIDATED_TARGETS_OF_C-MYC_TRANSCRIPTIONAL_ACTIVATION	72	11	61	1.01	0.64	0.168239	Eno1b,Ldha,Pfkm,Prdx3,Hspa4,Hspd1,Hsp90aa1,Tfrc,Eno1,Mtdh,Eif2s1	0.406864
C-TYPE_LECTIN_RECEPTORS__CLRS_	119	17	102	1.56	1.06	0.167885	Hras,Prkacb,Pdpk1,Ppp3cb,Psma6,Prkaca,Ppp3ca,Itpr1,Pak1,Psma3,Psmb5,Skp1a,Ubc,Kras,Ppp3r1,Psmd2,Ahcyl1	0.406864
ONCOGENIC_MAPK_SIGNALING	72	11	61	1.01	0.64	0.168239	Fxr1,Fam131b,Hras,Phb,Ywhab,Pebp1,Snd1,Kras,Agk,Akap9,Syngap1	0.406864
BIOCARTA_TOLL_PATHWAY	36	1	35	0.09	0.36	0.173504	Map2k4	0.413092
PID_IL3_PATHWAY	25	5	20	0.46	0.21	0.172306	Prkacb,Ywhaz,Grb2,Prkaca,Ywhag	0.413092
HALLMARK_ANGIOGENESIS	36	1	35	0.09	0.36	0.173504	App	0.413092
PID_MYC_ACTIV_PATHWAY	73	11	62	1.01	0.65	0.172935	Eno1b,Ldha,Pfkm,Prdx3,Hspa4,Hspd1,Hsp90aa1,Tfrc,Eno1,Mtdh,Eif2s1	0.413092
DEGRADATION_OF_GLI2_BY_THE_PROTEASOME	55	9	46	0.82	0.48	0.17401	Prkacb,Psma6,Gsk3b,Prkaca,Psma3,Psmb5,Skp1a,Ubc,Psmd2	0.413092
GLI3_IS_PROCESSED_TO_GLI3R_BY_THE_PROTEASOME	55	9	46	0.82	0.48	0.17401	Prkacb,Psma6,Gsk3b,Prkaca,Psma3,Psmb5,Skp1a,Ubc,Psmd2	0.413092
PI3K_CASCADE	36	1	35	0.09	0.36	0.173504	Pdpk1	0.413092
MTOR_SIGNALLING	36	1	35	0.09	0.36	0.173504	Ywhab	0.413092
OMIM:105400	37	1	36	0.09	0.38	0.173784	Sod2	0.413092
OMIM:601665	36	1	35	0.09	0.36	0.173504	Snap25	0.413092
OMIM:125853|OMIM:601283|OMIM:601407|OMIM:603694|OMIM:608036	36	1	35	0.09	0.36	0.173504	Snap25	0.413092
FC_EPSILON_RECEPTOR__FCERI__SIGNALING	122	17	105	1.56	1.09	0.175218	Hras,Pdpk1,Ppp3cb,Psma6,Map2k4,Rac1,Ppp3ca,Itpr1,Pak1,Psma3,Psmb5,Skp1a,Ubc,Kras,Ppp3r1,Psmd2,Ahcyl1	0.413568
DUAL_INCISION_IN_GG-NER	38	1	37	0.09	0.39	0.175374	Ubc	0.413568
FORMATION_OF_FIBRIN_CLOT__CLOTTING_CASCADE_	38	1	37	0.09	0.39	0.175374	C1qbp	0.413568
FORMATION_OF_INCISION_COMPLEX_IN_GG-NER	38	1	37	0.09	0.39	0.175374	Ubc	0.413568
PID_HNF3A_PATHWAY	39	1	38	0.09	0.4	0.178221	Ap1b1	0.416142
FOXA1_TRANSCRIPTION_FACTOR_NETWORK	39	1	38	0.09	0.4	0.178221	Ap1b1	0.416142
BLOOD_COAGULATION	39	1	38	0.09	0.4	0.178221	App	0.416142
TCF_DEPENDENT_SIGNALING_IN_RESPONSE_TO_WNT	186	13	173	1.19	1.8	0.177668	Ppp2r5c,Ctnnb1,Ctbp1,Ywhaz,Psma6,Gsk3b,Psma3,Psmb5,Ppp2r1a,Ppp2cb,Ppp2ca,Ubc,Psmd2	0.416142
APOPTOSIS	154	21	133	1.92	1.39	0.178147	Add1,Dbnl,Plec,Tjp1,Ctnnb1,Sptan1,Gsn,Ywhaz,Psma6,Kpnb1,Ywhae,Psma3,Psmb5,Ywhah,Ywhab,Ywhag,Ubc,Ppp3r1,Opa1,Psmd2,Dnm1l	0.416142
SIGNALING_BY_BRAF_AND_RAF_FUSIONS	56	9	47	0.82	0.49	0.178109	Fxr1,Fam131b,Hras,Ywhab,Pebp1,Snd1,Kras,Agk,Akap9	0.416142
ST_MYOCYTE_AD_PATHWAY	26	5	21	0.46	0.22	0.18006	Dlg4,Rac1,Gnaq,Gnai1,Itpr1	0.418375
VEGFR2_MEDIATED_VASCULAR_PERMEABILITY	26	5	21	0.46	0.22	0.18006	Ctnnb1,Pdpk1,Rac1,Hsp90aa1,Pak1	0.418375
FCERI_MEDIATED_MAPK_ACTIVATION	26	5	21	0.46	0.22	0.18006	Hras,Map2k4,Rac1,Pak1,Kras	0.418375
GLOBAL_GENOME_NUCLEOTIDE_EXCISION_REPAIR__GG-NER_	77	4	73	0.37	0.76	0.184547	Actb,Cops3,Ubc,Cops8	0.427421
PROGRAMMED_CELL_DEATH	157	21	136	1.92	1.42	0.184555	Add1,Dbnl,Plec,Tjp1,Ctnnb1,Sptan1,Gsn,Ywhaz,Psma6,Kpnb1,Ywhae,Psma3,Psmb5,Ywhah,Ywhab,Ywhag,Ubc,Ppp3r1,Opa1,Psmd2,Dnm1l	0.427421
BIOCARTA_TCR_PATHWAY	41	7	34	0.64	0.35	0.187473	Hras,Ppp3cb,Grb2,Map2k4,Prkcb,Rac1,Ppp3ca	0.43299
HALLMARK_ESTROGEN_RESPONSE_LATE	193	14	179	1.28	1.87	0.187873	Olfm1,Abca3,Atp2b4,Cacna2d2,Pcp4,Tst,Fkbp4,Hspa4l,Prkar2b,Slc7a5,Wfs1,Slc9a3r1,Ckb,Etfb	0.43299
SPHINGOLIPID_METABOLISM	79	4	75	0.37	0.78	0.187729	Galc,Hexb,Vapb,Smpd3	0.43299
NEUROTROPHIC_FACTOR-MEDIATED_TRK_RECEPTOR_SIGNALING	58	9	49	0.82	0.51	0.188694	Hras,Crk,Dnm1,Grb2,Rhoa,Rac1,Kras,Dnaja3,Nedd4l	0.433479
SIGNALING_EVENTS_MEDIATED_BY_FOCAL_ADHESION_KINASE	58	9	49	0.82	0.51	0.188694	Acta1,Crk,Grb2,Rhoa,Map2k4,Actn1,Rac1,Pak1,Arhgap26	0.433479
NICOTINE_PHARMACODYNAMICS_PATHWAY	27	5	22	0.46	0.23	0.189418	Gng2,Gnb1,Prkaca,Gnai1,Ppp1ca	0.433741
INSULIN_PROCESSING	27	5	22	0.46	0.23	0.189418	Kif5b,Kif5c,Vamp2,Myo5a,Stx1a	0.433741
BIOCARTA_MEF2D_PATHWAY	15	3	12	0.27	0.13	0.192497	Ppp3cb,Prkcb,Ppp3ca	0.437269
BIOCARTA_HIF_PATHWAY	15	3	12	0.27	0.13	0.192497	Ldha,Hsp90aa1,P4hb	0.437269
THE_NLRP3_INFLAMMASOME	15	3	12	0.27	0.13	0.192497	App,Hsp90ab1,Txn1	0.437269
METABOLISM_OF_FOLATE_AND_PTERINES	15	3	12	0.27	0.13	0.192497	Mthfd1l,Aldh1l1,Mthfd1	0.437269
SIGNALING_BY_NTRK3__TRKC_	15	3	12	0.27	0.13	0.192497	Hras,Ptprs,Kras	0.437269
PID_ILK_PATHWAY	42	7	35	0.64	0.36	0.193765	Ctnnb1,Actn1,Gsk3b,Rac1,Hsp90aa1,Cdc37,Myl12a	0.437356
INTEGRIN-LINKED_KINASE_SIGNALING	42	7	35	0.64	0.36	0.193765	Ctnnb1,Actn1,Gsk3b,Rac1,Hsp90aa1,Cdc37,Myl12a	0.437356
IL3	81	12	69	1.1	0.72	0.193377	Hras,Ywhaz,Crk,Dnm1,Grb2,Prkcb,Gsk3b,Prkaca,Ppp3ca,Pak1,Ywhab,Ppp2ca	0.437356
SIGNALING_BY_RETINOIC_ACID	42	7	35	0.64	0.36	0.193765	Dld,Pdha1,Rdh14,Pdhb,Dlat,Pdk3,Pdhx	0.437356
PID_FAK_PATHWAY	59	9	50	0.82	0.52	0.19512	Acta1,Crk,Grb2,Rhoa,Map2k4,Actn1,Rac1,Pak1,Arhgap26	0.439715
PID_CDC42_REG_PATHWAY	28	5	23	0.46	0.24	0.200252	Git1,Itsn1,Ngef,Arhgap1,Arhgdia	0.447734
BIOCARTA_PROTEASOME_PATHWAY	28	5	23	0.46	0.24	0.200252	Uba1,Psma6,Psma3,Psmb5,Rpn1	0.447734
REGULATION_OF_CDC42_ACTIVITY	28	5	23	0.46	0.24	0.200252	Git1,Itsn1,Ngef,Arhgap1,Arhgdia	0.447734
TGF-BETA_RECEPTOR_SIGNALING_ACTIVATES_SMADS	28	5	23	0.46	0.24	0.200252	Fkbp1a,Strap,Ubc,Ppp1ca,Nedd4l	0.447734
ADHERENS_JUNCTIONS_INTERACTIONS	28	5	23	0.46	0.24	0.200252	Cadm1,Cadm2,Ctnnb1,Cdh13,Cadm3	0.447734
SIG_CHEMOTAXIS	43	7	36	0.64	0.38	0.201093	Arhgap1,Gdi2,Gdi1,Itpr1,Pak1,Wasf1,Actr2	0.448908
PID_TRKR_PATHWAY	60	9	51	0.82	0.53	0.202257	Hras,Crk,Dnm1,Grb2,Rhoa,Rac1,Kras,Dnaja3,Nedd4l	0.450799
PID_MYC_REPRESS_PATHWAY	61	3	58	0.27	0.6	0.206209	Sfxn3,Clu,Aldh9a1	0.45817
VALIDATED_TARGETS_OF_C-MYC_TRANSCRIPTIONAL_REPRESSION	61	3	58	0.27	0.6	0.206209	Sfxn3,Clu,Aldh9a1	0.45817
TRANSCRIPTIONAL_REGULATION_BY_RUNX2	110	7	103	0.64	1.07	0.207006	Psma6,Gsk3b,Psma3,Psmb5,Skp1a,Ubc,Psmd2	0.459224
CIRCADIAN_CLOCK	63	3	60	0.27	0.63	0.207743	Skp1a,Ubc,Ppp1ca	0.460141
CLASS_I_PI3K_SIGNALING_EVENTS	44	7	37	0.64	0.39	0.209398	Arf1,Hras,Pdpk1,Rhoa,Rac1,Hsp90aa1,Kras	0.462367
EUKARYOTIC_TRANSLATION_ELONGATION	44	7	37	0.64	0.39	0.209398	Eef1a2,Eef2,Rpsa,Rps18,Rps3,Rps14,Eef1g	0.462367
ALPHA-SYNUCLEIN_SIGNALING	29	5	24	0.46	0.25	0.212437	Snca,Fkbp1a,Slc6a3,Park7,Maob	0.465462
STIMULI-SENSING_CHANNELS	87	5	82	0.46	0.85	0.212205	Ano8,Ttyh3,Fkbp1b,Ubc,Nedd4l	0.465462
RAB_GEFS_EXCHANGE_GTP_FOR_GDP_ON_RABS	85	12	73	1.1	0.76	0.211559	Rab6a,Rab3a,Rab7,Rab5c,Gdi2,Ywhae,Gdi1,Rab10,Rab21,Rab5a,Rab1b,Rab6b	0.465462
SIGNALLING_TO_ERKS	29	5	24	0.46	0.25	0.212437	Hras,Crk,Ywhab,Rala,Kras	0.465462
RUNX1_REGULATES_TRANSCRIPTION_OF_GENES_INVOLVED_IN_DIFFERENTIATION_OF_HSCS	86	5	81	0.46	0.84	0.211657	Psma6,Psma3,Psmb5,Ubc,Psmd2	0.465462
NEGATIVE_REGULATION_OF_THE_PI3K_AKT_NETWORK	88	5	83	0.46	0.87	0.213349	Ppp2r5c,Ppp2r1a,Ppp2cb,Ppp2ca,Pip4k2b	0.466741
INTERFERON_SIGNALING	147	10	137	0.92	1.43	0.215438	Eif4g2,Ncam1,Camk2d,Kpnb1,Kpna3,Nedd4,Ubc,Camk2a,Camk2b,Camk2g	0.470589
PID_P75_NTR_PATHWAY	66	10	56	0.92	0.58	0.216036	Prkacb,App,Rhoc,Lingo1,Rhoa,Rac1,Ywhae,Omg,Arhgdia,Rtn4	0.47117
RETROGRADE_TRANSPORT_AT_THE_TRANS-GOLGI-NETWORK	45	7	38	0.64	0.4	0.218622	Rab6a,Nsf,M6pr,Napb,Napa,Napg,Rab6b	0.47608
HALLMARK_HEME_METABOLISM	185	24	161	2.2	1.68	0.219664	Add1,Acsl6,Snca,Synj1,Bsg,Rap1gap,Ank1,Pcx,Atp6v0a1,Add2,Alad,Prdx2,Nnt,Slc30a1,Slc4a1,Tfrc,Slc7a11,Sptb,Htra2,Pgls,Aldh1l1,Nudt4,Glrx5,Aldh6a1	0.476389
BIOCARTA_EIF_PATHWAY	16	3	13	0.27	0.14	0.220104	Eif4g2,Eef2,Eif2s1	0.476389
BIOCARTA_CDMAC_PATHWAY	16	3	13	0.27	0.14	0.220104	Hras,Plcb1,Prkcb	0.476389
NEGATIVE_REGULATION_OF_MET_ACTIVITY	16	3	13	0.27	0.14	0.220104	Sh3kbp1,Sh3gl2,Ubc	0.476389
GLUCAGON-TYPE_LIGAND_RECEPTORS	30	5	25	0.46	0.26	0.225847	Gng2,Gng7,Gnb1,Gnb2,Gng3	0.487563
BIOLOGICAL_OXIDATIONS	188	14	174	1.28	1.81	0.225952	Fdx1l,Cndp2,Fdxr,Hsp90ab1,Aldh2,Gstm1,Akr1a1,Cyb5b,Bphl,Cyb5r3,Marc2,Maob,Cbr3,Maoa	0.487563
PID_HES_HEY_PATHWAY	47	2	45	0.18	0.47	0.229379	Ctbp1,Camk2d	0.49123
PID_TAP63_PATHWAY	47	2	45	0.18	0.47	0.229379	Flot2,Fdxr	0.49123
VALIDATED_TRANSCRIPTIONAL_TARGETS_OF_TAP63_ISOFORMS	47	2	45	0.18	0.47	0.229379	Flot2,Fdxr	0.49123
TSLP	155	11	144	1.01	1.5	0.229368	Add1,Arhgap21,Clasp2,Dbnl,Plec,Tpd52l2,Hsp90aa1,Tagln3,Shank3,Mtdh,Tagln2	0.49123
DNA_DAMAGE_BYPASS	47	2	45	0.18	0.47	0.229379	Vcp,Ubc	0.49123
ANTIMICROBIAL_PEPTIDES	48	2	46	0.18	0.48	0.230379	Prss2,Clu	0.49189
MEIOTIC_SYNAPSIS	48	2	46	0.18	0.48	0.230379	Hspa2,Syne1	0.49189
B-WICH_COMPLEX_POSITIVELY_REGULATES_RRNA_EXPRESSION	49	2	47	0.18	0.49	0.232465	Gsk3b,Actb	0.4956
HALLMARK_APOPTOSIS	159	21	138	1.92	1.44	0.233119	Add1,Gpx4,Cyld,Dnaja1,Ctnnb1,Sptan1,App,Gsn,Gpx1,Pea15a,Fdxr,Gsr,Nefh,Pak1,Vdac2,Clu,Eno2,Sod2,Slc20a1,Ppp3r1,Dnm1l	0.496251
PID_AVB3_INTEGRIN_PATHWAY	74	4	70	0.37	0.73	0.244195	Rhoa,Rac1,Hsp90aa1,Pi4ka	0.519051
PID_HIF2PATHWAY	32	1	31	0.09	0.32	0.248992	Pgk1	0.526884
FANCONI_ANEMIA_PATHWAY	32	1	31	0.09	0.32	0.248992	Ubc	0.526884
HIF-2-ALPHA_TRANSCRIPTION_FACTOR_NETWORK	32	1	31	0.09	0.32	0.248992	Pgk1	0.526884
GAMMA_CARBOXYLATION,_HYPUSINE_FORMATION_AND_ARYLSULFATASE_ACTIVATION	33	1	32	0.09	0.33	0.249649	Eef2	0.527491
PID_FRA_PATHWAY	34	1	33	0.09	0.34	0.251914	Gja1	0.529914
ST_P38_MAPK_PATHWAY	34	1	33	0.09	0.34	0.251914	Map2k4	0.529914
VALIDATED_TRANSCRIPTIONAL_TARGETS_OF_AP1_FAMILY_MEMBERS_FRA1_AND_FRA2	34	1	33	0.09	0.34	0.251914	Gja1	0.529914
GDNF	35	1	34	0.09	0.35	0.255699	Crk	0.534712
BIOCARTA_CARM_ER_PATHWAY	35	1	34	0.09	0.35	0.255699	Phb2	0.534712
CD40_CD40L_SIGNALING	35	1	34	0.09	0.35	0.255699	Map2k4	0.534712
TP53_REGULATES_TRANSCRIPTION_OF_CELL_DEATH_GENES	35	1	34	0.09	0.35	0.255699	Rabggta	0.534712
PID_GMCSF_PATHWAY	36	6	30	0.55	0.31	0.260916	Hras,Prkacb,Ywhaz,Grb2,Prkaca,Kras	0.544022
NCAM1_INTERACTIONS	36	6	30	0.55	0.31	0.260916	Cacnb4,Cacnb3,Ncam1,Cacnb1,Ncan,Cntn2	0.544022
MITOTIC_G1-G1_S_PHASES	141	10	131	0.92	1.37	0.262487	Ppp2r2a,Psma6,Psma3,Psmb5,Skp1a,Ppp2r1a,Ppp2cb,Ppp2ca,Ubc,Psmd2	0.546495
BIOCARTA_AKT_PATHWAY	21	4	17	0.37	0.18	0.264375	Pdpk1,Hsp90aa1,Ywhah,Ppp2ca	0.54802
BIOCARTA_MTOR_PATHWAY	21	4	17	0.37	0.18	0.264375	Eif4g2,Pdpk1,Fkbp1a,Ppp2ca	0.54802
ANTIGEN_PRESENTATION:_FOLDING,_ASSEMBLY_AND_PEPTIDE_LOADING_OF_CLASS_I_MHC	21	4	17	0.37	0.18	0.264375	Canx,Hspa5,Calr,Pdia3	0.54802
DEGRADATION_OF_GLI1_BY_THE_PROTEASOME	55	8	47	0.73	0.49	0.265383	Prkacb,Psma6,Prkaca,Psma3,Psmb5,Skp1a,Ubc,Psmd2	0.549307
BIOCARTA_INTEGRIN_PATHWAY	38	6	32	0.55	0.33	0.275285	Hras,Acta1,Grb2,Rhoa,Actn1,Actn2	0.560824
BIOCARTA_RAS_PATHWAY	22	4	18	0.37	0.19	0.274599	Hras,Rhoa,Rac1,Rala	0.560824
G1_PHASE	38	6	32	0.55	0.33	0.275285	Ppp2r2a,Skp1a,Ppp2r1a,Ppp2cb,Ppp2ca,Ubc	0.560824
AMYLOID_FIBER_FORMATION	56	8	48	0.73	0.5	0.273839	Snca,App,Gsn,Itm2b,Usp9x,Cst3,Sorl1,Ubc	0.560824
CYCLIN_D_ASSOCIATED_EVENTS_IN_G1	38	6	32	0.55	0.33	0.275285	Ppp2r2a,Skp1a,Ppp2r1a,Ppp2cb,Ppp2ca,Ubc	0.560824
INFLUENZA_VIRAL_RNA_TRANSCRIPTION_AND_REPLICATION	81	5	76	0.46	0.79	0.272117	Hsp90aa1,Rpsa,Rps18,Rps3,Rps14	0.560824
SIGNALING_BY_FGFR1	38	6	32	0.55	0.33	0.275285	Hras,Ppp2r1a,Ppp2cb,Ppp2ca,Ubc,Kras	0.560824
PI5P,_PP2A_AND_IER3_REGULATE_PI3K_AKT_SIGNALING	81	5	76	0.46	0.79	0.272117	Ppp2r5c,Ppp2r1a,Ppp2cb,Ppp2ca,Pip4k2b	0.560824
NEGATIVE_REGULATION_OF_FGFR1_SIGNALING	22	4	18	0.37	0.19	0.274599	Ppp2r1a,Ppp2cb,Ppp2ca,Ubc	0.560824
DOWNREGULATION_OF_TGF-BETA_RECEPTOR_SIGNALING	22	4	18	0.37	0.19	0.274599	Strap,Ubc,Ppp1ca,Nedd4l	0.560824
TRIGLYCERIDE_CATABOLISM	22	4	18	0.37	0.19	0.274599	Gpd2,Prkacb,Prkaca,Ppp1ca	0.560824
M-CSF	58	3	55	0.27	0.57	0.276059	Dnm1,Grb2,Ppp2ca	0.561597
BIOCARTA_MAPK_PATHWAY	85	5	80	0.46	0.83	0.276959	Hras,Grb2,Map2k4,Rac1,Pak1	0.561819
CLASS_B_2__SECRETIN_FAMILY_RECEPTORS_	85	5	80	0.46	0.83	0.276959	Gng2,Gng7,Gnb1,Gnb2,Gng3	0.561819
ANGIOGENESIS	153	11	142	1.01	1.48	0.280298	Hras,Arhgap1,Ctnnb1,Crk,Prkcg,Rhoc,Rhoa,Map2k4,Prkcb,Gsk3b,Pak1	0.566975
SIGNALING_BY_NUCLEAR_RECEPTORS	153	11	142	1.01	1.48	0.280298	Dld,Hsp90ab1,Pdha1,Fkbp4,Hsp90aa1,Rdh14,Pdhb,Ppid,Dlat,Pdk3,Pdhx	0.566975
MTOR_SIGNALING_PATHWAY	61	9	52	0.82	0.54	0.283746	Hras,Ywhaz,Pdpk1,Eef2,Ywhae,Ywhah,Ywhab,Ywhag,Kras	0.572322
SIGNALING_BY_MET	61	9	52	0.82	0.54	0.283746	Hras,Sh3kbp1,Crk,Rac1,Rab4a,Sh3gl2,Ubc,Kras,Rab4b	0.572322
DE_NOVO_PURINE_BIOSYNTHESIS	23	4	19	0.37	0.2	0.286737	Ak2,Ak1,Nme3,Ak3	0.575092
CYCLIN_A_B1_B2_ASSOCIATED_EVENTS_DURING_G2_M_TRANSITION	23	4	19	0.37	0.2	0.286737	Ppp2r2a,Ppp2r1a,Ppp2cb,Ppp2ca	0.575092
PLATELET_DEGRANULATION	120	16	104	1.47	1.08	0.286075	Hspa5,Aldoa,App,Cap1,Actn1,Ppia,Tuba4a,Alb,Pfn1,Wdr1,Clu,Actn2,Fam49b,Tagln2,Sccpdh,Actn4	0.575092
CALNEXIN_CALRETICULIN_CYCLE	23	4	19	0.37	0.2	0.286737	Canx,Calr,Pdia3,Ubc	0.575092
AMPLIFICATION_OF_SIGNAL_FROM_UNATTACHED_KINETOCHORES_VIA_A_MAD2_INHIBITORY_SIGNAL	89	12	77	1.1	0.8	0.291657	Clasp2,Ppp2r5c,Kif2a,Dync1i2,Nudc,Pafah1b1,Ppp2r1a,Ppp2cb,Ppp2ca,Ndel1,Dync1h1,Clasp1	0.583314
AMPLIFICATION_OF_SIGNAL_FROM_THE_KINETOCHORES	89	12	77	1.1	0.8	0.291657	Clasp2,Ppp2r5c,Kif2a,Dync1i2,Nudc,Pafah1b1,Ppp2r1a,Ppp2cb,Ppp2ca,Ndel1,Dync1h1,Clasp1	0.583314
STABILIZATION_AND_EXPANSION_OF_THE_E-CADHERIN_ADHERENS_JUNCTION	40	6	34	0.55	0.35	0.294292	Git1,Camsap3,Ctnnb1,Cyfip2,Rhoa,Actn1	0.585291
ERBB2_ERBB3_SIGNALING_EVENTS	40	6	34	0.55	0.35	0.294292	Hras,Ppp3cb,Grb2,Rac1,Prkaca,Kras	0.585291
INTRINSIC_PATHWAY_FOR_APOPTOSIS	40	6	34	0.55	0.35	0.294292	Ywhaz,Ywhae,Ywhah,Ywhab,Ywhag,Ppp3r1	0.585291
KINESINS	40	6	34	0.55	0.35	0.294292	Kif1a,Kif2a,Kif3b,Kif5b,Kifap3,Kif21a	0.585291
LEPTIN	93	6	87	0.55	0.91	0.300666	Grb2,Gsk3b,Cdk5,Pdia3,Gap43,Gnaq	0.591721
BIOCARTA_WNT_PATHWAY	24	4	20	0.37	0.21	0.300558	Ctnnb1,Ctbp1,Gsk3b,Ppp2ca	0.591721
BIOCARTA_ECM_PATHWAY	24	4	20	0.37	0.21	0.300558	Hras,Gsn,Rhoa,Pfn1	0.591721
MITOTIC_PROPHASE	92	6	86	0.55	0.9	0.299834	Prkcb,Ppp2r1a,Ppp2cb,Ppp2ca,Rab2a,Rab1b	0.591721
CYTOSOLIC_TRNA_AMINOACYLATION	24	4	20	0.37	0.21	0.300558	Wars,Vars,Yars,Aars	0.591721
G1_S_TRANSITION	125	9	116	0.82	1.21	0.300854	Psma6,Psma3,Psmb5,Skp1a,Ppp2r1a,Ppp2cb,Ppp2ca,Ubc,Psmd2	0.591721
FATTY_ACID_METABOLISM	166	21	145	1.92	1.51	0.300442	Mcat,Acsl6,Gpx4,Hadhb,Pccb,Acot9,Gpx1,Acadl,Cbr1,Crat,Eci1,Faah,Scp2,H2-Ke6,Acadvl,Ndufab1,Echs1,Acsbg1,Pcca,Acsf2,Hadha	0.591721
NEGATIVE_REGULATION_OF_FGFR4_SIGNALING	24	4	20	0.37	0.21	0.300558	Ppp2r1a,Ppp2cb,Ppp2ca,Ubc	0.591721
TNFR2_NON-CANONICAL_NF-KB_PATHWAY	94	6	88	0.55	0.92	0.302083	Psma6,Psma3,Psmb5,Skp1a,Ubc,Psmd2	0.593318
PID_ECADHERIN_STABILIZATION_PATHWAY	41	6	35	0.55	0.36	0.305308	Git1,Camsap3,Ctnnb1,Cyfip2,Rhoa,Actn1	0.59585
PID_HIF1_TFPATHWAY	65	9	56	0.82	0.58	0.305467	Eno1b,Ldha,Hk1,Aldoa,Pkm,Pgk1,Tfrc,Eno1,Pgm2	0.59585
P75_NTR_-MEDIATED_SIGNALING	65	9	56	0.82	0.58	0.305467	Prkacb,App,Rhoc,Rhoa,Rac1,Ywhae,Omg,Arhgdia,Rtn4	0.59585
HIF-1-ALPHA_TRANSCRIPTION_FACTOR_NETWORK	65	9	56	0.82	0.58	0.305467	Eno1b,Ldha,Hk1,Aldoa,Pkm,Pgk1,Tfrc,Eno1,Pgm2	0.59585
INTRA-GOLGI_TRAFFIC	41	6	35	0.55	0.36	0.305308	Arf1,Golga5,Nsf,Napb,Napa,Napg	0.59585
IL1	67	4	63	0.37	0.66	0.313989	Sirpa,Map2k4,Gsk3b,Eif2s1	0.608687
OXIDATIVE_STRESS_RESPONSE	42	2	40	0.18	0.42	0.314097	Map2k4,Txn1	0.608687
COMPLEMENT_CASCADE	43	2	41	0.18	0.43	0.314369	Clu,Cd81	0.608687
CELL_DEATH_SIGNALLING_VIA_NRAGE,_NRIF_AND_NADE	66	9	57	0.82	0.59	0.3127	Trio,Itsn1,Ngef,Arhgef2,Rac1,Ywhae,Gna13,Ubc,Kalrn	0.608687
SELENOAMINO_ACID_METABOLISM	68	4	64	0.37	0.67	0.314617	Rpsa,Rps18,Rps3,Rps14	0.608687
NON-INTEGRIN_MEMBRANE-ECM_INTERACTIONS	42	2	40	0.18	0.42	0.314097	Cask,Actn1	0.608687
NEGATIVE_REGULATION_OF_FGFR2_SIGNALING	25	4	21	0.37	0.22	0.315842	Ppp2r1a,Ppp2cb,Ppp2ca,Ubc	0.6094
INTERCONVERSION_OF_NUCLEOTIDE_DI-_AND_TRIPHOSPHATES	25	4	21	0.37	0.22	0.315842	Ak2,Ak1,Txn1,Nme3	0.6094
INFLUENZA_INFECTION	99	13	86	1.19	0.9	0.317456	Cltc,Clta,Canx,Slc25a5,Calr,Kpnb1,Kpna3,Ran,Hsp90aa1,Rpsa,Rps18,Rps3,Rps14	0.611683
HALLMARK_SPERMATOGENESIS	135	10	125	0.92	1.3	0.318896	Hspa2,Vdac3,Snap91,Prkar2a,Slc12a2,Nefh,Hspa4l,Taldo1,Pebp1,Pgs1	0.613626
PID_TNF_PATHWAY	46	2	44	0.18	0.46	0.322589	Cyld,Txn1	0.618222
NOTCH-MEDIATED_HES_HEY_NETWORK	46	2	44	0.18	0.46	0.322589	Ctbp1,Camk2d	0.618222
TNF_RECEPTOR_SIGNALING_PATHWAY	46	2	44	0.18	0.46	0.322589	Cyld,Txn1	0.618222
ALPHA6BETA4INTEGRIN	72	10	62	0.92	0.65	0.324909	Plec,Ywhaz,Grb2,Rhoa,Rac1,Ywhae,Rpsa,Pak1,Ywhah,Ywhab	0.621831
PID_AJDISS_2PATHWAY	47	7	40	0.64	0.42	0.327598	Hras,Ctnnb1,Rab7,Rac1,Gna13,Snx1,Rab5a	0.625295
POSTTRANSLATIONAL_REGULATION_OF_ADHERENS_JUNCTION_STABILITY_AND_DISSASSEMBLY	47	7	40	0.64	0.42	0.327598	Hras,Ctnnb1,Rab7,Rac1,Gna13,Snx1,Rab5a	0.625295
PID_VEGFR1_PATHWAY	26	4	22	0.37	0.23	0.332381	Pdpk1,Prkcb,Prkaca,Hsp90aa1	0.631879
BIOCARTA_RACCYCD_PATHWAY	26	4	22	0.37	0.23	0.332381	Hras,Rhoa,Rac1,Pak1	0.631879
VEGFR1_SPECIFIC_SIGNALS	26	4	22	0.37	0.23	0.332381	Pdpk1,Prkcb,Prkaca,Hsp90aa1	0.631879
PID_PI3KCI_PATHWAY	49	7	42	0.64	0.44	0.340648	Arf1,Hras,Pdpk1,Rhoa,Rac1,Hsp90aa1,Kras	0.646082
CELL_SURFACE_INTERACTIONS_AT_THE_VASCULAR_WALL	109	14	95	1.28	0.99	0.340761	Bsg,Hras,Slc3a2,Sirpa,L1cam,Ppia,Atp1b1,Mif,Slc7a5,Slc7a11,Atp1b2,Tspan7,Kras,Cd47	0.646082
FAS	112	8	104	0.73	1.08	0.34674	Plec,Sptan1,Gsn,Aifm1,Gsk3b,Rac1,Nedd4,Eif2s1	0.655671
HALLMARK_BILE_ACID_METABOLISM	111	8	103	0.73	1.07	0.346457	Abca3,Pfkm,Fdxr,Nedd4,Scp2,Abcd2,Prdx5,Aldh9a1	0.655671
HALLMARK_NOTCH_SIGNALING	30	1	29	0.09	0.3	0.36015	Skp1a	0.65574
PID_INTEGRIN2_PATHWAY	28	1	27	0.09	0.28	0.355826	Thy1	0.65574
ST_ERK1_ERK2_MAPK_PATHWAY	30	1	29	0.09	0.3	0.36015	Grb2	0.65574
ST_TUMOR_NECROSIS_FACTOR_PATHWAY	29	1	28	0.09	0.29	0.357071	Map2k4	0.65574
PID_CD40_PATHWAY	30	1	29	0.09	0.3	0.36015	Map2k4	0.65574
PID_IL2_STAT5_PATHWAY	30	1	29	0.09	0.3	0.36015	Grb2	0.65574
BIOCARTA_ERK_PATHWAY	27	4	23	0.37	0.24	0.349977	Hras,Gnb1,Grb2,Ppp2ca	0.65574
BIOCARTA_DEATH_PATHWAY	30	1	29	0.09	0.3	0.36015	Sptan1	0.65574
BETA2_INTEGRIN_CELL_SURFACE_INTERACTIONS	28	1	27	0.09	0.28	0.355826	Thy1	0.65574
IL2_SIGNALING_EVENTS_MEDIATED_BY_STAT5	30	1	29	0.09	0.3	0.36015	Grb2	0.65574
RANKL	79	5	74	0.46	0.77	0.348946	Cyld,Hspa5,Atp6v1e1,Hsp90aa1,Hspa8	0.65574
IL2	79	5	74	0.46	0.77	0.348946	Plcb1,Crk,Grb2,Itm2b,Hsp90aa1	0.65574
BCR	155	12	143	1.1	1.49	0.351194	Dbnl,Ctnnb1,Atp2b4,Crk,Pdpk1,Grb2,Prkcb,Gsk3b,Itpr1,Rap2a,Pip4k2b,Cd81	0.65574
AXON_GUIDANCE_MEDIATED_BY_NETRIN	28	1	27	0.09	0.28	0.355826	Rac1	0.65574
EXPORT_OF_VIRAL_RIBONUCLEOPROTEINS_FROM_NUCLEUS	28	1	27	0.09	0.28	0.355826	Ran	0.65574
RAB_REGULATION_OF_TRAFFICKING	117	15	102	1.37	1.06	0.355333	Rab6a,Rab3a,Rab7,Rab5c,Gdi2,Rab11b,Rab4a,Ywhae,Gdi1,Rab10,Rab11a,Rab21,Rab5a,Rab1b,Rab6b	0.65574
TERMINATION_OF_TRANSLESION_DNA_SYNTHESIS	29	1	28	0.09	0.29	0.357071	Ubc	0.65574
NEGATIVE_REGULATION_OF_NOTCH4_SIGNALING	50	7	43	0.64	0.45	0.348558	Ywhaz,Psma6,Psma3,Psmb5,Skp1a,Ubc,Psmd2	0.65574
M_G1_TRANSITION	80	5	75	0.46	0.78	0.350905	Psma6,Psma3,Psmb5,Ubc,Psmd2	0.65574
REGULATION_OF_TP53_ACTIVITY_THROUGH_ACETYLATION	29	1	28	0.09	0.29	0.357071	Pip4k2b	0.65574
REV-MEDIATED_NUCLEAR_EXPORT_OF_HIV_RNA	29	1	28	0.09	0.29	0.357071	Ran	0.65574
HEDGEHOG_ON_STATE	79	5	74	0.46	0.77	0.348946	Psma6,Psma3,Psmb5,Ubc,Psmd2	0.65574
KERATAN_SULFATE_KERATIN_METABOLISM	29	1	28	0.09	0.29	0.357071	Hexb	0.65574
SMAD2_SMAD3:SMAD4_HETEROTRIMER_REGULATES_TRANSCRIPTION	28	1	27	0.09	0.28	0.355826	Ubc	0.65574
RECOGNITION_OF_DNA_DAMAGE_BY_PCNA-CONTAINING_REPLICATION_COMPLEX	29	1	28	0.09	0.29	0.357071	Ubc	0.65574
ONCOGENE_INDUCED_SENESCENCE	29	1	28	0.09	0.29	0.357071	Ubc	0.65574
DNA_REPLICATION_PRE-INITIATION	80	5	75	0.46	0.78	0.350905	Psma6,Psma3,Psmb5,Ubc,Psmd2	0.65574
ACTIVATION_OF_MATRIX_METALLOPROTEINASES	30	1	29	0.09	0.3	0.36015	Prss2	0.65574
OMIM:194050	12	2	10	0.18	0.1	0.351134	Dlg4,Eif4h	0.65574
MAPK6_MAPK4_SIGNALING	83	11	72	1.01	0.75	0.360647	Prkacb,Sept7,Psma6,Rac1,Prkaca,Pak1,Psma3,Psmb5,Ubc,Psmd2,Kalrn	0.655806
P38_MAPK_PATHWAY	31	1	30	0.09	0.31	0.364932	Map2k4	0.661061
NOD1_2_SIGNALING_PATHWAY	31	1	30	0.09	0.31	0.364932	Cyld	0.661061
HEPARAN_SULFATE_HEPARIN__HS-GAG__METABOLISM	53	3	50	0.27	0.52	0.364692	Cspg5,Bcan,Ncan	0.661061
PDGF_SIGNALING_PATHWAY	123	9	114	0.82	1.19	0.367711	Hras,Arhgap1,Pdpk1,Grb2,Gsk3b,Rab11b,Itpr1,Srgap3,Arhgap26	0.665249
PID_ALPHA_SYNUCLEIN_PATHWAY	32	5	27	0.46	0.28	0.371284	Snca,Fkbp1a,Slc6a3,Park7,Maob	0.670007
BIOCARTA_HIVNEF_PATHWAY	56	3	53	0.27	0.55	0.371267	Sptan1,Gsn,Actg1	0.670007
DEATH_RECEPTOR_SIGNALLING	126	16	110	1.47	1.15	0.372608	Trio,Itsn1,Ngef,Cyld,Arhgef2,Lingo1,Rhoa,Rac1,Ywhae,Gna13,Omg,Ubc,Smpd3,Arhgdia,Rtn4,Kalrn	0.671545
SIGNALING_BY_HEDGEHOG	127	16	111	1.47	1.16	0.375079	Adcy5,Adcy3,Prkacb,Psma6,Prkar1a,Gsk3b,Prkaca,Prkar2a,Vcp,P4hb,Prkar2b,Psma3,Psmb5,Skp1a,Ubc,Psmd2	0.674289
RHO_GTPASE_CYCLE	127	16	111	1.47	1.16	0.375079	Trio,Arhgap21,Itsn1,Ngef,Arhgap1,Arhgef2,Rhoc,Rhoa,Rac1,Gdi2,Gdi1,Gna13,Srgap3,Arhgdia,Arhgap26,Kalrn	0.674289
EPHA_FORWARD_SIGNALING	33	5	28	0.46	0.29	0.379073	Ngef,Crk,Rhoa,Cdk5,Epha4	0.680608
PID_NOTCH_PATHWAY	58	8	50	0.73	0.52	0.380231	Eno1b,Mark2,Cntn1,Ctbp1,Dnm1,Skp1a,Rab11a,Eno1	0.681826
CLEC7A__DECTIN-1__SIGNALING	91	12	79	1.1	0.82	0.381694	Pdpk1,Ppp3cb,Psma6,Ppp3ca,Itpr1,Psma3,Psmb5,Skp1a,Ubc,Ppp3r1,Psmd2,Ahcyl1	0.683588
G2_M_CHECKPOINTS	133	10	123	0.92	1.28	0.386157	Ywhaz,Psma6,Ywhae,Psma3,Psmb5,Ywhah,Ywhab,Ywhag,Ubc,Psmd2	0.690711
PID_EPHA_FWDPATHWAY	34	5	29	0.46	0.3	0.388168	Ngef,Crk,Rhoa,Cdk5,Epha4	0.693435
BIOCARTA_AGR_PATHWAY	35	5	30	0.46	0.31	0.398439	Chrm1,Cttn,Acta1,Rac1,Pak1	0.709111
OVARIAN_TUMOR_DOMAIN_PROTEASES	35	5	30	0.46	0.31	0.398439	Rhoa,Vcp,Ubc,Otub1,Vcpip1	0.709111
FORMATION_OF_THE_TERNARY_COMPLEX,_AND_SUBSEQUENTLY,_THE_43S_COMPLEX	35	5	30	0.46	0.31	0.398439	Rpsa,Rps18,Rps3,Rps14,Eif2s1	0.709111
SIGNALING_BY_TGF-BETA_FAMILY_MEMBERS	96	7	89	0.64	0.93	0.401048	Fkbp1a,Rhoa,Usp9x,Strap,Ubc,Ppp1ca,Nedd4l	0.712862
TOLL-LIKE_RECEPTORS_CASCADES	140	11	129	1.01	1.34	0.401966	Dnm3,App,Dnm1,Cnpy3,Map2k4,Skp1a,Hsp90b1,Ppp2r1a,Ppp2cb,Ppp2ca,Ubc	0.713603
HALLMARK_P53_PATHWAY	195	16	179	1.47	1.87	0.404082	Hras,Plxnb2,Slc3a2,Ak1,App,Cyfip2,Ldhb,Fdxr,Hint1,Hspa4l,Slc7a11,Cdh13,Rap2b,Baiap2,Cd81,Abat	0.716464
HALLMARK_XENOBIOTIC_METABOLISM	199	24	175	2.2	1.82	0.406999	Rap1gap,Atp2a2,Pcx,Cyfip2,Cndp2,Apoe,Cyb5a,Cbr1,Aldh2,Gsr,Nfs1,Abcd2,Mpp2,Pgrmc1,Aldh9a1,Acp1,Etfdh,Bphl,Dhrs1,Lonp1,Mccc2,Aco2,Mthfd1,Maoa	0.718357
SA_TRKA_RECEPTOR	17	3	14	0.27	0.15	0.40818	Hras,Grb2,Rhoa	0.718357
BIOCARTA_ARAP_PATHWAY	17	3	14	0.27	0.15	0.40818	Arf1,Arfgap1,Cltb	0.718357
BIOCARTA_MTA3_PATHWAY	17	3	14	0.27	0.15	0.40818	Aldoa,Tuba4a,Tuba1a	0.718357
RECEPTOR-TYPE_TYROSINE-PROTEIN_PHOSPHATASES	17	3	14	0.27	0.15	0.40818	Ppfia4,Ppfia2,Ptprs	0.718357
EPHRIN_SIGNALING	17	3	14	0.27	0.15	0.40818	Git1,Rac1,Pak1	0.718357
SIGNALING_BY_ERBB4	36	5	31	0.46	0.32	0.409759	Hras,Gfap,Nedd4,Ubc,Kras	0.719356
SIGNALING_BY_EGFR	36	5	31	0.46	0.32	0.409759	Hras,Sh3kbp1,Sh3gl2,Ubc,Kras	0.719356
CDP-DIACYLGLYCEROL_BIOSYNTHESIS_I	18	3	15	0.27	0.16	0.420659	Gpd2,Cds2,Lpcat4	0.728271
TRNA_CHARGING	37	5	32	0.46	0.33	0.422008	Wars,Vars,Wars2,Yars,Aars	0.728271
BIOCARTA_TEL_PATHWAY	18	3	15	0.27	0.16	0.420659	Hsp90aa1,Ppp2ca,Kras	0.728271
BIOCARTA_CARDIACEGF_PATHWAY	18	3	15	0.27	0.16	0.420659	Hras,Rhoa,Prkcb	0.728271
PID_BETA_CATENIN_DEG_PATHWAY	18	3	15	0.27	0.16	0.420659	Ctnnb1,Gsk3b,Skp1a	0.728271
BIOCARTA_MET_PATHWAY	37	5	32	0.46	0.33	0.422008	Hras,Acta1,Crk,Grb2,Pak1	0.728271
SYNDECAN-3-MEDIATED_SIGNALING_EVENTS	18	3	15	0.27	0.16	0.420659	Cttn,Cask,Ncan	0.728271
DEGRADATION_OF_BETA_CATENIN	18	3	15	0.27	0.16	0.420659	Ctnnb1,Gsk3b,Skp1a	0.728271
PARADOXICAL_ACTIVATION_OF_RAF_SIGNALING_BY_KINASE_INACTIVE_BRAF	37	5	32	0.46	0.33	0.422008	Hras,Phb,Ywhab,Pebp1,Kras	0.728271
EGFR_DOWNREGULATION	18	3	15	0.27	0.16	0.420659	Sh3kbp1,Sh3gl2,Ubc	0.728271
SIGNALLING_TO_RAS	18	3	15	0.27	0.16	0.420659	Hras,Rala,Kras	0.728271
CHONDROITIN_SULFATE_BIOSYNTHESIS	18	3	15	0.27	0.16	0.420659	Cspg5,Bcan,Ncan	0.728271
SIGNALING_BY_MODERATE_KINASE_ACTIVITY_BRAF_MUTANTS	37	5	32	0.46	0.33	0.422008	Hras,Phb,Ywhab,Pebp1,Kras	0.728271
SCAVENGING_BY_CLASS_A_RECEPTORS	18	3	15	0.27	0.16	0.420659	Apoe,Calr,Hsp90b1	0.728271
ST_B_CELL_ANTIGEN_RECEPTOR	38	2	36	0.18	0.38	0.426635	Grb2,Prdx1	0.733218
PID_AMB2_NEUTROPHILS_PATHWAY	39	2	37	0.18	0.39	0.427453	Rhoa,Thy1	0.733218
ST_JNK_MAPK_PATHWAY	39	2	37	0.18	0.39	0.427453	Map2k4,Dld	0.733218
SUMOYLATION_OF_TRANSCRIPTION_COFACTORS	38	2	36	0.18	0.38	0.426635	Ctbp1,Park7	0.733218
SIGNALING_BY_FGFR2_IN_DISEASE	38	2	36	0.18	0.38	0.426635	Hras,Kras	0.733218
PID_BMP_PATHWAY	40	2	38	0.18	0.4	0.429594	Gsk3b,Ppp1ca	0.733353
HALLMARK_PANCREAS_BETA_CELLS	40	2	38	0.18	0.4	0.429594	Stxbp1,Srprb	0.733353
BMP_RECEPTOR_SIGNALING	40	2	38	0.18	0.4	0.429594	Gsk3b,Ppp1ca	0.733353
UBIQUITIN_PROTEASOME_PATHWAY	40	2	38	0.18	0.4	0.429594	Uba1,Psmd2	0.733353
PID_UPA_UPAR_PATHWAY	41	2	39	0.18	0.41	0.432984	Crk,Rac1	0.733946
HALLMARK_WNT_BETA_CATENIN_SIGNALING	41	2	39	0.18	0.41	0.432984	Ctnnb1,Gnai1	0.733946
UROKINASE-TYPE_PLASMINOGEN_ACTIVATOR__UPA__AND_UPAR-MEDIATED_SIGNALING	41	2	39	0.18	0.41	0.432984	Crk,Rac1	0.733946
EGF_RECEPTOR_SIGNALING_PATHWAY	113	14	99	1.28	1.03	0.433934	Hras,Ppp2r5c,Ywhaz,Prkcg,Map2k4,Prkcb,Rac1,Ywhae,Ywhah,Ppp2cb,Ywhab,Pebp1,Ywhag,Ppp2ca	0.733946
DEFECTIVE_B3GAT3_CAUSES_JDSSDHD	19	3	16	0.27	0.17	0.435103	Cspg5,Bcan,Ncan	0.733946
NOTCH1_INTRACELLULAR_DOMAIN_REGULATES_TRANSCRIPTION	41	2	39	0.18	0.41	0.432984	Skp1a,Ubc	0.733946
SIGNALING_BY_HIPPO	19	3	16	0.27	0.17	0.435103	Tjp1,Ywhae,Ywhab	0.733946
DEFECTIVE_B3GALT6_CAUSES_EDSP2_AND_SEMDJL1	19	3	16	0.27	0.17	0.435103	Cspg5,Bcan,Ncan	0.733946
DEFECTIVE_B4GALT7_CAUSES_EDS,_PROGEROID_TYPE	19	3	16	0.27	0.17	0.435103	Cspg5,Bcan,Ncan	0.733946
INTRAFLAGELLAR_TRANSPORT	41	2	39	0.18	0.41	0.432984	Kif3b,Kifap3	0.733946
P53_PATHWAY_FEEDBACK_LOOPS_2	42	6	36	0.55	0.38	0.437545	Hras,Ctnnb1,Pdpk1,Ppp2cb,Ppp2ca,Kras	0.734579
CELL-CELL_COMMUNICATION	114	14	100	1.28	1.04	0.437244	Cadm1,Cadm2,Plec,Ctnnb1,Sirpa,Sptan1,Cask,Actn1,Cdh13,Actn2,Cadm3,Sptbn1,Cd47,Actn4	0.734579
TRANSLATION_INITIATION_COMPLEX_FORMATION	42	6	36	0.55	0.38	0.437545	Rpsa,Rps18,Rps3,Rps14,Eif2s1,Eif4h	0.734579
RIBOSOMAL_SCANNING_AND_START_CODON_RECOGNITION	42	6	36	0.55	0.38	0.437545	Rpsa,Rps18,Rps3,Rps14,Eif2s1,Eif4h	0.734579
NOTCH	72	5	67	0.46	0.7	0.438664	Fhl1,Cntn1,App,Gsk3b,Skp1a	0.73559
PID_RHOA_PATHWAY	43	6	37	0.55	0.39	0.443197	Acta1,Rhoa,Map2k4,Sh3gl2,Scai,Cit	0.736744
PID_ERBB2_ERBB3_PATHWAY	43	6	37	0.55	0.39	0.443197	Hras,Ppp3cb,Grb2,Rac1,Prkaca,Kras	0.736744
PID_PLK1_PATHWAY	43	6	37	0.55	0.39	0.443197	Kif2a,Rhoa,Nudc,Pak1,Ppp2r1a,Ppp2ca	0.736744
PLK1_SIGNALING_EVENTS	43	6	37	0.55	0.39	0.443197	Kif2a,Rhoa,Nudc,Pak1,Ppp2r1a,Ppp2ca	0.736744
RHOA_SIGNALING_PATHWAY	43	6	37	0.55	0.39	0.443197	Acta1,Rhoa,Map2k4,Sh3gl2,Scai,Cit	0.736744
INSULIN_PATHWAY	43	6	37	0.55	0.39	0.443197	Hras,Ptpra,Crk,Pdpk1,Grb2,Sorbs1	0.736744
TOLL_LIKE_RECEPTOR_4__TLR4__CASCADE	117	9	108	0.82	1.13	0.443497	Dnm3,App,Dnm1,Map2k4,Skp1a,Ppp2r1a,Ppp2cb,Ppp2ca,Ubc	0.736744
ACTIVATION_OF_THE_MRNA_UPON_BINDING_OF_THE_CAP-BINDING_COMPLEX_AND_EIFS,_AND_SUBSEQUENT_BINDING_TO_43S	43	6	37	0.55	0.39	0.443197	Rpsa,Rps18,Rps3,Rps14,Eif2s1,Eif4h	0.736744
REGULATION_OF_EXPRESSION_OF_SLITS_AND_ROBOS	119	9	110	0.82	1.15	0.445091	Psma6,Rpsa,Psma3,Psmb5,Rps18,Rps3,Ubc,Rps14,Psmd2	0.738086
UB-SPECIFIC_PROCESSING_PROTEASES	171	14	157	1.28	1.64	0.445343	Usp14,Fkbp8,Cyld,Vdac3,Psma6,Usp9x,Psma3,Psmb5,Vdac1,Vdac2,Ubc,Psmd2,Otub1,Tomm70a	0.738086
PID_ECADHERIN_KERATINOCYTE_PATHWAY	20	3	17	0.27	0.18	0.451151	Ctnnb1,Rhoa,Rac1	0.741661
PID_INSULIN_PATHWAY	44	6	38	0.55	0.4	0.44986	Hras,Ptpra,Crk,Pdpk1,Grb2,Sorbs1	0.741661
E-CADHERIN_SIGNALING_IN_KERATINOCYTES	20	3	17	0.27	0.18	0.451151	Ctnnb1,Rhoa,Rac1	0.741661
E2F_MEDIATED_REGULATION_OF_DNA_REPLICATION	20	3	17	0.27	0.18	0.451151	Ppp2r1a,Ppp2cb,Ppp2ca	0.741661
DOWNREGULATION_OF_SMAD2_3:SMAD4_TRANSCRIPTIONAL_ACTIVITY	20	3	17	0.27	0.18	0.451151	Usp9x,Ubc,Nedd4l	0.741661
INFLAMMASOMES	20	3	17	0.27	0.18	0.451151	App,Hsp90ab1,Txn1	0.741661
SIGNALING_BY_ERBB2	44	6	38	0.55	0.4	0.44986	Hras,Rhoa,Hsp90aa1,Cdc37,Ubc,Kras	0.741661
ST_INTEGRIN_SIGNALING_PATHWAY	80	10	70	0.92	0.73	0.45926	Tln2,Crk,Grb2,Map2k4,Actn1,P4hb,Pak1,Rala,Actr2,Arhgap26	0.754119
HISTIDINE,_LYSINE,_PHENYLALANINE,_TYROSINE,_PROLINE_AND_TRYPTOPHAN_CATABOLISM	46	6	40	0.55	0.42	0.465896	Slc3a2,Dld,Ogdh,Slc7a5,Qdpr,Dlst	0.764134
CYCLIN_A:CDK2-ASSOCIATED_EVENTS_AT_S_PHASE_ENTRY	82	6	76	0.55	0.79	0.467088	Psma6,Psma3,Psmb5,Skp1a,Ubc,Psmd2	0.764327
TRANSPORT_OF_BILE_SALTS_AND_ORGANIC_ACIDS,_METAL_IONS_AND_AMINE_COMPOUNDS	82	6	76	0.55	0.79	0.467088	Slc2a13,Bsg,Slc30a1,Slc6a3,Slc30a3,Slc6a11	0.764327
SWITCHING_OF_ORIGINS_TO_A_POST-REPLICATIVE_STATE	85	6	79	0.55	0.82	0.46976	Psma6,Psma3,Psmb5,Skp1a,Ubc,Psmd2	0.767814
TRAIL	49	3	46	0.27	0.48	0.478607	Ctnnb1,Aifm1,Vdac1	0.779586
HALLMARK_HYPOXIA	198	23	175	2.11	1.82	0.478339	Eno1b,Ldha,Ppfia4,Hk1,Hspa5,Aldoa,Aldoc,Bcan,Ncan,Gpi1,Pgk1,Tpi1,Mif,Slc2a3,Dpysl4,Prdx5,Eno2,Pgam2,Myh9,Eno1,Pgm2,Pdk3,Nedd4l	0.779586
SIGNALING_BY_PDGF	49	3	46	0.27	0.48	0.478607	Hras,Crk,Kras	0.779586
DOWNSTREAM_SIGNALING_IN_NAIVE_CD8plus_T_CELLS	51	3	48	0.27	0.5	0.482944	Hras,Prkcb,Kras	0.785751
CXCR4	90	11	79	1.01	0.82	0.485436	Usp14,Ctnnb1,Crk,Rhoa,Gsk3b,Rac1,Gna13,Gnai1,Pak1,Ywhab,Hspa8	0.787512
INFLUENZA_LIFE_CYCLE	90	11	79	1.01	0.82	0.485436	Cltc,Clta,Canx,Calr,Kpnb1,Ran,Hsp90aa1,Rpsa,Rps18,Rps3,Rps14	0.787512
BBSOME-MEDIATED_CARGO-TARGETING_TO_CILIUM	22	3	19	0.27	0.2	0.486795	Cct2,Cct4,Cct8	0.787512
GLYCOGEN_METABOLISM	22	3	19	0.27	0.2	0.486795	Ubc,Pgm2,Pygb	0.787512
ERK_MAPK_TARGETS	22	3	19	0.27	0.2	0.486795	Ppp2r1a,Ppp2cb,Ppp2ca	0.787512
HALLMARK_TGF_BETA_SIGNALING	54	7	47	0.64	0.49	0.496133	Tjp1,Ctnnb1,Fkbp1a,Rhoa,Slc20a1,Ppp1ca,Sptbn1	0.798982
NRAGE_SIGNALS_DEATH_THROUGH_JNK	54	7	47	0.64	0.49	0.496133	Trio,Itsn1,Ngef,Arhgef2,Rac1,Gna13,Kalrn	0.798982
POTASSIUM_CHANNELS	96	12	84	1.1	0.88	0.495981	Kcnq2,Gng2,Gng7,Gnb1,Hcn2,Kcnj4,Gnb2,Gng3,Hcn1,Kcnd2,Kcnc4,Kcnma1	0.798982
COSTIMULATION_BY_THE_CD28_FAMILY	54	7	47	0.64	0.49	0.496133	Ppp2r5c,Pdpk1,Rac1,Pak1,Ppp2r1a,Ppp2cb,Ppp2ca	0.798982
TRIACYLGLYCEROL_BIOSYNTHESIS	25	1	24	0.09	0.25	0.507888	Lpcat4	0.804697
PID_TRAIL_PATHWAY	24	1	23	0.09	0.24	0.50594	Map2k4	0.804697
PID_GLYPICAN_1PATHWAY	25	1	24	0.09	0.25	0.507888	App	0.804697
BIOCARTA_EIF4_PATHWAY	23	3	20	0.27	0.21	0.505841	Eif4g2,Pdpk1,Prkcb	0.804697
BIOCARTA_TPO_PATHWAY	23	3	20	0.27	0.21	0.505841	Hras,Grb2,Prkcb	0.804697
PID_INTEGRIN_A9B1_PATHWAY	25	1	24	0.09	0.25	0.507888	Rac1	0.804697
BIOCARTA_STRESS_PATHWAY	24	1	23	0.09	0.24	0.50594	Map2k4	0.804697
BIOCARTA_GLEEVEC_PATHWAY	23	3	20	0.27	0.21	0.505841	Hras,Grb2,Map2k4	0.804697
ALPHA9_BETA1_INTEGRIN_SIGNALING_EVENTS	25	1	24	0.09	0.25	0.507888	Rac1	0.804697
GLYPICAN_1_NETWORK	24	1	23	0.09	0.24	0.50594	App	0.804697
THE_ROLE_OF_GTSE1_IN_G2_M_PROGRESSION_AFTER_G2_CHECKPOINT	55	7	48	0.64	0.5	0.5021	Psma6,Hsp90ab1,Hsp90aa1,Psma3,Psmb5,Ubc,Psmd2	0.804697
ACYL_CHAIN_REMODELLING_OF_PC	25	1	24	0.09	0.25	0.507888	Lpcat4	0.804697
RESOLUTION_OF_SISTER_CHROMATID_COHESION	100	12	88	1.1	0.92	0.50817	Clasp2,Ppp2r5c,Kif2a,Dync1i2,Nudc,Pafah1b1,Ppp2r1a,Ppp2cb,Ppp2ca,Ndel1,Dync1h1,Clasp1	0.804697
SURFACTANT_METABOLISM	24	1	23	0.09	0.24	0.50594	Abca3	0.804697
ACYL_CHAIN_REMODELLING_OF_PE	25	1	24	0.09	0.25	0.507888	Lpcat4	0.804697
INACTIVATION,_RECOVERY_AND_REGULATION_OF_THE_PHOTOTRANSDUCTION_CASCADE	26	1	25	0.09	0.26	0.511667	Gnb1	0.804856
TAK1_ACTIVATES_NFKB_BY_PHOSPHORYLATION_AND_ACTIVATION_OF_IKKS_COMPLEX	26	1	25	0.09	0.26	0.511667	App	0.804856
WNT_LIGAND_BIOGENESIS_AND_TRAFFICKING	26	1	25	0.09	0.26	0.511667	Vps35	0.804856
METALLOPROTEASE_DUBS	26	1	25	0.09	0.26	0.511667	Ubc	0.804856
TNFR1-INDUCED_NFKAPPAB_SIGNALING_PATHWAY	26	1	25	0.09	0.26	0.511667	Cyld	0.804856
OMIM:211980|OMIM:608935|OMIM:612571|OMIM:612593|OMIM:614210	26	1	25	0.09	0.26	0.511667	Kras	0.804856
INTEGRIN_SIGNALLING_PATHWAY	162	19	143	1.74	1.49	0.512806	Arf1,Hras,Arfgap1,Crk,Rhoc,Rhoa,Map2k4,Actn1,Rac1,Actb,Actg1,Rap2b,Arpc5l,Rap2a,Arpc2,Actn2,Rap2c,Arhgap26,Actn4	0.805016
TCR_SIGNALING	102	8	94	0.73	0.98	0.5129	Pdpk1,Psma6,Pak1,Psma3,Psmb5,Skp1a,Ubc,Psmd2	0.805016
BIOCARTA_G1_PATHWAY	27	1	26	0.09	0.27	0.517102	Gsk3b	0.807156
NEP_NS2_INTERACTS_WITH_THE_CELLULAR_EXPORT_MACHINERY	27	1	26	0.09	0.27	0.517102	Ran	0.807156
TRANSPORT_OF_RIBONUCLEOPROTEINS_INTO_THE_HOST_NUCLEUS	27	1	26	0.09	0.27	0.517102	Kpnb1	0.807156
THE_PHOTOTRANSDUCTION_CASCADE	27	1	26	0.09	0.27	0.517102	Gnb1	0.807156
SYNTHESIS_OF_PC	27	1	26	0.09	0.27	0.517102	Ache	0.807156
PID_ERA_GENOMIC_PATHWAY	60	4	56	0.37	0.58	0.519434	Abca3,Ap1b1,Phb2,Calcoco1	0.80902
VALIDATED_NUCLEAR_ESTROGEN_RECEPTOR_ALPHA_NETWORK	60	4	56	0.37	0.58	0.519434	Abca3,Ap1b1,Phb2,Calcoco1	0.80902
PID_IL12_2PATHWAY	61	4	57	0.37	0.59	0.521628	Rab7,Ppp3cb,Ppp3ca,Ppp3r1	0.810661
INTEGRINS_IN_ANGIOGENESIS	61	4	57	0.37	0.59	0.521628	Rhoa,Rac1,Hsp90aa1,Pi4ka	0.810661
NEPHRIN_NEPH1_SIGNALING_IN_THE_KIDNEY_PODOCYTE	28	4	24	0.37	0.25	0.524023	Tjp1,Grb2,Map2k4,Rac1	0.813494
SIG_PIP3_SIGNALING_IN_CARDIAC_MYOCTES	63	8	55	0.73	0.57	0.528169	Ywhaz,Grb2,Gsk3b,Ywhae,Pak1,Ywhah,Ywhab,Ywhag	0.819036
METABOLISM_OF_VITAMINS_AND_COFACTORS	177	15	162	1.37	1.69	0.531179	Pcx,Mthfd1l,Apoe,Pccb,Cyb5a,Prss2,Hsp90aa1,Slc2a3,Coq9,Aldh1l1,Cyb5r3,Mccc2,Mthfd1,Pcca,Gphn	0.822807
REGULATION_OF_P38-ALPHA_AND_P38-BETA	29	4	25	0.37	0.26	0.53226	Map2k4,Rac1,Pak1,Rala	0.822971
REGULATION_OF_RAS_BY_GAPS	64	8	56	0.73	0.58	0.532443	Hras,Psma6,Psma3,Psmb5,Ubc,Kras,Psmd2,Syngap1	0.822971
WNT	117	14	103	1.28	1.07	0.537738	Mark2,Ctnnb1,Ctbp1,Prkcg,Rhoa,Map2k4,Prkcb,Gsk3b,Rac1,Prkaca,Slc9a3r1,Ywhab,Ppp2ca,Ppp1ca	0.830253
PID_P38_ALPHA_BETA_PATHWAY	30	4	26	0.37	0.27	0.541652	Map2k4,Rac1,Pak1,Rala	0.834485
BIOCARTA_EGF_PATHWAY	30	4	26	0.37	0.27	0.541652	Hras,Grb2,Map2k4,Prkcb	0.834485
PID_NEPHRIN_NEPH1_PATHWAY	31	4	27	0.37	0.28	0.552044	Tjp1,Grb2,Map2k4,Rac1	0.844093
BIOCARTA_PDGF_PATHWAY	31	4	27	0.37	0.28	0.552044	Hras,Grb2,Map2k4,Prkcb	0.844093
INTERFERON_GAMMA_SIGNALING	70	5	65	0.46	0.68	0.550836	Ncam1,Camk2d,Camk2a,Camk2b,Camk2g	0.844093
APC_C:CDC20_MEDIATED_DEGRADATION_OF_MITOTIC_PROTEINS	69	5	64	0.46	0.67	0.549573	Psma6,Psma3,Psmb5,Ubc,Psmd2	0.844093
ANTIGEN_ACTIVATES_B_CELL_RECEPTOR__BCR__LEADING_TO_GENERATION_OF_SECOND_MESSENGERS	31	4	27	0.37	0.28	0.552044	Sh3kbp1,Stim1,Itpr1,Ahcyl1	0.844093
ACTIVATION_OF_APC_C_AND_APC_C:CDC20_MEDIATED_DEGRADATION_OF_MITOTIC_PROTEINS	70	5	65	0.46	0.68	0.550836	Psma6,Psma3,Psmb5,Ubc,Psmd2	0.844093
APC:CDC20_MEDIATED_DEGRADATION_OF_CELL_CYCLE_PROTEINS_PRIOR_TO_SATISFATION_OF_THE_CELL_CYCLE_CHECKPOINT	68	5	63	0.46	0.66	0.548961	Psma6,Psma3,Psmb5,Ubc,Psmd2	0.844093
HALLMARK_CHOLESTEROL_HOMEOSTASIS	72	9	63	0.82	0.66	0.555217	Ctnnb1,Aldoc,Alcam,Actg1,Gnai1,Clu,Ethe1,Pdk3,Mal2	0.848033
PID_SYNDECAN_2_PATHWAY	32	4	28	0.37	0.29	0.563288	Hras,Cask,Rhoa,Prkaca	0.859438
PHOSPHOLIPASES	35	2	33	0.18	0.34	0.575544	Plcb1,Pld3	0.86582
IFN-ALPHA	33	2	31	0.18	0.32	0.57411	Crk,Map2k4	0.86582
SIG_CD40PATHWAYMAP	33	2	31	0.18	0.32	0.57411	Syt1,Map2k4	0.86582
PID_EPO_PATHWAY	34	2	32	0.18	0.33	0.57419	Hras,Grb2	0.86582
PID_P38_ALPHA_BETA_DOWNSTREAM_PATHWAY	35	2	33	0.18	0.34	0.575544	Gdi1,Rab5a	0.86582
BIOCARTA_ALK_PATHWAY	36	2	34	0.18	0.35	0.57809	Ctnnb1,Gsk3b	0.86582
HALLMARK_UV_RESPONSE_DN	140	16	124	1.47	1.29	0.576062	Tjp1,Atp2b4,Sipa1l1,Cacna1a,Dlg1,Amph,Map1b,Gja1,Prkar2b,Pex14,Cap2,Ddah1,Syne1,Kcnma1,Kalrn,Atp2b1	0.86582
PID_ATM_PATHWAY	33	2	31	0.18	0.32	0.57411	Ctbp1,Ywhab	0.86582
ATM_PATHWAY	33	2	31	0.18	0.32	0.57411	Ctbp1,Ywhab	0.86582
SIGNALING_MEDIATED_BY_P38-ALPHA_AND_P38-BETA	33	2	31	0.18	0.32	0.57411	Gdi1,Rab5a	0.86582
CYCLIN_E_ASSOCIATED_EVENTS_DURING_G1_S_TRANSITION	80	6	74	0.55	0.77	0.57676	Psma6,Psma3,Psmb5,Skp1a,Ubc,Psmd2	0.86582
TRANSCRIPTIONAL_REGULATION_BY_THE_AP-2__TFAP2__FAMILY_OF_TRANSCRIPTION_FACTORS	34	2	32	0.18	0.33	0.57419	Apoe,Hspd1	0.86582
POST-TRANSLATIONAL_MODIFICATION:_SYNTHESIS_OF_GPI-ANCHORED_PROTEINS	81	6	75	0.55	0.78	0.578431	Negr1,Lsamp,Thy1,Ntm,Opcml,Cntn3	0.86582
TRANSLESION_SYNTHESIS_BY_Y_FAMILY_DNA_POLYMERASES_BYPASSES_LESIONS_ON_DNA_TEMPLATE	36	2	34	0.18	0.35	0.57809	Vcp,Ubc	0.86582
REGULATION_OF_COMPLEMENT_CASCADE	36	2	34	0.18	0.35	0.57809	Clu,Cd81	0.86582
REGULATION_OF_MITOTIC_CELL_CYCLE	80	6	74	0.55	0.77	0.57676	Psma6,Psma3,Psmb5,Skp1a,Ubc,Psmd2	0.86582
NS1_MEDIATED_EFFECTS_ON_HOST_PATHWAYS	34	2	32	0.18	0.33	0.57419	Kpnb1,Kpna3	0.86582
APC_C-MEDIATED_DEGRADATION_OF_CELL_CYCLE_PROTEINS	80	6	74	0.55	0.77	0.57676	Psma6,Psma3,Psmb5,Skp1a,Ubc,Psmd2	0.86582
PEPTIDE_CHAIN_ELONGATION	40	5	35	0.46	0.36	0.598467	Eef2,Rpsa,Rps18,Rps3,Rps14	0.885804
TOLL_LIKE_RECEPTOR_TLR6:TLR2_CASCADE	88	7	81	0.64	0.84	0.59698	App,Map2k4,Skp1a,Ppp2r1a,Ppp2cb,Ppp2ca,Ubc	0.885804
UCH_PROTEINASES	88	7	81	0.64	0.84	0.59698	Ogt,Psma6,Actb,Psma3,Psmb5,Ubc,Psmd2	0.885804
MYD88:MAL_CASCADE_INITIATED_ON_PLASMA_MEMBRANE	88	7	81	0.64	0.84	0.59698	App,Map2k4,Skp1a,Ppp2r1a,Ppp2cb,Ppp2ca,Ubc	0.885804
TOLL_LIKE_RECEPTOR_3__TLR3__CASCADE	89	7	82	0.64	0.85	0.597575	App,Map2k4,Skp1a,Ppp2r1a,Ppp2cb,Ppp2ca,Ubc	0.885804
TOLL_LIKE_RECEPTOR_9__TLR9__CASCADE	90	7	83	0.64	0.87	0.598634	App,Map2k4,Skp1a,Ppp2r1a,Ppp2cb,Ppp2ca,Ubc	0.885804
TOLL_LIKE_RECEPTOR_2__TLR2__CASCADE	88	7	81	0.64	0.84	0.59698	App,Map2k4,Skp1a,Ppp2r1a,Ppp2cb,Ppp2ca,Ubc	0.885804
TOLL_LIKE_RECEPTOR_TLR1:TLR2_CASCADE	88	7	81	0.64	0.84	0.59698	App,Map2k4,Skp1a,Ppp2r1a,Ppp2cb,Ppp2ca,Ubc	0.885804
TRIF_TICAM1_-MEDIATED_TLR4_SIGNALING	90	7	83	0.64	0.87	0.598634	App,Map2k4,Skp1a,Ppp2r1a,Ppp2cb,Ppp2ca,Ubc	0.885804
TRANSCRIPTIONAL_REGULATION_BY_RUNX3	90	7	83	0.64	0.87	0.598634	Ctnnb1,Psma6,Psma3,Psmb5,Ubc,Kras,Psmd2	0.885804
MYD88-INDEPENDENT_TLR4_CASCADE	90	7	83	0.64	0.87	0.598634	App,Map2k4,Skp1a,Ppp2r1a,Ppp2cb,Ppp2ca,Ubc	0.885804
TRNA_AMINOACYLATION	42	5	37	0.46	0.39	0.61355	Wars,Vars,Wars2,Yars,Aars	0.906932
APOPTOSIS_SIGNALING_PATHWAY	98	8	90	0.73	0.94	0.615834	Hspa2,Hspa5,Aifm1,Prkcg,Map2k4,Prkcb,Eif2s1,Hspa8	0.909362
G-CSF	44	3	41	0.27	0.43	0.620026	Grb2,Gsk3b,Syp	0.909884
ST_T_CELL_SIGNAL_TRANSDUCTION	44	3	41	0.27	0.43	0.620026	Grb2,Prdx1,Pak1	0.909884
CERAMIDE_SIGNALING_PATHWAY	43	3	40	0.27	0.42	0.619837	Aifm1,Map2k4,Smpd3	0.909884
VOLTAGE_GATED_POTASSIUM_CHANNELS	43	3	40	0.27	0.42	0.619837	Kcnq2,Kcnd2,Kcnc4	0.909884
IRS-RELATED_EVENTS_TRIGGERED_BY_IGF1R	44	3	41	0.27	0.43	0.620026	Hras,Pdpk1,Kras	0.909884
IGF1R_SIGNALING_CASCADE	44	3	41	0.27	0.43	0.620026	Hras,Pdpk1,Kras	0.909884
SIGNALING_BY_TYPE_1_INSULIN-LIKE_GROWTH_FACTOR_1_RECEPTOR__IGF1R_	45	3	42	0.27	0.44	0.621116	Hras,Pdpk1,Kras	0.910543
PID_SYNDECAN_1_PATHWAY	46	3	43	0.27	0.45	0.623057	Bsg,Cask,Prkaca	0.910573
TRANSCRIPTION_REGULATION_BY_BZIP_TRANSCRIPTION_FACTOR	46	3	43	0.27	0.45	0.623057	Prkar1a,Prkar2a,Prkar2b	0.910573
INSULIN_RECEPTOR_SIGNALLING_CASCADE	46	3	43	0.27	0.45	0.623057	Hras,Pdpk1,Kras	0.910573
PID_CERAMIDE_PATHWAY	47	3	44	0.27	0.46	0.625801	Aifm1,Map2k4,Smpd3	0.910839
MITOTIC_SPINDLE_CHECKPOINT	104	12	92	1.1	0.96	0.625153	Clasp2,Ppp2r5c,Kif2a,Dync1i2,Nudc,Pafah1b1,Ppp2r1a,Ppp2cb,Ppp2ca,Ndel1,Dync1h1,Clasp1	0.910839
E3_UBIQUITIN_LIGASES_UBIQUITINATE_TARGET_PROTEINS	47	3	44	0.27	0.46	0.625801	Vcp,Ubc,Pex14	0.910839
FORMATION_OF_TC-NER_PRE-INCISION_COMPLEX	47	3	44	0.27	0.46	0.625801	Cops3,Ubc,Cops8	0.910839
UBIQUITIN-DEPENDENT_DEGRADATION_OF_CYCLIN_D	48	6	42	0.55	0.44	0.629297	Psma6,Gsk3b,Psma3,Psmb5,Ubc,Psmd2	0.912192
UBIQUITIN-DEPENDENT_DEGRADATION_OF_CYCLIN_D1	48	6	42	0.55	0.44	0.629297	Psma6,Gsk3b,Psma3,Psmb5,Ubc,Psmd2	0.912192
NETRIN-1_SIGNALING	48	6	42	0.55	0.44	0.629297	Agap2,Neo1,Trio,Ablim2,Rac1,Pak1	0.912192
VPU_MEDIATED_DEGRADATION_OF_CD4	48	6	42	0.55	0.44	0.629297	Psma6,Psma3,Psmb5,Skp1a,Ubc,Psmd2	0.912192
ALZHEIMER_DISEASE-PRESENILIN_PATHWAY	107	9	98	0.82	1.02	0.632023	Ctnnb1,App,Acta1,Gsk3b,Acta2,Actb,Actc1,Actg1,Actr2	0.914542
SIGNALING_BY_PTK6	49	6	43	0.55	0.45	0.63349	Hras,Crk,Rhoa,Rac1,Ubc,Kras	0.914542
SIGNALING_BY_NON-RECEPTOR_TYROSINE_KINASES	49	6	43	0.55	0.45	0.63349	Hras,Crk,Rhoa,Rac1,Ubc,Kras	0.914542
REGULATION_OF_APOPTOSIS	49	6	43	0.55	0.45	0.63349	Psma6,Psma3,Psmb5,Ubc,Opa1,Psmd2	0.914542
AUF1__HNRNP_D0__BINDS_AND_DESTABILIZES_MRNA	50	6	44	0.55	0.46	0.638329	Psma6,Psma3,Psmb5,Ubc,Hspa8,Psmd2	0.919659
SIGNALING_BY_RAS_MUTANTS	50	6	44	0.55	0.46	0.638329	Hras,Phb,Ywhab,Pebp1,Kras,Syngap1	0.919659
SCF-BETA-TRCP_MEDIATED_DEGRADATION_OF_EMI1	51	6	45	0.55	0.47	0.643759	Psma6,Psma3,Psmb5,Skp1a,Ubc,Psmd2	0.924672
HH_MUTANTS_THAT_DONT_UNDERGO_AUTOCATALYTIC_PROCESSING_ARE_DEGRADED_BY_ERAD	51	6	45	0.55	0.47	0.643759	Psma6,Vcp,Psma3,Psmb5,Ubc,Psmd2	0.924672
FBXL7_DOWN-REGULATES_AURKA_DURING_MITOTIC_ENTRY_AND_IN_EARLY_MITOSIS	51	6	45	0.55	0.47	0.643759	Psma6,Psma3,Psmb5,Skp1a,Ubc,Psmd2	0.924672
REGULATION_OF_IGF_ACTIVITY_BY_IGFBP	117	10	107	0.92	1.12	0.646446	Ano8,App,Apoe,Alb,Cst3,P4hb,Hsp90b1,Wfs1,Pdia6,Tmem132a	0.927595
PID_CD8_TCR_PATHWAY	52	6	46	0.55	0.48	0.649726	Hras,Pdpk1,Grb2,Prkcb,Stim1,Kras	0.930423
TCR_SIGNALING_IN_NAIVE_CD8plus_T_CELLS	52	6	46	0.55	0.48	0.649726	Hras,Pdpk1,Grb2,Prkcb,Stim1,Kras	0.930423
FORMATION_OF_A_POOL_OF_FREE_40S_SUBUNITS	53	4	49	0.37	0.51	0.65332	Rpsa,Rps18,Rps3,Rps14	0.934628
DDX58_IFIH1-MEDIATED_INDUCTION_OF_INTERFERON-ALPHA_BETA	56	4	52	0.37	0.54	0.656107	Cyld,App,Ubc,Pcbp2	0.936731
ARACHIDONIC_ACID_METABOLISM	56	4	52	0.37	0.54	0.656107	Gpx4,Gpx1,Cbr1,Faah	0.936731
PID_AR_PATHWAY	57	4	53	0.37	0.55	0.658309	Ctnnb1,Gsn,Fkbp4,Prdx1	0.937052
HALLMARK_MYC_TARGETS_V2	57	4	53	0.37	0.55	0.658309	Tbrg4,Phb,Hspd1,Ndufaf4	0.937052
COREGULATION_OF_ANDROGEN_RECEPTOR_ACTIVITY	57	4	53	0.37	0.55	0.658309	Ctnnb1,Gsn,Fkbp4,Prdx1	0.937052
BIOCARTA_PITX2_PATHWAY	15	2	13	0.18	0.14	0.660995	Ctnnb1,Gsk3b	0.937123
BIOCARTA_GCR_PATHWAY	15	2	13	0.18	0.14	0.660995	Gnb1,Hsp90aa1	0.937123
HYPOXIA_RESPONSE_VIA_HIF_ACTIVATION	15	2	13	0.18	0.14	0.660995	Txn1,Txn2	0.937123
FRS-MEDIATED_FGFR3_SIGNALING	15	2	13	0.18	0.14	0.660995	Hras,Kras	0.937123
HEDGEHOG_LIGAND_BIOGENESIS	60	7	53	0.64	0.55	0.668267	Psma6,Vcp,P4hb,Psma3,Psmb5,Ubc,Psmd2	0.94649
AXON_GUIDANCE_MEDIATED_BY_SLIT_ROBO	16	2	14	0.18	0.15	0.675368	Rhoc,Rac1	0.951808
ELEVATION_OF_CYTOSOLIC_CA2plus_LEVELS	16	2	14	0.18	0.15	0.675368	Stim1,Itpr1	0.951808
SHC-MEDIATED_CASCADE:FGFR4	16	2	14	0.18	0.15	0.675368	Hras,Kras	0.951808
PRE-NOTCH_PROCESSING_IN_GOLGI	16	2	14	0.18	0.15	0.675368	Atp2a2,Rab6a	0.951808
TRANSLESION_SYNTHESIS_BY_POLH	16	2	14	0.18	0.15	0.675368	Vcp,Ubc	0.951808
SUPERPATHWAY_OF_INOSITOL_PHOSPHATE_COMPOUNDS	67	5	62	0.46	0.65	0.683568	Synj1,Plcb1,Sacm1l,Pip4k2b,Pi4ka	0.952041
BCR_SIGNALING_PATHWAY	62	7	55	0.64	0.57	0.677343	Hras,Pdpk1,Ppp3cb,Grb2,Rac1,Ppp3ca,Camk2g	0.952041
TCR_SIGNALING_IN_NAIVE_CD4plus_T_CELLS	62	7	55	0.64	0.57	0.677343	Hras,Dbnl,Pdpk1,Grb2,Prkcb,Stim1,Kras	0.952041
G1_S_DNA_DAMAGE_CHECKPOINTS	64	5	59	0.46	0.62	0.679528	Psma6,Psma3,Psmb5,Ubc,Psmd2	0.952041
ASSEMBLY_OF_THE_PRE-REPLICATIVE_COMPLEX	64	5	59	0.46	0.62	0.679528	Psma6,Psma3,Psmb5,Ubc,Psmd2	0.952041
PROTEIN_UBIQUITINATION	66	5	61	0.46	0.64	0.681723	Uba1,Usp9x,Vcp,Ubc,Pex14	0.952041
CDK-MEDIATED_PHOSPHORYLATION_AND_REMOVAL_OF_CDC6	67	5	62	0.46	0.65	0.683568	Psma6,Psma3,Psmb5,Ubc,Psmd2	0.952041
CDC20:PHOSPHO-APC_C_MEDIATED_DEGRADATION_OF_CYCLIN_A	67	5	62	0.46	0.65	0.683568	Psma6,Psma3,Psmb5,Ubc,Psmd2	0.952041
G2_M_DNA_DAMAGE_CHECKPOINT	64	5	59	0.46	0.62	0.679528	Ywhaz,Ywhae,Ywhah,Ywhab,Ywhag	0.952041
APC_C:CDH1_MEDIATED_DEGRADATION_OF_CDC20_AND_OTHER_APC_C:CDH1_TARGETED_PROTEINS_IN_LATE_MITOSIS_EARLY_G1	67	5	62	0.46	0.65	0.683568	Psma6,Psma3,Psmb5,Ubc,Psmd2	0.952041
CELLULAR_RESPONSE_TO_HYPOXIA	67	5	62	0.46	0.65	0.683568	Psma6,Psma3,Psmb5,Ubc,Psmd2	0.952041
REGULATION_OF_HYPOXIA-INDUCIBLE_FACTOR__HIF__BY_OXYGEN	67	5	62	0.46	0.65	0.683568	Psma6,Psma3,Psmb5,Ubc,Psmd2	0.952041
BIOCARTA_NGF_PATHWAY	17	2	15	0.18	0.16	0.69035	Hras,Grb2	0.952161
BIOCARTA_NKCELLS_PATHWAY	17	2	15	0.18	0.16	0.69035	Rac1,Pak1	0.952161
BIOCARTA_ERK5_PATHWAY	17	2	15	0.18	0.16	0.69035	Hras,Grb2	0.952161
SHC-MEDIATED_CASCADE:FGFR2	17	2	15	0.18	0.16	0.69035	Hras,Kras	0.952161
ZINC_TRANSPORTERS	17	2	15	0.18	0.16	0.69035	Slc30a1,Slc30a3	0.952161
ABC_TRANSPORTERS_IN_LIPID_HOMEOSTASIS	17	2	15	0.18	0.16	0.69035	Abca3,Abcd2	0.952161
FRS-MEDIATED_FGFR1_SIGNALING	17	2	15	0.18	0.16	0.69035	Hras,Kras	0.952161
GASTRIN-CREB_SIGNALLING_PATHWAY_VIA_PKC_AND_MAPK	17	2	15	0.18	0.16	0.69035	Hras,Kras	0.952161
NOTCH2_ACTIVATION_AND_TRANSMISSION_OF_SIGNAL_TO_THE_NUCLEUS	17	2	15	0.18	0.16	0.69035	Cntn1,Ubc	0.952161
TIE2_SIGNALING	17	2	15	0.18	0.16	0.69035	Hras,Kras	0.952161
D-_I_MYO__I_-INOSITOL-5-PHOSPHATE_METABOLISM	19	1	18	0.09	0.19	0.714013	Plcb1	0.953833
3-PHOSPHOINOSITIDE_DEGRADATION	18	2	16	0.18	0.17	0.705666	Synj1,Sacm1l	0.953833
NGF	20	1	19	0.09	0.2	0.71471	Dnaja3	0.953833
TIE1_TEK	23	1	22	0.09	0.23	0.725101	Pak1	0.953833
CCR7	18	2	16	0.18	0.17	0.705666	Map2k4,Gsk3b	0.953833
GM-CSF	80	9	71	0.82	0.74	0.710954	Sptan1,Ywhaz,Grb2,Gsk3b,Prdx3,Pdia3,Pfn1,Park7,Dpysl2	0.953833
BIOCARTA_G2_PATHWAY	20	1	19	0.09	0.2	0.71471	Ywhah	0.953833
PID_CMYB_PATHWAY	80	9	71	0.82	0.74	0.710954	Clta,Hras,Ppp3ca,Snd1,Kras,Ppid,Hspa8,Slc25a3,Atp2b1	0.953833
BIOCARTA_CTCF_PATHWAY	22	1	21	0.09	0.22	0.720426	Ppp2ca	0.953833
BIOCARTA_SPRY_PATHWAY	18	2	16	0.18	0.17	0.705666	Hras,Grb2	0.953833
BIOCARTA_P53HYPOXIA_PATHWAY	22	1	21	0.09	0.22	0.720426	Hsp90aa1	0.953833
BIOCARTA_MITOCHONDRIA_PATHWAY	20	1	19	0.09	0.2	0.71471	Aifm1	0.953833
BIOCARTA_EPO_PATHWAY	18	2	16	0.18	0.17	0.705666	Hras,Grb2	0.953833
ST_INTERLEUKIN_4_PATHWAY	23	1	22	0.09	0.23	0.725101	Grb2	0.953833
WNT_SIGNALING	86	7	79	0.64	0.82	0.719381	Ctnnb1,Ctbp1,Gsk3b,Actb,Slc9a3r1,Ppp2r1a,Ppp2ca	0.953833
BIOCARTA_PTEN_PATHWAY	18	2	16	0.18	0.17	0.705666	Pdpk1,Grb2	0.953833
BIOCARTA_TID_PATHWAY	18	2	16	0.18	0.17	0.705666	Lin7a,Dnaja3	0.953833
TRAIL_SIGNALING_PATHWAY	21	1	20	0.09	0.21	0.716906	Map2k4	0.953833
C-MYB_TRANSCRIPTION_FACTOR_NETWORK	80	9	71	0.82	0.74	0.710954	Clta,Hras,Ppp3ca,Snd1,Kras,Ppid,Hspa8,Slc25a3,Atp2b1	0.953833
METABOLISM_OF_COFACTORS	18	2	16	0.18	0.17	0.705666	Hsp90aa1,Coq9	0.953833
TRAF6_MEDIATED_NF-KB_ACTIVATION	22	1	21	0.09	0.22	0.720426	App	0.953833
REGULATION_OF_APC_C_ACTIVATORS_BETWEEN_G1_S_AND_EARLY_ANAPHASE	74	6	68	0.55	0.71	0.700373	Psma6,Psma3,Psmb5,Skp1a,Ubc,Psmd2	0.953833
MICRORNA__MIRNA__BIOGENESIS	23	1	22	0.09	0.23	0.725101	Ran	0.953833
TOLL_LIKE_RECEPTOR_7_8__TLR7_8__CASCADE	86	7	79	0.64	0.82	0.719381	App,Map2k4,Skp1a,Ppp2r1a,Ppp2cb,Ppp2ca,Ubc	0.953833
SIGNALING_BY_FGFR3_IN_DISEASE	18	2	16	0.18	0.17	0.705666	Hras,Kras	0.953833
APC-CDC20_MEDIATED_DEGRADATION_OF_NEK2A	21	1	20	0.09	0.21	0.716906	Ubc	0.953833
INCRETIN_SYNTHESIS,_SECRETION,_AND_INACTIVATION	23	1	22	0.09	0.23	0.725101	Ctnnb1	0.953833
PEROXISOMAL_LIPID_METABOLISM	23	1	22	0.09	0.23	0.725101	Crat	0.953833
DOWNSTREAM_TCR_SIGNALING	82	7	75	0.64	0.78	0.717262	Pdpk1,Psma6,Psma3,Psmb5,Skp1a,Ubc,Psmd2	0.953833
CD28_DEPENDENT_PI3K_AKT_SIGNALING	21	1	20	0.09	0.21	0.716906	Pdpk1	0.953833
RA_BIOSYNTHESIS_PATHWAY	21	1	20	0.09	0.21	0.716906	Rdh14	0.953833
CELLULAR_HEXOSE_TRANSPORT	19	1	18	0.09	0.19	0.714013	Slc2a3	0.953833
VXPX_CARGO-TARGETING_TO_CILIUM	20	1	19	0.09	0.2	0.71471	Rab11a	0.953833
INTRINSIC_PATHWAY_OF_FIBRIN_CLOT_FORMATION	22	1	21	0.09	0.22	0.720426	C1qbp	0.953833
SYNTHESIS,_SECRETION,_AND_INACTIVATION_OF_GLUCAGON-LIKE_PEPTIDE-1__GLP-1_	20	1	19	0.09	0.2	0.71471	Ctnnb1	0.953833
GAP-FILLING_DNA_REPAIR_SYNTHESIS_AND_LIGATION_IN_GG-NER	22	1	21	0.09	0.22	0.720426	Ubc	0.953833
G_ALPHA__Q__SIGNALLING_EVENTS	198	18	180	1.65	1.88	0.721919	Gng2,Gng7,Trio,Grm5,Chrm1,Hras,Plcb1,Gnb1,App,Gnaq,Gna11,Gnb2,Gng3,Itpr1,Kras,Abhd12,Dagla,Kalrn	0.953833
MTORC1-MEDIATED_SIGNALLING	19	1	18	0.09	0.19	0.714013	Ywhab	0.953833
RAF-INDEPENDENT_MAPK1_3_ACTIVATION	22	1	21	0.09	0.22	0.720426	Pea15a	0.953833
OTHER_SEMAPHORIN_INTERACTIONS	19	1	18	0.09	0.19	0.714013	Plxna1	0.953833
SIGNALING_BY_FGFR3_POINT_MUTANTS_IN_CANCER	18	2	16	0.18	0.17	0.705666	Hras,Kras	0.953833
MYD88_DEPENDENT_CASCADE_INITIATED_ON_ENDOSOME	86	7	79	0.64	0.82	0.719381	App,Map2k4,Skp1a,Ppp2r1a,Ppp2cb,Ppp2ca,Ubc	0.953833
NUCLEAR_SIGNALING_BY_ERBB4	23	1	22	0.09	0.23	0.725101	Gfap	0.953833
MITOCHONDRIAL_TRNA_AMINOACYLATION	21	1	20	0.09	0.21	0.716906	Wars2	0.953833
TRAF6_MEDIATED_INDUCTION_OF_NFKB_AND_MAP_KINASES_UPON_TLR7_8_OR_9_ACTIVATION	85	7	78	0.64	0.81	0.718313	App,Map2k4,Skp1a,Ppp2r1a,Ppp2cb,Ppp2ca,Ubc	0.953833
NOTCH3_ACTIVATION_AND_TRANSMISSION_OF_SIGNAL_TO_THE_NUCLEUS	20	1	19	0.09	0.2	0.71471	Ubc	0.953833
CELL_JUNCTION_ORGANIZATION	83	7	76	0.64	0.79	0.717243	Cadm1,Cadm2,Plec,Ctnnb1,Actn1,Cdh13,Cadm3	0.953833
GENERATION_OF_SECOND_MESSENGER_MOLECULES	22	1	21	0.09	0.22	0.720426	Pak1	0.953833
PEPTIDE_HORMONE_METABOLISM	83	7	76	0.64	0.79	0.717243	Ctnnb1,Ache,Kif5b,Kif5c,Vamp2,Myo5a,Stx1a	0.953833
OMIM:123155|OMIM:236600|OMIM:236635|OMIM:307000|OMIM:615219	19	1	18	0.09	0.19	0.714013	Add1	0.953833
D-_I_MYO__I_-INOSITOL__1,4,5_-TRISPHOSPHATE_BIOSYNTHESIS	25	3	22	0.27	0.23	0.737277	Plcb1,Pip4k2b,Pi4ka	0.953966
BIOCARTA_HDAC_PATHWAY	25	3	22	0.27	0.23	0.737277	Ppp3cb,Ppp3ca,Ywhah	0.953966
PID_LYMPH_ANGIOGENESIS_PATHWAY	25	3	22	0.27	0.23	0.737277	Crk,Grb2,Map2k4	0.953966
SA_B_CELL_RECEPTOR_COMPLEXES	24	3	21	0.27	0.22	0.730768	Hras,Grb2,Rac1	0.953966
PID_P38_MKK3_6PATHWAY	25	3	22	0.27	0.23	0.737277	Rac1,Txn1,Camk2b	0.953966
P38_MAPK_SIGNALING_PATHWAY	25	3	22	0.27	0.23	0.737277	Rac1,Txn1,Camk2b	0.953966
CALCIUM_SIGNALING_IN_THE_CD4plus_TCR_PATHWAY	24	3	21	0.27	0.22	0.730768	Akap5,Fkbp1a,Prkaca	0.953966
VEGFR3_SIGNALING_IN_LYMPHATIC_ENDOTHELIUM	25	3	22	0.27	0.23	0.737277	Crk,Grb2,Map2k4	0.953966
SYNTHESIS_OF_ACTIVE_UBIQUITIN:_ROLES_OF_E1_AND_E2_ENZYMES	25	3	22	0.27	0.23	0.737277	Uba1,Usp9x,Ubc	0.953966
OTHER_INTERLEUKIN_SIGNALING	24	3	21	0.27	0.22	0.730768	Snap25,Vamp2,Stx1a	0.953966
INTERLEUKIN-1_SIGNALING	95	8	87	0.73	0.91	0.732814	App,Psma6,Map2k4,Psma3,Psmb5,Skp1a,Ubc,Psmd2	0.953966
DOWNREGULATION_OF_ERBB2_SIGNALING	24	3	21	0.27	0.22	0.730768	Hsp90aa1,Cdc37,Ubc	0.953966
PHASE_I_-_FUNCTIONALIZATION_OF_COMPOUNDS	97	11	86	1.01	0.9	0.735052	Fdx1l,Fdxr,Hsp90ab1,Aldh2,Cyb5b,Bphl,Cyb5r3,Marc2,Maob,Cbr3,Maoa	0.953966
NUCLEAR_EVENTS__KINASE_AND_TRANSCRIPTION_FACTOR_ACTIVATION_	24	3	21	0.27	0.22	0.730768	Ppp2r1a,Ppp2cb,Ppp2ca	0.953966
ROLE_OF_PHOSPHOLIPIDS_IN_PHAGOCYTOSIS	24	3	21	0.27	0.22	0.730768	Pld3,Itpr1,Ahcyl1	0.953966
DAP12_SIGNALING	24	3	21	0.27	0.22	0.730768	Hras,Rac1,Kras	0.953966
DISEASES_ASSOCIATED_WITH_GLYCOSAMINOGLYCAN_METABOLISM	25	3	22	0.27	0.23	0.737277	Cspg5,Bcan,Ncan	0.953966
EFFECTS_OF_PIP2_HYDROLYSIS	25	3	22	0.27	0.23	0.737277	Itpr1,Abhd12,Dagla	0.953966
EPHRIN_B_REVERSE_SIGNALING	26	3	23	0.27	0.24	0.744486	Dnm1,Map2k4,Rac1	0.9598
INTEGRIN_SIGNALING	26	3	23	0.27	0.24	0.744486	Rapgef4,Crk,Pdpk1	0.9598
INTEGRIN_ALPHAIIB_BETA3_SIGNALING	26	3	23	0.27	0.24	0.744486	Rapgef4,Crk,Pdpk1	0.9598
A_TETRASACCHARIDE_LINKER_SEQUENCE_IS_REQUIRED_FOR_GAG_SYNTHESIS	26	3	23	0.27	0.24	0.744486	Cspg5,Bcan,Ncan	0.9598
3-PHOSPHOINOSITIDE_BIOSYNTHESIS	27	3	24	0.27	0.25	0.752264	Sacm1l,Pip4k2b,Pi4ka	0.963712
ST_GAQ_PATHWAY	27	3	24	0.27	0.25	0.752264	Pld3,Gnaq,Itpr1	0.963712
BIOCARTA_GH_PATHWAY	27	3	24	0.27	0.25	0.752264	Hras,Grb2,Prkcb	0.963712
MYOGENESIS	27	3	24	0.27	0.25	0.752264	Neo1,Ctnna2,Ctnnb1	0.963712
CDO_IN_MYOGENESIS	27	3	24	0.27	0.25	0.752264	Neo1,Ctnna2,Ctnnb1	0.963712
DOWNSTREAM_SIGNAL_TRANSDUCTION	27	3	24	0.27	0.25	0.752264	Hras,Crk,Kras	0.963712
NEGATIVE_REGULATORS_OF_RIG-I_MDA5_SIGNALING	27	3	24	0.27	0.25	0.752264	Cyld,Ubc,Pcbp2	0.963712
ST_GA13_PATHWAY	33	4	29	0.37	0.3	0.770284	Dlg4,Map2k4,Pld3,Gna13	0.967618
PID_RETINOIC_ACID_PATHWAY	30	2	28	0.18	0.29	0.763775	Prkcg,Prkaca	0.967618
ST_WNT_BETA_CATENIN_PATHWAY	33	4	29	0.37	0.3	0.770284	Ptpra,Ctnnb1,Gsk3b,Rpsa	0.967618
PID_NECTIN_PATHWAY	28	3	25	0.27	0.26	0.760493	Ctnnb1,Crk,Rac1	0.967618
NABA_PROTEOGLYCANS	33	4	29	0.37	0.3	0.770284	Bcan,Ncan,Hapln1,Hapln4	0.967618
NECTIN_ADHESION_PATHWAY	28	3	25	0.27	0.26	0.760493	Ctnnb1,Crk,Rac1	0.967618
RETINOIC_ACID_RECEPTORS-MEDIATED_SIGNALING	30	2	28	0.18	0.29	0.763775	Prkcg,Prkaca	0.967618
EPO_SIGNALING_PATHWAY	32	2	30	0.18	0.31	0.767389	Hras,Grb2	0.967618
AMB2_INTEGRIN_SIGNALING	30	2	28	0.18	0.29	0.763775	Rhoa,Thy1	0.967618
TRIGLYCERIDE_METABOLISM	33	4	29	0.37	0.3	0.770284	Gpd2,Prkacb,Prkaca,Ppp1ca	0.967618
DNA_DAMAGE_RECOGNITION_IN_GG-NER	33	4	29	0.37	0.3	0.770284	Actb,Cops3,Ubc,Cops8	0.967618
INTERACTIONS_OF_VPR_WITH_HOST_CELLULAR_PROTEINS	31	2	29	0.18	0.3	0.765195	Slc25a4,Slc25a5	0.967618
INTERACTIONS_OF_REV_WITH_HOST_CELLULAR_PROTEINS	31	2	29	0.18	0.3	0.765195	Kpnb1,Ran	0.967618
CARGO_CONCENTRATION_IN_THE_ER	31	2	29	0.18	0.3	0.765195	Gria1,Sec22b	0.967618
SIGNALING_BY_HIGH-KINASE_ACTIVITY_BRAF_MUTANTS	33	4	29	0.37	0.3	0.770284	Hras,Ywhab,Pebp1,Kras	0.967618
NUCLEAR_IMPORT_OF_REV_PROTEIN	29	2	27	0.18	0.28	0.763197	Kpnb1,Ran	0.967618
CLASS_C_3__METABOTROPIC_GLUTAMATE_PHEROMONE_RECEPTORS_	30	2	28	0.18	0.29	0.763775	Grm5,Grm7	0.967618
STRIATED_MUSCLE_CONTRACTION	32	2	30	0.18	0.31	0.767389	Tmod2,Actn2	0.967618
SIGNALING_BY_FGFR1_IN_DISEASE	32	2	30	0.18	0.31	0.767389	Hras,Kras	0.967618
REGULATION_OF_TNFR1_SIGNALING	29	2	27	0.18	0.28	0.763197	Cyld,Ubc	0.967618
METABOLISM_OF_STEROID_HORMONES	32	2	30	0.18	0.31	0.767389	Fdx1l,Fdxr	0.967618
GLYCEROPHOSPHOLIPID_BIOSYNTHESIS	118	13	105	1.19	1.09	0.759298	Osbpl8,Cpne6,Gpd2,Hadhb,Ache,Cds2,Pld3,Agk,Pgs1,Cpne7,Gpd1l,Hadha,Lpcat4	0.967618
ST_ADRENERGIC	34	4	30	0.37	0.31	0.773811	Gnaq,Gna11,Gnai1,Itpr1	0.96948
PID_ARF6_PATHWAY	34	4	30	0.37	0.31	0.773811	Git1,Iqsec1,Gnaq,Gna11	0.96948
ARF6_SIGNALING_EVENTS	34	4	30	0.37	0.31	0.773811	Git1,Iqsec1,Gnaq,Gna11	0.96948
SYNDECAN-2-MEDIATED_SIGNALING_EVENTS	35	4	31	0.37	0.32	0.7779	Hras,Cask,Rhoa,Prkaca	0.972889
ERBB4_SIGNALING_EVENTS	35	4	31	0.37	0.32	0.7779	Dlg4,Grb2,Grin2b,Nedd4	0.972889
MAP2K_AND_MAPK_ACTIVATION	36	4	32	0.37	0.33	0.782485	Hras,Ywhab,Pebp1,Kras	0.977762
IFN-GAMMA	40	3	37	0.27	0.39	0.793954	Crk,Gsk3b,Prkaca	0.981346
PID_ERBB4_PATHWAY	38	4	34	0.37	0.35	0.79288	Dlg4,Grb2,Grin2b,Nedd4	0.981346
PID_INTEGRIN3_PATHWAY	41	3	38	0.27	0.4	0.795014	L1cam,Thy1,Cd47	0.981346
BIOCARTA_P38MAPK_PATHWAY	37	4	33	0.37	0.34	0.787499	Hras,Grb2,Map2k4,Rac1	0.981346
PID_TCPTP_PATHWAY	41	3	38	0.27	0.4	0.795014	Grb2,Kpnb1,Rab4a	0.981346
BETA3_INTEGRIN_CELL_SURFACE_INTERACTIONS	41	3	38	0.27	0.4	0.795014	L1cam,Thy1,Cd47	0.981346
DEACTIVATION_OF_THE_BETA-CATENIN_TRANSACTIVATING_COMPLEX	38	4	34	0.37	0.35	0.79288	Ctnnb1,Ctbp1,Ywhaz,Ubc	0.981346
ASSOCIATION_OF_TRIC_CCT_WITH_TARGET_PROTEINS_DURING_BIOSYNTHESIS	37	4	33	0.37	0.34	0.787499	Cct2,Cct7,Cct4,Cct8	0.981346
SEPARATION_OF_SISTER_CHROMATIDS	160	17	143	1.56	1.49	0.793542	Clasp2,Ppp2r5c,Kif2a,Dync1i2,Psma6,Nudc,Psma3,Psmb5,Pafah1b1,Ppp2r1a,Ppp2cb,Ppp2ca,Ubc,Ndel1,Dync1h1,Psmd2,Clasp1	0.981346
TNF_SIGNALING	39	3	36	0.27	0.38	0.793449	Cyld,Ubc,Smpd3	0.981346
IRS-MEDIATED_SIGNALLING	40	3	37	0.27	0.39	0.793954	Hras,Pdpk1,Kras	0.981346
TRANSCRIPTIONAL_ACTIVITY_OF_SMAD2_SMAD3:SMAD4_HETEROTRIMER	40	3	37	0.27	0.39	0.793954	Usp9x,Ubc,Nedd4l	0.981346
SIGNALING_BY_SCF-KIT	40	3	37	0.27	0.39	0.793954	Hras,Rac1,Kras	0.981346
RET_SIGNALING	37	4	33	0.37	0.34	0.787499	Rap1gap,Prkacb,Prkaca,Shank3	0.981346
HALLMARK_APICAL_SURFACE	43	5	38	0.46	0.4	0.79866	Flot2,App,Shroom2,Akap7,Thy1	0.981585
FSH	42	3	39	0.27	0.41	0.796596	Prkar1a,Prkaca,Gja1	0.981585
MITOTIC_ANAPHASE	168	18	150	1.65	1.56	0.797384	Clasp2,Ppp2r5c,Kif2a,Dync1i2,Ppp2r2a,Psma6,Nudc,Psma3,Psmb5,Pafah1b1,Ppp2r1a,Ppp2cb,Ppp2ca,Ubc,Ndel1,Dync1h1,Psmd2,Clasp1	0.981585
INTERLEUKIN-3,_INTERLEUKIN-5_AND_GM-CSF_SIGNALING	42	3	39	0.27	0.41	0.796596	Ywhaz,Crk,Prkaca	0.981585
MITOTIC_METAPHASE_AND_ANAPHASE	169	18	151	1.65	1.57	0.798415	Clasp2,Ppp2r5c,Kif2a,Dync1i2,Ppp2r2a,Psma6,Nudc,Psma3,Psmb5,Pafah1b1,Ppp2r1a,Ppp2cb,Ppp2ca,Ubc,Ndel1,Dync1h1,Psmd2,Clasp1	0.981585
PID_ANGIOPOIETIN_RECEPTOR_PATHWAY	49	4	45	0.37	0.47	0.814443	Crk,Grb2,Rac1,Pak1	0.98285
PID_KIT_PATHWAY	51	4	47	0.37	0.49	0.815752	Hras,Pdpk1,Grb2,Gsk3b	0.98285
BIOCARTA_PPARA_PATHWAY	56	6	50	0.55	0.52	0.825275	Prkacb,Prkar1a,Prkcb,Prkar2a,Hsp90aa1,Prkar2b	0.98285
PID_CASPASE_PATHWAY	50	4	46	0.37	0.48	0.814896	Sptan1,App,Gsn,Acta1	0.98285
PID_ARF6_TRAFFICKING_PATHWAY	49	4	45	0.37	0.47	0.814443	Cltc,Ctnnb1,Bin1,Rala	0.98285
PID_CD8_TCR_DOWNSTREAM_PATHWAY	54	6	48	0.55	0.5	0.820511	Hras,Ppp3cb,Prkcb,Ppp3ca,Kras,Ppp3r1	0.98285
PID_RHOA_REG_PATHWAY	44	5	39	0.46	0.41	0.801168	Trio,Ngef,Arhgef2,Rhoa,Arhgdia	0.98285
BIOCARTA_KERATINOCYTE_PATHWAY	46	5	41	0.46	0.43	0.807366	Hras,Prkcg,Map2k4,Prkcb,Ppp2ca	0.98285
PID_FCER1_PATHWAY	61	5	56	0.46	0.58	0.831242	Hras,Grb2,Map2k4,Prkcb,S1pr1	0.98285
HALLMARK_COMPLEMENT	185	20	165	1.83	1.72	0.806105	Usp14,Gng2,Pclo,Kif2a,Gpd2,Hspa5,Grb2,Csrp1,Gnai2,Prss2,Gnb2,Pfn1,Clu,Ppp2cb,Cdh13,Gmfb,Lap3,Actn2,Vcpip1,Hpcal4	0.98285
PID_AR_TF_PATHWAY	50	4	46	0.37	0.48	0.814896	Dnaja1,Map2k4,Gsk3b,Hsp90aa1	0.98285
PID_TCR_PATHWAY	63	7	56	0.64	0.58	0.833556	Hras,Dbnl,Pdpk1,Grb2,Prkcb,Stim1,Kras	0.98285
PID_PTP1B_PATHWAY	52	4	48	0.37	0.5	0.816989	Crk,Grb2,Rhoa,Txn1	0.98285
ST_FAS_SIGNALING_PATHWAY	61	5	56	0.46	0.58	0.831242	Faim2,Map2k4,Pfn1,Pfn2,Tufm	0.98285
SHP2_SIGNALING	57	6	51	0.55	0.53	0.828061	Hras,Grb2,Rhoa,Prkaca,Gnai1,Kras	0.98285
FC-EPSILON_RECEPTOR_I_SIGNALING_IN_MAST_CELLS	59	5	54	0.46	0.56	0.830102	Hras,Grb2,Map2k4,Prkcb,S1pr1	0.98285
CASPASE_CASCADE_IN_APOPTOSIS	49	4	45	0.37	0.47	0.814443	Sptan1,App,Gsn,Acta1	0.98285
REGULATION_OF_ANDROGEN_RECEPTOR_ACTIVITY	50	4	46	0.37	0.48	0.814896	Dnaja1,Map2k4,Gsk3b,Hsp90aa1	0.98285
REGULATION_OF_RHOA_ACTIVITY	44	5	39	0.46	0.41	0.801168	Trio,Ngef,Arhgef2,Rhoa,Arhgdia	0.98285
SIGNALING_EVENTS_MEDIATED_BY_PTP1B	52	4	48	0.37	0.5	0.816989	Crk,Grb2,Rhoa,Txn1	0.98285
ANGIOPOIETIN_RECEPTOR_TIE2-MEDIATED_SIGNALING	48	4	44	0.37	0.46	0.814412	Crk,Grb2,Rac1,Pak1	0.98285
SIGNALING_EVENTS_MEDIATED_BY_STEM_CELL_FACTOR_RECEPTOR__C-KIT_	51	4	47	0.37	0.49	0.815752	Hras,Pdpk1,Grb2,Gsk3b	0.98285
ALZHEIMER_DISEASE-AMYLOID_SECRETASE_PATHWAY	61	5	56	0.46	0.58	0.831242	Chrm1,App,Cacnb1,Prkcg,Prkcb	0.98285
VEGF_SIGNALING_PATHWAY	61	5	56	0.46	0.58	0.831242	Hras,Arhgap1,Prkcg,Prkcb,Rac1	0.98285
DEFECTIVE_CFTR_CAUSES_CYSTIC_FIBROSIS	57	6	51	0.55	0.53	0.828061	Psma6,Vcp,Psma3,Psmb5,Ubc,Psmd2	0.98285
HH_MUTANTS_ABROGATE_LIGAND_SECRETION	54	6	48	0.55	0.5	0.820511	Psma6,Vcp,Psma3,Psmb5,Ubc,Psmd2	0.98285
INOSITOL_PHOSPHATE_METABOLISM	46	5	41	0.46	0.43	0.807366	Synj1,Plcb1,Impa1,Nudt3,Nudt4	0.98285
CARGO_TRAFFICKING_TO_THE_PERICILIARY_MEMBRANE	49	4	45	0.37	0.47	0.814443	Cct2,Cct4,Cct8,Rab11a	0.98285
APC_C:CDC20_MEDIATED_DEGRADATION_OF_SECURIN	62	5	57	0.46	0.59	0.83226	Psma6,Psma3,Psmb5,Ubc,Psmd2	0.98285
CELL-CELL_JUNCTION_ORGANIZATION	60	5	55	0.46	0.57	0.830518	Cadm1,Cadm2,Ctnnb1,Cdh13,Cadm3	0.98285
REGULATION_OF_ACTIVATED_PAK-2P34_BY_PROTEASOME_MEDIATED_DEGRADATION	46	5	41	0.46	0.43	0.807366	Psma6,Psma3,Psmb5,Ubc,Psmd2	0.98285
NIK--_NONCANONICAL_NF-KB_SIGNALING	55	6	49	0.55	0.51	0.82275	Psma6,Psma3,Psmb5,Skp1a,Ubc,Psmd2	0.98285
REGULATION_OF_ORNITHINE_DECARBOXYLASE__ODC_	50	4	46	0.37	0.48	0.814896	Psma6,Psma3,Psmb5,Psmd2	0.98285
CHONDROITIN_SULFATE_DERMATAN_SULFATE_METABOLISM	48	4	44	0.37	0.46	0.814412	Cspg5,Bcan,Ncan,Hexb	0.98285
DECTIN-1_MEDIATED_NONCANONICAL_NF-KB_SIGNALING	56	6	50	0.55	0.52	0.825275	Psma6,Psma3,Psmb5,Skp1a,Ubc,Psmd2	0.98285
AUTODEGRADATION_OF_CDH1_BY_CDH1:APC_C	59	5	54	0.46	0.56	0.830102	Psma6,Psma3,Psmb5,Ubc,Psmd2	0.98285
P53-DEPENDENT_G1_S_DNA_DAMAGE_CHECKPOINT	62	5	57	0.46	0.59	0.83226	Psma6,Psma3,Psmb5,Ubc,Psmd2	0.98285
SCF_SKP2_-MEDIATED_DEGRADATION_OF_P27_P21	57	6	51	0.55	0.53	0.828061	Psma6,Psma3,Psmb5,Skp1a,Ubc,Psmd2	0.98285
NUCLEOTIDE-BINDING_DOMAIN,_LEUCINE_RICH_REPEAT_CONTAINING_RECEPTOR__NLR__SIGNALING_PATHWAYS	50	4	46	0.37	0.48	0.814896	Cyld,App,Hsp90ab1,Txn1	0.98285
ISG15_ANTIVIRAL_MECHANISM	59	5	54	0.46	0.56	0.830102	Eif4g2,Kpnb1,Kpna3,Nedd4,Ubc	0.98285
CROSS-PRESENTATION_OF_SOLUBLE_EXOGENOUS_ANTIGENS__ENDOSOMES_	48	4	44	0.37	0.46	0.814412	Psma6,Psma3,Psmb5,Psmd2	0.98285
ECM_PROTEOGLYCANS	55	6	49	0.55	0.51	0.82275	Ncam1,Ptprs,Bcan,Ncan,Hapln1,Tnr	0.98285
ASYMMETRIC_LOCALIZATION_OF_PCP_PROTEINS	60	5	55	0.46	0.57	0.830518	Psma6,Psma3,Psmb5,Ubc,Psmd2	0.98285
OXYGEN-DEPENDENT_PROLINE_HYDROXYLATION_OF_HYPOXIA-INDUCIBLE_FACTOR_ALPHA	59	5	54	0.46	0.56	0.830102	Psma6,Psma3,Psmb5,Ubc,Psmd2	0.98285
PHOSPHOLIPID_METABOLISM	197	21	176	1.92	1.83	0.812246	Osbpl8,Synj1,Arf1,Cpne6,Gpd2,Hadhb,Ache,Cds2,Pld3,Arf3,Rab4a,Agk,Rab5a,Sacm1l,Pip4k2b,Pgs1,Cpne7,Gpd1l,Hadha,Lpcat4,Pi4ka	0.98285
TRANSCRIPTIONAL_ACTIVATION_OF_MITOCHONDRIAL_BIOGENESIS	48	4	44	0.37	0.46	0.814412	Glud1,Tfam,Sod2,Atp5b	0.98285
ANTIVIRAL_MECHANISM_BY_IFN-STIMULATED_GENES	59	5	54	0.46	0.56	0.830102	Eif4g2,Kpnb1,Kpna3,Nedd4,Ubc	0.98285
ACTIVATION_OF_NF-KAPPAB_IN_B_CELLS	63	7	56	0.64	0.58	0.833556	Psma6,Prkcb,Psma3,Psmb5,Skp1a,Ubc,Psmd2	0.98285
P53-DEPENDENT_G1_DNA_DAMAGE_RESPONSE	62	5	57	0.46	0.59	0.83226	Psma6,Psma3,Psmb5,Ubc,Psmd2	0.98285
PID_BCR_5PATHWAY	64	7	57	0.64	0.59	0.835115	Hras,Pdpk1,Ppp3cb,Grb2,Rac1,Ppp3ca,Camk2g	0.983872
NONSENSE_MEDIATED_DECAY__NMD__ENHANCED_BY_THE_EXON_JUNCTION_COMPLEX__EJC_	66	7	59	0.64	0.62	0.838958	Ppp2r2a,Rpsa,Rps18,Rps3,Ppp2r1a,Ppp2ca,Rps14	0.985134
REGULATION_OF_RUNX2_EXPRESSION_AND_ACTIVITY	66	7	59	0.64	0.62	0.838958	Psma6,Gsk3b,Psma3,Psmb5,Skp1a,Ubc,Psmd2	0.985134
DISORDERS_OF_TRANSMEMBRANE_TRANSPORTERS	66	7	59	0.64	0.62	0.838958	Psma6,Vcp,Alb,Psma3,Psmb5,Ubc,Psmd2	0.985134
NONSENSE-MEDIATED_DECAY__NMD_	66	7	59	0.64	0.62	0.838958	Ppp2r2a,Rpsa,Rps18,Rps3,Ppp2r1a,Ppp2ca,Rps14	0.985134
COPII-MEDIATED_VESICLE_TRANSPORT	67	7	60	0.64	0.63	0.841207	Gria1,Nsf,Sec22b,Napb,Napa,Napg,Rab1b	0.986961
CAP-DEPENDENT_TRANSLATION_INITIATION	71	6	65	0.55	0.68	0.843377	Rpsa,Rps18,Rps3,Rps14,Eif2s1,Eif4h	0.987064
SIGNALING_BY_FGFR	70	6	64	0.55	0.67	0.842745	Hras,Ppp2r1a,Ppp2cb,Ppp2ca,Ubc,Kras	0.987064
EUKARYOTIC_TRANSLATION_INITIATION	71	6	65	0.55	0.68	0.843377	Rpsa,Rps18,Rps3,Rps14,Eif2s1,Eif4h	0.987064
PID_REG_GR_PATHWAY	78	7	71	0.64	0.74	0.852137	Prkacb,Gsk3b,Cdk5,Prkaca,Fkbp4,Hsp90aa1,Ywhah	0.994859
GLUCOCORTICOID_RECEPTOR_REGULATORY_NETWORK	78	7	71	0.64	0.74	0.852137	Prkacb,Gsk3b,Cdk5,Prkaca,Fkbp4,Hsp90aa1,Ywhah	0.994859
ER-PHAGOSOME_PATHWAY	77	8	69	0.73	0.72	0.851728	Psma6,Calr,Pdia3,Psma3,Psmb5,Sec22b,Ubc,Psmd2	0.994859
SUPERPATHWAY_OF_D-_I_MYO__I_-INOSITOL__1,4,5_-TRISPHOSPHATE_METABOLISM	19	2	17	0.18	0.18	1	Synj1,Impa1	1
GLUTATHIONE-MEDIATED_DETOXIFICATION_I	18	1	17	0.09	0.18	1	Gstm1	1
SUPERPATHWAY_OF_CHOLESTEROL_BIOSYNTHESIS	24	2	22	0.18	0.23	1	Hadhb,Acat1	1
CCR9	18	1	17	0.09	0.18	1	Gsk3b	1
HEDGEHOG	37	3	34	0.27	0.35	1	Ctnnb1,Prkaca,Ywhae	1
KITRECEPTOR	102	10	92	0.92	0.96	1	Cltc,Hras,Sh3kbp1,Crk,Rab7,Grb2,Prkcb,Gsk3b,Pak1,Actr2	1
PID_CONE_PATHWAY	21	2	19	0.18	0.2	1	Rgs9,Slc24a2	1
BIOCARTA_CHEMICAL_PATHWAY	21	2	19	0.18	0.2	1	Prkcb,Eif2s1	1
PID_AURORA_B_PATHWAY	36	3	33	0.27	0.34	1	Rhoa,Psma3,Pebp1	1
PID_ANTHRAX_PATHWAY	17	1	16	0.09	0.17	1	Map2k4	1
PID_EPHRINB_REV_PATHWAY	30	3	27	0.27	0.28	1	Dnm1,Map2k4,Rac1	1
BIOCARTA_ACH_PATHWAY	16	1	15	0.09	0.16	1	Ywhah	1
PID_BETA_CATENIN_NUC_PATHWAY	78	8	70	0.73	0.73	1	Ctnnb1,Ctbp1,Ywhaz,Ywhae,Skp1a,Ywhah,Ywhab,Ywhag	1
PID_MAPK_TRK_PATHWAY	33	3	30	0.27	0.31	1	Hras,Cdk5,Kras	1
PID_IL6_7_PATHWAY	46	4	42	0.37	0.44	1	Grb2,Map2k4,Rac1,Hsp90b1	1
BIOCARTA_TNFR1_PATHWAY	29	3	26	0.27	0.27	1	Sptan1,Map2k4,Pak1	1
BIOCARTA_BCELLSURVIVAL_PATHWAY	16	1	15	0.09	0.16	1	Cct4	1
BIOCARTA_CERAMIDE_PATHWAY	21	2	19	0.18	0.2	1	Aifm1,Map2k4	1
PID_NFKAPPAB_CANONICAL_PATHWAY	23	2	21	0.18	0.22	1	Cyld,Ran	1
PID_FAS_PATHWAY	37	3	34	0.27	0.35	1	Cltc,Faim2,Pdpk1	1
ST_GA12_PATHWAY	23	2	21	0.18	0.22	1	Dlg4,Pld3	1
PID_SMAD2_3PATHWAY	15	1	14	0.09	0.15	1	Kpnb1	1
ST_GRANULE_CELL_SURVIVAL_PATHWAY	26	2	24	0.18	0.25	1	Map2k4,Gnaq	1
PID_AVB3_OPN_PATHWAY	30	3	27	0.27	0.28	1	Gsn,Rhoa,Rac1	1
PID_IFNG_PATHWAY	40	4	36	0.37	0.38	1	Camk2d,Camk2a,Camk2b,Camk2g	1
PID_IL2_PI3K_PATHWAY	32	3	29	0.27	0.3	1	Grb2,Rac1,Hsp90aa1	1
BIOCARTA_IL2RB_PATHWAY	37	3	34	0.27	0.35	1	Hras,Grb2,Ppia	1
BIOCARTA_IL2_PATHWAY	21	2	19	0.18	0.2	1	Hras,Grb2	1
PID_IL2_1PATHWAY	55	5	50	0.46	0.52	1	Hras,Grb2,Rhoa,Prkcb,Kras	1
PID_HNF3B_PATHWAY	43	4	39	0.37	0.41	1	Bdh1,Alb,Tfrc,Acadvl	1
PID_IL12_STAT4_PATHWAY	31	3	28	0.27	0.29	1	Ppp3cb,Ppp3ca,Ppp3r1	1
PID_P73PATHWAY	75	7	68	0.64	0.71	1	Flot2,Prkacb,Pea15a,Bin1,Tuba1a,Ndufs2,Nedd4l	1
PID_ATR_PATHWAY	39	4	35	0.37	0.36	1	Ywhaz,Ppp2r1a,Ywhab,Ppp2ca	1
PID_FGF_PATHWAY	54	5	49	0.46	0.51	1	Ncam1,Cttn,Pdpk1,Grb2,Camk2a	1
PID_SHP2_PATHWAY	58	6	52	0.55	0.54	1	Hras,Grb2,Rhoa,Prkaca,Gnai1,Kras	1
PID_PS1_PATHWAY	42	4	38	0.37	0.4	1	Ctnnb1,Ctbp1,Gsk3b,Nedd4	1
PID_HDAC_CLASSIII_PATHWAY	25	2	23	0.18	0.24	1	Tubb2a,Tuba1b	1
BIOCARTA_VEGF_PATHWAY	29	3	26	0.27	0.27	1	Hras,Prkcb,Eif2s1	1
BIOCARTA_ARF_PATHWAY	17	1	16	0.09	0.17	1	Rac1	1
SIG_IL4RECEPTOR_IN_B_LYPHOCYTES	27	2	25	0.18	0.26	1	Grb2,Gsk3b	1
PID_RHODOPSIN_PATHWAY	22	2	20	0.18	0.21	1	Gnb1,Rgs9	1
ST_DIFFERENTIATION_PATHWAY_IN_PC12_CELLS	42	4	38	0.37	0.4	1	Map2k4,Gnaq,Map1b,Tuba1a	1
PID_WNT_NONCANONICAL_PATHWAY	31	3	28	0.27	0.29	1	Rhoa,Rac1,Camk2a	1
PID_ERBB_NETWORK_PATHWAY	15	1	14	0.09	0.15	1	Hsp90aa1	1
SA_PTEN_PATHWAY	17	1	16	0.09	0.17	1	Grb2	1
PID_PDGFRA_PATHWAY	21	2	19	0.18	0.2	1	Crk,Grb2	1
PID_WNT_CANONICAL_PATHWAY	20	2	18	0.18	0.19	1	Ctnnb1,Gsk3b	1
ST_G_ALPHA_I_PATHWAY	34	3	31	0.27	0.32	1	Plcb1,Grb2,Itpr1	1
BIOCARTA_IGF1_PATHWAY	20	2	18	0.18	0.19	1	Hras,Grb2	1
PID_SYNDECAN_4_PATHWAY	32	3	29	0.27	0.3	1	Rhoa,Actn1,Rac1	1
BIOCARTA_HER2_PATHWAY	22	2	20	0.18	0.21	1	Hras,Grb2	1
PID_HIF1A_PATHWAY	17	1	16	0.09	0.17	1	Hsp90aa1	1
BIOCARTA_IL6_PATHWAY	21	2	19	0.18	0.2	1	Hras,Grb2	1
PID_ALK1_PATHWAY	26	2	24	0.18	0.25	1	Fkbp1a,Ppp1ca	1
BIOCARTA_INSULIN_PATHWAY	21	2	19	0.18	0.2	1	Hras,Grb2	1
BIOCARTA_CTLA4_PATHWAY	17	1	16	0.09	0.17	1	Grb2	1
PID_TOLL_ENDOGENOUS_PATHWAY	24	2	22	0.18	0.23	1	Rhoa,Hspd1	1
BIOCARTA_FAS_PATHWAY	29	3	26	0.27	0.27	1	Sptan1,Map2k4,Pak1	1
SIG_PIP3_SIGNALING_IN_B_LYMPHOCYTES	36	3	33	0.27	0.34	1	Flot2,Flot1,Itpr1	1
BIOCARTA_PML_PATHWAY	15	1	14	0.09	0.15	1	Hras	1
BIOCARTA_ETS_PATHWAY	18	1	17	0.09	0.18	1	Hras	1
PID_MYC_PATHWAY	25	2	23	0.18	0.24	1	Gsk3b,Ppp2ca	1
FOXA2_AND_FOXA3_TRANSCRIPTION_FACTOR_NETWORKS	42	4	38	0.37	0.4	1	Bdh1,Alb,Tfrc,Acadvl	1
SYNDECAN-4-MEDIATED_SIGNALING_EVENTS	32	3	29	0.27	0.3	1	Rhoa,Actn1,Rac1	1
AURORA_B_SIGNALING	36	3	33	0.27	0.34	1	Rhoa,Psma3,Pebp1	1
IL6-MEDIATED_SIGNALING_EVENTS	46	4	42	0.37	0.44	1	Grb2,Map2k4,Rac1,Hsp90b1	1
ATR_SIGNALING_PATHWAY	39	4	35	0.37	0.36	1	Ywhaz,Ppp2r1a,Ywhab,Ppp2ca	1
IL2_SIGNALING_EVENTS_MEDIATED_BY_PI3K	32	3	29	0.27	0.3	1	Grb2,Rac1,Hsp90aa1	1
ARF6_TRAFFICKING_EVENTS	47	4	43	0.37	0.45	1	Cltc,Ctnnb1,Bin1,Rala	1
CANONICAL_NF-KAPPAB_PATHWAY	23	2	21	0.18	0.22	1	Cyld,Ran	1
FAS__CD95__SIGNALING_PATHWAY	34	3	31	0.27	0.32	1	Cltc,Faim2,Pdpk1	1
SIGNALING_EVENTS_MEDIATED_BY_HDAC_CLASS_III	25	2	23	0.18	0.24	1	Tubb2a,Tuba1b	1
TRK_RECEPTOR_SIGNALING_MEDIATED_BY_THE_MAPK_PATHWAY	33	3	30	0.27	0.31	1	Hras,Cdk5,Kras	1
VISUAL_SIGNAL_TRANSDUCTION:_RODS	22	2	20	0.18	0.21	1	Gnb1,Rgs9	1
OSTEOPONTIN-MEDIATED_EVENTS	30	3	27	0.27	0.28	1	Gsn,Rhoa,Rac1	1
PDGFR-ALPHA_SIGNALING_PATHWAY	20	2	18	0.18	0.19	1	Crk,Grb2	1
REGULATION_OF_NUCLEAR_BETA_CATENIN_SIGNALING_AND_TARGET_GENE_TRANSCRIPTION	78	8	70	0.73	0.73	1	Ctnnb1,Ctbp1,Ywhaz,Ywhae,Skp1a,Ywhah,Ywhab,Ywhag	1
NONCANONICAL_WNT_SIGNALING_PATHWAY	31	3	28	0.27	0.29	1	Rhoa,Rac1,Camk2a	1
CELLULAR_ROLES_OF_ANTHRAX_TOXIN	17	1	16	0.09	0.17	1	Map2k4	1
SIGNALING_EVENTS_MEDIATED_BY_TCPTP	37	3	34	0.27	0.35	1	Grb2,Kpnb1,Rab4a	1
VISUAL_SIGNAL_TRANSDUCTION:_CONES	21	2	19	0.18	0.2	1	Rgs9,Slc24a2	1
SYNDECAN-1-MEDIATED_SIGNALING_EVENTS	38	3	35	0.27	0.36	1	Bsg,Cask,Prkaca	1
IFN-GAMMA_PATHWAY	40	4	36	0.37	0.38	1	Camk2d,Camk2a,Camk2b,Camk2g	1
P73_TRANSCRIPTION_FACTOR_NETWORK	75	7	68	0.64	0.71	1	Flot2,Prkacb,Pea15a,Bin1,Tuba1a,Ndufs2,Nedd4l	1
CANONICAL_WNT_SIGNALING_PATHWAY	20	2	18	0.18	0.19	1	Ctnnb1,Gsk3b	1
HYPOXIC_AND_OXYGEN_HOMEOSTASIS_REGULATION_OF_HIF-1-ALPHA	17	1	16	0.09	0.17	1	Hsp90aa1	1
ALK1_SIGNALING_EVENTS	26	2	24	0.18	0.25	1	Fkbp1a,Ppp1ca	1
PRESENILIN_ACTION_IN_NOTCH_AND_WNT_SIGNALING	42	4	38	0.37	0.4	1	Ctnnb1,Ctbp1,Gsk3b,Nedd4	1
IL2-MEDIATED_SIGNALING_EVENTS	54	5	49	0.46	0.51	1	Hras,Grb2,Rhoa,Prkcb,Kras	1
ERBB_RECEPTOR_SIGNALING_NETWORK	15	1	14	0.09	0.15	1	Hsp90aa1	1
P53_PATHWAY	38	3	35	0.27	0.36	1	Pdpk1,Ppp2cb,Ppp2ca	1
ENDOGENOUS_TLR_SIGNALING	23	2	21	0.18	0.22	1	Rhoa,Hspd1	1
C-MYC_PATHWAY	25	2	23	0.18	0.24	1	Gsk3b,Ppp2ca	1
IL-7	28	2	26	0.18	0.27	1	Cltc,Gsk3b	1
IL9	24	2	22	0.18	0.23	1	Grb2,Vcp	1
IL6	83	8	75	0.73	0.78	1	Hras,Sirpa,Grb2,Map2k4,Gsk3b,Rac1,Cdk5,Hsp90aa1	1
IL5	59	6	53	0.55	0.55	1	Hras,Ctnnb1,Ywhaz,Grb2,Prkcb,Gsk3b	1
T_CELL_ACTIVATION	59	6	53	0.55	0.55	1	Hras,Ppp3cb,Rac1,Ppp3ca,Itpr1,Pak1	1
P53_PATHWAY_BY_GLUCOSE_DEPRIVATION	19	2	17	0.18	0.18	1	Ppp2cb,Ppp2ca	1
INSULIN_IGF_PATHWAY-PROTEIN_KINASE_B_SIGNALING_CASCADE	23	2	21	0.18	0.22	1	Pdpk1,Gsk3b	1
FAS_SIGNALING_PATHWAY	30	3	27	0.27	0.28	1	Gsn,Map2k4,Cyc1	1
TRISTETRAPROLIN__TTP,_ZFP36__BINDS_AND_DESTABILIZES_MRNA	16	1	15	0.09	0.16	1	Ywhab	1
SIGNALING_BY_NOTCH4	74	7	67	0.64	0.7	1	Ywhaz,Psma6,Psma3,Psmb5,Skp1a,Ubc,Psmd2	1
DOWNSTREAM_SIGNALING_OF_ACTIVATED_FGFR2	24	2	22	0.18	0.23	1	Hras,Kras	1
NUCLEOBASE_CATABOLISM	32	3	29	0.27	0.3	1	Gpx1,Entpd2,Gda	1
METABOLISM_OF_WATER-SOLUBLE_VITAMINS_AND_COFACTORS	113	12	101	1.1	1.05	0.875583	Pcx,Mthfd1l,Pccb,Cyb5a,Prss2,Slc2a3,Aldh1l1,Cyb5r3,Mccc2,Mthfd1,Pcca,Gphn	1
CONSTITUTIVE_SIGNALING_BY_AKT1_E17K_IN_CANCER	24	2	22	0.18	0.23	1	Pdpk1,Gsk3b	1
DEGRADATION_OF_DVL	53	5	48	0.46	0.5	1	Psma6,Psma3,Psmb5,Ubc,Psmd2	1
PI_METABOLISM	80	8	72	0.73	0.75	1	Synj1,Arf1,Arf3,Rab4a,Rab5a,Sacm1l,Pip4k2b,Pi4ka	1
SYNTHESIS_OF_PIPS_AT_THE_PLASMA_MEMBRANE	50	5	45	0.46	0.47	1	Synj1,Arf1,Rab4a,Rab5a,Pip4k2b	1
GLUTATHIONE_CONJUGATION	30	3	27	0.27	0.28	1	Cndp2,Gstm1,Akr1a1	1
STABILIZATION_OF_P53	53	5	48	0.46	0.5	1	Psma6,Psma3,Psmb5,Ubc,Psmd2	1
PHASE_4_-_RESTING_MEMBRANE_POTENTIAL	18	1	17	0.09	0.18	1	Kcnj4	1
P53-INDEPENDENT_DNA_DAMAGE_RESPONSE	49	5	44	0.46	0.46	1	Psma6,Psma3,Psmb5,Ubc,Psmd2	1
FRS-MEDIATED_FGFR4_SIGNALING	19	2	17	0.18	0.18	1	Hras,Kras	1
BUTYRATE_RESPONSE_FACTOR_1__BRF1__BINDS_AND_DESTABILIZES_MRNA	16	1	15	0.09	0.16	1	Ywhab	1
REGULATION_OF_FZD_BY_UBIQUITINATION	18	1	17	0.09	0.18	1	Ubc	1
FRS-MEDIATED_FGFR2_SIGNALING	20	2	18	0.18	0.19	1	Hras,Kras	1
ORC1_REMOVAL_FROM_CHROMATIN	67	6	61	0.55	0.64	1	Psma6,Psma3,Psmb5,Skp1a,Ubc,Psmd2	1
PERK_REGULATES_GENE_EXPRESSION	25	2	23	0.18	0.24	1	Hspa5,Eif2s1	1
SYNTHESIS_OF_PA	34	3	31	0.27	0.32	1	Gpd2,Gpd1l,Lpcat4	1
MYD88_CASCADE_INITIATED_ON_PLASMA_MEMBRANE	77	7	70	0.64	0.73	1	App,Map2k4,Skp1a,Ppp2r1a,Ppp2cb,Ppp2ca,Ubc	1
P53-INDEPENDENT_G1_S_DNA_DAMAGE_CHECKPOINT	49	5	44	0.46	0.46	1	Psma6,Psma3,Psmb5,Ubc,Psmd2	1
ABC_TRANSPORTER_DISORDERS	59	6	53	0.55	0.55	1	Psma6,Vcp,Psma3,Psmb5,Ubc,Psmd2	1
CDT1_ASSOCIATION_WITH_THE_CDC6:ORC:ORIGIN_COMPLEX	55	5	50	0.46	0.52	1	Psma6,Psma3,Psmb5,Ubc,Psmd2	1
TRANSPORT_OF_VITAMINS,_NUCLEOSIDES,_AND_RELATED_MOLECULES	35	3	32	0.27	0.33	1	Alb,Slc27a1,Slc27a4	1
SYNDECAN_INTERACTIONS	20	2	18	0.18	0.19	1	Cask,Actn1	1
GAP_JUNCTION_ASSEMBLY	17	1	16	0.09	0.17	1	Gja1	1
CD28_CO-STIMULATION	29	3	26	0.27	0.27	1	Pdpk1,Rac1,Pak1	1
GTP_HYDROLYSIS_AND_JOINING_OF_THE_60S_RIBOSOMAL_SUBUNIT	64	6	58	0.55	0.6	1	Rpsa,Rps18,Rps3,Rps14,Eif2s1,Eif4h	1
IKK_COMPLEX_RECRUITMENT_MEDIATED_BY_RIP1	18	1	17	0.09	0.18	1	Ubc	1
SIGNALING_BY_FGFR2	60	6	54	0.55	0.56	1	Hras,Ppp2r1a,Ppp2cb,Ppp2ca,Ubc,Kras	1
REGULATION_OF_PTEN_STABILITY_AND_ACTIVITY	63	6	57	0.55	0.59	1	Psma6,Nedd4,Psma3,Psmb5,Ubc,Psmd2	1
DOWNSTREAM_SIGNALING_OF_ACTIVATED_FGFR1	24	2	22	0.18	0.23	1	Hras,Kras	1
KSRP__KHSRP__BINDS_AND_DESTABILIZES_MRNA	15	1	14	0.09	0.15	1	Ywhaz	1
NUCLEOTIDE_METABOLISM	90	8	82	0.73	0.85	0.86089	Ak2,Ak1,Gpx1,Entpd2,Gda,Txn1,Nme3,Dhodh	1
EUKARYOTIC_TRANSLATION_TERMINATION	45	4	41	0.37	0.43	1	Rpsa,Rps18,Rps3,Rps14	1
DOWNSTREAM_SIGNALING_OF_ACTIVATED_FGFR4	23	2	21	0.18	0.22	1	Hras,Kras	1
FCERI_MEDIATED_NF-KB_ACTIVATION	73	7	66	0.64	0.69	1	Pdpk1,Psma6,Psma3,Psmb5,Skp1a,Ubc,Psmd2	1
ACTIVATED_NOTCH1_TRANSMITS_SIGNAL_TO_THE_NUCLEUS	26	2	24	0.18	0.25	1	Cntn1,Ubc	1
MISCELLANEOUS_TRANSPORT_AND_BINDING_EVENTS	24	2	22	0.18	0.23	1	Add1,Add2	1
VIRAL_MRNA_TRANSLATION	41	4	37	0.37	0.39	1	Rpsa,Rps18,Rps3,Rps14	1
GPVI-MEDIATED_ACTIVATION_CASCADE	32	3	29	0.27	0.3	1	Pdpk1,Rhoa,Rac1	1
GLYCOSPHINGOLIPID_METABOLISM	38	3	35	0.27	0.36	1	Galc,Hexb,Smpd3	1
SYNTHESIS_OF_VERY_LONG-CHAIN_FATTY_ACYL-COAS	24	2	22	0.18	0.23	1	Acsl6,Acsbg1	1
JNK__C-JUN_KINASES__PHOSPHORYLATION_AND_ACTIVATION_MEDIATED_BY_ACTIVATED_HUMAN_TAK1	18	1	17	0.09	0.18	1	Map2k4	1
ABC-FAMILY_PROTEINS_MEDIATED_TRANSPORT	96	10	86	0.92	0.9	0.866297	Abca3,Psma6,Vcp,Psma3,Psmb5,Abcd2,Ubc,Eif2s1,Abcb8,Psmd2	1
REGULATION_OF_TP53_ACTIVITY_THROUGH_METHYLATION	15	1	14	0.09	0.15	1	Ubc	1
PORPHYRIN_METABOLISM	17	1	16	0.09	0.17	1	Alad	1
SRP-DEPENDENT_COTRANSLATIONAL_PROTEIN_TARGETING_TO_MEMBRANE	64	6	58	0.55	0.6	1	Srprb,Rpsa,Rps18,Rps3,Rps14,Rpn1	1
METABOLISM_OF_POLYAMINES	82	8	74	0.73	0.77	1	Psma6,Ckmt1,Got1,Psma3,Psmb5,Ckb,Psmd2,Slc6a11	1
SYNTHESIS_OF_IP3_AND_IP4_IN_THE_CYTOSOL	24	2	22	0.18	0.23	1	Synj1,Plcb1	1
REGULATION_OF_SIGNALING_BY_CBL	17	1	16	0.09	0.17	1	Crk	1
ACYL_CHAIN_REMODELLING_OF_PG	16	1	15	0.09	0.16	1	Lpcat4	1
HOST_INTERACTIONS_WITH_INFLUENZA_FACTORS	36	3	33	0.27	0.34	1	Slc25a5,Kpnb1,Kpna3	1
REGULATION_OF_RUNX3_EXPRESSION_AND_ACTIVITY	52	5	47	0.46	0.49	1	Psma6,Psma3,Psmb5,Ubc,Psmd2	1
UBIQUITIN_MEDIATED_DEGRADATION_OF_PHOSPHORYLATED_CDC25A	49	5	44	0.46	0.46	1	Psma6,Psma3,Psmb5,Ubc,Psmd2	1
SYNTHESIS,_SECRETION,_AND_DEACYLATION_OF_GHRELIN	17	1	16	0.09	0.17	1	Ache	1
TOLL_LIKE_RECEPTOR_10__TLR10__CASCADE	77	7	70	0.64	0.73	1	App,Map2k4,Skp1a,Ppp2r1a,Ppp2cb,Ppp2ca,Ubc	1
ANTIGEN_PROCESSING-CROSS_PRESENTATION	91	8	83	0.73	0.87	0.861402	Psma6,Calr,Pdia3,Psma3,Psmb5,Sec22b,Ubc,Psmd2	1
PIWI-INTERACTING_RNA__PIRNA__BIOGENESIS	27	2	25	0.18	0.26	1	Hsp90aa1,Tdrkh	1
MAPK_TARGETS__NUCLEAR_EVENTS_MEDIATED_BY_MAP_KINASES	30	3	27	0.27	0.28	1	Ppp2r1a,Ppp2cb,Ppp2ca	1
POST-TRANSLATIONAL_PROTEIN_PHOSPHORYLATION	103	10	93	0.92	0.97	1	Ano8,App,Apoe,Alb,Cst3,P4hb,Hsp90b1,Wfs1,Pdia6,Tmem132a	1
TOLL_LIKE_RECEPTOR_5__TLR5__CASCADE	77	7	70	0.64	0.73	1	App,Map2k4,Skp1a,Ppp2r1a,Ppp2cb,Ppp2ca,Ubc	1
DEFENSINS	17	1	16	0.09	0.17	1	Prss2	1
COBALAMIN__CBL,_VITAMIN_B12__TRANSPORT_AND_METABOLISM	18	1	17	0.09	0.18	1	Prss2	1
SHC1_EVENTS_IN_ERBB2_SIGNALING	19	2	17	0.18	0.18	1	Hras,Kras	1
SELENOCYSTEINE_SYNTHESIS	45	4	41	0.37	0.43	1	Rpsa,Rps18,Rps3,Rps14	1
DEGRADATION_OF_AXIN	51	5	46	0.46	0.48	1	Psma6,Psma3,Psmb5,Ubc,Psmd2	1
SIGNALING_BY_NOTCH2	28	2	26	0.18	0.27	1	Cntn1,Ubc	1
HYALURONAN_METABOLISM	17	1	16	0.09	0.17	1	Hexb	1
MAP_KINASE_ACTIVATION	59	6	53	0.55	0.55	1	Map2k4,Skp1a,Ppp2r1a,Ppp2cb,Ppp2ca,Ubc	1
ER_QUALITY_CONTROL_COMPARTMENT__ERQC_	18	1	17	0.09	0.18	1	Ubc	1
VIF-MEDIATED_DEGRADATION_OF_APOBEC3G	48	5	43	0.46	0.45	1	Psma6,Psma3,Psmb5,Ubc,Psmd2	1
METAL_ION_SLC_TRANSPORTERS	26	2	24	0.18	0.25	1	Slc30a1,Slc30a3	1
MET_PROMOTES_CELL_MOTILITY	28	2	26	0.18	0.27	1	Crk,Rac1	1
DAP12_INTERACTIONS	31	3	28	0.27	0.29	1	Hras,Rac1,Kras	1
NAplus_CL-_DEPENDENT_NEUROTRANSMITTER_TRANSPORTERS	19	2	17	0.18	0.18	1	Slc6a3,Slc6a11	1
ENDOGENOUS_STEROLS	27	2	25	0.18	0.26	1	Fdx1l,Fdxr	1
SIGNALING_BY_TGF-BETA_RECEPTOR_COMPLEX	68	7	61	0.64	0.64	1	Fkbp1a,Rhoa,Usp9x,Strap,Ubc,Ppp1ca,Nedd4l	1
DOWNSTREAM_SIGNALING_OF_ACTIVATED_FGFR3	19	2	17	0.18	0.18	1	Hras,Kras	1
APC_C:CDC20_MEDIATED_DEGRADATION_OF_CYCLIN_B	18	1	17	0.09	0.18	1	Ubc	1
TICAM1,_RIP1-MEDIATED_IKK_COMPLEX_RECRUITMENT	15	1	14	0.09	0.15	1	Ubc	1
PLATELET_AGGREGATION__PLUG_FORMATION_	36	3	33	0.27	0.34	1	Rapgef4,Crk,Pdpk1	1
INTERLEUKIN-17_SIGNALING	67	6	61	0.55	0.64	1	Map2k4,Skp1a,Ppp2r1a,Ppp2cb,Ppp2ca,Ubc	1
P130CAS_LINKAGE_TO_MAPK_SIGNALING_FOR_INTEGRINS	15	1	14	0.09	0.15	1	Crk	1
ACYL_CHAIN_REMODELLING_OF_PS	20	2	18	0.18	0.19	1	Osbpl8,Lpcat4	1
NONSENSE_MEDIATED_DECAY__NMD__INDEPENDENT_OF_THE_EXON_JUNCTION_COMPLEX__EJC_	47	4	43	0.37	0.45	1	Rpsa,Rps18,Rps3,Rps14	1
REGULATION_OF_MRNA_STABILITY_BY_PROTEINS_THAT_BIND_AU-RICH_ELEMENTS	79	8	71	0.73	0.74	1	Ywhaz,Psma6,Psma3,Psmb5,Ywhab,Ubc,Hspa8,Psmd2	1
L13A-MEDIATED_TRANSLATIONAL_SILENCING_OF_CERULOPLASMIN_EXPRESSION	63	6	57	0.55	0.59	1	Rpsa,Rps18,Rps3,Rps14,Eif2s1,Eif4h	1
PLASMA_LIPOPROTEIN_REMODELING	28	2	26	0.18	0.27	1	Apoe,Alb	1
RECYCLING_OF_BILE_ACIDS_AND_SALTS	15	1	14	0.09	0.15	1	Alb	1
ENDOSOMAL_SORTING_COMPLEX_REQUIRED_FOR_TRANSPORT__ESCRT_	26	2	24	0.18	0.25	1	Ubc,Chmp2a	1
PEROXISOMAL_PROTEIN_IMPORT	56	5	51	0.46	0.53	1	Crat,Usp9x,Scp2,Ubc,Pex14	1
AMINO_ACID_TRANSPORT_ACROSS_THE_PLASMA_MEMBRANE	31	3	28	0.27	0.29	1	Slc3a2,Slc7a5,Slc7a11	1
AUTODEGRADATION_OF_THE_E3_UBIQUITIN_LIGASE_COP1	48	5	43	0.46	0.45	1	Psma6,Psma3,Psmb5,Ubc,Psmd2	1
FATTY_ACYL-COA_BIOSYNTHESIS	35	3	32	0.27	0.33	1	Acsl6,H2-Ke6,Acsbg1	1
CELL-EXTRACELLULAR_MATRIX_INTERACTIONS	15	1	14	0.09	0.15	1	Actn1	1
OMIM:168601	15	1	14	0.09	0.15	1	Snca	1
OMIM:119800	11	1	10	0.09	0.1	1	Fkbp8	1
OMIM:260350	11	1	10	0.09	0.1	1	Kras	1
OMIM:168600|OMIM:300557|OMIM:556500|OMIM:602404|OMIM:606852|OMIM:607688|OMIM:610297|OMIM:613164|OMIM:613643|OMIM:614251	23	2	21	0.18	0.22	1	Adcy5,Tfam	1
OMIM:185050	14	1	13	0.09	0.14	1	Slc7a11	1
OMIM:176807|OMIM:300147|OMIM:300704|OMIM:601518|OMIM:602759|OMIM:608656|OMIM:608658|OMIM:609299|OMIM:609558|OMIM:610321|OMIM:610997|OMIM:611100|OMIM:611868|OMIM:611928|OMIM:611955|OMIM:611958|OMIM:611959	21	2	19	0.18	0.2	1	Ctnnb1,Kras	1
