# Supplementary material for: Differential methylation of enhancer at IGF2 is associated with abnormal dopamine synthesis in major psychosis
Source: Nat Commun. 2019 May 3;10:2046. doi: 10.1038/s41467-019-09786-7 (PMC6499808; doi:10.1038/s41467-019-09786-7)
Supplement: Supplementary file 23 — Source Data [file 41467_2019_9786_MOESM23_ESM.xlsx]

## Sheet: Fig 3b_3c
Cat	Group	MethyGroup	Relative_TH_Expression_TH_NeuN_INA	Methylation
5_c-h	Control	high	0.573804	0.62151
4_c-i	Control	intermediate	0.968664	0.58
5_c-h	Control	high	0.519621	0.604155
5_c-h	Control	high	0.173391	0.61
5_c-h	Control	high	0.751908	0.67
4_c-i	Control	intermediate	0.457714	0.59
5_c-h	Control	high	1.43053	0.67
5_c-h	Control	high	0.938861	0.61
4_c-i	Control	intermediate	1.125	0.59
5_c-h	Control	high	1.7101	0.615877
5_c-h	Control	high	0.736008	0.608469
4_c-i	Control	intermediate	1.19371	0.568846
4_c-i	Control	intermediate	1.08218	0.557072
4_c-i	Control	intermediate	1.7284	0.569615
4_c-i	Control	intermediate	1.42196	0.503862
4_c-i	Control	intermediate	0.559283	0.54095
4_c-i	Control	intermediate	0.252466	0.534823
2_s-i	Case	intermediate	0.862282	0.569862
3_s-h	Case	high	1.14262	0.630552
2_s-i	Case	intermediate	0.829331	0.577368
2_s-i	Case	intermediate	0.369114	0.570805
2_s-i	Case	intermediate	1.81579	0.546082
2_s-i	Case	intermediate	0.855471	0.559049
3_s-h	Case	high	1.42766	0.621211
2_s-i	Case	intermediate	0.885043	0.566617
2_s-i	Case	intermediate	0.978871	0.570272
2_s-i	Case	intermediate	1.16684	0.593438
2_s-i	Case	intermediate	0.976459	0.581325
3_s-h	Case	high	0.951914	0.655851
2_s-i	Case	intermediate	1.07145	0.54
1_s-l	Case	low	1.65988	0.495024
1_s-l	Case	low	2.61611	0.474452
1_s-l	Case	low	1.10682	0.48
2_s-i	Case	intermediate	0.346207	0.50964
1_s-l	Case	low	0.988255	0.47
1_s-l	Case	low	2.16256	0.45
1_s-l	Case	low	1.6231	0.48
1_s-l	Case	low	1.16311	0.473837
1_s-l	Case	low	0.97	0.44

## Sheet: Fig 3d
	Relative TH Protein Levels in striatum
WT	0.972525
WT	0.513067
WT	0.992634
WT	1.5898
WT	0.760393
WT	0.743499
WT	0.40549
WT	2.02259
WT	0.877897
WT	1.1753
WT	0.9468
WT	0.998978
WT	1.03918
WT	0.94375
WT	1.03702
WT	0.740849
WT	1.24022
WT	1.0295
WT	0.9705
IGF2enh-/-	0.740258
IGF2enh-/-	0.962821
IGF2enh-/-	0.783365
IGF2enh-/-	0.486201
IGF2enh-/-	0.441372
IGF2enh-/-	0.708392
IGF2enh-/-	0.856981
IGF2enh-/-	0.719354
IGF2enh-/-	1.20662
IGF2enh-/-	0.525923
IGF2enh-/-	0.389266

## Sheet: Fig 3e
	Dopamine levels striatum
WT	0.715795
WT	1.2842
WT	1.25733
WT	1.17814
WT	1.07947
WT	0.721193
WT	0.937231
WT	1.1107
WT	0.776127
WT	0.939808
WT	0.972341
WT	0.687374
WT	1.01959
WT	1.02529
WT	1.16837
WT	0.961127
WT	1.11458
WT	0.94142
WT	1.00565
WT	1.05293
IGF2enh-/-	0.789378
IGF2enh-/-	0.386397
IGF2enh-/-	0.86505
IGF2enh-/-	0.837028
IGF2enh-/-	1.04832
IGF2enh-/-	0.909179
IGF2enh-/-	0.86855
IGF2enh-/-	0.636572
IGF2enh-/-	0.943314

## Sheet: S Fig 12a
	Relative TH Protein Levels in frontal cortex
WT	0.726755
WT	1.27324
WT	0.931678
WT	0.379455
WT	1.69977
WT	0.610126
WT	1.37917
WT	0.999802
WT	1.77119
WT	0.768941
WT	0.978909
WT	0.945316
WT	0.53564
IGF2enh-/-	0.0348718
IGF2enh-/-	2.07402
IGF2enh-/-	2.65802
IGF2enh-/-	2.90495
IGF2enh-/-	1.05227
IGF2enh-/-	0.729832
IGF2enh-/-	0.623464
IGF2enh-/-	0.694053

## Sheet: S Fig 12b
	Dopamine levels in frontal cortex
WT	0.328277
WT	1.67172
WT	0.9222
WT	0.463181
WT	1.3333
WT	1.27768
WT	1.30918
WT	1.10139
WT	0.59307
WT	0.906872
WT	1.10288
WT	1.44848
WT	0.950296
WT	0.721677
WT	0.884315
WT	0.985488
WT	1.83534
WT	0.548638
WT	0.61602
IGF2enh-/-	0.120545
IGF2enh-/-	0.544899
IGF2enh-/-	0.761967
IGF2enh-/-	0.76055
IGF2enh-/-	0.909667
IGF2enh-/-	1.41764
IGF2enh-/-	1.14217
IGF2enh-/-	1.20191
IGF2enh-/-	1.27823
IGF2enh-/-	6.3236
IGF2enh-/-	1.03961
IGF2enh-/-	0.397874

## Sheet: S Fig 13
	Relative TH protein levels, mice
Striatum	0.5304
Striatum	0.650957
Striatum	0.655151
Striatum	0.540228
Striatum	0.540968
Striatum	0.539422
Striatum	0.526713
Striatum	0.533427
Striatum	0.545982
Striatum	0.464593
Frontal cortex	0.107274
Frontal cortex	0.0805644
Frontal cortex	0.0944761
Frontal cortex	0.117741
Frontal cortex	0.0826652
Frontal cortex	0.0951333
Frontal cortex	0.0679294
Frontal cortex	0.0772663
Frontal cortex	0.166504
